# Supplementary material for: The perineurium integrates leptin with its sympathetic outflow to protect against obesity
Source: Nat Metab. 2026 Jul 13;8(7):1563–82. doi: 10.1038/s42255-026-01555-3 (PMC13400315; doi:10.1038/s42255-026-01555-3)
Supplement: Supplementary file 3 — Statistical analysis of indirect calorimetry data. a, Statistical analysis of metabolic cage data from chow-fed Adrb2fl/fl and LeprCre: Adrb2fl/fl mice. b, Statistical analysis of metabolic cage data from HFD-challenged Adrb2fl/fl and LeprCre: Adrb2fl/fl mice. Data were analysed by two-way ANOVA with Bonferroni post hoc test (RER and total activity) and ANCOVA (O2 consumption, CO2 production and energy expenditure). [file 42255_2026_1555_MOESM3_ESM.xlsx]

## Sheet: Table_1a
Table 1a. Statistical analysis of metabolic cage data from chow-fed Adrb2fl/fl and LeprCre: Adrb2fl/fl mice.
			Full Day		Light		Dark
Effect	Analysis	Factor	p-value	Co-variate Significant	p-value	Co-variate Significant	p-value	Co-variate Significant
O2 Consumption(ml/hr)	ANCOVA	Genotype	0.071 #	yes (p<0.001)***	0.23	yes (p=0.002)**	0.184	yes (p = 0.009)**
CO2 Consumption(ml/hr)	ANCOVA	Genotype	0.092	yes (p= 0.001)**	0.692	yes (p=0.03)*	0.352	no (p = 0.06)#
Energy Expenditure (kcal/hr)	ANCOVA	Genotype	0.029 *	yes (p<0.001)***	0.189	yes (p=0.002)**	0.152	yes (p = 0.006)**
Respiratory Exchange Ratio (RER)	ANCOVA	Genotype	0.736		0.966		0.528
Total Activity (m)	ANCOVA	Genotype	0.69		0.713		0.667

## Sheet: Table_1b
Table 1b.Statistical analysis of metabolic cage data from high-fat diet (HFD) challenged Adrb2fl/fl and LeprCre: Adrb2fl/fl mice.
			Full Day		Light		Dark
Effect	Analysis	Factor	p-value	Co-variate Significant	p-value	Co-variate Significant	p-value	Co-variate Significant
O2 Consumption(ml/hr)	ANCOVA	Genotype	0.01*	yes (p=0.007)**	0.013 *	yes (p=0.004)**	0.021 *	yes (p = 0.016)*
CO2 Consumption(ml/hr)	ANCOVA	Genotype	0.03*	yes (p= 0.008)**	0.029 *	yes (p=0.008)**	0.032*	yes (p = 0.012)*
Energy Expenditure (kcal/hr)	ANCOVA	Genotype	0.01 *	yes (p=0.006)**	0.014*	yes (p=0.004)**	0.02*	yes (p = 0.014)*
Respiratory Exchange Ratio (RER)	ANCOVA	Genotype	0.745		0.474		0.948
Total Activity (m)	ANCOVA	Genotype	0.809		0.841		0.778
