# Supplementary material for: The perineurium integrates leptin with its sympathetic outflow to protect against obesity
Source: Nat Metab. 2026 Jul 13;8(7):1563–82. doi: 10.1038/s42255-026-01555-3 (PMC13400315; doi:10.1038/s42255-026-01555-3)
Supplement: Supplementary file 4 — The effects of LEPR and ADRB2 variants in the regulation of BMI. a, LEPR variant Gln223Arg (rs1137101) and ADRB2 variant Gln27Glu (rs1042714) effects on BMI in the UKB population. b, The independent effect of LEPR variant Gln223Arg or ADRB2 variant Gln27Glu on BMI in men and women. c, The synergistic interaction between LEPR variant Gln223Arg and ADRB2 variant Gln27Glu on BMI in men and women. EA, effect allele; EAF, effect allele frequency; AA, amino acid, Beta, effect size; SE, standard error; IAF, interaction allele frequency; P = P value. Data were analysed using linear regression with an interaction variable corrected for age, sex and the first ten principal components with Bonferroni correction for multiple testing. *P value < 0.05. [file 42255_2026_1555_MOESM4_ESM.xlsx]

## Sheet: Table_2
2a. LEPR variant Gln223Arg (rs1137101) and ADRB2 variant Gln27Glu (rs1042714) effects on BMI in all UKB population
									Overall European Population			European Population BMI <25			European Population BMI >25
Gene	Variant	EA	EAF	AA change	Consequence	Beta	SE	P	IAF	Interaction effect in Europre unrelated		IAF	Interaction effect in Europre unrelated		IAF	Interaction effect in Europre unrelated
										Beta	P		Beta	P		Beta	P
LEPR	rs1137101	G	0.5	Gln223Arg	Missense	-0.99	2.72	0.71	0.33	0.0407	0.013*	0.3	0.0408	0.037	0.36	0.047	0.0056*
ADRB2	rs1042714	C	0.68	Gln27Glu	Missense	-0.0051	0.011	0.66
2b. The independent effect of LEPR variant Gln223Arg or ADRB2 variant Gln27Glu on BMI in men and women.
			All UKB Individuals						UKB Individuals BMI<25						UKB Individuals BMI>25
Gene	Variant	AA change	Men			Women			Men			Women			Men			Women
			Beta	SE	P	Beta	SE	P	Beta	SE	P	Beta	SE	P	Beta	SE	P	Beta	SE	P
LEPR	rs1137101	Gln223Arg	0.38	3.6	0.92	-4.1	4.2	0.32	1.55	3.4	0.65	-3.14	4.25	0.45	-2.19	3.15	0.49	NA	NA	NA
ADRB2	rs1042714	Gln27Glu	-0.01	0.02	0.68	-0.01	0.02	0.91	0.01	0.02	0.64	0.003	0.02	0.85	-0.02	0.02	0.33	0.01	0.02	0.45
2c. The synergistic interaction between LEPR variant Gln223Arg and ADRB2 variant Gln27Glu on BMI in men and women.
			All UKB Individuals				UKB Individuals BMI < 25						UKB Individuals BMI > 25
			Men		Women		Men			Women			Men			Women
Gene	Variant	AA change	Beta	P	Beta	P	IAF	Beta	P	IAF	Beta	P	IAF	Beta	P	IAF	Beta	P
LEPR	rs1137101	Gln223Arg	0.058	0.015*	-0.03	0.14	0.309	0.061	0.03*	0.307	0.02	0.44	0.53	0.057	0.04*	0.307	0.03	0.15
ADRB2	rs1042714	Gln27Glu
