# Supplementary material for: The perineurium integrates leptin with its sympathetic outflow to protect against obesity
Source: Nat Metab. 2026 Jul 13;8(7):1563–82. doi: 10.1038/s42255-026-01555-3 (PMC13400315; doi:10.1038/s42255-026-01555-3)
Supplement: Supplementary file 5 — The list of primers used for RT–qPCR. [file 42255_2026_1555_MOESM5_ESM.xlsx]

## Sheet: Primers_list
List of primers used for RT-qpcr
Gene	Forward Primer	Reverse Primer
Ucp1	5'-ACTGCCACACCTCCAGTCATT-3'	5' -CTTTGCCTCACTCAGGATTGG-3'
Cidea	5'-TGCTCTTCTGTATCGCCCAGT-3'	S'-GCCGTGTTAAGGAATCTGCTG-3'
Elovl3	5'-TTCTCACGCGGGTTAAAAATGG-3'	5'-GAGCAACAGATAGACGACCAC-3'
Pgc1α	5'-CCCTGCCATTGTTAAGAC-3'	5' -TGCTGCTGTTCCTGTTTTC-3'
Prdm16	5' -CAGCACGGTGAAGCCATT-3'	5'-GCGTGCATCCGCTTGTG-3'
Hprt	5' -CAGTCCCAGCGTCGTGATTA-3'	5'-TGGCCTCCCATCTCCTTCAT-3'
