# Supplementary material for: The perineurium integrates leptin with its sympathetic outflow to protect against obesity
Source: Nat Metab. 2026 Jul 13;8(7):1563–82. doi: 10.1038/s42255-026-01555-3 (PMC13400315; doi:10.1038/s42255-026-01555-3)
Supplement: Supplementary file 6 — Source data for Supplementary Figs. 1, 2 and 4–9. [file 42255_2026_1555_MOESM6_ESM.zip]

Archive with 9 entries (8 files):
- Sarker_Supplimentary_data/
- Sarker_Supplimentary_data/Supplementary_source_data_file_1.xlsx
- Sarker_Supplimentary_data/Supplementary_source_data_file_2.xlsx
- Sarker_Supplimentary_data/Supplementary_source_data_file_4.xlsx
- Sarker_Supplimentary_data/Supplementary_source_data_file_5.xlsx
- Sarker_Supplimentary_data/Supplementary_source_data_file_6.xlsx
- Sarker_Supplimentary_data/Supplementary_source_data_file_7.xlsx
- Sarker_Supplimentary_data/Supplementary_source_data_file_8.xlsx
- Sarker_Supplimentary_data/Supplementary_source_data_file_9.xlsx
