# Supplementary material for: The perineurium integrates leptin with its sympathetic outflow to protect against obesity
Source: Nat Metab. 2026 Jul 13;8(7):1563–82. doi: 10.1038/s42255-026-01555-3 (PMC13400315; doi:10.1038/s42255-026-01555-3)
Supplement: Supplementary file 6 — Source data for Supplementary Figs. 1, 2 and 4–9. [file 42255_2026_1555_MOESM6_ESM.zip › Sarker_Supplimentary_data/Supplementary_source_data_file_1.xlsx]

## Sheet: 1c
ND
	Adrb2fl/fl															LeprCre:Adrbfl/fl
BAT	0.065	0.103	0.069	0.076	0.031	0.0757	0.0842	0.084	0.086	0.06	0.082	0.09				0.076	0.094	0.103	0.088	0.098	0.129	0.11	0.066	0.133	0.128	0.103	0.137	0.074
ScWAT	0.204	0.28	0.19	0.089	0.197	0.307	0.275	0.218	0.2116	0.792	0.165	0.31				0.172	0.28	0.294	0.181	0.177	0.472	0.394	0.527	0.316	0.3	0.222	0.182	0.264
VAT	0.222	0.49	0.291	0.206	0.438	0.358	0.5905	0.404	0.3406	0.284	0.262	0.423				0.296	0.816	0.926	0.374	0.475	0.948	0.638	1.089	0.753	0.592	0.37	0.384	0.524
Quad.	0.356	0.446	0.218	0.285	0.277	0.347	0.313	0.2958	0.264	0.403	0.475	0.395				0.482	0.378	0.38	0.198	0.206	0.3203	0.336	0.315	0.491	0.405	0.44	0.469	0.42
Sol.	0.012	0.023	0.012	0.024	0.021	0.0156	0.0207	0.018	0.018	0.012	0.019	0.023				0.017	0.017	0.013	0.026	0.022	0.018	0.015	0.017	0.02	0.022	0.022	0.021	0.018
Gastro.	0.285	0.324	0.247	0.151	0.266	0.275	0.3133	0.286	0.315	0.305	0.334	0.314				0.327	0.339	0.298	0.307	0.282	0.294	0.294	0.323	0.344	0.36	0.314	0.315	0.318

## Sheet: 1d
ND
BW	O2_Adrb2fl/fl	O2_LeprCre:Adrb2fl/fl
24.81	85.9863
26.32	90.6849
28.22	97.1692
20.32	76.7024
25.61	92.7439
26.96	91.7289
29.59	101.422
28.8	95.7685
29.6	94.0312
31.29		102.083
33.74		104.754
29.53		93.6378
31.4		105.657
30.83		93.0706
30.5		88.4968
30.9		89.4043

## Sheet: 1e
ND
BW	CO2_Adrb2fl/fl	CO2_LeprCre:Adrb2fl/fl
24.81	82.058
26.32	87.4276
28.22	93.6541
20.32	68.4406
25.61	77.8803
26.96	77.6595
29.59	82.1968
28.8	93.2954
29.6	91.4162
31.29		81.1021
33.74		95.405
29.53		82.8675
31.4		95.8907
30.83		83.1253
30.5		85.2478
30.9		90.3056

## Sheet: 1f
RER_ND
	Adrb2fl/fl									LeprCre: Adrb2fl/fl
Total	0.847336	0.852664	0.882671	0.817329	0.859924	0.861456	0.828621	0.965892	0.965365	0.784447	0.896077	0.869476	0.859214	0.840786	0.952141	1.00662
Light_phase	0.78267	0.774606	0.896644	0.804792	0.841833	0.829004	0.800002	0.936667	0.934912	0.756475	0.86217	0.807523	0.825334	0.786968	0.900146	0.983253
Dark_phase	0.912002	0.930722	0.868698	0.829866	0.878014	0.893907	0.857239	0.995118	0.995819	0.812419	0.929983	0.93143	0.893094	0.894603	1.00414	1.02998

## Sheet: 1g
Total Activity_ND
	Adrb2fl/fl							LeprCre: Adrb2fl/fl
Total	855.02	730.73	375.45	547.822	400.668	846.86	411.656	1708.7	344.489	1128.13	649.487	574.764	448.544
Light_phase	813.3	691.594	342.684	499.302	374.44	828.671	407.118	1628.85	328.458	1086.42	595.447	553.574	433.646
Dark_phase	896.741	769.865	408.215	596.343	426.895	865.049	416.194	1788.55	360.519	1169.84	703.527	595.954	463.442

## Sheet: 1h
coretemp_ND
Adrb2fl/fl	Leprcre::Adrb2fl/fl
35.2	35.3
35.4	37.4
35.6	36.4
35.3	35.1
35.4	34.2
34.9	35.4

## Sheet: 1i
HFD
	Adrb2fl/fl									LeprCre:Adrbfl/fl
BAT	0.154	0.121	0.132	0.149	0.169	0.115	0.118	0.106		0.218	0.178	0.212	0.384	0.205	0.204	0.172
ScWAT	1.378	2.024	1.724	1.783	1.447	0.42	0.984	0.396		1.271	1.721	1.95	2.065	1.964	1.37	1.692
VAT	1.818	1.821	2.106	2.103	2.413	0.576	1.112	0.724		3.81	3.54	4.065	3.442	3.33	2.847	2.17
Quad.	0.308	0.412	0.411	0.39	0.421	0.447	0.426	0.411		0.401	0.399	0.384	0.465	0.417	0.405	0.41
Sol.	0.012	0.02	0.026	0.023	0.024	0.018	0.028	0.018		0.028	0.025	0.019	0.032	0.029	0.035	0.017
Gastro.	0.281	0.324	0.316	0.327	0.338	0.306	0.327	0.383		0.368	0.347	0.321	0.386	0.345	0.325	0.326

## Sheet: 1j
HFD
BW	O2_Adrb2fl/fl	O2_LeprCre:Adrb2fl/fl
39.836	121.807
45.77	119.173
45.58	114.369
42.308	133.707
38.5	110.972
43.9	146.778
34.7	107.037
33.1	134.343
29.1	92.6418
36.9	98.5612
28.6	84.5351
48.04		111.584
47.1912		106.417
46.97		104.08
43.8		106.433
49.93		114.068
46.4		115.643
53.4		106.416
51.2		120.571
48.7		113.845

## Sheet: 1k
HFD
BW	CO2_Adrb2fl/fl	CO2_LeprCre:Adrb2fl/fl
39.836	99.0361
45.77	95.7666
45.58	93.1629
42.308	104.511
38.5	84.5834
43.9	103.862
34.7	75.952
33.1	100.842
29.1	73.7109
36.9	74.8599
28.6	71.321
48.04		85.9639
47.1912		89.194
46.97		86.8072
43.8		82.475
49.93		93.1123
46.4		92.3984
53.4		77.6091
51.2		92.3484
48.7		87.9244

## Sheet: 1l
HFD_RER
	Adrb2fl/fl							LeprCre: Adrb2fl/fl
Total	0.847925	0.83957	0.85	0.817706	0.876181	0.879345	0.830274	0.849148	0.822922	0.865645	0.862285	0.811443	0.85347	0.861075
Light_phase	0.852034	0.832204	0.8536	0.823553	0.876011	0.875384	0.827994	0.842482	0.825374	0.866697	0.852773	0.799601	0.836438	0.852222
Dark_phase	0.843816	0.846937	0.8464	0.811915	0.876351	0.88336	0.832577	0.855813	0.820471	0.864593	0.871797	0.823285	0.870501	0.869929

[truncated: 2 more sheets: 1m, 1n]
