# Supplementary material for: The perineurium integrates leptin with its sympathetic outflow to protect against obesity
Source: Nat Metab. 2026 Jul 13;8(7):1563–82. doi: 10.1038/s42255-026-01555-3 (PMC13400315; doi:10.1038/s42255-026-01555-3)
Supplement: Supplementary file 6 — Source data for Supplementary Figs. 1, 2 and 4–9. [file 42255_2026_1555_MOESM6_ESM.zip › Sarker_Supplimentary_data/Supplementary_source_data_file_2.xlsx]

## Sheet: 2a_ND_BW
Weeks	LeprCre															LeprCre:Adrbfl/fl
6												20.1	20.9	20.2													21.6	22.1	24	22.5	18.4	18.4	17.3	20.3
7	22.3	23.6	25.1	23.2	22.9	21.9	21.6	23.5	22.6	23	22.1	20.8	21.5	20.7		27	26.5	25.4	24.6	22.8	25.5	24.6	23.7	22.4	25	23.4	21.9	22.3	24.5	22.7	22.5	20.4	20.1	22.2
8	23.6	24.5	26.2	24.7	23.8	24.1	23	24.2	22.7	22.7	23.3	23.1	23.5	22.5		28.5	27.7	27.6	26.5	24.1	27.3	25.7	24.6	23.5	26.3	24.1	23	25.9	25.1	23.6	22.1	21.2	21.3	23.3
9	23.9	25.2	27.1	25.4	23.7	25.5	24.4	24.8	24.2	24.2	23.9	24.2	24.6	23.6		29.3	28.8	27.5	27.5	25.4	29.2	27.4	24.9	24.2	27.4	25.2	24.9	27.4	27.3	24.8	24.1	23.2	22.6	24.6
10	25.3	25.7	28.2	26.4	24.5	26	25.3	24.9	25.1	25.2	25.1	24.7	25.4	24.2		30.9	29.6	29.4	30	28.1	30.7	28.1	26	25.7	28.1	26.1	26.2	28.7	29.1	24.9	24.8	24.7	25.3	25.1
11	26.6	27	29.2	26.3	25.4	26.6	25.9	25.6	26.3	26.1	26.8	25.6	26.7	24.8		32.1	30.6	29.9	30.1	30.2	31.1	28.8	26.5	26.7	29.1	27.1	27	29.3	29.5	25.8
12	27.2	27.6	27.6	26.4	25.5	27.2	27.1	25.8	26.8	26.4	26.7	27.6	28.9	26.8		33.5	32.7	31.5	32.7	30.4	32.6	29.4	27.2	27.6	29.5	27.9	28.3	30.4	31.3	26.8
13	27.4	29.2	29.2	27.8	26.7	29.8	29.6	25.9	28.4	27.3	27.5	26.2	27.9	25.9		34.4	34.4	33.7	33.3	32.2	32.3	29.7	27.7	28.6	31.1	28.6	28.3	31	31.9	28.6
14	27.8	29.4	29.4	28	27.5	28	28.3	26.8	28.1	28.1	27.8					35.9	35.2	35.1	34.2	33.6	34.5	30.7	28.3	29.6	32	29.7
15	27.9	29.7	33.3	28.4	27.2	28.2	28.3	27.3	28.3	28.1	28.3					34.6	35.4	35.8	34.7	34.6	35.4	30.5	29	27.4	29.4	30.4
16	28.5	30.7	34.7	29	27.5	28.6	29.9	27	28.1	28.1	28.5					36.8	35.7	35.8	34.3	35.1	34.6	30.4	28.7	30.1	30.2	31.2

## Sheet: 2b_ND_FI
weeks	LeprCre				LeprCre:Adrbfl/fl
7	4.42857	3.81429	3.33929	3.66429	3.025	3.86786	3.92381
8	8.02857	7.64286	6.66071	7.60714	6.34643	7.73571	8.04762
9	11.4143	11.3714	10.1607	11.5786	9.69286	11.7286	12.5952
10	14.6857	14.9429	13.7857	14.6786	13.1143	15.3714	16.7857
11	18.2714	18.5857	17.525	17.9643	16.7214	19.5714	20.8571
12	21.6286	22.4	21.3321	21.7214	20.4679	23.725	24.8143
13	25.0143	26.9	24.7571	24.9	24.35	27.1179	28.3571
14	28.3857	30.8	28.4536	30.45	28.1357	31.6429	33.1905
15		34.4714	30.8464	34.55		35.4536	37.2095

## Sheet: 2c_ND_fatlean
fat mass
LeprCre	LeprCre::Adrb2fl/fl
3.85173	4.47219
4.45397	5.09978
3.5004	4.38022
3.88932	4.39908
4.57969	5.43444
4.64901	4.96549
3.76974	6.12606
3.51003	5.28069
lean mass
LeprCre	LeprCre::Adrb2fl/fl
19.3374	19.5234
20.1155	20.3295
19.0328	19.3922
18.8862	18.6749
19.6534	22.1213
20.0102	20.1207
19.3735	22.6614
19.1218	20.0203

## Sheet: 2d_ND_fat_muscle
	LeprCre									LeprCre:Adrbfl/fl
BAT	0.071	0.083	0.065	0.086	0.067	0.088	0.087	0.072		0.076	0.094	0.103	0.088	0.098	0.129	0.11	0.066	0.133	0.128	0.103	0.137	0.074
ScWAT	0.27	0.201	0.19	0.178	0.201	0.244	0.196	0.204		0.172	0.28	0.294	0.181	0.177	0.472	0.394	0.527	0.316	0.3	0.222	0.182	0.264
VAT	0.208	0.389	0.218	0.359	0.345	0.4	0.313	0.35		0.296	0.816	0.926	0.374	0.475	0.948	0.638	1.089	0.753	0.592	0.37	0.384	0.524
Quad.	0.417	0.432	0.385	0.37	0.226	0.304	0.305	0.382		0.482	0.378	0.38	0.198	0.206	0.3203	0.336	0.315	0.491	0.405	0.44	0.469	0.42
Sol.	0.021	0.013	0.018	0.026	0.017	0.0207	0.018	0.019		0.017	0.017	0.013	0.026	0.022	0.018	0.015	0.017	0.02	0.022	0.022	0.021	0.018
Gastro.	0.357	0.325	0.299	0.279	0.263	0.376	0.376	0.325		0.327	0.339	0.298	0.307	0.282	0.294	0.294	0.323	0.344	0.36	0.314	0.315	0.318

## Sheet: 2e_ND_EE
BW	EE_Leprcre	EE_Leprcreadrb2fl/fl
26.62	0.468326
27.34	0.48095
26.65	0.439623
26.1	0.429064
26.2	0.478498
27.9	0.51381
25.9	0.423516
31.29		0.492009
33.74		0.518354
29.53		0.460678
31.4		0.522448
30.83		0.458728
30.5		0.44305
30.9		0.45222

## Sheet: 2f_ND_O2
BW	O2_Leprcre	O2_leprcreAdrb2fl/fl
26.62	93.0021
27.34	95.6444
26.65	89.2545
26.1	87.2607
26.2	96.1106
27.9	104.893
25.9	87.3563
31.29		102.083
33.74		104.754
29.53		93.6378
31.4		105.657
30.83		93.0706
30.5		88.4968
30.9		89.4043

## Sheet: 2g_ND_CO2
BW	CO2_Leprcre	CO2_LeprcreAdrb2fl/fl
26.62	92.0473
27.34	94.0469
26.65	79.4494
26.1	77.007
26.2	90.1681
27.9	90.8018
25.9	71.65
31.29		81.1021
33.74		95.405
29.53		82.8675
31.4		95.8907
30.83		83.1253
30.5		85.2478
30.9		90.3056

## Sheet: 2h_ND_RER
	LeprCre										LeprCre:Adrb2fl/fl
Total	0.871464	0.865132	0.839226	0.851164	0.870783	0.797436	0.755002				0.784447	0.896077	0.869476	0.859214	0.840786	0.952141	1.00662
Light	0.829428	0.816121	0.821165	0.795856	0.859727	0.751006	0.715557				0.756475	0.86217	0.807523	0.825334	0.786968	0.900146	0.983253
Dark	0.9135	0.914142	0.870622	0.906472	0.88184	0.843865	0.794448				0.812419	0.929983	0.93143	0.893094	0.894603	1.00414	1.02998

## Sheet: 2i_ND_activity
	LeprCre								LeprCre: Adrb2fl/fl
Total	432.076	579.995	561.537	948.222	437.932	480.121	648.657		1708.7	344.489	1128.13	649.487	574.764	448.544
Light_phase	411.915	555.122	513.886	882.371	404.668	432.187	582.642		1628.85	328.458	1086.42	595.447	553.574	433.646
Dark_phase	452.237	604.867	695.814	1014.07	471.197	528.055	714.672		1788.55	360.519	1169.84	703.527	595.954	463.442

## Sheet: 2k_ND_BAt_core
Bat temp
LeprCre	Leprcre::Adrb2fl/fl
37.3365	36.9653
37.8805	37.133
37.2985	36.0065
37.479	37.9356
37.3	36.6125
37.5	36.6326
38.1	37
core temp
LeprCre	Leprcre::Adrb2fl/fl
36.5	35.3
35.5	37.4
37.2	36.4
35	35.1
34.9	34.2
34.9	35.4

[truncated: 12 more sheets: 2l_ND_Thermo_genes, 2m_HFD_BW, 2n_HFD_FI, 2o_HFD_fatlean, 2p_HFD_fat_muscle, 2q_HFD_EE, 2r_HFD_O2, 2s_HFD_Co2, 2t_HFD_RER, 2u_HFD_activity, 2w_HFD_Bat_core, 2x_HFD_thermo_genes]
