# Supplementary material for: The perineurium integrates leptin with its sympathetic outflow to protect against obesity
Source: Nat Metab. 2026 Jul 13;8(7):1563–82. doi: 10.1038/s42255-026-01555-3 (PMC13400315; doi:10.1038/s42255-026-01555-3)
Supplement: Supplementary file 6 — Source data for Supplementary Figs. 1, 2 and 4–9. [file 42255_2026_1555_MOESM6_ESM.zip › Sarker_Supplimentary_data/Supplementary_source_data_file_4.xlsx]

## Sheet: 4c
ScWat Fibers
Cav1+ SPC Area
Lean	ob.ob
41.4568	30.4315
36.3021	39.2874
47.3212	42.4572

## Sheet: 4d
ScWat Fibers
Cav1_MFI
Lean	ob.ob
31.0319	35.5125
32.2977	29.3629
32.0733	30.1167

## Sheet: 4e
ScWat Fibers
TH+ neurons
Lean	ob.ob
10.7273	12.5833
9.15385	11.9286
11.6667	10.9231

## Sheet: 4f
BAT Fibers
Cav1+ SPC Area
Lean	ob.ob
47.4468	54.1285
33.9276	45.0085
41.6845	31.3307

## Sheet: 4g
BAT Fibers
Cav1_MFI
Lean	ob.ob
31.7505	26.7894
20.7212	29.1217
23.4052	22.0586

## Sheet: 4h
BAT Fibers
TH+ neurons
Lean	ob.ob
11.2	8.625
9.15385	5.85714
12.8	10.9231
