# Supplementary material for: The perineurium integrates leptin with its sympathetic outflow to protect against obesity
Source: Nat Metab. 2026 Jul 13;8(7):1563–82. doi: 10.1038/s42255-026-01555-3 (PMC13400315; doi:10.1038/s42255-026-01555-3)
Supplement: Supplementary file 6 — Source data for Supplementary Figs. 1, 2 and 4–9. [file 42255_2026_1555_MOESM6_ESM.zip › Sarker_Supplimentary_data/Supplementary_source_data_file_5.xlsx]

## Sheet: 5c_TNFR1
TNFR1
low lep	high lep	high lep plus clen
185.75	266.511	225.7
178.9	246.59	217.3
154.13	276.43	169.95
DAPI
low lep	high lep	high lep plus clen
485.8	385.94	357.19
373.086	300.78	326.99
379.88	412.92	515.57
