# Supplementary material for: The perineurium integrates leptin with its sympathetic outflow to protect against obesity
Source: Nat Metab. 2026 Jul 13;8(7):1563–82. doi: 10.1038/s42255-026-01555-3 (PMC13400315; doi:10.1038/s42255-026-01555-3)
Supplement: Supplementary file 6 — Source data for Supplementary Figs. 1, 2 and 4–9. [file 42255_2026_1555_MOESM6_ESM.zip › Sarker_Supplimentary_data/Supplementary_source_data_file_6.xlsx]

## Sheet: 6b
CAV1_MFI
Low Lep	High Lep	High Lep + Clenbuterol	High Lep + Mirabegron	High Lep + Dobutamine
337.236	109.924	251.632	92.6047	136.683
203.396	170.652	213.09	130.535	147.711
186.053	144.773	192.505	119.582	138.78
236.23	107.032	177.606	190.616	95.984
TH_MFI
Low Lep	High Lep	High Lep + Clenbuterol	High Lep + Mirabegron	High Lep + Dobutamine
478.796	309.162	471.222	262.455	138.918
738.426	381.137	526.209	242.396	319.904
532.716	341.188	428.839	177.661	257.858
537.626	244.433	581.108	294.399	141.273
DAPI_MFI
Low Lep	High Lep	High Lep + Clenbuterol	High Lep + Mirabegron	High Lep + Dobutamine
181.084	161.165	134.713	116.344	190.671
152.823	104.144	244.394	112.241	125.906
160.981	159.812	152.921	133.306	183.315
205.784	103.163	151.355	153.976	239.4

## Sheet: 6d
CAV1_MFI
Low Leptin	Low Leptin + Clenbuterol 100	Low Leptin + Clenbuterol 200
337.236	447.539	419.184
203.396	208.553	181.877
186.053	311.873	308.941
236.23	181.747	419.822
TH_MFI
Low Leptin	Low Leptin + Clenbuterol 100	Low Leptin + Clenbuterol 200
478.796	376.751	348.912
738.426	478.827	434.719
532.716	467.941	480.78
537.626	450.356	462.788
DAPI_MFI
Low Leptin	Low Leptin + Clenbuterol 100	Low Leptin + Clenbuterol 200
181.084	219.473	183.07
152.823	198.73	150.113
160.981	133.603	164.826
205.784	199.312	158.688
