# Supplementary material for: The perineurium integrates leptin with its sympathetic outflow to protect against obesity
Source: Nat Metab. 2026 Jul 13;8(7):1563–82. doi: 10.1038/s42255-026-01555-3 (PMC13400315; doi:10.1038/s42255-026-01555-3)
Supplement: Supplementary file 6 — Source data for Supplementary Figs. 1, 2 and 4–9. [file 42255_2026_1555_MOESM6_ESM.zip › Sarker_Supplimentary_data/Supplementary_source_data_file_7.xlsx]

## Sheet: 7d_scWAT_SPC
scWAT_CAV1_SPC
DIO_Water	DIO_Clen
50.9574	57.5244
34.1192	67.9282
41.97	60.537
39.3992	60.071
39.3741	60.5675
55.2635	56.664
	55.9414

## Sheet: 7e_scWAT_TH_Neurons
scWAT_TH_Neurons
DIO_Water	DIO_Clen
11.5	17.9583
15.375	21.3333
11.75	19.4444
14.85	22.25
15	19.1
16.75	18.1111
	16.1111

## Sheet: 7f_BAT_SPC
BAT_CAV1_SPC
DIO_Water	DIO_Clen
36.8687	59.873
46.4615	59.6406
34.0648	59.5769
38.8383	60.7059
38.2139	53.1464
	54.5217
	53.2561

## Sheet: 7g_BAT_TH_Neurons
BAT_TH_neurons
DIO_Water	DIO_Clen
17.75	23.1667
17.6667	22.9583
18	21.6667
15.8333	22.6042
16.5556	23.2917
	20.8333
	19.7917
