# Supplementary material for: The perineurium integrates leptin with its sympathetic outflow to protect against obesity
Source: Nat Metab. 2026 Jul 13;8(7):1563–82. doi: 10.1038/s42255-026-01555-3 (PMC13400315; doi:10.1038/s42255-026-01555-3)
Supplement: Supplementary file 6 — Source data for Supplementary Figs. 1, 2 and 4–9. [file 42255_2026_1555_MOESM6_ESM.zip › Sarker_Supplimentary_data/Supplementary_source_data_file_8.xlsx]

## Sheet: 8d_Tunel postive cells
Low Leptin_Huvecs	High lep_Huvecs	High Lep + Clen40 _HUvecs	Low Lep_LA_Huvecs	High Lep_LA_Huvecs	High Lep + Clen40_LA_Huvecs
0	0	0	8.33333	74.026	3.40909
3.84615	0	0	5	75	12.8571
0	0	0	8.25688	62.1622	12.5
			0	52.9915	10.9375
