# Supplementary material for: The perineurium integrates leptin with its sympathetic outflow to protect against obesity
Source: Nat Metab. 2026 Jul 13;8(7):1563–82. doi: 10.1038/s42255-026-01555-3 (PMC13400315; doi:10.1038/s42255-026-01555-3)
Supplement: Supplementary file 6 — Source data for Supplementary Figs. 1, 2 and 4–9. [file 42255_2026_1555_MOESM6_ESM.zip › Sarker_Supplimentary_data/Supplementary_source_data_file_9.xlsx]

## Sheet: 9a_ND
	Adrb2fl/fl												LeprCre:Adrbfl/fl
7	15.5	19.5	18	22.4	16.4	18.7	17.7	17					18.4	17.6	19.2	20	19.5	17.3	17.8	16.9	20.6	19.6
8	16.2	20.9	18.4	23.9	20.2	17.3	18.3	17.4					19	18.7	19.7	19.4	19.6	18.2	18.1	17.7	20.4	19.7
9	16.6	21.7	20.3	25.5	17.3	20.5	20.2	18.8					19.5	19.2	20.3	20.4	21	19	20.9	21.1	18.2	19.1
10	18.2	24.3	21.7	25.6	18.7	21.4	21.7	19.1					20.5	20.5	21.6	21.8	21.2	18.8	20	18.8	22.6	21.8
11	16.6	21.2	19.9	26.3	18.6	23.2	23.2	19.7					20.7	20.9	22	21.5	20.8	19.9	19.4	19.2	22	21.6
12	17.7	23.2	20.5	26.6	19.1	23.1	24	20.8					21.1	20.9	22.5	22.1	21.5	19.8	20.6	19.4	21.8	21.7
13	18.2	22.4	21.3	27.7	19.4	23.8	24.1	20.9					22.4	22.3	22.4	21.9	22	19.8	20.7	19.2	22.4	21.8
14	18.5	22.2	20.7	28.1	20.5	20.5	24.5	21.7					22.5	23.4	23.2	23.4	23.4	22.4	20.5	19.5	22.8	23
15	17.9	22.4	21.2	28.5	19.6	25.6	25.5	21.9					21.7	21.2	22.1	25.7	22.8	21.8	20.6	19.3	22.5	22.7
16	19.2	23.6	22.1	28.6	20.4	21.7	25.8	23					21.8	22.6	21.6	22.6	22.4	21.8	21.8	19.8	23	24.1

## Sheet: 9b_HFD
	Adrb2fl/fl																		LeprCre:Adrbfl/fl
0	21.9	21.5	21.1	18.7	22.2	20.6	22.3	21.7											20.2	20	18.6	20.4	20.8	18.8	20.5	20.8
1	25.8	22.8	24.3	20	25.5	24.3	25.7	25.9											23.9	25.5	21.7	23.7	24.8	20.8	25.5	24.8
2	27.6	24.6	26.4	21.5	30.3	26	27	27											27.8	29.4	23.2	27.3	25.7	22.4	27.4	25.7
3	27.2	25.9	29.6	23.7	33.8	31	30.2	29.3											31.6	31	26.8	30.2	28.4	24.7	29.4	27.2
4	34	29.3	34.1	26	35.6	32.2	33.3	32											32.1	34.2	30.1	33.4	30.8	27.3	31.4	30.2
5	32.9	33.4	38.1	28.8	38.8	35.6	36.4	34.1											35	36.9	31.8	36.4	33.4	29.8	33.4	32.5
6	35.6	30.9	41.1	32.2	41.5	37.5	39.5	36.7											38.1	40.1	34.8	40.6	35.8	33	36.1	34.4
7	38.1	34.3	46.2	33	42.8	39.6	43.1	43.3											39.8	43.8	39.8	45.6	40.6	37.7	39.3	38
8	41.9	35.9	49.5	35.4	44.8	41.7	45.8	40											42.4	41.2	43.6	49.4	44	41.5	42.8	41
9	43.1	38.7	53.1	38.5	47.4	44.3	48.2	44.4											45.4	50.3	48.3	52.5	47.9	48	46	44.3
10	40.7	40	54.5	41	49.9	46.4	50	46.4											48.7	51.2	49.2	54	48.4	48.3	48.5	47.8
11	49.4	41.4	56	43	52.2	49.3	50.6	46.8											50.7	53	52.8	55.5	52.2	53.3	50.2	50
12	48.9	43.1	56.5	44.9	52	50.6	52.3	47.1											52.1	53.1	53.4	55.8	52.3	52.7	50.7	49.4
