# Supplementary material for: The perineurium integrates leptin with its sympathetic outflow to protect against obesity
Source: Nat Metab. 2026 Jul 13;8(7):1563–82. doi: 10.1038/s42255-026-01555-3 (PMC13400315; doi:10.1038/s42255-026-01555-3)
Supplement: Supplementary file 7 — Statistical source data. [file 42255_2026_1555_MOESM7_ESM.xlsx]

## Sheet: Figure1b_UMAP_source_data
UMAP_1	UMAP_2	cell_id	cell_type	condition
7.1553	8.99893	scg_1_N61AAACCCAAGTTGCCTA	macrophage	baseline
9.12366	-13.3046	scg_1_N61AAACGAAGTAAGAACT	pericyte	baseline
-3.08732	-6.35881	scg_1_N61AAACGAAGTATCGTAC	schwann_cell_1	baseline
12.144	-6.55978	scg_1_N61AAACGCTCATGGCACC	endothelial_1	baseline
5.85517	11.4429	scg_1_N61AAAGGATAGATGTTAG	macrophage	baseline
8.10095	9.9402	scg_1_N61AAAGGATGTCAAGGCA	macrophage	baseline
-2.11181	12.3305	scg_1_N61AAAGGGCGTGAATATG	schwann_cell_myelinating	baseline
11.031	7.09765	scg_1_N61AAAGGTAAGCATTGTC	dendritic	baseline
14.3392	-0.298008	scg_1_N61AAAGGTATCGATTGAC	endothelial_1	baseline
-5.55704	1.13613	scg_1_N61AAAGTCCGTCGCATTA	schwann_cell_1	baseline
9.64193	10.7709	scg_1_N61AAAGTCCTCGAACGGA	macrophage	baseline
11.0698	7.63054	scg_1_N61AAAGTGACAGAGGAAA	dendritic	baseline
11.4091	6.67973	scg_1_N61AAATGGACAATGGGTG	dendritic	baseline
-1.54678	12.1411	scg_1_N61AAATGGATCCTACGGG	schwann_cell_myelinating	baseline
5.3887	11.8589	scg_1_N61AACAACCTCAACGCTA	macrophage	baseline
-4.17703	-2.19645	scg_1_N61AACAAGATCAGAATAG	schwann_cell_1	baseline
-2.50447	12.6168	scg_1_N61AACAAGATCCATTTCA	schwann_cell_myelinating	baseline
9.07284	-13.1943	scg_1_N61AACAGGGGTTACGATC	pericyte	baseline
9.27292	-13.3553	scg_1_N61AACAGGGTCATTCCTA	pericyte	baseline
8.26152	3.66499	scg_1_N61AACCAACAGCCTTTCC	t_reg_lymphocyte	baseline
-5.18375	-1.30309	scg_1_N61AACCAACAGGGCGAGA	schwann_cell_1	baseline
9.79451	-2.62599	scg_1_N61AACCACAAGTTGTAGA	endothelial_2	baseline
11.125	6.77883	scg_1_N61AACCCAAGTAGTTCCA	dendritic	baseline
-3.09755	11.4711	scg_1_N61AACCTGACAAGACGAC	schwann_cell_myelinating	baseline
8.59039	10.7633	scg_1_N61AACCTGAGTCGAGATG	macrophage	baseline
-5.15254	-4.18525	scg_1_N61AACCTGAGTTGTTGTG	schwann_cell_1	baseline
8.51068	9.75002	scg_1_N61AACCTGATCTAGTTCT	macrophage	baseline
2.18838	3.26571	scg_1_N61AACCTTTAGGCGATAC	schwann_cell_2	baseline
1.9429	3.28014	scg_1_N61AACCTTTGTTCATCGA	schwann_cell_2	baseline
-4.22516	-2.11558	scg_1_N61AACGGGACATTCACCC	schwann_cell_1	baseline
14.9082	-1.8555	scg_1_N61AACGGGATCACTACGA	endothelial_1	baseline
3.78732	1.78289	scg_1_N61AACGTCACATACAGGG	schwann_cell_2	baseline
-2.50843	13.1251	scg_1_N61AACTTCTCACAAGCAG	schwann_cell_myelinating	baseline
-8.34502	3.65281	scg_1_N61AACTTCTGTTTGGGTT	schwann_cell_1	baseline
3.40795	1.84073	scg_1_N61AAGAACAAGAAGCTGC	schwann_cell_2	baseline
12.5684	7.39393	scg_1_N61AAGACTCAGTTGGAGC	dendritic	baseline
0.675912	-13.1843	scg_1_N61AAGACTCTCTATTGTC	neuron	baseline
-2.18383	-1.3518	scg_1_N61AAGCGAGAGGCTCTCG	schwann_cell_1	baseline
-4.68392	-1.82317	scg_1_N61AAGCGAGTCGTGGCTG	schwann_cell_1	baseline
-1.38414	3.96273	scg_1_N61AAGCGTTAGTAGTCTC	schwann_cell_1	baseline
-7.99034	-3.93927	scg_1_N61AAGGAATGTCGGTAAG	schwann_cell_1	baseline
-4.31709	-0.643638	scg_1_N61AAGGTAACAAATCAAG	schwann_cell_1	baseline
7.97788	10.4899	scg_1_N61AAGTACCAGGGATCTG	macrophage	baseline
4.21179	11.7443	scg_1_N61AAGTGAAGTGCAGTGA	macrophage	baseline
3.146	1.29751	scg_1_N61AATAGAGGTTGCTGAT	schwann_cell_2	baseline
13.3027	-1.9148	scg_1_N61AATCACGAGGTTACAA	endothelial_1	baseline
-6.61735	5.72494	scg_1_N61AATCACGCATCAGCTA	schwann_cell_myelinating	baseline
-4.4476	-3.41499	scg_1_N61AATCACGGTACCGTCG	schwann_cell_1	baseline
5.55321	11.1424	scg_1_N61AATCACGGTCAGTTTG	macrophage	baseline
-3.28846	-5.71457	scg_1_N61AATCGACAGCTAATGA	schwann_cell_1	baseline
-1.43162	4.1443	scg_1_N61AATCGTGAGCTATCTG	schwann_cell_1	baseline
-7.68992	3.04825	scg_1_N61AATCGTGAGCTGACCC	schwann_cell_1	baseline
0.63899	9.09088	scg_1_N61AATCGTGGTCCGGATC	schwann_cell_myelinating	baseline
13.791	-1.15759	scg_1_N61AATCGTGTCAAATGCC	endothelial_1	baseline
-3.67385	-2.83489	scg_1_N61AATGACCTCTCGGCTT	schwann_cell_1	baseline
3.8316	11.2588	scg_1_N61AATGGCTAGGCGATAC	macrophage	baseline
3.74489	11.3841	scg_1_N61AATGGCTTCCGATAGT	macrophage	baseline
0.392017	-13.4893	scg_1_N61AATTCCTCAACCAACT	neuron	baseline
-0.829158	4.35283	scg_1_N61AATTCCTGTGAATAAC	schwann_cell_1	baseline
0.659581	-13.2772	scg_1_N61AATTTCCAGAGGCGGA	neuron	baseline
-0.467049	11.2438	scg_1_N61ACAAAGACACTGGCCA	schwann_cell_myelinating	baseline
12.732	9.13421	scg_1_N61ACAACCAAGGTCATTC	dendritic	baseline
8.33517	2.14931	scg_1_N61ACAACCATCGTGACTA	t_reg_lymphocyte	baseline
-2.05676	12.5617	scg_1_N61ACAAGCTCAAATCGGG	schwann_cell_myelinating	baseline
-2.47576	12.3745	scg_1_N61ACACAGTTCGAAGGAC	schwann_cell_myelinating	baseline
6.43642	11.3691	scg_1_N61ACACCAACACCATAAC	macrophage	baseline
8.33703	9.9323	scg_1_N61ACAGAAATCCGCATAA	macrophage	baseline
-6.71484	-4.57183	scg_1_N61ACATCGATCTTTGATC	schwann_cell_1	baseline
-5.05959	-3.16677	scg_1_N61ACATTTCGTAGCGCTC	schwann_cell_1	baseline
6.09937	11.4629	scg_1_N61ACATTTCTCCGTATAG	macrophage	baseline
8.5236	10.0872	scg_1_N61ACCAACACAGCGTTTA	macrophage	baseline
-6.44337	-5.25529	scg_1_N61ACCACAAAGCAACCAG	schwann_cell_1	baseline
-0.681343	11.4521	scg_1_N61ACCATTTGTGCCTATA	schwann_cell_myelinating	baseline
12.6688	7.17423	scg_1_N61ACCCAAAAGAATAACC	dendritic	baseline
-0.379776	-0.161307	scg_1_N61ACCCTCAGTGTTGCCG	schwann_cell_1	baseline
11.6103	7.01106	scg_1_N61ACCCTTGAGGCATCTT	dendritic	baseline
13.1947	-1.77121	scg_1_N61ACCGTTCAGACTTAAG	endothelial_1	baseline
7.53028	10.0252	scg_1_N61ACCGTTCAGTTGCGCC	macrophage	baseline
-0.775753	-4.40148	scg_1_N61ACCTGAACACCATATG	schwann_cell_1	baseline
6.95684	11.6007	scg_1_N61ACCTGTCGTTAGGCTT	macrophage	baseline
7.68725	11.8017	scg_1_N61ACGATCAAGTCACTCA	macrophage	baseline
10.5732	8.15454	scg_1_N61ACGATCATCATGGAGG	macrophage	baseline
11.8995	-6.72617	scg_1_N61ACGCACGAGCTTTCTT	endothelial_1	baseline
-6.63663	4.57722	scg_1_N61ACGGAAGTCAGCAGAG	schwann_cell_1	baseline
-2.49597	-2.77028	scg_1_N61ACGGGTCCACATAGCT	schwann_cell_1	baseline
-5.09293	-3.14138	scg_1_N61ACGGGTCCAGGTGACA	schwann_cell_1	baseline
-3.23034	-2.02821	scg_1_N61ACGGGTCCATGTTACG	schwann_cell_1	baseline
-1.74182	12.4181	scg_1_N61ACGGGTCGTTACCCAA	schwann_cell_myelinating	baseline
6.1952	11.136	scg_1_N61ACGGTCGCAACAGATA	macrophage	baseline
-4.91551	-2.60093	scg_1_N61ACGGTCGCATGACTAC	schwann_cell_1	baseline
-2.1649	0.511149	scg_1_N61ACGGTCGTCCGCCTAT	schwann_cell_1	baseline
14.9891	-3.64336	scg_1_N61ACGGTCGTCGCTGCGA	endothelial_1	baseline
5.8951	11.3292	scg_1_N61ACGGTTACACACCGAC	macrophage	baseline
11.9222	6.9193	scg_1_N61ACGGTTAGTCTGTAAC	dendritic	baseline
12.3218	-6.19905	scg_1_N61ACGGTTATCCTTCTAA	endothelial_1	baseline
11.3455	9.00742	scg_1_N61ACGTAACAGGACATCG	dendritic	baseline
-3.5699	-4.75705	scg_1_N61ACGTAACAGTCTGCAT	schwann_cell_1	baseline
-1.96183	11.925	scg_1_N61ACGTAACTCACTGTCC	schwann_cell_myelinating	baseline
-3.84222	-3.19698	scg_1_N61ACGTAACTCCATCTGC	schwann_cell_1	baseline
14.1312	-1.78481	scg_1_N61ACGTAACTCTCATGCC	endothelial_1	baseline
-6.7066	-2.37963	scg_1_N61ACGTAACTCTGACCCT	schwann_cell_1	baseline
-5.0055	-1.02069	scg_1_N61ACGTACACATTCCTCG	schwann_cell_1	baseline
0.148308	-12.7718	scg_1_N61ACGTCCTGTGGAACCA	neuron	baseline
-1.52271	12.373	scg_1_N61ACGTTCCGTAGCTTAC	schwann_cell_myelinating	baseline
-0.179615	10.756	scg_1_N61ACTACGAGTAGCTCGC	schwann_cell_myelinating	baseline
-5.94834	-3.63564	scg_1_N61ACTATCTCATTATGCG	schwann_cell_1	baseline
8.89352	9.46933	scg_1_N61ACTATGGGTTAGCGGA	macrophage	baseline
8.54791	9.32823	scg_1_N61ACTCCCAGTCGCGTTG	macrophage	baseline
-1.03557	-1.19111	scg_1_N61ACTCCCAGTTCTTCAT	schwann_cell_1	baseline
13.9307	-0.0108501	scg_1_N61ACTCCCATCTAGTTCT	endothelial_1	baseline
11.2866	6.62473	scg_1_N61ACTCTCGGTAGAAACT	dendritic	baseline
-3.6025	-2.62504	scg_1_N61ACTGTCCTCCCAGCGA	schwann_cell_1	baseline
8.23974	-8.79699	scg_1_N61ACTGTGAAGTGGCCTC	endothelial_3	baseline
-7.32607	-5.54491	scg_1_N61ACTGTGATCGTGGGAA	schwann_cell_1	baseline
12.0392	-6.71249	scg_1_N61ACTTCCGGTCCCTAAA	endothelial_1	baseline
7.69776	8.68206	scg_1_N61ACTTCGCCATGTAACC	macrophage	baseline
-1.56411	12.5725	scg_1_N61ACTTCGCCATTCGGGC	schwann_cell_myelinating	baseline
-1.7057	12.959	scg_1_N61AGAAATGCAGTCTGGC	schwann_cell_myelinating	baseline
-7.48963	-5.18883	scg_1_N61AGAAATGTCCGCGAGT	schwann_cell_1	baseline
14.1268	-0.152063	scg_1_N61AGAACAAAGTCACTGT	endothelial_1	baseline
9.45927	7.76343	scg_1_N61AGAACAAGTTGTTTGG	macrophage	baseline
5.87708	11.2003	scg_1_N61AGAAGCGGTTCGGTCG	macrophage	baseline
9.97833	9.13689	scg_1_N61AGAAGCGTCGCATAGT	macrophage	baseline
12.3955	-6.35317	scg_1_N61AGAAGTACAGCACGAA	endothelial_1	baseline
11.1885	6.92406	scg_1_N61AGACAAAGTGTCGCTG	dendritic	baseline
0.63747	-0.464118	scg_1_N61AGACAAATCGAACACT	schwann_cell_1	baseline
4.63703	11.6193	scg_1_N61AGACACTGTATTGAGA	macrophage	baseline
2.14908	-2.07176	scg_1_N61AGACAGGAGCGCCATC	schwann_cell_1	baseline
-1.72264	11.2182	scg_1_N61AGACAGGGTATGGTAA	schwann_cell_myelinating	baseline
8.26686	11.0718	scg_1_N61AGACTCATCACCTGGG	macrophage	baseline
1.40333	16.5931	scg_1_N61AGAGAGCCAACACTAC	microglia_1	baseline
-2.6814	12.0345	scg_1_N61AGAGCCCCAGCTCTGG	schwann_cell_myelinating	baseline
8.86515	-12.9225	scg_1_N61AGATCCAAGTGTTGTC	pericyte	baseline
8.2197	9.77078	scg_1_N61AGATCGTAGGCCTTCG	macrophage	baseline
9.15658	10.3327	scg_1_N61AGATCGTGTCTTAGTG	macrophage	baseline
-3.25725	-2.65474	scg_1_N61AGATCGTTCGTCAAAC	schwann_cell_1	baseline
1.44665	-0.559907	scg_1_N61AGATGAAAGTCAATCC	schwann_cell_1	baseline
-1.77334	-2.66061	scg_1_N61AGATGAAGTCTCAAGT	schwann_cell_1	baseline
3.60428	2.51299	scg_1_N61AGCATCAAGTCTAGCT	schwann_cell_2	baseline
-6.44876	-2.34735	scg_1_N61AGCATCAGTATGCTAC	schwann_cell_1	baseline
3.36033	2.68564	scg_1_N61AGCCACGTCGCACGAC	schwann_cell_2	baseline
-6.15069	-2.87595	scg_1_N61AGCCAGCTCCCTGGTT	schwann_cell_1	baseline
15.1583	-4.64058	scg_1_N61AGCGATTCAAGTGGGT	endothelial_1	baseline
-3.1027	11.0134	scg_1_N61AGCGATTCACCGCTGA	schwann_cell_myelinating	baseline
0.919032	-12.6777	scg_1_N61AGCGATTTCCTTGGAA	neuron	baseline
-1.89184	12.6796	scg_1_N61AGCGTATCATGTGGTT	schwann_cell_myelinating	baseline
-4.76293	1.52373	scg_1_N61AGCTACAGTCGTGGTC	schwann_cell_1	baseline
-5.43615	-5.72535	scg_1_N61AGCTACATCCGGCAAC	schwann_cell_1	baseline
6.48152	11.5238	scg_1_N61AGCTACATCGTCGACG	macrophage	baseline
12.6541	7.24559	scg_1_N61AGCTCAAGTAAGTTAG	dendritic	baseline
8.02686	-3.96929	scg_1_N61AGGAAATGTACGACTT	endothelial_2	baseline
-5.35322	-5.3531	scg_1_N61AGGAAATTCGTGTGAT	schwann_cell_1	baseline
10.0974	-1.70213	scg_1_N61AGGACGAAGGATGGCT	endothelial_2	baseline
7.79552	11.5243	scg_1_N61AGGAGGTAGTTGTACC	macrophage	baseline
12.6123	7.63998	scg_1_N61AGGATAAGTGTATACC	dendritic	baseline
9.17156	-13.4322	scg_1_N61AGGATCTAGGTGGTTG	pericyte	baseline
11.4936	8.00414	scg_1_N61AGGATCTCAGTCGCAC	dendritic	baseline
12.4167	7.71571	scg_1_N61AGGCCACAGATCGACG	dendritic	baseline
-7.39049	-3.47295	scg_1_N61AGGCCACTCGGCATCG	schwann_cell_1	baseline
14.5215	-3.07226	scg_1_N61AGGGCTCTCATTGCCC	endothelial_1	baseline
2.51742	2.90426	scg_1_N61AGGGTCCAGCCTTTCC	schwann_cell_2	baseline
8.26063	-8.90417	scg_1_N61AGGGTCCGTGCGGTAA	endothelial_3	baseline
-5.0912	-2.21689	scg_1_N61AGGGTGACAGGTCAGA	schwann_cell_1	baseline
-3.89874	-6.48896	scg_1_N61AGGTAGGAGTAACCGG	schwann_cell_1	baseline
-5.17173	1.22733	scg_1_N61AGGTAGGTCCTTGACC	schwann_cell_1	baseline
7.47223	-12.7558	scg_1_N61AGGTAGGTCGTACCTC	pericyte	baseline
-5.88123	-4.98904	scg_1_N61AGGTCTAAGGATACGC	schwann_cell_1	baseline
3.38297	1.80759	scg_1_N61AGGTCTATCAAGCTGT	schwann_cell_2	baseline
1.29152	16.5626	scg_1_N61AGGTTGTCACGGTGTC	microglia_1	baseline
2.46333	0.186056	scg_1_N61AGTAACCAGGCCTGAA	schwann_cell_2	baseline
-5.1018	-2.19534	scg_1_N61AGTAACCAGTACAGAT	schwann_cell_1	baseline
-3.14696	12.7798	scg_1_N61AGTAACCCATCAGCAT	schwann_cell_myelinating	baseline
9.33429	-13.2896	scg_1_N61AGTAACCTCTTGGCTC	pericyte	baseline
-5.10145	1.04889	scg_1_N61AGTACCACAGGACGAT	schwann_cell_1	baseline
5.05297	11.6818	scg_1_N61AGTACCATCAACTGGT	macrophage	baseline
-1.75818	-3.77115	scg_1_N61AGTAGTCGTGCTATTG	schwann_cell_1	baseline
-3.24706	-6.35016	scg_1_N61AGTAGTCTCCCAAGCG	schwann_cell_1	baseline
12.454	7.00465	scg_1_N61AGTCAACGTGGTATGG	dendritic	baseline
3.64909	1.35386	scg_1_N61AGTCACACACGCTGCA	schwann_cell_2	baseline
15.1952	-5.0128	scg_1_N61AGTCACACACGGGCTT	endothelial_1	baseline
-1.79537	12.0674	scg_1_N61AGTCACATCGGCATTA	schwann_cell_myelinating	baseline
7.94598	8.54811	scg_1_N61AGTCATGCACCCTGAG	macrophage	baseline
-1.62878	11.9222	scg_1_N61AGTCTCCAGTTTCGGT	schwann_cell_myelinating	baseline
-6.41805	-2.71457	scg_1_N61AGTCTCCGTCGAACAG	schwann_cell_1	baseline
14.0638	-0.0966314	scg_1_N61AGTGACTTCGAGTTGT	endothelial_1	baseline
8.62737	-4.96625	scg_1_N61AGTGATCCACAGAAGC	endothelial_2	baseline
-1.98795	12.6121	scg_1_N61AGTGATCTCCCGAAAT	schwann_cell_myelinating	baseline
5.20938	11.4726	scg_1_N61AGTGCCGGTTCGTAAC	macrophage	baseline
-6.81659	-3.98431	scg_1_N61AGTGTTGGTATGCTAC	schwann_cell_1	baseline
-3.86089	-1.8641	scg_1_N61AGTTCGAGTATCATGC	schwann_cell_1	baseline
-3.16635	12.8147	scg_1_N61ATACCGAGTCCTCCTA	schwann_cell_myelinating	baseline
-5.33823	-1.61567	scg_1_N61ATACCTTAGCAGGCAT	schwann_cell_1	baseline
1.47777	16.2276	scg_1_N61ATACCTTCACTGGAAG	microglia_1	baseline
-7.75358	4.68678	scg_1_N61ATACTTCTCACTTATC	schwann_cell_1	baseline
-2.89136	-3.49558	scg_1_N61ATAGAGACAATGAAAC	schwann_cell_1	baseline
0.502078	9.30979	scg_1_N61ATAGAGATCCTTCGAC	schwann_cell_myelinating	baseline
-0.973184	-5.6218	scg_1_N61ATAGGCTGTTGTACGT	schwann_cell_1	baseline
11.2726	6.72139	scg_1_N61ATATCCTGTTAGAAAC	dendritic	baseline
-3.23151	12.4826	scg_1_N61ATCACAGAGAACTTCC	schwann_cell_myelinating	baseline
-1.70871	12.1075	scg_1_N61ATCACAGTCTCGCAGG	schwann_cell_myelinating	baseline
1.21784	16.3465	scg_1_N61ATCACGATCTCCAATT	microglia_1	baseline
-7.12144	-4.39452	scg_1_N61ATCACTTTCTAGCCAA	schwann_cell_1	baseline
10.9887	8.17582	scg_1_N61ATCAGGTAGCATCAAA	dendritic	baseline
8.12631	-3.45423	scg_1_N61ATCAGGTGTCTGATCA	endothelial_2	baseline
1.19777	16.4561	scg_1_N61ATCAGGTTCTCGTTTA	microglia_1	baseline
4.10166	11.7429	scg_1_N61ATCATTCCATCGAAGG	macrophage	baseline
-2.06479	12.4074	scg_1_N61ATCATTCGTGACTCTA	schwann_cell_myelinating	baseline
11.8768	-6.7288	scg_1_N61ATCCACCAGGAGAGTA	endothelial_1	baseline
11.3035	6.7846	scg_1_N61ATCCACCAGGTCCCTG	dendritic	baseline
9.23116	-13.132	scg_1_N61ATCCATTGTGGCTGAA	pericyte	baseline
-5.13836	-3.39237	scg_1_N61ATCCCTGGTACACTCA	schwann_cell_1	baseline
-1.66222	12.4471	scg_1_N61ATCCGTCCAGCGGATA	schwann_cell_myelinating	baseline
7.94464	10.6948	scg_1_N61ATCGATGCATACCGTA	macrophage	baseline
12.6041	7.64839	scg_1_N61ATCGATGGTAACCAGG	dendritic	baseline
1.27148	16.6994	scg_1_N61ATCGGCGAGAAGGTAG	microglia_1	baseline
-1.37755	4.4155	scg_1_N61ATCGGCGGTTAGGAGC	schwann_cell_1	baseline
5.4347	12.0234	scg_1_N61ATCGTAGCAGCAGTAG	macrophage	baseline
8.31187	3.31478	scg_1_N61ATCGTAGTCACAATGC	t_reg_lymphocyte	baseline
-4.12801	-2.15104	scg_1_N61ATCGTCCTCAAAGGTA	schwann_cell_1	baseline
-4.83003	-1.59334	scg_1_N61ATCGTCCTCGCCAATA	schwann_cell_1	baseline
-1.31565	-0.148356	scg_1_N61ATCGTGACATCGCCTT	schwann_cell_1	baseline
0.313001	-13.3971	scg_1_N61ATCTTCATCCCTGGTT	neuron	baseline
-1.90325	12.8466	scg_1_N61ATGACCATCAAGAAAC	schwann_cell_myelinating	baseline
14.3984	-0.317775	scg_1_N61ATGAGTCAGTCCTACA	endothelial_1	baseline
-2.53605	11.9908	scg_1_N61ATGAGTCGTCTGTTAG	schwann_cell_myelinating	baseline
-2.25022	12.1833	scg_1_N61ATGAGTCGTGGCTTGC	schwann_cell_myelinating	baseline
14.8412	-1.54438	scg_1_N61ATGAGTCGTTCTAACG	endothelial_1	baseline
8.84085	-4.43531	scg_1_N61ATGAGTCTCCTAAACG	endothelial_2	baseline
4.5337	11.4792	scg_1_N61ATGATCGCAGATTTCG	macrophage	baseline
14.7168	-2.94741	scg_1_N61ATGCATGAGATGTTGA	endothelial_1	baseline
6.8176	9.19586	scg_1_N61ATGCATGAGTTACTCG	macrophage	baseline
-2.09989	12.0283	scg_1_N61ATGCATGGTGGTTCTA	schwann_cell_myelinating	baseline
-1.98393	12.0735	scg_1_N61ATGCCTCCAAAGTGTA	schwann_cell_myelinating	baseline
3.78264	11.2896	scg_1_N61ATGCGATAGCGGTAAC	macrophage	baseline
12.516	7.72842	scg_1_N61ATGCGATCAATAGAGT	dendritic	baseline
-2.02823	-5.49481	scg_1_N61ATGGATCCATCCGTGG	schwann_cell_1	baseline
9.21183	-12.7088	scg_1_N61ATGGTTGGTTCGGTTA	pericyte	baseline
8.87356	2.01024	scg_1_N61ATGTCTTAGACCCTTA	t_reg_lymphocyte	baseline
-7.58714	4.05269	scg_1_N61ATGTCTTCAATAAGGT	schwann_cell_1	baseline
-7.0737	3.24646	scg_1_N61ATGTCTTTCTAGTTCT	schwann_cell_1	baseline
-5.21782	-3.67304	scg_1_N61ATTACCTGTGCCCAGT	schwann_cell_1	baseline
9.33461	7.64106	scg_1_N61ATTCACTGTGGTGATG	macrophage	baseline
-3.79183	-2.29569	scg_1_N61ATTCACTTCCAGTACA	schwann_cell_1	baseline
4.82493	10.774	scg_1_N61ATTCACTTCTTCCAGC	macrophage	baseline
-0.0231213	10.523	scg_1_N61ATTCCATCAACCAATC	schwann_cell_myelinating	baseline
5.46063	11.7452	scg_1_N61ATTCCCGCATTAGGCT	macrophage	baseline
9.08919	1.80149	scg_1_N61ATTCCCGGTTGCTAGT	t_reg_lymphocyte	baseline
15.1202	-5.12439	scg_1_N61ATTCGTTTCCCGAGAC	endothelial_1	baseline
8.14946	3.39672	scg_1_N61ATTCTACGTAGACTGG	t_reg_lymphocyte	baseline
-1.43683	-4.56295	scg_1_N61ATTCTTGAGCGACCCT	schwann_cell_1	baseline
-7.28121	-3.80952	scg_1_N61ATTGGGTAGTAGGGTC	schwann_cell_1	baseline
-5.07776	-4.08936	scg_1_N61ATTGGGTGTCACCTTC	schwann_cell_1	baseline
5.55871	11.4647	scg_1_N61ATTGTTCAGATACATG	macrophage	baseline
-1.68523	11.0991	scg_1_N61ATTGTTCGTAGTCTTG	schwann_cell_myelinating	baseline
-2.79635	-2.96853	scg_1_N61ATTGTTCGTCTGTCCT	schwann_cell_1	baseline
-1.9216	13.0433	scg_1_N61ATTGTTCTCTAGATCG	schwann_cell_myelinating	baseline
12.2772	9.01015	scg_1_N61ATTTACCGTCGAATGG	dendritic	baseline
8.44548	10.7885	scg_1_N61ATTTCACTCACCATAG	macrophage	baseline
12.2595	-3.06595	scg_1_N61ATTTCTGTCAAAGGTA	endothelial_1	baseline
-5.13278	-4.85319	scg_1_N61CAAAGAAGTGACGCCT	schwann_cell_1	baseline
4.56839	11.4952	scg_1_N61CAAAGAAGTGTGTACT	macrophage	baseline
-3.11292	13.1599	scg_1_N61CAACAGTGTGGCTAGA	schwann_cell_myelinating	baseline
-0.167138	10.8943	scg_1_N61CAACAGTGTTTACTTC	schwann_cell_myelinating	baseline
-3.19583	12.9758	scg_1_N61CAACCAACACCGGAAA	schwann_cell_myelinating	baseline
-6.25703	1.29253	scg_1_N61CAACCAATCTAGCATG	schwann_cell_1	baseline
12.5147	-6.29813	scg_1_N61CAACGGCTCAATGTCG	endothelial_1	baseline
8.36613	-4.29533	scg_1_N61CAACGGCTCTCAGTCC	endothelial_2	baseline
-3.19073	-6.2977	scg_1_N61CAAGACTGTCCCGCAA	schwann_cell_1	baseline
8.85438	10.9797	scg_1_N61CAAGACTGTTCTCTCG	macrophage	baseline
3.24889	1.49971	scg_1_N61CAAGAGGAGTAAACTG	schwann_cell_2	baseline
9.08982	-3.68242	scg_1_N61CAAGCTAAGTACGTCT	endothelial_2	baseline
9.26399	-4.47479	scg_1_N61CAAGCTACATACACCA	endothelial_2	baseline
7.96597	-3.82311	scg_1_N61CAAGCTATCCTGGGAC	endothelial_2	baseline
13.3127	-1.6294	scg_1_N61CAATACGAGTGCCCGT	endothelial_1	baseline
0.175021	-13.3105	scg_1_N61CAATCGACAACGTATC	neuron	baseline
8.73686	8.49434	scg_1_N61CAATCGAGTCGTGTTA	macrophage	baseline
8.24452	-4.57102	scg_1_N61CAATGACCATACCAGT	endothelial_2	baseline
-2.62202	12.8313	scg_1_N61CAATTTCAGTTGCGCC	schwann_cell_myelinating	baseline
14.5994	-1.25166	scg_1_N61CACAACATCATCCTAT	endothelial_1	baseline
11.6921	9.78499	scg_1_N61CACAGATTCATCACCC	dendritic	baseline
14.9607	-5.30675	scg_1_N61CACAGGCCAAACCATC	endothelial_1	baseline
-5.17921	3.18396	scg_1_N61CACAGGCTCGGACTGC	schwann_cell_1	baseline
13.022	9.26908	scg_1_N61CACATGATCATCGCAA	dendritic	baseline
9.00662	-13.3914	scg_1_N61CACCAAAAGACTAAGT	pericyte	baseline
-3.66867	-5.06863	scg_1_N61CACCAAACACCTGCTT	schwann_cell_1	baseline
-6.05656	1.76321	scg_1_N61CACCAAAGTCTCGCGA	schwann_cell_1	baseline
-1.05399	4.67826	scg_1_N61CACCGTTAGGAACGCT	schwann_cell_1	baseline
7.90196	10.4498	scg_1_N61CACGGGTCACTCCTTG	macrophage	baseline
12.1921	9.00252	scg_1_N61CACGGGTTCTCTCTAA	dendritic	baseline
-4.90441	-1.16986	scg_1_N61CACGTGGTCCCTGTTG	schwann_cell_1	baseline
-3.19591	12.6618	scg_1_N61CACGTTCAGTCGCTAT	schwann_cell_myelinating	baseline
13.6063	-1.18268	scg_1_N61CACGTTCCAAATGCTC	endothelial_1	baseline
-6.26849	-2.79507	scg_1_N61CACGTTCCATAAGCAA	schwann_cell_1	baseline
6.01889	9.86765	scg_1_N61CACTAAGTCGGCATCG	macrophage	baseline
-2.05889	-4.10721	scg_1_N61CACTGAAGTTAGTTCG	schwann_cell_1	baseline
14.2293	-1.59162	scg_1_N61CACTGGGAGTACCGGA	endothelial_1	baseline
-2.42449	13.0762	scg_1_N61CACTGGGCATCTCGTC	schwann_cell_myelinating	baseline
7.83872	11.3234	scg_1_N61CACTGGGGTCTCACGG	macrophage	baseline
-6.54656	5.70292	scg_1_N61CACTGTCTCTGGGAGA	schwann_cell_myelinating	baseline
-2.10715	12.611	scg_1_N61CACTTCGAGTTGCTGT	schwann_cell_myelinating	baseline
-3.68523	-2.30635	scg_1_N61CACTTCGTCAAGAGGC	schwann_cell_1	baseline
8.99152	-12.8724	scg_1_N61CAGAGCCTCCGACGGT	pericyte	baseline
9.06268	-13.2499	scg_1_N61CAGATCAGTCGCAACC	pericyte	baseline
-6.70145	1.82555	scg_1_N61CAGATTGCAATTAGGA	schwann_cell_1	baseline
-2.05376	12.0099	scg_1_N61CAGCAGCCATGAAAGT	schwann_cell_myelinating	baseline
2.18112	2.2126	scg_1_N61CAGCAGCGTTTGACAC	schwann_cell_2	baseline
-7.85693	-4.63855	scg_1_N61CAGCCAGAGGCAGGGA	schwann_cell_1	baseline
-0.858002	-5.91344	scg_1_N61CAGCCAGAGGTGCTTT	schwann_cell_1	baseline
11.9611	6.69762	scg_1_N61CAGCCAGTCTACAGGT	dendritic	baseline
9.20957	-13.0948	scg_1_N61CAGCGTGAGAATCTAG	pericyte	baseline
3.46135	2.3121	scg_1_N61CAGCGTGCATTCGATG	schwann_cell_2	baseline
-6.03269	5.00327	scg_1_N61CAGGCCACAGTTTCAG	schwann_cell_1	baseline
1.1573	16.6113	scg_1_N61CAGTGCGGTGAACCGA	microglia_1	baseline
-5.41071	-5.14226	scg_1_N61CAGTTAGAGGACCCAA	schwann_cell_1	baseline
-3.93873	-0.886484	scg_1_N61CAGTTAGCAAGCGATG	schwann_cell_1	baseline
14.9635	-5.06182	scg_1_N61CAGTTAGGTATTGAGA	endothelial_1	baseline
1.22366	16.7606	scg_1_N61CAGTTCCAGGCTCTAT	microglia_1	baseline
-1.62282	12.5733	scg_1_N61CATAAGCCAGGGTTGA	schwann_cell_myelinating	baseline
-2.41936	12.1682	scg_1_N61CATACAGCAGGGTCTC	schwann_cell_myelinating	baseline
0.40576	9.64012	scg_1_N61CATACAGGTGTTGACT	schwann_cell_myelinating	baseline
7.86512	11.1649	scg_1_N61CATACAGGTTTGTTCT	macrophage	baseline
4.08462	11.2217	scg_1_N61CATACCCAGGGAGAAT	macrophage	baseline
-3.21639	12.7255	scg_1_N61CATCAAGAGGACCCAA	schwann_cell_myelinating	baseline
13.9544	-1.86943	scg_1_N61CATCAAGGTAAGAACT	endothelial_1	baseline
-6.85555	5.98874	scg_1_N61CATCAAGGTCCTATAG	schwann_cell_1	baseline
8.39095	11.2688	scg_1_N61CATCCACTCGGTAAGG	macrophage	baseline
-0.931417	-0.218808	scg_1_N61CATCCACTCTCCGATC	schwann_cell_1	baseline
7.63942	10.1186	scg_1_N61CATCCCACAGAACGCA	macrophage	baseline
-2.61541	-0.343854	scg_1_N61CATCCGTCACTGGCCA	schwann_cell_1	baseline
6.3426	11.5959	scg_1_N61CATCCGTTCATGACAC	macrophage	baseline
13.188	9.06976	scg_1_N61CATCGCTGTTGCATAC	dendritic	baseline
-5.81588	-2.67647	scg_1_N61CATCGGGTCGGATAAA	schwann_cell_1	baseline
-1.81723	1.07394	scg_1_N61CATCGTCCATGATAGA	schwann_cell_1	baseline
-1.74669	12.102	scg_1_N61CATCGTCGTTTGGCTA	schwann_cell_myelinating	baseline
8.24738	2.77317	scg_1_N61CATGAGTGTCTACACA	t_reg_lymphocyte	baseline
3.82871	11.1232	scg_1_N61CATGAGTTCACGGGCT	macrophage	baseline
13.6504	-5.64649	scg_1_N61CATGAGTTCGCGCTGA	endothelial_1	baseline
-2.36406	11.5812	scg_1_N61CATGAGTTCTAATTCC	schwann_cell_myelinating	baseline
8.67836	11.2307	scg_1_N61CATGCAATCATCACCC	macrophage	baseline
12.0872	9.38056	scg_1_N61CATGCCTCACCGTGCA	dendritic	baseline
-2.99277	-2.42561	scg_1_N61CATGCCTGTACGTACT	schwann_cell_1	baseline
10.6173	7.89155	scg_1_N61CATGCGGCAATCTGCA	macrophage	baseline
4.48112	11.1517	scg_1_N61CATGGATCAACTGCTA	macrophage	baseline
-2.55078	11.7556	scg_1_N61CATTCATTCAAGCCCG	schwann_cell_myelinating	baseline
1.32954	16.7756	scg_1_N61CATTCTACACAAGTGG	microglia_1	baseline
-1.89366	12.3723	scg_1_N61CATTCTACACCAATTG	schwann_cell_myelinating	baseline
2.10462	16.5045	scg_1_N61CATTGCCCAGATTAAG	microglia_1	baseline
-3.91283	-4.63873	scg_1_N61CATTGCCTCTGTGTGA	schwann_cell_1	baseline
13.1852	-5.82014	scg_1_N61CATTGCCTCTTACTGT	endothelial_1	baseline
9.91292	8.9819	scg_1_N61CCAAGCGAGGTTTACC	macrophage	baseline
3.91259	11.3879	scg_1_N61CCAATGAAGGATGAGA	macrophage	baseline
-3.28964	-4.77852	scg_1_N61CCAATGATCGCCGTGA	schwann_cell_1	baseline
12.2351	-6.4557	scg_1_N61CCAATTTGTCCAGCCA	endothelial_1	baseline
1.22099	16.5462	scg_1_N61CCAATTTGTGTGTTTG	microglia_1	baseline
14.6471	-5.37053	scg_1_N61CCACCATAGTAAGAGG	endothelial_1	baseline
-2.18663	12.0203	scg_1_N61CCACGAGCATAACGGG	schwann_cell_myelinating	baseline
14.8235	-2.31873	scg_1_N61CCACGTTAGACGGAAA	endothelial_1	baseline
0.558018	-13.3518	scg_1_N61CCACGTTCACCCTAAA	neuron	baseline
13.993	-1.33658	scg_1_N61CCACGTTTCCTTCTTC	endothelial_1	baseline
4.12983	11.0664	scg_1_N61CCACTTGTCCATACTT	macrophage	baseline
3.84622	1.97662	scg_1_N61CCACTTGTCCTTGACC	schwann_cell_2	baseline
-4.66325	-1.58699	scg_1_N61CCACTTGTCTTCGGTC	schwann_cell_1	baseline
-2.28139	1.54285	scg_1_N61CCATAAGAGTCGCGAA	schwann_cell_1	baseline
6.55823	9.40308	scg_1_N61CCATAAGCAGCACGAA	macrophage	baseline
-7.329	4.87806	scg_1_N61CCATAAGGTTAAGAAC	schwann_cell_1	baseline
6.66843	12.1131	scg_1_N61CCATCACGTGGCCTCA	macrophage	baseline
3.70541	11.1608	scg_1_N61CCCAACTGTTTGTTCT	macrophage	baseline
12.2745	7.08356	scg_1_N61CCCAACTTCCTACGAA	dendritic	baseline
1.32022	16.6501	scg_1_N61CCCGAAGAGACTCAAA	microglia_1	baseline
4.91764	11.9818	scg_1_N61CCCGAAGCAATTTCGG	macrophage	baseline
9.72667	9.75827	scg_1_N61CCCGAAGTCCGTCAAA	macrophage	baseline
7.78494	11.4953	scg_1_N61CCCGGAAAGCCATTGT	macrophage	baseline
-2.35872	-3.67008	scg_1_N61CCCGGAAGTATCATGC	schwann_cell_1	baseline
4.06948	10.9395	scg_1_N61CCCTCAAGTAGATGTA	macrophage	baseline
-6.27103	-4.77971	scg_1_N61CCCTCAAGTATTCCGA	schwann_cell_1	baseline
8.41832	10.898	scg_1_N61CCCTCAATCCAACTAG	macrophage	baseline
6.7008	11.2065	scg_1_N61CCCTCAATCCCGATCT	macrophage	baseline
12.01	-6.7927	scg_1_N61CCCTCTCTCGAGATGG	endothelial_1	baseline
-0.89764	-4.65555	scg_1_N61CCCTGATCACGTCTCT	schwann_cell_1	baseline
0.839962	-12.2468	scg_1_N61CCGATCTGTACCTAGT	neuron	baseline
-2.27113	12.0115	scg_1_N61CCGATGGCAACCGTAT	schwann_cell_myelinating	baseline
13.2526	8.91828	scg_1_N61CCGATGGGTGTGTGTT	dendritic	baseline
9.95981	-2.27657	scg_1_N61CCGCAAGTCCTCACTG	endothelial_2	baseline
-3.07204	12.8166	scg_1_N61CCGGGTAAGGTAGATT	schwann_cell_myelinating	baseline
5.22349	11.4381	scg_1_N61CCGGGTACATGACTGT	macrophage	baseline
14.9059	-5.40582	scg_1_N61CCGGGTATCACCTCAC	endothelial_1	baseline
4.14136	11.4322	scg_1_N61CCGGTAGTCATTACGG	macrophage	baseline
4.86128	10.9919	scg_1_N61CCGGTGAGTGAGATTA	macrophage	baseline
7.87252	-8.24594	scg_1_N61CCGTAGGAGCAGTACG	endothelial_3	baseline
-5.95378	-4.74963	scg_1_N61CCGTAGGAGTCAATCC	schwann_cell_1	baseline
-1.66847	12.5807	scg_1_N61CCGTTCAAGGGCAATC	schwann_cell_myelinating	baseline
8.79177	-3.16167	scg_1_N61CCTAACCAGCAAGCCA	endothelial_2	baseline
7.64887	8.68791	scg_1_N61CCTAAGACAGCTGGTC	macrophage	baseline
13.2329	8.9882	scg_1_N61CCTAAGAGTAGGCAAC	dendritic	baseline
-7.90428	4.04441	scg_1_N61CCTACGTAGAACCCGA	schwann_cell_1	baseline
-7.10849	5.73783	scg_1_N61CCTATCGAGAATAACC	schwann_cell_1	baseline
-4.66922	-0.336769	scg_1_N61CCTATCGGTTGCCATA	schwann_cell_1	baseline
12.6236	7.63615	scg_1_N61CCTCAACGTCGATGCC	dendritic	baseline
8.72921	2.10883	scg_1_N61CCTCAGTCAGACAAGC	t_reg_lymphocyte	baseline
6.66228	10.0698	scg_1_N61CCTCATGCAGCCGGTT	macrophage	baseline
-6.60271	-2.22301	scg_1_N61CCTCCTCGTAGTAAGT	schwann_cell_1	baseline
11.341	-3.89251	scg_1_N61CCTCTAGTCATTTGTC	endothelial_1	baseline
9.37127	-3.22975	scg_1_N61CCTCTCCGTCTGTGAT	endothelial_2	baseline
8.36562	-8.58516	scg_1_N61CCTGCATCACTCAGAT	endothelial_3	baseline
1.29239	16.4813	scg_1_N61CCTGTTGAGCTTAAGA	microglia_1	baseline
11.6414	7.11969	scg_1_N61CCTGTTGCACGCAGTC	dendritic	baseline
6.28519	11.7407	scg_1_N61CCTGTTGTCACGGAGA	macrophage	baseline
-0.0125007	-1.91246	scg_1_N61CCTTCAGAGGCGAAGG	schwann_cell_1	baseline
14.8324	-4.34921	scg_1_N61CCTTGTGCACATGTTG	endothelial_1	baseline
-7.20162	5.60545	scg_1_N61CGAAGTTAGGGTCAAC	schwann_cell_1	baseline
0.789839	-13.009	scg_1_N61CGAAGTTGTCAGGAGT	neuron	baseline
-1.81439	12.5793	scg_1_N61CGAAGTTGTCTCGGGT	schwann_cell_myelinating	baseline
-1.7146	11.1024	scg_1_N61CGAAGTTGTGTGTCGC	schwann_cell_myelinating	baseline
1.52264	16.2819	scg_1_N61CGAATTGAGCTAAACA	microglia_1	baseline
-7.49547	-5.63994	scg_1_N61CGAATTGAGTTTCGGT	schwann_cell_1	baseline
-1.28858	4.70944	scg_1_N61CGAGAAGCATTGCCGG	schwann_cell_1	baseline
14.8899	-1.22923	scg_1_N61CGAGTTACAACTGTGT	endothelial_1	baseline
-2.11018	12.144	scg_1_N61CGATCGGTCTCCCAAC	schwann_cell_myelinating	baseline
-1.73142	11.2884	scg_1_N61CGCATAACATCGATAC	schwann_cell_myelinating	baseline
-1.73159	10.8511	scg_1_N61CGCATAATCCGTAGGC	schwann_cell_myelinating	baseline
-2.90226	12.8166	scg_1_N61CGCATGGAGCCGCACT	schwann_cell_myelinating	baseline
8.66581	-4.11839	scg_1_N61CGCCATTCACTGCTTC	endothelial_2	baseline
8.16036	-8.93405	scg_1_N61CGCCATTCAGCGGTCT	endothelial_3	baseline
9.56385	-4.20877	scg_1_N61CGCCATTTCTCGTGGG	endothelial_2	baseline
-2.99263	-3.17238	scg_1_N61CGGAACCGTGCAATAA	schwann_cell_1	baseline
-1.46037	12.6288	scg_1_N61CGGAATTCAGAACTTC	schwann_cell_myelinating	baseline
11.9482	-6.77844	scg_1_N61CGGCAGTGTCCATACA	endothelial_1	baseline
-7.03244	-2.85676	scg_1_N61CGGGACTCATAGCACT	schwann_cell_1	baseline
-5.44965	1.4479	scg_1_N61CGGGACTTCGACCAAT	schwann_cell_1	baseline
11.7376	6.66379	scg_1_N61CGGGTCAAGGTAGACC	dendritic	baseline
-0.404987	5.12069	scg_1_N61CGGGTGTAGTCCCTAA	schwann_cell_1	baseline
11.7187	-6.98784	scg_1_N61CGGGTGTGTATCATGC	endothelial_1	baseline
-1.86718	12.5433	scg_1_N61CGTAAGTAGATGAACT	schwann_cell_myelinating	baseline
9.73252	-2.8047	scg_1_N61CGTAAGTGTCATCACA	endothelial_2	baseline
0.779829	0.17119	scg_1_N61CGTAATGCAAGGAGTC	schwann_cell_1	baseline
-6.08677	-4.36628	scg_1_N61CGTCCATAGTGGCCTC	schwann_cell_1	baseline
8.61263	10.1388	scg_1_N61CGTCCATCAGCTACTA	macrophage	baseline
11.2461	8.74494	scg_1_N61CGTGCTTAGGTGCTAG	dendritic	baseline
8.91827	9.03498	scg_1_N61CGTGTCTCAGCGTTTA	macrophage	baseline
-2.6206	13.2586	scg_1_N61CGTTAGACAATCTAGC	schwann_cell_myelinating	baseline
-7.22915	-5.28199	scg_1_N61CGTTCTGCATCGGTTA	schwann_cell_1	baseline
13.7666	-0.888228	scg_1_N61CGTTGGGAGTAGCCAG	endothelial_1	baseline
11.6117	9.82198	scg_1_N61CTAACCCTCGGCTCTT	dendritic	baseline
-1.4116	12.5979	scg_1_N61CTAACTTAGAATGTTG	schwann_cell_myelinating	baseline
-4.62429	-2.88887	scg_1_N61CTAACTTCAGAGGTTG	schwann_cell_1	baseline
-1.57006	12.7191	scg_1_N61CTAACTTGTCGATGCC	schwann_cell_myelinating	baseline
5.32781	11.5366	scg_1_N61CTAAGTGTCAAGGCTT	macrophage	baseline
12.6818	7.53516	scg_1_N61CTACAGAAGAGTGTTA	dendritic	baseline
-7.22846	-4.44883	scg_1_N61CTACATTAGATGCTGG	schwann_cell_1	baseline
-1.60042	12.899	scg_1_N61CTACATTAGGTCGTAG	schwann_cell_myelinating	baseline
-2.59061	13.1062	scg_1_N61CTACATTAGTAGGAAG	schwann_cell_myelinating	baseline
9.05159	9.22814	scg_1_N61CTACCCAGTATACCTG	macrophage	baseline
-0.783893	-2.27689	scg_1_N61CTACCTGTCCTCTAAT	schwann_cell_1	baseline
11.2394	8.64072	scg_1_N61CTACTATAGCCTCGTG	dendritic	baseline
13.8584	0.00881215	scg_1_N61CTACTATAGGAACGCT	endothelial_1	baseline
-0.43391	11.2217	scg_1_N61CTAGGTAAGGGTTTCT	schwann_cell_myelinating	baseline
-0.987838	5.26086	scg_1_N61CTAGGTACAGTCCCGA	schwann_cell_1	baseline
-5.67315	-3.21934	scg_1_N61CTATAGGGTACGAGTG	schwann_cell_1	baseline
13.2756	-1.86182	scg_1_N61CTATCCGTCTCGTCGT	endothelial_1	baseline
-2.72672	11.8809	scg_1_N61CTCAACCCACTGTTCC	schwann_cell_myelinating	baseline
-5.68014	-1.73935	scg_1_N61CTCAACCTCACTACTT	schwann_cell_1	baseline
8.45	10.49	scg_1_N61CTCAAGAAGCTACTGT	macrophage	baseline
9.1209	10.0837	scg_1_N61CTCAAGAAGGTGCAGT	macrophage	baseline
-1.70071	12.9526	scg_1_N61CTCAATTCAAGCGAGT	schwann_cell_myelinating	baseline
5.82524	9.99831	scg_1_N61CTCAGAACAAGGCTTT	macrophage	baseline
0.232148	-0.715499	scg_1_N61CTCAGGGAGAGAGCAA	schwann_cell_1	baseline
0.385262	-13.4286	scg_1_N61CTCAGGGTCTGTCGTC	neuron	baseline
3.79645	11.2787	scg_1_N61CTCAGTCGTACGTGTT	macrophage	baseline
6.34683	12.2292	scg_1_N61CTCATGCGTACGACTT	macrophage	baseline
-5.88758	-5.96389	scg_1_N61CTCATGCGTACGAGTG	schwann_cell_1	baseline
7.95381	-3.51175	scg_1_N61CTCATTAGTCTCTCCA	endothelial_2	baseline
1.4047	16.4478	scg_1_N61CTCCCTCAGGATTTGA	microglia_1	baseline
8.82525	-13.4535	scg_1_N61CTCCGATCAAAGTATG	pericyte	baseline
3.23136	-1.39222	scg_1_N61CTCCTCCAGATGCAGC	schwann_cell_1	baseline
-3.1623	13.056	scg_1_N61CTCCTCCCAATGTTGC	schwann_cell_myelinating	baseline
1.24464	16.6535	scg_1_N61CTCCTCCGTTACCGTA	microglia_1	baseline
7.62904	-12.7356	scg_1_N61CTCCTTTCAAGCGCTC	pericyte	baseline
0.685125	-0.849613	scg_1_N61CTCCTTTGTCTCAAGT	schwann_cell_1	baseline
1.66371	16.4032	scg_1_N61CTCGAGGCAGCAAGAC	microglia_1	baseline
9.61715	10.8624	scg_1_N61CTCTCAGGTAGACAGC	macrophage	baseline
9.59927	-4.25564	scg_1_N61CTGAATGAGCTCGAAG	endothelial_2	baseline
14.4406	-2.30224	scg_1_N61CTGAGCGAGCAGGGAG	endothelial_1	baseline
14.2526	-5.01999	scg_1_N61CTGAGCGCACGTCATA	endothelial_1	baseline
1.37568	16.5387	scg_1_N61CTGAGCGGTATGACAA	microglia_1	baseline
8.62955	9.78299	scg_1_N61CTGAGCGTCCTAGCGG	macrophage	baseline
8.91529	9.12952	scg_1_N61CTGAGGCAGTCTTCGA	macrophage	baseline
13.8146	0.0330102	scg_1_N61CTGATCCAGCCGCACT	endothelial_1	baseline
-3.81505	-2.76351	scg_1_N61CTGATCCGTGGCATCC	schwann_cell_1	baseline
-4.95069	-6.04695	scg_1_N61CTGCAGGGTAGTTCCA	schwann_cell_1	baseline
13.2346	-1.87645	scg_1_N61CTGCATCCATGATCTG	endothelial_1	baseline
14.9272	-1.86561	scg_1_N61CTGCATCCATTAAAGG	endothelial_1	baseline
7.45394	8.86082	scg_1_N61CTGCCATTCATGCGGC	macrophage	baseline
6.56291	11.6358	scg_1_N61CTGCCTATCTTTCCGG	macrophage	baseline
9.3499	-13.1241	scg_1_N61CTGCGAGAGAGAGCCT	pericyte	baseline
14.2471	-0.383573	scg_1_N61CTGCGAGCACGAGAAC	endothelial_1	baseline
-2.3257	12.7394	scg_1_N61CTGCGAGGTCACTCTC	schwann_cell_myelinating	baseline
-4.86797	-1.70998	scg_1_N61CTGCTCACAAACAGGC	schwann_cell_1	baseline
10.0885	-1.96033	scg_1_N61CTGCTCACATCGTTCC	endothelial_2	baseline
7.49535	8.77521	scg_1_N61CTGCTCAGTTCCGGTG	macrophage	baseline
6.48963	12.1989	scg_1_N61CTGGACGAGGAGTCTG	macrophage	baseline
8.10546	10.9824	scg_1_N61CTGGCAGAGTAGCCAG	macrophage	baseline
3.18872	1.68776	scg_1_N61CTGGCAGTCTGGAGAG	schwann_cell_2	baseline
7.01162	11.645	scg_1_N61CTGGTCTCAGAGGTAC	macrophage	baseline
3.70775	-1.74407	scg_1_N61CTGTAGAAGATCGCTT	schwann_cell_1	baseline
8.64269	-13.0634	scg_1_N61CTGTATTTCATTCATC	pericyte	baseline
5.65529	11.4195	scg_1_N61CTGTGAACAAGACCTT	macrophage	baseline
-5.72381	-4.28964	scg_1_N61CTGTGAACATAGGAGC	schwann_cell_1	baseline
-7.50798	-3.54121	scg_1_N61CTGTGGGTCACGATAC	schwann_cell_1	baseline
7.43606	9.07736	scg_1_N61CTTACCGAGCTTAAGA	macrophage	baseline
-0.883293	-2.74066	scg_1_N61CTTACCGGTAACAAGT	schwann_cell_1	baseline
2.29263	-1.23256	scg_1_N61CTTACCGGTCACCCTT	schwann_cell_1	baseline
-7.94901	4.75929	scg_1_N61CTTACCGTCTCTCGAC	schwann_cell_1	baseline
-3.11412	13.1815	scg_1_N61CTTAGGAAGCTGTTAC	schwann_cell_myelinating	baseline
-3.08551	13.0284	scg_1_N61CTTCCTTCAGAAGTTA	schwann_cell_myelinating	baseline
7.5627	10.9026	scg_1_N61CTTCGGTCACCCTAAA	macrophage	baseline
5.74424	10.6494	scg_1_N61CTTCTAATCTAGTGTG	macrophage	baseline
-0.937456	-0.514634	scg_1_N61CTTCTCTGTCCTCATC	schwann_cell_1	baseline
-3.07469	10.8913	scg_1_N61CTTCTCTTCCCTTCCC	schwann_cell_myelinating	baseline
8.65815	11.4607	scg_1_N61CTTGAGATCCTACGGG	macrophage	baseline
2.10243	-0.823223	scg_1_N61CTTGATTCATGGCACC	schwann_cell_1	baseline
8.77502	8.17604	scg_1_N61CTTTCAACATGTGACT	macrophage	baseline
11.4044	9.40646	scg_1_N61GAAACCTGTAGGCAGT	dendritic	baseline
8.26841	2.64372	scg_1_N61GAAACCTTCGAACCAT	t_reg_lymphocyte	baseline
2.21999	2.88236	scg_1_N61GAACACTGTACGCGTC	schwann_cell_2	baseline
6.78413	9.38461	scg_1_N61GAACGTTAGGCTAGCA	macrophage	baseline
12.4363	-6.29131	scg_1_N61GAACGTTCACGTAGTT	endothelial_1	baseline
0.531185	9.3893	scg_1_N61GAACTGTCAGCCCACA	schwann_cell_myelinating	baseline
9.36828	10.3566	scg_1_N61GAACTGTGTTGGCTAT	macrophage	baseline
-6.83292	-4.34242	scg_1_N61GAAGCGAGTGAGATCG	schwann_cell_1	baseline
1.11028	16.7581	scg_1_N61GAAGGACCAAGTCCCG	microglia_1	baseline
8.85922	-12.3496	scg_1_N61GAAGGGTGTAATCAAG	pericyte	baseline
9.20183	-13.0973	scg_1_N61GAAGGGTGTTGGTGTT	pericyte	baseline
9.34155	-13.2698	scg_1_N61GAAGTAAAGACTACCT	pericyte	baseline
0.189679	-13.3544	scg_1_N61GAAGTAAAGTCGCGAA	neuron	baseline
12.3596	-6.22002	scg_1_N61GAATAGACAGGAAGTC	endothelial_1	baseline
-2.97815	13.3506	scg_1_N61GAATAGACATAATGCC	schwann_cell_myelinating	baseline
2.2125	-0.170139	scg_1_N61GAATAGAGTACAGTAA	schwann_cell_2	baseline
9.15794	-12.9151	scg_1_N61GAATAGAGTTACCTGA	pericyte	baseline
-3.31049	-0.722186	scg_1_N61GAATCACTCCCTCGAT	schwann_cell_1	baseline
13.7164	-1.0022	scg_1_N61GACACGCAGTATTGCC	endothelial_1	baseline
-6.59408	5.76901	scg_1_N61GACACGCCAGTGGCTC	schwann_cell_myelinating	baseline
-0.737565	11.5448	scg_1_N61GACATCAGTAGAGGAA	schwann_cell_myelinating	baseline
-2.53737	-4.69222	scg_1_N61GACCAATTCAAACGAA	schwann_cell_1	baseline
9.36083	-13.0956	scg_1_N61GACCTTCGTCGGTGTC	pericyte	baseline
14.6879	-1.85909	scg_1_N61GACGTTATCTTCGATT	endothelial_1	baseline
-1.19791	11.9578	scg_1_N61GACTATGAGGTCGAGT	schwann_cell_myelinating	baseline
8.27671	2.47581	scg_1_N61GACTCAAGTTCGCGTG	t_reg_lymphocyte	baseline
8.9678	-13.0258	scg_1_N61GACTCTCTCTCGCAGG	pericyte	baseline
6.2173	11.2023	scg_1_N61GACTGATAGTGAGGCT	macrophage	baseline
-0.854454	11.5841	scg_1_N61GACTGATCACCTCAGG	schwann_cell_myelinating	baseline
-6.58959	-3.52551	scg_1_N61GACTGATCAGAGCCCT	schwann_cell_1	baseline
10.1244	-1.96958	scg_1_N61GACTGATGTCTTACAG	endothelial_2	baseline
11.4397	8.2581	scg_1_N61GACTTCCAGGAGGGTG	dendritic	baseline
8.93163	-13.0049	scg_1_N61GACTTCCCAGGTCAAG	pericyte	baseline
-5.94054	-5.76813	scg_1_N61GAGAAATCAGCAGAAC	schwann_cell_1	baseline
3.85325	11.3229	scg_1_N61GAGAAATGTGGCTTGC	macrophage	baseline
-0.375962	-0.314229	scg_1_N61GAGACCCTCCTGTAAG	schwann_cell_1	baseline
5.46915	11.6611	scg_1_N61GAGACTTCACCTTCGT	macrophage	baseline
-5.53846	1.13457	scg_1_N61GAGACTTGTAACATGA	schwann_cell_1	baseline
-6.29623	-4.38752	scg_1_N61GAGAGGTCAAACGAGC	schwann_cell_1	baseline
-2.11943	-0.553526	scg_1_N61GAGAGGTCAGGTGACA	schwann_cell_1	baseline
-2.43653	-0.337447	scg_1_N61GAGAGGTTCCAAGCCG	schwann_cell_1	baseline
-3.02055	13.1629	scg_1_N61GAGAGGTTCGTGGCTG	schwann_cell_myelinating	baseline
-2.56761	12.2344	scg_1_N61GAGATGGGTCGTGATT	schwann_cell_myelinating	baseline
-1.55011	-0.522255	scg_1_N61GAGATGGGTGAATTAG	schwann_cell_1	baseline
3.23937	-1.66569	scg_1_N61GAGCTGCGTGTGTGTT	schwann_cell_1	baseline
-3.27103	12.7853	scg_1_N61GAGCTGCTCCGAGTGC	schwann_cell_myelinating	baseline
-1.69352	11.7918	scg_1_N61GAGGCCTTCCATCTCG	schwann_cell_myelinating	baseline
2.14372	1.71226	scg_1_N61GAGGGATTCTCTTAAC	schwann_cell_2	baseline
13.1023	-5.83651	scg_1_N61GAGGGTATCATTGCCC	endothelial_1	baseline
14.1168	-0.127268	scg_1_N61GAGTCATCAATTTCGG	endothelial_1	baseline
-2.09027	13.1196	scg_1_N61GAGTCATGTACCCGCA	schwann_cell_myelinating	baseline
-7.50731	-4.8072	scg_1_N61GAGTCTACAGGCACAA	schwann_cell_1	baseline
-6.74453	-4.24363	scg_1_N61GAGTCTATCTAGGCCG	schwann_cell_1	baseline
-1.41461	12.7381	scg_1_N61GAGTTTGAGACCATGG	schwann_cell_myelinating	baseline
3.80946	11.1813	scg_1_N61GATAGAAGTTACGCCG	macrophage	baseline
14.4701	-5.13416	scg_1_N61GATAGCTTCGGATACT	endothelial_1	baseline
13.903	-0.0972972	scg_1_N61GATCACATCGCTATTT	endothelial_1	baseline
2.51676	3.08109	scg_1_N61GATCACATCTTTCAGT	schwann_cell_2	baseline
2.07297	16.5205	scg_1_N61GATCAGTAGATAACGT	microglia_1	baseline
2.09107	0.043202	scg_1_N61GATCAGTCAGCACGAA	schwann_cell_1	baseline
-3.02387	-0.711707	scg_1_N61GATCATGGTTCGATTG	schwann_cell_1	baseline
-6.63622	-5.51563	scg_1_N61GATCGTACAGACGGAT	schwann_cell_1	baseline
9.43528	-4.30633	scg_1_N61GATCGTACAGACTCTA	endothelial_2	baseline
-3.15175	-3.79687	scg_1_N61GATGCTAAGGTTATAG	schwann_cell_1	baseline
0.457523	-13.3904	scg_1_N61GATGTTGCACGTAACT	neuron	baseline
0.508808	-13.3376	scg_1_N61GATGTTGCATAGATGA	neuron	baseline
7.75045	9.43715	scg_1_N61GATGTTGTCAGATGCT	macrophage	baseline
9.30864	-12.8853	scg_1_N61GATTGGTGTACACGTT	pericyte	baseline
8.82742	9.03205	scg_1_N61GATTTCTCATGACGTT	macrophage	baseline
10.0138	-2.1949	scg_1_N61GCAACATCATTGTACG	endothelial_2	baseline
4.55039	11.3779	scg_1_N61GCAACATTCTTTGCTA	macrophage	baseline
5.14328	11.507	scg_1_N61GCACGGTAGTCGAGGT	macrophage	baseline
-1.90402	12.5059	scg_1_N61GCACGGTGTCTCGGAC	schwann_cell_myelinating	baseline
12.6847	7.53688	scg_1_N61GCACGTGAGCGTCAAG	dendritic	baseline
-2.48744	12.2277	scg_1_N61GCACTAATCATGCAGT	schwann_cell_myelinating	baseline
-7.02022	-3.15411	scg_1_N61GCAGCCAGTGGCCACT	schwann_cell_1	baseline
0.590727	-13.2851	scg_1_N61GCATCTCGTGGGCTCT	neuron	baseline
8.47278	-5.6547	scg_1_N61GCATGATAGGAGAGGC	endothelial_2	baseline
-2.94493	13.2796	scg_1_N61GCCAACGCACTCCCTA	schwann_cell_myelinating	baseline
-7.04391	-3.56956	scg_1_N61GCCAACGCAGCCCACA	schwann_cell_1	baseline
4.57181	11.5639	scg_1_N61GCCAGCAGTGTGTGTT	macrophage	baseline
3.72335	11.3168	scg_1_N61GCCAGGTCACCCGTAG	macrophage	baseline
-5.13136	1.73896	scg_1_N61GCCAGGTGTTCAAGTC	schwann_cell_1	baseline
-0.145596	10.8261	scg_1_N61GCCAGTGTCAAACCCA	schwann_cell_myelinating	baseline
-2.10446	11.8692	scg_1_N61GCCATGGGTGTATCCA	schwann_cell_myelinating	baseline
8.2733	3.21043	scg_1_N61GCCCAGACAGATTAAG	t_reg_lymphocyte	baseline
7.15272	11.985	scg_1_N61GCCCAGATCCATTTGT	macrophage	baseline
-2.55946	12.4223	scg_1_N61GCCTGTTGTAGGCTGA	schwann_cell_myelinating	baseline
11.1831	-3.74977	scg_1_N61GCCTGTTTCTTCTGTA	endothelial_1	baseline
8.69805	-13.0182	scg_1_N61GCGAGAAAGCAACAAT	pericyte	baseline
3.92559	11.8033	scg_1_N61GCGAGAAGTCGAGATG	macrophage	baseline
6.26423	12.1333	scg_1_N61GCGATCGTCCCATGGG	macrophage	baseline
8.26605	11.047	scg_1_N61GCGGAAAGTCACTCGG	macrophage	baseline
0.836403	-12.8819	scg_1_N61GCGGATCAGCACGTCC	neuron	baseline
4.35481	11.8731	scg_1_N61GCGTGCAAGTTGGAAT	macrophage	baseline
-1.19487	-3.93725	scg_1_N61GCGTGCACAACCCGCA	schwann_cell_1	baseline
3.0044	1.87819	scg_1_N61GCGTTTCAGCTCGACC	schwann_cell_2	baseline
-3.46905	-2.4114	scg_1_N61GCGTTTCGTCACGCTG	schwann_cell_1	baseline
3.88348	11.8337	scg_1_N61GCTACAACAACTCGTA	macrophage	baseline
8.73954	10.7876	scg_1_N61GCTACCTAGCACTCTA	macrophage	baseline
-7.05047	-4.47921	scg_1_N61GCTCAAAGTGGTATGG	schwann_cell_1	baseline
15.0496	-5.34016	scg_1_N61GCTGCAGCAATCGTCA	endothelial_1	baseline
-2.25796	12.2718	scg_1_N61GCTTCACAGCACACCC	schwann_cell_myelinating	baseline
-4.26521	-1.71827	scg_1_N61GCTTCACGTAGTGGCA	schwann_cell_1	baseline
0.513399	-13.3667	scg_1_N61GCTTTCGAGGTTTGAA	neuron	baseline
-3.98235	-3.27968	scg_1_N61GGAAGTGGTCGGCACT	schwann_cell_1	baseline
9.41325	7.55609	scg_1_N61GGAATCTAGTCTCGTA	macrophage	baseline
9.6383	9.73971	scg_1_N61GGAATGGCAGATCATC	macrophage	baseline
8.91032	-13.1279	scg_1_N61GGACGTCGTATCTCTT	pericyte	baseline
9.17428	11.0524	scg_1_N61GGAGAACAGGAGCAAA	macrophage	baseline
-1.78216	12.5239	scg_1_N61GGAGAACCATCAACCA	schwann_cell_myelinating	baseline
12.851	-6.03639	scg_1_N61GGAGAACTCACAGAGG	endothelial_1	baseline
9.15761	-13.2126	scg_1_N61GGAGAACTCCTTGGAA	pericyte	baseline
1.42914	16.317	scg_1_N61GGAGATGCAACAGCCC	microglia_1	baseline
6.76417	12.1322	scg_1_N61GGAGCAAAGAGCAGTC	macrophage	baseline
-4.59267	-3.90942	scg_1_N61GGAGGATCAGACATCT	schwann_cell_1	baseline
-1.28928	-5.15367	scg_1_N61GGAGGATTCCCTGTTG	schwann_cell_1	baseline
-1.83462	12.6341	scg_1_N61GGAGGTACAAGGTCAG	schwann_cell_myelinating	baseline
-6.01142	-3.47007	scg_1_N61GGAGGTACAGGTGGAT	schwann_cell_1	baseline
8.54192	8.9327	scg_1_N61GGAGGTATCCGGACGT	macrophage	baseline
-3.88986	-4.16412	scg_1_N61GGATCTAAGATTAGAC	schwann_cell_1	baseline
4.07192	11.7899	scg_1_N61GGATCTACACCCTATC	macrophage	baseline
-6.53056	1.29854	scg_1_N61GGCACGTTCAGTGTGT	schwann_cell_1	baseline
11.2975	7.22831	scg_1_N61GGCAGTCGTGTTAGCT	dendritic	baseline
-1.33557	12.3722	scg_1_N61GGCAGTCTCGTAGAGG	schwann_cell_myelinating	baseline
7.03605	-7.50437	scg_1_N61GGCTGTGCATGAGATA	endothelial_3	baseline
14.931	-1.44361	scg_1_N61GGCTGTGGTATTGAGA	endothelial_1	baseline
-3.29679	-1.84794	scg_1_N61GGCTTGGCAGCTGAGA	schwann_cell_1	baseline
12.6477	7.61724	scg_1_N61GGCTTGGTCTCGTGAA	dendritic	baseline
11.1507	9.04875	scg_1_N61GGCTTGGTCTTGGATG	dendritic	baseline
0.866876	-12.7397	scg_1_N61GGCTTTCTCGTGGCGT	neuron	baseline
8.38841	3.77203	scg_1_N61GGGAAGTAGTTTGAGA	t_reg_lymphocyte	baseline
11.6975	6.80065	scg_1_N61GGGAAGTGTCAGACTT	dendritic	baseline
7.80569	-9.27099	scg_1_N61GGGACCTCAACATACC	endothelial_3	baseline
-0.640802	11.4506	scg_1_N61GGGACCTGTCGGCTAC	schwann_cell_myelinating	baseline
15.3094	-4.4299	scg_1_N61GGGACTCCACTTTAGG	endothelial_1	baseline
11.2357	9.08225	scg_1_N61GGGAGATAGTTAACGA	dendritic	baseline
8.42175	-13.1936	scg_1_N61GGGAGTAGTGTTCCAA	pericyte	baseline
11.0638	7.22502	scg_1_N61GGGAGTATCCACGTAA	dendritic	baseline
7.12734	-12.4626	scg_1_N61GGGAGTATCGAGCTGC	pericyte	baseline
-2.66367	13.3649	scg_1_N61GGGATCCTCTAGACAC	schwann_cell_myelinating	baseline
-6.11028	-5.23347	scg_1_N61GGGCCATGTTCAATCG	schwann_cell_1	baseline
-6.29244	0.571548	scg_1_N61GGGCGTTTCGTTATCT	schwann_cell_1	baseline
8.18616	11.1107	scg_1_N61GGGCTACAGCCGATAG	macrophage	baseline
4.87227	10.9769	scg_1_N61GGGCTACCACTCCCTA	macrophage	baseline
-4.44817	-3.06861	scg_1_N61GGGCTACTCACTGCTC	schwann_cell_1	baseline
-5.94915	4.93953	scg_1_N61GGGTAGAAGTCAACAA	schwann_cell_2	baseline
8.76594	2.35123	scg_1_N61GGGTAGACACAAGCAG	t_reg_lymphocyte	baseline
-3.14621	12.4573	scg_1_N61GGGTAGAGTCCTGTTC	schwann_cell_myelinating	baseline
11.1843	8.58102	scg_1_N61GGGTAGATCGGTTCAA	dendritic	baseline
2.41586	2.96821	scg_1_N61GGGTATTAGTTGGCTT	schwann_cell_2	baseline
8.21059	3.2889	scg_1_N61GGGTCACTCGCGCTGA	t_reg_lymphocyte	baseline
7.70165	11.2016	scg_1_N61GGGTCTGTCAAGGACG	macrophage	baseline
-1.59611	11.7673	scg_1_N61GGGTGAAAGCACGGAT	schwann_cell_myelinating	baseline
12.5463	7.38214	scg_1_N61GGGTGAATCGGTCAGC	dendritic	baseline
0.326229	-13.4501	scg_1_N61GGGTTATCATTGCTTT	neuron	baseline
-2.57822	11.8276	scg_1_N61GGGTTTACAACCGCCA	schwann_cell_myelinating	baseline
3.75501	11.3903	scg_1_N61GGGTTTACACTGTGAT	macrophage	baseline
12.0989	-6.39004	scg_1_N61GGTAACTGTGAGCAGT	endothelial_1	baseline
4.83516	12.011	scg_1_N61GGTAACTTCCCTTCCC	macrophage	baseline
12.0921	-6.55295	scg_1_N61GGTAATCAGGGAGGCA	endothelial_1	baseline
9.03647	-13.3419	scg_1_N61GGTAATCGTTGCGAAG	pericyte	baseline
-8.15529	3.50707	scg_1_N61GGTAGAGGTCGAGCAA	schwann_cell_1	baseline
-4.31949	-1.00858	scg_1_N61GGTCTGGAGCTACGTT	schwann_cell_1	baseline
-2.90056	12.1838	scg_1_N61GGTCTGGGTATCCTCC	schwann_cell_myelinating	baseline
0.505871	-13.3232	scg_1_N61GGTGAAGAGGAACGTC	neuron	baseline
9.50962	9.83171	scg_1_N61GGTGAAGTCCGGACGT	macrophage	baseline
-6.85207	4.26835	scg_1_N61GGTGATTGTATCAGGG	schwann_cell_1	baseline
2.92325	0.786397	scg_1_N61GGTGGCTAGGACAACC	schwann_cell_2	baseline
-5.41428	-5.53419	scg_1_N61GGTGGCTAGTGCTCAT	schwann_cell_1	baseline
11.7159	9.79212	scg_1_N61GGTGTTAAGACATACA	dendritic	baseline
-1.24509	11.5157	scg_1_N61GGTTAACCAACCGATT	schwann_cell_myelinating	baseline
-1.78288	12.4003	scg_1_N61GGTTCTCCACGTCGTG	schwann_cell_myelinating	baseline
12.8081	-6.12276	scg_1_N61GGTTGTATCCTGTACC	endothelial_1	baseline
9.32129	10.0527	scg_1_N61GTAACCAAGTGGTTAA	macrophage	baseline
-5.3179	-2.8663	scg_1_N61GTAACCAGTGATAGAT	schwann_cell_1	baseline
4.15329	11.8387	scg_1_N61GTAAGTCTCGAGATGG	macrophage	baseline
-5.79361	0.240016	scg_1_N61GTAATCGAGAAAGCGA	schwann_cell_1	baseline
-4.95483	1.30478	scg_1_N61GTAATCGGTAGATGTA	schwann_cell_1	baseline
9.22418	8.31719	scg_1_N61GTAATCGGTAGGTACG	macrophage	baseline
-5.41657	-2.73295	scg_1_N61GTAATCGGTCGCTCGA	schwann_cell_1	baseline
-5.44062	-4.31747	scg_1_N61GTAATGCAGACAGCGT	schwann_cell_1	baseline
8.3377	11.3447	scg_1_N61GTAATGCCAAGCGATG	macrophage	baseline
2.11364	3.07437	scg_1_N61GTAATGCGTTACCCTC	schwann_cell_2	baseline
-5.30806	-4.9266	scg_1_N61GTACAACCAATACCTG	schwann_cell_1	baseline
8.29058	-4.18066	scg_1_N61GTACAGTAGCACACCC	endothelial_2	baseline
-5.01207	-3.80161	scg_1_N61GTAGAAACAAGAATAC	schwann_cell_1	baseline
11.9425	-6.06042	scg_1_N61GTAGAAAGTCTCGGGT	endothelial_1	baseline
-2.95238	13.0001	scg_1_N61GTAGCTAAGCGCATCC	schwann_cell_myelinating	baseline
8.28516	3.72463	scg_1_N61GTAGCTAGTGAGCCAA	t_reg_lymphocyte	baseline
-1.85348	-2.93372	scg_1_N61GTAGCTATCCTACCGT	schwann_cell_1	baseline
-1.85405	-1.18084	scg_1_N61GTAGGAGAGTAGCTCT	schwann_cell_1	baseline
7.18982	8.8958	scg_1_N61GTAGGAGAGTGCACCC	macrophage	baseline
1.17334	16.769	scg_1_N61GTAGGTTGTTTACACG	microglia_1	baseline
-6.06383	-3.03733	scg_1_N61GTAGTACTCGAGTACT	schwann_cell_1	baseline
-2.06161	12.6681	scg_1_N61GTATTGGCAAATAGCA	schwann_cell_myelinating	baseline
8.6891	-11.8048	scg_1_N61GTATTTCAGGGAGTGG	pericyte	baseline
-5.90601	-3.67157	scg_1_N61GTCACGGCAAGAGGCT	schwann_cell_1	baseline
-3.19201	-1.2145	scg_1_N61GTCATCCAGGTCATTC	schwann_cell_1	baseline
-2.05246	12.4261	scg_1_N61GTCATCCTCACAATGC	schwann_cell_myelinating	baseline
9.51132	10.5412	scg_1_N61GTCCACTGTGATTAGA	macrophage	baseline
-7.42591	4.14469	scg_1_N61GTCCCATTCATGAGGG	schwann_cell_1	baseline
-2.95234	-6.53009	scg_1_N61GTCCCATTCTGGGTCG	schwann_cell_1	baseline
0.380888	9.7653	scg_1_N61GTCCTCAAGTTACGGG	schwann_cell_myelinating	baseline
8.97535	-13.0884	scg_1_N61GTCGAATCAGAAGCTG	pericyte	baseline
-4.56447	-1.8341	scg_1_N61GTCGCGAGTGGGTATG	schwann_cell_1	baseline
7.6755	-12.8985	scg_1_N61GTCGTAACAGATTTCG	pericyte	baseline
5.06021	12.0341	scg_1_N61GTCGTAACAGGACATG	macrophage	baseline
7.95491	-13.0863	scg_1_N61GTCGTAAGTCTGTCCT	pericyte	baseline
4.23302	11.8292	scg_1_N61GTCGTTCGTGTTACTG	macrophage	baseline
7.89832	9.51893	scg_1_N61GTCTACCCACTTACAG	macrophage	baseline
14.1118	-0.115957	scg_1_N61GTCTACCGTACTAAGA	endothelial_1	baseline
-2.83996	12.4098	scg_1_N61GTCTAGATCCCAGCGA	schwann_cell_myelinating	baseline
12.6604	-6.195	scg_1_N61GTCTCACTCTATTGTC	endothelial_1	baseline
-2.44393	1.48462	scg_1_N61GTCTGTCCACGATTCA	schwann_cell_1	baseline
11.3725	6.91212	scg_1_N61GTCTTTAAGATAGGGA	dendritic	baseline
-2.20005	12.8518	scg_1_N61GTGAGCCAGCAGGCAT	schwann_cell_myelinating	baseline
4.4315	11.5035	scg_1_N61GTGAGCCCACAGCGCT	macrophage	baseline
-0.236637	-1.70497	scg_1_N61GTGAGCCCAGATAAAC	schwann_cell_1	baseline
-2.30233	11.7841	scg_1_N61GTGAGGACATACCGTA	schwann_cell_myelinating	baseline
-2.26735	13.2314	scg_1_N61GTGAGGAGTCTTCGAA	schwann_cell_myelinating	baseline
11.1567	7.51072	scg_1_N61GTGAGTTCAACCAACT	dendritic	baseline
8.96602	-12.7165	scg_1_N61GTGAGTTGTTGCTCCT	pericyte	baseline
6.42484	9.80058	scg_1_N61GTGAGTTTCTAAGCCA	macrophage	baseline
-2.09155	11.6489	scg_1_N61GTGATGTGTGACTGTT	schwann_cell_myelinating	baseline
-3.86593	-3.44658	scg_1_N61GTGCACGAGTAAACGT	endothelial_1	baseline
7.45973	11.4878	scg_1_N61GTGCAGCCAGTACTAC	macrophage	baseline
-7.19879	5.50986	scg_1_N61GTGCAGCTCTGGGATT	schwann_cell_1	baseline
-8.2034	-4.1983	scg_1_N61GTGCGTGCATCATCCC	schwann_cell_1	baseline
12.6632	7.29793	scg_1_N61GTGCGTGGTAGATCGG	dendritic	baseline
-8.13286	-3.97636	scg_1_N61GTGCGTGTCTGGCCAG	schwann_cell_1	baseline
-5.09273	-3.21871	scg_1_N61GTGCTTCCACGACAAG	schwann_cell_1	baseline
10.9976	8.81799	scg_1_N61GTGCTTCGTTACTCAG	dendritic	baseline
9.1841	-13.6883	scg_1_N61GTGCTTCTCAGGCGAA	pericyte	baseline
14.9078	-1.41658	scg_1_N61GTGGAAGAGGATAATC	endothelial_1	baseline
-7.07039	4.37384	scg_1_N61GTGGAGATCTGTGCGG	schwann_cell_1	baseline
3.80401	2.41858	scg_1_N61GTGGCGTTCGAACCAT	schwann_cell_2	baseline
4.92691	11.3627	scg_1_N61GTGGGAACATCAGCAT	macrophage	baseline
-1.43132	3.421	scg_1_N61GTGGGAAGTGGCTCTG	schwann_cell_1	baseline
-8.33856	3.71732	scg_1_N61GTGTAACGTAGGTACG	schwann_cell_1	baseline
-1.65534	1.41901	scg_1_N61GTGTTAGCATCGTTCC	schwann_cell_1	baseline
-3.06637	12.5507	scg_1_N61GTGTTCCAGGAATGTT	schwann_cell_myelinating	baseline
13.9121	-0.127548	scg_1_N61GTTACCCCACATTGTG	endothelial_1	baseline
8.21415	10.0136	scg_1_N61GTTACCCGTGGAGGTT	macrophage	baseline
11.9285	-6.86214	scg_1_N61GTTACGAGTATACCTG	endothelial_1	baseline
-6.60888	-5.7577	scg_1_N61GTTACGATCATCACAG	schwann_cell_1	baseline
-6.09799	-3.66633	scg_1_N61GTTAGTGCAATGAACA	schwann_cell_1	baseline
15.1944	-3.96659	scg_1_N61GTTAGTGGTTATCCAG	endothelial_1	baseline
9.5427	-2.86992	scg_1_N61GTTATGGGTATCGTTG	endothelial_2	baseline
12.6326	7.57525	scg_1_N61GTTCATTAGCAATAAC	dendritic	baseline
3.80358	1.60712	scg_1_N61GTTCGCTCAGGCCTGT	schwann_cell_2	baseline
-6.56523	-5.13842	scg_1_N61GTTCTATGTGAACGGT	schwann_cell_1	baseline
-1.85075	3.14145	scg_1_N61GTTGCGGAGGCTGGAT	schwann_cell_1	baseline
4.00237	11.4218	scg_1_N61GTTGCTCTCTCCGAGG	macrophage	baseline
8.0621	10.6344	scg_1_N61GTTGTCCCACTCACTC	macrophage	baseline
0.543246	-13.3007	scg_1_N61GTTGTCCTCCCAGGAC	neuron	baseline
14.2817	-5.19381	scg_1_N61GTTGTGACAGCAGACA	endothelial_1	baseline
6.26846	11.7784	scg_1_N61GTTTGGATCCGAAGGA	macrophage	baseline
3.45449	1.19643	scg_1_N61TAACACGAGGTGCCTC	schwann_cell_2	baseline
7.87249	-12.8768	scg_1_N61TAACCAGAGAGAAGGT	pericyte	baseline
1.18822	16.8386	scg_1_N61TAACCAGAGTCTAACC	microglia_1	baseline
13.347	-5.65489	scg_1_N61TAACCAGCATCAGTCA	endothelial_1	baseline
-0.401823	11.2034	scg_1_N61TAACTTCGTGAACGGT	schwann_cell_myelinating	baseline
-3.07848	13.0997	scg_1_N61TAACTTCGTGTCTAAC	schwann_cell_myelinating	baseline
10.9967	-2.99758	scg_1_N61TAAGCGTAGTTCTCTT	endothelial_1	baseline
7.57712	10.8982	scg_1_N61TAAGTCGAGCGTGAAC	macrophage	baseline
-2.34149	13.2945	scg_1_N61TAAGTCGCAGTCCCGA	schwann_cell_myelinating	baseline
0.885823	-12.782	scg_1_N61TAATCTCCAACACGAG	neuron	baseline
-0.50769	-1.86252	scg_1_N61TAATCTCGTCTTACTT	schwann_cell_1	baseline
-1.18095	4.22216	scg_1_N61TACAACGCACTCAGAT	schwann_cell_1	baseline
11.7767	-6.34021	scg_1_N61TACAGGTAGGTCATTC	endothelial_1	baseline
-0.693595	-2.89905	scg_1_N61TACAGGTAGTTCTACG	schwann_cell_1	baseline
-5.10336	1.04524	scg_1_N61TACCCACGTCCGAAGA	schwann_cell_1	baseline
8.32045	-8.69381	scg_1_N61TACCCGTCAGGCGATA	endothelial_3	baseline
4.72365	11.179	scg_1_N61TACCCGTTCATGAGGG	macrophage	baseline
0.151275	-12.7332	scg_1_N61TACCCGTTCCGCACGA	neuron	baseline
-2.96868	-0.949695	scg_1_N61TACCGAACATCAGTCA	schwann_cell_1	baseline
-2.80981	12.0382	scg_1_N61TACCTCGCAGTAGATA	schwann_cell_myelinating	baseline
-7.5176	4.24147	scg_1_N61TACCTGCAGGTATTGA	schwann_cell_1	baseline
-0.845543	-4.50729	scg_1_N61TACGCTCTCGCTTTAT	schwann_cell_1	baseline
10.1248	-1.89221	scg_1_N61TACGCTCTCTGTGCGG	endothelial_2	baseline
-5.11402	-3.51601	scg_1_N61TACGGGCAGTCTCCTC	schwann_cell_1	baseline
-1.04943	4.37466	scg_1_N61TACGGGCCAGCGTTTA	schwann_cell_1	baseline
13.6067	-5.62284	scg_1_N61TACGTCCAGGCGAACT	endothelial_1	baseline
9.14047	-13.4876	scg_1_N61TACGTCCGTGCCCAGT	pericyte	baseline
14.9061	-3.20872	scg_1_N61TACTGCCAGATACCAA	endothelial_1	baseline
2.20991	3.01837	scg_1_N61TACTGCCTCGCAGATT	schwann_cell_2	baseline
0.313033	-13.4503	scg_1_N61TACTTACCACGGCTAC	neuron	baseline
0.346925	9.76043	scg_1_N61TACTTACTCCGAACGC	schwann_cell_myelinating	baseline
8.29904	2.66092	scg_1_N61TACTTCAAGCTTAAGA	t_reg_lymphocyte	baseline
8.42871	8.3144	scg_1_N61TACTTCATCGACATCA	macrophage	baseline
8.31839	-3.90846	scg_1_N61TACTTGTAGTCATCCA	endothelial_2	baseline
-5.02871	-4.10875	scg_1_N61TACTTGTGTAGAATAC	schwann_cell_1	baseline
-0.630483	11.4031	scg_1_N61TAGACCACAAACGGCA	schwann_cell_myelinating	baseline
7.41544	10.9645	scg_1_N61TAGACCATCTAGATCG	macrophage	baseline
1.14271	16.8633	scg_1_N61TAGACTGAGCCTCAAT	microglia_1	baseline
7.38392	10.2681	scg_1_N61TAGACTGCACCTTCGT	macrophage	baseline
8.42289	3.99156	scg_1_N61TAGAGTCAGATTGCGG	t_reg_lymphocyte	baseline
4.11111	11.3832	scg_1_N61TAGATCGAGTCAGAGC	macrophage	baseline
-5.68472	-1.80568	scg_1_N61TAGCACACATCGAACT	schwann_cell_1	baseline
-3.87065	-4.14856	scg_1_N61TAGGAGGAGAAGCTGC	schwann_cell_1	baseline
7.81671	8.80236	scg_1_N61TAGGAGGGTCCTATAG	macrophage	baseline
9.71511	-2.66547	scg_1_N61TAGGAGGGTCGGCCTA	endothelial_2	baseline
6.55168	12.2952	scg_1_N61TAGGAGGGTCTCGCGA	macrophage	baseline
-5.54927	1.62382	scg_1_N61TAGGAGGTCGTGCATA	schwann_cell_1	baseline
6.70887	9.28599	scg_1_N61TAGGGTTAGACCAGAC	macrophage	baseline
-1.88112	12.4075	scg_1_N61TAGGGTTAGACTTCGT	schwann_cell_myelinating	baseline
1.45259	16.5896	scg_1_N61TAGGTACCAAGATGGC	microglia_1	baseline
11.7806	-6.84634	scg_1_N61TAGGTACGTGAATTGA	endothelial_1	baseline
13.3404	8.89701	scg_1_N61TAGGTACGTGGAGGTT	dendritic	baseline
8.73844	2.66913	scg_1_N61TAGTGCACAGAGACTG	t_reg_lymphocyte	baseline
-0.524267	4.20559	scg_1_N61TAGTGCACATCAGCGC	schwann_cell_1	baseline
9.11495	-4.52328	scg_1_N61TATACCTCAAGCACAG	endothelial_2	baseline
-7.08891	-4.57581	scg_1_N61TATCAGGAGGCGACAT	schwann_cell_1	baseline
-1.8844	12.4515	scg_1_N61TATCCTAAGCTCACTA	schwann_cell_myelinating	baseline
-2.75271	12.5163	scg_1_N61TATCGCCAGGGTCAAC	schwann_cell_myelinating	baseline
1.54838	16.2648	scg_1_N61TATCGCCAGTGAATAC	microglia_1	baseline
3.16333	2.04748	scg_1_N61TATCGCCGTGACAGGT	schwann_cell_2	baseline
-5.17349	-2.92199	scg_1_N61TATCTTGGTTTCACAG	schwann_cell_1	baseline
2.48668	3.15949	scg_1_N61TATGTTCTCGGCTTGG	schwann_cell_2	baseline
8.31427	2.94771	scg_1_N61TATTCCAAGTGCAGGT	t_reg_lymphocyte	baseline
-3.99959	-0.947569	scg_1_N61TATTCCACAAGAAATC	schwann_cell_1	baseline
-4.65812	-0.98706	scg_1_N61TATTGCTCATTAAAGG	schwann_cell_1	baseline
-5.27064	-1.89784	scg_1_N61TATTGCTGTACATACC	schwann_cell_1	baseline
0.230636	-13.3582	scg_1_N61TATTGCTTCGGACCAC	neuron	baseline
11.3702	6.7328	scg_1_N61TATTGGGAGCTGACCC	dendritic	baseline
-1.9478	-1.21001	scg_1_N61TATTGGGCACCACATA	schwann_cell_1	baseline
8.72713	-4.17081	scg_1_N61TATTGGGCAGCCGTCA	endothelial_2	baseline
14.3799	-0.458344	scg_1_N61TATTGGGGTGTTGACT	endothelial_1	baseline
7.45465	8.82169	scg_1_N61TATTTCGGTATGCTTG	macrophage	baseline
8.67389	-4.05413	scg_1_N61TATTTCGGTCTGATAC	endothelial_2	baseline
3.26839	0.920645	scg_1_N61TATTTCGTCGCTGACG	schwann_cell_2	baseline
11.3008	6.64695	scg_1_N61TCAAGACTCCCTGGTT	dendritic	baseline
11.5388	9.70033	scg_1_N61TCAAGCAAGTGACACG	dendritic	baseline
12.4918	7.39604	scg_1_N61TCAAGCACACGGGTAA	dendritic	baseline
-7.10878	4.44972	scg_1_N61TCAAGCAGTCTTGAGT	schwann_cell_1	baseline
6.45857	11.2086	scg_1_N61TCAAGTGCAATCCTTT	macrophage	baseline
14.7251	-0.82719	scg_1_N61TCAATCTCAATGGCAG	endothelial_1	baseline
8.98218	-13.4834	scg_1_N61TCAATCTGTTCCGCGA	pericyte	baseline
8.17556	-8.98854	scg_1_N61TCAATTCGTAACAGGC	endothelial_3	baseline
9.69484	10.208	scg_1_N61TCACAAGAGTCGAGGT	macrophage	baseline
-6.16811	0.981788	scg_1_N61TCACAAGTCCATAAGC	schwann_cell_1	baseline
9.06397	10.3031	scg_1_N61TCACAAGTCCATTGGA	macrophage	baseline
-1.14207	3.82096	scg_1_N61TCACACCCATCCGGCA	schwann_cell_1	baseline
-3.58529	-1.66742	scg_1_N61TCACACCGTGCCCACA	schwann_cell_1	baseline
-1.07089	-2.58324	scg_1_N61TCACGCTAGAAGGCTC	schwann_cell_1	baseline
2.17642	2.92102	scg_1_N61TCACGCTGTTGGTGTT	schwann_cell_2	baseline
3.78341	2.31122	scg_1_N61TCACGCTTCCACAGCG	schwann_cell_2	baseline
13.0383	9.19276	scg_1_N61TCACGGGGTAGTCACT	dendritic	baseline
-4.92271	-2.02454	scg_1_N61TCACTATGTATACCTG	schwann_cell_1	baseline
6.49545	12.1365	scg_1_N61TCACTATGTTCACGAT	macrophage	baseline
-5.52863	4.82791	scg_1_N61TCAGCAATCCGTTGGG	schwann_cell_2	baseline
-2.57319	12.9235	scg_1_N61TCAGCCTGTACAAGTA	schwann_cell_myelinating	baseline
8.59644	11.2476	scg_1_N61TCAGTGATCCTGGTCT	macrophage	baseline
-1.96385	11.7868	scg_1_N61TCAGTTTCACGCAGTC	schwann_cell_myelinating	baseline
-2.01339	12.8397	scg_1_N61TCATATCAGATGGTAT	schwann_cell_myelinating	baseline
10.1668	-1.96083	scg_1_N61TCATATCGTTGAGAGC	endothelial_2	baseline
13.8789	-0.179813	scg_1_N61TCATCATGTAGCGTCC	endothelial_1	baseline
-5.90576	4.83612	scg_1_N61TCATCCGGTTTGGGTT	schwann_cell_1	baseline
-6.66349	5.48419	scg_1_N61TCATCCGTCGACGAGA	schwann_cell_1	baseline
8.88064	-4.31825	scg_1_N61TCATGAGAGGGAGAAT	endothelial_2	baseline
13.8119	-1.32492	scg_1_N61TCATGCCTCCGACATA	endothelial_1	baseline
-1.39793	12.2407	scg_1_N61TCATGGATCATTACGG	schwann_cell_myelinating	baseline
12.4475	7.70345	scg_1_N61TCATGTTTCCTTATGT	dendritic	baseline
8.90557	-13.0085	scg_1_N61TCATTACAGTTCATCG	pericyte	baseline
1.82176	-1.70477	scg_1_N61TCATTACGTTTCCATT	schwann_cell_1	baseline
-3.03714	10.8867	scg_1_N61TCATTGTGTCGCAGTC	schwann_cell_myelinating	baseline
-3.04329	10.9962	scg_1_N61TCCAGAATCAAACCCA	schwann_cell_myelinating	baseline
-3.23168	-2.81325	scg_1_N61TCCATCGAGGTTGGAC	schwann_cell_1	baseline
9.56673	9.09137	scg_1_N61TCCATGCGTGTGTACT	macrophage	baseline
9.09046	-4.5106	scg_1_N61TCCCAGTGTGACCTGC	endothelial_2	baseline
0.386379	9.72211	scg_1_N61TCCCAGTTCCACGTAA	schwann_cell_myelinating	baseline
-4.43914	-2.21966	scg_1_N61TCCCAGTTCCTCTAAT	schwann_cell_1	baseline
-1.35165	3.57236	scg_1_N61TCCGGGAGTTCCACGG	schwann_cell_1	baseline
8.67994	11.0347	scg_1_N61TCCGTGTCACATTCGA	macrophage	baseline
8.6402	2.10438	scg_1_N61TCCTAATAGACGGTCA	t_reg_lymphocyte	baseline
0.115568	-12.7255	scg_1_N61TCCTCCCCACTTCAGA	neuron	baseline
7.5559	10.3229	scg_1_N61TCCTTTCAGGTGCATG	macrophage	baseline
-0.463751	-0.385611	scg_1_N61TCCTTTCGTCCCTGAG	schwann_cell_1	baseline
0.869868	-12.7168	scg_1_N61TCGAACAAGTTATGGA	neuron	baseline
8.26874	11.3343	scg_1_N61TCGAACACAACTGCTA	macrophage	baseline
-1.81155	-5.18231	scg_1_N61TCGACGGAGCTCTTCC	schwann_cell_1	baseline
6.81377	11.2585	scg_1_N61TCGACGGCACAGTATC	macrophage	baseline
-2.06207	-1.78395	scg_1_N61TCGACGGTCCTCTAAT	schwann_cell_1	baseline
-7.93515	-4.23136	scg_1_N61TCGATTTCAGACCCGT	schwann_cell_1	baseline
9.10327	-4.4879	scg_1_N61TCGATTTTCACACCGG	endothelial_2	baseline
14.7601	-5.34363	scg_1_N61TCGCAGGCAACGATTC	endothelial_1	baseline
-3.12538	13.2222	scg_1_N61TCGCAGGCAATCAGCT	schwann_cell_myelinating	baseline
6.98674	-12.2966	scg_1_N61TCGCAGGCACGTTGGC	pericyte	baseline
8.97732	-12.4584	scg_1_N61TCGCAGGCATCAGCTA	pericyte	baseline
9.17585	-13.2538	scg_1_N61TCGGATAAGGATTTGA	pericyte	baseline
5.67274	11.0259	scg_1_N61TCGGGACCACAGTCCG	macrophage	baseline
-5.60398	0.193545	scg_1_N61TCGGGCAAGGAGGCAG	schwann_cell_1	baseline
15.2014	-5.05933	scg_1_N61TCGGGCAAGTTATGGA	endothelial_1	baseline
3.78973	11.3003	scg_1_N61TCGGGTGCATGTGGTT	macrophage	baseline
9.16486	-13.4053	scg_1_N61TCGGTCTCACACCAGC	pericyte	baseline
0.564537	9.38344	scg_1_N61TCGTCCAAGGTGCATG	schwann_cell_myelinating	baseline
-3.58596	-1.49338	scg_1_N61TCGTCCAAGTCTTCGA	schwann_cell_1	baseline
-6.47933	-4.88217	scg_1_N61TCGTCCAAGTTGAAAC	schwann_cell_1	baseline
1.16127	16.587	scg_1_N61TCGTGGGAGATGGCAC	microglia_1	baseline
3.36447	1.66225	scg_1_N61TCGTGGGAGTCTAACC	schwann_cell_2	baseline
8.95997	-4.7449	scg_1_N61TCGTGGGTCCATTGCC	endothelial_2	baseline
14.3454	-0.374995	scg_1_N61TCTAACTTCCCTATTA	endothelial_1	baseline
11.4508	6.7568	scg_1_N61TCTAACTTCTGGGATT	dendritic	baseline
3.94025	2.15518	scg_1_N61TCTACATCAGAAACCG	schwann_cell_2	baseline
6.30378	10.4872	scg_1_N61TCTACATTCGAGAAAT	macrophage	baseline
11.2279	9.04938	scg_1_N61TCTACCGTCAGACCCG	dendritic	baseline
-2.16572	12.4774	scg_1_N61TCTATACAGCTTGTTG	schwann_cell_myelinating	baseline
11.4122	6.91644	scg_1_N61TCTATCAAGGTTTGAA	dendritic	baseline
14.828	-4.72485	scg_1_N61TCTATCACAATCCTAG	endothelial_1	baseline
-8.13931	2.77453	scg_1_N61TCTCAGCGTTGCAACT	schwann_cell_1	baseline
0.779986	-12.0636	scg_1_N61TCTCCGAAGGATACAT	neuron	baseline
-4.85538	2.19615	scg_1_N61TCTCTGGTCAGGACGA	schwann_cell_1	baseline
6.37962	9.63392	scg_1_N61TCTCTGGTCGTTGTAG	macrophage	baseline
7.31395	-12.6311	scg_1_N61TCTGTCGAGTCGCCCA	pericyte	baseline
0.685248	-13.169	scg_1_N61TCTTCCTCACATAACC	neuron	baseline
-1.77428	-1.65303	scg_1_N61TCTTCCTCAGCACACC	schwann_cell_1	baseline
15.0477	-3.973	scg_1_N61TCTTGCGCATTGAGCT	endothelial_1	baseline
8.44414	10.1661	scg_1_N61TCTTGCGGTACAGTTC	macrophage	baseline
0.386227	-13.3983	scg_1_N61TGAACGTGTGACAGGT	neuron	baseline
-2.97659	-1.32388	scg_1_N61TGAACGTTCCATACAG	schwann_cell_1	baseline
11.3237	6.94316	scg_1_N61TGAACGTTCTAAGGAA	dendritic	baseline
5.9341	11.4024	scg_1_N61TGAATCGAGCATTGTC	macrophage	baseline
0.59376	-13.271	scg_1_N61TGAATCGTCTGTTCAT	neuron	baseline
13.2317	-1.79657	scg_1_N61TGACAGTGTGCTGTCG	endothelial_1	baseline
7.44254	11.3688	scg_1_N61TGACTCCAGACCATAA	macrophage	baseline
-4.83031	-3.51619	scg_1_N61TGACTCCGTACCTATG	schwann_cell_1	baseline
10.7505	7.67873	scg_1_N61TGACTCCGTATGTGTC	macrophage	baseline
-3.40425	-1.37809	scg_1_N61TGACTCCGTCTGTCAA	schwann_cell_1	baseline
12.5188	7.65176	scg_1_N61TGAGACTGTTGCATCA	dendritic	baseline
9.44628	7.47606	scg_1_N61TGAGACTTCACCTCAC	macrophage	baseline
11.7027	-7.06654	scg_1_N61TGAGCATAGTAATACG	endothelial_1	baseline
-4.10398	-0.810283	scg_1_N61TGAGCGCAGGTTGGTG	schwann_cell_1	baseline
-7.4817	-4.39709	scg_1_N61TGAGCGCCAACGTATC	schwann_cell_1	baseline
13.9859	-0.272181	scg_1_N61TGAGCGCCATACAGCT	endothelial_1	baseline
3.42647	2.33904	scg_1_N61TGAGCGCCATCTAACG	schwann_cell_2	baseline
14.0799	-2.1005	scg_1_N61TGAGCGCGTGGTCCCA	endothelial_1	baseline
-2.35303	12.6317	scg_1_N61TGAGGAGTCCGTCAAA	schwann_cell_myelinating	baseline
8.82515	-4.33505	scg_1_N61TGAGGGACAAGGGCAT	endothelial_2	baseline
6.26538	11.5246	scg_1_N61TGAGGTTCATGGGATG	macrophage	baseline
8.14951	10.9397	scg_1_N61TGAGTCACACGAAGAC	macrophage	baseline
9.01896	-13.2791	scg_1_N61TGATCTTCAATGTGGG	pericyte	baseline
10.963	7.29805	scg_1_N61TGATGCAAGCATTTGC	dendritic	baseline
-3.21326	-1.25395	scg_1_N61TGATGGTCAAAGCTAA	schwann_cell_1	baseline
2.9515	-1.58839	scg_1_N61TGCACGGGTATGAAGT	schwann_cell_1	baseline
7.79772	9.53689	scg_1_N61TGCAGATCATTGAGCT	macrophage	baseline
1.334	16.6766	scg_1_N61TGCAGATGTCATCCCT	microglia_1	baseline
6.74802	12.1796	scg_1_N61TGCATCCCAGATCATC	macrophage	baseline
8.66552	10.7606	scg_1_N61TGCGATAAGTAAACAC	macrophage	baseline
8.66377	2.10573	scg_1_N61TGCGATATCAAATGCC	t_reg_lymphocyte	baseline
9.27348	-13.4772	scg_1_N61TGCTCCAAGCTAGATA	pericyte	baseline
3.82433	1.95045	scg_1_N61TGCTCCACAGCTGTAT	schwann_cell_2	baseline
3.7912	11.197	scg_1_N61TGCTCCAGTTCTATCT	macrophage	baseline
14.7723	-1.0863	scg_1_N61TGCTGAAGTTGTGCCG	endothelial_1	baseline
15.0599	-3.94032	scg_1_N61TGCTGAATCGAGAGAC	endothelial_1	baseline
14.3642	-0.824956	scg_1_N61TGCTGAATCTGATGGT	endothelial_1	baseline
2.06881	-0.104633	scg_1_N61TGCTTCGGTGGTTTGT	schwann_cell_2	baseline
8.01972	10.5843	scg_1_N61TGCTTCGTCCAAACCA	macrophage	baseline
14.5048	-0.855254	scg_1_N61TGCTTGCCATGAATCC	endothelial_1	baseline
-5.90219	-4.83515	scg_1_N61TGGAACTCAATGTCTG	schwann_cell_1	baseline
-2.04904	12.0615	scg_1_N61TGGATCATCATGTCAG	schwann_cell_myelinating	baseline
7.6233	-12.8737	scg_1_N61TGGCGTGAGAACTTCC	pericyte	baseline
6.02251	11.4674	scg_1_N61TGGGAAGCACTACGGC	macrophage	baseline
-4.15917	-5.60206	scg_1_N61TGGGAGATCGCAGAGA	schwann_cell_1	baseline
0.188266	-12.6542	scg_1_N61TGGGATTAGTGCTCAT	neuron	baseline
-4.46487	-1.60558	scg_1_N61TGGGATTCAGCAATTC	schwann_cell_1	baseline
-4.53832	-4.21091	scg_1_N61TGGGATTGTAGTCCTA	schwann_cell_1	baseline
7.10818	11.6463	scg_1_N61TGGGATTTCTAGCAAC	macrophage	baseline
-5.60754	-1.61559	scg_1_N61TGGGTTAAGATTAGTG	schwann_cell_1	baseline
14.102	-0.819051	scg_1_N61TGGGTTAAGTGGCCTC	endothelial_1	baseline
-6.91646	2.95715	scg_1_N61TGGGTTAGTAGGTAGC	schwann_cell_1	baseline
13.7718	-1.22423	scg_1_N61TGGTACACACACTGGC	endothelial_1	baseline
6.66231	10.3228	scg_1_N61TGGTAGTTCCTCTCGA	macrophage	baseline
-3.35611	-3.76154	scg_1_N61TGGTTAGGTGCCGTAC	schwann_cell_1	baseline
-2.0665	1.74747	scg_1_N61TGGTTAGGTTCCCACT	schwann_cell_1	baseline
-1.24986	12.7912	scg_1_N61TGTAAGCAGGCCACCT	schwann_cell_myelinating	baseline
-5.50102	-1.47855	scg_1_N61TGTCAGAAGAGGGTCT	schwann_cell_1	baseline
14.0691	-1.84823	scg_1_N61TGTCAGAGTGGATTTC	endothelial_1	baseline
8.34502	-3.82673	scg_1_N61TGTCCACAGGTATCTC	endothelial_2	baseline
7.29937	11.494	scg_1_N61TGTCCTGTCTGGTTGA	macrophage	baseline
-5.12302	-3.88242	scg_1_N61TGTGATGTCTTCCCAG	schwann_cell_1	baseline
9.20377	-13.0468	scg_1_N61TGTGCGGCAAGACGGT	pericyte	baseline
-1.6935	12.1862	scg_1_N61TGTGCGGCACAGACGA	schwann_cell_myelinating	baseline
9.44858	10.9409	scg_1_N61TGTGCGGCACCGGTCA	macrophage	baseline
-5.69223	3.02527	scg_1_N61TGTGCGGTCGGAGATG	schwann_cell_1	baseline
-3.05542	13.3067	scg_1_N61TGTGTGAAGCGTTCAT	schwann_cell_myelinating	baseline
-4.78955	0.110104	scg_1_N61TGTTACTTCCGGTTCT	schwann_cell_1	baseline
-3.56339	-1.49901	scg_1_N61TGTTCCGCATCGCCTT	schwann_cell_1	baseline
-4.35332	-4.99717	scg_1_N61TGTTCCGGTCGAAGCA	schwann_cell_1	baseline
-1.20793	12.4216	scg_1_N61TGTTCCGTCAAGAATG	schwann_cell_myelinating	baseline
3.62592	1.6029	scg_1_N61TGTTGGACAGTGTGGA	schwann_cell_2	baseline
13.2839	8.889	scg_1_N61TGTTGGAGTAGCTGCC	dendritic	baseline
-1.59106	12.5493	scg_1_N61TGTTTGTAGAAGTGTT	schwann_cell_myelinating	baseline
-2.32757	12.0904	scg_1_N61TTAATCCTCAAACGTC	schwann_cell_myelinating	baseline
12.631	7.30774	scg_1_N61TTACCATGTTGCAACT	dendritic	baseline
-5.28853	1.33566	scg_1_N61TTACCATTCGTCCTCA	schwann_cell_1	baseline
11.1448	6.93594	scg_1_N61TTACCGCAGACCATTC	dendritic	baseline
9.56303	9.87607	scg_1_N61TTACCGCCATTACTCT	macrophage	baseline
15.2743	-4.65661	scg_1_N61TTACCGCTCTCCCAAC	endothelial_1	baseline
8.41474	-8.67894	scg_1_N61TTAGGCACAACTTGCA	endothelial_3	baseline
2.9249	2.99885	scg_1_N61TTAGTCTCATCCTTGC	schwann_cell_2	baseline
-2.47237	-3.40384	scg_1_N61TTAGTCTGTTCGTTCC	schwann_cell_1	baseline
8.99594	9.30142	scg_1_N61TTATTGCAGTTGGAGC	macrophage	baseline
13.1514	-1.65491	scg_1_N61TTCACCGAGCAGAAAG	endothelial_1	baseline
4.03403	2.14338	scg_1_N61TTCACGCAGGGCCAAT	schwann_cell_2	baseline
9.43781	7.60764	scg_1_N61TTCAGGAAGTTCTCTT	macrophage	baseline
-6.0706	-5.95185	scg_1_N61TTCATTGAGACGCATG	schwann_cell_1	baseline
-0.772982	11.5888	scg_1_N61TTCCACGAGCTATCCA	schwann_cell_myelinating	baseline
11.1156	7.99281	scg_1_N61TTCCACGCATGTGTCA	dendritic	baseline
3.90696	1.9255	scg_1_N61TTCCACGCATTCACCC	schwann_cell_2	baseline
-4.13449	-1.23681	scg_1_N61TTCCGTGCAAGTGTCT	schwann_cell_1	baseline
3.48871	1.09254	scg_1_N61TTCCGTGGTGATGAAT	schwann_cell_2	baseline
-0.986919	-4.58617	scg_1_N61TTCCTAATCCTAACAG	schwann_cell_1	baseline
-2.8308	11.9941	scg_1_N61TTCCTCTTCACTACGA	schwann_cell_myelinating	baseline
8.84226	-12.7385	scg_1_N61TTCCTTCAGATGGCAC	pericyte	baseline
-0.828793	11.5746	scg_1_N61TTCGATTCAAATGAAC	schwann_cell_myelinating	baseline
2.27602	0.0893852	scg_1_N61TTCGATTGTACTCGAT	schwann_cell_2	baseline
-1.3872	-2.46332	scg_1_N61TTCGCTGAGACTACCT	schwann_cell_1	baseline
2.63849	2.77572	scg_1_N61TTCGGTCCAGGAGACT	schwann_cell_2	baseline
-6.72567	5.09511	scg_1_N61TTCTAGTTCATAGACC	schwann_cell_1	baseline
11.5566	9.77054	scg_1_N61TTCTCTCCACCGGTCA	dendritic	baseline
8.9433	-13.1206	scg_1_N61TTCTCTCTCTTCCTAA	pericyte	baseline
7.86225	9.2777	scg_1_N61TTCTTCCCACTGTCCT	macrophage	baseline
7.62579	8.9132	scg_1_N61TTGAGTGGTAGCTTTG	macrophage	baseline
9.54725	-2.81173	scg_1_N61TTGAGTGGTGTAGGAC	endothelial_2	baseline
-2.17612	12.36	scg_1_N61TTGATGGCAAAGCGTG	schwann_cell_myelinating	baseline
-3.13962	-4.68307	scg_1_N61TTGATGGCATTGACCA	schwann_cell_1	baseline
3.52686	1.83915	scg_1_N61TTGATGGTCGAGAATA	schwann_cell_2	baseline
-1.85591	3.10603	scg_1_N61TTGCATTCACCTGCAG	schwann_cell_1	baseline
8.28991	-11.8036	scg_1_N61TTGCATTGTACTCGTA	pericyte	baseline
-5.0498	-1.09801	scg_1_N61TTGCATTGTCACAGTT	schwann_cell_1	baseline
-6.5754	-3.31938	scg_1_N61TTGCATTTCTGGGCGT	schwann_cell_1	baseline
7.02515	-12.3506	scg_1_N61TTGCGTCAGCGAACTG	pericyte	baseline
14.3809	-1.1115	scg_1_N61TTGCGTCTCAAAGGAT	endothelial_1	baseline
2.4068	2.71448	scg_1_N61TTGCTGCTCCACTAGA	schwann_cell_2	baseline
-2.7564	-2.8377	scg_1_N61TTGCTGCTCGGTAAGG	schwann_cell_1	baseline
0.491937	-13.3639	scg_1_N61TTGGATGTCTGTCGCT	neuron	baseline
14.6983	-0.964634	scg_1_N61TTGGGATAGCCTGTGC	endothelial_1	baseline
8.41116	-13.1862	scg_1_N61TTGGGATCAACTGCTA	pericyte	baseline
7.81711	-3.41038	scg_1_N61TTGGGCGCAGGTCTCG	endothelial_2	baseline
-3.01111	-6.51587	scg_1_N61TTGGGCGGTCAGATTC	schwann_cell_1	baseline
12.3406	9.03336	scg_1_N61TTGGGCGTCGACGAGA	dendritic	baseline
11.2428	6.83301	scg_1_N61TTGGGTAAGATTGTGA	dendritic	baseline
-0.519759	11.2599	scg_1_N61TTGGGTACAAAGCTCT	schwann_cell_myelinating	baseline
11.3491	7.31662	scg_1_N61TTGGGTACATATGAAG	dendritic	baseline
5.29817	11.5204	scg_1_N61TTGGGTACATGTGTCA	macrophage	baseline
3.94268	2.34834	scg_1_N61TTGGTTTCACAGGATG	schwann_cell_2	baseline
13.8916	-0.863404	scg_1_N61TTGTGGAGTAGACGTG	endothelial_1	baseline
-7.06866	-4.49315	scg_1_N61TTGTGGATCAAGGTGG	schwann_cell_1	baseline
3.57589	1.30885	scg_1_N61TTGTTCACATACTGAC	schwann_cell_2	baseline
-2.08179	12.4129	scg_1_N61TTGTTTGGTAGGACCA	schwann_cell_myelinating	baseline
-6.75312	-3.42145	scg_1_N61TTGTTTGGTGTCCAAT	schwann_cell_1	baseline
8.08954	-9.07872	scg_1_N61TTTACCACACAGTGTT	endothelial_3	baseline
10.0857	8.65214	scg_1_N61TTTACGTAGGTCTACT	macrophage	baseline
-6.27929	4.41253	scg_1_N61TTTACTGAGGTTGGAC	schwann_cell_1	baseline
8.45466	9.88322	scg_1_N61TTTAGTCCATCTATCT	macrophage	baseline
5.53327	11.5177	scg_1_N61TTTATGCAGGGCGAGA	macrophage	baseline
8.84891	11.2189	scg_1_N61TTTATGCGTCCACATA	macrophage	baseline
13.0555	9.22965	scg_1_N61TTTCACACAAGTGCTT	dendritic	baseline
0.405109	-13.3902	scg_1_N61TTTCACAGTTCTAAGC	neuron	baseline
14.6464	-2.07278	scg_1_N61TTTCAGTCATTGGATC	endothelial_1	baseline
-1.00015	11.6712	scg_1_N61TTTCAGTGTGATCGTT	schwann_cell_myelinating	baseline
0.0369812	10.3749	scg_1_N61TTTCATGAGTCAGGGT	schwann_cell_myelinating	baseline
-7.43876	5.5113	scg_1_N61TTTCCTCAGTTTGGCT	schwann_cell_1	baseline
-6.09474	-6.21034	scg_1_N61TTTCCTCCAGCACGAA	schwann_cell_1	baseline
-5.34936	0.760597	scg_1_N61TTTCGATGTATTTCCT	schwann_cell_1	baseline
9.56684	-2.74772	scg_1_N61TTTCGATTCAATGTCG	endothelial_2	baseline
-2.35216	-2.37173	scg_1_N61TTTGATCGTTACGCCG	schwann_cell_1	baseline
-4.53184	-4.68556	scg_1_N61TTTGGAGCAGCAGTAG	schwann_cell_1	baseline
-2.86542	12.8679	scg_1_N61TTTGTTGCACGTGTGC	schwann_cell_myelinating	baseline
8.23708	-4.59345	scg_1_N61TTTGTTGGTTCGAGCC	endothelial_2	baseline
-3.0185	11.9817	scg_2_N61AAACCCATCTCAACCC	schwann_cell_myelinating	baseline
8.44155	-7.81847	scg_2_N61AAACGAATCCGAGTGC	endothelial_3	baseline
-7.99884	4.0628	scg_2_N61AAACGCTTCCCTTGGT	schwann_cell_1	baseline
3.02332	-1.27523	scg_2_N61AAAGAACCAACAGTGG	schwann_cell_1	baseline
-1.31365	-1.96585	scg_2_N61AAAGGATAGCTAGTTC	schwann_cell_1	baseline
7.8053	11.5049	scg_2_N61AAAGGTAAGTCTTCCC	macrophage	baseline
3.58962	2.67114	scg_2_N61AAAGGTAAGTTGGCTT	schwann_cell_2	baseline
10.1604	8.23428	scg_2_N61AAAGGTAGTTCTCTCG	macrophage	baseline
1.4457	16.7372	scg_2_N61AAAGGTATCTGGGCGT	microglia_1	baseline
3.79896	11.0217	scg_2_N61AAAGTCCTCTCCGAAA	macrophage	baseline
-7.24826	-5.91368	scg_2_N61AAAGTGATCAAGTCGT	schwann_cell_1	baseline
7.60122	10.9218	scg_2_N61AAATGGAAGCATTGAA	macrophage	baseline
1.22466	16.6582	scg_2_N61AAATGGATCCAGTACA	microglia_1	baseline
-7.93506	2.66202	scg_2_N61AACAAAGTCGAACCTA	schwann_cell_1	baseline
8.45701	-4.35847	scg_2_N61AACAAGACATATCTCT	endothelial_2	baseline
5.63182	12.0522	scg_2_N61AACACACGTGAACGGT	macrophage	baseline
5.45239	11.5786	scg_2_N61AACACACTCATTTCCA	macrophage	baseline
-4.05558	-4.90659	scg_2_N61AACAGGGGTGGGATTG	schwann_cell_1	baseline
9.03602	-13.0919	scg_2_N61AACCAACCAGAACTCT	pericyte	baseline
8.80536	2.18319	scg_2_N61AACCACAGTGAACTAA	t_reg_lymphocyte	baseline
13.1067	-5.66354	scg_2_N61AACCATGGTTCGTAAC	endothelial_1	baseline
-1.64922	3.76436	scg_2_N61AACCATGTCGGCTTCT	schwann_cell_1	baseline
-4.23532	-2.13699	scg_2_N61AACCTGAAGGCAGCTA	schwann_cell_1	baseline
14.6667	-3.75053	scg_2_N61AACCTGAGTTAGGGAC	endothelial_1	baseline
-7.91911	4.08976	scg_2_N61AACCTGATCATCACAG	schwann_cell_1	baseline
8.59908	-12.6498	scg_2_N61AACCTTTAGGGTTAGC	pericyte	baseline
-3.18367	12.1033	scg_2_N61AACCTTTCAGGTATGG	schwann_cell_myelinating	baseline
-7.58663	-5.1108	scg_2_N61AACGAAAAGAGCAGAA	schwann_cell_1	baseline
-2.79857	-0.688114	scg_2_N61AACGAAACACTGCGAC	schwann_cell_1	baseline
-5.06207	1.51527	scg_2_N61AACGAAACAGACAAGC	schwann_cell_1	baseline
11.8696	6.57273	scg_2_N61AACGGGACATGTACGT	dendritic	baseline
-5.72918	4.94041	scg_2_N61AACGTCATCCAACACA	schwann_cell_2	baseline
8.4306	-3.99638	scg_2_N61AACTTCTAGCGATTCT	endothelial_2	baseline
8.66192	11.3085	scg_2_N61AAGAACATCCACTGAA	macrophage	baseline
1.69005	16.2444	scg_2_N61AAGACAAAGCATTTCG	microglia_1	baseline
-2.82533	12.5567	scg_2_N61AAGACTCAGCCAAGTG	schwann_cell_myelinating	baseline
9.28671	-13.342	scg_2_N61AAGCATCGTGCCCAGT	pericyte	baseline
-4.42769	-0.786649	scg_2_N61AAGCCATAGGGCTTCC	schwann_cell_1	baseline
-0.136417	-1.34832	scg_2_N61AAGCCATAGTTCCGGC	schwann_cell_1	baseline
-3.38286	-1.02779	scg_2_N61AAGCCATCAGATCCTA	schwann_cell_1	baseline
-2.58257	12.7743	scg_2_N61AAGCCATGTTGCCTAA	schwann_cell_myelinating	baseline
7.42671	10.0337	scg_2_N61AAGCCATGTTGCTCCT	macrophage	baseline
-1.0087	11.6559	scg_2_N61AAGCGAGTCAATCCGA	schwann_cell_myelinating	baseline
12.7171	-6.15114	scg_2_N61AAGCGAGTCTGGAGAG	endothelial_1	baseline
3.77088	11.2861	scg_2_N61AAGGAATCATCTTCGC	macrophage	baseline
0.778651	-13.0519	scg_2_N61AAGGTAAGTAGGGAGG	neuron	baseline
-0.78989	-0.676284	scg_2_N61AAGTACCAGGCATGGT	schwann_cell_1	baseline
-2.13348	12.4102	scg_2_N61AAGTACCAGGGCCTCT	schwann_cell_myelinating	baseline
-2.40099	-0.737532	scg_2_N61AAGTACCTCACGAGGA	schwann_cell_1	baseline
-2.9531	13.2521	scg_2_N61AAGTCGTCAAAGACTA	schwann_cell_myelinating	baseline
-1.1626	-1.51882	scg_2_N61AAGTCGTCACTTGAAC	schwann_cell_1	baseline
8.742	10.5436	scg_2_N61AAGTCGTGTCCTCCTA	macrophage	baseline
9.72752	3.69851	scg_2_N61AAGTGAATCTGTGTGA	t_reg_lymphocyte	baseline
6.65398	9.89478	scg_2_N61AAGTTCGAGGTTCCAT	macrophage	baseline
2.11719	3.27322	scg_2_N61AAGTTCGTCGTAACAC	schwann_cell_2	baseline
14.6751	-3.9258	scg_2_N61AATAGAGCAACGGCTC	endothelial_1	baseline
-6.316	5.14451	scg_2_N61AATAGAGCAAGCGATG	schwann_cell_1	baseline
-4.87645	-3.40658	scg_2_N61AATAGAGGTGATTGGG	schwann_cell_1	baseline
15.0581	-4.87928	scg_2_N61AATAGAGTCACCCATC	endothelial_1	baseline
0.648897	-0.542633	scg_2_N61AATCACGAGACTCTTG	schwann_cell_1	baseline
4.04917	11.1379	scg_2_N61AATCACGCACATTCGA	macrophage	baseline
13.1655	8.76826	scg_2_N61AATCACGCAGTATGAA	dendritic	baseline
-5.41906	-6.18441	scg_2_N61AATCACGTCATCGACA	schwann_cell_1	baseline
-6.50758	-5.84856	scg_2_N61AATCGACGTTATCCAG	schwann_cell_1	baseline
1.50839	-1.02065	scg_2_N61AATCGTGGTTCCTTGC	schwann_cell_1	baseline
7.41387	11.5302	scg_2_N61AATGAAGAGTACCATC	macrophage	baseline
10.9826	8.93967	scg_2_N61AATGACCAGACAACTA	dendritic	baseline
7.80545	-9.31364	scg_2_N61AATGACCAGTGCACTT	endothelial_3	baseline
14.7278	-2.68459	scg_2_N61AATGACCGTCAAGTTC	endothelial_1	baseline
8.55616	-3.70441	scg_2_N61AATGACCGTTAACAGA	endothelial_2	baseline
7.90707	-9.21333	scg_2_N61AATGCCACAATGCTCA	endothelial_3	baseline
-1.4724	4.42142	scg_2_N61AATGCCAGTTCCAGGC	schwann_cell_1	baseline
8.31755	11.2819	scg_2_N61AATGCCATCCACTAGA	macrophage	baseline
0.242181	10.0029	scg_2_N61AATGGAACAGCTACAT	schwann_cell_myelinating	baseline
11.1862	6.85456	scg_2_N61AATGGAACATTGAAGA	dendritic	baseline
-2.5628	13.2578	scg_2_N61AATGGAAGTCACTAGT	schwann_cell_myelinating	baseline
-1.26014	11.5915	scg_2_N61AATGGCTGTACTAACC	schwann_cell_myelinating	baseline
9.57515	10.5616	scg_2_N61ACAAAGAAGACATAGT	macrophage	baseline
-2.69554	-2.7536	scg_2_N61ACAAAGACATATTCGG	schwann_cell_1	baseline
-2.09297	12.1804	scg_2_N61ACAAAGAGTGAGCCAA	schwann_cell_myelinating	baseline
-4.21162	-1.34133	scg_2_N61ACAACCAAGACCAAGC	schwann_cell_1	baseline
8.76385	-8.17113	scg_2_N61ACAACCACACAATGAA	endothelial_3	baseline
-5.80677	-2.70185	scg_2_N61ACACAGTCACATACGT	schwann_cell_1	baseline
-2.26897	13.3381	scg_2_N61ACACCAACAACACAAA	schwann_cell_myelinating	baseline
-3.87054	-4.04445	scg_2_N61ACACCAAGTCGATTTG	schwann_cell_1	baseline
-5.35626	2.75195	scg_2_N61ACACTGACACAGACGA	schwann_cell_1	baseline
-0.101338	-3.44276	scg_2_N61ACACTGATCGACCACG	schwann_cell_1	baseline
8.50624	-4.50299	scg_2_N61ACAGCCGAGGCTGGAT	endothelial_2	baseline
8.96012	9.19609	scg_2_N61ACAGCCGAGTGGATAT	macrophage	baseline
9.57594	9.06702	scg_2_N61ACAGGGAGTAATTGGA	macrophage	baseline
11.2419	8.90512	scg_2_N61ACAGGGAGTTATGACC	dendritic	baseline
-1.92582	-6.79682	scg_2_N61ACATCCCCACATTACG	schwann_cell_1	baseline
3.72955	2.51257	scg_2_N61ACATCGACAACACAGG	schwann_cell_2	baseline
-3.73759	-0.465474	scg_2_N61ACATCGACACCTCTGT	schwann_cell_1	baseline
7.91113	-3.64749	scg_2_N61ACATCGATCAGTCTTT	endothelial_2	baseline
14.8487	-1.33331	scg_2_N61ACATCGATCCAGCAAT	endothelial_1	baseline
-2.62818	13.1199	scg_2_N61ACATGCACAAAGGCAC	schwann_cell_myelinating	baseline
-1.57822	12.1328	scg_2_N61ACCAAACCACGAGAAC	schwann_cell_myelinating	baseline
-7.69435	-5.25841	scg_2_N61ACCAAACCATGTGTCA	schwann_cell_1	baseline
-4.25004	-5.71673	scg_2_N61ACCAAACGTACATTGC	schwann_cell_1	baseline
9.09093	9.62536	scg_2_N61ACCAACAAGCACACAG	macrophage	baseline
3.49155	1.93041	scg_2_N61ACCAACAAGGCTCTCG	schwann_cell_2	baseline
11.6383	7.28115	scg_2_N61ACCATTTGTAACAAGT	dendritic	baseline
-7.83802	-3.39998	scg_2_N61ACCATTTTCCTCTGCA	schwann_cell_1	baseline
3.2556	-1.34122	scg_2_N61ACCCTCAGTCCATAGT	schwann_cell_1	baseline
-7.3101	3.68097	scg_2_N61ACCCTCAGTCGAGATG	schwann_cell_1	baseline
-1.02587	4.59155	scg_2_N61ACCCTCAGTGCTTCAA	schwann_cell_1	baseline
5.88411	10.6368	scg_2_N61ACCCTCATCCAGCAAT	macrophage	baseline
7.82921	8.91859	scg_2_N61ACCCTTGCAGTCAGTT	macrophage	baseline
-4.13064	-0.704925	scg_2_N61ACCCTTGGTTTCCATT	schwann_cell_1	baseline
-2.3371	11.6766	scg_2_N61ACCTGAACAATGCAAA	schwann_cell_myelinating	baseline
3.71386	2.17359	scg_2_N61ACCTGAACATCGTGCG	schwann_cell_2	baseline
-3.29643	-5.93853	scg_2_N61ACCTGTCAGGAGAGGC	schwann_cell_1	baseline
7.18077	11.7878	scg_2_N61ACCTGTCTCAGATTGC	macrophage	baseline
8.42887	2.29063	scg_2_N61ACGATGTCATAGGTAA	t_reg_lymphocyte	baseline
-5.35819	2.10084	scg_2_N61ACGGAAGAGAAGATCT	schwann_cell_1	baseline
-3.86667	-3.32394	scg_2_N61ACGGAAGTCCTAAACG	schwann_cell_1	baseline
11.3798	8.47285	scg_2_N61ACGGGTCGTGGAGGTT	dendritic	baseline
-0.693041	-2.16761	scg_2_N61ACGGTCGGTGTATCCA	schwann_cell_1	baseline
-5.92041	-2.7917	scg_2_N61ACGGTCGTCAACCTTT	schwann_cell_1	baseline
14.2286	-0.173842	scg_2_N61ACGGTTACATTGAGCT	endothelial_1	baseline
1.77344	16.1844	scg_2_N61ACGTAACGTATCCCTC	microglia_1	baseline
13.2189	9.00083	scg_2_N61ACGTAACGTCGAACAG	dendritic	baseline
3.40557	1.18965	scg_2_N61ACGTAACGTGAGACCA	schwann_cell_2	baseline
-3.7751	-5.36505	scg_2_N61ACGTAACTCACTTATC	schwann_cell_1	baseline
9.33777	-13.1238	scg_2_N61ACGTAGTAGCGTTAGG	pericyte	baseline
0.225581	-3.82865	scg_2_N61ACGTCCTCAATTCACG	schwann_cell_1	baseline
-5.51202	1.56379	scg_2_N61ACGTCCTGTATCGTAC	schwann_cell_1	baseline
4.74973	11.9745	scg_2_N61ACGTCCTTCGCGCCAA	macrophage	baseline
7.27912	11.4325	scg_2_N61ACTACGAAGCGAGTAC	macrophage	baseline
11.3179	6.9167	scg_2_N61ACTACGAAGTACGAGC	dendritic	baseline
6.68433	11.4415	scg_2_N61ACTATCTAGACGACGT	macrophage	baseline
11.4969	6.71964	scg_2_N61ACTATTCAGACACACG	dendritic	baseline
3.58577	-1.81855	scg_2_N61ACTATTCAGCACTCCG	schwann_cell_1	baseline
-6.91899	-6.27987	scg_2_N61ACTATTCTCAGCTGTA	schwann_cell_1	baseline
-0.302773	-2.72778	scg_2_N61ACTCCCATCTGTGTGA	schwann_cell_1	baseline
-2.58499	-3.10961	scg_2_N61ACTCTCGGTCAGACTT	schwann_cell_1	baseline
8.68705	10.4895	scg_2_N61ACTGATGAGCAAATGT	macrophage	baseline
-1.75223	10.9901	scg_2_N61ACTGATGAGCCTCGTG	schwann_cell_myelinating	baseline
-6.19874	-5.912	scg_2_N61ACTGTCCGTGGACAGT	schwann_cell_1	baseline
-6.89844	-6.29569	scg_2_N61ACTGTCCTCGGTTCAA	schwann_cell_1	baseline
1.6202	16.5305	scg_2_N61ACTTAGGCAAACTAAG	microglia_1	baseline
-7.19706	-4.53894	scg_2_N61ACTTAGGCACGTCGGT	schwann_cell_1	baseline
-2.05825	12.9549	scg_2_N61ACTTATCAGAGATCGC	schwann_cell_myelinating	baseline
14.1177	-0.113097	scg_2_N61ACTTATCAGTAAAGCT	endothelial_1	baseline
0.00197987	-3.42589	scg_2_N61ACTTATCTCGTAACAC	schwann_cell_1	baseline
3.30106	1.61387	scg_2_N61ACTTTCACAGCGACAA	schwann_cell_2	baseline
1.86937	2.96332	scg_2_N61ACTTTCATCCATTTGT	schwann_cell_2	baseline
-2.42053	12.2871	scg_2_N61ACTTTCATCTCTAGGA	schwann_cell_myelinating	baseline
-6.53356	-2.31635	scg_2_N61ACTTTGTCAGCGCGTT	schwann_cell_1	baseline
3.68274	2.15351	scg_2_N61AGAACAAAGGTACAGC	schwann_cell_2	baseline
13.2355	8.98416	scg_2_N61AGAACAAGTTGATGTC	dendritic	baseline
15.1418	-4.18097	scg_2_N61AGAACCTAGCCTATTG	endothelial_1	baseline
-5.22236	-1.94699	scg_2_N61AGAACCTAGTAGACCG	schwann_cell_1	baseline
-8.0009	3.3342	scg_2_N61AGAACCTGTCCGTTTC	schwann_cell_1	baseline
9.13816	-13.3239	scg_2_N61AGAAGCGCAACCCTAA	pericyte	baseline
3.73847	1.45212	scg_2_N61AGAAGCGCACATTGTG	schwann_cell_2	baseline
-2.89364	-6.53831	scg_2_N61AGAAGTAAGCGTGCCT	schwann_cell_1	baseline
-4.21421	2.61122	scg_2_N61AGAAGTAGTGAGCCAA	schwann_cell_1	baseline
14.468	-0.493943	scg_2_N61AGAAGTAGTGCCCTTT	endothelial_1	baseline
2.2837	2.92864	scg_2_N61AGAAGTATCTGAGAAA	schwann_cell_2	baseline
3.44805	2.22945	scg_2_N61AGACAAAAGATGTTAG	schwann_cell_2	baseline
-2.29649	12.1403	scg_2_N61AGACAAAGTACCACGC	schwann_cell_myelinating	baseline
11.2662	6.67131	scg_2_N61AGACAAAGTCGCACGT	dendritic	baseline
-1.51857	11.925	scg_2_N61AGACAAAGTGCATACT	schwann_cell_myelinating	baseline
8.85068	-12.738	scg_2_N61AGACAAATCGTTACCC	pericyte	baseline
12.5534	7.54368	scg_2_N61AGACACTCAAGGTCGA	dendritic	baseline
-5.96623	-4.91743	scg_2_N61AGACCATGTCTCGACG	schwann_cell_1	baseline
-5.44293	-1.78976	scg_2_N61AGACCCGGTACGTGAG	schwann_cell_1	baseline
3.69623	2.02848	scg_2_N61AGACTCAGTGAGAACC	schwann_cell_2	baseline
-2.5451	12.7413	scg_2_N61AGAGAGCTCGAGTCTA	schwann_cell_myelinating	baseline
11.9363	-5.70375	scg_2_N61AGAGCAGAGATTGACA	endothelial_1	baseline
0.664723	-0.999949	scg_2_N61AGAGCAGCACTGTGTA	schwann_cell_1	baseline
9.37883	-13.294	scg_2_N61AGAGCAGTCAAGGCTT	pericyte	baseline
-3.43028	-2.96383	scg_2_N61AGAGCAGTCGCTCTCA	schwann_cell_1	baseline
8.43167	9.23738	scg_2_N61AGATAGAAGAAACCCG	macrophage	baseline
-7.70545	5.29619	scg_2_N61AGATCCACATCTCCCA	schwann_cell_1	baseline
-3.99142	-2.38104	scg_2_N61AGATCGTAGCTGGCCT	schwann_cell_1	baseline
-0.533326	-3.56257	scg_2_N61AGATCGTGTGCGAGTA	schwann_cell_1	baseline
3.45807	2.46439	scg_2_N61AGATCGTTCCGATCTC	schwann_cell_2	baseline
-1.45328	12.2999	scg_2_N61AGATGAATCCGTGTAA	schwann_cell_myelinating	baseline
-5.60659	0.559235	scg_2_N61AGATGCTGTCGGAAAC	schwann_cell_1	baseline
-4.32084	-3.66009	scg_2_N61AGATGCTTCTGCCCTA	schwann_cell_1	baseline
-3.21939	12.2534	scg_2_N61AGCATCACAACTCATG	schwann_cell_myelinating	baseline
0.132831	-12.8074	scg_2_N61AGCATCACACCGAATT	neuron	baseline
-2.85992	12.1769	scg_2_N61AGCATCATCGTTCCCA	schwann_cell_myelinating	baseline
-4.1164	-6.00766	scg_2_N61AGCCAATGTCAGGAGT	schwann_cell_1	baseline
3.75527	2.58705	scg_2_N61AGCCAATGTTCTCCTG	schwann_cell_2	baseline
-2.95698	12.1278	scg_2_N61AGCCACGCAATTCTTC	schwann_cell_myelinating	baseline
9.29128	10.5833	scg_2_N61AGCCAGCCATGAGATA	macrophage	baseline
2.4789	2.81208	scg_2_N61AGCCAGCTCACTCACC	schwann_cell_2	baseline
1.36406	16.5402	scg_2_N61AGCGATTCATCGGCCA	microglia_1	baseline
-4.90863	1.97169	scg_2_N61AGCGCCAGTACGCTAT	schwann_cell_1	baseline
12.6137	9.18408	scg_2_N61AGCGCCAGTAGTGATA	dendritic	baseline
-2.25114	12.1159	scg_2_N61AGCGCCAGTGGCATCC	schwann_cell_myelinating	baseline
-7.68608	3.32169	scg_2_N61AGCGTCGAGGTCGACA	schwann_cell_1	baseline
2.53923	2.85945	scg_2_N61AGCTACACAAATTGCC	schwann_cell_2	baseline
8.95056	10.1788	scg_2_N61AGCTCAAAGCATTTCG	macrophage	baseline
8.39354	-8.76841	scg_2_N61AGCTCAACAGCTCGGT	endothelial_3	baseline
-3.05182	13.1391	scg_2_N61AGGAAATCACACGCCA	schwann_cell_myelinating	baseline
5.72075	12.1411	scg_2_N61AGGAAATGTATCCCTC	macrophage	baseline
9.44466	-3.33368	scg_2_N61AGGAAATTCTTAAGGC	endothelial_2	baseline
8.99231	9.26272	scg_2_N61AGGAATAGTCGCCACA	macrophage	baseline
6.74611	12.1788	scg_2_N61AGGACTTCAAGGCAAC	macrophage	baseline
-0.419373	11.2713	scg_2_N61AGGACTTCACTACAGT	schwann_cell_myelinating	baseline
8.20552	3.37301	scg_2_N61AGGACTTGTAGCGTTT	t_reg_lymphocyte	baseline
-2.77392	-1.90891	scg_2_N61AGGATAATCGAGATGG	schwann_cell_1	baseline
8.66142	-3.91141	scg_2_N61AGGATCTCAGCACAAG	endothelial_2	baseline
-1.83412	11.4057	scg_2_N61AGGCATTTCTTCCAGC	schwann_cell_myelinating	baseline
9.1372	1.80615	scg_2_N61AGGCTGCTCACTGAAC	t_reg_lymphocyte	baseline
-2.48369	12.2566	scg_2_N61AGGGAGTCACCAAAGG	schwann_cell_myelinating	baseline
8.14652	-4.39194	scg_2_N61AGGGCCTCAATAGAGT	endothelial_2	baseline
3.76512	11.2487	scg_2_N61AGGGCTCAGTATGGAT	macrophage	baseline
8.7384	2.2869	scg_2_N61AGGGCTCTCCCTTGGT	t_reg_lymphocyte	baseline
-0.954819	-5.42215	scg_2_N61AGGGTCCAGTGGATTA	schwann_cell_1	baseline
-6.49935	-4.65463	scg_2_N61AGGGTTTTCAAGTTGC	schwann_cell_1	baseline
8.94952	-3.63658	scg_2_N61AGGTAGGGTTTACGAC	endothelial_2	baseline
11.4537	8.19415	scg_2_N61AGGTCATTCGCTTGCT	dendritic	baseline
9.21663	-13.5422	scg_2_N61AGGTGTTAGCTCCCTT	pericyte	baseline
-7.98284	2.92706	scg_2_N61AGGTTACAGCCAAGCA	schwann_cell_1	baseline
-0.202155	-1.26911	scg_2_N61AGGTTGTCAGGGAATC	schwann_cell_myelinating	baseline
-4.25682	-6.02837	scg_2_N61AGGTTGTCATGAGTAA	schwann_cell_1	baseline
7.25568	11.6134	scg_2_N61AGTAACCCACGCAGTC	macrophage	baseline
8.97475	10.8716	scg_2_N61AGTAACCCAGAAGCGT	macrophage	baseline
7.93479	11.3821	scg_2_N61AGTAACCGTCCTTGTC	macrophage	baseline
-1.42316	3.47808	scg_2_N61AGTACCAAGCTGAGTG	schwann_cell_1	baseline
15.0413	-5.00119	scg_2_N61AGTACCAGTTAGGAGC	endothelial_1	baseline
6.27708	11.7032	scg_2_N61AGTACTGCAACCAACT	macrophage	baseline
11.6683	-7.04052	scg_2_N61AGTACTGCAAGATGTA	endothelial_1	baseline
-3.0077	-2.52184	scg_2_N61AGTACTGCAATAGTCC	schwann_cell_1	baseline
-2.09701	11.7493	scg_2_N61AGTACTGCAGTGCGCT	schwann_cell_myelinating	baseline
3.27512	1.93588	scg_2_N61AGTACTGTCGAGCCAC	schwann_cell_2	baseline
9.39288	9.85077	scg_2_N61AGTAGCTCAAGTGGAC	macrophage	baseline
14.6353	-4.47263	scg_2_N61AGTAGTCCAACTGGTT	endothelial_1	baseline
-1.44012	-2.54968	scg_2_N61AGTAGTCGTGTAACGG	schwann_cell_1	baseline
11.6804	-6.96838	scg_2_N61AGTAGTCTCTACTGCC	endothelial_1	baseline
3.78934	11.1227	scg_2_N61AGTCAACTCTCGACCT	macrophage	baseline
-5.58384	2.93006	scg_2_N61AGTCACAGTTCTTGCC	schwann_cell_1	baseline
-4.13579	-2.0764	scg_2_N61AGTCTCCGTAACATGA	schwann_cell_1	baseline
7.95303	-9.10308	scg_2_N61AGTCTCCTCTATTCGT	endothelial_3	baseline
0.184012	-12.9691	scg_2_N61AGTGACTCAAGTAGTA	neuron	baseline
12.7201	-6.14108	scg_2_N61AGTGCCGCACCGTGAC	endothelial_1	baseline
-1.76847	12.7319	scg_2_N61AGTGCCGCAGAGATTA	schwann_cell_myelinating	baseline
-2.59383	13.0146	scg_2_N61AGTGCCGGTCCTTAAG	schwann_cell_myelinating	baseline
-6.23925	0.901348	scg_2_N61AGTGTTGGTTATCCAG	schwann_cell_1	baseline
-5.3479	-6.50103	scg_2_N61AGTGTTGTCTGCTAGA	schwann_cell_1	baseline
-3.94826	-4.56233	scg_2_N61AGTTAGCAGTATTAGG	schwann_cell_1	baseline
3.28501	1.89572	scg_2_N61AGTTAGCGTAAGGCCA	schwann_cell_2	baseline
-7.05272	-4.48424	scg_2_N61AGTTAGCTCTCACTCG	schwann_cell_1	baseline
-1.86122	12.7041	scg_2_N61AGTTCCCGTATCACGT	schwann_cell_myelinating	baseline
-7.62005	2.73526	scg_2_N61AGTTCGACATCACAGT	schwann_cell_1	baseline
-3.5972	-5.85123	scg_2_N61AGTTCGAGTAATTGGA	schwann_cell_1	baseline
-1.92152	12.339	scg_2_N61ATACCGAAGGCACAAC	schwann_cell_myelinating	baseline
-1.79108	2.60673	scg_2_N61ATACCGATCTATTTCG	schwann_cell_1	baseline
-2.04392	-0.478219	scg_2_N61ATACCTTCAAAGACGC	schwann_cell_1	baseline
-4.15394	-5.22804	scg_2_N61ATACCTTCAAGAGTGC	schwann_cell_1	baseline
12.6935	9.21872	scg_2_N61ATACCTTGTGCGGATA	dendritic	baseline
-4.37119	-1.21207	scg_2_N61ATACCTTTCCATTTGT	schwann_cell_1	baseline
-3.03696	-1.78133	scg_2_N61ATACTTCAGTCTAGCT	schwann_cell_1	baseline
14.2201	-1.26084	scg_2_N61ATACTTCCAACAGATA	endothelial_1	baseline
-1.52672	-5.9956	scg_2_N61ATAGACCTCAGCAATC	schwann_cell_1	baseline
-5.42446	1.1491	scg_2_N61ATAGAGAAGACCTCAT	schwann_cell_1	baseline
5.86906	12.0037	scg_2_N61ATAGAGATCATCACAG	macrophage	baseline
-1.94342	12.1687	scg_2_N61ATAGGCTAGGTATCTC	schwann_cell_myelinating	baseline
14.4131	-5.39224	scg_2_N61ATATCCTAGTAGACAT	endothelial_1	baseline
6.86616	-12.1868	scg_2_N61ATATCCTCAAGGGTCA	pericyte	baseline
6.23345	9.61729	scg_2_N61ATATCCTTCGAGAAGC	macrophage	baseline
-5.73069	-2.42586	scg_2_N61ATCACAGCAACAACAA	schwann_cell_1	baseline
8.02001	-3.84069	scg_2_N61ATCACAGGTATGGGAC	endothelial_2	baseline
7.78685	11.8159	scg_2_N61ATCACGAAGATGTTAG	macrophage	baseline
7.7027	-7.86325	scg_2_N61ATCACGAGTCGAATGG	endothelial_3	baseline
-5.03154	1.15822	scg_2_N61ATCACTTTCGGTAACT	schwann_cell_1	baseline
-6.6393	5.62455	scg_2_N61ATCAGGTCAACCCTCT	schwann_cell_1	baseline
-2.0644	-2.23417	scg_2_N61ATCAGGTCACCAAATC	schwann_cell_1	baseline
-6.81776	-3.21948	scg_2_N61ATCAGGTTCCGAACGC	schwann_cell_1	baseline
-2.8967	13.1168	scg_2_N61ATCAGGTTCTTGAGCA	schwann_cell_myelinating	baseline
2.61523	0.753961	scg_2_N61ATCATTCAGACCTCAT	schwann_cell_2	baseline
-2.36621	-5.37722	scg_2_N61ATCCACCAGGATGAGA	schwann_cell_1	baseline
2.1969	-1.14794	scg_2_N61ATCCACCAGTGGGAAA	schwann_cell_1	baseline
-6.07276	4.91623	scg_2_N61ATCCCTGGTAAGCAAT	schwann_cell_2	baseline
-0.886144	11.5937	scg_2_N61ATCCCTGTCAAAGACA	schwann_cell_myelinating	baseline
-2.66689	12.4843	scg_2_N61ATCCCTGTCTAGGCCG	schwann_cell_myelinating	baseline
-6.14824	-6.40792	scg_2_N61ATCCGTCTCTGTCCCA	schwann_cell_1	baseline
3.26694	2.13848	scg_2_N61ATCCTATTCAACCCGG	schwann_cell_2	baseline
-5.35471	-5.19228	scg_2_N61ATCGATGGTAGTGATA	schwann_cell_1	baseline
6.30635	11.1659	scg_2_N61ATCGATGTCGAGGCAA	macrophage	baseline
8.78016	-12.7829	scg_2_N61ATCGCCTGTTCTTGTT	pericyte	baseline
14.72	-2.32478	scg_2_N61ATCGGATCATTGTCGA	endothelial_1	baseline
-0.689939	-5.05313	scg_2_N61ATCGGCGGTGTCTTCC	schwann_cell_1	baseline
-4.9788	-1.57228	scg_2_N61ATCGTAGTCTAAGCCA	schwann_cell_1	baseline
-4.30573	-1.72959	scg_2_N61ATCGTGAAGCATTTGC	schwann_cell_1	baseline
13.6056	-5.57986	scg_2_N61ATCGTGAAGGATCATA	endothelial_1	baseline
-5.24038	1.88087	scg_2_N61ATCTCTAGTCGTCGGT	schwann_cell_1	baseline
-2.20137	12.2609	scg_2_N61ATCTTCAAGAACCCGA	schwann_cell_myelinating	baseline
-2.52968	-0.467185	scg_2_N61ATCTTCAAGCACCCAC	schwann_cell_1	baseline
-7.24825	-3.71666	scg_2_N61ATCTTCAAGGCGAACT	schwann_cell_1	baseline
-3.38705	-2.39251	scg_2_N61ATGACCAAGTAAAGCT	schwann_cell_1	baseline
9.06496	-13.1094	scg_2_N61ATGACCACAAAGGATT	pericyte	baseline
8.35603	-8.25339	scg_2_N61ATGACCACAGCGGTCT	endothelial_3	baseline
-7.37901	-3.4332	scg_2_N61ATGACCAGTATGTCAC	schwann_cell_1	baseline
1.3768	16.4227	scg_2_N61ATGACCAGTTGTCCCT	microglia_1	baseline
8.41391	-3.94542	scg_2_N61ATGAGGGCACGTAGTT	endothelial_2	baseline
-7.55129	5.10365	scg_2_N61ATGATCGAGGTTTACC	schwann_cell_1	baseline
14.497	-2.88868	scg_2_N61ATGATCGGTGAGCGAT	endothelial_1	baseline
-5.83992	-1.55813	scg_2_N61ATGCATGGTAGCTGAG	schwann_cell_1	baseline
7.44666	9.45698	scg_2_N61ATGCGATCAACGCATT	macrophage	baseline
7.16543	-7.53086	scg_2_N61ATGGAGGTCAATCTTC	endothelial_3	baseline
8.59066	4.14325	scg_2_N61ATGGGAGAGACCACGA	t_reg_lymphocyte	baseline
1.65555	2.65101	scg_2_N61ATGGGAGCACTGCGAC	schwann_cell_2	baseline
12.5491	-6.25759	scg_2_N61ATGGGAGGTTAATGAG	endothelial_1	baseline
2.76026	2.21704	scg_2_N61ATGGGTTAGCACCGAA	schwann_cell_2	baseline
9.01089	-13.1682	scg_2_N61ATGGTTGCAAGTGGTG	pericyte	baseline
7.82762	-12.6398	scg_2_N61ATGGTTGTCAGAGTGG	pericyte	baseline
6.48768	9.49929	scg_2_N61ATGTCTTCACGGCACT	macrophage	baseline
8.46397	-3.72201	scg_2_N61ATTACCTCAGCTATTG	endothelial_2	baseline
9.38944	-4.24681	scg_2_N61ATTACTCTCATACGGT	endothelial_2	baseline
9.87645	-2.21215	scg_2_N61ATTATCCCACTGGATT	endothelial_2	baseline
9.72762	8.8088	scg_2_N61ATTCAGGAGAAATGGG	macrophage	baseline
-2.61605	12.3242	scg_2_N61ATTCAGGAGCTTCATG	schwann_cell_myelinating	baseline
-1.22698	12.0342	scg_2_N61ATTCCATAGGCTAAAT	schwann_cell_myelinating	baseline
7.03406	-12.3658	scg_2_N61ATTCCATTCTTAATCC	pericyte	baseline
15.2437	-4.84901	scg_2_N61ATTCCTAAGAAGGATG	endothelial_1	baseline
-1.34346	12.9173	scg_2_N61ATTCGTTCAAATGATG	schwann_cell_myelinating	baseline
-2.02498	12.4626	scg_2_N61ATTCGTTCACCTGCAG	schwann_cell_myelinating	baseline
-3.43807	-1.86878	scg_2_N61ATTCTACAGGTCCTGC	schwann_cell_1	baseline
-0.241817	-4.46531	scg_2_N61ATTCTTGAGCGACAGT	schwann_cell_1	baseline
8.98921	-12.7508	scg_2_N61ATTCTTGTCTACACTT	pericyte	baseline
-4.33532	-0.95869	scg_2_N61ATTGGGTAGGTTCTAC	schwann_cell_1	baseline
-4.52017	2.82399	scg_2_N61ATTGGGTAGTCTAGAA	schwann_cell_1	baseline
9.37735	10.9383	scg_2_N61ATTGGGTCACGTCGGT	macrophage	baseline
1.62357	16.0793	scg_2_N61ATTGTTCAGGTAACTA	microglia_1	baseline
-2.32501	12.8377	scg_2_N61ATTGTTCGTTCGTACA	schwann_cell_myelinating	baseline
-1.80927	12.0641	scg_2_N61ATTGTTCTCACAAGAA	schwann_cell_myelinating	baseline
-8.16823	3.28491	scg_2_N61ATTTACCGTTGCTCAA	schwann_cell_1	baseline
-2.14999	4.08935	scg_2_N61ATTTACCTCATCTATC	schwann_cell_1	baseline
8.28694	-13.143	scg_2_N61ATTTCACCACCCAACG	pericyte	baseline
4.04338	11.1889	scg_2_N61ATTTCTGGTGCAGGAT	macrophage	baseline
13.2295	9.02091	scg_2_N61CAAAGAAAGGCTCAAG	dendritic	baseline
7.26939	11.9283	scg_2_N61CAAAGAAAGTTTGAGA	macrophage	baseline
8.02402	10.4858	scg_2_N61CAAAGAAGTCGGCCTA	macrophage	baseline
-4.26988	0.949572	scg_2_N61CAACAGTAGGTTGACG	schwann_cell_1	baseline
-2.5764	12.6577	scg_2_N61CAACCAAGTTGTAGCT	schwann_cell_myelinating	baseline
3.31972	1.28053	scg_2_N61CAACCAATCGACGCTG	schwann_cell_2	baseline
8.6625	10.5975	scg_2_N61CAACCTCAGCTTGTGT	macrophage	baseline
8.0729	8.4484	scg_2_N61CAACCTCAGGGTTAGC	macrophage	baseline
0.140025	-13.0659	scg_2_N61CAACCTCGTATCACCA	neuron	baseline
8.36328	3.64885	scg_2_N61CAACCTCGTGTTCGAT	t_reg_lymphocyte	baseline
4.31062	11.7852	scg_2_N61CAACGATCATCCTAAG	macrophage	baseline
0.559143	8.94588	scg_2_N61CAACGATGTAGCCAGA	schwann_cell_myelinating	baseline
9.77406	-2.64416	scg_2_N61CAACGGCCATGGGTCC	endothelial_2	baseline
12.5643	-6.24277	scg_2_N61CAACGGCGTGTGCCTG	endothelial_1	baseline
-6.67746	-3.09931	scg_2_N61CAACGGCTCGCGCCAA	schwann_cell_1	baseline
-5.72933	-4.03536	scg_2_N61CAAGAGGCAGAGGCAT	schwann_cell_1	baseline
-0.379714	-3.7084	scg_2_N61CAAGAGGGTGCTAGCC	schwann_cell_1	baseline
8.94471	-13.3764	scg_2_N61CAAGCTATCGTGTCAA	pericyte	baseline
0.441631	9.60711	scg_2_N61CAATCGACACTTCAAG	schwann_cell_myelinating	baseline
1.60874	-0.955119	scg_2_N61CAATCGATCTTCTTCC	schwann_cell_1	baseline
7.34032	9.41326	scg_2_N61CAATGACCACTCCACT	macrophage	baseline
-1.91078	12.6193	scg_2_N61CAATGACTCGTACACA	schwann_cell_myelinating	baseline
4.74704	11.4666	scg_2_N61CAATGACTCTACTTCA	macrophage	baseline
-3.15558	12.645	scg_2_N61CAATTTCGTGGATTTC	schwann_cell_myelinating	baseline
-2.9485	11.4918	scg_2_N61CACAACACACTGCTTC	schwann_cell_myelinating	baseline
1.51038	16.497	scg_2_N61CACAACACAGAATCGG	microglia_1	baseline
-2.80392	-5.57568	scg_2_N61CACACAAAGATGTTGA	schwann_cell_1	baseline
12.1259	-6.6514	scg_2_N61CACACAAAGGTATAGT	endothelial_1	baseline
8.80657	2.00251	scg_2_N61CACACAATCTCATTAC	t_reg_lymphocyte	baseline
-2.3336	12.4277	scg_2_N61CACAGATCAAATCCCA	schwann_cell_myelinating	baseline
10.2693	-4.00042	scg_2_N61CACAGATCACCAATTG	endothelial_2	baseline
-4.83741	1.49291	scg_2_N61CACATGAAGTGGAATT	schwann_cell_1	baseline
-5.97661	-3.83421	scg_2_N61CACATGAAGTGGTTCT	schwann_cell_1	baseline
9.67597	3.7728	scg_2_N61CACCGTTAGGGTGAAA	t_reg_lymphocyte	baseline
0.592682	9.16652	scg_2_N61CACGAATAGGCCACCT	schwann_cell_myelinating	baseline
1.18265	16.6873	scg_2_N61CACGGGTAGAGTGAAG	microglia_1	baseline
7.09482	11.6074	scg_2_N61CACGTGGAGCACGTCC	macrophage	baseline
-2.36241	-3.11029	scg_2_N61CACGTGGAGTACAGAT	schwann_cell_1	baseline
-6.09914	-3.72779	scg_2_N61CACGTGGTCCGGCTTT	schwann_cell_1	baseline
-3.03798	-5.65065	scg_2_N61CACGTTCAGTAATCCC	schwann_cell_1	baseline
-7.29582	-5.63478	scg_2_N61CACGTTCAGTAGATCA	schwann_cell_1	baseline
-2.87701	-0.210958	scg_2_N61CACGTTCGTCTGTAAC	schwann_cell_1	baseline
11.7562	9.75763	scg_2_N61CACTAAGTCGAAGCAG	dendritic	baseline
6.29495	11.4374	scg_2_N61CACTAAGTCTTGCAAG	macrophage	baseline
8.66332	-3.62338	scg_2_N61CACTGAACAGATCCTA	endothelial_2	baseline
-7.9341	2.75176	scg_2_N61CACTGAAGTGGGTTGA	schwann_cell_1	baseline
14.795	-4.09215	scg_2_N61CACTGAAGTTGCGTAT	endothelial_1	baseline
-4.56307	-2.08669	scg_2_N61CACTGTCCACGGATCC	schwann_cell_1	baseline
1.16069	16.8021	scg_2_N61CACTTCGAGAGTGACC	microglia_1	baseline
8.34918	-7.92112	scg_2_N61CACTTCGAGCAATAGT	endothelial_3	baseline
-1.16736	-1.02655	scg_2_N61CAGAGCCTCATCCCGT	schwann_cell_1	baseline
-3.08148	12.9308	scg_2_N61CAGATACGTATGATCC	schwann_cell_myelinating	baseline
-3.29179	-2.33343	scg_2_N61CAGATACTCCGATAGT	schwann_cell_1	baseline
-1.62454	12.0596	scg_2_N61CAGATACTCGGCATAT	schwann_cell_myelinating	baseline
-3.05494	12.7949	scg_2_N61CAGATCATCATTTCGT	schwann_cell_myelinating	baseline
-4.76512	1.96951	scg_2_N61CAGCACGAGGCTAAAT	schwann_cell_1	baseline
11.4357	9.5693	scg_2_N61CAGCACGAGTCGAATA	dendritic	baseline
-6.44361	-3.61532	scg_2_N61CAGCACGCAAACGAGC	schwann_cell_1	baseline
-1.42147	3.92051	scg_2_N61CAGCAGCAGTAGAGTT	schwann_cell_1	baseline
-7.23864	5.58362	scg_2_N61CAGCAGCCACCCTAGG	schwann_cell_1	baseline
15.1457	-4.42639	scg_2_N61CAGCAGCTCTGGCTGG	endothelial_1	baseline
11.5697	9.78687	scg_2_N61CAGCCAGCACGGATCC	dendritic	baseline
-0.573359	-1.08002	scg_2_N61CAGCCAGCAGAGGCTA	schwann_cell_1	baseline
6.58316	11.6529	scg_2_N61CAGCCAGTCCTGATAG	macrophage	baseline
8.72792	11.3579	scg_2_N61CAGCGTGAGGTGTGAC	macrophage	baseline
1.75531	16.6157	scg_2_N61CAGGCCAAGCACACCC	microglia_1	baseline
14.8779	-1.38402	scg_2_N61CAGGTATAGCAACTTC	endothelial_1	baseline
13.7572	-1.133	scg_2_N61CAGGTATGTCGCAGTC	endothelial_1	baseline
-3.13825	12.3963	scg_2_N61CAGGTATTCCGTTTCG	schwann_cell_myelinating	baseline
10.0594	-2.14641	scg_2_N61CAGTTAGAGGTACATA	endothelial_2	baseline
-4.241	-2.25432	scg_2_N61CAGTTAGGTAATACCC	schwann_cell_1	baseline
1.6492	16.2631	scg_2_N61CAGTTCCAGTATAGAC	microglia_1	baseline
2.85142	1.2898	scg_2_N61CAGTTCCCAGTAGATA	schwann_cell_2	baseline
-2.22313	11.9336	scg_2_N61CAGTTCCGTGGCTCTG	schwann_cell_myelinating	baseline
-7.48063	3.35139	scg_2_N61CATAAGCAGTCTGTAC	schwann_cell_1	baseline
-1.72809	11.195	scg_2_N61CATAAGCCACCTCGTT	schwann_cell_myelinating	baseline
-5.99537	-4.55599	scg_2_N61CATAAGCCAGCTGTTA	schwann_cell_1	baseline
-7.87608	3.67113	scg_2_N61CATACAGAGAAGGGAT	schwann_cell_1	baseline
4.83915	10.9105	scg_2_N61CATACAGCACTCAAGT	macrophage	baseline
8.35239	-8.94433	scg_2_N61CATACAGCATTCCTCG	endothelial_3	baseline
-3.17295	12.2967	scg_2_N61CATACCCCATGTCAGT	schwann_cell_myelinating	baseline
-1.23997	11.4353	scg_2_N61CATACCCGTACCTGTA	schwann_cell_myelinating	baseline
7.43848	8.84776	scg_2_N61CATACTTGTACGGCAA	macrophage	baseline
-1.98561	-2.45319	scg_2_N61CATACTTTCTGCATGA	schwann_cell_1	baseline
1.45783	16.4412	scg_2_N61CATCCACCAAGGTACG	microglia_1	baseline
8.40195	10.2361	scg_2_N61CATCCACCAATACGCT	macrophage	baseline
4.56012	11.3597	scg_2_N61CATCCACTCGGAGTGA	macrophage	baseline
12.4807	7.60586	scg_2_N61CATCCGTCACCAGTAT	dendritic	baseline
-6.56607	-6.28896	scg_2_N61CATCCGTCATGACTAC	schwann_cell_1	baseline
14.3301	-0.27864	scg_2_N61CATCCGTTCGAGAGCA	endothelial_1	baseline
-1.13761	-4.92666	scg_2_N61CATCGTCCAAGTGCTT	schwann_cell_1	baseline
11.0499	8.40092	scg_2_N61CATCGTCCATACAGGG	dendritic	baseline
-5.28372	-5.14629	scg_2_N61CATGCAACACCAGCCA	schwann_cell_1	baseline
8.35219	-7.82582	scg_2_N61CATGCAACACGACCTG	endothelial_3	baseline
4.76947	11.9778	scg_2_N61CATGCCTGTTTCGCTC	macrophage	baseline
-1.83779	3.01061	scg_2_N61CATGCCTTCTAGGCAT	schwann_cell_1	baseline
13.9325	-0.0629099	scg_2_N61CATGCTCAGACGTCGA	endothelial_1	baseline
-1.17378	11.8689	scg_2_N61CATGCTCAGAGAGCGG	schwann_cell_myelinating	baseline
-1.79889	-0.501493	scg_2_N61CATGCTCAGCCTTCTC	schwann_cell_1	baseline
6.81336	9.89704	scg_2_N61CATGCTCCAATTGGTC	macrophage	baseline
-8.10536	-5.41446	scg_2_N61CATGCTCTCGGAAACG	schwann_cell_1	baseline
-1.86681	-2.34601	scg_2_N61CATGGATTCCATACTT	schwann_cell_1	baseline
-1.32098	3.1491	scg_2_N61CATGGTAAGACTACGG	schwann_cell_1	baseline
14.191	-1.05038	scg_2_N61CATGGTACAAGCAGGT	endothelial_1	baseline
-1.57098	12.1836	scg_2_N61CATTCCGTCTGCAGCG	schwann_cell_myelinating	baseline
0.659832	-13.2038	scg_2_N61CATTCTACACCCTGAG	neuron	baseline
4.21417	11.6936	scg_2_N61CATTGCCTCACTCACC	macrophage	baseline
-2.9107	11.4493	scg_2_N61CATTGCCTCCGATGTA	schwann_cell_myelinating	baseline
-1.75704	11.5192	scg_2_N61CATTGTTAGGTAGTCG	schwann_cell_myelinating	baseline
6.71912	11.2716	scg_2_N61CATTGTTTCATTGCCC	macrophage	baseline
-2.29407	-3.13499	scg_2_N61CCAAGCGTCAATCCAG	schwann_cell_1	baseline
2.41998	2.92121	scg_2_N61CCAATGACAGCTCATA	schwann_cell_2	baseline
6.55149	9.36881	scg_2_N61CCAATTTAGATCGGTG	macrophage	baseline
7.95585	9.47122	scg_2_N61CCAATTTCAACCTATG	macrophage	baseline
11.4008	9.37501	scg_2_N61CCACAAAAGACTACCT	dendritic	baseline
9.09799	1.82647	scg_2_N61CCACACTTCCGCTGTT	t_reg_lymphocyte	baseline
9.26892	-3.27671	scg_2_N61CCACGTTCACGGTGTC	endothelial_2	baseline
-4.33749	-4.56671	scg_2_N61CCACGTTCAGCGCTTG	schwann_cell_1	baseline
-2.07167	12.3682	scg_2_N61CCACTTGAGCGGGTAT	schwann_cell_myelinating	baseline
-4.6454	-1.69256	scg_2_N61CCATAAGAGCGATGAC	schwann_cell_1	baseline
12.5002	-6.29884	scg_2_N61CCATAAGGTGCATGAG	endothelial_1	baseline
14.9333	-5.34383	scg_2_N61CCATCACCACGTCTCT	endothelial_1	baseline
8.32367	3.85401	scg_2_N61CCCAACTCACACTGGC	t_reg_lymphocyte	baseline
0.75094	-13.1299	scg_2_N61CCCATTGAGAACAGGA	neuron	baseline
15.1507	-5.06284	scg_2_N61CCCATTGGTACCGGCT	endothelial_1	baseline
-1.22761	11.7604	scg_2_N61CCCATTGTCCAAGAGG	schwann_cell_myelinating	baseline
-5.28494	-3.57255	scg_2_N61CCCATTGTCTTTGCAT	schwann_cell_1	baseline
-1.28657	12.3644	scg_2_N61CCCGAAGCATCCGAAT	schwann_cell_myelinating	baseline
-4.81655	-3.12721	scg_2_N61CCCGAAGTCGGAGTGA	schwann_cell_1	baseline
-1.814	11.8654	scg_2_N61CCCTAACCAATTCACG	schwann_cell_myelinating	baseline
-2.58549	12.3783	scg_2_N61CCCTAACTCGCGTAGC	schwann_cell_myelinating	baseline
8.81121	-12.9004	scg_2_N61CCCTCTCGTTATGTGC	pericyte	baseline
8.3588	-8.67364	scg_2_N61CCCTCTCTCTTCACAT	endothelial_3	baseline
13.6316	-5.51646	scg_2_N61CCCTTAGCACAGAGAC	endothelial_1	baseline
-2.34199	-2.3622	scg_2_N61CCGAACGAGGTTTACC	schwann_cell_1	baseline
-0.521165	-2.13876	scg_2_N61CCGCAAGAGAAGTGTT	schwann_cell_1	baseline
-1.45083	-3.1763	scg_2_N61CCGCAAGAGGTATCTC	schwann_cell_1	baseline
14.9612	-3.55079	scg_2_N61CCGCAAGGTTGACGGA	endothelial_1	baseline
14.6661	-4.38346	scg_2_N61CCGGACACACGCGGTT	endothelial_1	baseline
3.29385	1.30297	scg_2_N61CCGGTGACATGGAACG	schwann_cell_2	baseline
0.566052	8.90953	scg_2_N61CCGTAGGAGCAGCCCT	schwann_cell_myelinating	baseline
-7.47313	-5.46225	scg_2_N61CCGTGAGAGGATGAGA	schwann_cell_1	baseline
4.07795	11.703	scg_2_N61CCGTGAGGTGCTTATG	macrophage	baseline
-6.07022	-4.17311	scg_2_N61CCGTGAGTCCAATCCC	schwann_cell_1	baseline
-3.70022	-2.90036	scg_2_N61CCGTTCAAGCTGGAGT	schwann_cell_1	baseline
-2.8189	-6.70766	scg_2_N61CCGTTCAAGGAACGCT	schwann_cell_1	baseline
8.71518	2.11318	scg_2_N61CCGTTCAAGGTTGCCC	t_reg_lymphocyte	baseline
-2.1212	12.3175	scg_2_N61CCGTTCAGTAACCCGC	schwann_cell_myelinating	baseline
8.52959	-4.82835	scg_2_N61CCTAACCGTGAGCCAA	endothelial_2	baseline
-3.013	12.665	scg_2_N61CCTAAGACATTGGCAT	schwann_cell_myelinating	baseline
-1.32289	12.5554	scg_2_N61CCTAAGAGTGGCGTAA	schwann_cell_myelinating	baseline
-1.33447	-6.48222	scg_2_N61CCTACGTTCATTATCC	schwann_cell_1	baseline
-6.82991	-4.68801	scg_2_N61CCTACGTTCGATAACC	schwann_cell_1	baseline
-0.49285	-4.516	scg_2_N61CCTATCGGTGGATTTC	schwann_cell_1	baseline
3.86869	2.32207	scg_2_N61CCTCAACCAAAGGCTG	schwann_cell_2	baseline
-6.42518	-3.92886	scg_2_N61CCTCAACCACAATGAA	schwann_cell_1	baseline
-1.79181	11.6469	scg_2_N61CCTCAACGTAGTACGG	schwann_cell_myelinating	baseline
-5.44967	-2.26929	scg_2_N61CCTCACAGTTCTTGCC	schwann_cell_1	baseline
0.147707	-0.922403	scg_2_N61CCTCACATCATCTATC	schwann_cell_1	baseline
-7.42301	3.73292	scg_2_N61CCTCAGTCACAGACGA	schwann_cell_1	baseline
-1.41073	12.3623	scg_2_N61CCTCAGTCAGTAACGG	schwann_cell_myelinating	baseline
0.641342	9.04809	scg_2_N61CCTCAGTTCTTTGCTA	schwann_cell_myelinating	baseline
-3.44865	-3.66393	scg_2_N61CCTCCAACAAGAGGCT	schwann_cell_1	baseline
-5.32945	-3.28833	scg_2_N61CCTCCTCCAGTTTCGA	schwann_cell_1	baseline
-3.82772	-1.45689	scg_2_N61CCTCCTCCATCATCTT	schwann_cell_1	baseline
3.47445	0.925127	scg_2_N61CCTCCTCGTTAACCTG	schwann_cell_2	baseline
-6.40823	5.08012	scg_2_N61CCTGCATCAACAGATA	schwann_cell_1	baseline
6.84046	9.40951	scg_2_N61CCTGCATTCATGAAAG	macrophage	baseline
-0.15661	-1.64902	scg_2_N61CCTGTTGGTCAAGCCC	schwann_cell_1	baseline
2.97126	-1.8396	scg_2_N61CCTTTGGCAGGAAGTC	schwann_cell_1	baseline
3.38298	2.44053	scg_2_N61CCTTTGGGTCGGAAAC	schwann_cell_2	baseline
-1.85198	12.8469	scg_2_N61CGAAGGATCAGCAGAG	schwann_cell_myelinating	baseline
9.3401	7.5805	scg_2_N61CGAAGGATCCACTAGA	macrophage	baseline
-1.85385	-3.9737	scg_2_N61CGAAGTTGTCTCGGAC	schwann_cell_1	baseline
-2.36659	13.2116	scg_2_N61CGAAGTTTCGTAACAC	schwann_cell_myelinating	baseline
-2.16493	12.809	scg_2_N61CGAATTGTCCCTGGTT	schwann_cell_myelinating	baseline
7.18667	10.9822	scg_2_N61CGAGGCTCAAGACAAT	macrophage	baseline
6.25011	12.0624	scg_2_N61CGAGGCTGTCTAACGT	macrophage	baseline
-1.19756	11.712	scg_2_N61CGAGTGCTCTTCGTGC	schwann_cell_myelinating	baseline
-2.62067	12.9686	scg_2_N61CGAGTTAGTGTTAGCT	schwann_cell_myelinating	baseline
13.781	-0.237	scg_2_N61CGATCGGAGACTTCGT	endothelial_1	baseline
-3.07625	11.0841	scg_2_N61CGATCGGAGCAACAAT	schwann_cell_myelinating	baseline
-5.85815	-1.84481	scg_2_N61CGATGCGTCAAGCTTG	schwann_cell_1	baseline
-3.06291	12.0255	scg_2_N61CGATGGCAGGTCGCCT	schwann_cell_myelinating	baseline
5.98111	11.2648	scg_2_N61CGATGGCCATCGCTGG	macrophage	baseline
-3.88158	-3.96354	scg_2_N61CGCAGGTCAAGTTGGG	schwann_cell_1	baseline
-0.550458	5.45698	scg_2_N61CGCAGGTGTATGGGAC	schwann_cell_1	baseline
-5.19818	-5.6216	scg_2_N61CGCATAAGTGTGAGCA	schwann_cell_1	baseline
1.26803	16.594	scg_2_N61CGCATGGGTCCGGATC	microglia_1	baseline
-4.39104	-1.10356	scg_2_N61CGCATGGGTGCGGCTT	schwann_cell_1	baseline
0.674593	-3.5513	scg_2_N61CGCCAGATCTTAGGAC	schwann_cell_1	baseline
-0.396223	-4.2557	scg_2_N61CGCCATTAGGCCTGAA	schwann_cell_1	baseline
-1.65906	-0.13252	scg_2_N61CGCGTGATCCAAGCAT	schwann_cell_1	baseline
-1.91222	11.6082	scg_2_N61CGGAACCCACACAGAG	schwann_cell_myelinating	baseline
-1.27226	12.5422	scg_2_N61CGGACACCAGAGAGGG	schwann_cell_myelinating	baseline
-1.83963	-5.93504	scg_2_N61CGGACACTCCATCTCG	schwann_cell_1	baseline
12.2121	8.94664	scg_2_N61CGGAGAAAGGTCCTGC	dendritic	baseline
10.1148	-1.78565	scg_2_N61CGGAGAAGTCCGGTCA	endothelial_2	baseline
14.8394	-1.67222	scg_2_N61CGGAGAATCTAGATCG	endothelial_1	baseline
-0.158708	-0.161793	scg_2_N61CGGGTCAAGGTGCCTC	schwann_cell_1	baseline
3.04449	1.37448	scg_2_N61CGGGTCAGTAAGTCAA	schwann_cell_2	baseline
3.32098	2.24831	scg_2_N61CGGGTGTGTCGAGATG	schwann_cell_2	baseline
13.4683	-1.68197	scg_2_N61CGGGTGTGTGAGCCAA	endothelial_1	baseline
-3.98687	-4.72214	scg_2_N61CGGGTGTGTTATCCAG	schwann_cell_1	baseline
-4.19101	-6.07956	scg_2_N61CGGTCAGGTTTGTTGG	schwann_cell_1	baseline
11.4424	6.94366	scg_2_N61CGTAAGTCACGGCGTT	dendritic	baseline
5.25856	11.5438	scg_2_N61CGTAATGAGATGTTAG	macrophage	baseline
2.45459	2.90879	scg_2_N61CGTAATGAGGTCGTCC	schwann_cell_2	baseline
-2.62974	13.2573	scg_2_N61CGTAGTAGTACCGGAA	schwann_cell_myelinating	baseline
8.57441	-12.5343	scg_2_N61CGTAGTATCTCGTCGT	pericyte	baseline
13.6949	-0.138438	scg_2_N61CGTCCATAGGTTCCGC	endothelial_1	baseline
-6.40947	-2.26376	scg_2_N61CGTCCATTCGCCGAAC	schwann_cell_1	baseline
4.98289	11.9749	scg_2_N61CGTGAATAGCAAGCCA	macrophage	baseline
9.22065	10.0984	scg_2_N61CGTGATAGTGTATCCA	macrophage	baseline
3.8225	1.59304	scg_2_N61CGTGATATCAAGCCTA	schwann_cell_2	baseline
-5.23425	-2.6292	scg_2_N61CGTGATATCTGTCTCG	schwann_cell_1	baseline
9.29865	-4.37917	scg_2_N61CGTGCTTAGCGGGTAT	endothelial_2	baseline
9.34406	-13.1036	scg_2_N61CGTTAGACAAGACCGA	pericyte	baseline
5.81369	11.7456	scg_2_N61CGTTAGATCCGTGCGA	macrophage	baseline
13.3318	-1.80165	scg_2_N61CGTTCTGAGTACTGTC	endothelial_1	baseline
-2.71622	11.764	scg_2_N61CTAACCCAGGACATCG	schwann_cell_myelinating	baseline
-4.18775	-1.6218	scg_2_N61CTAACCCCACGTAGAG	schwann_cell_1	baseline
-2.63019	-2.60151	scg_2_N61CTAACCCTCCCGAACG	schwann_cell_1	baseline
2.01185	-1.27537	scg_2_N61CTAACCCTCGAGCCTG	schwann_cell_1	baseline
-4.85673	-1.80823	scg_2_N61CTAAGTGGTGTGAATA	schwann_cell_1	baseline
-5.37156	-6.52653	scg_2_N61CTACAGACATGCAGCC	schwann_cell_1	baseline
-7.65957	-3.35993	scg_2_N61CTACATTCATATCTGG	schwann_cell_1	baseline
-5.08008	-6.70513	scg_2_N61CTACATTTCGCTTACC	schwann_cell_1	baseline
4.29593	11.2993	scg_2_N61CTACCCAGTTGCCAAT	macrophage	baseline
-4.03784	-0.604585	scg_2_N61CTACCTGTCCGCACTT	schwann_cell_1	baseline
-6.12167	-6.23906	scg_2_N61CTACGGGCAGTCGGTC	schwann_cell_1	baseline
-5.5907	-6.25164	scg_2_N61CTACGGGGTAGATGTA	schwann_cell_1	baseline
-5.21011	2.7226	scg_2_N61CTAGACACAGTGCCTG	schwann_cell_1	baseline
-5.00499	-2.52708	scg_2_N61CTAGGTACAAGCGGAT	schwann_cell_1	baseline
-4.69255	1.12364	scg_2_N61CTAGGTAGTTTGACAC	schwann_cell_1	baseline
9.09161	-13.5223	scg_2_N61CTATAGGCAACTTCTT	pericyte	baseline
11.4227	7.83138	scg_2_N61CTATAGGTCCTACTGC	dendritic	baseline
9.0713	-3.98188	scg_2_N61CTATCCGTCCTATGGA	endothelial_2	baseline
3.70431	11.1404	scg_2_N61CTATCTATCGTAGCCG	macrophage	baseline
9.15259	-4.43386	scg_2_N61CTCAACCTCTGAGCAT	endothelial_2	baseline
-8.01126	3.88262	scg_2_N61CTCAAGATCTGGACCG	schwann_cell_1	baseline
7.00287	11.0955	scg_2_N61CTCAATTGTCTACAAC	macrophage	baseline
8.29013	9.62946	scg_2_N61CTCACTGCACACCGCA	macrophage	baseline
0.268375	9.89439	scg_2_N61CTCACTGCAGCCGGTT	schwann_cell_myelinating	baseline
-7.05362	-2.67236	scg_2_N61CTCACTGTCCAGCTCT	schwann_cell_1	baseline
12.8243	8.71797	scg_2_N61CTCAGGGAGTAACGAT	dendritic	baseline
3.52612	2.23621	scg_2_N61CTCAGTCTCTACCTTA	schwann_cell_2	baseline
8.7402	10.3903	scg_2_N61CTCATCGGTACTAACC	macrophage	baseline
7.01098	10.8527	scg_2_N61CTCATGCCACTTTAGG	macrophage	baseline
8.29928	8.35466	scg_2_N61CTCATGCTCTCAGTCC	macrophage	baseline
-2.68669	-3.04359	scg_2_N61CTCATTAAGTATTAGG	schwann_cell_1	baseline
14.9501	-5.26162	scg_2_N61CTCATTAAGTTCATGC	endothelial_1	baseline
8.55885	10.3987	scg_2_N61CTCATTATCTAGTGTG	macrophage	baseline
11.8695	-6.32156	scg_2_N61CTCCACAAGGTGATAT	endothelial_1	baseline
3.65375	2.39697	scg_2_N61CTCCACACATCCGTTC	schwann_cell_2	baseline
1.25768	16.3933	scg_2_N61CTCCACATCGATCCCT	microglia_1	baseline
6.07043	11.3895	scg_2_N61CTCCATGTCCTCTGCA	macrophage	baseline
-0.758614	-0.423469	scg_2_N61CTCCCAATCAGGTGTT	schwann_cell_1	baseline
-0.557282	-1.32448	scg_2_N61CTCCGATAGGCTCCCA	schwann_cell_1	baseline
3.31343	0.831729	scg_2_N61CTCCGATGTAGCTAAA	schwann_cell_2	baseline
-2.99685	11.9363	scg_2_N61CTCCTCCAGACATCAA	schwann_cell_myelinating	baseline
2.69517	0.500737	scg_2_N61CTCCTTTAGCGAGTCA	schwann_cell_2	baseline
8.34904	11.3535	scg_2_N61CTCCTTTGTCTACGAT	macrophage	baseline
9.67128	10.3669	scg_2_N61CTCTCGAAGGTTCACT	macrophage	baseline
15.0025	-4.38671	scg_2_N61CTCTCGATCTAGACCA	endothelial_1	baseline
-2.56923	11.8125	scg_2_N61CTCTGGTAGTCAGCCC	schwann_cell_myelinating	baseline
-1.24146	-2.09246	scg_2_N61CTCTGGTTCACTCGAA	schwann_cell_1	baseline
-3.37514	-6.24932	scg_2_N61CTCTGGTTCTCGTGGG	schwann_cell_1	baseline
-0.638427	-1.70253	scg_2_N61CTGAATGAGTTTGCTG	schwann_cell_1	baseline
-5.19762	-2.39763	scg_2_N61CTGAGGCAGGTGGTTG	schwann_cell_1	baseline
4.42869	11.4839	scg_2_N61CTGAGGCGTGACACGA	macrophage	baseline
9.30018	9.08452	scg_2_N61CTGAGGCGTGCAACGA	macrophage	baseline
8.82348	8.23583	scg_2_N61CTGAGGCGTGTTGATC	macrophage	baseline
8.53687	9.23931	scg_2_N61CTGATCCAGACCTGGA	macrophage	baseline
14.9395	-4.16055	scg_2_N61CTGATCCGTTGATCGT	endothelial_1	baseline
-2.82079	11.5691	scg_2_N61CTGCAGGGTATGAAGT	schwann_cell_myelinating	baseline
15.0551	-4.71413	scg_2_N61CTGCCATGTGCCTACG	endothelial_1	baseline
6.01857	11.9979	scg_2_N61CTGCCTACACGGCGTT	macrophage	baseline
7.83996	8.59939	scg_2_N61CTGCGAGTCTCGACCT	macrophage	baseline
14.661	-2.29295	scg_2_N61CTGGACGTCAGGTGTT	endothelial_1	baseline
-1.8402	-2.08463	scg_2_N61CTGGACGTCCACGTGG	schwann_cell_1	baseline
3.82291	1.85702	scg_2_N61CTGGCAGCATTAGGCT	schwann_cell_2	baseline
-5.582	-2.76673	scg_2_N61CTGGTCTGTTGGTACT	schwann_cell_1	baseline
4.79823	11.8807	scg_2_N61CTGTACCAGGTCGTAG	macrophage	baseline
0.370173	9.71868	scg_2_N61CTGTACCCACAAATAG	schwann_cell_myelinating	baseline
8.66874	9.70046	scg_2_N61CTGTAGAAGTTATGGA	macrophage	baseline
8.71183	11.3573	scg_2_N61CTGTAGACAAATGAAC	macrophage	baseline
-1.89417	0.00603539	scg_2_N61CTGTAGAGTACTTCCC	schwann_cell_1	baseline
-1.79029	12.4113	scg_2_N61CTGTAGATCGGAGTAG	schwann_cell_myelinating	baseline
-1.27696	3.89533	scg_2_N61CTGTATTCAATTGCCA	schwann_cell_1	baseline
-3.09939	13.0613	scg_2_N61CTGTCGTTCCTTCTGG	schwann_cell_myelinating	baseline
9.01629	9.08256	scg_2_N61CTGTGAACACGCTTAA	macrophage	baseline
2.88985	0.588958	scg_2_N61CTGTGAATCCCAGGAC	schwann_cell_2	baseline
-2.67696	11.9529	scg_2_N61CTGTGGGAGCCATTCA	schwann_cell_myelinating	baseline
-3.5731	-3.19534	scg_2_N61CTGTGGGCACCCTTAC	schwann_cell_1	baseline
14.7609	-3.17916	scg_2_N61CTGTGGGGTGTGTGGA	endothelial_1	baseline
3.39976	1.81807	scg_2_N61CTTACCGCACTCAGAT	schwann_cell_2	baseline
-1.29737	11.9671	scg_2_N61CTTACCGCATGACGAG	schwann_cell_myelinating	baseline
-1.78064	12.7152	scg_2_N61CTTACCGGTACCGTCG	schwann_cell_myelinating	baseline
-1.80686	-5.41924	scg_2_N61CTTACCGTCCGCAGTG	schwann_cell_1	baseline
3.87213	2.22057	scg_2_N61CTTCAATAGTGAGTTA	schwann_cell_2	baseline
14.822	-5.40178	scg_2_N61CTTCAATTCTATCACT	endothelial_1	baseline
-0.543466	-1.82902	scg_2_N61CTTCCGAGTCTACGTA	schwann_cell_1	baseline
-2.70841	-1.59232	scg_2_N61CTTCCTTCAAATAAGC	schwann_cell_1	baseline
8.23176	-3.61105	scg_2_N61CTTCCTTTCCTAGCTC	endothelial_2	baseline
6.69801	10.8844	scg_2_N61CTTCTAACATCGCTAA	macrophage	baseline
1.40712	16.4112	scg_2_N61CTTGATTCAAGGTCTT	microglia_1	baseline
-1.76178	11.1294	scg_2_N61CTTGATTCACAGACGA	schwann_cell_myelinating	baseline
12.6586	7.35362	scg_2_N61CTTGATTTCCGAGGCT	dendritic	baseline
-7.99804	3.41286	scg_2_N61CTTTCAACAGCTATAC	schwann_cell_1	baseline
9.49973	-2.52441	scg_2_N61CTTTCAATCAATCCAG	endothelial_2	baseline
9.11536	-13.2235	scg_2_N61CTTTCGGAGAGCTTTC	pericyte	baseline
-5.91591	-5.61211	scg_2_N61CTTTCGGCATGTTTGG	schwann_cell_1	baseline
9.56	10.7843	scg_2_N61CTTTCGGTCTAGTGAC	macrophage	baseline
13.8211	-5.54216	scg_2_N61GAAACCTAGGTGCTTT	endothelial_1	baseline
3.75456	2.297	scg_2_N61GAAACCTGTTCAGTAC	schwann_cell_2	baseline
0.580381	8.86402	scg_2_N61GAAACCTTCGAGTACT	schwann_cell_myelinating	baseline
-2.86569	11.8982	scg_2_N61GAAATGATCGCCAATA	schwann_cell_myelinating	baseline
-0.578078	-2.40782	scg_2_N61GAACACTCAGGCATGA	schwann_cell_1	baseline
1.46859	16.428	scg_2_N61GAACTGTGTAGTCGTT	microglia_1	baseline
8.47954	2.74284	scg_2_N61GAAGAATAGACCTGGA	t_reg_lymphocyte	baseline
-4.59285	-2.35806	scg_2_N61GAAGAATAGGCATCTT	schwann_cell_1	baseline
8.92501	-4.63699	scg_2_N61GAAGCCCGTAGTGTGG	endothelial_2	baseline
-8.33218	4.15561	scg_2_N61GAAGCGAAGCGTTGTT	schwann_cell_1	baseline
-2.04699	-3.69578	scg_2_N61GAAGCGATCACCCATC	schwann_cell_1	baseline
8.68596	10.9692	scg_2_N61GAAGGACCAGCTTTGA	macrophage	baseline
13.9894	-0.847839	scg_2_N61GAAGTAAAGGGCATGT	endothelial_1	baseline
7.64907	11.4295	scg_2_N61GAAGTAACAATGTGGG	macrophage	baseline
1.28285	16.6428	scg_2_N61GAATAGATCCATAGGT	microglia_1	baseline
11.4743	8.27212	scg_2_N61GAATCACAGCGATCGA	dendritic	baseline
-2.86171	13.2538	scg_2_N61GAATCGTCAGTATACC	schwann_cell_myelinating	baseline
-2.26142	-0.258061	scg_2_N61GACACGCAGGTAGCCA	schwann_cell_1	baseline
12.9554	-5.94537	scg_2_N61GACACGCCATCCGATA	endothelial_1	baseline
-2.72637	11.6158	scg_2_N61GACACGCTCCTGGGAC	schwann_cell_myelinating	baseline
9.01728	10.4818	scg_2_N61GACAGCCAGATGGGCT	macrophage	baseline
3.90146	11.8089	scg_2_N61GACAGCCAGTGATTCC	macrophage	baseline
6.54206	11.5565	scg_2_N61GACAGCCCAGCCTACG	macrophage	baseline
-0.578544	-1.24324	scg_2_N61GACCCTTTCGCCAGAC	schwann_cell_1	baseline
-1.42412	-1.36471	scg_2_N61GACCGTGAGGCGAACT	schwann_cell_1	baseline
-1.3829	12.5322	scg_2_N61GACCGTGCACTGGCGT	schwann_cell_myelinating	baseline
8.421	3.92653	scg_2_N61GACCGTGTCCAAGCAT	t_reg_lymphocyte	baseline
-5.23157	1.27388	scg_2_N61GACCGTGTCCTAAGTG	schwann_cell_1	baseline
-2.4391	12.2378	scg_2_N61GACCTTCAGGGACACT	schwann_cell_myelinating	baseline
-6.95447	6.14069	scg_2_N61GACGCTGAGACGCCCT	schwann_cell_1	baseline
-2.15495	-2.46446	scg_2_N61GACGCTGAGGAGTCTG	schwann_cell_1	baseline
-3.5345	-3.36756	scg_2_N61GACGCTGCAGAGACTG	schwann_cell_1	baseline
-2.89985	11.6622	scg_2_N61GACTATGAGTGCAACG	schwann_cell_myelinating	baseline
7.62977	-7.55163	scg_2_N61GACTATGGTGGACCAA	endothelial_3	baseline
-4.85712	-0.951945	scg_2_N61GACTCAAAGGACTGGT	schwann_cell_1	baseline
4.97523	11.3938	scg_2_N61GACTCAAAGTCACTAC	macrophage	baseline
-0.908117	-0.148355	scg_2_N61GACTCAACACCCAATA	schwann_cell_1	baseline
9.15373	-13.2272	scg_2_N61GACTCTCGTGTTGCCG	pericyte	baseline
-1.44846	12.3556	scg_2_N61GACTGATCAGGACTAG	schwann_cell_myelinating	baseline
9.17487	10.1437	scg_2_N61GACTGATGTGACGCCT	macrophage	baseline
10.1917	-1.80791	scg_2_N61GACTTCCCAGTCGAGA	endothelial_2	baseline
14.2384	-0.42985	scg_2_N61GAGACCCAGACTCTAC	endothelial_1	baseline
9.73854	10.553	scg_2_N61GAGACCCCAGACGGAT	macrophage	baseline
-6.76504	-3.31393	scg_2_N61GAGACCCCATCGCCTT	schwann_cell_1	baseline
4.2624	11.7982	scg_2_N61GAGACCCGTGACATCT	macrophage	baseline
-3.00493	12.6368	scg_2_N61GAGACTTAGATGACCG	schwann_cell_myelinating	baseline
9.30464	-13.2775	scg_2_N61GAGACTTAGGTCACAG	pericyte	baseline
7.23639	-12.5781	scg_2_N61GAGACTTAGTACTGGG	pericyte	baseline
-7.6235	-5.16501	scg_2_N61GAGATGGGTTGCATCA	schwann_cell_1	baseline
6.7429	11.0587	scg_2_N61GAGCCTGCAGCGAACA	macrophage	baseline
-7.01885	-3.35471	scg_2_N61GAGCTGCGTCCACACG	schwann_cell_1	baseline
14.8229	-5.15142	scg_2_N61GAGCTGCTCAACTACG	endothelial_1	baseline
14.7877	-1.46749	scg_2_N61GAGCTGCTCTCTGCTG	endothelial_1	baseline
9.73597	-2.71518	scg_2_N61GAGGCAAAGTATGGCG	endothelial_2	baseline
0.281021	-2.99891	scg_2_N61GAGGCAATCCACGAAT	schwann_cell_1	baseline
-0.76354	-4.61719	scg_2_N61GAGGCCTAGTGTGTTC	schwann_cell_1	baseline
8.72775	10.3288	scg_2_N61GAGGGATTCATTCCTA	macrophage	baseline
8.47443	2.40401	scg_2_N61GAGGGATTCGTTACCC	t_reg_lymphocyte	baseline
-1.1708	-5.99652	scg_2_N61GAGTCATAGCTAATCC	schwann_cell_1	baseline
8.27296	3.62188	scg_2_N61GAGTCATAGCTTAGTC	t_reg_lymphocyte	baseline
15.1743	-5.12581	scg_2_N61GAGTCTAAGATTTGCC	endothelial_1	baseline
8.90708	-13.2573	scg_2_N61GAGTGTTTCTGTGCTC	pericyte	baseline
0.399584	-0.612718	scg_2_N61GAGTTACTCCCAGTGG	schwann_cell_1	baseline
-2.25344	13.1759	scg_2_N61GAGTTACTCGTAACTG	schwann_cell_myelinating	baseline
0.759886	-1.59097	scg_2_N61GATAGAAAGTAAACAC	schwann_cell_1	baseline
-7.9472	5.08197	scg_2_N61GATAGAAGTAGTCACT	schwann_cell_1	baseline
-3.60166	-2.13967	scg_2_N61GATAGCTTCTCTAGGA	schwann_cell_1	baseline
7.93497	9.78182	scg_2_N61GATCACAAGAATAGTC	macrophage	baseline
-1.65182	10.9908	scg_2_N61GATCACACAAGTGCAG	schwann_cell_myelinating	baseline
9.33961	-13.2167	scg_2_N61GATCACATCTGAGGTT	pericyte	baseline
9.34621	9.93701	scg_2_N61GATCATGAGATCGACG	macrophage	baseline
6.11017	11.5916	scg_2_N61GATCCCTAGATGGGCT	macrophage	baseline
-1.47841	3.17994	scg_2_N61GATCCCTGTATTTCGG	schwann_cell_1	baseline
15.094	-4.49318	scg_2_N61GATCCCTTCTAAGGAA	endothelial_1	baseline
3.56498	11.2287	scg_2_N61GATCGTAAGCACAAAT	macrophage	baseline
-2.24813	-6.57985	scg_2_N61GATCGTAAGGCCACTC	schwann_cell_1	baseline
11.5743	9.76546	scg_2_N61GATCGTAGTTCCTACC	dendritic	baseline
-0.0582526	10.5333	scg_2_N61GATGACTAGGGCTGAT	schwann_cell_myelinating	baseline
14.7047	-2.75928	scg_2_N61GATGAGGGTGTCATTG	endothelial_1	baseline
-3.56545	-0.642778	scg_2_N61GATGCTATCGCCTTTG	schwann_cell_1	baseline
-7.44353	-5.85925	scg_2_N61GATGGAGAGCCAGTAG	schwann_cell_1	baseline
0.608972	9.18557	scg_2_N61GATGGAGTCCTAACAG	schwann_cell_myelinating	baseline
-7.32009	5.87339	scg_2_N61GATGGAGTCTTAGTTC	schwann_cell_1	baseline
8.77163	10.8197	scg_2_N61GATGTTGCAATCTCGA	macrophage	baseline
8.92953	-13.3506	scg_2_N61GATGTTGGTTACCGTA	pericyte	baseline
7.77362	-9.27785	scg_2_N61GATTCGACAAGTAGTA	endothelial_3	baseline
1.3343	16.623	scg_2_N61GATTGGTAGAAGGGAT	microglia_1	baseline
-6.01693	4.04704	scg_2_N61GATTGGTAGACTCGAG	schwann_cell_1	baseline
12.4665	-6.3093	scg_2_N61GATTGGTGTGAAAGTT	endothelial_1	baseline
11.8048	-6.73902	scg_2_N61GATTGGTTCACAACCA	endothelial_1	baseline
-7.72586	5.29694	scg_2_N61GATTTCTAGATCGACG	schwann_cell_1	baseline
-4.65016	-3.82971	scg_2_N61GCAACATTCGTGGTAT	schwann_cell_1	baseline
-5.06939	-1.29468	scg_2_N61GCAACCGAGATCACTC	schwann_cell_1	baseline
9.24403	-13.3018	scg_2_N61GCACATAAGCGTGTCC	pericyte	baseline
-2.20972	12.166	scg_2_N61GCACATAAGTTACTCG	schwann_cell_myelinating	baseline
-6.91328	2.95827	scg_2_N61GCACATAAGTTAGTGA	schwann_cell_1	baseline
-3.11513	-0.75162	scg_2_N61GCACATATCATCTCTA	schwann_cell_1	baseline
-3.312	-0.320858	scg_2_N61GCACGTGCAAATCCCA	schwann_cell_1	baseline
1.12016	16.4258	scg_2_N61GCACGTGGTCAATGGG	microglia_1	baseline
-1.28657	4.60636	scg_2_N61GCACGTGTCGTAGAGG	schwann_cell_1	baseline
1.15493	16.8253	scg_2_N61GCACTAAAGACCATAA	microglia_1	baseline
3.92157	1.93637	scg_2_N61GCACTAACAATCTCTT	schwann_cell_2	baseline
10.1254	-1.86209	scg_2_N61GCAGCCACAGGGATAC	endothelial_2	baseline
-3.00092	12.6796	scg_2_N61GCAGGCTAGCAGTAAT	schwann_cell_myelinating	baseline
-0.304655	-3.92799	scg_2_N61GCAGGCTGTGTAAACA	schwann_cell_1	baseline
-6.27861	-4.60138	scg_2_N61GCATCGGAGCTCTGTA	schwann_cell_1	baseline
-7.22564	5.18296	scg_2_N61GCATCTCAGAGTCGAC	schwann_cell_1	baseline
-5.87158	-2.13798	scg_2_N61GCATCTCAGGCATTTC	schwann_cell_1	baseline
-1.93886	11.6977	scg_2_N61GCATGATTCGACATCA	schwann_cell_myelinating	baseline
4.14765	11.3016	scg_2_N61GCCAACGAGTCCCAAT	macrophage	baseline
8.95946	10.6016	scg_2_N61GCCAGCACAGGCTATT	macrophage	baseline
-7.89508	5.59402	scg_2_N61GCCAGGTAGAGGTATT	schwann_cell_1	baseline
-1.80542	12.1848	scg_2_N61GCCAGGTAGTATAACG	schwann_cell_myelinating	baseline
-5.51867	3.56674	scg_2_N61GCCAGGTCAATCGCCG	schwann_cell_1	baseline
8.62184	-3.90222	scg_2_N61GCCATTCAGATGTTGA	endothelial_2	baseline
9.43126	-4.13912	scg_2_N61GCCATTCAGGAATCGC	endothelial_2	baseline
8.18366	-13.1746	scg_2_N61GCCATTCAGTAGTCAA	pericyte	baseline
8.62303	-8.24339	scg_2_N61GCCCAGACATGACGGA	endothelial_3	baseline
-6.64919	5.75034	scg_2_N61GCCCGAAAGCCATTGT	schwann_cell_1	baseline
3.62485	2.39529	scg_2_N61GCCCGAAAGGAATCGC	schwann_cell_2	baseline
10.0864	-1.96882	scg_2_N61GCCCGAACACCCTTGT	endothelial_2	baseline
2.54686	-1.33842	scg_2_N61GCCCGAATCCGTGACG	schwann_cell_1	baseline
0.0668313	10.2613	scg_2_N61GCCGATGCATGCAGGA	schwann_cell_myelinating	baseline
-1.5551	-5.44156	scg_2_N61GCCGATGGTTCTTGCC	schwann_cell_1	baseline
-4.80659	-3.19913	scg_2_N61GCCGATGTCTTCGTAT	schwann_cell_1	baseline
-1.10831	-5.08283	scg_2_N61GCCGTGAAGAGGTCGT	schwann_cell_1	baseline
1.83818	16.3548	scg_2_N61GCCGTGAAGCTAAATG	microglia_1	baseline
-2.66732	13.466	scg_2_N61GCCTGTTGTATGTGTC	schwann_cell_myelinating	baseline
-6.72042	-5.84471	scg_2_N61GCGATCGCACACGGTC	schwann_cell_1	baseline
-7.70863	-4.20438	scg_2_N61GCGGAAAGTCTACTGA	schwann_cell_1	baseline
-4.50276	1.57971	scg_2_N61GCGGAAATCACCTCGT	schwann_cell_1	baseline
-2.63463	13.119	scg_2_N61GCGGATCAGCGTACAG	schwann_cell_myelinating	baseline
6.49831	12.1445	scg_2_N61GCGGATCTCAGGAAAT	macrophage	baseline
-1.17024	12.5309	scg_2_N61GCGTTTCAGAGTGGCT	schwann_cell_myelinating	baseline
-4.19214	-0.444153	scg_2_N61GCTACCTAGGGTTAGC	schwann_cell_1	baseline
8.21916	-8.76195	scg_2_N61GCTGAATGTGCGTCGT	endothelial_3	baseline
-2.9134	11.7082	scg_2_N61GCTGAATTCCACTTTA	schwann_cell_myelinating	baseline
-3.58525	-1.24985	scg_2_N61GCTGCAGAGAATCTAG	schwann_cell_1	baseline
-4.70157	-2.17738	scg_2_N61GCTGCAGCAAATACGA	schwann_cell_1	baseline
11.3426	6.74861	scg_2_N61GCTGCAGGTTGTATGC	dendritic	baseline
9.17892	-4.63584	scg_2_N61GCTGGGTTCATGAGTC	endothelial_2	baseline
-7.28588	-3.60583	scg_2_N61GCTTCACGTCCGACGT	schwann_cell_1	baseline
2.67734	2.92112	scg_2_N61GCTTGGGGTAGGGTAC	schwann_cell_2	baseline
4.62586	11.128	scg_2_N61GCTTGGGGTCCTCCTA	macrophage	baseline
14.9494	-1.30017	scg_2_N61GCTTGGGGTTGTTGTG	endothelial_1	baseline
-1.79176	12.8867	scg_2_N61GCTTTCGTCCATTTGT	schwann_cell_myelinating	baseline
-1.3956	-5.79865	scg_2_N61GGAACCCCACCAGTAT	schwann_cell_1	baseline
-1.90221	12.4534	scg_2_N61GGAATGGGTGCTCCGA	schwann_cell_myelinating	baseline
-2.04173	12.1805	scg_2_N61GGACGTCCATGGACAG	schwann_cell_myelinating	baseline
-5.78882	-2.69789	scg_2_N61GGACGTCTCACTTGGA	schwann_cell_1	baseline
0.310963	-12.969	scg_2_N61GGAGAACCAGCTGTTA	neuron	baseline
-1.78215	11.2806	scg_2_N61GGAGAACGTTGAATCC	schwann_cell_myelinating	baseline
13.2344	-1.46773	scg_2_N61GGAGATGGTCTGATCA	endothelial_1	baseline
9.69102	-2.6085	scg_2_N61GGAGCAAAGCACTAAA	endothelial_2	baseline
5.7615	11.0592	scg_2_N61GGAGCAATCCATAGAC	macrophage	baseline
-0.472093	10.8793	scg_2_N61GGAGCAATCTACCACC	schwann_cell_myelinating	baseline
-5.43374	-2.42395	scg_2_N61GGAGGATCACATTCGA	schwann_cell_1	baseline
12.2293	8.96662	scg_2_N61GGAGGATTCCGTAATG	dendritic	baseline
2.48253	0.275102	scg_2_N61GGAGGTATCGACATAC	schwann_cell_2	baseline
6.20591	11.4579	scg_2_N61GGATCTACATGTGCTA	macrophage	baseline
-1.96086	12.1959	scg_2_N61GGATCTAGTCAACATC	schwann_cell_myelinating	baseline
-2.40549	12.1059	scg_2_N61GGATGTTAGCTGACAG	schwann_cell_myelinating	baseline
-7.02102	2.90053	scg_2_N61GGATGTTGTATGCGGA	schwann_cell_1	baseline
9.24538	-4.43962	scg_2_N61GGCAGTCGTGTCTAAC	endothelial_2	baseline
8.08827	10.2262	scg_2_N61GGCGTCAAGGCTTAAA	macrophage	baseline
-1.49336	12.9606	scg_2_N61GGCGTCACAATCGAAA	schwann_cell_myelinating	baseline
-1.32572	-5.6616	scg_2_N61GGCGTCACAGTCCCGA	schwann_cell_1	baseline
-1.68359	11.2234	scg_2_N61GGCTGTGCATAACCCA	schwann_cell_myelinating	baseline
1.25533	16.675	scg_2_N61GGCTGTGGTGCTCTTC	microglia_1	baseline
-2.67823	11.8261	scg_2_N61GGCTTGGAGTAGGCCA	schwann_cell_myelinating	baseline
14.1813	-0.138633	scg_2_N61GGCTTTCAGTTTCAGC	endothelial_1	baseline
8.33598	3.00475	scg_2_N61GGCTTTCGTGAGCGAT	t_reg_lymphocyte	baseline
9.05738	-13.4797	scg_2_N61GGCTTTCGTTGTGGAG	pericyte	baseline
-0.127018	10.545	scg_2_N61GGCTTTCTCCTAGCCT	schwann_cell_myelinating	baseline
-2.15319	-2.22777	scg_2_N61GGGACTCCACTTACAG	schwann_cell_1	baseline
-6.73499	-4.25944	scg_2_N61GGGACTCTCAGGGTAG	schwann_cell_1	baseline
15.0088	-4.19125	scg_2_N61GGGAGATGTAACATCC	endothelial_1	baseline
-0.400693	5.11569	scg_2_N61GGGAGTACATCGGAAG	schwann_cell_1	baseline
6.30777	12.1235	scg_2_N61GGGAGTAGTTTACGTG	macrophage	baseline
9.12998	-13.4551	scg_2_N61GGGAGTATCATGTCTT	pericyte	baseline
3.89956	11.0801	scg_2_N61GGGAGTATCCTCTTTC	macrophage	baseline
8.99	10.6419	scg_2_N61GGGATCCGTACAAAGT	macrophage	baseline
14.9874	-1.75868	scg_2_N61GGGATCCTCTCTAAGG	endothelial_1	baseline
9.68575	-2.83211	scg_2_N61GGGATGATCCATTCGC	endothelial_2	baseline
7.36003	11.1305	scg_2_N61GGGATGATCCCAGTGG	macrophage	baseline
-4.07956	-1.69172	scg_2_N61GGGCCATAGACTCGAG	schwann_cell_1	baseline
-4.71482	2.50354	scg_2_N61GGGCGTTGTCTGTGCG	schwann_cell_1	baseline
-2.94306	-0.293119	scg_2_N61GGGCTACAGCCTCTTC	schwann_cell_1	baseline
-2.49466	-6.42944	scg_2_N61GGGCTACGTCGAGTTT	schwann_cell_1	baseline
-2.36316	12.532	scg_2_N61GGGTAGACAGTCAGCC	schwann_cell_myelinating	baseline
7.8899	10.7097	scg_2_N61GGGTAGACATTAAGCC	macrophage	baseline
9.30178	-13.0616	scg_2_N61GGGTATTCACAAGCAG	pericyte	baseline
4.42435	11.7936	scg_2_N61GGGTCACAGAAGTCTA	macrophage	baseline
-2.12941	12.1378	scg_2_N61GGGTCACCAGAGAATT	schwann_cell_myelinating	baseline
-5.34719	2.76065	scg_2_N61GGGTCACGTGGTCCCA	schwann_cell_1	baseline
-6.95743	6.17576	scg_2_N61GGGTGTCGTGGAAATT	schwann_cell_1	baseline
-2.85901	13.4003	scg_2_N61GGGTGTCTCATTCACT	schwann_cell_myelinating	baseline
-1.52081	12.4051	scg_2_N61GGGTTATTCCCAGTGG	schwann_cell_myelinating	baseline
11.6538	-7.0163	scg_2_N61GGGTTTACAATTGTGC	endothelial_1	baseline
14.6992	-0.871974	scg_2_N61GGGTTTAGTCCTCAGG	endothelial_1	baseline
-2.58919	13.2251	scg_2_N61GGGTTTATCCAGCCTT	schwann_cell_myelinating	baseline
9.18535	10.1755	scg_2_N61GGTAATCAGCCTCCAG	macrophage	baseline
4.0589	11.269	scg_2_N61GGTAATCGTTATGACC	macrophage	baseline
12.4264	-6.24183	scg_2_N61GGTAGAGAGTCATCCA	endothelial_1	baseline
8.6451	10.6118	scg_2_N61GGTCACGCACTCTGCT	macrophage	baseline
-2.89035	-4.16475	scg_2_N61GGTCACGCATCCGAGC	schwann_cell_1	baseline
2.98702	1.04052	scg_2_N61GGTGAAGGTAGTAAGT	schwann_cell_2	baseline
-2.84281	-1.62164	scg_2_N61GGTGGCTCACCGTGGT	schwann_cell_1	baseline
12.1486	-6.6031	scg_2_N61GGTGTTATCTGAGAAA	endothelial_1	baseline
-2.19215	12.1903	scg_2_N61GGTTAACAGAAGCGGG	schwann_cell_myelinating	baseline
-1.27067	12.7237	scg_2_N61GGTTAACAGCGCCTTG	schwann_cell_myelinating	baseline
-7.10405	-5.24572	scg_2_N61GGTTAACTCCTATTTG	schwann_cell_1	baseline
3.85409	12.2591	scg_2_N61GGTTCTCAGATCCGAG	macrophage	baseline
-5.14826	-2.34443	scg_2_N61GGTTCTCAGGAAGTGA	schwann_cell_1	baseline
-4.74967	-3.55051	scg_2_N61GGTTCTCTCCTCCACA	schwann_cell_1	baseline
-5.70268	-5.3515	scg_2_N61GGTTGTAGTCGGAACA	schwann_cell_1	baseline
-3.02005	-2.05934	scg_2_N61GGTTGTATCGTAACTG	schwann_cell_1	baseline
6.14048	11.943	scg_2_N61GTAACACAGAGCATAT	macrophage	baseline
-1.93418	11.8181	scg_2_N61GTAACCAAGCGATGAC	schwann_cell_myelinating	baseline
-4.67049	-3.93751	scg_2_N61GTAACCAAGTGAGGCT	schwann_cell_1	baseline
-7.51498	-5.97551	scg_2_N61GTACAGTAGCTTCATG	schwann_cell_1	baseline
-6.04031	-2.57231	scg_2_N61GTACAGTTCGCCACTT	schwann_cell_1	baseline
-3.10086	-4.40718	scg_2_N61GTAGAAAAGGCCACTC	schwann_cell_1	baseline
8.2422	2.61206	scg_2_N61GTAGAAACAGGTTACT	t_reg_lymphocyte	baseline
4.3966	11.1038	scg_2_N61GTAGAGGAGATAGGGA	macrophage	baseline
0.150248	-12.9275	scg_2_N61GTAGAGGAGGGAGGAC	neuron	baseline
14.8639	-1.6861	scg_2_N61GTAGAGGCATGTGGTT	endothelial_1	baseline
-3.07536	13.1708	scg_2_N61GTAGAGGTCCACCCTA	schwann_cell_myelinating	baseline
9.11576	10.9459	scg_2_N61GTAGAGGTCGGTGCAC	macrophage	baseline
14.8372	-1.18094	scg_2_N61GTAGCTAGTTGTCTAG	endothelial_1	baseline
3.30096	2.38407	scg_2_N61GTAGGAGAGCGACATG	schwann_cell_2	baseline
-2.91125	12.0712	scg_2_N61GTAGGAGGTATCCCAA	schwann_cell_myelinating	baseline
8.5994	2.78075	scg_2_N61GTAGGTTAGGGTGAGG	t_reg_lymphocyte	baseline
1.45784	16.3844	scg_2_N61GTAGGTTAGTCACTCA	microglia_1	baseline
14.4323	-0.377423	scg_2_N61GTAGGTTCAGTCACGC	endothelial_1	baseline
15.0145	-3.35078	scg_2_N61GTAGTACCAGACTGCC	endothelial_1	baseline
-3.82321	-2.26706	scg_2_N61GTAGTACCAGTCTTCC	schwann_cell_1	baseline
-0.69372	11.5193	scg_2_N61GTAGTACCATAGAATG	schwann_cell_myelinating	baseline
-2.8796	-2.20561	scg_2_N61GTATTGGCACATGAAA	schwann_cell_1	baseline
11.5716	7.09896	scg_2_N61GTCAAGTAGGTTAAAC	dendritic	baseline
-1.92856	12.7362	scg_2_N61GTCAAGTCATAAGATG	schwann_cell_myelinating	baseline
-0.760912	-0.290388	scg_2_N61GTCAAGTTCCGCGGAT	schwann_cell_1	baseline
-2.70623	12.8493	scg_2_N61GTCACTCAGATGGCAC	schwann_cell_myelinating	baseline
-2.23793	-0.0190393	scg_2_N61GTCACTCCAGCGGTTC	schwann_cell_1	baseline
-4.30345	-2.36724	scg_2_N61GTCACTCCATGGGATG	schwann_cell_1	baseline
-2.20778	13.2115	scg_2_N61GTCAGCGAGCCGTTGC	schwann_cell_myelinating	baseline
12.3581	7.00894	scg_2_N61GTCATGACAAGAAATC	dendritic	baseline
0.259008	-2.54686	scg_2_N61GTCATGACAAGTCCCG	schwann_cell_1	baseline
0.999717	-1.13234	scg_2_N61GTCATTTAGTAAACGT	schwann_cell_1	baseline
11.6505	7.93467	scg_2_N61GTCATTTAGTAACAGT	dendritic	baseline
7.08014	-7.56229	scg_2_N61GTCATTTGTATCGTTG	endothelial_3	baseline
-2.5366	12.1744	scg_2_N61GTCCACTCAAATGAGT	schwann_cell_myelinating	baseline
8.08004	10.2342	scg_2_N61GTCGCGAAGCTTCATG	macrophage	baseline
8.39553	-7.90115	scg_2_N61GTCGTTCAGGCGACAT	endothelial_3	baseline
-0.176023	-4.64356	scg_2_N61GTCTACCCAGAACTAA	schwann_cell_1	baseline
3.44574	1.90513	scg_2_N61GTCTCACCATACTGAC	schwann_cell_2	baseline
[truncated: 71,043 more rows]

## Sheet: Figure1c_violin_source_data
cell_type	condition	cell_id	gene	expression	display_name
Macrophages	lean	scg_1_N61AAACCCAAGTTGCCTA	Il7r	0.49926	Il7r
Macrophages	lean	scg_1_N61AAACCCAAGTTGCCTA	Adgre1	1.47166	F480
Macrophages	lean	scg_1_N61AAACCCAAGTTGCCTA	Tmem119	1.1315	Tmem119
Macrophages	lean	scg_1_N61AAACCCAAGTTGCCTA	Itgax	0.243061	Cd11c
Macrophages	lean	scg_1_N61AAACCCAAGTTGCCTA	Th	0.149089	Th
Macrophages	lean	scg_1_N61AAACCCAAGTTGCCTA	Mbp	0.812199	Mbp
Macrophages	lean	scg_1_N61AAACCCAAGTTGCCTA	Cdh2	0.484808	Cdh2
Macrophages	lean	scg_1_N61AAACCCAAGTTGCCTA	Des	0.199944	Des
Macrophages	lean	scg_1_N61AAACCCAAGTTGCCTA	Pecam1	0.519497	Cd31
Macrophages	lean	scg_1_N61AAACCCAAGTTGCCTA	Ptprc	1.78171	Cd45
Pericytes	lean	scg_1_N61AAACGAAGTAAGAACT	Il7r	0.385446	Il7r
Pericytes	lean	scg_1_N61AAACGAAGTAAGAACT	Adgre1	0.31045	F480
Pericytes	lean	scg_1_N61AAACGAAGTAAGAACT	Tmem119	0.293192	Tmem119
Pericytes	lean	scg_1_N61AAACGAAGTAAGAACT	Itgax	0.159819	Cd11c
Pericytes	lean	scg_1_N61AAACGAAGTAAGAACT	Th	0.208796	Th
Pericytes	lean	scg_1_N61AAACGAAGTAAGAACT	Mbp	0.627823	Mbp
Pericytes	lean	scg_1_N61AAACGAAGTAAGAACT	Cdh2	0.580579	Cdh2
Pericytes	lean	scg_1_N61AAACGAAGTAAGAACT	Des	1.722	Des
Pericytes	lean	scg_1_N61AAACGAAGTAAGAACT	Pecam1	0.896077	Cd31
Pericytes	lean	scg_1_N61AAACGAAGTAAGAACT	Ptprc	0.476649	Cd45
SC_NM	lean	scg_1_N61AAACGAAGTATCGTAC	Il7r	0.165789	Il7r
SC_NM	lean	scg_1_N61AAACGAAGTATCGTAC	Adgre1	0.228802	F480
SC_NM	lean	scg_1_N61AAACGAAGTATCGTAC	Tmem119	0.107311	Tmem119
SC_NM	lean	scg_1_N61AAACGAAGTATCGTAC	Itgax	0.0552603	Cd11c
SC_NM	lean	scg_1_N61AAACGAAGTATCGTAC	Th	0.281601	Th
SC_NM	lean	scg_1_N61AAACGAAGTATCGTAC	Mbp	1.52901	Mbp
SC_NM	lean	scg_1_N61AAACGAAGTATCGTAC	Cdh2	1.15933	Cdh2
SC_NM	lean	scg_1_N61AAACGAAGTATCGTAC	Des	0.0715952	Des
SC_NM	lean	scg_1_N61AAACGAAGTATCGTAC	Pecam1	0.39614	Cd31
SC_NM	lean	scg_1_N61AAACGAAGTATCGTAC	Ptprc	0.534241	Cd45
Endothelial cells	lean	scg_1_N61AAACGCTCATGGCACC	Il7r	0.842449	Il7r
Endothelial cells	lean	scg_1_N61AAACGCTCATGGCACC	Adgre1	0.131838	F480
Endothelial cells	lean	scg_1_N61AAACGCTCATGGCACC	Tmem119	0.219226	Tmem119
Endothelial cells	lean	scg_1_N61AAACGCTCATGGCACC	Itgax	0.0900933	Cd11c
Endothelial cells	lean	scg_1_N61AAACGCTCATGGCACC	Th	0.124281	Th
Endothelial cells	lean	scg_1_N61AAACGCTCATGGCACC	Mbp	0.795767	Mbp
Endothelial cells	lean	scg_1_N61AAACGCTCATGGCACC	Cdh2	0.453419	Cdh2
Endothelial cells	lean	scg_1_N61AAACGCTCATGGCACC	Des	0.666851	Des
Endothelial cells	lean	scg_1_N61AAACGCTCATGGCACC	Pecam1	2.63313	Cd31
Endothelial cells	lean	scg_1_N61AAACGCTCATGGCACC	Ptprc	0.342612	Cd45
Macrophages	lean	scg_1_N61AAAGGATAGATGTTAG	Il7r	0.332665	Il7r
Macrophages	lean	scg_1_N61AAAGGATAGATGTTAG	Adgre1	1.32063	F480
Macrophages	lean	scg_1_N61AAAGGATAGATGTTAG	Tmem119	0.605361	Tmem119
Macrophages	lean	scg_1_N61AAAGGATAGATGTTAG	Itgax	0.226524	Cd11c
Macrophages	lean	scg_1_N61AAAGGATAGATGTTAG	Th	0.241159	Th
Macrophages	lean	scg_1_N61AAAGGATAGATGTTAG	Mbp	0.642697	Mbp
Macrophages	lean	scg_1_N61AAAGGATAGATGTTAG	Cdh2	0.383534	Cdh2
Macrophages	lean	scg_1_N61AAAGGATAGATGTTAG	Des	0.275876	Des
Macrophages	lean	scg_1_N61AAAGGATAGATGTTAG	Pecam1	0.605979	Cd31
Macrophages	lean	scg_1_N61AAAGGATAGATGTTAG	Ptprc	1.50311	Cd45
Macrophages	lean	scg_1_N61AAAGGATGTCAAGGCA	Il7r	0.486546	Il7r
Macrophages	lean	scg_1_N61AAAGGATGTCAAGGCA	Adgre1	1.43231	F480
Macrophages	lean	scg_1_N61AAAGGATGTCAAGGCA	Tmem119	1.06595	Tmem119
Macrophages	lean	scg_1_N61AAAGGATGTCAAGGCA	Itgax	0.408506	Cd11c
Macrophages	lean	scg_1_N61AAAGGATGTCAAGGCA	Th	0.203476	Th
Macrophages	lean	scg_1_N61AAAGGATGTCAAGGCA	Mbp	0.585309	Mbp
Macrophages	lean	scg_1_N61AAAGGATGTCAAGGCA	Cdh2	0.287592	Cdh2
Macrophages	lean	scg_1_N61AAAGGATGTCAAGGCA	Des	0.245601	Des
Macrophages	lean	scg_1_N61AAAGGATGTCAAGGCA	Pecam1	0.435703	Cd31
Macrophages	lean	scg_1_N61AAAGGATGTCAAGGCA	Ptprc	1.74964	Cd45
SC_M	lean	scg_1_N61AAAGGGCGTGAATATG	Il7r	0.312757	Il7r
SC_M	lean	scg_1_N61AAAGGGCGTGAATATG	Adgre1	0.219907	F480
SC_M	lean	scg_1_N61AAAGGGCGTGAATATG	Tmem119	0.266918	Tmem119
SC_M	lean	scg_1_N61AAAGGGCGTGAATATG	Itgax	0.155354	Cd11c
SC_M	lean	scg_1_N61AAAGGGCGTGAATATG	Th	0.224731	Th
SC_M	lean	scg_1_N61AAAGGGCGTGAATATG	Mbp	3.30068	Mbp
SC_M	lean	scg_1_N61AAAGGGCGTGAATATG	Cdh2	0.52991	Cdh2
SC_M	lean	scg_1_N61AAAGGGCGTGAATATG	Des	0.275832	Des
SC_M	lean	scg_1_N61AAAGGGCGTGAATATG	Pecam1	0.458555	Cd31
SC_M	lean	scg_1_N61AAAGGGCGTGAATATG	Ptprc	0.544653	Cd45
DCs	lean	scg_1_N61AAAGGTAAGCATTGTC	Il7r	0.626707	Il7r
DCs	lean	scg_1_N61AAAGGTAAGCATTGTC	Adgre1	0.85999	F480
DCs	lean	scg_1_N61AAAGGTAAGCATTGTC	Tmem119	0.777825	Tmem119
DCs	lean	scg_1_N61AAAGGTAAGCATTGTC	Itgax	1.10098	Cd11c
DCs	lean	scg_1_N61AAAGGTAAGCATTGTC	Th	0.108426	Th
DCs	lean	scg_1_N61AAAGGTAAGCATTGTC	Mbp	0.922892	Mbp
DCs	lean	scg_1_N61AAAGGTAAGCATTGTC	Cdh2	0.440399	Cdh2
DCs	lean	scg_1_N61AAAGGTAAGCATTGTC	Des	0.361295	Des
DCs	lean	scg_1_N61AAAGGTAAGCATTGTC	Pecam1	0.484862	Cd31
DCs	lean	scg_1_N61AAAGGTAAGCATTGTC	Ptprc	2.09312	Cd45
Endothelial cells	lean	scg_1_N61AAAGGTATCGATTGAC	Il7r	0.782443	Il7r
Endothelial cells	lean	scg_1_N61AAAGGTATCGATTGAC	Adgre1	0.236686	F480
Endothelial cells	lean	scg_1_N61AAAGGTATCGATTGAC	Tmem119	0.433197	Tmem119
Endothelial cells	lean	scg_1_N61AAAGGTATCGATTGAC	Itgax	0.239655	Cd11c
Endothelial cells	lean	scg_1_N61AAAGGTATCGATTGAC	Th	0.177147	Th
Endothelial cells	lean	scg_1_N61AAAGGTATCGATTGAC	Mbp	0.480092	Mbp
Endothelial cells	lean	scg_1_N61AAAGGTATCGATTGAC	Cdh2	0.411806	Cdh2
Endothelial cells	lean	scg_1_N61AAAGGTATCGATTGAC	Des	0.489148	Des
Endothelial cells	lean	scg_1_N61AAAGGTATCGATTGAC	Pecam1	2.60076	Cd31
Endothelial cells	lean	scg_1_N61AAAGGTATCGATTGAC	Ptprc	0.333505	Cd45
SC_NM	lean	scg_1_N61AAAGTCCGTCGCATTA	Il7r	0.168294	Il7r
SC_NM	lean	scg_1_N61AAAGTCCGTCGCATTA	Adgre1	0.235135	F480
SC_NM	lean	scg_1_N61AAAGTCCGTCGCATTA	Tmem119	0.135064	Tmem119
SC_NM	lean	scg_1_N61AAAGTCCGTCGCATTA	Itgax	0.0597681	Cd11c
SC_NM	lean	scg_1_N61AAAGTCCGTCGCATTA	Th	0.300958	Th
SC_NM	lean	scg_1_N61AAAGTCCGTCGCATTA	Mbp	1.28202	Mbp
SC_NM	lean	scg_1_N61AAAGTCCGTCGCATTA	Cdh2	1.09844	Cdh2
SC_NM	lean	scg_1_N61AAAGTCCGTCGCATTA	Des	0.115122	Des
SC_NM	lean	scg_1_N61AAAGTCCGTCGCATTA	Pecam1	0.366038	Cd31
SC_NM	lean	scg_1_N61AAAGTCCGTCGCATTA	Ptprc	0.388942	Cd45
Macrophages	lean	scg_1_N61AAAGTCCTCGAACGGA	Il7r	0.540494	Il7r
Macrophages	lean	scg_1_N61AAAGTCCTCGAACGGA	Adgre1	1.38254	F480
Macrophages	lean	scg_1_N61AAAGTCCTCGAACGGA	Tmem119	1.01371	Tmem119
Macrophages	lean	scg_1_N61AAAGTCCTCGAACGGA	Itgax	0.49266	Cd11c
Macrophages	lean	scg_1_N61AAAGTCCTCGAACGGA	Th	0.101182	Th
Macrophages	lean	scg_1_N61AAAGTCCTCGAACGGA	Mbp	0.571196	Mbp
Macrophages	lean	scg_1_N61AAAGTCCTCGAACGGA	Cdh2	0.264124	Cdh2
Macrophages	lean	scg_1_N61AAAGTCCTCGAACGGA	Des	0.168295	Des
Macrophages	lean	scg_1_N61AAAGTCCTCGAACGGA	Pecam1	0.417064	Cd31
Macrophages	lean	scg_1_N61AAAGTCCTCGAACGGA	Ptprc	1.92878	Cd45
DCs	lean	scg_1_N61AAAGTGACAGAGGAAA	Il7r	0.573917	Il7r
DCs	lean	scg_1_N61AAAGTGACAGAGGAAA	Adgre1	0.732179	F480
DCs	lean	scg_1_N61AAAGTGACAGAGGAAA	Tmem119	0.731826	Tmem119
DCs	lean	scg_1_N61AAAGTGACAGAGGAAA	Itgax	1.12548	Cd11c
DCs	lean	scg_1_N61AAAGTGACAGAGGAAA	Th	0.147661	Th
DCs	lean	scg_1_N61AAAGTGACAGAGGAAA	Mbp	0.631101	Mbp
DCs	lean	scg_1_N61AAAGTGACAGAGGAAA	Cdh2	0.262537	Cdh2
DCs	lean	scg_1_N61AAAGTGACAGAGGAAA	Des	0.208218	Des
DCs	lean	scg_1_N61AAAGTGACAGAGGAAA	Pecam1	0.303092	Cd31
DCs	lean	scg_1_N61AAAGTGACAGAGGAAA	Ptprc	2.12517	Cd45
DCs	lean	scg_1_N61AAATGGACAATGGGTG	Il7r	0.564834	Il7r
DCs	lean	scg_1_N61AAATGGACAATGGGTG	Adgre1	0.82013	F480
DCs	lean	scg_1_N61AAATGGACAATGGGTG	Tmem119	0.765076	Tmem119
DCs	lean	scg_1_N61AAATGGACAATGGGTG	Itgax	1.17995	Cd11c
DCs	lean	scg_1_N61AAATGGACAATGGGTG	Th	0.0981788	Th
DCs	lean	scg_1_N61AAATGGACAATGGGTG	Mbp	0.77933	Mbp
DCs	lean	scg_1_N61AAATGGACAATGGGTG	Cdh2	0.359183	Cdh2
DCs	lean	scg_1_N61AAATGGACAATGGGTG	Des	0.274173	Des
DCs	lean	scg_1_N61AAATGGACAATGGGTG	Pecam1	0.377277	Cd31
DCs	lean	scg_1_N61AAATGGACAATGGGTG	Ptprc	2.13298	Cd45
SC_M	lean	scg_1_N61AAATGGATCCTACGGG	Il7r	0.32635	Il7r
SC_M	lean	scg_1_N61AAATGGATCCTACGGG	Adgre1	0.234943	F480
SC_M	lean	scg_1_N61AAATGGATCCTACGGG	Tmem119	0.275509	Tmem119
SC_M	lean	scg_1_N61AAATGGATCCTACGGG	Itgax	0.170089	Cd11c
SC_M	lean	scg_1_N61AAATGGATCCTACGGG	Th	0.234139	Th
SC_M	lean	scg_1_N61AAATGGATCCTACGGG	Mbp	3.40014	Mbp
SC_M	lean	scg_1_N61AAATGGATCCTACGGG	Cdh2	0.537252	Cdh2
SC_M	lean	scg_1_N61AAATGGATCCTACGGG	Des	0.297418	Des
SC_M	lean	scg_1_N61AAATGGATCCTACGGG	Pecam1	0.470746	Cd31
SC_M	lean	scg_1_N61AAATGGATCCTACGGG	Ptprc	0.540746	Cd45
Macrophages	lean	scg_1_N61AACAACCTCAACGCTA	Il7r	0.266771	Il7r
Macrophages	lean	scg_1_N61AACAACCTCAACGCTA	Adgre1	1.81162	F480
Macrophages	lean	scg_1_N61AACAACCTCAACGCTA	Tmem119	0.476651	Tmem119
Macrophages	lean	scg_1_N61AACAACCTCAACGCTA	Itgax	0.141228	Cd11c
Macrophages	lean	scg_1_N61AACAACCTCAACGCTA	Th	0.135441	Th
Macrophages	lean	scg_1_N61AACAACCTCAACGCTA	Mbp	0.562766	Mbp
Macrophages	lean	scg_1_N61AACAACCTCAACGCTA	Cdh2	0.38116	Cdh2
Macrophages	lean	scg_1_N61AACAACCTCAACGCTA	Des	0.368633	Des
Macrophages	lean	scg_1_N61AACAACCTCAACGCTA	Pecam1	0.40009	Cd31
Macrophages	lean	scg_1_N61AACAACCTCAACGCTA	Ptprc	1.37662	Cd45
SC_NM	lean	scg_1_N61AACAAGATCAGAATAG	Il7r	0.150913	Il7r
SC_NM	lean	scg_1_N61AACAAGATCAGAATAG	Adgre1	0.214924	F480
SC_NM	lean	scg_1_N61AACAAGATCAGAATAG	Tmem119	0.116996	Tmem119
SC_NM	lean	scg_1_N61AACAAGATCAGAATAG	Itgax	0.0669311	Cd11c
SC_NM	lean	scg_1_N61AACAAGATCAGAATAG	Th	0.268653	Th
SC_NM	lean	scg_1_N61AACAAGATCAGAATAG	Mbp	1.60342	Mbp
SC_NM	lean	scg_1_N61AACAAGATCAGAATAG	Cdh2	1.37101	Cdh2
SC_NM	lean	scg_1_N61AACAAGATCAGAATAG	Des	0.150276	Des
SC_NM	lean	scg_1_N61AACAAGATCAGAATAG	Pecam1	0.416433	Cd31
SC_NM	lean	scg_1_N61AACAAGATCAGAATAG	Ptprc	0.398207	Cd45
SC_M	lean	scg_1_N61AACAAGATCCATTTCA	Il7r	0.37755	Il7r
SC_M	lean	scg_1_N61AACAAGATCCATTTCA	Adgre1	0.273965	F480
SC_M	lean	scg_1_N61AACAAGATCCATTTCA	Tmem119	0.276048	Tmem119
SC_M	lean	scg_1_N61AACAAGATCCATTTCA	Itgax	0.173324	Cd11c
SC_M	lean	scg_1_N61AACAAGATCCATTTCA	Th	0.171868	Th
SC_M	lean	scg_1_N61AACAAGATCCATTTCA	Mbp	3.62989	Mbp
SC_M	lean	scg_1_N61AACAAGATCCATTTCA	Cdh2	0.587314	Cdh2
SC_M	lean	scg_1_N61AACAAGATCCATTTCA	Des	0.366815	Des
SC_M	lean	scg_1_N61AACAAGATCCATTTCA	Pecam1	0.592805	Cd31
SC_M	lean	scg_1_N61AACAAGATCCATTTCA	Ptprc	0.582468	Cd45
Pericytes	lean	scg_1_N61AACAGGGGTTACGATC	Il7r	0.313281	Il7r
Pericytes	lean	scg_1_N61AACAGGGGTTACGATC	Adgre1	0.241615	F480
Pericytes	lean	scg_1_N61AACAGGGGTTACGATC	Tmem119	0.251566	Tmem119
Pericytes	lean	scg_1_N61AACAGGGGTTACGATC	Itgax	0.132157	Cd11c
Pericytes	lean	scg_1_N61AACAGGGGTTACGATC	Th	0.237573	Th
Pericytes	lean	scg_1_N61AACAGGGGTTACGATC	Mbp	0.518104	Mbp
Pericytes	lean	scg_1_N61AACAGGGGTTACGATC	Cdh2	0.526567	Cdh2
Pericytes	lean	scg_1_N61AACAGGGGTTACGATC	Des	1.63842	Des
Pericytes	lean	scg_1_N61AACAGGGGTTACGATC	Pecam1	0.746736	Cd31
Pericytes	lean	scg_1_N61AACAGGGGTTACGATC	Ptprc	0.377958	Cd45
Pericytes	lean	scg_1_N61AACAGGGTCATTCCTA	Il7r	0.413595	Il7r
Pericytes	lean	scg_1_N61AACAGGGTCATTCCTA	Adgre1	0.343637	F480
Pericytes	lean	scg_1_N61AACAGGGTCATTCCTA	Tmem119	0.3153	Tmem119
Pericytes	lean	scg_1_N61AACAGGGTCATTCCTA	Itgax	0.171738	Cd11c
Pericytes	lean	scg_1_N61AACAGGGTCATTCCTA	Th	0.205543	Th
Pericytes	lean	scg_1_N61AACAGGGTCATTCCTA	Mbp	0.683272	Mbp
Pericytes	lean	scg_1_N61AACAGGGTCATTCCTA	Cdh2	0.603035	Cdh2
Pericytes	lean	scg_1_N61AACAGGGTCATTCCTA	Des	1.6984	Des
Pericytes	lean	scg_1_N61AACAGGGTCATTCCTA	Pecam1	0.936766	Cd31
Pericytes	lean	scg_1_N61AACAGGGTCATTCCTA	Ptprc	0.529642	Cd45
Tregs	lean	scg_1_N61AACCAACAGCCTTTCC	Il7r	2.06922	Il7r
Tregs	lean	scg_1_N61AACCAACAGCCTTTCC	Adgre1	0.249691	F480
Tregs	lean	scg_1_N61AACCAACAGCCTTTCC	Tmem119	0.337743	Tmem119
Tregs	lean	scg_1_N61AACCAACAGCCTTTCC	Itgax	0.371115	Cd11c
Tregs	lean	scg_1_N61AACCAACAGCCTTTCC	Th	0.22184	Th
Tregs	lean	scg_1_N61AACCAACAGCCTTTCC	Mbp	0.906657	Mbp
Tregs	lean	scg_1_N61AACCAACAGCCTTTCC	Cdh2	0.420127	Cdh2
Tregs	lean	scg_1_N61AACCAACAGCCTTTCC	Des	0.442207	Des
Tregs	lean	scg_1_N61AACCAACAGCCTTTCC	Pecam1	0.784158	Cd31
Tregs	lean	scg_1_N61AACCAACAGCCTTTCC	Ptprc	2.39546	Cd45
SC_NM	lean	scg_1_N61AACCAACAGGGCGAGA	Il7r	0.0578488	Il7r
SC_NM	lean	scg_1_N61AACCAACAGGGCGAGA	Adgre1	0.145424	F480
SC_NM	lean	scg_1_N61AACCAACAGGGCGAGA	Tmem119	0.0881363	Tmem119
SC_NM	lean	scg_1_N61AACCAACAGGGCGAGA	Itgax	0.0457255	Cd11c
SC_NM	lean	scg_1_N61AACCAACAGGGCGAGA	Th	0.346729	Th
SC_NM	lean	scg_1_N61AACCAACAGGGCGAGA	Mbp	1.41794	Mbp
SC_NM	lean	scg_1_N61AACCAACAGGGCGAGA	Cdh2	1.3741	Cdh2
SC_NM	lean	scg_1_N61AACCAACAGGGCGAGA	Des	0.145303	Des
SC_NM	lean	scg_1_N61AACCAACAGGGCGAGA	Pecam1	0.237694	Cd31
SC_NM	lean	scg_1_N61AACCAACAGGGCGAGA	Ptprc	0.19271	Cd45
Endothelial cells	lean	scg_1_N61AACCACAAGTTGTAGA	Il7r	0.173672	Il7r
Endothelial cells	lean	scg_1_N61AACCACAAGTTGTAGA	Adgre1	0.309678	F480
Endothelial cells	lean	scg_1_N61AACCACAAGTTGTAGA	Tmem119	0.403459	Tmem119
Endothelial cells	lean	scg_1_N61AACCACAAGTTGTAGA	Itgax	0.2024	Cd11c
Endothelial cells	lean	scg_1_N61AACCACAAGTTGTAGA	Th	0.118717	Th
Endothelial cells	lean	scg_1_N61AACCACAAGTTGTAGA	Mbp	0.772043	Mbp
Endothelial cells	lean	scg_1_N61AACCACAAGTTGTAGA	Cdh2	0.537842	Cdh2
Endothelial cells	lean	scg_1_N61AACCACAAGTTGTAGA	Des	0.491728	Des
Endothelial cells	lean	scg_1_N61AACCACAAGTTGTAGA	Pecam1	0.669036	Cd31
Endothelial cells	lean	scg_1_N61AACCACAAGTTGTAGA	Ptprc	0.647139	Cd45
DCs	lean	scg_1_N61AACCCAAGTAGTTCCA	Il7r	0.557222	Il7r
DCs	lean	scg_1_N61AACCCAAGTAGTTCCA	Adgre1	0.887367	F480
DCs	lean	scg_1_N61AACCCAAGTAGTTCCA	Tmem119	0.802155	Tmem119
DCs	lean	scg_1_N61AACCCAAGTAGTTCCA	Itgax	1.20065	Cd11c
DCs	lean	scg_1_N61AACCCAAGTAGTTCCA	Th	0.102183	Th
DCs	lean	scg_1_N61AACCCAAGTAGTTCCA	Mbp	0.68839	Mbp
DCs	lean	scg_1_N61AACCCAAGTAGTTCCA	Cdh2	0.318508	Cdh2
DCs	lean	scg_1_N61AACCCAAGTAGTTCCA	Des	0.227895	Des
DCs	lean	scg_1_N61AACCCAAGTAGTTCCA	Pecam1	0.414522	Cd31
DCs	lean	scg_1_N61AACCCAAGTAGTTCCA	Ptprc	2.15868	Cd45
SC_M	lean	scg_1_N61AACCTGACAAGACGAC	Il7r	0.275304	Il7r
SC_M	lean	scg_1_N61AACCTGACAAGACGAC	Adgre1	0.339248	F480
SC_M	lean	scg_1_N61AACCTGACAAGACGAC	Tmem119	0.337304	Tmem119
SC_M	lean	scg_1_N61AACCTGACAAGACGAC	Itgax	0.218287	Cd11c
SC_M	lean	scg_1_N61AACCTGACAAGACGAC	Th	0.246353	Th
SC_M	lean	scg_1_N61AACCTGACAAGACGAC	Mbp	2.79369	Mbp
SC_M	lean	scg_1_N61AACCTGACAAGACGAC	Cdh2	0.612885	Cdh2
SC_M	lean	scg_1_N61AACCTGACAAGACGAC	Des	0.267835	Des
SC_M	lean	scg_1_N61AACCTGACAAGACGAC	Pecam1	0.631149	Cd31
SC_M	lean	scg_1_N61AACCTGACAAGACGAC	Ptprc	0.747768	Cd45
Macrophages	lean	scg_1_N61AACCTGAGTCGAGATG	Il7r	0.392404	Il7r
Macrophages	lean	scg_1_N61AACCTGAGTCGAGATG	Adgre1	1.00846	F480
Macrophages	lean	scg_1_N61AACCTGAGTCGAGATG	Tmem119	0.85177	Tmem119
Macrophages	lean	scg_1_N61AACCTGAGTCGAGATG	Itgax	0.37986	Cd11c
Macrophages	lean	scg_1_N61AACCTGAGTCGAGATG	Th	0.220559	Th
Macrophages	lean	scg_1_N61AACCTGAGTCGAGATG	Mbp	0.869613	Mbp
Macrophages	lean	scg_1_N61AACCTGAGTCGAGATG	Cdh2	0.420818	Cdh2
Macrophages	lean	scg_1_N61AACCTGAGTCGAGATG	Des	0.268614	Des
Macrophages	lean	scg_1_N61AACCTGAGTCGAGATG	Pecam1	0.593213	Cd31
Macrophages	lean	scg_1_N61AACCTGAGTCGAGATG	Ptprc	1.64895	Cd45
SC_NM	lean	scg_1_N61AACCTGAGTTGTTGTG	Il7r	0.210482	Il7r
SC_NM	lean	scg_1_N61AACCTGAGTTGTTGTG	Adgre1	0.215293	F480
SC_NM	lean	scg_1_N61AACCTGAGTTGTTGTG	Tmem119	0.148702	Tmem119
SC_NM	lean	scg_1_N61AACCTGAGTTGTTGTG	Itgax	0.0905621	Cd11c
SC_NM	lean	scg_1_N61AACCTGAGTTGTTGTG	Th	0.201657	Th
SC_NM	lean	scg_1_N61AACCTGAGTTGTTGTG	Mbp	1.4567	Mbp
SC_NM	lean	scg_1_N61AACCTGAGTTGTTGTG	Cdh2	1.19717	Cdh2
SC_NM	lean	scg_1_N61AACCTGAGTTGTTGTG	Des	0.186054	Des
SC_NM	lean	scg_1_N61AACCTGAGTTGTTGTG	Pecam1	0.475265	Cd31
SC_NM	lean	scg_1_N61AACCTGAGTTGTTGTG	Ptprc	0.593251	Cd45
Macrophages	lean	scg_1_N61AACCTGATCTAGTTCT	Il7r	0.434598	Il7r
Macrophages	lean	scg_1_N61AACCTGATCTAGTTCT	Adgre1	1.58261	F480
Macrophages	lean	scg_1_N61AACCTGATCTAGTTCT	Tmem119	0.936388	Tmem119
Macrophages	lean	scg_1_N61AACCTGATCTAGTTCT	Itgax	0.279987	Cd11c
Macrophages	lean	scg_1_N61AACCTGATCTAGTTCT	Th	0.116292	Th
Macrophages	lean	scg_1_N61AACCTGATCTAGTTCT	Mbp	0.600299	Mbp
Macrophages	lean	scg_1_N61AACCTGATCTAGTTCT	Cdh2	0.317438	Cdh2
Macrophages	lean	scg_1_N61AACCTGATCTAGTTCT	Des	0.191525	Des
Macrophages	lean	scg_1_N61AACCTGATCTAGTTCT	Pecam1	0.393133	Cd31
Macrophages	lean	scg_1_N61AACCTGATCTAGTTCT	Ptprc	1.70151	Cd45
SC_NM	lean	scg_1_N61AACCTTTAGGCGATAC	Il7r	0.201602	Il7r
SC_NM	lean	scg_1_N61AACCTTTAGGCGATAC	Adgre1	0.173701	F480
SC_NM	lean	scg_1_N61AACCTTTAGGCGATAC	Tmem119	0.168917	Tmem119
SC_NM	lean	scg_1_N61AACCTTTAGGCGATAC	Itgax	0.133875	Cd11c
SC_NM	lean	scg_1_N61AACCTTTAGGCGATAC	Th	0.163373	Th
SC_NM	lean	scg_1_N61AACCTTTAGGCGATAC	Mbp	1.87678	Mbp
SC_NM	lean	scg_1_N61AACCTTTAGGCGATAC	Cdh2	1.54752	Cdh2
SC_NM	lean	scg_1_N61AACCTTTAGGCGATAC	Des	0.319934	Des
SC_NM	lean	scg_1_N61AACCTTTAGGCGATAC	Pecam1	0.261842	Cd31
SC_NM	lean	scg_1_N61AACCTTTAGGCGATAC	Ptprc	0.358335	Cd45
SC_NM	lean	scg_1_N61AACCTTTGTTCATCGA	Il7r	0.24441	Il7r
SC_NM	lean	scg_1_N61AACCTTTGTTCATCGA	Adgre1	0.311972	F480
SC_NM	lean	scg_1_N61AACCTTTGTTCATCGA	Tmem119	0.310268	Tmem119
SC_NM	lean	scg_1_N61AACCTTTGTTCATCGA	Itgax	0.196934	Cd11c
SC_NM	lean	scg_1_N61AACCTTTGTTCATCGA	Th	0.187859	Th
SC_NM	lean	scg_1_N61AACCTTTGTTCATCGA	Mbp	1.78342	Mbp
SC_NM	lean	scg_1_N61AACCTTTGTTCATCGA	Cdh2	1.22049	Cdh2
SC_NM	lean	scg_1_N61AACCTTTGTTCATCGA	Des	0.290133	Des
SC_NM	lean	scg_1_N61AACCTTTGTTCATCGA	Pecam1	0.453437	Cd31
SC_NM	lean	scg_1_N61AACCTTTGTTCATCGA	Ptprc	0.759425	Cd45
SC_NM	lean	scg_1_N61AACGGGACATTCACCC	Il7r	0.127229	Il7r
SC_NM	lean	scg_1_N61AACGGGACATTCACCC	Adgre1	0.191588	F480
SC_NM	lean	scg_1_N61AACGGGACATTCACCC	Tmem119	0.111926	Tmem119
SC_NM	lean	scg_1_N61AACGGGACATTCACCC	Itgax	0.0634469	Cd11c
SC_NM	lean	scg_1_N61AACGGGACATTCACCC	Th	0.258929	Th
SC_NM	lean	scg_1_N61AACGGGACATTCACCC	Mbp	1.73275	Mbp
SC_NM	lean	scg_1_N61AACGGGACATTCACCC	Cdh2	1.28837	Cdh2
SC_NM	lean	scg_1_N61AACGGGACATTCACCC	Des	0.184	Des
SC_NM	lean	scg_1_N61AACGGGACATTCACCC	Pecam1	0.391086	Cd31
SC_NM	lean	scg_1_N61AACGGGACATTCACCC	Ptprc	0.247227	Cd45
Endothelial cells	lean	scg_1_N61AACGGGATCACTACGA	Il7r	0.939423	Il7r
Endothelial cells	lean	scg_1_N61AACGGGATCACTACGA	Adgre1	0.334911	F480
Endothelial cells	lean	scg_1_N61AACGGGATCACTACGA	Tmem119	0.528751	Tmem119
Endothelial cells	lean	scg_1_N61AACGGGATCACTACGA	Itgax	0.340261	Cd11c
Endothelial cells	lean	scg_1_N61AACGGGATCACTACGA	Th	0.200819	Th
Endothelial cells	lean	scg_1_N61AACGGGATCACTACGA	Mbp	0.485958	Mbp
Endothelial cells	lean	scg_1_N61AACGGGATCACTACGA	Cdh2	0.416439	Cdh2
Endothelial cells	lean	scg_1_N61AACGGGATCACTACGA	Des	0.487671	Des
Endothelial cells	lean	scg_1_N61AACGGGATCACTACGA	Pecam1	2.51642	Cd31
Endothelial cells	lean	scg_1_N61AACGGGATCACTACGA	Ptprc	0.526558	Cd45
SC_NM	lean	scg_1_N61AACGTCACATACAGGG	Il7r	0.27476	Il7r
SC_NM	lean	scg_1_N61AACGTCACATACAGGG	Adgre1	0.240951	F480
SC_NM	lean	scg_1_N61AACGTCACATACAGGG	Tmem119	0.226598	Tmem119
SC_NM	lean	scg_1_N61AACGTCACATACAGGG	Itgax	0.168611	Cd11c
SC_NM	lean	scg_1_N61AACGTCACATACAGGG	Th	0.183282	Th
SC_NM	lean	scg_1_N61AACGTCACATACAGGG	Mbp	2.11173	Mbp
SC_NM	lean	scg_1_N61AACGTCACATACAGGG	Cdh2	1.53537	Cdh2
SC_NM	lean	scg_1_N61AACGTCACATACAGGG	Des	0.396782	Des
SC_NM	lean	scg_1_N61AACGTCACATACAGGG	Pecam1	0.353529	Cd31
SC_NM	lean	scg_1_N61AACGTCACATACAGGG	Ptprc	0.542184	Cd45
SC_M	lean	scg_1_N61AACTTCTCACAAGCAG	Il7r	0.29768	Il7r
SC_M	lean	scg_1_N61AACTTCTCACAAGCAG	Adgre1	0.229246	F480
SC_M	lean	scg_1_N61AACTTCTCACAAGCAG	Tmem119	0.229332	Tmem119
SC_M	lean	scg_1_N61AACTTCTCACAAGCAG	Itgax	0.153069	Cd11c
SC_M	lean	scg_1_N61AACTTCTCACAAGCAG	Th	0.182744	Th
SC_M	lean	scg_1_N61AACTTCTCACAAGCAG	Mbp	3.89077	Mbp
SC_M	lean	scg_1_N61AACTTCTCACAAGCAG	Cdh2	0.568735	Cdh2
SC_M	lean	scg_1_N61AACTTCTCACAAGCAG	Des	0.311104	Des
SC_M	lean	scg_1_N61AACTTCTCACAAGCAG	Pecam1	0.45877	Cd31
SC_M	lean	scg_1_N61AACTTCTCACAAGCAG	Ptprc	0.439834	Cd45
SC_NM	lean	scg_1_N61AACTTCTGTTTGGGTT	Il7r	0.0789229	Il7r
SC_NM	lean	scg_1_N61AACTTCTGTTTGGGTT	Adgre1	0.122522	F480
SC_NM	lean	scg_1_N61AACTTCTGTTTGGGTT	Tmem119	0.0656817	Tmem119
SC_NM	lean	scg_1_N61AACTTCTGTTTGGGTT	Itgax	0.0430753	Cd11c
SC_NM	lean	scg_1_N61AACTTCTGTTTGGGTT	Th	0.22613	Th
SC_NM	lean	scg_1_N61AACTTCTGTTTGGGTT	Mbp	1.60598	Mbp
SC_NM	lean	scg_1_N61AACTTCTGTTTGGGTT	Cdh2	1.29977	Cdh2
SC_NM	lean	scg_1_N61AACTTCTGTTTGGGTT	Des	0.0702581	Des
SC_NM	lean	scg_1_N61AACTTCTGTTTGGGTT	Pecam1	0.170171	Cd31
SC_NM	lean	scg_1_N61AACTTCTGTTTGGGTT	Ptprc	0.151209	Cd45
SC_NM	lean	scg_1_N61AAGAACAAGAAGCTGC	Il7r	0.297436	Il7r
SC_NM	lean	scg_1_N61AAGAACAAGAAGCTGC	Adgre1	0.348678	F480
SC_NM	lean	scg_1_N61AAGAACAAGAAGCTGC	Tmem119	0.350827	Tmem119
SC_NM	lean	scg_1_N61AAGAACAAGAAGCTGC	Itgax	0.199903	Cd11c
SC_NM	lean	scg_1_N61AAGAACAAGAAGCTGC	Th	0.209713	Th
SC_NM	lean	scg_1_N61AAGAACAAGAAGCTGC	Mbp	1.72448	Mbp
SC_NM	lean	scg_1_N61AAGAACAAGAAGCTGC	Cdh2	1.1429	Cdh2
SC_NM	lean	scg_1_N61AAGAACAAGAAGCTGC	Des	0.317096	Des
SC_NM	lean	scg_1_N61AAGAACAAGAAGCTGC	Pecam1	0.545575	Cd31
SC_NM	lean	scg_1_N61AAGAACAAGAAGCTGC	Ptprc	0.835694	Cd45
DCs	lean	scg_1_N61AAGACTCAGTTGGAGC	Il7r	0.551748	Il7r
DCs	lean	scg_1_N61AAGACTCAGTTGGAGC	Adgre1	0.937492	F480
DCs	lean	scg_1_N61AAGACTCAGTTGGAGC	Tmem119	0.826379	Tmem119
DCs	lean	scg_1_N61AAGACTCAGTTGGAGC	Itgax	1.27314	Cd11c
DCs	lean	scg_1_N61AAGACTCAGTTGGAGC	Th	0.113372	Th
DCs	lean	scg_1_N61AAGACTCAGTTGGAGC	Mbp	0.721333	Mbp
DCs	lean	scg_1_N61AAGACTCAGTTGGAGC	Cdh2	0.345168	Cdh2
DCs	lean	scg_1_N61AAGACTCAGTTGGAGC	Des	0.247674	Des
DCs	lean	scg_1_N61AAGACTCAGTTGGAGC	Pecam1	0.391023	Cd31
DCs	lean	scg_1_N61AAGACTCAGTTGGAGC	Ptprc	2.15016	Cd45
Neurons	lean	scg_1_N61AAGACTCTCTATTGTC	Il7r	0.102626	Il7r
Neurons	lean	scg_1_N61AAGACTCTCTATTGTC	Adgre1	0.330882	F480
Neurons	lean	scg_1_N61AAGACTCTCTATTGTC	Tmem119	0.0811156	Tmem119
Neurons	lean	scg_1_N61AAGACTCTCTATTGTC	Itgax	0.0703119	Cd11c
Neurons	lean	scg_1_N61AAGACTCTCTATTGTC	Th	3.21148	Th
Neurons	lean	scg_1_N61AAGACTCTCTATTGTC	Mbp	0.0656308	Mbp
Neurons	lean	scg_1_N61AAGACTCTCTATTGTC	Cdh2	0.0906466	Cdh2
Neurons	lean	scg_1_N61AAGACTCTCTATTGTC	Des	0.1395	Des
Neurons	lean	scg_1_N61AAGACTCTCTATTGTC	Pecam1	0.0724297	Cd31
Neurons	lean	scg_1_N61AAGACTCTCTATTGTC	Ptprc	0.10758	Cd45
SC_NM	lean	scg_1_N61AAGCGAGAGGCTCTCG	Il7r	0.100245	Il7r
SC_NM	lean	scg_1_N61AAGCGAGAGGCTCTCG	Adgre1	0.167654	F480
SC_NM	lean	scg_1_N61AAGCGAGAGGCTCTCG	Tmem119	0.0862494	Tmem119
SC_NM	lean	scg_1_N61AAGCGAGAGGCTCTCG	Itgax	0.050671	Cd11c
SC_NM	lean	scg_1_N61AAGCGAGAGGCTCTCG	Th	0.258713	Th
SC_NM	lean	scg_1_N61AAGCGAGAGGCTCTCG	Mbp	1.63342	Mbp
SC_NM	lean	scg_1_N61AAGCGAGAGGCTCTCG	Cdh2	1.41027	Cdh2
SC_NM	lean	scg_1_N61AAGCGAGAGGCTCTCG	Des	0.127816	Des
SC_NM	lean	scg_1_N61AAGCGAGAGGCTCTCG	Pecam1	0.342264	Cd31
SC_NM	lean	scg_1_N61AAGCGAGAGGCTCTCG	Ptprc	0.245783	Cd45
SC_NM	lean	scg_1_N61AAGCGAGTCGTGGCTG	Il7r	0.179938	Il7r
SC_NM	lean	scg_1_N61AAGCGAGTCGTGGCTG	Adgre1	0.222453	F480
SC_NM	lean	scg_1_N61AAGCGAGTCGTGGCTG	Tmem119	0.158162	Tmem119
SC_NM	lean	scg_1_N61AAGCGAGTCGTGGCTG	Itgax	0.123107	Cd11c
SC_NM	lean	scg_1_N61AAGCGAGTCGTGGCTG	Th	0.157399	Th
SC_NM	lean	scg_1_N61AAGCGAGTCGTGGCTG	Mbp	1.43474	Mbp
SC_NM	lean	scg_1_N61AAGCGAGTCGTGGCTG	Cdh2	1.30814	Cdh2
SC_NM	lean	scg_1_N61AAGCGAGTCGTGGCTG	Des	0.211414	Des
SC_NM	lean	scg_1_N61AAGCGAGTCGTGGCTG	Pecam1	0.318624	Cd31
SC_NM	lean	scg_1_N61AAGCGAGTCGTGGCTG	Ptprc	0.729005	Cd45
SC_NM	lean	scg_1_N61AAGCGTTAGTAGTCTC	Il7r	0.143317	Il7r
SC_NM	lean	scg_1_N61AAGCGTTAGTAGTCTC	Adgre1	0.224798	F480
SC_NM	lean	scg_1_N61AAGCGTTAGTAGTCTC	Tmem119	0.11535	Tmem119
SC_NM	lean	scg_1_N61AAGCGTTAGTAGTCTC	Itgax	0.0459097	Cd11c
SC_NM	lean	scg_1_N61AAGCGTTAGTAGTCTC	Th	0.360201	Th
SC_NM	lean	scg_1_N61AAGCGTTAGTAGTCTC	Mbp	1.6044	Mbp
SC_NM	lean	scg_1_N61AAGCGTTAGTAGTCTC	Cdh2	1.23951	Cdh2
SC_NM	lean	scg_1_N61AAGCGTTAGTAGTCTC	Des	0.0629462	Des
SC_NM	lean	scg_1_N61AAGCGTTAGTAGTCTC	Pecam1	0.345213	Cd31
SC_NM	lean	scg_1_N61AAGCGTTAGTAGTCTC	Ptprc	0.314772	Cd45
SC_NM	lean	scg_1_N61AAGGAATGTCGGTAAG	Il7r	0.0888928	Il7r
SC_NM	lean	scg_1_N61AAGGAATGTCGGTAAG	Adgre1	0.182457	F480
SC_NM	lean	scg_1_N61AAGGAATGTCGGTAAG	Tmem119	0.0849614	Tmem119
SC_NM	lean	scg_1_N61AAGGAATGTCGGTAAG	Itgax	0.0429006	Cd11c
SC_NM	lean	scg_1_N61AAGGAATGTCGGTAAG	Th	0.275028	Th
SC_NM	lean	scg_1_N61AAGGAATGTCGGTAAG	Mbp	1.62246	Mbp
SC_NM	lean	scg_1_N61AAGGAATGTCGGTAAG	Cdh2	1.262	Cdh2
SC_NM	lean	scg_1_N61AAGGAATGTCGGTAAG	Des	0.0834953	Des
SC_NM	lean	scg_1_N61AAGGAATGTCGGTAAG	Pecam1	0.250694	Cd31
SC_NM	lean	scg_1_N61AAGGAATGTCGGTAAG	Ptprc	0.254725	Cd45
SC_NM	lean	scg_1_N61AAGGTAACAAATCAAG	Il7r	0.114848	Il7r
SC_NM	lean	scg_1_N61AAGGTAACAAATCAAG	Adgre1	0.167155	F480
SC_NM	lean	scg_1_N61AAGGTAACAAATCAAG	Tmem119	0.11147	Tmem119
SC_NM	lean	scg_1_N61AAGGTAACAAATCAAG	Itgax	0.0572728	Cd11c
SC_NM	lean	scg_1_N61AAGGTAACAAATCAAG	Th	0.278356	Th
SC_NM	lean	scg_1_N61AAGGTAACAAATCAAG	Mbp	1.58002	Mbp
SC_NM	lean	scg_1_N61AAGGTAACAAATCAAG	Cdh2	1.42984	Cdh2
SC_NM	lean	scg_1_N61AAGGTAACAAATCAAG	Des	0.120197	Des
SC_NM	lean	scg_1_N61AAGGTAACAAATCAAG	Pecam1	0.306486	Cd31
SC_NM	lean	scg_1_N61AAGGTAACAAATCAAG	Ptprc	0.283391	Cd45
Macrophages	lean	scg_1_N61AAGTACCAGGGATCTG	Il7r	0.458287	Il7r
Macrophages	lean	scg_1_N61AAGTACCAGGGATCTG	Adgre1	0.964145	F480
Macrophages	lean	scg_1_N61AAGTACCAGGGATCTG	Tmem119	0.617354	Tmem119
Macrophages	lean	scg_1_N61AAGTACCAGGGATCTG	Itgax	0.17359	Cd11c
Macrophages	lean	scg_1_N61AAGTACCAGGGATCTG	Th	0.154526	Th
Macrophages	lean	scg_1_N61AAGTACCAGGGATCTG	Mbp	1.6166	Mbp
Macrophages	lean	scg_1_N61AAGTACCAGGGATCTG	Cdh2	1.0435	Cdh2
Macrophages	lean	scg_1_N61AAGTACCAGGGATCTG	Des	0.529195	Des
Macrophages	lean	scg_1_N61AAGTACCAGGGATCTG	Pecam1	0.889419	Cd31
Macrophages	lean	scg_1_N61AAGTACCAGGGATCTG	Ptprc	1.09323	Cd45
Macrophages	lean	scg_1_N61AAGTGAAGTGCAGTGA	Il7r	0.274973	Il7r
Macrophages	lean	scg_1_N61AAGTGAAGTGCAGTGA	Adgre1	1.73397	F480
Macrophages	lean	scg_1_N61AAGTGAAGTGCAGTGA	Tmem119	0.395262	Tmem119
Macrophages	lean	scg_1_N61AAGTGAAGTGCAGTGA	Itgax	0.157278	Cd11c
Macrophages	lean	scg_1_N61AAGTGAAGTGCAGTGA	Th	0.14142	Th
Macrophages	lean	scg_1_N61AAGTGAAGTGCAGTGA	Mbp	0.496956	Mbp
Macrophages	lean	scg_1_N61AAGTGAAGTGCAGTGA	Cdh2	0.330478	Cdh2
Macrophages	lean	scg_1_N61AAGTGAAGTGCAGTGA	Des	0.369138	Des
Macrophages	lean	scg_1_N61AAGTGAAGTGCAGTGA	Pecam1	0.418729	Cd31
Macrophages	lean	scg_1_N61AAGTGAAGTGCAGTGA	Ptprc	1.34632	Cd45
SC_NM	lean	scg_1_N61AATAGAGGTTGCTGAT	Il7r	0.258219	Il7r
SC_NM	lean	scg_1_N61AATAGAGGTTGCTGAT	Adgre1	0.18608	F480
SC_NM	lean	scg_1_N61AATAGAGGTTGCTGAT	Tmem119	0.203577	Tmem119
SC_NM	lean	scg_1_N61AATAGAGGTTGCTGAT	Itgax	0.128868	Cd11c
SC_NM	lean	scg_1_N61AATAGAGGTTGCTGAT	Th	0.198686	Th
SC_NM	lean	scg_1_N61AATAGAGGTTGCTGAT	Mbp	1.5635	Mbp
SC_NM	lean	scg_1_N61AATAGAGGTTGCTGAT	Cdh2	1.17935	Cdh2
SC_NM	lean	scg_1_N61AATAGAGGTTGCTGAT	Des	0.270272	Des
SC_NM	lean	scg_1_N61AATAGAGGTTGCTGAT	Pecam1	0.331417	Cd31
SC_NM	lean	scg_1_N61AATAGAGGTTGCTGAT	Ptprc	0.52529	Cd45
Endothelial cells	lean	scg_1_N61AATCACGAGGTTACAA	Il7r	0.788453	Il7r
Endothelial cells	lean	scg_1_N61AATCACGAGGTTACAA	Adgre1	0.277638	F480
Endothelial cells	lean	scg_1_N61AATCACGAGGTTACAA	Tmem119	0.452069	Tmem119
Endothelial cells	lean	scg_1_N61AATCACGAGGTTACAA	Itgax	0.23892	Cd11c
Endothelial cells	lean	scg_1_N61AATCACGAGGTTACAA	Th	0.183864	Th
Endothelial cells	lean	scg_1_N61AATCACGAGGTTACAA	Mbp	0.627524	Mbp
Endothelial cells	lean	scg_1_N61AATCACGAGGTTACAA	Cdh2	0.490363	Cdh2
Endothelial cells	lean	scg_1_N61AATCACGAGGTTACAA	Des	0.56969	Des
Endothelial cells	lean	scg_1_N61AATCACGAGGTTACAA	Pecam1	2.50111	Cd31
Endothelial cells	lean	scg_1_N61AATCACGAGGTTACAA	Ptprc	0.396142	Cd45
SC_M	lean	scg_1_N61AATCACGCATCAGCTA	Il7r	0.300552	Il7r
SC_M	lean	scg_1_N61AATCACGCATCAGCTA	Adgre1	0.229283	F480
SC_M	lean	scg_1_N61AATCACGCATCAGCTA	Tmem119	0.216292	Tmem119
SC_M	lean	scg_1_N61AATCACGCATCAGCTA	Itgax	0.141607	Cd11c
SC_M	lean	scg_1_N61AATCACGCATCAGCTA	Th	0.154583	Th
SC_M	lean	scg_1_N61AATCACGCATCAGCTA	Mbp	3.4592	Mbp
SC_M	lean	scg_1_N61AATCACGCATCAGCTA	Cdh2	0.604665	Cdh2
SC_M	lean	scg_1_N61AATCACGCATCAGCTA	Des	0.281718	Des
SC_M	lean	scg_1_N61AATCACGCATCAGCTA	Pecam1	0.474628	Cd31
SC_M	lean	scg_1_N61AATCACGCATCAGCTA	Ptprc	0.478168	Cd45
SC_NM	lean	scg_1_N61AATCACGGTACCGTCG	Il7r	0.115399	Il7r
SC_NM	lean	scg_1_N61AATCACGGTACCGTCG	Adgre1	0.179392	F480
SC_NM	lean	scg_1_N61AATCACGGTACCGTCG	Tmem119	0.115508	Tmem119
SC_NM	lean	scg_1_N61AATCACGGTACCGTCG	Itgax	0.0592521	Cd11c
SC_NM	lean	scg_1_N61AATCACGGTACCGTCG	Th	0.264556	Th
SC_NM	lean	scg_1_N61AATCACGGTACCGTCG	Mbp	1.50037	Mbp
SC_NM	lean	scg_1_N61AATCACGGTACCGTCG	Cdh2	1.35756	Cdh2
SC_NM	lean	scg_1_N61AATCACGGTACCGTCG	Des	0.177558	Des
SC_NM	lean	scg_1_N61AATCACGGTACCGTCG	Pecam1	0.346842	Cd31
SC_NM	lean	scg_1_N61AATCACGGTACCGTCG	Ptprc	0.216169	Cd45
Macrophages	lean	scg_1_N61AATCACGGTCAGTTTG	Il7r	0.352719	Il7r
Macrophages	lean	scg_1_N61AATCACGGTCAGTTTG	Adgre1	1.72624	F480
Macrophages	lean	scg_1_N61AATCACGGTCAGTTTG	Tmem119	0.671572	Tmem119
Macrophages	lean	scg_1_N61AATCACGGTCAGTTTG	Itgax	0.162102	Cd11c
Macrophages	lean	scg_1_N61AATCACGGTCAGTTTG	Th	0.160912	Th
Macrophages	lean	scg_1_N61AATCACGGTCAGTTTG	Mbp	0.669966	Mbp
Macrophages	lean	scg_1_N61AATCACGGTCAGTTTG	Cdh2	0.442948	Cdh2
Macrophages	lean	scg_1_N61AATCACGGTCAGTTTG	Des	0.312918	Des
Macrophages	lean	scg_1_N61AATCACGGTCAGTTTG	Pecam1	0.464251	Cd31
Macrophages	lean	scg_1_N61AATCACGGTCAGTTTG	Ptprc	1.49383	Cd45
SC_NM	lean	scg_1_N61AATCGACAGCTAATGA	Il7r	0.169768	Il7r
SC_NM	lean	scg_1_N61AATCGACAGCTAATGA	Adgre1	0.209367	F480
SC_NM	lean	scg_1_N61AATCGACAGCTAATGA	Tmem119	0.116458	Tmem119
SC_NM	lean	scg_1_N61AATCGACAGCTAATGA	Itgax	0.0906117	Cd11c
SC_NM	lean	scg_1_N61AATCGACAGCTAATGA	Th	0.228746	Th
SC_NM	lean	scg_1_N61AATCGACAGCTAATGA	Mbp	1.33475	Mbp
SC_NM	lean	scg_1_N61AATCGACAGCTAATGA	Cdh2	1.20744	Cdh2
SC_NM	lean	scg_1_N61AATCGACAGCTAATGA	Des	0.148637	Des
SC_NM	lean	scg_1_N61AATCGACAGCTAATGA	Pecam1	0.386715	Cd31
SC_NM	lean	scg_1_N61AATCGACAGCTAATGA	Ptprc	0.534508	Cd45
SC_NM	lean	scg_1_N61AATCGTGAGCTATCTG	Il7r	0.0664925	Il7r
SC_NM	lean	scg_1_N61AATCGTGAGCTATCTG	Adgre1	0.143538	F480
SC_NM	lean	scg_1_N61AATCGTGAGCTATCTG	Tmem119	0.0880241	Tmem119
SC_NM	lean	scg_1_N61AATCGTGAGCTATCTG	Itgax	0.0352807	Cd11c
SC_NM	lean	scg_1_N61AATCGTGAGCTATCTG	Th	0.361674	Th
SC_NM	lean	scg_1_N61AATCGTGAGCTATCTG	Mbp	1.40767	Mbp
SC_NM	lean	scg_1_N61AATCGTGAGCTATCTG	Cdh2	1.3307	Cdh2
SC_NM	lean	scg_1_N61AATCGTGAGCTATCTG	Des	0.0856074	Des
SC_NM	lean	scg_1_N61AATCGTGAGCTATCTG	Pecam1	0.241701	Cd31
SC_NM	lean	scg_1_N61AATCGTGAGCTATCTG	Ptprc	0.162206	Cd45
SC_NM	lean	scg_1_N61AATCGTGAGCTGACCC	Il7r	0.098732	Il7r
SC_NM	lean	scg_1_N61AATCGTGAGCTGACCC	Adgre1	0.137885	F480
SC_NM	lean	scg_1_N61AATCGTGAGCTGACCC	Tmem119	0.0987597	Tmem119
SC_NM	lean	scg_1_N61AATCGTGAGCTGACCC	Itgax	0.0554951	Cd11c
SC_NM	lean	scg_1_N61AATCGTGAGCTGACCC	Th	0.24849	Th
SC_NM	lean	scg_1_N61AATCGTGAGCTGACCC	Mbp	1.38713	Mbp
SC_NM	lean	scg_1_N61AATCGTGAGCTGACCC	Cdh2	1.36571	Cdh2
SC_NM	lean	scg_1_N61AATCGTGAGCTGACCC	Des	0.138429	Des
SC_NM	lean	scg_1_N61AATCGTGAGCTGACCC	Pecam1	0.240716	Cd31
SC_NM	lean	scg_1_N61AATCGTGAGCTGACCC	Ptprc	0.153788	Cd45
SC_M	lean	scg_1_N61AATCGTGGTCCGGATC	Il7r	0.337519	Il7r
SC_M	lean	scg_1_N61AATCGTGGTCCGGATC	Adgre1	0.253249	F480
SC_M	lean	scg_1_N61AATCGTGGTCCGGATC	Tmem119	0.22757	Tmem119
SC_M	lean	scg_1_N61AATCGTGGTCCGGATC	Itgax	0.175534	Cd11c
SC_M	lean	scg_1_N61AATCGTGGTCCGGATC	Th	0.149435	Th
SC_M	lean	scg_1_N61AATCGTGGTCCGGATC	Mbp	4.3121	Mbp
SC_M	lean	scg_1_N61AATCGTGGTCCGGATC	Cdh2	0.545312	Cdh2
SC_M	lean	scg_1_N61AATCGTGGTCCGGATC	Des	0.37692	Des
SC_M	lean	scg_1_N61AATCGTGGTCCGGATC	Pecam1	0.50652	Cd31
SC_M	lean	scg_1_N61AATCGTGGTCCGGATC	Ptprc	0.430937	Cd45
Endothelial cells	lean	scg_1_N61AATCGTGTCAAATGCC	Il7r	0.308646	Il7r
Endothelial cells	lean	scg_1_N61AATCGTGTCAAATGCC	Adgre1	0.171864	F480
Endothelial cells	lean	scg_1_N61AATCGTGTCAAATGCC	Tmem119	0.196825	Tmem119
Endothelial cells	lean	scg_1_N61AATCGTGTCAAATGCC	Itgax	0.0344872	Cd11c
Endothelial cells	lean	scg_1_N61AATCGTGTCAAATGCC	Th	0.282292	Th
Endothelial cells	lean	scg_1_N61AATCGTGTCAAATGCC	Mbp	0.825268	Mbp
Endothelial cells	lean	scg_1_N61AATCGTGTCAAATGCC	Cdh2	0.526657	Cdh2
Endothelial cells	lean	scg_1_N61AATCGTGTCAAATGCC	Des	0.0981337	Des
Endothelial cells	lean	scg_1_N61AATCGTGTCAAATGCC	Pecam1	1.20266	Cd31
Endothelial cells	lean	scg_1_N61AATCGTGTCAAATGCC	Ptprc	0.276452	Cd45
SC_NM	lean	scg_1_N61AATGACCTCTCGGCTT	Il7r	0.0969543	Il7r
SC_NM	lean	scg_1_N61AATGACCTCTCGGCTT	Adgre1	0.145289	F480
SC_NM	lean	scg_1_N61AATGACCTCTCGGCTT	Tmem119	0.0876773	Tmem119
SC_NM	lean	scg_1_N61AATGACCTCTCGGCTT	Itgax	0.0492237	Cd11c
SC_NM	lean	scg_1_N61AATGACCTCTCGGCTT	Th	0.219448	Th
SC_NM	lean	scg_1_N61AATGACCTCTCGGCTT	Mbp	1.83411	Mbp
SC_NM	lean	scg_1_N61AATGACCTCTCGGCTT	Cdh2	1.35387	Cdh2
SC_NM	lean	scg_1_N61AATGACCTCTCGGCTT	Des	0.107154	Des
SC_NM	lean	scg_1_N61AATGACCTCTCGGCTT	Pecam1	0.239684	Cd31
SC_NM	lean	scg_1_N61AATGACCTCTCGGCTT	Ptprc	0.203371	Cd45
Macrophages	lean	scg_1_N61AATGGCTAGGCGATAC	Il7r	0.206871	Il7r
Macrophages	lean	scg_1_N61AATGGCTAGGCGATAC	Adgre1	1.43668	F480
Macrophages	lean	scg_1_N61AATGGCTAGGCGATAC	Tmem119	0.416804	Tmem119
Macrophages	lean	scg_1_N61AATGGCTAGGCGATAC	Itgax	0.222411	Cd11c
Macrophages	lean	scg_1_N61AATGGCTAGGCGATAC	Th	0.212567	Th
Macrophages	lean	scg_1_N61AATGGCTAGGCGATAC	Mbp	0.64809	Mbp
Macrophages	lean	scg_1_N61AATGGCTAGGCGATAC	Cdh2	0.549191	Cdh2
Macrophages	lean	scg_1_N61AATGGCTAGGCGATAC	Des	0.347331	Des
Macrophages	lean	scg_1_N61AATGGCTAGGCGATAC	Pecam1	0.680471	Cd31
Macrophages	lean	scg_1_N61AATGGCTAGGCGATAC	Ptprc	1.81513	Cd45
Macrophages	lean	scg_1_N61AATGGCTTCCGATAGT	Il7r	0.320417	Il7r
Macrophages	lean	scg_1_N61AATGGCTTCCGATAGT	Adgre1	1.67595	F480
Macrophages	lean	scg_1_N61AATGGCTTCCGATAGT	Tmem119	0.511165	Tmem119
Macrophages	lean	scg_1_N61AATGGCTTCCGATAGT	Itgax	0.180686	Cd11c
Macrophages	lean	scg_1_N61AATGGCTTCCGATAGT	Th	0.173644	Th
Macrophages	lean	scg_1_N61AATGGCTTCCGATAGT	Mbp	0.640832	Mbp
Macrophages	lean	scg_1_N61AATGGCTTCCGATAGT	Cdh2	0.439063	Cdh2
Macrophages	lean	scg_1_N61AATGGCTTCCGATAGT	Des	0.427735	Des
Macrophages	lean	scg_1_N61AATGGCTTCCGATAGT	Pecam1	0.49943	Cd31
Macrophages	lean	scg_1_N61AATGGCTTCCGATAGT	Ptprc	1.45456	Cd45
Neurons	lean	scg_1_N61AATTCCTCAACCAACT	Il7r	0.098	Il7r
Neurons	lean	scg_1_N61AATTCCTCAACCAACT	Adgre1	0.314455	F480
Neurons	lean	scg_1_N61AATTCCTCAACCAACT	Tmem119	0.0800592	Tmem119
Neurons	lean	scg_1_N61AATTCCTCAACCAACT	Itgax	0.0699395	Cd11c
Neurons	lean	scg_1_N61AATTCCTCAACCAACT	Th	3.12254	Th
Neurons	lean	scg_1_N61AATTCCTCAACCAACT	Mbp	0.0717372	Mbp
Neurons	lean	scg_1_N61AATTCCTCAACCAACT	Cdh2	0.100077	Cdh2
Neurons	lean	scg_1_N61AATTCCTCAACCAACT	Des	0.12887	Des
Neurons	lean	scg_1_N61AATTCCTCAACCAACT	Pecam1	0.0822573	Cd31
Neurons	lean	scg_1_N61AATTCCTCAACCAACT	Ptprc	0.104984	Cd45
SC_NM	lean	scg_1_N61AATTCCTGTGAATAAC	Il7r	0.0965384	Il7r
SC_NM	lean	scg_1_N61AATTCCTGTGAATAAC	Adgre1	0.146043	F480
SC_NM	lean	scg_1_N61AATTCCTGTGAATAAC	Tmem119	0.104553	Tmem119
SC_NM	lean	scg_1_N61AATTCCTGTGAATAAC	Itgax	0.063618	Cd11c
SC_NM	lean	scg_1_N61AATTCCTGTGAATAAC	Th	0.202298	Th
SC_NM	lean	scg_1_N61AATTCCTGTGAATAAC	Mbp	1.54995	Mbp
SC_NM	lean	scg_1_N61AATTCCTGTGAATAAC	Cdh2	1.47645	Cdh2
SC_NM	lean	scg_1_N61AATTCCTGTGAATAAC	Des	0.20084	Des
SC_NM	lean	scg_1_N61AATTCCTGTGAATAAC	Pecam1	0.27772	Cd31
SC_NM	lean	scg_1_N61AATTCCTGTGAATAAC	Ptprc	0.208512	Cd45
Neurons	lean	scg_1_N61AATTTCCAGAGGCGGA	Il7r	0.0930614	Il7r
Neurons	lean	scg_1_N61AATTTCCAGAGGCGGA	Adgre1	0.310738	F480
Neurons	lean	scg_1_N61AATTTCCAGAGGCGGA	Tmem119	0.0807709	Tmem119
Neurons	lean	scg_1_N61AATTTCCAGAGGCGGA	Itgax	0.0677415	Cd11c
Neurons	lean	scg_1_N61AATTTCCAGAGGCGGA	Th	3.07776	Th
Neurons	lean	scg_1_N61AATTTCCAGAGGCGGA	Mbp	0.0888463	Mbp
Neurons	lean	scg_1_N61AATTTCCAGAGGCGGA	Cdh2	0.121896	Cdh2
Neurons	lean	scg_1_N61AATTTCCAGAGGCGGA	Des	0.135352	Des
Neurons	lean	scg_1_N61AATTTCCAGAGGCGGA	Pecam1	0.0776983	Cd31
Neurons	lean	scg_1_N61AATTTCCAGAGGCGGA	Ptprc	0.104151	Cd45
SC_M	lean	scg_1_N61ACAAAGACACTGGCCA	Il7r	0.310886	Il7r
SC_M	lean	scg_1_N61ACAAAGACACTGGCCA	Adgre1	0.264968	F480
SC_M	lean	scg_1_N61ACAAAGACACTGGCCA	Tmem119	0.202366	Tmem119
SC_M	lean	scg_1_N61ACAAAGACACTGGCCA	Itgax	0.167919	Cd11c
SC_M	lean	scg_1_N61ACAAAGACACTGGCCA	Th	0.135142	Th
SC_M	lean	scg_1_N61ACAAAGACACTGGCCA	Mbp	4.60929	Mbp
SC_M	lean	scg_1_N61ACAAAGACACTGGCCA	Cdh2	0.565749	Cdh2
SC_M	lean	scg_1_N61ACAAAGACACTGGCCA	Des	0.384966	Des
SC_M	lean	scg_1_N61ACAAAGACACTGGCCA	Pecam1	0.48032	Cd31
SC_M	lean	scg_1_N61ACAAAGACACTGGCCA	Ptprc	0.344507	Cd45
DCs	lean	scg_1_N61ACAACCAAGGTCATTC	Il7r	0.66924	Il7r
DCs	lean	scg_1_N61ACAACCAAGGTCATTC	Adgre1	0.15221	F480
DCs	lean	scg_1_N61ACAACCAAGGTCATTC	Tmem119	0.261255	Tmem119
DCs	lean	scg_1_N61ACAACCAAGGTCATTC	Itgax	0.626996	Cd11c
DCs	lean	scg_1_N61ACAACCAAGGTCATTC	Th	0.108788	Th
DCs	lean	scg_1_N61ACAACCAAGGTCATTC	Mbp	0.583746	Mbp
DCs	lean	scg_1_N61ACAACCAAGGTCATTC	Cdh2	0.162074	Cdh2
DCs	lean	scg_1_N61ACAACCAAGGTCATTC	Des	0.0868481	Des
DCs	lean	scg_1_N61ACAACCAAGGTCATTC	Pecam1	0.246407	Cd31
DCs	lean	scg_1_N61ACAACCAAGGTCATTC	Ptprc	2.15521	Cd45
Tregs	lean	scg_1_N61ACAACCATCGTGACTA	Il7r	1.9903	Il7r
Tregs	lean	scg_1_N61ACAACCATCGTGACTA	Adgre1	0.215484	F480
Tregs	lean	scg_1_N61ACAACCATCGTGACTA	Tmem119	0.317963	Tmem119
Tregs	lean	scg_1_N61ACAACCATCGTGACTA	Itgax	0.330685	Cd11c
Tregs	lean	scg_1_N61ACAACCATCGTGACTA	Th	0.2379	Th
Tregs	lean	scg_1_N61ACAACCATCGTGACTA	Mbp	0.707823	Mbp
Tregs	lean	scg_1_N61ACAACCATCGTGACTA	Cdh2	0.316045	Cdh2
Tregs	lean	scg_1_N61ACAACCATCGTGACTA	Des	0.262354	Des
Tregs	lean	scg_1_N61ACAACCATCGTGACTA	Pecam1	0.623593	Cd31
Tregs	lean	scg_1_N61ACAACCATCGTGACTA	Ptprc	2.41065	Cd45
SC_M	lean	scg_1_N61ACAAGCTCAAATCGGG	Il7r	0.250781	Il7r
SC_M	lean	scg_1_N61ACAAGCTCAAATCGGG	Adgre1	0.232298	F480
SC_M	lean	scg_1_N61ACAAGCTCAAATCGGG	Tmem119	0.235065	Tmem119
SC_M	lean	scg_1_N61ACAAGCTCAAATCGGG	Itgax	0.126253	Cd11c
SC_M	lean	scg_1_N61ACAAGCTCAAATCGGG	Th	0.24369	Th
SC_M	lean	scg_1_N61ACAAGCTCAAATCGGG	Mbp	3.41624	Mbp
SC_M	lean	scg_1_N61ACAAGCTCAAATCGGG	Cdh2	0.63558	Cdh2
SC_M	lean	scg_1_N61ACAAGCTCAAATCGGG	Des	0.240395	Des
SC_M	lean	scg_1_N61ACAAGCTCAAATCGGG	Pecam1	0.400531	Cd31
SC_M	lean	scg_1_N61ACAAGCTCAAATCGGG	Ptprc	0.405939	Cd45
SC_M	lean	scg_1_N61ACACAGTTCGAAGGAC	Il7r	0.255421	Il7r
SC_M	lean	scg_1_N61ACACAGTTCGAAGGAC	Adgre1	0.188178	F480
SC_M	lean	scg_1_N61ACACAGTTCGAAGGAC	Tmem119	0.200963	Tmem119
SC_M	lean	scg_1_N61ACACAGTTCGAAGGAC	Itgax	0.11526	Cd11c
SC_M	lean	scg_1_N61ACACAGTTCGAAGGAC	Th	0.182314	Th
SC_M	lean	scg_1_N61ACACAGTTCGAAGGAC	Mbp	3.30761	Mbp
SC_M	lean	scg_1_N61ACACAGTTCGAAGGAC	Cdh2	0.539327	Cdh2
SC_M	lean	scg_1_N61ACACAGTTCGAAGGAC	Des	0.226848	Des
SC_M	lean	scg_1_N61ACACAGTTCGAAGGAC	Pecam1	0.433089	Cd31
SC_M	lean	scg_1_N61ACACAGTTCGAAGGAC	Ptprc	0.430286	Cd45
Macrophages	lean	scg_1_N61ACACCAACACCATAAC	Il7r	0.50337	Il7r
Macrophages	lean	scg_1_N61ACACCAACACCATAAC	Adgre1	1.24326	F480
Macrophages	lean	scg_1_N61ACACCAACACCATAAC	Tmem119	0.714702	Tmem119
Macrophages	lean	scg_1_N61ACACCAACACCATAAC	Itgax	0.308692	Cd11c
Macrophages	lean	scg_1_N61ACACCAACACCATAAC	Th	0.117725	Th
Macrophages	lean	scg_1_N61ACACCAACACCATAAC	Mbp	1.17606	Mbp
Macrophages	lean	scg_1_N61ACACCAACACCATAAC	Cdh2	0.755339	Cdh2
Macrophages	lean	scg_1_N61ACACCAACACCATAAC	Des	0.55349	Des
Macrophages	lean	scg_1_N61ACACCAACACCATAAC	Pecam1	0.85227	Cd31
Macrophages	lean	scg_1_N61ACACCAACACCATAAC	Ptprc	2.03971	Cd45
Macrophages	lean	scg_1_N61ACAGAAATCCGCATAA	Il7r	0.513444	Il7r
Macrophages	lean	scg_1_N61ACAGAAATCCGCATAA	Adgre1	1.36044	F480
Macrophages	lean	scg_1_N61ACAGAAATCCGCATAA	Tmem119	1.10886	Tmem119
Macrophages	lean	scg_1_N61ACAGAAATCCGCATAA	Itgax	0.546258	Cd11c
Macrophages	lean	scg_1_N61ACAGAAATCCGCATAA	Th	0.146349	Th
Macrophages	lean	scg_1_N61ACAGAAATCCGCATAA	Mbp	0.495083	Mbp
Macrophages	lean	scg_1_N61ACAGAAATCCGCATAA	Cdh2	0.223452	Cdh2
Macrophages	lean	scg_1_N61ACAGAAATCCGCATAA	Des	0.213433	Des
Macrophages	lean	scg_1_N61ACAGAAATCCGCATAA	Pecam1	0.527601	Cd31
Macrophages	lean	scg_1_N61ACAGAAATCCGCATAA	Ptprc	2.14804	Cd45
SC_NM	lean	scg_1_N61ACATCGATCTTTGATC	Il7r	0.148631	Il7r
SC_NM	lean	scg_1_N61ACATCGATCTTTGATC	Adgre1	0.165367	F480
SC_NM	lean	scg_1_N61ACATCGATCTTTGATC	Tmem119	0.104236	Tmem119
SC_NM	lean	scg_1_N61ACATCGATCTTTGATC	Itgax	0.0738594	Cd11c
SC_NM	lean	scg_1_N61ACATCGATCTTTGATC	Th	0.160083	Th
SC_NM	lean	scg_1_N61ACATCGATCTTTGATC	Mbp	1.69301	Mbp
SC_NM	lean	scg_1_N61ACATCGATCTTTGATC	Cdh2	1.22916	Cdh2
SC_NM	lean	scg_1_N61ACATCGATCTTTGATC	Des	0.122199	Des
SC_NM	lean	scg_1_N61ACATCGATCTTTGATC	Pecam1	0.253895	Cd31
SC_NM	lean	scg_1_N61ACATCGATCTTTGATC	Ptprc	0.421056	Cd45
SC_NM	lean	scg_1_N61ACATTTCGTAGCGCTC	Il7r	0.0832054	Il7r
SC_NM	lean	scg_1_N61ACATTTCGTAGCGCTC	Adgre1	0.182493	F480
SC_NM	lean	scg_1_N61ACATTTCGTAGCGCTC	Tmem119	0.104946	Tmem119
SC_NM	lean	scg_1_N61ACATTTCGTAGCGCTC	Itgax	0.0506088	Cd11c
SC_NM	lean	scg_1_N61ACATTTCGTAGCGCTC	Th	0.333168	Th
SC_NM	lean	scg_1_N61ACATTTCGTAGCGCTC	Mbp	1.55502	Mbp
SC_NM	lean	scg_1_N61ACATTTCGTAGCGCTC	Cdh2	1.36208	Cdh2
SC_NM	lean	scg_1_N61ACATTTCGTAGCGCTC	Des	0.157369	Des
SC_NM	lean	scg_1_N61ACATTTCGTAGCGCTC	Pecam1	0.323972	Cd31
SC_NM	lean	scg_1_N61ACATTTCGTAGCGCTC	Ptprc	0.19081	Cd45
Macrophages	lean	scg_1_N61ACATTTCTCCGTATAG	Il7r	0.274546	Il7r
Macrophages	lean	scg_1_N61ACATTTCTCCGTATAG	Adgre1	1.21082	F480
Macrophages	lean	scg_1_N61ACATTTCTCCGTATAG	Tmem119	0.536997	Tmem119
Macrophages	lean	scg_1_N61ACATTTCTCCGTATAG	Itgax	0.256224	Cd11c
Macrophages	lean	scg_1_N61ACATTTCTCCGTATAG	Th	0.25837	Th
Macrophages	lean	scg_1_N61ACATTTCTCCGTATAG	Mbp	0.744326	Mbp
Macrophages	lean	scg_1_N61ACATTTCTCCGTATAG	Cdh2	0.512994	Cdh2
Macrophages	lean	scg_1_N61ACATTTCTCCGTATAG	Des	0.261012	Des
Macrophages	lean	scg_1_N61ACATTTCTCCGTATAG	Pecam1	0.839116	Cd31
Macrophages	lean	scg_1_N61ACATTTCTCCGTATAG	Ptprc	1.70822	Cd45
Macrophages	lean	scg_1_N61ACCAACACAGCGTTTA	Il7r	0.478253	Il7r
Macrophages	lean	scg_1_N61ACCAACACAGCGTTTA	Adgre1	1.46383	F480
Macrophages	lean	scg_1_N61ACCAACACAGCGTTTA	Tmem119	1.14951	Tmem119
Macrophages	lean	scg_1_N61ACCAACACAGCGTTTA	Itgax	0.437583	Cd11c
Macrophages	lean	scg_1_N61ACCAACACAGCGTTTA	Th	0.119752	Th
Macrophages	lean	scg_1_N61ACCAACACAGCGTTTA	Mbp	0.460419	Mbp
Macrophages	lean	scg_1_N61ACCAACACAGCGTTTA	Cdh2	0.198836	Cdh2
Macrophages	lean	scg_1_N61ACCAACACAGCGTTTA	Des	0.169564	Des
Macrophages	lean	scg_1_N61ACCAACACAGCGTTTA	Pecam1	0.375722	Cd31
Macrophages	lean	scg_1_N61ACCAACACAGCGTTTA	Ptprc	1.8897	Cd45
SC_NM	lean	scg_1_N61ACCACAAAGCAACCAG	Il7r	0.0750198	Il7r
SC_NM	lean	scg_1_N61ACCACAAAGCAACCAG	Adgre1	0.165073	F480
SC_NM	lean	scg_1_N61ACCACAAAGCAACCAG	Tmem119	0.0983718	Tmem119
SC_NM	lean	scg_1_N61ACCACAAAGCAACCAG	Itgax	0.0426224	Cd11c
SC_NM	lean	scg_1_N61ACCACAAAGCAACCAG	Th	0.384579	Th
SC_NM	lean	scg_1_N61ACCACAAAGCAACCAG	Mbp	1.44962	Mbp
SC_NM	lean	scg_1_N61ACCACAAAGCAACCAG	Cdh2	1.27222	Cdh2
SC_NM	lean	scg_1_N61ACCACAAAGCAACCAG	Des	0.102515	Des
SC_NM	lean	scg_1_N61ACCACAAAGCAACCAG	Pecam1	0.241778	Cd31
SC_NM	lean	scg_1_N61ACCACAAAGCAACCAG	Ptprc	0.196151	Cd45
SC_M	lean	scg_1_N61ACCATTTGTGCCTATA	Il7r	0.32194	Il7r
SC_M	lean	scg_1_N61ACCATTTGTGCCTATA	Adgre1	0.281857	F480
SC_M	lean	scg_1_N61ACCATTTGTGCCTATA	Tmem119	0.218152	Tmem119
SC_M	lean	scg_1_N61ACCATTTGTGCCTATA	Itgax	0.175596	Cd11c
SC_M	lean	scg_1_N61ACCATTTGTGCCTATA	Th	0.154077	Th
SC_M	lean	scg_1_N61ACCATTTGTGCCTATA	Mbp	4.36562	Mbp
SC_M	lean	scg_1_N61ACCATTTGTGCCTATA	Cdh2	0.616932	Cdh2
SC_M	lean	scg_1_N61ACCATTTGTGCCTATA	Des	0.40349	Des
SC_M	lean	scg_1_N61ACCATTTGTGCCTATA	Pecam1	0.515101	Cd31
SC_M	lean	scg_1_N61ACCATTTGTGCCTATA	Ptprc	0.376166	Cd45
DCs	lean	scg_1_N61ACCCAAAAGAATAACC	Il7r	0.560317	Il7r
DCs	lean	scg_1_N61ACCCAAAAGAATAACC	Adgre1	0.793597	F480
DCs	lean	scg_1_N61ACCCAAAAGAATAACC	Tmem119	0.717035	Tmem119
DCs	lean	scg_1_N61ACCCAAAAGAATAACC	Itgax	1.18633	Cd11c
DCs	lean	scg_1_N61ACCCAAAAGAATAACC	Th	0.0843866	Th
DCs	lean	scg_1_N61ACCCAAAAGAATAACC	Mbp	0.607219	Mbp
DCs	lean	scg_1_N61ACCCAAAAGAATAACC	Cdh2	0.269437	Cdh2
DCs	lean	scg_1_N61ACCCAAAAGAATAACC	Des	0.178109	Des
DCs	lean	scg_1_N61ACCCAAAAGAATAACC	Pecam1	0.322415	Cd31
DCs	lean	scg_1_N61ACCCAAAAGAATAACC	Ptprc	2.17918	Cd45
SC_NM	lean	scg_1_N61ACCCTCAGTGTTGCCG	Il7r	0.193159	Il7r
SC_NM	lean	scg_1_N61ACCCTCAGTGTTGCCG	Adgre1	0.353135	F480
SC_NM	lean	scg_1_N61ACCCTCAGTGTTGCCG	Tmem119	0.262132	Tmem119
SC_NM	lean	scg_1_N61ACCCTCAGTGTTGCCG	Itgax	0.158702	Cd11c
SC_NM	lean	scg_1_N61ACCCTCAGTGTTGCCG	Th	0.153681	Th
SC_NM	lean	scg_1_N61ACCCTCAGTGTTGCCG	Mbp	1.42132	Mbp
SC_NM	lean	scg_1_N61ACCCTCAGTGTTGCCG	Cdh2	1.12827	Cdh2
SC_NM	lean	scg_1_N61ACCCTCAGTGTTGCCG	Des	0.214791	Des
SC_NM	lean	scg_1_N61ACCCTCAGTGTTGCCG	Pecam1	0.594387	Cd31
SC_NM	lean	scg_1_N61ACCCTCAGTGTTGCCG	Ptprc	0.946668	Cd45
DCs	lean	scg_1_N61ACCCTTGAGGCATCTT	Il7r	0.518853	Il7r
DCs	lean	scg_1_N61ACCCTTGAGGCATCTT	Adgre1	0.590171	F480
DCs	lean	scg_1_N61ACCCTTGAGGCATCTT	Tmem119	0.660126	Tmem119
DCs	lean	scg_1_N61ACCCTTGAGGCATCTT	Itgax	1.14299	Cd11c
DCs	lean	scg_1_N61ACCCTTGAGGCATCTT	Th	0.0855439	Th
DCs	lean	scg_1_N61ACCCTTGAGGCATCTT	Mbp	0.75682	Mbp
DCs	lean	scg_1_N61ACCCTTGAGGCATCTT	Cdh2	0.323702	Cdh2
DCs	lean	scg_1_N61ACCCTTGAGGCATCTT	Des	0.252958	Des
DCs	lean	scg_1_N61ACCCTTGAGGCATCTT	Pecam1	0.245818	Cd31
DCs	lean	scg_1_N61ACCCTTGAGGCATCTT	Ptprc	2.11198	Cd45
Endothelial cells	lean	scg_1_N61ACCGTTCAGACTTAAG	Il7r	0.864326	Il7r
Endothelial cells	lean	scg_1_N61ACCGTTCAGACTTAAG	Adgre1	0.331343	F480
Endothelial cells	lean	scg_1_N61ACCGTTCAGACTTAAG	Tmem119	0.479183	Tmem119
Endothelial cells	lean	scg_1_N61ACCGTTCAGACTTAAG	Itgax	0.258628	Cd11c
Endothelial cells	lean	scg_1_N61ACCGTTCAGACTTAAG	Th	0.167543	Th
Endothelial cells	lean	scg_1_N61ACCGTTCAGACTTAAG	Mbp	0.702595	Mbp
Endothelial cells	lean	scg_1_N61ACCGTTCAGACTTAAG	Cdh2	0.530749	Cdh2
Endothelial cells	lean	scg_1_N61ACCGTTCAGACTTAAG	Des	0.624567	Des
Endothelial cells	lean	scg_1_N61ACCGTTCAGACTTAAG	Pecam1	2.54167	Cd31
Endothelial cells	lean	scg_1_N61ACCGTTCAGACTTAAG	Ptprc	0.484942	Cd45
Macrophages	lean	scg_1_N61ACCGTTCAGTTGCGCC	Il7r	0.328815	Il7r
Macrophages	lean	scg_1_N61ACCGTTCAGTTGCGCC	Adgre1	1.15723	F480
Macrophages	lean	scg_1_N61ACCGTTCAGTTGCGCC	Tmem119	0.723716	Tmem119
Macrophages	lean	scg_1_N61ACCGTTCAGTTGCGCC	Itgax	0.34419	Cd11c
Macrophages	lean	scg_1_N61ACCGTTCAGTTGCGCC	Th	0.256667	Th
Macrophages	lean	scg_1_N61ACCGTTCAGTTGCGCC	Mbp	0.768051	Mbp
Macrophages	lean	scg_1_N61ACCGTTCAGTTGCGCC	Cdh2	0.483661	Cdh2
Macrophages	lean	scg_1_N61ACCGTTCAGTTGCGCC	Des	0.246241	Des
Macrophages	lean	scg_1_N61ACCGTTCAGTTGCGCC	Pecam1	0.856996	Cd31
Macrophages	lean	scg_1_N61ACCGTTCAGTTGCGCC	Ptprc	1.90071	Cd45
SC_NM	lean	scg_1_N61ACCTGAACACCATATG	Il7r	0.154579	Il7r
SC_NM	lean	scg_1_N61ACCTGAACACCATATG	Adgre1	0.218703	F480
SC_NM	lean	scg_1_N61ACCTGAACACCATATG	Tmem119	0.144795	Tmem119
SC_NM	lean	scg_1_N61ACCTGAACACCATATG	Itgax	0.0804701	Cd11c
SC_NM	lean	scg_1_N61ACCTGAACACCATATG	Th	0.300449	Th
SC_NM	lean	scg_1_N61ACCTGAACACCATATG	Mbp	1.5867	Mbp
SC_NM	lean	scg_1_N61ACCTGAACACCATATG	Cdh2	1.31742	Cdh2
SC_NM	lean	scg_1_N61ACCTGAACACCATATG	Des	0.264578	Des
SC_NM	lean	scg_1_N61ACCTGAACACCATATG	Pecam1	0.476395	Cd31
SC_NM	lean	scg_1_N61ACCTGAACACCATATG	Ptprc	0.302269	Cd45
Macrophages	lean	scg_1_N61ACCTGTCGTTAGGCTT	Il7r	0.476877	Il7r
Macrophages	lean	scg_1_N61ACCTGTCGTTAGGCTT	Adgre1	1.54119	F480
Macrophages	lean	scg_1_N61ACCTGTCGTTAGGCTT	Tmem119	1.11242	Tmem119
Macrophages	lean	scg_1_N61ACCTGTCGTTAGGCTT	Itgax	0.212543	Cd11c
Macrophages	lean	scg_1_N61ACCTGTCGTTAGGCTT	Th	0.12774	Th
Macrophages	lean	scg_1_N61ACCTGTCGTTAGGCTT	Mbp	0.777831	Mbp
Macrophages	lean	scg_1_N61ACCTGTCGTTAGGCTT	Cdh2	0.441247	Cdh2
Macrophages	lean	scg_1_N61ACCTGTCGTTAGGCTT	Des	0.271566	Des
Macrophages	lean	scg_1_N61ACCTGTCGTTAGGCTT	Pecam1	0.609989	Cd31
Macrophages	lean	scg_1_N61ACCTGTCGTTAGGCTT	Ptprc	1.82215	Cd45
Macrophages	lean	scg_1_N61ACGATCAAGTCACTCA	Il7r	0.437996	Il7r
Macrophages	lean	scg_1_N61ACGATCAAGTCACTCA	Adgre1	1.59157	F480
Macrophages	lean	scg_1_N61ACGATCAAGTCACTCA	Tmem119	0.91548	Tmem119
Macrophages	lean	scg_1_N61ACGATCAAGTCACTCA	Itgax	0.219529	Cd11c
Macrophages	lean	scg_1_N61ACGATCAAGTCACTCA	Th	0.141778	Th
Macrophages	lean	scg_1_N61ACGATCAAGTCACTCA	Mbp	0.668042	Mbp
Macrophages	lean	scg_1_N61ACGATCAAGTCACTCA	Cdh2	0.372632	Cdh2
Macrophages	lean	scg_1_N61ACGATCAAGTCACTCA	Des	0.289933	Des
Macrophages	lean	scg_1_N61ACGATCAAGTCACTCA	Pecam1	0.539312	Cd31
Macrophages	lean	scg_1_N61ACGATCAAGTCACTCA	Ptprc	1.65592	Cd45
Macrophages	lean	scg_1_N61ACGATCATCATGGAGG	Il7r	0.577327	Il7r
Macrophages	lean	scg_1_N61ACGATCATCATGGAGG	Adgre1	1.00583	F480
Macrophages	lean	scg_1_N61ACGATCATCATGGAGG	Tmem119	0.854492	Tmem119
Macrophages	lean	scg_1_N61ACGATCATCATGGAGG	Itgax	1.1005	Cd11c
Macrophages	lean	scg_1_N61ACGATCATCATGGAGG	Th	0.113298	Th
Macrophages	lean	scg_1_N61ACGATCATCATGGAGG	Mbp	0.825711	Mbp
Macrophages	lean	scg_1_N61ACGATCATCATGGAGG	Cdh2	0.404276	Cdh2
Macrophages	lean	scg_1_N61ACGATCATCATGGAGG	Des	0.296987	Des
Macrophages	lean	scg_1_N61ACGATCATCATGGAGG	Pecam1	0.459124	Cd31
Macrophages	lean	scg_1_N61ACGATCATCATGGAGG	Ptprc	2.09625	Cd45
Endothelial cells	lean	scg_1_N61ACGCACGAGCTTTCTT	Il7r	0.423149	Il7r
Endothelial cells	lean	scg_1_N61ACGCACGAGCTTTCTT	Adgre1	0.158231	F480
Endothelial cells	lean	scg_1_N61ACGCACGAGCTTTCTT	Tmem119	0.23574	Tmem119
Endothelial cells	lean	scg_1_N61ACGCACGAGCTTTCTT	Itgax	0.0862327	Cd11c
Endothelial cells	lean	scg_1_N61ACGCACGAGCTTTCTT	Th	0.198457	Th
Endothelial cells	lean	scg_1_N61ACGCACGAGCTTTCTT	Mbp	0.722041	Mbp
Endothelial cells	lean	scg_1_N61ACGCACGAGCTTTCTT	Cdh2	0.495946	Cdh2
Endothelial cells	lean	scg_1_N61ACGCACGAGCTTTCTT	Des	0.281315	Des
Endothelial cells	lean	scg_1_N61ACGCACGAGCTTTCTT	Pecam1	1.78842	Cd31
Endothelial cells	lean	scg_1_N61ACGCACGAGCTTTCTT	Ptprc	0.405424	Cd45
SC_NM	lean	scg_1_N61ACGGAAGTCAGCAGAG	Il7r	0.377191	Il7r
SC_NM	lean	scg_1_N61ACGGAAGTCAGCAGAG	Adgre1	0.287759	F480
SC_NM	lean	scg_1_N61ACGGAAGTCAGCAGAG	Tmem119	0.302362	Tmem119
SC_NM	lean	scg_1_N61ACGGAAGTCAGCAGAG	Itgax	0.126323	Cd11c
SC_NM	lean	scg_1_N61ACGGAAGTCAGCAGAG	Th	0.19944	Th
SC_NM	lean	scg_1_N61ACGGAAGTCAGCAGAG	Mbp	1.7575	Mbp
SC_NM	lean	scg_1_N61ACGGAAGTCAGCAGAG	Cdh2	0.979918	Cdh2
SC_NM	lean	scg_1_N61ACGGAAGTCAGCAGAG	Des	0.33143	Des
SC_NM	lean	scg_1_N61ACGGAAGTCAGCAGAG	Pecam1	0.631485	Cd31
SC_NM	lean	scg_1_N61ACGGAAGTCAGCAGAG	Ptprc	0.663074	Cd45
SC_NM	lean	scg_1_N61ACGGGTCCACATAGCT	Il7r	0.117552	Il7r
SC_NM	lean	scg_1_N61ACGGGTCCACATAGCT	Adgre1	0.205837	F480
SC_NM	lean	scg_1_N61ACGGGTCCACATAGCT	Tmem119	0.12151	Tmem119
SC_NM	lean	scg_1_N61ACGGGTCCACATAGCT	Itgax	0.0541561	Cd11c
SC_NM	lean	scg_1_N61ACGGGTCCACATAGCT	Th	0.346527	Th
SC_NM	lean	scg_1_N61ACGGGTCCACATAGCT	Mbp	1.57916	Mbp
SC_NM	lean	scg_1_N61ACGGGTCCACATAGCT	Cdh2	1.31161	Cdh2
SC_NM	lean	scg_1_N61ACGGGTCCACATAGCT	Des	0.121779	Des
SC_NM	lean	scg_1_N61ACGGGTCCACATAGCT	Pecam1	0.363852	Cd31
SC_NM	lean	scg_1_N61ACGGGTCCACATAGCT	Ptprc	0.246304	Cd45
SC_NM	lean	scg_1_N61ACGGGTCCAGGTGACA	Il7r	0.0648187	Il7r
SC_NM	lean	scg_1_N61ACGGGTCCAGGTGACA	Adgre1	0.133428	F480
SC_NM	lean	scg_1_N61ACGGGTCCAGGTGACA	Tmem119	0.0801935	Tmem119
SC_NM	lean	scg_1_N61ACGGGTCCAGGTGACA	Itgax	0.0410139	Cd11c
SC_NM	lean	scg_1_N61ACGGGTCCAGGTGACA	Th	0.300071	Th
SC_NM	lean	scg_1_N61ACGGGTCCAGGTGACA	Mbp	1.57379	Mbp
SC_NM	lean	scg_1_N61ACGGGTCCAGGTGACA	Cdh2	1.4376	Cdh2
SC_NM	lean	scg_1_N61ACGGGTCCAGGTGACA	Des	0.098087	Des
SC_NM	lean	scg_1_N61ACGGGTCCAGGTGACA	Pecam1	0.202025	Cd31
SC_NM	lean	scg_1_N61ACGGGTCCAGGTGACA	Ptprc	0.180171	Cd45
SC_NM	lean	scg_1_N61ACGGGTCCATGTTACG	Il7r	0.0810724	Il7r
SC_NM	lean	scg_1_N61ACGGGTCCATGTTACG	Adgre1	0.152752	F480
SC_NM	lean	scg_1_N61ACGGGTCCATGTTACG	Tmem119	0.0894471	Tmem119
SC_NM	lean	scg_1_N61ACGGGTCCATGTTACG	Itgax	0.0475938	Cd11c
SC_NM	lean	scg_1_N61ACGGGTCCATGTTACG	Th	0.266453	Th
SC_NM	lean	scg_1_N61ACGGGTCCATGTTACG	Mbp	1.66924	Mbp
SC_NM	lean	scg_1_N61ACGGGTCCATGTTACG	Cdh2	1.4024	Cdh2
SC_NM	lean	scg_1_N61ACGGGTCCATGTTACG	Des	0.110121	Des
SC_NM	lean	scg_1_N61ACGGGTCCATGTTACG	Pecam1	0.282332	Cd31
SC_NM	lean	scg_1_N61ACGGGTCCATGTTACG	Ptprc	0.241682	Cd45
SC_M	lean	scg_1_N61ACGGGTCGTTACCCAA	Il7r	0.314744	Il7r
SC_M	lean	scg_1_N61ACGGGTCGTTACCCAA	Adgre1	0.23433	F480
SC_M	lean	scg_1_N61ACGGGTCGTTACCCAA	Tmem119	0.265444	Tmem119
SC_M	lean	scg_1_N61ACGGGTCGTTACCCAA	Itgax	0.142977	Cd11c
SC_M	lean	scg_1_N61ACGGGTCGTTACCCAA	Th	0.211533	Th
SC_M	lean	scg_1_N61ACGGGTCGTTACCCAA	Mbp	3.1971	Mbp
SC_M	lean	scg_1_N61ACGGGTCGTTACCCAA	Cdh2	0.57012	Cdh2
SC_M	lean	scg_1_N61ACGGGTCGTTACCCAA	Des	0.267429	Des
SC_M	lean	scg_1_N61ACGGGTCGTTACCCAA	Pecam1	0.478895	Cd31
SC_M	lean	scg_1_N61ACGGGTCGTTACCCAA	Ptprc	0.548004	Cd45
Macrophages	lean	scg_1_N61ACGGTCGCAACAGATA	Il7r	0.277937	Il7r
Macrophages	lean	scg_1_N61ACGGTCGCAACAGATA	Adgre1	1.192	F480
Macrophages	lean	scg_1_N61ACGGTCGCAACAGATA	Tmem119	0.502738	Tmem119
Macrophages	lean	scg_1_N61ACGGTCGCAACAGATA	Itgax	0.200997	Cd11c
Macrophages	lean	scg_1_N61ACGGTCGCAACAGATA	Th	0.23835	Th
Macrophages	lean	scg_1_N61ACGGTCGCAACAGATA	Mbp	0.7626	Mbp
Macrophages	lean	scg_1_N61ACGGTCGCAACAGATA	Cdh2	0.467037	Cdh2
Macrophages	lean	scg_1_N61ACGGTCGCAACAGATA	Des	0.296752	Des
Macrophages	lean	scg_1_N61ACGGTCGCAACAGATA	Pecam1	0.658442	Cd31
Macrophages	lean	scg_1_N61ACGGTCGCAACAGATA	Ptprc	1.39372	Cd45
SC_NM	lean	scg_1_N61ACGGTCGCATGACTAC	Il7r	0.0504991	Il7r
SC_NM	lean	scg_1_N61ACGGTCGCATGACTAC	Adgre1	0.100959	F480
SC_NM	lean	scg_1_N61ACGGTCGCATGACTAC	Tmem119	0.060337	Tmem119
SC_NM	lean	scg_1_N61ACGGTCGCATGACTAC	Itgax	0.0374091	Cd11c
SC_NM	lean	scg_1_N61ACGGTCGCATGACTAC	Th	0.171924	Th
SC_NM	lean	scg_1_N61ACGGTCGCATGACTAC	Mbp	1.71926	Mbp
SC_NM	lean	scg_1_N61ACGGTCGCATGACTAC	Cdh2	1.39113	Cdh2
SC_NM	lean	scg_1_N61ACGGTCGCATGACTAC	Des	0.119677	Des
SC_NM	lean	scg_1_N61ACGGTCGCATGACTAC	Pecam1	0.159767	Cd31
SC_NM	lean	scg_1_N61ACGGTCGCATGACTAC	Ptprc	0.10681	Cd45
SC_NM	lean	scg_1_N61ACGGTCGTCCGCCTAT	Il7r	0.0761208	Il7r
SC_NM	lean	scg_1_N61ACGGTCGTCCGCCTAT	Adgre1	0.115416	F480
SC_NM	lean	scg_1_N61ACGGTCGTCCGCCTAT	Tmem119	0.0854394	Tmem119
SC_NM	lean	scg_1_N61ACGGTCGTCCGCCTAT	Itgax	0.0455349	Cd11c
SC_NM	lean	scg_1_N61ACGGTCGTCCGCCTAT	Th	0.219956	Th
SC_NM	lean	scg_1_N61ACGGTCGTCCGCCTAT	Mbp	1.59698	Mbp
SC_NM	lean	scg_1_N61ACGGTCGTCCGCCTAT	Cdh2	1.49849	Cdh2
SC_NM	lean	scg_1_N61ACGGTCGTCCGCCTAT	Des	0.145331	Des
SC_NM	lean	scg_1_N61ACGGTCGTCCGCCTAT	Pecam1	0.233449	Cd31
SC_NM	lean	scg_1_N61ACGGTCGTCCGCCTAT	Ptprc	0.139277	Cd45
Endothelial cells	lean	scg_1_N61ACGGTCGTCGCTGCGA	Il7r	0.442834	Il7r
Endothelial cells	lean	scg_1_N61ACGGTCGTCGCTGCGA	Adgre1	0.17882	F480
Endothelial cells	lean	scg_1_N61ACGGTCGTCGCTGCGA	Tmem119	0.357539	Tmem119
Endothelial cells	lean	scg_1_N61ACGGTCGTCGCTGCGA	Itgax	0.144548	Cd11c
Endothelial cells	lean	scg_1_N61ACGGTCGTCGCTGCGA	Th	0.242433	Th
Endothelial cells	lean	scg_1_N61ACGGTCGTCGCTGCGA	Mbp	0.52979	Mbp
Endothelial cells	lean	scg_1_N61ACGGTCGTCGCTGCGA	Cdh2	0.435679	Cdh2
Endothelial cells	lean	scg_1_N61ACGGTCGTCGCTGCGA	Des	0.250384	Des
Endothelial cells	lean	scg_1_N61ACGGTCGTCGCTGCGA	Pecam1	1.84262	Cd31
Endothelial cells	lean	scg_1_N61ACGGTCGTCGCTGCGA	Ptprc	0.330218	Cd45
Macrophages	lean	scg_1_N61ACGGTTACACACCGAC	Il7r	0.234955	Il7r
Macrophages	lean	scg_1_N61ACGGTTACACACCGAC	Adgre1	1.09236	F480
Macrophages	lean	scg_1_N61ACGGTTACACACCGAC	Tmem119	0.41916	Tmem119
Macrophages	lean	scg_1_N61ACGGTTACACACCGAC	Itgax	0.282097	Cd11c
Macrophages	lean	scg_1_N61ACGGTTACACACCGAC	Th	0.263741	Th
Macrophages	lean	scg_1_N61ACGGTTACACACCGAC	Mbp	0.829915	Mbp
Macrophages	lean	scg_1_N61ACGGTTACACACCGAC	Cdh2	0.69343	Cdh2
Macrophages	lean	scg_1_N61ACGGTTACACACCGAC	Des	0.227977	Des
Macrophages	lean	scg_1_N61ACGGTTACACACCGAC	Pecam1	1.05639	Cd31
Macrophages	lean	scg_1_N61ACGGTTACACACCGAC	Ptprc	1.90714	Cd45
DCs	lean	scg_1_N61ACGGTTAGTCTGTAAC	Il7r	0.585508	Il7r
DCs	lean	scg_1_N61ACGGTTAGTCTGTAAC	Adgre1	0.745031	F480
DCs	lean	scg_1_N61ACGGTTAGTCTGTAAC	Tmem119	0.716424	Tmem119
DCs	lean	scg_1_N61ACGGTTAGTCTGTAAC	Itgax	1.10703	Cd11c
DCs	lean	scg_1_N61ACGGTTAGTCTGTAAC	Th	0.0886676	Th
DCs	lean	scg_1_N61ACGGTTAGTCTGTAAC	Mbp	0.72282	Mbp
DCs	lean	scg_1_N61ACGGTTAGTCTGTAAC	Cdh2	0.321578	Cdh2
DCs	lean	scg_1_N61ACGGTTAGTCTGTAAC	Des	0.237609	Des
DCs	lean	scg_1_N61ACGGTTAGTCTGTAAC	Pecam1	0.364325	Cd31
DCs	lean	scg_1_N61ACGGTTAGTCTGTAAC	Ptprc	2.13839	Cd45
Endothelial cells	lean	scg_1_N61ACGGTTATCCTTCTAA	Il7r	0.941212	Il7r
Endothelial cells	lean	scg_1_N61ACGGTTATCCTTCTAA	Adgre1	0.175095	F480
Endothelial cells	lean	scg_1_N61ACGGTTATCCTTCTAA	Tmem119	0.26512	Tmem119
Endothelial cells	lean	scg_1_N61ACGGTTATCCTTCTAA	Itgax	0.119864	Cd11c
Endothelial cells	lean	scg_1_N61ACGGTTATCCTTCTAA	Th	0.158563	Th
Endothelial cells	lean	scg_1_N61ACGGTTATCCTTCTAA	Mbp	0.85793	Mbp
Endothelial cells	lean	scg_1_N61ACGGTTATCCTTCTAA	Cdh2	0.506038	Cdh2
Endothelial cells	lean	scg_1_N61ACGGTTATCCTTCTAA	Des	0.684633	Des
Endothelial cells	lean	scg_1_N61ACGGTTATCCTTCTAA	Pecam1	2.54717	Cd31
Endothelial cells	lean	scg_1_N61ACGGTTATCCTTCTAA	Ptprc	0.526434	Cd45
DCs	lean	scg_1_N61ACGTAACAGGACATCG	Il7r	0.643263	Il7r
DCs	lean	scg_1_N61ACGTAACAGGACATCG	Adgre1	0.430479	F480
DCs	lean	scg_1_N61ACGTAACAGGACATCG	Tmem119	0.571612	Tmem119
DCs	lean	scg_1_N61ACGTAACAGGACATCG	Itgax	0.703577	Cd11c
DCs	lean	scg_1_N61ACGTAACAGGACATCG	Th	0.286194	Th
DCs	lean	scg_1_N61ACGTAACAGGACATCG	Mbp	0.799107	Mbp
DCs	lean	scg_1_N61ACGTAACAGGACATCG	Cdh2	0.449487	Cdh2
DCs	lean	scg_1_N61ACGTAACAGGACATCG	Des	0.37713	Des
DCs	lean	scg_1_N61ACGTAACAGGACATCG	Pecam1	0.487123	Cd31
DCs	lean	scg_1_N61ACGTAACAGGACATCG	Ptprc	1.95898	Cd45
SC_NM	lean	scg_1_N61ACGTAACAGTCTGCAT	Il7r	0.273739	Il7r
SC_NM	lean	scg_1_N61ACGTAACAGTCTGCAT	Adgre1	0.248354	F480
SC_NM	lean	scg_1_N61ACGTAACAGTCTGCAT	Tmem119	0.186581	Tmem119
SC_NM	lean	scg_1_N61ACGTAACAGTCTGCAT	Itgax	0.0941021	Cd11c
SC_NM	lean	scg_1_N61ACGTAACAGTCTGCAT	Th	0.231388	Th
SC_NM	lean	scg_1_N61ACGTAACAGTCTGCAT	Mbp	1.62643	Mbp
SC_NM	lean	scg_1_N61ACGTAACAGTCTGCAT	Cdh2	0.911506	Cdh2
SC_NM	lean	scg_1_N61ACGTAACAGTCTGCAT	Des	0.231534	Des
SC_NM	lean	scg_1_N61ACGTAACAGTCTGCAT	Pecam1	0.736615	Cd31
SC_NM	lean	scg_1_N61ACGTAACAGTCTGCAT	Ptprc	0.609463	Cd45
SC_M	lean	scg_1_N61ACGTAACTCACTGTCC	Il7r	0.296886	Il7r
SC_M	lean	scg_1_N61ACGTAACTCACTGTCC	Adgre1	0.216325	F480
SC_M	lean	scg_1_N61ACGTAACTCACTGTCC	Tmem119	0.251112	Tmem119
SC_M	lean	scg_1_N61ACGTAACTCACTGTCC	Itgax	0.146749	Cd11c
SC_M	lean	scg_1_N61ACGTAACTCACTGTCC	Th	0.214533	Th
SC_M	lean	scg_1_N61ACGTAACTCACTGTCC	Mbp	3.33718	Mbp
SC_M	lean	scg_1_N61ACGTAACTCACTGTCC	Cdh2	0.54185	Cdh2
SC_M	lean	scg_1_N61ACGTAACTCACTGTCC	Des	0.260476	Des
SC_M	lean	scg_1_N61ACGTAACTCACTGTCC	Pecam1	0.43762	Cd31
SC_M	lean	scg_1_N61ACGTAACTCACTGTCC	Ptprc	0.51004	Cd45
SC_NM	lean	scg_1_N61ACGTAACTCCATCTGC	Il7r	0.0866876	Il7r
SC_NM	lean	scg_1_N61ACGTAACTCCATCTGC	Adgre1	0.141587	F480
SC_NM	lean	scg_1_N61ACGTAACTCCATCTGC	Tmem119	0.0962592	Tmem119
SC_NM	lean	scg_1_N61ACGTAACTCCATCTGC	Itgax	0.0499624	Cd11c
SC_NM	lean	scg_1_N61ACGTAACTCCATCTGC	Th	0.232987	Th
SC_NM	lean	scg_1_N61ACGTAACTCCATCTGC	Mbp	1.53075	Mbp
SC_NM	lean	scg_1_N61ACGTAACTCCATCTGC	Cdh2	1.42089	Cdh2
SC_NM	lean	scg_1_N61ACGTAACTCCATCTGC	Des	0.147764	Des
SC_NM	lean	scg_1_N61ACGTAACTCCATCTGC	Pecam1	0.244432	Cd31
SC_NM	lean	scg_1_N61ACGTAACTCCATCTGC	Ptprc	0.167868	Cd45
Endothelial cells	lean	scg_1_N61ACGTAACTCTCATGCC	Il7r	0.649492	Il7r
Endothelial cells	lean	scg_1_N61ACGTAACTCTCATGCC	Adgre1	0.189841	F480
Endothelial cells	lean	scg_1_N61ACGTAACTCTCATGCC	Tmem119	0.364301	Tmem119
Endothelial cells	lean	scg_1_N61ACGTAACTCTCATGCC	Itgax	0.167671	Cd11c
Endothelial cells	lean	scg_1_N61ACGTAACTCTCATGCC	Th	0.158972	Th
Endothelial cells	lean	scg_1_N61ACGTAACTCTCATGCC	Mbp	0.566242	Mbp
Endothelial cells	lean	scg_1_N61ACGTAACTCTCATGCC	Cdh2	0.448221	Cdh2
Endothelial cells	lean	scg_1_N61ACGTAACTCTCATGCC	Des	0.519402	Des
Endothelial cells	lean	scg_1_N61ACGTAACTCTCATGCC	Pecam1	2.56675	Cd31
Endothelial cells	lean	scg_1_N61ACGTAACTCTCATGCC	Ptprc	0.243918	Cd45
SC_NM	lean	scg_1_N61ACGTAACTCTGACCCT	Il7r	0.0491204	Il7r
SC_NM	lean	scg_1_N61ACGTAACTCTGACCCT	Adgre1	0.117227	F480
SC_NM	lean	scg_1_N61ACGTAACTCTGACCCT	Tmem119	0.0525298	Tmem119
SC_NM	lean	scg_1_N61ACGTAACTCTGACCCT	Itgax	0.03236	Cd11c
SC_NM	lean	scg_1_N61ACGTAACTCTGACCCT	Th	0.233861	Th
SC_NM	lean	scg_1_N61ACGTAACTCTGACCCT	Mbp	1.42113	Mbp
SC_NM	lean	scg_1_N61ACGTAACTCTGACCCT	Cdh2	1.46308	Cdh2
SC_NM	lean	scg_1_N61ACGTAACTCTGACCCT	Des	0.0927578	Des
SC_NM	lean	scg_1_N61ACGTAACTCTGACCCT	Pecam1	0.191612	Cd31
SC_NM	lean	scg_1_N61ACGTAACTCTGACCCT	Ptprc	0.157486	Cd45
SC_NM	lean	scg_1_N61ACGTACACATTCCTCG	Il7r	0.0595128	Il7r
SC_NM	lean	scg_1_N61ACGTACACATTCCTCG	Adgre1	0.138182	F480
SC_NM	lean	scg_1_N61ACGTACACATTCCTCG	Tmem119	0.079738	Tmem119
SC_NM	lean	scg_1_N61ACGTACACATTCCTCG	Itgax	0.0453877	Cd11c
SC_NM	lean	scg_1_N61ACGTACACATTCCTCG	Th	0.287534	Th
SC_NM	lean	scg_1_N61ACGTACACATTCCTCG	Mbp	1.62022	Mbp
SC_NM	lean	scg_1_N61ACGTACACATTCCTCG	Cdh2	1.35835	Cdh2
SC_NM	lean	scg_1_N61ACGTACACATTCCTCG	Des	0.119598	Des
SC_NM	lean	scg_1_N61ACGTACACATTCCTCG	Pecam1	0.251318	Cd31
SC_NM	lean	scg_1_N61ACGTACACATTCCTCG	Ptprc	0.1786	Cd45
Neurons	lean	scg_1_N61ACGTCCTGTGGAACCA	Il7r	0.485832	Il7r
Neurons	lean	scg_1_N61ACGTCCTGTGGAACCA	Adgre1	0.505222	F480
Neurons	lean	scg_1_N61ACGTCCTGTGGAACCA	Tmem119	0.295571	Tmem119
Neurons	lean	scg_1_N61ACGTCCTGTGGAACCA	Itgax	0.170762	Cd11c
Neurons	lean	scg_1_N61ACGTCCTGTGGAACCA	Th	2.38532	Th
Neurons	lean	scg_1_N61ACGTCCTGTGGAACCA	Mbp	0.39432	Mbp
Neurons	lean	scg_1_N61ACGTCCTGTGGAACCA	Cdh2	0.336607	Cdh2
Neurons	lean	scg_1_N61ACGTCCTGTGGAACCA	Des	0.397464	Des
Neurons	lean	scg_1_N61ACGTCCTGTGGAACCA	Pecam1	0.558965	Cd31
Neurons	lean	scg_1_N61ACGTCCTGTGGAACCA	Ptprc	0.604764	Cd45
SC_M	lean	scg_1_N61ACGTTCCGTAGCTTAC	Il7r	0.269086	Il7r
SC_M	lean	scg_1_N61ACGTTCCGTAGCTTAC	Adgre1	0.204412	F480
SC_M	lean	scg_1_N61ACGTTCCGTAGCTTAC	Tmem119	0.223862	Tmem119
SC_M	lean	scg_1_N61ACGTTCCGTAGCTTAC	Itgax	0.133923	Cd11c
SC_M	lean	scg_1_N61ACGTTCCGTAGCTTAC	Th	0.197786	Th
SC_M	lean	scg_1_N61ACGTTCCGTAGCTTAC	Mbp	3.40089	Mbp
SC_M	lean	scg_1_N61ACGTTCCGTAGCTTAC	Cdh2	0.55118	Cdh2
SC_M	lean	scg_1_N61ACGTTCCGTAGCTTAC	Des	0.235503	Des
SC_M	lean	scg_1_N61ACGTTCCGTAGCTTAC	Pecam1	0.398336	Cd31
SC_M	lean	scg_1_N61ACGTTCCGTAGCTTAC	Ptprc	0.45474	Cd45
SC_M	lean	scg_1_N61ACTACGAGTAGCTCGC	Il7r	0.247322	Il7r
SC_M	lean	scg_1_N61ACTACGAGTAGCTCGC	Adgre1	0.130396	F480
SC_M	lean	scg_1_N61ACTACGAGTAGCTCGC	Tmem119	0.136273	Tmem119
SC_M	lean	scg_1_N61ACTACGAGTAGCTCGC	Itgax	0.136879	Cd11c
SC_M	lean	scg_1_N61ACTACGAGTAGCTCGC	Th	0.136492	Th
SC_M	lean	scg_1_N61ACTACGAGTAGCTCGC	Mbp	4.57177	Mbp
SC_M	lean	scg_1_N61ACTACGAGTAGCTCGC	Cdh2	0.571746	Cdh2
SC_M	lean	scg_1_N61ACTACGAGTAGCTCGC	Des	0.341739	Des
SC_M	lean	scg_1_N61ACTACGAGTAGCTCGC	Pecam1	0.25545	Cd31
SC_M	lean	scg_1_N61ACTACGAGTAGCTCGC	Ptprc	0.299483	Cd45
SC_NM	lean	scg_1_N61ACTATCTCATTATGCG	Il7r	0.0925413	Il7r
SC_NM	lean	scg_1_N61ACTATCTCATTATGCG	Adgre1	0.160301	F480
SC_NM	lean	scg_1_N61ACTATCTCATTATGCG	Tmem119	0.0975708	Tmem119
SC_NM	lean	scg_1_N61ACTATCTCATTATGCG	Itgax	0.054723	Cd11c
SC_NM	lean	scg_1_N61ACTATCTCATTATGCG	Th	0.185772	Th
SC_NM	lean	scg_1_N61ACTATCTCATTATGCG	Mbp	1.78502	Mbp
SC_NM	lean	scg_1_N61ACTATCTCATTATGCG	Cdh2	1.38213	Cdh2
SC_NM	lean	scg_1_N61ACTATCTCATTATGCG	Des	0.186814	Des
SC_NM	lean	scg_1_N61ACTATCTCATTATGCG	Pecam1	0.285501	Cd31
SC_NM	lean	scg_1_N61ACTATCTCATTATGCG	Ptprc	0.184092	Cd45
Macrophages	lean	scg_1_N61ACTATGGGTTAGCGGA	Il7r	0.464633	Il7r
Macrophages	lean	scg_1_N61ACTATGGGTTAGCGGA	Adgre1	1.26123	F480
Macrophages	lean	scg_1_N61ACTATGGGTTAGCGGA	Tmem119	0.983452	Tmem119
Macrophages	lean	scg_1_N61ACTATGGGTTAGCGGA	Itgax	0.643089	Cd11c
Macrophages	lean	scg_1_N61ACTATGGGTTAGCGGA	Th	0.115265	Th
Macrophages	lean	scg_1_N61ACTATGGGTTAGCGGA	Mbp	0.584227	Mbp
Macrophages	lean	scg_1_N61ACTATGGGTTAGCGGA	Cdh2	0.261923	Cdh2
Macrophages	lean	scg_1_N61ACTATGGGTTAGCGGA	Des	0.153843	Des
Macrophages	lean	scg_1_N61ACTATGGGTTAGCGGA	Pecam1	0.328927	Cd31
Macrophages	lean	scg_1_N61ACTATGGGTTAGCGGA	Ptprc	1.95968	Cd45
Macrophages	lean	scg_1_N61ACTCCCAGTCGCGTTG	Il7r	0.446872	Il7r
Macrophages	lean	scg_1_N61ACTCCCAGTCGCGTTG	Adgre1	1.47755	F480
Macrophages	lean	scg_1_N61ACTCCCAGTCGCGTTG	Tmem119	1.02415	Tmem119
Macrophages	lean	scg_1_N61ACTCCCAGTCGCGTTG	Itgax	0.333864	Cd11c
Macrophages	lean	scg_1_N61ACTCCCAGTCGCGTTG	Th	0.127237	Th
Macrophages	lean	scg_1_N61ACTCCCAGTCGCGTTG	Mbp	0.812201	Mbp
Macrophages	lean	scg_1_N61ACTCCCAGTCGCGTTG	Cdh2	0.446076	Cdh2
Macrophages	lean	scg_1_N61ACTCCCAGTCGCGTTG	Des	0.249385	Des
Macrophages	lean	scg_1_N61ACTCCCAGTCGCGTTG	Pecam1	0.419598	Cd31
Macrophages	lean	scg_1_N61ACTCCCAGTCGCGTTG	Ptprc	1.71049	Cd45
SC_NM	lean	scg_1_N61ACTCCCAGTTCTTCAT	Il7r	0.0923955	Il7r
SC_NM	lean	scg_1_N61ACTCCCAGTTCTTCAT	Adgre1	0.164577	F480
SC_NM	lean	scg_1_N61ACTCCCAGTTCTTCAT	Tmem119	0.103141	Tmem119
SC_NM	lean	scg_1_N61ACTCCCAGTTCTTCAT	Itgax	0.0549816	Cd11c
SC_NM	lean	scg_1_N61ACTCCCAGTTCTTCAT	Th	0.254466	Th
SC_NM	lean	scg_1_N61ACTCCCAGTTCTTCAT	Mbp	1.55335	Mbp
SC_NM	lean	scg_1_N61ACTCCCAGTTCTTCAT	Cdh2	1.42964	Cdh2
SC_NM	lean	scg_1_N61ACTCCCAGTTCTTCAT	Des	0.207253	Des
SC_NM	lean	scg_1_N61ACTCCCAGTTCTTCAT	Pecam1	0.363686	Cd31
SC_NM	lean	scg_1_N61ACTCCCAGTTCTTCAT	Ptprc	0.226477	Cd45
Endothelial cells	lean	scg_1_N61ACTCCCATCTAGTTCT	Il7r	0.803137	Il7r
Endothelial cells	lean	scg_1_N61ACTCCCATCTAGTTCT	Adgre1	0.282487	F480
Endothelial cells	lean	scg_1_N61ACTCCCATCTAGTTCT	Tmem119	0.457956	Tmem119
Endothelial cells	lean	scg_1_N61ACTCCCATCTAGTTCT	Itgax	0.246006	Cd11c
Endothelial cells	lean	scg_1_N61ACTCCCATCTAGTTCT	Th	0.183509	Th
Endothelial cells	lean	scg_1_N61ACTCCCATCTAGTTCT	Mbp	0.616277	Mbp
Endothelial cells	lean	scg_1_N61ACTCCCATCTAGTTCT	Cdh2	0.485436	Cdh2
Endothelial cells	lean	scg_1_N61ACTCCCATCTAGTTCT	Des	0.566206	Des
Endothelial cells	lean	scg_1_N61ACTCCCATCTAGTTCT	Pecam1	2.51338	Cd31
Endothelial cells	lean	scg_1_N61ACTCCCATCTAGTTCT	Ptprc	0.405726	Cd45
DCs	lean	scg_1_N61ACTCTCGGTAGAAACT	Il7r	0.549896	Il7r
DCs	lean	scg_1_N61ACTCTCGGTAGAAACT	Adgre1	0.860652	F480
DCs	lean	scg_1_N61ACTCTCGGTAGAAACT	Tmem119	0.789116	Tmem119
DCs	lean	scg_1_N61ACTCTCGGTAGAAACT	Itgax	1.25882	Cd11c
DCs	lean	scg_1_N61ACTCTCGGTAGAAACT	Th	0.110226	Th
DCs	lean	scg_1_N61ACTCTCGGTAGAAACT	Mbp	0.707991	Mbp
DCs	lean	scg_1_N61ACTCTCGGTAGAAACT	Cdh2	0.331624	Cdh2
DCs	lean	scg_1_N61ACTCTCGGTAGAAACT	Des	0.235843	Des
DCs	lean	scg_1_N61ACTCTCGGTAGAAACT	Pecam1	0.349091	Cd31
DCs	lean	scg_1_N61ACTCTCGGTAGAAACT	Ptprc	2.15141	Cd45
SC_NM	lean	scg_1_N61ACTGTCCTCCCAGCGA	Il7r	0.107603	Il7r
SC_NM	lean	scg_1_N61ACTGTCCTCCCAGCGA	Adgre1	0.185367	F480
SC_NM	lean	scg_1_N61ACTGTCCTCCCAGCGA	Tmem119	0.100152	Tmem119
SC_NM	lean	scg_1_N61ACTGTCCTCCCAGCGA	Itgax	0.0517774	Cd11c
SC_NM	lean	scg_1_N61ACTGTCCTCCCAGCGA	Th	0.224829	Th
SC_NM	lean	scg_1_N61ACTGTCCTCCCAGCGA	Mbp	1.67767	Mbp
SC_NM	lean	scg_1_N61ACTGTCCTCCCAGCGA	Cdh2	1.41787	Cdh2
SC_NM	lean	scg_1_N61ACTGTCCTCCCAGCGA	Des	0.137585	Des
SC_NM	lean	scg_1_N61ACTGTCCTCCCAGCGA	Pecam1	0.336256	Cd31
SC_NM	lean	scg_1_N61ACTGTCCTCCCAGCGA	Ptprc	0.257822	Cd45
Endothelial cells	lean	scg_1_N61ACTGTGAAGTGGCCTC	Il7r	0.19862	Il7r
Endothelial cells	lean	scg_1_N61ACTGTGAAGTGGCCTC	Adgre1	0.340397	F480
Endothelial cells	lean	scg_1_N61ACTGTGAAGTGGCCTC	Tmem119	0.534986	Tmem119
Endothelial cells	lean	scg_1_N61ACTGTGAAGTGGCCTC	Itgax	0.264433	Cd11c
Endothelial cells	lean	scg_1_N61ACTGTGAAGTGGCCTC	Th	0.177288	Th
Endothelial cells	lean	scg_1_N61ACTGTGAAGTGGCCTC	Mbp	0.642262	Mbp
Endothelial cells	lean	scg_1_N61ACTGTGAAGTGGCCTC	Cdh2	0.652068	Cdh2
Endothelial cells	lean	scg_1_N61ACTGTGAAGTGGCCTC	Des	0.582144	Des
Endothelial cells	lean	scg_1_N61ACTGTGAAGTGGCCTC	Pecam1	0.53943	Cd31
Endothelial cells	lean	scg_1_N61ACTGTGAAGTGGCCTC	Ptprc	0.841188	Cd45
SC_NM	lean	scg_1_N61ACTGTGATCGTGGGAA	Il7r	0.102738	Il7r
SC_NM	lean	scg_1_N61ACTGTGATCGTGGGAA	Adgre1	0.204623	F480
SC_NM	lean	scg_1_N61ACTGTGATCGTGGGAA	Tmem119	0.107525	Tmem119
SC_NM	lean	scg_1_N61ACTGTGATCGTGGGAA	Itgax	0.0438395	Cd11c
SC_NM	lean	scg_1_N61ACTGTGATCGTGGGAA	Th	0.328802	Th
SC_NM	lean	scg_1_N61ACTGTGATCGTGGGAA	Mbp	1.6953	Mbp
SC_NM	lean	scg_1_N61ACTGTGATCGTGGGAA	Cdh2	1.21963	Cdh2
SC_NM	lean	scg_1_N61ACTGTGATCGTGGGAA	Des	0.0978738	Des
SC_NM	lean	scg_1_N61ACTGTGATCGTGGGAA	Pecam1	0.334904	Cd31
SC_NM	lean	scg_1_N61ACTGTGATCGTGGGAA	Ptprc	0.229744	Cd45
Endothelial cells	lean	scg_1_N61ACTTCCGGTCCCTAAA	Il7r	0.830096	Il7r
Endothelial cells	lean	scg_1_N61ACTTCCGGTCCCTAAA	Adgre1	0.128173	F480
Endothelial cells	lean	scg_1_N61ACTTCCGGTCCCTAAA	Tmem119	0.232484	Tmem119
Endothelial cells	lean	scg_1_N61ACTTCCGGTCCCTAAA	Itgax	0.0998119	Cd11c
Endothelial cells	lean	scg_1_N61ACTTCCGGTCCCTAAA	Th	0.173266	Th
Endothelial cells	lean	scg_1_N61ACTTCCGGTCCCTAAA	Mbp	0.72456	Mbp
Endothelial cells	lean	scg_1_N61ACTTCCGGTCCCTAAA	Cdh2	0.466715	Cdh2
Endothelial cells	lean	scg_1_N61ACTTCCGGTCCCTAAA	Des	0.57007	Des
Endothelial cells	lean	scg_1_N61ACTTCCGGTCCCTAAA	Pecam1	2.5732	Cd31
Endothelial cells	lean	scg_1_N61ACTTCCGGTCCCTAAA	Ptprc	0.439535	Cd45
Macrophages	lean	scg_1_N61ACTTCGCCATGTAACC	Il7r	0.483439	Il7r
Macrophages	lean	scg_1_N61ACTTCGCCATGTAACC	Adgre1	1.23044	F480
Macrophages	lean	scg_1_N61ACTTCGCCATGTAACC	Tmem119	1.0481	Tmem119
Macrophages	lean	scg_1_N61ACTTCGCCATGTAACC	Itgax	0.620017	Cd11c
Macrophages	lean	scg_1_N61ACTTCGCCATGTAACC	Th	0.250222	Th
Macrophages	lean	scg_1_N61ACTTCGCCATGTAACC	Mbp	0.58141	Mbp
Macrophages	lean	scg_1_N61ACTTCGCCATGTAACC	Cdh2	0.281297	Cdh2
Macrophages	lean	scg_1_N61ACTTCGCCATGTAACC	Des	0.207249	Des
Macrophages	lean	scg_1_N61ACTTCGCCATGTAACC	Pecam1	0.493662	Cd31
Macrophages	lean	scg_1_N61ACTTCGCCATGTAACC	Ptprc	1.93391	Cd45
SC_M	lean	scg_1_N61ACTTCGCCATTCGGGC	Il7r	0.26488	Il7r
SC_M	lean	scg_1_N61ACTTCGCCATTCGGGC	Adgre1	0.189027	F480
SC_M	lean	scg_1_N61ACTTCGCCATTCGGGC	Tmem119	0.220536	Tmem119
SC_M	lean	scg_1_N61ACTTCGCCATTCGGGC	Itgax	0.142327	Cd11c
SC_M	lean	scg_1_N61ACTTCGCCATTCGGGC	Th	0.204598	Th
SC_M	lean	scg_1_N61ACTTCGCCATTCGGGC	Mbp	3.38936	Mbp
SC_M	lean	scg_1_N61ACTTCGCCATTCGGGC	Cdh2	0.51738	Cdh2
SC_M	lean	scg_1_N61ACTTCGCCATTCGGGC	Des	0.238408	Des
SC_M	lean	scg_1_N61ACTTCGCCATTCGGGC	Pecam1	0.382774	Cd31
SC_M	lean	scg_1_N61ACTTCGCCATTCGGGC	Ptprc	0.458055	Cd45
SC_M	lean	scg_1_N61AGAAATGCAGTCTGGC	Il7r	0.346105	Il7r
SC_M	lean	scg_1_N61AGAAATGCAGTCTGGC	Adgre1	0.258763	F480
SC_M	lean	scg_1_N61AGAAATGCAGTCTGGC	Tmem119	0.291621	Tmem119
SC_M	lean	scg_1_N61AGAAATGCAGTCTGGC	Itgax	0.170963	Cd11c
SC_M	lean	scg_1_N61AGAAATGCAGTCTGGC	Th	0.23554	Th
SC_M	lean	scg_1_N61AGAAATGCAGTCTGGC	Mbp	3.30779	Mbp
SC_M	lean	scg_1_N61AGAAATGCAGTCTGGC	Cdh2	0.570414	Cdh2
SC_M	lean	scg_1_N61AGAAATGCAGTCTGGC	Des	0.309618	Des
SC_M	lean	scg_1_N61AGAAATGCAGTCTGGC	Pecam1	0.510011	Cd31
SC_M	lean	scg_1_N61AGAAATGCAGTCTGGC	Ptprc	0.569444	Cd45
SC_NM	lean	scg_1_N61AGAAATGTCCGCGAGT	Il7r	0.0678071	Il7r
SC_NM	lean	scg_1_N61AGAAATGTCCGCGAGT	Adgre1	0.153581	F480
SC_NM	lean	scg_1_N61AGAAATGTCCGCGAGT	Tmem119	0.0956038	Tmem119
SC_NM	lean	scg_1_N61AGAAATGTCCGCGAGT	Itgax	0.0432024	Cd11c
SC_NM	lean	scg_1_N61AGAAATGTCCGCGAGT	Th	0.407669	Th
SC_NM	lean	scg_1_N61AGAAATGTCCGCGAGT	Mbp	1.39766	Mbp
SC_NM	lean	scg_1_N61AGAAATGTCCGCGAGT	Cdh2	1.26233	Cdh2
SC_NM	lean	scg_1_N61AGAAATGTCCGCGAGT	Des	0.100405	Des
SC_NM	lean	scg_1_N61AGAAATGTCCGCGAGT	Pecam1	0.215788	Cd31
SC_NM	lean	scg_1_N61AGAAATGTCCGCGAGT	Ptprc	0.191692	Cd45
Endothelial cells	lean	scg_1_N61AGAACAAAGTCACTGT	Il7r	1.08734	Il7r
Endothelial cells	lean	scg_1_N61AGAACAAAGTCACTGT	Adgre1	0.311149	F480
Endothelial cells	lean	scg_1_N61AGAACAAAGTCACTGT	Tmem119	0.510616	Tmem119
Endothelial cells	lean	scg_1_N61AGAACAAAGTCACTGT	Itgax	0.353217	Cd11c
Endothelial cells	lean	scg_1_N61AGAACAAAGTCACTGT	Th	0.207089	Th
Endothelial cells	lean	scg_1_N61AGAACAAAGTCACTGT	Mbp	0.410304	Mbp
Endothelial cells	lean	scg_1_N61AGAACAAAGTCACTGT	Cdh2	0.405063	Cdh2
Endothelial cells	lean	scg_1_N61AGAACAAAGTCACTGT	Des	0.441396	Des
Endothelial cells	lean	scg_1_N61AGAACAAAGTCACTGT	Pecam1	2.76552	Cd31
Endothelial cells	lean	scg_1_N61AGAACAAAGTCACTGT	Ptprc	0.707413	Cd45
Macrophages	lean	scg_1_N61AGAACAAGTTGTTTGG	Il7r	0.523192	Il7r
Macrophages	lean	scg_1_N61AGAACAAGTTGTTTGG	Adgre1	0.785392	F480
Macrophages	lean	scg_1_N61AGAACAAGTTGTTTGG	Tmem119	0.684962	Tmem119
Macrophages	lean	scg_1_N61AGAACAAGTTGTTTGG	Itgax	0.52431	Cd11c
Macrophages	lean	scg_1_N61AGAACAAGTTGTTTGG	Th	0.214199	Th
Macrophages	lean	scg_1_N61AGAACAAGTTGTTTGG	Mbp	0.82468	Mbp
Macrophages	lean	scg_1_N61AGAACAAGTTGTTTGG	Cdh2	0.407171	Cdh2
Macrophages	lean	scg_1_N61AGAACAAGTTGTTTGG	Des	0.193106	Des
Macrophages	lean	scg_1_N61AGAACAAGTTGTTTGG	Pecam1	0.683177	Cd31
Macrophages	lean	scg_1_N61AGAACAAGTTGTTTGG	Ptprc	1.77521	Cd45
Macrophages	lean	scg_1_N61AGAAGCGGTTCGGTCG	Il7r	0.2047	Il7r
Macrophages	lean	scg_1_N61AGAAGCGGTTCGGTCG	Adgre1	1.22062	F480
Macrophages	lean	scg_1_N61AGAAGCGGTTCGGTCG	Tmem119	0.312224	Tmem119
Macrophages	lean	scg_1_N61AGAAGCGGTTCGGTCG	Itgax	0.165636	Cd11c
Macrophages	lean	scg_1_N61AGAAGCGGTTCGGTCG	Th	0.213085	Th
Macrophages	lean	scg_1_N61AGAAGCGGTTCGGTCG	Mbp	0.757911	Mbp
Macrophages	lean	scg_1_N61AGAAGCGGTTCGGTCG	Cdh2	0.546834	Cdh2
Macrophages	lean	scg_1_N61AGAAGCGGTTCGGTCG	Des	0.266184	Des
Macrophages	lean	scg_1_N61AGAAGCGGTTCGGTCG	Pecam1	0.600609	Cd31
Macrophages	lean	scg_1_N61AGAAGCGGTTCGGTCG	Ptprc	1.32543	Cd45
Macrophages	lean	scg_1_N61AGAAGCGTCGCATAGT	Il7r	0.535822	Il7r
Macrophages	lean	scg_1_N61AGAAGCGTCGCATAGT	Adgre1	0.773469	F480
Macrophages	lean	scg_1_N61AGAAGCGTCGCATAGT	Tmem119	0.717266	Tmem119
Macrophages	lean	scg_1_N61AGAAGCGTCGCATAGT	Itgax	0.732693	Cd11c
Macrophages	lean	scg_1_N61AGAAGCGTCGCATAGT	Th	0.224596	Th
Macrophages	lean	scg_1_N61AGAAGCGTCGCATAGT	Mbp	0.746905	Mbp
Macrophages	lean	scg_1_N61AGAAGCGTCGCATAGT	Cdh2	0.356459	Cdh2
Macrophages	lean	scg_1_N61AGAAGCGTCGCATAGT	Des	0.174131	Des
Macrophages	lean	scg_1_N61AGAAGCGTCGCATAGT	Pecam1	0.399356	Cd31
Macrophages	lean	scg_1_N61AGAAGCGTCGCATAGT	Ptprc	1.8372	Cd45
Endothelial cells	lean	scg_1_N61AGAAGTACAGCACGAA	Il7r	0.573082	Il7r
Endothelial cells	lean	scg_1_N61AGAAGTACAGCACGAA	Adgre1	0.108282	F480
Endothelial cells	lean	scg_1_N61AGAAGTACAGCACGAA	Tmem119	0.230041	Tmem119
Endothelial cells	lean	scg_1_N61AGAAGTACAGCACGAA	Itgax	0.0884526	Cd11c
Endothelial cells	lean	scg_1_N61AGAAGTACAGCACGAA	Th	0.259312	Th
Endothelial cells	lean	scg_1_N61AGAAGTACAGCACGAA	Mbp	0.629887	Mbp
Endothelial cells	lean	scg_1_N61AGAAGTACAGCACGAA	Cdh2	0.440698	Cdh2
Endothelial cells	lean	scg_1_N61AGAAGTACAGCACGAA	Des	0.366309	Des
Endothelial cells	lean	scg_1_N61AGAAGTACAGCACGAA	Pecam1	2.02054	Cd31
Endothelial cells	lean	scg_1_N61AGAAGTACAGCACGAA	Ptprc	0.351719	Cd45
DCs	lean	scg_1_N61AGACAAAGTGTCGCTG	Il7r	0.64151	Il7r
DCs	lean	scg_1_N61AGACAAAGTGTCGCTG	Adgre1	0.77469	F480
DCs	lean	scg_1_N61AGACAAAGTGTCGCTG	Tmem119	0.710792	Tmem119
DCs	lean	scg_1_N61AGACAAAGTGTCGCTG	Itgax	1.15253	Cd11c
DCs	lean	scg_1_N61AGACAAAGTGTCGCTG	Th	0.116676	Th
DCs	lean	scg_1_N61AGACAAAGTGTCGCTG	Mbp	0.713784	Mbp
DCs	lean	scg_1_N61AGACAAAGTGTCGCTG	Cdh2	0.329239	Cdh2
DCs	lean	scg_1_N61AGACAAAGTGTCGCTG	Des	0.222109	Des
DCs	lean	scg_1_N61AGACAAAGTGTCGCTG	Pecam1	0.354373	Cd31
DCs	lean	scg_1_N61AGACAAAGTGTCGCTG	Ptprc	2.14683	Cd45
SC_NM	lean	scg_1_N61AGACAAATCGAACACT	Il7r	0.229942	Il7r
SC_NM	lean	scg_1_N61AGACAAATCGAACACT	Adgre1	0.281168	F480
SC_NM	lean	scg_1_N61AGACAAATCGAACACT	Tmem119	0.248952	Tmem119
SC_NM	lean	scg_1_N61AGACAAATCGAACACT	Itgax	0.165141	Cd11c
SC_NM	lean	scg_1_N61AGACAAATCGAACACT	Th	0.228434	Th
SC_NM	lean	scg_1_N61AGACAAATCGAACACT	Mbp	1.52023	Mbp
SC_NM	lean	scg_1_N61AGACAAATCGAACACT	Cdh2	1.08257	Cdh2
SC_NM	lean	scg_1_N61AGACAAATCGAACACT	Des	0.266701	Des
SC_NM	lean	scg_1_N61AGACAAATCGAACACT	Pecam1	0.562527	Cd31
SC_NM	lean	scg_1_N61AGACAAATCGAACACT	Ptprc	0.678408	Cd45
Macrophages	lean	scg_1_N61AGACACTGTATTGAGA	Il7r	0.339796	Il7r
Macrophages	lean	scg_1_N61AGACACTGTATTGAGA	Adgre1	1.77701	F480
Macrophages	lean	scg_1_N61AGACACTGTATTGAGA	Tmem119	0.459608	Tmem119
Macrophages	lean	scg_1_N61AGACACTGTATTGAGA	Itgax	0.162626	Cd11c
Macrophages	lean	scg_1_N61AGACACTGTATTGAGA	Th	0.164669	Th
Macrophages	lean	scg_1_N61AGACACTGTATTGAGA	Mbp	0.600061	Mbp
Macrophages	lean	scg_1_N61AGACACTGTATTGAGA	Cdh2	0.399574	Cdh2
Macrophages	lean	scg_1_N61AGACACTGTATTGAGA	Des	0.404214	Des
Macrophages	lean	scg_1_N61AGACACTGTATTGAGA	Pecam1	0.49053	Cd31
Macrophages	lean	scg_1_N61AGACACTGTATTGAGA	Ptprc	1.36477	Cd45
SC_NM	lean	scg_1_N61AGACAGGAGCGCCATC	Il7r	0.263014	Il7r
SC_NM	lean	scg_1_N61AGACAGGAGCGCCATC	Adgre1	0.292268	F480
SC_NM	lean	scg_1_N61AGACAGGAGCGCCATC	Tmem119	0.234625	Tmem119
SC_NM	lean	scg_1_N61AGACAGGAGCGCCATC	Itgax	0.12748	Cd11c
SC_NM	lean	scg_1_N61AGACAGGAGCGCCATC	Th	0.22218	Th
SC_NM	lean	scg_1_N61AGACAGGAGCGCCATC	Mbp	1.18319	Mbp
SC_NM	lean	scg_1_N61AGACAGGAGCGCCATC	Cdh2	1.21543	Cdh2
SC_NM	lean	scg_1_N61AGACAGGAGCGCCATC	Des	0.229684	Des
SC_NM	lean	scg_1_N61AGACAGGAGCGCCATC	Pecam1	0.581099	Cd31
SC_NM	lean	scg_1_N61AGACAGGAGCGCCATC	Ptprc	0.642258	Cd45
SC_M	lean	scg_1_N61AGACAGGGTATGGTAA	Il7r	0.279959	Il7r
SC_M	lean	scg_1_N61AGACAGGGTATGGTAA	Adgre1	0.153165	F480
SC_M	lean	scg_1_N61AGACAGGGTATGGTAA	Tmem119	0.157015	Tmem119
SC_M	lean	scg_1_N61AGACAGGGTATGGTAA	Itgax	0.157196	Cd11c
SC_M	lean	scg_1_N61AGACAGGGTATGGTAA	Th	0.157671	Th
SC_M	lean	scg_1_N61AGACAGGGTATGGTAA	Mbp	4.56433	Mbp
SC_M	lean	scg_1_N61AGACAGGGTATGGTAA	Cdh2	0.589334	Cdh2
SC_M	lean	scg_1_N61AGACAGGGTATGGTAA	Des	0.368881	Des
SC_M	lean	scg_1_N61AGACAGGGTATGGTAA	Pecam1	0.271564	Cd31
SC_M	lean	scg_1_N61AGACAGGGTATGGTAA	Ptprc	0.322437	Cd45
Macrophages	lean	scg_1_N61AGACTCATCACCTGGG	Il7r	0.556695	Il7r
Macrophages	lean	scg_1_N61AGACTCATCACCTGGG	Adgre1	1.44888	F480
Macrophages	lean	scg_1_N61AGACTCATCACCTGGG	Tmem119	1.05193	Tmem119
Macrophages	lean	scg_1_N61AGACTCATCACCTGGG	Itgax	0.326037	Cd11c
Macrophages	lean	scg_1_N61AGACTCATCACCTGGG	Th	0.112108	Th
Macrophages	lean	scg_1_N61AGACTCATCACCTGGG	Mbp	0.787725	Mbp
Macrophages	lean	scg_1_N61AGACTCATCACCTGGG	Cdh2	0.407137	Cdh2
Macrophages	lean	scg_1_N61AGACTCATCACCTGGG	Des	0.221846	Des
Macrophages	lean	scg_1_N61AGACTCATCACCTGGG	Pecam1	0.530201	Cd31
Macrophages	lean	scg_1_N61AGACTCATCACCTGGG	Ptprc	1.775	Cd45
Microglia	lean	scg_1_N61AGAGAGCCAACACTAC	Il7r	0.36769	Il7r
Microglia	lean	scg_1_N61AGAGAGCCAACACTAC	Adgre1	0.650231	F480
Microglia	lean	scg_1_N61AGAGAGCCAACACTAC	Tmem119	0.954536	Tmem119
Microglia	lean	scg_1_N61AGAGAGCCAACACTAC	Itgax	0.222098	Cd11c
Microglia	lean	scg_1_N61AGAGAGCCAACACTAC	Th	0.24584	Th
Microglia	lean	scg_1_N61AGAGAGCCAACACTAC	Mbp	1.18454	Mbp
Microglia	lean	scg_1_N61AGAGAGCCAACACTAC	Cdh2	0.753271	Cdh2
Microglia	lean	scg_1_N61AGAGAGCCAACACTAC	Des	0.296544	Des
Microglia	lean	scg_1_N61AGAGAGCCAACACTAC	Pecam1	0.845562	Cd31
Microglia	lean	scg_1_N61AGAGAGCCAACACTAC	Ptprc	1.4318	Cd45
SC_M	lean	scg_1_N61AGAGCCCCAGCTCTGG	Il7r	0.233008	Il7r
SC_M	lean	scg_1_N61AGAGCCCCAGCTCTGG	Adgre1	0.264585	F480
SC_M	lean	scg_1_N61AGAGCCCCAGCTCTGG	Tmem119	0.169668	Tmem119
SC_M	lean	scg_1_N61AGAGCCCCAGCTCTGG	Itgax	0.122392	Cd11c
SC_M	lean	scg_1_N61AGAGCCCCAGCTCTGG	Th	0.1464	Th
SC_M	lean	scg_1_N61AGAGCCCCAGCTCTGG	Mbp	4.07567	Mbp
SC_M	lean	scg_1_N61AGAGCCCCAGCTCTGG	Cdh2	0.782551	Cdh2
SC_M	lean	scg_1_N61AGAGCCCCAGCTCTGG	Des	0.351988	Des
SC_M	lean	scg_1_N61AGAGCCCCAGCTCTGG	Pecam1	0.46188	Cd31
SC_M	lean	scg_1_N61AGAGCCCCAGCTCTGG	Ptprc	0.289568	Cd45
Pericytes	lean	scg_1_N61AGATCCAAGTGTTGTC	Il7r	0.328891	Il7r
Pericytes	lean	scg_1_N61AGATCCAAGTGTTGTC	Adgre1	0.251769	F480
Pericytes	lean	scg_1_N61AGATCCAAGTGTTGTC	Tmem119	0.282892	Tmem119
Pericytes	lean	scg_1_N61AGATCCAAGTGTTGTC	Itgax	0.149665	Cd11c
Pericytes	lean	scg_1_N61AGATCCAAGTGTTGTC	Th	0.137921	Th
Pericytes	lean	scg_1_N61AGATCCAAGTGTTGTC	Mbp	0.623885	Mbp
Pericytes	lean	scg_1_N61AGATCCAAGTGTTGTC	Cdh2	0.575521	Cdh2
Pericytes	lean	scg_1_N61AGATCCAAGTGTTGTC	Des	1.79508	Des
Pericytes	lean	scg_1_N61AGATCCAAGTGTTGTC	Pecam1	0.944301	Cd31
Pericytes	lean	scg_1_N61AGATCCAAGTGTTGTC	Ptprc	0.442151	Cd45
Macrophages	lean	scg_1_N61AGATCGTAGGCCTTCG	Il7r	0.53777	Il7r
Macrophages	lean	scg_1_N61AGATCGTAGGCCTTCG	Adgre1	1.38727	F480
Macrophages	lean	scg_1_N61AGATCGTAGGCCTTCG	Tmem119	1.09335	Tmem119
Macrophages	lean	scg_1_N61AGATCGTAGGCCTTCG	Itgax	0.530048	Cd11c
Macrophages	lean	scg_1_N61AGATCGTAGGCCTTCG	Th	0.136161	Th
Macrophages	lean	scg_1_N61AGATCGTAGGCCTTCG	Mbp	0.613725	Mbp
Macrophages	lean	scg_1_N61AGATCGTAGGCCTTCG	Cdh2	0.299118	Cdh2
Macrophages	lean	scg_1_N61AGATCGTAGGCCTTCG	Des	0.221055	Des
Macrophages	lean	scg_1_N61AGATCGTAGGCCTTCG	Pecam1	0.467583	Cd31
Macrophages	lean	scg_1_N61AGATCGTAGGCCTTCG	Ptprc	2.03358	Cd45
Macrophages	lean	scg_1_N61AGATCGTGTCTTAGTG	Il7r	0.546642	Il7r
Macrophages	lean	scg_1_N61AGATCGTGTCTTAGTG	Adgre1	1.46631	F480
Macrophages	lean	scg_1_N61AGATCGTGTCTTAGTG	Tmem119	1.07785	Tmem119
Macrophages	lean	scg_1_N61AGATCGTGTCTTAGTG	Itgax	0.376195	Cd11c
Macrophages	lean	scg_1_N61AGATCGTGTCTTAGTG	Th	0.103448	Th
Macrophages	lean	scg_1_N61AGATCGTGTCTTAGTG	Mbp	0.522959	Mbp
Macrophages	lean	scg_1_N61AGATCGTGTCTTAGTG	Cdh2	0.2309	Cdh2
Macrophages	lean	scg_1_N61AGATCGTGTCTTAGTG	Des	0.173245	Des
Macrophages	lean	scg_1_N61AGATCGTGTCTTAGTG	Pecam1	0.467195	Cd31
Macrophages	lean	scg_1_N61AGATCGTGTCTTAGTG	Ptprc	1.85965	Cd45
SC_NM	lean	scg_1_N61AGATCGTTCGTCAAAC	Il7r	0.0844442	Il7r
SC_NM	lean	scg_1_N61AGATCGTTCGTCAAAC	Adgre1	0.157325	F480
SC_NM	lean	scg_1_N61AGATCGTTCGTCAAAC	Tmem119	0.0837596	Tmem119
SC_NM	lean	scg_1_N61AGATCGTTCGTCAAAC	Itgax	0.050704	Cd11c
SC_NM	lean	scg_1_N61AGATCGTTCGTCAAAC	Th	0.16472	Th
SC_NM	lean	scg_1_N61AGATCGTTCGTCAAAC	Mbp	1.90236	Mbp
SC_NM	lean	scg_1_N61AGATCGTTCGTCAAAC	Cdh2	1.30508	Cdh2
SC_NM	lean	scg_1_N61AGATCGTTCGTCAAAC	Des	0.170274	Des
SC_NM	lean	scg_1_N61AGATCGTTCGTCAAAC	Pecam1	0.279941	Cd31
SC_NM	lean	scg_1_N61AGATCGTTCGTCAAAC	Ptprc	0.159386	Cd45
SC_NM	lean	scg_1_N61AGATGAAAGTCAATCC	Il7r	0.282894	Il7r
SC_NM	lean	scg_1_N61AGATGAAAGTCAATCC	Adgre1	0.265532	F480
SC_NM	lean	scg_1_N61AGATGAAAGTCAATCC	Tmem119	0.258329	Tmem119
SC_NM	lean	scg_1_N61AGATGAAAGTCAATCC	Itgax	0.172116	Cd11c
SC_NM	lean	scg_1_N61AGATGAAAGTCAATCC	Th	0.197428	Th
SC_NM	lean	scg_1_N61AGATGAAAGTCAATCC	Mbp	1.48533	Mbp
SC_NM	lean	scg_1_N61AGATGAAAGTCAATCC	Cdh2	1.08841	Cdh2
SC_NM	lean	scg_1_N61AGATGAAAGTCAATCC	Des	0.319869	Des
SC_NM	lean	scg_1_N61AGATGAAAGTCAATCC	Pecam1	0.449982	Cd31
SC_NM	lean	scg_1_N61AGATGAAAGTCAATCC	Ptprc	0.77209	Cd45
SC_NM	lean	scg_1_N61AGATGAAGTCTCAAGT	Il7r	0.160393	Il7r
SC_NM	lean	scg_1_N61AGATGAAGTCTCAAGT	Adgre1	0.240811	F480
SC_NM	lean	scg_1_N61AGATGAAGTCTCAAGT	Tmem119	0.140699	Tmem119
SC_NM	lean	scg_1_N61AGATGAAGTCTCAAGT	Itgax	0.0670424	Cd11c
SC_NM	lean	scg_1_N61AGATGAAGTCTCAAGT	Th	0.224951	Th
SC_NM	lean	scg_1_N61AGATGAAGTCTCAAGT	Mbp	1.74022	Mbp
SC_NM	lean	scg_1_N61AGATGAAGTCTCAAGT	Cdh2	1.35627	Cdh2
SC_NM	lean	scg_1_N61AGATGAAGTCTCAAGT	Des	0.228506	Des
SC_NM	lean	scg_1_N61AGATGAAGTCTCAAGT	Pecam1	0.492508	Cd31
SC_NM	lean	scg_1_N61AGATGAAGTCTCAAGT	Ptprc	0.295014	Cd45
SC_NM	lean	scg_1_N61AGCATCAAGTCTAGCT	Il7r	0.249804	Il7r
SC_NM	lean	scg_1_N61AGCATCAAGTCTAGCT	Adgre1	0.178935	F480
SC_NM	lean	scg_1_N61AGCATCAAGTCTAGCT	Tmem119	0.181841	Tmem119
SC_NM	lean	scg_1_N61AGCATCAAGTCTAGCT	Itgax	0.139134	Cd11c
SC_NM	lean	scg_1_N61AGCATCAAGTCTAGCT	Th	0.0995593	Th
SC_NM	lean	scg_1_N61AGCATCAAGTCTAGCT	Mbp	1.97178	Mbp
SC_NM	lean	scg_1_N61AGCATCAAGTCTAGCT	Cdh2	1.47783	Cdh2
SC_NM	lean	scg_1_N61AGCATCAAGTCTAGCT	Des	0.373694	Des
SC_NM	lean	scg_1_N61AGCATCAAGTCTAGCT	Pecam1	0.287364	Cd31
SC_NM	lean	scg_1_N61AGCATCAAGTCTAGCT	Ptprc	0.461467	Cd45
SC_NM	lean	scg_1_N61AGCATCAGTATGCTAC	Il7r	0.0796559	Il7r
SC_NM	lean	scg_1_N61AGCATCAGTATGCTAC	Adgre1	0.17313	F480
SC_NM	lean	scg_1_N61AGCATCAGTATGCTAC	Tmem119	0.0926305	Tmem119
SC_NM	lean	scg_1_N61AGCATCAGTATGCTAC	Itgax	0.0522208	Cd11c
SC_NM	lean	scg_1_N61AGCATCAGTATGCTAC	Th	0.229425	Th
SC_NM	lean	scg_1_N61AGCATCAGTATGCTAC	Mbp	1.61517	Mbp
SC_NM	lean	scg_1_N61AGCATCAGTATGCTAC	Cdh2	1.26272	Cdh2
SC_NM	lean	scg_1_N61AGCATCAGTATGCTAC	Des	0.183759	Des
SC_NM	lean	scg_1_N61AGCATCAGTATGCTAC	Pecam1	0.260542	Cd31
SC_NM	lean	scg_1_N61AGCATCAGTATGCTAC	Ptprc	0.209402	Cd45
SC_NM	lean	scg_1_N61AGCCACGTCGCACGAC	Il7r	0.152429	Il7r
SC_NM	lean	scg_1_N61AGCCACGTCGCACGAC	Adgre1	0.135952	F480
SC_NM	lean	scg_1_N61AGCCACGTCGCACGAC	Tmem119	0.11517	Tmem119
SC_NM	lean	scg_1_N61AGCCACGTCGCACGAC	Itgax	0.09261	Cd11c
SC_NM	lean	scg_1_N61AGCCACGTCGCACGAC	Th	0.115194	Th
SC_NM	lean	scg_1_N61AGCCACGTCGCACGAC	Mbp	1.92024	Mbp
SC_NM	lean	scg_1_N61AGCCACGTCGCACGAC	Cdh2	1.42618	Cdh2
SC_NM	lean	scg_1_N61AGCCACGTCGCACGAC	Des	0.24536	Des
SC_NM	lean	scg_1_N61AGCCACGTCGCACGAC	Pecam1	0.22551	Cd31
SC_NM	lean	scg_1_N61AGCCACGTCGCACGAC	Ptprc	0.278775	Cd45
SC_NM	lean	scg_1_N61AGCCAGCTCCCTGGTT	Il7r	0.0742491	Il7r
SC_NM	lean	scg_1_N61AGCCAGCTCCCTGGTT	Adgre1	0.163474	F480
SC_NM	lean	scg_1_N61AGCCAGCTCCCTGGTT	Tmem119	0.101468	Tmem119
SC_NM	lean	scg_1_N61AGCCAGCTCCCTGGTT	Itgax	0.0512698	Cd11c
SC_NM	lean	scg_1_N61AGCCAGCTCCCTGGTT	Th	0.308855	Th
SC_NM	lean	scg_1_N61AGCCAGCTCCCTGGTT	Mbp	1.47428	Mbp
SC_NM	lean	scg_1_N61AGCCAGCTCCCTGGTT	Cdh2	1.3473	Cdh2
SC_NM	lean	scg_1_N61AGCCAGCTCCCTGGTT	Des	0.176204	Des
SC_NM	lean	scg_1_N61AGCCAGCTCCCTGGTT	Pecam1	0.268761	Cd31
SC_NM	lean	scg_1_N61AGCCAGCTCCCTGGTT	Ptprc	0.187612	Cd45
Endothelial cells	lean	scg_1_N61AGCGATTCAAGTGGGT	Il7r	0.337708	Il7r
Endothelial cells	lean	scg_1_N61AGCGATTCAAGTGGGT	Adgre1	0.0792206	F480
Endothelial cells	lean	scg_1_N61AGCGATTCAAGTGGGT	Tmem119	0.216541	Tmem119
Endothelial cells	lean	scg_1_N61AGCGATTCAAGTGGGT	Itgax	0.0682789	Cd11c
Endothelial cells	lean	scg_1_N61AGCGATTCAAGTGGGT	Th	0.148907	Th
Endothelial cells	lean	scg_1_N61AGCGATTCAAGTGGGT	Mbp	0.444424	Mbp
Endothelial cells	lean	scg_1_N61AGCGATTCAAGTGGGT	Cdh2	0.338032	Cdh2
Endothelial cells	lean	scg_1_N61AGCGATTCAAGTGGGT	Des	0.26881	Des
Endothelial cells	lean	scg_1_N61AGCGATTCAAGTGGGT	Pecam1	2.18272	Cd31
Endothelial cells	lean	scg_1_N61AGCGATTCAAGTGGGT	Ptprc	0.103804	Cd45
SC_M	lean	scg_1_N61AGCGATTCACCGCTGA	Il7r	0.214444	Il7r
SC_M	lean	scg_1_N61AGCGATTCACCGCTGA	Adgre1	0.311028	F480
SC_M	lean	scg_1_N61AGCGATTCACCGCTGA	Tmem119	0.2941	Tmem119
SC_M	lean	scg_1_N61AGCGATTCACCGCTGA	Itgax	0.217122	Cd11c
SC_M	lean	scg_1_N61AGCGATTCACCGCTGA	Th	0.223816	Th
SC_M	lean	scg_1_N61AGCGATTCACCGCTGA	Mbp	3.23761	Mbp
SC_M	lean	scg_1_N61AGCGATTCACCGCTGA	Cdh2	0.55044	Cdh2
SC_M	lean	scg_1_N61AGCGATTCACCGCTGA	Des	0.22705	Des
SC_M	lean	scg_1_N61AGCGATTCACCGCTGA	Pecam1	0.553475	Cd31
SC_M	lean	scg_1_N61AGCGATTCACCGCTGA	Ptprc	0.662771	Cd45
Neurons	lean	scg_1_N61AGCGATTTCCTTGGAA	Il7r	0.15247	Il7r
Neurons	lean	scg_1_N61AGCGATTTCCTTGGAA	Adgre1	0.410663	F480
Neurons	lean	scg_1_N61AGCGATTTCCTTGGAA	Tmem119	0.128417	Tmem119
Neurons	lean	scg_1_N61AGCGATTTCCTTGGAA	Itgax	0.100549	Cd11c
Neurons	lean	scg_1_N61AGCGATTTCCTTGGAA	Th	2.95993	Th
Neurons	lean	scg_1_N61AGCGATTTCCTTGGAA	Mbp	0.138871	Mbp
Neurons	lean	scg_1_N61AGCGATTTCCTTGGAA	Cdh2	0.216215	Cdh2
Neurons	lean	scg_1_N61AGCGATTTCCTTGGAA	Des	0.180588	Des
Neurons	lean	scg_1_N61AGCGATTTCCTTGGAA	Pecam1	0.137323	Cd31
Neurons	lean	scg_1_N61AGCGATTTCCTTGGAA	Ptprc	0.282322	Cd45
SC_M	lean	scg_1_N61AGCGTATCATGTGGTT	Il7r	0.548383	Il7r
SC_M	lean	scg_1_N61AGCGTATCATGTGGTT	Adgre1	0.459014	F480
SC_M	lean	scg_1_N61AGCGTATCATGTGGTT	Tmem119	0.349003	Tmem119
SC_M	lean	scg_1_N61AGCGTATCATGTGGTT	Itgax	0.23539	Cd11c
SC_M	lean	scg_1_N61AGCGTATCATGTGGTT	Th	0.0733332	Th
SC_M	lean	scg_1_N61AGCGTATCATGTGGTT	Mbp	3.74518	Mbp
SC_M	lean	scg_1_N61AGCGTATCATGTGGTT	Cdh2	0.720725	Cdh2
SC_M	lean	scg_1_N61AGCGTATCATGTGGTT	Des	0.753481	Des
SC_M	lean	scg_1_N61AGCGTATCATGTGGTT	Pecam1	1.04652	Cd31
SC_M	lean	scg_1_N61AGCGTATCATGTGGTT	Ptprc	0.780389	Cd45
SC_NM	lean	scg_1_N61AGCTACAGTCGTGGTC	Il7r	0.11747	Il7r
SC_NM	lean	scg_1_N61AGCTACAGTCGTGGTC	Adgre1	0.197843	F480
SC_NM	lean	scg_1_N61AGCTACAGTCGTGGTC	Tmem119	0.103887	Tmem119
SC_NM	lean	scg_1_N61AGCTACAGTCGTGGTC	Itgax	0.0501632	Cd11c
SC_NM	lean	scg_1_N61AGCTACAGTCGTGGTC	Th	0.319226	Th
SC_NM	lean	scg_1_N61AGCTACAGTCGTGGTC	Mbp	1.47844	Mbp
SC_NM	lean	scg_1_N61AGCTACAGTCGTGGTC	Cdh2	1.35104	Cdh2
SC_NM	lean	scg_1_N61AGCTACAGTCGTGGTC	Des	0.0934481	Des
SC_NM	lean	scg_1_N61AGCTACAGTCGTGGTC	Pecam1	0.347926	Cd31
SC_NM	lean	scg_1_N61AGCTACAGTCGTGGTC	Ptprc	0.288559	Cd45
SC_NM	lean	scg_1_N61AGCTACATCCGGCAAC	Il7r	0.0820741	Il7r
SC_NM	lean	scg_1_N61AGCTACATCCGGCAAC	Adgre1	0.163137	F480
SC_NM	lean	scg_1_N61AGCTACATCCGGCAAC	Tmem119	0.093371	Tmem119
SC_NM	lean	scg_1_N61AGCTACATCCGGCAAC	Itgax	0.0401677	Cd11c
SC_NM	lean	scg_1_N61AGCTACATCCGGCAAC	Th	0.326134	Th
SC_NM	lean	scg_1_N61AGCTACATCCGGCAAC	Mbp	1.57524	Mbp
SC_NM	lean	scg_1_N61AGCTACATCCGGCAAC	Cdh2	1.24143	Cdh2
SC_NM	lean	scg_1_N61AGCTACATCCGGCAAC	Des	0.0818881	Des
SC_NM	lean	scg_1_N61AGCTACATCCGGCAAC	Pecam1	0.262018	Cd31
SC_NM	lean	scg_1_N61AGCTACATCCGGCAAC	Ptprc	0.189169	Cd45
Macrophages	lean	scg_1_N61AGCTACATCGTCGACG	Il7r	0.243421	Il7r
Macrophages	lean	scg_1_N61AGCTACATCGTCGACG	Adgre1	1.49519	F480
Macrophages	lean	scg_1_N61AGCTACATCGTCGACG	Tmem119	0.655838	Tmem119
Macrophages	lean	scg_1_N61AGCTACATCGTCGACG	Itgax	0.226167	Cd11c
Macrophages	lean	scg_1_N61AGCTACATCGTCGACG	Th	0.229016	Th
Macrophages	lean	scg_1_N61AGCTACATCGTCGACG	Mbp	0.805411	Mbp
Macrophages	lean	scg_1_N61AGCTACATCGTCGACG	Cdh2	0.685521	Cdh2
Macrophages	lean	scg_1_N61AGCTACATCGTCGACG	Des	0.287901	Des
Macrophages	lean	scg_1_N61AGCTACATCGTCGACG	Pecam1	0.744797	Cd31
Macrophages	lean	scg_1_N61AGCTACATCGTCGACG	Ptprc	1.97906	Cd45
DCs	lean	scg_1_N61AGCTCAAGTAAGTTAG	Il7r	0.499567	Il7r
DCs	lean	scg_1_N61AGCTCAAGTAAGTTAG	Adgre1	0.749248	F480
DCs	lean	scg_1_N61AGCTCAAGTAAGTTAG	Tmem119	0.706017	Tmem119
DCs	lean	scg_1_N61AGCTCAAGTAAGTTAG	Itgax	1.37968	Cd11c
DCs	lean	scg_1_N61AGCTCAAGTAAGTTAG	Th	0.106676	Th
DCs	lean	scg_1_N61AGCTCAAGTAAGTTAG	Mbp	0.64108	Mbp
DCs	lean	scg_1_N61AGCTCAAGTAAGTTAG	Cdh2	0.290529	Cdh2
DCs	lean	scg_1_N61AGCTCAAGTAAGTTAG	Des	0.188689	Des
DCs	lean	scg_1_N61AGCTCAAGTAAGTTAG	Pecam1	0.2091	Cd31
DCs	lean	scg_1_N61AGCTCAAGTAAGTTAG	Ptprc	2.1707	Cd45
Endothelial cells	lean	scg_1_N61AGGAAATGTACGACTT	Il7r	0.355792	Il7r
Endothelial cells	lean	scg_1_N61AGGAAATGTACGACTT	Adgre1	0.324382	F480
Endothelial cells	lean	scg_1_N61AGGAAATGTACGACTT	Tmem119	0.514772	Tmem119
Endothelial cells	lean	scg_1_N61AGGAAATGTACGACTT	Itgax	0.237604	Cd11c
Endothelial cells	lean	scg_1_N61AGGAAATGTACGACTT	Th	0.202439	Th
Endothelial cells	lean	scg_1_N61AGGAAATGTACGACTT	Mbp	0.681767	Mbp
Endothelial cells	lean	scg_1_N61AGGAAATGTACGACTT	Cdh2	0.586916	Cdh2
Endothelial cells	lean	scg_1_N61AGGAAATGTACGACTT	Des	0.534931	Des
Endothelial cells	lean	scg_1_N61AGGAAATGTACGACTT	Pecam1	0.613262	Cd31
Endothelial cells	lean	scg_1_N61AGGAAATGTACGACTT	Ptprc	1.02731	Cd45
SC_NM	lean	scg_1_N61AGGAAATTCGTGTGAT	Il7r	0.100357	Il7r
SC_NM	lean	scg_1_N61AGGAAATTCGTGTGAT	Adgre1	0.194682	F480
SC_NM	lean	scg_1_N61AGGAAATTCGTGTGAT	Tmem119	0.111489	Tmem119
SC_NM	lean	scg_1_N61AGGAAATTCGTGTGAT	Itgax	0.0424729	Cd11c
SC_NM	lean	scg_1_N61AGGAAATTCGTGTGAT	Th	0.435677	Th
SC_NM	lean	scg_1_N61AGGAAATTCGTGTGAT	Mbp	1.49963	Mbp
SC_NM	lean	scg_1_N61AGGAAATTCGTGTGAT	Cdh2	1.25695	Cdh2
SC_NM	lean	scg_1_N61AGGAAATTCGTGTGAT	Des	0.073489	Des
SC_NM	lean	scg_1_N61AGGAAATTCGTGTGAT	Pecam1	0.308076	Cd31
SC_NM	lean	scg_1_N61AGGAAATTCGTGTGAT	Ptprc	0.233964	Cd45
Endothelial cells	lean	scg_1_N61AGGACGAAGGATGGCT	Il7r	0.199583	Il7r
Endothelial cells	lean	scg_1_N61AGGACGAAGGATGGCT	Adgre1	0.376341	F480
Endothelial cells	lean	scg_1_N61AGGACGAAGGATGGCT	Tmem119	0.471553	Tmem119
Endothelial cells	lean	scg_1_N61AGGACGAAGGATGGCT	Itgax	0.284235	Cd11c
Endothelial cells	lean	scg_1_N61AGGACGAAGGATGGCT	Th	0.125655	Th
Endothelial cells	lean	scg_1_N61AGGACGAAGGATGGCT	Mbp	0.944665	Mbp
Endothelial cells	lean	scg_1_N61AGGACGAAGGATGGCT	Cdh2	0.674449	Cdh2
Endothelial cells	lean	scg_1_N61AGGACGAAGGATGGCT	Des	0.684312	Des
Endothelial cells	lean	scg_1_N61AGGACGAAGGATGGCT	Pecam1	0.626685	Cd31
Endothelial cells	lean	scg_1_N61AGGACGAAGGATGGCT	Ptprc	0.816906	Cd45
Macrophages	lean	scg_1_N61AGGAGGTAGTTGTACC	Il7r	0.454772	Il7r
Macrophages	lean	scg_1_N61AGGAGGTAGTTGTACC	Adgre1	1.52149	F480
Macrophages	lean	scg_1_N61AGGAGGTAGTTGTACC	Tmem119	0.842463	Tmem119
Macrophages	lean	scg_1_N61AGGAGGTAGTTGTACC	Itgax	0.266144	Cd11c
Macrophages	lean	scg_1_N61AGGAGGTAGTTGTACC	Th	0.168123	Th
Macrophages	lean	scg_1_N61AGGAGGTAGTTGTACC	Mbp	0.992063	Mbp
Macrophages	lean	scg_1_N61AGGAGGTAGTTGTACC	Cdh2	0.59737	Cdh2
Macrophages	lean	scg_1_N61AGGAGGTAGTTGTACC	Des	0.447997	Des
Macrophages	lean	scg_1_N61AGGAGGTAGTTGTACC	Pecam1	0.567727	Cd31
Macrophages	lean	scg_1_N61AGGAGGTAGTTGTACC	Ptprc	1.52531	Cd45
DCs	lean	scg_1_N61AGGATAAGTGTATACC	Il7r	0.360407	Il7r
DCs	lean	scg_1_N61AGGATAAGTGTATACC	Adgre1	0.553162	F480
DCs	lean	scg_1_N61AGGATAAGTGTATACC	Tmem119	0.647964	Tmem119
DCs	lean	scg_1_N61AGGATAAGTGTATACC	Itgax	1.33525	Cd11c
DCs	lean	scg_1_N61AGGATAAGTGTATACC	Th	0.0905738	Th
DCs	lean	scg_1_N61AGGATAAGTGTATACC	Mbp	0.494251	Mbp
DCs	lean	scg_1_N61AGGATAAGTGTATACC	Cdh2	0.225578	Cdh2
DCs	lean	scg_1_N61AGGATAAGTGTATACC	Des	0.154551	Des
DCs	lean	scg_1_N61AGGATAAGTGTATACC	Pecam1	0.129496	Cd31
DCs	lean	scg_1_N61AGGATAAGTGTATACC	Ptprc	2.13931	Cd45
Pericytes	lean	scg_1_N61AGGATCTAGGTGGTTG	Il7r	0.342041	Il7r
Pericytes	lean	scg_1_N61AGGATCTAGGTGGTTG	Adgre1	0.17816	F480
Pericytes	lean	scg_1_N61AGGATCTAGGTGGTTG	Tmem119	0.203272	Tmem119
Pericytes	lean	scg_1_N61AGGATCTAGGTGGTTG	Itgax	0.130877	Cd11c
Pericytes	lean	scg_1_N61AGGATCTAGGTGGTTG	Th	0.26301	Th
Pericytes	lean	scg_1_N61AGGATCTAGGTGGTTG	Mbp	0.540833	Mbp
Pericytes	lean	scg_1_N61AGGATCTAGGTGGTTG	Cdh2	0.530057	Cdh2
Pericytes	lean	scg_1_N61AGGATCTAGGTGGTTG	Des	1.73703	Des
Pericytes	lean	scg_1_N61AGGATCTAGGTGGTTG	Pecam1	0.545238	Cd31
Pericytes	lean	scg_1_N61AGGATCTAGGTGGTTG	Ptprc	0.37244	Cd45
DCs	lean	scg_1_N61AGGATCTCAGTCGCAC	Il7r	0.558201	Il7r
DCs	lean	scg_1_N61AGGATCTCAGTCGCAC	Adgre1	0.808986	F480
DCs	lean	scg_1_N61AGGATCTCAGTCGCAC	Tmem119	0.79247	Tmem119
DCs	lean	scg_1_N61AGGATCTCAGTCGCAC	Itgax	1.22109	Cd11c
DCs	lean	scg_1_N61AGGATCTCAGTCGCAC	Th	0.129338	Th
DCs	lean	scg_1_N61AGGATCTCAGTCGCAC	Mbp	0.572435	Mbp
DCs	lean	scg_1_N61AGGATCTCAGTCGCAC	Cdh2	0.243352	Cdh2
DCs	lean	scg_1_N61AGGATCTCAGTCGCAC	Des	0.210661	Des
DCs	lean	scg_1_N61AGGATCTCAGTCGCAC	Pecam1	0.409391	Cd31
DCs	lean	scg_1_N61AGGATCTCAGTCGCAC	Ptprc	2.41934	Cd45
DCs	lean	scg_1_N61AGGCCACAGATCGACG	Il7r	0.545176	Il7r
DCs	lean	scg_1_N61AGGCCACAGATCGACG	Adgre1	0.701625	F480
DCs	lean	scg_1_N61AGGCCACAGATCGACG	Tmem119	0.747954	Tmem119
DCs	lean	scg_1_N61AGGCCACAGATCGACG	Itgax	1.1079	Cd11c
DCs	lean	scg_1_N61AGGCCACAGATCGACG	Th	0.156433	Th
DCs	lean	scg_1_N61AGGCCACAGATCGACG	Mbp	0.851658	Mbp
DCs	lean	scg_1_N61AGGCCACAGATCGACG	Cdh2	0.411601	Cdh2
DCs	lean	scg_1_N61AGGCCACAGATCGACG	Des	0.414762	Des
DCs	lean	scg_1_N61AGGCCACAGATCGACG	Pecam1	0.309352	Cd31
DCs	lean	scg_1_N61AGGCCACAGATCGACG	Ptprc	2.05651	Cd45
SC_NM	lean	scg_1_N61AGGCCACTCGGCATCG	Il7r	0.0606819	Il7r
SC_NM	lean	scg_1_N61AGGCCACTCGGCATCG	Adgre1	0.134756	F480
SC_NM	lean	scg_1_N61AGGCCACTCGGCATCG	Tmem119	0.0621497	Tmem119
SC_NM	lean	scg_1_N61AGGCCACTCGGCATCG	Itgax	0.0367754	Cd11c
SC_NM	lean	scg_1_N61AGGCCACTCGGCATCG	Th	0.245688	Th
SC_NM	lean	scg_1_N61AGGCCACTCGGCATCG	Mbp	1.71838	Mbp
SC_NM	lean	scg_1_N61AGGCCACTCGGCATCG	Cdh2	1.31779	Cdh2
SC_NM	lean	scg_1_N61AGGCCACTCGGCATCG	Des	0.0769658	Des
SC_NM	lean	scg_1_N61AGGCCACTCGGCATCG	Pecam1	0.194622	Cd31
SC_NM	lean	scg_1_N61AGGCCACTCGGCATCG	Ptprc	0.154745	Cd45
Endothelial cells	lean	scg_1_N61AGGGCTCTCATTGCCC	Il7r	0.417292	Il7r
Endothelial cells	lean	scg_1_N61AGGGCTCTCATTGCCC	Adgre1	0.129458	F480
Endothelial cells	lean	scg_1_N61AGGGCTCTCATTGCCC	Tmem119	0.252738	Tmem119
Endothelial cells	lean	scg_1_N61AGGGCTCTCATTGCCC	Itgax	0.0816361	Cd11c
Endothelial cells	lean	scg_1_N61AGGGCTCTCATTGCCC	Th	0.185938	Th
Endothelial cells	lean	scg_1_N61AGGGCTCTCATTGCCC	Mbp	0.588622	Mbp
Endothelial cells	lean	scg_1_N61AGGGCTCTCATTGCCC	Cdh2	0.446959	Cdh2
Endothelial cells	lean	scg_1_N61AGGGCTCTCATTGCCC	Des	0.250928	Des
Endothelial cells	lean	scg_1_N61AGGGCTCTCATTGCCC	Pecam1	1.81147	Cd31
Endothelial cells	lean	scg_1_N61AGGGCTCTCATTGCCC	Ptprc	0.257424	Cd45
SC_NM	lean	scg_1_N61AGGGTCCAGCCTTTCC	Il7r	0.239121	Il7r
SC_NM	lean	scg_1_N61AGGGTCCAGCCTTTCC	Adgre1	0.248988	F480
SC_NM	lean	scg_1_N61AGGGTCCAGCCTTTCC	Tmem119	0.206822	Tmem119
SC_NM	lean	scg_1_N61AGGGTCCAGCCTTTCC	Itgax	0.174139	Cd11c
SC_NM	lean	scg_1_N61AGGGTCCAGCCTTTCC	Th	0.129443	Th
SC_NM	lean	scg_1_N61AGGGTCCAGCCTTTCC	Mbp	1.96476	Mbp
SC_NM	lean	scg_1_N61AGGGTCCAGCCTTTCC	Cdh2	1.50762	Cdh2
SC_NM	lean	scg_1_N61AGGGTCCAGCCTTTCC	Des	0.362922	Des
SC_NM	lean	scg_1_N61AGGGTCCAGCCTTTCC	Pecam1	0.376265	Cd31
SC_NM	lean	scg_1_N61AGGGTCCAGCCTTTCC	Ptprc	0.563954	Cd45
Endothelial cells	lean	scg_1_N61AGGGTCCGTGCGGTAA	Il7r	0.438963	Il7r
Endothelial cells	lean	scg_1_N61AGGGTCCGTGCGGTAA	Adgre1	0.48053	F480
Endothelial cells	lean	scg_1_N61AGGGTCCGTGCGGTAA	Tmem119	0.52254	Tmem119
Endothelial cells	lean	scg_1_N61AGGGTCCGTGCGGTAA	Itgax	0.243528	Cd11c
Endothelial cells	lean	scg_1_N61AGGGTCCGTGCGGTAA	Th	0.298557	Th
Endothelial cells	lean	scg_1_N61AGGGTCCGTGCGGTAA	Mbp	0.643041	Mbp
Endothelial cells	lean	scg_1_N61AGGGTCCGTGCGGTAA	Cdh2	0.611308	Cdh2
Endothelial cells	lean	scg_1_N61AGGGTCCGTGCGGTAA	Des	0.39413	Des
Endothelial cells	lean	scg_1_N61AGGGTCCGTGCGGTAA	Pecam1	0.782272	Cd31
Endothelial cells	lean	scg_1_N61AGGGTCCGTGCGGTAA	Ptprc	0.91146	Cd45
SC_NM	lean	scg_1_N61AGGGTGACAGGTCAGA	Il7r	0.0949841	Il7r
SC_NM	lean	scg_1_N61AGGGTGACAGGTCAGA	Adgre1	0.17744	F480
SC_NM	lean	scg_1_N61AGGGTGACAGGTCAGA	Tmem119	0.103328	Tmem119
SC_NM	lean	scg_1_N61AGGGTGACAGGTCAGA	Itgax	0.0471547	Cd11c
SC_NM	lean	scg_1_N61AGGGTGACAGGTCAGA	Th	0.29595	Th
SC_NM	lean	scg_1_N61AGGGTGACAGGTCAGA	Mbp	1.63506	Mbp
SC_NM	lean	scg_1_N61AGGGTGACAGGTCAGA	Cdh2	1.396	Cdh2
SC_NM	lean	scg_1_N61AGGGTGACAGGTCAGA	Des	0.132452	Des
SC_NM	lean	scg_1_N61AGGGTGACAGGTCAGA	Pecam1	0.339574	Cd31
SC_NM	lean	scg_1_N61AGGGTGACAGGTCAGA	Ptprc	0.209008	Cd45
SC_NM	lean	scg_1_N61AGGTAGGAGTAACCGG	Il7r	0.187822	Il7r
SC_NM	lean	scg_1_N61AGGTAGGAGTAACCGG	Adgre1	0.237134	F480
SC_NM	lean	scg_1_N61AGGTAGGAGTAACCGG	Tmem119	0.106601	Tmem119
SC_NM	lean	scg_1_N61AGGTAGGAGTAACCGG	Itgax	0.060215	Cd11c
SC_NM	lean	scg_1_N61AGGTAGGAGTAACCGG	Th	0.305819	Th
SC_NM	lean	scg_1_N61AGGTAGGAGTAACCGG	Mbp	1.71641	Mbp
SC_NM	lean	scg_1_N61AGGTAGGAGTAACCGG	Cdh2	1.12706	Cdh2
SC_NM	lean	scg_1_N61AGGTAGGAGTAACCGG	Des	0.0716817	Des
SC_NM	lean	scg_1_N61AGGTAGGAGTAACCGG	Pecam1	0.392187	Cd31
SC_NM	lean	scg_1_N61AGGTAGGAGTAACCGG	Ptprc	0.433956	Cd45
SC_NM	lean	scg_1_N61AGGTAGGTCCTTGACC	Il7r	0.231891	Il7r
SC_NM	lean	scg_1_N61AGGTAGGTCCTTGACC	Adgre1	0.272632	F480
SC_NM	lean	scg_1_N61AGGTAGGTCCTTGACC	Tmem119	0.168283	Tmem119
SC_NM	lean	scg_1_N61AGGTAGGTCCTTGACC	Itgax	0.0883245	Cd11c
SC_NM	lean	scg_1_N61AGGTAGGTCCTTGACC	Th	0.248075	Th
SC_NM	lean	scg_1_N61AGGTAGGTCCTTGACC	Mbp	1.38428	Mbp
SC_NM	lean	scg_1_N61AGGTAGGTCCTTGACC	Cdh2	1.13809	Cdh2
SC_NM	lean	scg_1_N61AGGTAGGTCCTTGACC	Des	0.157843	Des
SC_NM	lean	scg_1_N61AGGTAGGTCCTTGACC	Pecam1	0.452868	Cd31
SC_NM	lean	scg_1_N61AGGTAGGTCCTTGACC	Ptprc	0.642817	Cd45
Pericytes	lean	scg_1_N61AGGTAGGTCGTACCTC	Il7r	0.373643	Il7r
Pericytes	lean	scg_1_N61AGGTAGGTCGTACCTC	Adgre1	0.286587	F480
Pericytes	lean	scg_1_N61AGGTAGGTCGTACCTC	Tmem119	0.308777	Tmem119
Pericytes	lean	scg_1_N61AGGTAGGTCGTACCTC	Itgax	0.160204	Cd11c
Pericytes	lean	scg_1_N61AGGTAGGTCGTACCTC	Th	0.113041	Th
Pericytes	lean	scg_1_N61AGGTAGGTCGTACCTC	Mbp	0.734593	Mbp
Pericytes	lean	scg_1_N61AGGTAGGTCGTACCTC	Cdh2	0.628497	Cdh2
Pericytes	lean	scg_1_N61AGGTAGGTCGTACCTC	Des	1.80539	Des
Pericytes	lean	scg_1_N61AGGTAGGTCGTACCTC	Pecam1	1.08864	Cd31
Pericytes	lean	scg_1_N61AGGTAGGTCGTACCTC	Ptprc	0.517097	Cd45
SC_NM	lean	scg_1_N61AGGTCTAAGGATACGC	Il7r	0.148509	Il7r
SC_NM	lean	scg_1_N61AGGTCTAAGGATACGC	Adgre1	0.203207	F480
SC_NM	lean	scg_1_N61AGGTCTAAGGATACGC	Tmem119	0.108749	Tmem119
SC_NM	lean	scg_1_N61AGGTCTAAGGATACGC	Itgax	0.0745432	Cd11c
SC_NM	lean	scg_1_N61AGGTCTAAGGATACGC	Th	0.184956	Th
SC_NM	lean	scg_1_N61AGGTCTAAGGATACGC	Mbp	1.46322	Mbp
SC_NM	lean	scg_1_N61AGGTCTAAGGATACGC	Cdh2	1.27681	Cdh2
SC_NM	lean	scg_1_N61AGGTCTAAGGATACGC	Des	0.11173	Des
SC_NM	lean	scg_1_N61AGGTCTAAGGATACGC	Pecam1	0.399292	Cd31
SC_NM	lean	scg_1_N61AGGTCTAAGGATACGC	Ptprc	0.545613	Cd45
SC_NM	lean	scg_1_N61AGGTCTATCAAGCTGT	Il7r	0.323554	Il7r
SC_NM	lean	scg_1_N61AGGTCTATCAAGCTGT	Adgre1	0.37485	F480
SC_NM	lean	scg_1_N61AGGTCTATCAAGCTGT	Tmem119	0.368142	Tmem119
SC_NM	lean	scg_1_N61AGGTCTATCAAGCTGT	Itgax	0.192576	Cd11c
SC_NM	lean	scg_1_N61AGGTCTATCAAGCTGT	Th	0.207391	Th
SC_NM	lean	scg_1_N61AGGTCTATCAAGCTGT	Mbp	1.63296	Mbp
SC_NM	lean	scg_1_N61AGGTCTATCAAGCTGT	Cdh2	1.03448	Cdh2
SC_NM	lean	scg_1_N61AGGTCTATCAAGCTGT	Des	0.318535	Des
SC_NM	lean	scg_1_N61AGGTCTATCAAGCTGT	Pecam1	0.665465	Cd31
SC_NM	lean	scg_1_N61AGGTCTATCAAGCTGT	Ptprc	0.909002	Cd45
Microglia	lean	scg_1_N61AGGTTGTCACGGTGTC	Il7r	0.47365	Il7r
Microglia	lean	scg_1_N61AGGTTGTCACGGTGTC	Adgre1	0.918858	F480
Microglia	lean	scg_1_N61AGGTTGTCACGGTGTC	Tmem119	1.39909	Tmem119
Microglia	lean	scg_1_N61AGGTTGTCACGGTGTC	Itgax	0.287161	Cd11c
Microglia	lean	scg_1_N61AGGTTGTCACGGTGTC	Th	0.154916	Th
Microglia	lean	scg_1_N61AGGTTGTCACGGTGTC	Mbp	1.1527	Mbp
Microglia	lean	scg_1_N61AGGTTGTCACGGTGTC	Cdh2	0.877412	Cdh2
Microglia	lean	scg_1_N61AGGTTGTCACGGTGTC	Des	0.426635	Des
Microglia	lean	scg_1_N61AGGTTGTCACGGTGTC	Pecam1	0.946676	Cd31
Microglia	lean	scg_1_N61AGGTTGTCACGGTGTC	Ptprc	2.15784	Cd45
SC_NM	lean	scg_1_N61AGTAACCAGGCCTGAA	Il7r	0.153929	Il7r
SC_NM	lean	scg_1_N61AGTAACCAGGCCTGAA	Adgre1	0.154835	F480
SC_NM	lean	scg_1_N61AGTAACCAGGCCTGAA	Tmem119	0.122478	Tmem119
SC_NM	lean	scg_1_N61AGTAACCAGGCCTGAA	Itgax	0.11451	Cd11c
SC_NM	lean	scg_1_N61AGTAACCAGGCCTGAA	Th	0.12339	Th
SC_NM	lean	scg_1_N61AGTAACCAGGCCTGAA	Mbp	1.53534	Mbp
SC_NM	lean	scg_1_N61AGTAACCAGGCCTGAA	Cdh2	1.47102	Cdh2
SC_NM	lean	scg_1_N61AGTAACCAGGCCTGAA	Des	0.222374	Des
SC_NM	lean	scg_1_N61AGTAACCAGGCCTGAA	Pecam1	0.261984	Cd31
SC_NM	lean	scg_1_N61AGTAACCAGGCCTGAA	Ptprc	0.446917	Cd45
SC_NM	lean	scg_1_N61AGTAACCAGTACAGAT	Il7r	0.0798014	Il7r
SC_NM	lean	scg_1_N61AGTAACCAGTACAGAT	Adgre1	0.177359	F480
SC_NM	lean	scg_1_N61AGTAACCAGTACAGAT	Tmem119	0.0864281	Tmem119
SC_NM	lean	scg_1_N61AGTAACCAGTACAGAT	Itgax	0.0432776	Cd11c
SC_NM	lean	scg_1_N61AGTAACCAGTACAGAT	Th	0.27947	Th
SC_NM	lean	scg_1_N61AGTAACCAGTACAGAT	Mbp	1.60078	Mbp
SC_NM	lean	scg_1_N61AGTAACCAGTACAGAT	Cdh2	1.40942	Cdh2
SC_NM	lean	scg_1_N61AGTAACCAGTACAGAT	Des	0.132359	Des
SC_NM	lean	scg_1_N61AGTAACCAGTACAGAT	Pecam1	0.326559	Cd31
SC_NM	lean	scg_1_N61AGTAACCAGTACAGAT	Ptprc	0.194258	Cd45
SC_M	lean	scg_1_N61AGTAACCCATCAGCAT	Il7r	0.35689	Il7r
SC_M	lean	scg_1_N61AGTAACCCATCAGCAT	Adgre1	0.316545	F480
SC_M	lean	scg_1_N61AGTAACCCATCAGCAT	Tmem119	0.331442	Tmem119
SC_M	lean	scg_1_N61AGTAACCCATCAGCAT	Itgax	0.200133	Cd11c
SC_M	lean	scg_1_N61AGTAACCCATCAGCAT	Th	0.289521	Th
SC_M	lean	scg_1_N61AGTAACCCATCAGCAT	Mbp	3.21204	Mbp
SC_M	lean	scg_1_N61AGTAACCCATCAGCAT	Cdh2	0.607474	Cdh2
SC_M	lean	scg_1_N61AGTAACCCATCAGCAT	Des	0.322177	Des
SC_M	lean	scg_1_N61AGTAACCCATCAGCAT	Pecam1	0.536033	Cd31
SC_M	lean	scg_1_N61AGTAACCCATCAGCAT	Ptprc	0.584737	Cd45
Pericytes	lean	scg_1_N61AGTAACCTCTTGGCTC	Il7r	0.31864	Il7r
Pericytes	lean	scg_1_N61AGTAACCTCTTGGCTC	Adgre1	0.20085	F480
Pericytes	lean	scg_1_N61AGTAACCTCTTGGCTC	Tmem119	0.231838	Tmem119
Pericytes	lean	scg_1_N61AGTAACCTCTTGGCTC	Itgax	0.131118	Cd11c
Pericytes	lean	scg_1_N61AGTAACCTCTTGGCTC	Th	0.158602	Th
Pericytes	lean	scg_1_N61AGTAACCTCTTGGCTC	Mbp	0.565033	Mbp
Pericytes	lean	scg_1_N61AGTAACCTCTTGGCTC	Cdh2	0.545554	Cdh2
Pericytes	lean	scg_1_N61AGTAACCTCTTGGCTC	Des	1.82999	Des
Pericytes	lean	scg_1_N61AGTAACCTCTTGGCTC	Pecam1	0.769331	Cd31
Pericytes	lean	scg_1_N61AGTAACCTCTTGGCTC	Ptprc	0.384303	Cd45
SC_NM	lean	scg_1_N61AGTACCACAGGACGAT	Il7r	0.0850351	Il7r
SC_NM	lean	scg_1_N61AGTACCACAGGACGAT	Adgre1	0.138466	F480
SC_NM	lean	scg_1_N61AGTACCACAGGACGAT	Tmem119	0.0978842	Tmem119
SC_NM	lean	scg_1_N61AGTACCACAGGACGAT	Itgax	0.0444383	Cd11c
SC_NM	lean	scg_1_N61AGTACCACAGGACGAT	Th	0.300188	Th
SC_NM	lean	scg_1_N61AGTACCACAGGACGAT	Mbp	1.36568	Mbp
SC_NM	lean	scg_1_N61AGTACCACAGGACGAT	Cdh2	1.35014	Cdh2
SC_NM	lean	scg_1_N61AGTACCACAGGACGAT	Des	0.0971344	Des
SC_NM	lean	scg_1_N61AGTACCACAGGACGAT	Pecam1	0.232059	Cd31
SC_NM	lean	scg_1_N61AGTACCACAGGACGAT	Ptprc	0.190538	Cd45
Macrophages	lean	scg_1_N61AGTACCATCAACTGGT	Il7r	0.408173	Il7r
Macrophages	lean	scg_1_N61AGTACCATCAACTGGT	Adgre1	1.56145	F480
Macrophages	lean	scg_1_N61AGTACCATCAACTGGT	Tmem119	0.719378	Tmem119
Macrophages	lean	scg_1_N61AGTACCATCAACTGGT	Itgax	0.209323	Cd11c
Macrophages	lean	scg_1_N61AGTACCATCAACTGGT	Th	0.207322	Th
Macrophages	lean	scg_1_N61AGTACCATCAACTGGT	Mbp	0.730185	Mbp
Macrophages	lean	scg_1_N61AGTACCATCAACTGGT	Cdh2	0.506529	Cdh2
Macrophages	lean	scg_1_N61AGTACCATCAACTGGT	Des	0.344129	Des
Macrophages	lean	scg_1_N61AGTACCATCAACTGGT	Pecam1	0.577849	Cd31
Macrophages	lean	scg_1_N61AGTACCATCAACTGGT	Ptprc	1.65951	Cd45
SC_NM	lean	scg_1_N61AGTAGTCGTGCTATTG	Il7r	0.188269	Il7r
SC_NM	lean	scg_1_N61AGTAGTCGTGCTATTG	Adgre1	0.210646	F480
SC_NM	lean	scg_1_N61AGTAGTCGTGCTATTG	Tmem119	0.12717	Tmem119
SC_NM	lean	scg_1_N61AGTAGTCGTGCTATTG	Itgax	0.0600254	Cd11c
SC_NM	lean	scg_1_N61AGTAGTCGTGCTATTG	Th	0.27578	Th
SC_NM	lean	scg_1_N61AGTAGTCGTGCTATTG	Mbp	1.78206	Mbp
SC_NM	lean	scg_1_N61AGTAGTCGTGCTATTG	Cdh2	1.20155	Cdh2
SC_NM	lean	scg_1_N61AGTAGTCGTGCTATTG	Des	0.112916	Des
SC_NM	lean	scg_1_N61AGTAGTCGTGCTATTG	Pecam1	0.378885	Cd31
SC_NM	lean	scg_1_N61AGTAGTCGTGCTATTG	Ptprc	0.3316	Cd45
SC_NM	lean	scg_1_N61AGTAGTCTCCCAAGCG	Il7r	0.164273	Il7r
SC_NM	lean	scg_1_N61AGTAGTCTCCCAAGCG	Adgre1	0.201908	F480
SC_NM	lean	scg_1_N61AGTAGTCTCCCAAGCG	Tmem119	0.110013	Tmem119
SC_NM	lean	scg_1_N61AGTAGTCTCCCAAGCG	Itgax	0.0759191	Cd11c
SC_NM	lean	scg_1_N61AGTAGTCTCCCAAGCG	Th	0.213251	Th
SC_NM	lean	scg_1_N61AGTAGTCTCCCAAGCG	Mbp	1.39646	Mbp
SC_NM	lean	scg_1_N61AGTAGTCTCCCAAGCG	Cdh2	1.13211	Cdh2
SC_NM	lean	scg_1_N61AGTAGTCTCCCAAGCG	Des	0.129426	Des
SC_NM	lean	scg_1_N61AGTAGTCTCCCAAGCG	Pecam1	0.360246	Cd31
SC_NM	lean	scg_1_N61AGTAGTCTCCCAAGCG	Ptprc	0.468792	Cd45
DCs	lean	scg_1_N61AGTCAACGTGGTATGG	Il7r	0.692879	Il7r
DCs	lean	scg_1_N61AGTCAACGTGGTATGG	Adgre1	0.615291	F480
DCs	lean	scg_1_N61AGTCAACGTGGTATGG	Tmem119	0.629842	Tmem119
DCs	lean	scg_1_N61AGTCAACGTGGTATGG	Itgax	1.08721	Cd11c
DCs	lean	scg_1_N61AGTCAACGTGGTATGG	Th	0.182949	Th
DCs	lean	scg_1_N61AGTCAACGTGGTATGG	Mbp	0.564104	Mbp
DCs	lean	scg_1_N61AGTCAACGTGGTATGG	Cdh2	0.273943	Cdh2
DCs	lean	scg_1_N61AGTCAACGTGGTATGG	Des	0.156438	Des
DCs	lean	scg_1_N61AGTCAACGTGGTATGG	Pecam1	0.274967	Cd31
DCs	lean	scg_1_N61AGTCAACGTGGTATGG	Ptprc	2.12254	Cd45
SC_NM	lean	scg_1_N61AGTCACACACGCTGCA	Il7r	0.130156	Il7r
SC_NM	lean	scg_1_N61AGTCACACACGCTGCA	Adgre1	0.143093	F480
SC_NM	lean	scg_1_N61AGTCACACACGCTGCA	Tmem119	0.142839	Tmem119
SC_NM	lean	scg_1_N61AGTCACACACGCTGCA	Itgax	0.105564	Cd11c
SC_NM	lean	scg_1_N61AGTCACACACGCTGCA	Th	0.215732	Th
SC_NM	lean	scg_1_N61AGTCACACACGCTGCA	Mbp	1.82238	Mbp
SC_NM	lean	scg_1_N61AGTCACACACGCTGCA	Cdh2	1.52484	Cdh2
SC_NM	lean	scg_1_N61AGTCACACACGCTGCA	Des	0.248972	Des
SC_NM	lean	scg_1_N61AGTCACACACGCTGCA	Pecam1	0.188998	Cd31
SC_NM	lean	scg_1_N61AGTCACACACGCTGCA	Ptprc	0.282095	Cd45
Endothelial cells	lean	scg_1_N61AGTCACACACGGGCTT	Il7r	0.313865	Il7r
Endothelial cells	lean	scg_1_N61AGTCACACACGGGCTT	Adgre1	0.0843813	F480
Endothelial cells	lean	scg_1_N61AGTCACACACGGGCTT	Tmem119	0.211974	Tmem119
Endothelial cells	lean	scg_1_N61AGTCACACACGGGCTT	Itgax	0.0646283	Cd11c
Endothelial cells	lean	scg_1_N61AGTCACACACGGGCTT	Th	0.16469	Th
Endothelial cells	lean	scg_1_N61AGTCACACACGGGCTT	Mbp	0.478936	Mbp
Endothelial cells	lean	scg_1_N61AGTCACACACGGGCTT	Cdh2	0.374786	Cdh2
Endothelial cells	lean	scg_1_N61AGTCACACACGGGCTT	Des	0.244144	Des
Endothelial cells	lean	scg_1_N61AGTCACACACGGGCTT	Pecam1	2.06163	Cd31
Endothelial cells	lean	scg_1_N61AGTCACACACGGGCTT	Ptprc	0.128065	Cd45
SC_M	lean	scg_1_N61AGTCACATCGGCATTA	Il7r	0.281468	Il7r
SC_M	lean	scg_1_N61AGTCACATCGGCATTA	Adgre1	0.207553	F480
SC_M	lean	scg_1_N61AGTCACATCGGCATTA	Tmem119	0.239709	Tmem119
SC_M	lean	scg_1_N61AGTCACATCGGCATTA	Itgax	0.147857	Cd11c
SC_M	lean	scg_1_N61AGTCACATCGGCATTA	Th	0.209292	Th
SC_M	lean	scg_1_N61AGTCACATCGGCATTA	Mbp	3.16947	Mbp
SC_M	lean	scg_1_N61AGTCACATCGGCATTA	Cdh2	0.542195	Cdh2
SC_M	lean	scg_1_N61AGTCACATCGGCATTA	Des	0.249149	Des
SC_M	lean	scg_1_N61AGTCACATCGGCATTA	Pecam1	0.428468	Cd31
SC_M	lean	scg_1_N61AGTCACATCGGCATTA	Ptprc	0.514882	Cd45
Macrophages	lean	scg_1_N61AGTCATGCACCCTGAG	Il7r	0.544132	Il7r
Macrophages	lean	scg_1_N61AGTCATGCACCCTGAG	Adgre1	1.06981	F480
Macrophages	lean	scg_1_N61AGTCATGCACCCTGAG	Tmem119	0.917586	Tmem119
Macrophages	lean	scg_1_N61AGTCATGCACCCTGAG	Itgax	0.710855	Cd11c
Macrophages	lean	scg_1_N61AGTCATGCACCCTGAG	Th	0.261628	Th
Macrophages	lean	scg_1_N61AGTCATGCACCCTGAG	Mbp	0.570485	Mbp
Macrophages	lean	scg_1_N61AGTCATGCACCCTGAG	Cdh2	0.282971	Cdh2
Macrophages	lean	scg_1_N61AGTCATGCACCCTGAG	Des	0.19401	Des
Macrophages	lean	scg_1_N61AGTCATGCACCCTGAG	Pecam1	0.670943	Cd31
Macrophages	lean	scg_1_N61AGTCATGCACCCTGAG	Ptprc	2.12529	Cd45
SC_M	lean	scg_1_N61AGTCTCCAGTTTCGGT	Il7r	0.330242	Il7r
SC_M	lean	scg_1_N61AGTCTCCAGTTTCGGT	Adgre1	0.22857	F480
SC_M	lean	scg_1_N61AGTCTCCAGTTTCGGT	Tmem119	0.28078	Tmem119
SC_M	lean	scg_1_N61AGTCTCCAGTTTCGGT	Itgax	0.155444	Cd11c
SC_M	lean	scg_1_N61AGTCTCCAGTTTCGGT	Th	0.223337	Th
SC_M	lean	scg_1_N61AGTCTCCAGTTTCGGT	Mbp	3.08372	Mbp
SC_M	lean	scg_1_N61AGTCTCCAGTTTCGGT	Cdh2	0.545302	Cdh2
SC_M	lean	scg_1_N61AGTCTCCAGTTTCGGT	Des	0.284692	Des
SC_M	lean	scg_1_N61AGTCTCCAGTTTCGGT	Pecam1	0.497756	Cd31
SC_M	lean	scg_1_N61AGTCTCCAGTTTCGGT	Ptprc	0.598411	Cd45
SC_NM	lean	scg_1_N61AGTCTCCGTCGAACAG	Il7r	0.0529179	Il7r
SC_NM	lean	scg_1_N61AGTCTCCGTCGAACAG	Adgre1	0.108441	F480
SC_NM	lean	scg_1_N61AGTCTCCGTCGAACAG	Tmem119	0.0623377	Tmem119
SC_NM	lean	scg_1_N61AGTCTCCGTCGAACAG	Itgax	0.0372734	Cd11c
SC_NM	lean	scg_1_N61AGTCTCCGTCGAACAG	Th	0.222561	Th
SC_NM	lean	scg_1_N61AGTCTCCGTCGAACAG	Mbp	1.65443	Mbp
SC_NM	lean	scg_1_N61AGTCTCCGTCGAACAG	Cdh2	1.33125	Cdh2
SC_NM	lean	scg_1_N61AGTCTCCGTCGAACAG	Des	0.0892265	Des
SC_NM	lean	scg_1_N61AGTCTCCGTCGAACAG	Pecam1	0.147507	Cd31
SC_NM	lean	scg_1_N61AGTCTCCGTCGAACAG	Ptprc	0.134508	Cd45
Endothelial cells	lean	scg_1_N61AGTGACTTCGAGTTGT	Il7r	0.757725	Il7r
Endothelial cells	lean	scg_1_N61AGTGACTTCGAGTTGT	Adgre1	0.265742	F480
Endothelial cells	lean	scg_1_N61AGTGACTTCGAGTTGT	Tmem119	0.44225	Tmem119
Endothelial cells	lean	scg_1_N61AGTGACTTCGAGTTGT	Itgax	0.228234	Cd11c
Endothelial cells	lean	scg_1_N61AGTGACTTCGAGTTGT	Th	0.189291	Th
Endothelial cells	lean	scg_1_N61AGTGACTTCGAGTTGT	Mbp	0.635655	Mbp
Endothelial cells	lean	scg_1_N61AGTGACTTCGAGTTGT	Cdh2	0.493095	Cdh2
Endothelial cells	lean	scg_1_N61AGTGACTTCGAGTTGT	Des	0.567648	Des
Endothelial cells	lean	scg_1_N61AGTGACTTCGAGTTGT	Pecam1	2.46721	Cd31
Endothelial cells	lean	scg_1_N61AGTGACTTCGAGTTGT	Ptprc	0.375017	Cd45
Endothelial cells	lean	scg_1_N61AGTGATCCACAGAAGC	Il7r	0.179574	Il7r
Endothelial cells	lean	scg_1_N61AGTGATCCACAGAAGC	Adgre1	0.345772	F480
Endothelial cells	lean	scg_1_N61AGTGATCCACAGAAGC	Tmem119	0.377046	Tmem119
Endothelial cells	lean	scg_1_N61AGTGATCCACAGAAGC	Itgax	0.24244	Cd11c
Endothelial cells	lean	scg_1_N61AGTGATCCACAGAAGC	Th	0.151229	Th
Endothelial cells	lean	scg_1_N61AGTGATCCACAGAAGC	Mbp	0.646982	Mbp
Endothelial cells	lean	scg_1_N61AGTGATCCACAGAAGC	Cdh2	0.581234	Cdh2
Endothelial cells	lean	scg_1_N61AGTGATCCACAGAAGC	Des	0.570931	Des
Endothelial cells	lean	scg_1_N61AGTGATCCACAGAAGC	Pecam1	0.542245	Cd31
Endothelial cells	lean	scg_1_N61AGTGATCCACAGAAGC	Ptprc	0.688509	Cd45
SC_M	lean	scg_1_N61AGTGATCTCCCGAAAT	Il7r	0.314211	Il7r
SC_M	lean	scg_1_N61AGTGATCTCCCGAAAT	Adgre1	0.237851	F480
SC_M	lean	scg_1_N61AGTGATCTCCCGAAAT	Tmem119	0.210573	Tmem119
SC_M	lean	scg_1_N61AGTGATCTCCCGAAAT	Itgax	0.182108	Cd11c
SC_M	lean	scg_1_N61AGTGATCTCCCGAAAT	Th	0.15104	Th
SC_M	lean	scg_1_N61AGTGATCTCCCGAAAT	Mbp	4.45847	Mbp
SC_M	lean	scg_1_N61AGTGATCTCCCGAAAT	Cdh2	0.522915	Cdh2
SC_M	lean	scg_1_N61AGTGATCTCCCGAAAT	Des	0.380148	Des
SC_M	lean	scg_1_N61AGTGATCTCCCGAAAT	Pecam1	0.465793	Cd31
SC_M	lean	scg_1_N61AGTGATCTCCCGAAAT	Ptprc	0.383388	Cd45
Macrophages	lean	scg_1_N61AGTGCCGGTTCGTAAC	Il7r	0.229017	Il7r
Macrophages	lean	scg_1_N61AGTGCCGGTTCGTAAC	Adgre1	1.22312	F480
Macrophages	lean	scg_1_N61AGTGCCGGTTCGTAAC	Tmem119	0.461369	Tmem119
Macrophages	lean	scg_1_N61AGTGCCGGTTCGTAAC	Itgax	0.223951	Cd11c
Macrophages	lean	scg_1_N61AGTGCCGGTTCGTAAC	Th	0.275861	Th
Macrophages	lean	scg_1_N61AGTGCCGGTTCGTAAC	Mbp	0.805069	Mbp
Macrophages	lean	scg_1_N61AGTGCCGGTTCGTAAC	Cdh2	0.626074	Cdh2
Macrophages	lean	scg_1_N61AGTGCCGGTTCGTAAC	Des	0.266042	Des
Macrophages	lean	scg_1_N61AGTGCCGGTTCGTAAC	Pecam1	0.797198	Cd31
Macrophages	lean	scg_1_N61AGTGCCGGTTCGTAAC	Ptprc	1.6482	Cd45
SC_NM	lean	scg_1_N61AGTGTTGGTATGCTAC	Il7r	0.0691906	Il7r
SC_NM	lean	scg_1_N61AGTGTTGGTATGCTAC	Adgre1	0.156042	F480
SC_NM	lean	scg_1_N61AGTGTTGGTATGCTAC	Tmem119	0.0942321	Tmem119
SC_NM	lean	scg_1_N61AGTGTTGGTATGCTAC	Itgax	0.040208	Cd11c
SC_NM	lean	scg_1_N61AGTGTTGGTATGCTAC	Th	0.348682	Th
SC_NM	lean	scg_1_N61AGTGTTGGTATGCTAC	Mbp	1.48388	Mbp
SC_NM	lean	scg_1_N61AGTGTTGGTATGCTAC	Cdh2	1.35101	Cdh2
SC_NM	lean	scg_1_N61AGTGTTGGTATGCTAC	Des	0.116963	Des
SC_NM	lean	scg_1_N61AGTGTTGGTATGCTAC	Pecam1	0.270977	Cd31
SC_NM	lean	scg_1_N61AGTGTTGGTATGCTAC	Ptprc	0.164771	Cd45
SC_NM	lean	scg_1_N61AGTTCGAGTATCATGC	Il7r	0.0929507	Il7r
SC_NM	lean	scg_1_N61AGTTCGAGTATCATGC	Adgre1	0.157925	F480
SC_NM	lean	scg_1_N61AGTTCGAGTATCATGC	Tmem119	0.101389	Tmem119
SC_NM	lean	scg_1_N61AGTTCGAGTATCATGC	Itgax	0.0504484	Cd11c
SC_NM	lean	scg_1_N61AGTTCGAGTATCATGC	Th	0.237784	Th
SC_NM	lean	scg_1_N61AGTTCGAGTATCATGC	Mbp	1.63547	Mbp
SC_NM	lean	scg_1_N61AGTTCGAGTATCATGC	Cdh2	1.39647	Cdh2
SC_NM	lean	scg_1_N61AGTTCGAGTATCATGC	Des	0.135676	Des
SC_NM	lean	scg_1_N61AGTTCGAGTATCATGC	Pecam1	0.274802	Cd31
SC_NM	lean	scg_1_N61AGTTCGAGTATCATGC	Ptprc	0.205157	Cd45
SC_M	lean	scg_1_N61ATACCGAGTCCTCCTA	Il7r	0.327422	Il7r
SC_M	lean	scg_1_N61ATACCGAGTCCTCCTA	Adgre1	0.280031	F480
SC_M	lean	scg_1_N61ATACCGAGTCCTCCTA	Tmem119	0.235838	Tmem119
SC_M	lean	scg_1_N61ATACCGAGTCCTCCTA	Itgax	0.192318	Cd11c
SC_M	lean	scg_1_N61ATACCGAGTCCTCCTA	Th	0.186823	Th
SC_M	lean	scg_1_N61ATACCGAGTCCTCCTA	Mbp	4.17134	Mbp
SC_M	lean	scg_1_N61ATACCGAGTCCTCCTA	Cdh2	0.611862	Cdh2
SC_M	lean	scg_1_N61ATACCGAGTCCTCCTA	Des	0.403151	Des
SC_M	lean	scg_1_N61ATACCGAGTCCTCCTA	Pecam1	0.508616	Cd31
SC_M	lean	scg_1_N61ATACCGAGTCCTCCTA	Ptprc	0.405471	Cd45
SC_NM	lean	scg_1_N61ATACCTTAGCAGGCAT	Il7r	0.0785707	Il7r
SC_NM	lean	scg_1_N61ATACCTTAGCAGGCAT	Adgre1	0.146793	F480
SC_NM	lean	scg_1_N61ATACCTTAGCAGGCAT	Tmem119	0.0676056	Tmem119
SC_NM	lean	scg_1_N61ATACCTTAGCAGGCAT	Itgax	0.0485969	Cd11c
SC_NM	lean	scg_1_N61ATACCTTAGCAGGCAT	Th	0.20081	Th
SC_NM	lean	scg_1_N61ATACCTTAGCAGGCAT	Mbp	1.72655	Mbp
SC_NM	lean	scg_1_N61ATACCTTAGCAGGCAT	Cdh2	1.37533	Cdh2
SC_NM	lean	scg_1_N61ATACCTTAGCAGGCAT	Des	0.100314	Des
SC_NM	lean	scg_1_N61ATACCTTAGCAGGCAT	Pecam1	0.242492	Cd31
SC_NM	lean	scg_1_N61ATACCTTAGCAGGCAT	Ptprc	0.220251	Cd45
Microglia	lean	scg_1_N61ATACCTTCACTGGAAG	Il7r	0.71358	Il7r
Microglia	lean	scg_1_N61ATACCTTCACTGGAAG	Adgre1	0.448475	F480
Microglia	lean	scg_1_N61ATACCTTCACTGGAAG	Tmem119	2.46464	Tmem119
Microglia	lean	scg_1_N61ATACCTTCACTGGAAG	Itgax	0.272658	Cd11c
Microglia	lean	scg_1_N61ATACCTTCACTGGAAG	Th	0.191007	Th
Microglia	lean	scg_1_N61ATACCTTCACTGGAAG	Mbp	0.575524	Mbp
Microglia	lean	scg_1_N61ATACCTTCACTGGAAG	Cdh2	0.359255	Cdh2
Microglia	lean	scg_1_N61ATACCTTCACTGGAAG	Des	0.281743	Des
Microglia	lean	scg_1_N61ATACCTTCACTGGAAG	Pecam1	0.414705	Cd31
Microglia	lean	scg_1_N61ATACCTTCACTGGAAG	Ptprc	1.71861	Cd45
SC_NM	lean	scg_1_N61ATACTTCTCACTTATC	Il7r	0.116242	Il7r
SC_NM	lean	scg_1_N61ATACTTCTCACTTATC	Adgre1	0.139034	F480
SC_NM	lean	scg_1_N61ATACTTCTCACTTATC	Tmem119	0.0768103	Tmem119
SC_NM	lean	scg_1_N61ATACTTCTCACTTATC	Itgax	0.0514168	Cd11c
SC_NM	lean	scg_1_N61ATACTTCTCACTTATC	Th	0.147403	Th
SC_NM	lean	scg_1_N61ATACTTCTCACTTATC	Mbp	1.727	Mbp
SC_NM	lean	scg_1_N61ATACTTCTCACTTATC	Cdh2	1.11191	Cdh2
SC_NM	lean	scg_1_N61ATACTTCTCACTTATC	Des	0.0815386	Des
SC_NM	lean	scg_1_N61ATACTTCTCACTTATC	Pecam1	0.19359	Cd31
SC_NM	lean	scg_1_N61ATACTTCTCACTTATC	Ptprc	0.17129	Cd45
SC_NM	lean	scg_1_N61ATAGAGACAATGAAAC	Il7r	0.179874	Il7r
SC_NM	lean	scg_1_N61ATAGAGACAATGAAAC	Adgre1	0.162433	F480
SC_NM	lean	scg_1_N61ATAGAGACAATGAAAC	Tmem119	0.101019	Tmem119
SC_NM	lean	scg_1_N61ATAGAGACAATGAAAC	Itgax	0.0704517	Cd11c
SC_NM	lean	scg_1_N61ATAGAGACAATGAAAC	Th	0.125835	Th
SC_NM	lean	scg_1_N61ATAGAGACAATGAAAC	Mbp	1.94523	Mbp
SC_NM	lean	scg_1_N61ATAGAGACAATGAAAC	Cdh2	1.19791	Cdh2
SC_NM	lean	scg_1_N61ATAGAGACAATGAAAC	Des	0.138343	Des
SC_NM	lean	scg_1_N61ATAGAGACAATGAAAC	Pecam1	0.268795	Cd31
SC_NM	lean	scg_1_N61ATAGAGACAATGAAAC	Ptprc	0.359595	Cd45
SC_M	lean	scg_1_N61ATAGAGATCCTTCGAC	Il7r	0.267912	Il7r
SC_M	lean	scg_1_N61ATAGAGATCCTTCGAC	Adgre1	0.19485	F480
SC_M	lean	scg_1_N61ATAGAGATCCTTCGAC	Tmem119	0.209137	Tmem119
SC_M	lean	scg_1_N61ATAGAGATCCTTCGAC	Itgax	0.12932	Cd11c
SC_M	lean	scg_1_N61ATAGAGATCCTTCGAC	Th	0.213333	Th
SC_M	lean	scg_1_N61ATAGAGATCCTTCGAC	Mbp	3.13006	Mbp
SC_M	lean	scg_1_N61ATAGAGATCCTTCGAC	Cdh2	0.532522	Cdh2
SC_M	lean	scg_1_N61ATAGAGATCCTTCGAC	Des	0.248993	Des
SC_M	lean	scg_1_N61ATAGAGATCCTTCGAC	Pecam1	0.477415	Cd31
SC_M	lean	scg_1_N61ATAGAGATCCTTCGAC	Ptprc	0.441818	Cd45
SC_NM	lean	scg_1_N61ATAGGCTGTTGTACGT	Il7r	0.15943	Il7r
SC_NM	lean	scg_1_N61ATAGGCTGTTGTACGT	Adgre1	0.238148	F480
SC_NM	lean	scg_1_N61ATAGGCTGTTGTACGT	Tmem119	0.123252	Tmem119
SC_NM	lean	scg_1_N61ATAGGCTGTTGTACGT	Itgax	0.0439236	Cd11c
SC_NM	lean	scg_1_N61ATAGGCTGTTGTACGT	Th	0.585012	Th
SC_NM	lean	scg_1_N61ATAGGCTGTTGTACGT	Mbp	1.27709	Mbp
SC_NM	lean	scg_1_N61ATAGGCTGTTGTACGT	Cdh2	0.969329	Cdh2
SC_NM	lean	scg_1_N61ATAGGCTGTTGTACGT	Des	0.0494189	Des
SC_NM	lean	scg_1_N61ATAGGCTGTTGTACGT	Pecam1	0.322847	Cd31
SC_NM	lean	scg_1_N61ATAGGCTGTTGTACGT	Ptprc	0.362846	Cd45
DCs	lean	scg_1_N61ATATCCTGTTAGAAAC	Il7r	0.645538	Il7r
DCs	lean	scg_1_N61ATATCCTGTTAGAAAC	Adgre1	0.691792	F480
DCs	lean	scg_1_N61ATATCCTGTTAGAAAC	Tmem119	0.690099	Tmem119
DCs	lean	scg_1_N61ATATCCTGTTAGAAAC	Itgax	1.10556	Cd11c
DCs	lean	scg_1_N61ATATCCTGTTAGAAAC	Th	0.121981	Th
DCs	lean	scg_1_N61ATATCCTGTTAGAAAC	Mbp	0.666132	Mbp
DCs	lean	scg_1_N61ATATCCTGTTAGAAAC	Cdh2	0.301476	Cdh2
DCs	lean	scg_1_N61ATATCCTGTTAGAAAC	Des	0.199734	Des
DCs	lean	scg_1_N61ATATCCTGTTAGAAAC	Pecam1	0.332758	Cd31
DCs	lean	scg_1_N61ATATCCTGTTAGAAAC	Ptprc	2.13454	Cd45
SC_M	lean	scg_1_N61ATCACAGAGAACTTCC	Il7r	0.284782	Il7r
SC_M	lean	scg_1_N61ATCACAGAGAACTTCC	Adgre1	0.278526	F480
SC_M	lean	scg_1_N61ATCACAGAGAACTTCC	Tmem119	0.20559	Tmem119
SC_M	lean	scg_1_N61ATCACAGAGAACTTCC	Itgax	0.161391	Cd11c
SC_M	lean	scg_1_N61ATCACAGAGAACTTCC	Th	0.168835	Th
SC_M	lean	scg_1_N61ATCACAGAGAACTTCC	Mbp	4.30338	Mbp
SC_M	lean	scg_1_N61ATCACAGAGAACTTCC	Cdh2	0.662391	Cdh2
SC_M	lean	scg_1_N61ATCACAGAGAACTTCC	Des	0.374838	Des
SC_M	lean	scg_1_N61ATCACAGAGAACTTCC	Pecam1	0.475381	Cd31
SC_M	lean	scg_1_N61ATCACAGAGAACTTCC	Ptprc	0.330542	Cd45
SC_M	lean	scg_1_N61ATCACAGTCTCGCAGG	Il7r	0.247675	Il7r
SC_M	lean	scg_1_N61ATCACAGTCTCGCAGG	Adgre1	0.186553	F480
SC_M	lean	scg_1_N61ATCACAGTCTCGCAGG	Tmem119	0.178881	Tmem119
SC_M	lean	scg_1_N61ATCACAGTCTCGCAGG	Itgax	0.124605	Cd11c
SC_M	lean	scg_1_N61ATCACAGTCTCGCAGG	Th	0.141191	Th
SC_M	lean	scg_1_N61ATCACAGTCTCGCAGG	Mbp	3.83529	Mbp
SC_M	lean	scg_1_N61ATCACAGTCTCGCAGG	Cdh2	0.55575	Cdh2
SC_M	lean	scg_1_N61ATCACAGTCTCGCAGG	Des	0.240119	Des
SC_M	lean	scg_1_N61ATCACAGTCTCGCAGG	Pecam1	0.372233	Cd31
[truncated: 728,421+ more rows]

## Sheet: Figure1d_dotplot_source_data
id	features.plot	display_name	avg.exp	avg.exp.scaled	pct.exp
SC_NM	Cav1	Cav1	0.0127216	-0.433209	0.455272
SC_NM	Kdr	Vegfr2	0.0180989	-0.338083	0.886581
SC_NM	Cdh5	Cdh5	0.00258393	-0.335462	0.117812
SC_NM	Pecam1	Cd31	0.0230728	-0.462918	1.29393
SC_NM	Emcn	Emcn	0.00320956	-0.438492	0.155751
SC_NM	Lepr	Lepr	0.00071086	-0.335013	0.0359425
Macrophages	Cav1	Cav1	10.7425	-0.32972	1.9368
Macrophages	Kdr	Vegfr2	0.0551018	-0.330927	0.798505
Macrophages	Cdh5	Cdh5	0.0309237	-0.330562	0.509684
Macrophages	Pecam1	Cd31	0.748547	-0.432074	1.90282
Macrophages	Emcn	Emcn	0.0841602	-0.431282	0.407747
Macrophages	Lepr	Lepr	0.0130285	-0.333085	0.152905
ECs	Cav1	Cav1	5.30877e+31	2.5	81.5677
ECs	Kdr	Vegfr2	3.29575e+06	2.5	40.7709
ECs	Cdh5	Cdh5	2.61962e+07	2.5	58.4659
ECs	Pecam1	Cd31	1.09163e+23	2.5	52.1666
ECs	Emcn	Emcn	8.28786e+13	2.5	49.0622
ECs	Lepr	Lepr	1.87165e+08	2.5	27.0211
SC_M	Cav1	Cav1	5.58187	-0.354167	32.1724
SC_M	Kdr	Vegfr2	0.0268814	-0.336361	1.42821
SC_M	Cdh5	Cdh5	0.00301377	-0.335387	0.175395
SC_M	Pecam1	Cd31	0.0191317	-0.463141	0.977199
SC_M	Emcn	Emcn	0.0200758	-0.436943	0.27562
SC_M	Lepr	Lepr	0.000861078	-0.334989	0.0501128
DCs	Cav1	Cav1	1915.45	-0.114556	2.05038
DCs	Kdr	Vegfr2	0.101897	-0.322228	0.644405
DCs	Cdh5	Cdh5	0.0192814	-0.332559	0.644405
DCs	Pecam1	Cd31	706.335	-0.0866308	3.51494
DCs	Emcn	Emcn	0.342067	-0.411454	0.527241
DCs	Lepr	Lepr	0.0361485	-0.329528	0.175747
Pericytes	Cav1	Cav1	231.326	-0.203666	69.5536
Pericytes	Kdr	Vegfr2	0.00572379	-0.340534	0.333111
Pericytes	Cdh5	Cdh5	0.0130921	-0.33363	0.399734
Pericytes	Pecam1	Cd31	0.0551941	-0.461139	1.86542
Pericytes	Emcn	Emcn	0.0423881	-0.434933	1.1992
Pericytes	Lepr	Lepr	0.0330527	-0.33	1.1992
Tregs	Cav1	Cav1	0.340019	-0.421382	0.629921
Tregs	Kdr	Vegfr2	0.00135298	-0.341407	0.0787402
Tregs	Cdh5	Cdh5	0.00638373	-0.334797	0.15748
Tregs	Pecam1	Cd31	0.354399	-0.446774	10.6299
Tregs	Emcn	Emcn	0	-0.43879	0
Tregs	Lepr	Lepr	0	-0.335125	0
Microglia	Cav1	Cav1	0.172926	-0.427007	1.48936
Microglia	Kdr	Vegfr2	0.0329033	-0.335189	1.91489
Microglia	Cdh5	Cdh5	0.0109678	-0.333999	0.638298
Microglia	Pecam1	Cd31	0.0428411	-0.461817	1.91489
Microglia	Emcn	Emcn	0.00365592	-0.438451	0.212766
Microglia	Lepr	Lepr	0	-0.335125	0
Neurons	Cav1	Cav1	3.80499	-0.367455	2.21675
Neurons	Kdr	Vegfr2	0.103875	-0.321869	2.21675
Neurons	Cdh5	Cdh5	0.0326655	-0.330266	1.23153
Neurons	Pecam1	Cd31	161725	0.225978	9.1133
Neurons	Emcn	Emcn	22287.9	0.491436	1.23153
Neurons	Lepr	Lepr	0.00846444	-0.333796	0.492611

## Sheet: Figure1e_FeaturePlot_Lepr_sourc
cell_id	UMAP1	UMAP2	cell_type	condition	Lepr	Lepr_clipped
scg_1_N61AAACCCAAGTTGCCTA	7.1553	8.99893	Macrophages	lean	0.151402	0.2
scg_1_N61AAACGAAGTAAGAACT	9.12366	-13.3046	Pericytes	lean	0.354227	0.354227
scg_1_N61AAACGAAGTATCGTAC	-3.08732	-6.35881	SC_NM	lean	0.0699343	0.2
scg_1_N61AAACGCTCATGGCACC	12.144	-6.55978	Endothelial cells	lean	0.523629	0.523629
scg_1_N61AAAGGATAGATGTTAG	5.85517	11.4429	Macrophages	lean	0.222404	0.222404
scg_1_N61AAAGGATGTCAAGGCA	8.10095	9.9402	Macrophages	lean	0.158944	0.2
scg_1_N61AAAGGGCGTGAATATG	-2.11181	12.3305	SC_M	lean	0.191726	0.2
scg_1_N61AAAGGTAAGCATTGTC	11.031	7.09765	DCs	lean	0.157032	0.2
scg_1_N61AAAGGTATCGATTGAC	14.3392	-0.298008	Endothelial cells	lean	1.59153	0.8
scg_1_N61AAAGTCCGTCGCATTA	-5.55704	1.13613	SC_NM	lean	0.107171	0.2
scg_1_N61AAAGTCCTCGAACGGA	9.64193	10.7709	Macrophages	lean	0.126534	0.2
scg_1_N61AAAGTGACAGAGGAAA	11.0698	7.63054	DCs	lean	0.094874	0.2
scg_1_N61AAATGGACAATGGGTG	11.4091	6.67973	DCs	lean	0.123754	0.2
scg_1_N61AAATGGATCCTACGGG	-1.54678	12.1411	SC_M	lean	0.196935	0.2
scg_1_N61AACAACCTCAACGCTA	5.3887	11.8589	Macrophages	lean	0.136552	0.2
scg_1_N61AACAAGATCAGAATAG	-4.17703	-2.19645	SC_NM	lean	0.103714	0.2
scg_1_N61AACAAGATCCATTTCA	-2.50447	12.6168	SC_M	lean	0.225806	0.225806
scg_1_N61AACAGGGGTTACGATC	9.07284	-13.1943	Pericytes	lean	0.295388	0.295388
scg_1_N61AACAGGGTCATTCCTA	9.27292	-13.3553	Pericytes	lean	0.368425	0.368425
scg_1_N61AACCAACAGCCTTTCC	8.26152	3.66499	Tregs	lean	0.132568	0.2
scg_1_N61AACCAACAGGGCGAGA	-5.18375	-1.30309	SC_NM	lean	0.0693855	0.2
scg_1_N61AACCACAAGTTGTAGA	9.79451	-2.62599	Endothelial cells	lean	0.528328	0.528328
scg_1_N61AACCCAAGTAGTTCCA	11.125	6.77883	DCs	lean	0.150486	0.2
scg_1_N61AACCTGACAAGACGAC	-3.09755	11.4711	SC_M	lean	0.259389	0.259389
scg_1_N61AACCTGAGTCGAGATG	8.59039	10.7633	Macrophages	lean	0.184339	0.2
scg_1_N61AACCTGAGTTGTTGTG	-5.15254	-4.18525	SC_NM	lean	0.0839889	0.2
scg_1_N61AACCTGATCTAGTTCT	8.51068	9.75002	Macrophages	lean	0.122727	0.2
scg_1_N61AACCTTTAGGCGATAC	2.18838	3.26571	SC_NM	lean	0.0973842	0.2
scg_1_N61AACCTTTGTTCATCGA	1.9429	3.28014	SC_NM	lean	0.174747	0.2
scg_1_N61AACGGGACATTCACCC	-4.22516	-2.11558	SC_NM	lean	0.109684	0.2
scg_1_N61AACGGGATCACTACGA	14.9082	-1.8555	Endothelial cells	lean	1.65935	0.8
scg_1_N61AACGTCACATACAGGG	3.78732	1.78289	SC_NM	lean	0.133135	0.2
scg_1_N61AACTTCTCACAAGCAG	-2.50843	13.1251	SC_M	lean	0.171282	0.2
scg_1_N61AACTTCTGTTTGGGTT	-8.34502	3.65281	SC_NM	lean	0.0471099	0.2
scg_1_N61AAGAACAAGAAGCTGC	3.40795	1.84073	SC_NM	lean	0.205813	0.205813
scg_1_N61AAGACTCAGTTGGAGC	12.5684	7.39393	DCs	lean	0.136589	0.2
scg_1_N61AAGACTCTCTATTGTC	0.675912	-13.1843	Neurons	lean	0.0186559	0.2
scg_1_N61AAGCGAGAGGCTCTCG	-2.18383	-1.3518	SC_NM	lean	0.0784034	0.2
scg_1_N61AAGCGAGTCGTGGCTG	-4.68392	-1.82317	SC_NM	lean	0.076585	0.2
scg_1_N61AAGCGTTAGTAGTCTC	-1.38414	3.96273	SC_NM	lean	0.106174	0.2
scg_1_N61AAGGAATGTCGGTAAG	-7.99034	-3.93927	SC_NM	lean	0.0711545	0.2
scg_1_N61AAGGTAACAAATCAAG	-4.31709	-0.643638	SC_NM	lean	0.0877053	0.2
scg_1_N61AAGTACCAGGGATCTG	7.97788	10.4899	Macrophages	lean	0.25998	0.25998
scg_1_N61AAGTGAAGTGCAGTGA	4.21179	11.7443	Macrophages	lean	0.161666	0.2
scg_1_N61AATAGAGGTTGCTGAT	3.146	1.29751	SC_NM	lean	0.102564	0.2
scg_1_N61AATCACGAGGTTACAA	13.3027	-1.9148	Endothelial cells	lean	1.42364	0.8
scg_1_N61AATCACGCATCAGCTA	-6.61735	5.72494	SC_M	lean	0.161236	0.2
scg_1_N61AATCACGGTACCGTCG	-4.4476	-3.41499	SC_NM	lean	0.111028	0.2
scg_1_N61AATCACGGTCAGTTTG	5.55321	11.1424	Macrophages	lean	0.147543	0.2
scg_1_N61AATCGACAGCTAATGA	-3.28846	-5.71457	SC_NM	lean	0.0673635	0.2
scg_1_N61AATCGTGAGCTATCTG	-1.43162	4.1443	SC_NM	lean	0.0782498	0.2
scg_1_N61AATCGTGAGCTGACCC	-7.68992	3.04825	SC_NM	lean	0.0855154	0.2
scg_1_N61AATCGTGGTCCGGATC	0.63899	9.09088	SC_M	lean	0.184092	0.2
scg_1_N61AATCGTGTCAAATGCC	13.791	-1.15759	Endothelial cells	lean	0.350367	0.350367
scg_1_N61AATGACCTCTCGGCTT	-3.67385	-2.83489	SC_NM	lean	0.066456	0.2
scg_1_N61AATGGCTAGGCGATAC	3.8316	11.2588	Macrophages	lean	0.204363	0.204363
scg_1_N61AATGGCTTCCGATAGT	3.74489	11.3841	Macrophages	lean	0.179003	0.2
scg_1_N61AATTCCTCAACCAACT	0.392017	-13.4893	Neurons	lean	0.0218742	0.2
scg_1_N61AATTCCTGTGAATAAC	-0.829158	4.35283	SC_NM	lean	0.0786556	0.2
scg_1_N61AATTTCCAGAGGCGGA	0.659581	-13.2772	Neurons	lean	0.0207474	0.2
scg_1_N61ACAAAGACACTGGCCA	-0.467049	11.2438	SC_M	lean	0.150884	0.2
scg_1_N61ACAACCAAGGTCATTC	12.732	9.13421	DCs	lean	0.0656548	0.2
scg_1_N61ACAACCATCGTGACTA	8.33517	2.14931	Tregs	lean	0.108643	0.2
scg_1_N61ACAAGCTCAAATCGGG	-2.05676	12.5617	SC_M	lean	0.127703	0.2
scg_1_N61ACACAGTTCGAAGGAC	-2.47576	12.3745	SC_M	lean	0.138593	0.2
scg_1_N61ACACCAACACCATAAC	6.43642	11.3691	Macrophages	lean	0.200743	0.200743
scg_1_N61ACAGAAATCCGCATAA	8.33703	9.9323	Macrophages	lean	0.159484	0.2
scg_1_N61ACATCGATCTTTGATC	-6.71484	-4.57183	SC_NM	lean	0.0483913	0.2
scg_1_N61ACATTTCGTAGCGCTC	-5.05959	-3.16677	SC_NM	lean	0.100698	0.2
scg_1_N61ACATTTCTCCGTATAG	6.09937	11.4629	Macrophages	lean	0.268222	0.268222
scg_1_N61ACCAACACAGCGTTTA	8.5236	10.0872	Macrophages	lean	0.126709	0.2
scg_1_N61ACCACAAAGCAACCAG	-6.44337	-5.25529	SC_NM	lean	0.085803	0.2
scg_1_N61ACCATTTGTGCCTATA	-0.681343	11.4521	SC_M	lean	0.168848	0.2
scg_1_N61ACCCAAAAGAATAACC	12.6688	7.17423	DCs	lean	0.103541	0.2
scg_1_N61ACCCTCAGTGTTGCCG	-0.379776	-0.161307	SC_NM	lean	0.159607	0.2
scg_1_N61ACCCTTGAGGCATCTT	11.6103	7.01106	DCs	lean	0.0748891	0.2
scg_1_N61ACCGTTCAGACTTAAG	13.1947	-1.77121	Endothelial cells	lean	1.43509	0.8
scg_1_N61ACCGTTCAGTTGCGCC	7.53028	10.0252	Macrophages	lean	0.259076	0.259076
scg_1_N61ACCTGAACACCATATG	-0.775753	-4.40148	SC_NM	lean	0.149607	0.2
scg_1_N61ACCTGTCGTTAGGCTT	6.95684	11.6007	Macrophages	lean	0.171596	0.2
scg_1_N61ACGATCAAGTCACTCA	7.68725	11.8017	Macrophages	lean	0.179608	0.2
scg_1_N61ACGATCATCATGGAGG	10.5732	8.15454	Macrophages	lean	0.154511	0.2
scg_1_N61ACGCACGAGCTTTCTT	11.8995	-6.72617	Endothelial cells	lean	0.29027	0.29027
scg_1_N61ACGGAAGTCAGCAGAG	-6.63663	4.57722	SC_NM	lean	0.190591	0.2
scg_1_N61ACGGGTCCACATAGCT	-2.49597	-2.77028	SC_NM	lean	0.1149	0.2
scg_1_N61ACGGGTCCAGGTGACA	-5.09293	-3.14138	SC_NM	lean	0.0598444	0.2
scg_1_N61ACGGGTCCATGTTACG	-3.23034	-2.02821	SC_NM	lean	0.063119	0.2
scg_1_N61ACGGGTCGTTACCCAA	-1.74182	12.4181	SC_M	lean	0.176284	0.2
scg_1_N61ACGGTCGCAACAGATA	6.1952	11.136	Macrophages	lean	0.232255	0.232255
scg_1_N61ACGGTCGCATGACTAC	-4.91551	-2.60093	SC_NM	lean	0.0429095	0.2
scg_1_N61ACGGTCGTCCGCCTAT	-2.1649	0.511149	SC_NM	lean	0.0777945	0.2
scg_1_N61ACGGTCGTCGCTGCGA	14.9891	-3.64336	Endothelial cells	lean	0.823412	0.8
scg_1_N61ACGGTTACACACCGAC	5.8951	11.3292	Macrophages	lean	0.305194	0.305194
scg_1_N61ACGGTTAGTCTGTAAC	11.9222	6.9193	DCs	lean	0.118086	0.2
scg_1_N61ACGGTTATCCTTCTAA	12.3218	-6.19905	Endothelial cells	lean	0.498962	0.498962
scg_1_N61ACGTAACAGGACATCG	11.3455	9.00742	DCs	lean	0.140078	0.2
scg_1_N61ACGTAACAGTCTGCAT	-3.5699	-4.75705	SC_NM	lean	0.129858	0.2
scg_1_N61ACGTAACTCACTGTCC	-1.96183	11.925	SC_M	lean	0.170889	0.2
scg_1_N61ACGTAACTCCATCTGC	-3.84222	-3.19698	SC_NM	lean	0.0809634	0.2
scg_1_N61ACGTAACTCTCATGCC	14.1312	-1.78481	Endothelial cells	lean	1.36905	0.8
scg_1_N61ACGTAACTCTGACCCT	-6.7066	-2.37963	SC_NM	lean	0.0430738	0.2
scg_1_N61ACGTACACATTCCTCG	-5.0055	-1.02069	SC_NM	lean	0.0558129	0.2
scg_1_N61ACGTCCTGTGGAACCA	0.148308	-12.7718	Neurons	lean	0.126444	0.2
scg_1_N61ACGTTCCGTAGCTTAC	-1.52271	12.373	SC_M	lean	0.143027	0.2
scg_1_N61ACTACGAGTAGCTCGC	-0.179615	10.756	SC_M	lean	0.0749739	0.2
scg_1_N61ACTATCTCATTATGCG	-5.94834	-3.63564	SC_NM	lean	0.0819252	0.2
scg_1_N61ACTATGGGTTAGCGGA	8.89352	9.46933	Macrophages	lean	0.107561	0.2
scg_1_N61ACTCCCAGTCGCGTTG	8.54791	9.32823	Macrophages	lean	0.131616	0.2
scg_1_N61ACTCCCAGTTCTTCAT	-1.03557	-1.19111	SC_NM	lean	0.0960392	0.2
scg_1_N61ACTCCCATCTAGTTCT	13.9307	-0.0108501	Endothelial cells	lean	1.44988	0.8
scg_1_N61ACTCTCGGTAGAAACT	11.2866	6.62473	DCs	lean	0.118205	0.2
scg_1_N61ACTGTCCTCCCAGCGA	-3.6025	-2.62504	SC_NM	lean	0.0853539	0.2
scg_1_N61ACTGTGAAGTGGCCTC	8.23974	-8.79699	Endothelial cells	lean	0.318707	0.318707
scg_1_N61ACTGTGATCGTGGGAA	-7.32607	-5.54491	SC_NM	lean	0.102409	0.2
scg_1_N61ACTTCCGGTCCCTAAA	12.0392	-6.71249	Endothelial cells	lean	0.452868	0.452868
scg_1_N61ACTTCGCCATGTAACC	7.69776	8.68206	Macrophages	lean	0.178176	0.2
scg_1_N61ACTTCGCCATTCGGGC	-1.56411	12.5725	SC_M	lean	0.156492	0.2
scg_1_N61AGAAATGCAGTCTGGC	-1.7057	12.959	SC_M	lean	0.200128	0.200128
scg_1_N61AGAAATGTCCGCGAGT	-7.48963	-5.18883	SC_NM	lean	0.0771327	0.2
scg_1_N61AGAACAAAGTCACTGT	14.1268	-0.152063	Endothelial cells	lean	1.56625	0.8
scg_1_N61AGAACAAGTTGTTTGG	9.45927	7.76343	Macrophages	lean	0.217569	0.217569
scg_1_N61AGAAGCGGTTCGGTCG	5.87708	11.2003	Macrophages	lean	0.207845	0.207845
scg_1_N61AGAAGCGTCGCATAGT	9.97833	9.13689	Macrophages	lean	0.116403	0.2
scg_1_N61AGAAGTACAGCACGAA	12.3955	-6.35317	Endothelial cells	lean	0.342446	0.342446
scg_1_N61AGACAAAGTGTCGCTG	11.1885	6.92406	DCs	lean	0.108352	0.2
scg_1_N61AGACAAATCGAACACT	0.63747	-0.464118	SC_NM	lean	0.15523	0.2
scg_1_N61AGACACTGTATTGAGA	4.63703	11.6193	Macrophages	lean	0.174515	0.2
scg_1_N61AGACAGGAGCGCCATC	2.14908	-2.07176	SC_NM	lean	0.15705	0.2
scg_1_N61AGACAGGGTATGGTAA	-1.72264	11.2182	SC_M	lean	0.0741495	0.2
scg_1_N61AGACTCATCACCTGGG	8.26686	11.0718	Macrophages	lean	0.160472	0.2
scg_1_N61AGAGAGCCAACACTAC	1.40333	16.5931	Microglia	lean	0.28455	0.28455
scg_1_N61AGAGCCCCAGCTCTGG	-2.6814	12.0345	SC_M	lean	0.127575	0.2
scg_1_N61AGATCCAAGTGTTGTC	8.86515	-12.9225	Pericytes	lean	0.413279	0.413279
scg_1_N61AGATCGTAGGCCTTCG	8.2197	9.77078	Macrophages	lean	0.139988	0.2
scg_1_N61AGATCGTGTCTTAGTG	9.15658	10.3327	Macrophages	lean	0.149178	0.2
scg_1_N61AGATCGTTCGTCAAAC	-3.25725	-2.65474	SC_NM	lean	0.0704947	0.2
scg_1_N61AGATGAAAGTCAATCC	1.44665	-0.559907	SC_NM	lean	0.143269	0.2
scg_1_N61AGATGAAGTCTCAAGT	-1.77334	-2.66061	SC_NM	lean	0.152892	0.2
scg_1_N61AGCATCAAGTCTAGCT	3.60428	2.51299	SC_NM	lean	0.0978959	0.2
scg_1_N61AGCATCAGTATGCTAC	-6.44876	-2.34735	SC_NM	lean	0.0789104	0.2
scg_1_N61AGCCACGTCGCACGAC	3.36033	2.68564	SC_NM	lean	0.0639223	0.2
scg_1_N61AGCCAGCTCCCTGGTT	-6.15069	-2.87595	SC_NM	lean	0.0896398	0.2
scg_1_N61AGCGATTCAAGTGGGT	15.1583	-4.64058	Endothelial cells	lean	0.805373	0.8
scg_1_N61AGCGATTCACCGCTGA	-3.1027	11.0134	SC_M	lean	0.226029	0.226029
scg_1_N61AGCGATTTCCTTGGAA	0.919032	-12.6777	Neurons	lean	0.0249968	0.2
scg_1_N61AGCGTATCATGTGGTT	-1.89184	12.6796	SC_M	lean	0.372845	0.372845
scg_1_N61AGCTACAGTCGTGGTC	-4.76293	1.52373	SC_NM	lean	0.0910666	0.2
scg_1_N61AGCTACATCCGGCAAC	-5.43615	-5.72535	SC_NM	lean	0.0777704	0.2
scg_1_N61AGCTACATCGTCGACG	6.48152	11.5238	Macrophages	lean	0.184616	0.2
scg_1_N61AGCTCAAGTAAGTTAG	12.6541	7.24559	DCs	lean	0.0608905	0.2
scg_1_N61AGGAAATGTACGACTT	8.02686	-3.96929	Endothelial cells	lean	0.521512	0.521512
scg_1_N61AGGAAATTCGTGTGAT	-5.35322	-5.3531	SC_NM	lean	0.102475	0.2
scg_1_N61AGGACGAAGGATGGCT	10.0974	-1.70213	Endothelial cells	lean	0.476424	0.476424
scg_1_N61AGGAGGTAGTTGTACC	7.79552	11.5243	Macrophages	lean	0.186539	0.2
scg_1_N61AGGATAAGTGTATACC	12.6123	7.63998	DCs	lean	0.0399258	0.2
scg_1_N61AGGATCTAGGTGGTTG	9.17156	-13.4322	Pericytes	lean	0.176251	0.2
scg_1_N61AGGATCTCAGTCGCAC	11.4936	8.00414	DCs	lean	0.128332	0.2
scg_1_N61AGGCCACAGATCGACG	12.4167	7.71571	DCs	lean	0.0873152	0.2
scg_1_N61AGGCCACTCGGCATCG	-7.39049	-3.47295	SC_NM	lean	0.0490166	0.2
scg_1_N61AGGGCTCTCATTGCCC	14.5215	-3.07226	Endothelial cells	lean	0.49083	0.49083
scg_1_N61AGGGTCCAGCCTTTCC	2.51742	2.90426	SC_NM	lean	0.128364	0.2
scg_1_N61AGGGTCCGTGCGGTAA	8.26063	-8.90417	Endothelial cells	lean	0.367293	0.367293
scg_1_N61AGGGTGACAGGTCAGA	-5.0912	-2.21689	SC_NM	lean	0.102795	0.2
scg_1_N61AGGTAGGAGTAACCGG	-3.89874	-6.48896	SC_NM	lean	0.0866078	0.2
scg_1_N61AGGTAGGTCCTTGACC	-5.17173	1.22733	SC_NM	lean	0.104502	0.2
scg_1_N61AGGTAGGTCGTACCTC	7.47223	-12.7558	Pericytes	lean	0.473484	0.473484
scg_1_N61AGGTCTAAGGATACGC	-5.88123	-4.98904	SC_NM	lean	0.0582177	0.2
scg_1_N61AGGTCTATCAAGCTGT	3.38297	1.80759	SC_NM	lean	0.231423	0.231423
scg_1_N61AGGTTGTCACGGTGTC	1.29152	16.5626	Microglia	lean	0.230756	0.230756
scg_1_N61AGTAACCAGGCCTGAA	2.46333	0.186056	SC_NM	lean	0.0623196	0.2
scg_1_N61AGTAACCAGTACAGAT	-5.1018	-2.19534	SC_NM	lean	0.0851614	0.2
scg_1_N61AGTAACCCATCAGCAT	-3.14696	12.7798	SC_M	lean	0.196329	0.2
scg_1_N61AGTAACCTCTTGGCTC	9.33429	-13.2896	Pericytes	lean	0.296112	0.296112
scg_1_N61AGTACCACAGGACGAT	-5.10145	1.04889	SC_NM	lean	0.0763716	0.2
scg_1_N61AGTACCATCAACTGGT	5.05297	11.6818	Macrophages	lean	0.18359	0.2
scg_1_N61AGTAGTCGTGCTATTG	-1.75818	-3.77115	SC_NM	lean	0.12316	0.2
scg_1_N61AGTAGTCTCCCAAGCG	-3.24706	-6.35016	SC_NM	lean	0.0650258	0.2
scg_1_N61AGTCAACGTGGTATGG	12.454	7.00465	DCs	lean	0.0808443	0.2
scg_1_N61AGTCACACACGCTGCA	3.64909	1.35386	SC_NM	lean	0.0759404	0.2
scg_1_N61AGTCACACACGGGCTT	15.1952	-5.0128	Endothelial cells	lean	0.608317	0.608317
scg_1_N61AGTCACATCGGCATTA	-1.79537	12.0674	SC_M	lean	0.174338	0.2
scg_1_N61AGTCATGCACCCTGAG	7.94598	8.54811	Macrophages	lean	0.226576	0.226576
scg_1_N61AGTCTCCAGTTTCGGT	-1.62878	11.9222	SC_M	lean	0.210887	0.210887
scg_1_N61AGTCTCCGTCGAACAG	-6.41805	-2.71457	SC_NM	lean	0.0414547	0.2
scg_1_N61AGTGACTTCGAGTTGT	14.0638	-0.0966314	Endothelial cells	lean	1.37973	0.8
scg_1_N61AGTGATCCACAGAAGC	8.62737	-4.96625	Endothelial cells	lean	0.474834	0.474834
scg_1_N61AGTGATCTCCCGAAAT	-1.98795	12.6121	SC_M	lean	0.179324	0.2
scg_1_N61AGTGCCGGTTCGTAAC	5.20938	11.4726	Macrophages	lean	0.241726	0.241726
scg_1_N61AGTGTTGGTATGCTAC	-6.81659	-3.98431	SC_NM	lean	0.0878377	0.2
scg_1_N61AGTTCGAGTATCATGC	-3.86089	-1.8641	SC_NM	lean	0.0855396	0.2
scg_1_N61ATACCGAGTCCTCCTA	-3.16635	12.8147	SC_M	lean	0.186127	0.2
scg_1_N61ATACCTTAGCAGGCAT	-5.33823	-1.61567	SC_NM	lean	0.045932	0.2
scg_1_N61ATACCTTCACTGGAAG	1.47777	16.2276	Microglia	lean	0.172932	0.2
scg_1_N61ATACTTCTCACTTATC	-7.75358	4.68678	SC_NM	lean	0.0541227	0.2
scg_1_N61ATAGAGACAATGAAAC	-2.89136	-3.49558	SC_NM	lean	0.0593749	0.2
scg_1_N61ATAGAGATCCTTCGAC	0.502078	9.30979	SC_M	lean	0.15749	0.2
scg_1_N61ATAGGCTGTTGTACGT	-0.973184	-5.6218	SC_NM	lean	0.10847	0.2
scg_1_N61ATATCCTGTTAGAAAC	11.2726	6.72139	DCs	lean	0.107471	0.2
scg_1_N61ATCACAGAGAACTTCC	-3.23151	12.4826	SC_M	lean	0.145974	0.2
scg_1_N61ATCACAGTCTCGCAGG	-1.70871	12.1075	SC_M	lean	0.124278	0.2
scg_1_N61ATCACGATCTCCAATT	1.21784	16.3465	Microglia	lean	0.233483	0.233483
scg_1_N61ATCACTTTCTAGCCAA	-7.12144	-4.39452	SC_NM	lean	0.08102	0.2
scg_1_N61ATCAGGTAGCATCAAA	10.9887	8.17582	DCs	lean	0.0629169	0.2
scg_1_N61ATCAGGTGTCTGATCA	8.12631	-3.45423	Endothelial cells	lean	0.491457	0.491457
scg_1_N61ATCAGGTTCTCGTTTA	1.19777	16.4561	Microglia	lean	0.166431	0.2
scg_1_N61ATCATTCCATCGAAGG	4.10166	11.7429	Macrophages	lean	0.143229	0.2
scg_1_N61ATCATTCGTGACTCTA	-2.06479	12.4074	SC_M	lean	0.187435	0.2
scg_1_N61ATCCACCAGGAGAGTA	11.8768	-6.7288	Endothelial cells	lean	0.507894	0.507894
scg_1_N61ATCCACCAGGTCCCTG	11.3035	6.7846	DCs	lean	0.154672	0.2
scg_1_N61ATCCATTGTGGCTGAA	9.23116	-13.132	Pericytes	lean	0.362334	0.362334
scg_1_N61ATCCCTGGTACACTCA	-5.13836	-3.39237	SC_NM	lean	0.0872174	0.2
scg_1_N61ATCCGTCCAGCGGATA	-1.66222	12.4471	SC_M	lean	0.200109	0.200109
scg_1_N61ATCGATGCATACCGTA	7.94464	10.6948	Macrophages	lean	0.201059	0.201059
scg_1_N61ATCGATGGTAACCAGG	12.6041	7.64839	DCs	lean	0.106633	0.2
scg_1_N61ATCGGCGAGAAGGTAG	1.27148	16.6994	Microglia	lean	0.189843	0.2
scg_1_N61ATCGGCGGTTAGGAGC	-1.37755	4.4155	SC_NM	lean	0.110027	0.2
scg_1_N61ATCGTAGCAGCAGTAG	5.4347	12.0234	Macrophages	lean	0.136578	0.2
scg_1_N61ATCGTAGTCACAATGC	8.31187	3.31478	Tregs	lean	0.155095	0.2
scg_1_N61ATCGTCCTCAAAGGTA	-4.12801	-2.15104	SC_NM	lean	0.118502	0.2
scg_1_N61ATCGTCCTCGCCAATA	-4.83003	-1.59334	SC_NM	lean	0.0537716	0.2
scg_1_N61ATCGTGACATCGCCTT	-1.31565	-0.148356	SC_NM	lean	0.076749	0.2
scg_1_N61ATCTTCATCCCTGGTT	0.313001	-13.3971	Neurons	lean	0.0191733	0.2
scg_1_N61ATGACCATCAAGAAAC	-1.90325	12.8466	SC_M	lean	0.172688	0.2
scg_1_N61ATGAGTCAGTCCTACA	14.3984	-0.317775	Endothelial cells	lean	1.55056	0.8
scg_1_N61ATGAGTCGTCTGTTAG	-2.53605	11.9908	SC_M	lean	0.204557	0.204557
scg_1_N61ATGAGTCGTGGCTTGC	-2.25022	12.1833	SC_M	lean	0.124131	0.2
scg_1_N61ATGAGTCGTTCTAACG	14.8412	-1.54438	Endothelial cells	lean	1.35444	0.8
scg_1_N61ATGAGTCTCCTAAACG	8.84085	-4.43531	Endothelial cells	lean	0.413956	0.413956
scg_1_N61ATGATCGCAGATTTCG	4.5337	11.4792	Macrophages	lean	0.15393	0.2
scg_1_N61ATGCATGAGATGTTGA	14.7168	-2.94741	Endothelial cells	lean	0.765168	0.765168
scg_1_N61ATGCATGAGTTACTCG	6.8176	9.19586	Macrophages	lean	0.27767	0.27767
scg_1_N61ATGCATGGTGGTTCTA	-2.09989	12.0283	SC_M	lean	0.171211	0.2
scg_1_N61ATGCCTCCAAAGTGTA	-1.98393	12.0735	SC_M	lean	0.170186	0.2
scg_1_N61ATGCGATAGCGGTAAC	3.78264	11.2896	Macrophages	lean	0.203307	0.203307
scg_1_N61ATGCGATCAATAGAGT	12.516	7.72842	DCs	lean	0.0965863	0.2
scg_1_N61ATGGATCCATCCGTGG	-2.02823	-5.49481	SC_NM	lean	0.123705	0.2
scg_1_N61ATGGTTGGTTCGGTTA	9.21183	-12.7088	Pericytes	lean	0.475024	0.475024
scg_1_N61ATGTCTTAGACCCTTA	8.87356	2.01024	Tregs	lean	0.20481	0.20481
scg_1_N61ATGTCTTCAATAAGGT	-7.58714	4.05269	SC_NM	lean	0.048374	0.2
scg_1_N61ATGTCTTTCTAGTTCT	-7.0737	3.24646	SC_NM	lean	0.0718779	0.2
scg_1_N61ATTACCTGTGCCCAGT	-5.21782	-3.67304	SC_NM	lean	0.0458208	0.2
scg_1_N61ATTCACTGTGGTGATG	9.33461	7.64106	Macrophages	lean	0.196775	0.2
scg_1_N61ATTCACTTCCAGTACA	-3.79183	-2.29569	SC_NM	lean	0.0697288	0.2
scg_1_N61ATTCACTTCTTCCAGC	4.82493	10.774	Macrophages	lean	0.316037	0.316037
scg_1_N61ATTCCATCAACCAATC	-0.0231213	10.523	SC_M	lean	0.121743	0.2
scg_1_N61ATTCCCGCATTAGGCT	5.46063	11.7452	Macrophages	lean	0.175048	0.2
scg_1_N61ATTCCCGGTTGCTAGT	9.08919	1.80149	Tregs	lean	0.282619	0.282619
scg_1_N61ATTCGTTTCCCGAGAC	15.1202	-5.12439	Endothelial cells	lean	0.683843	0.683843
scg_1_N61ATTCTACGTAGACTGG	8.14946	3.39672	Tregs	lean	0.130695	0.2
scg_1_N61ATTCTTGAGCGACCCT	-1.43683	-4.56295	SC_NM	lean	0.104346	0.2
scg_1_N61ATTGGGTAGTAGGGTC	-7.28121	-3.80952	SC_NM	lean	0.0738192	0.2
scg_1_N61ATTGGGTGTCACCTTC	-5.07776	-4.08936	SC_NM	lean	0.122796	0.2
scg_1_N61ATTGTTCAGATACATG	5.55871	11.4647	Macrophages	lean	0.248476	0.248476
scg_1_N61ATTGTTCGTAGTCTTG	-1.68523	11.0991	SC_M	lean	0.18575	0.2
scg_1_N61ATTGTTCGTCTGTCCT	-2.79635	-2.96853	SC_NM	lean	0.0824172	0.2
scg_1_N61ATTGTTCTCTAGATCG	-1.9216	13.0433	SC_M	lean	0.176297	0.2
scg_1_N61ATTTACCGTCGAATGG	12.2772	9.01015	DCs	lean	0.0911838	0.2
scg_1_N61ATTTCACTCACCATAG	8.44548	10.7885	Macrophages	lean	0.178542	0.2
scg_1_N61ATTTCTGTCAAAGGTA	12.2595	-3.06595	Endothelial cells	lean	1.09609	0.8
scg_1_N61CAAAGAAGTGACGCCT	-5.13278	-4.85319	SC_NM	lean	0.0787549	0.2
scg_1_N61CAAAGAAGTGTGTACT	4.56839	11.4952	Macrophages	lean	0.136542	0.2
scg_1_N61CAACAGTGTGGCTAGA	-3.11292	13.1599	SC_M	lean	0.17187	0.2
scg_1_N61CAACAGTGTTTACTTC	-0.167138	10.8943	SC_M	lean	0.192783	0.2
scg_1_N61CAACCAACACCGGAAA	-3.19583	12.9758	SC_M	lean	0.214114	0.214114
scg_1_N61CAACCAATCTAGCATG	-6.25703	1.29253	SC_NM	lean	0.067678	0.2
scg_1_N61CAACGGCTCAATGTCG	12.5147	-6.29813	Endothelial cells	lean	0.300722	0.300722
scg_1_N61CAACGGCTCTCAGTCC	8.36613	-4.29533	Endothelial cells	lean	0.465638	0.465638
scg_1_N61CAAGACTGTCCCGCAA	-3.19073	-6.2977	SC_NM	lean	0.104653	0.2
scg_1_N61CAAGACTGTTCTCTCG	8.85438	10.9797	Macrophages	lean	0.116392	0.2
scg_1_N61CAAGAGGAGTAAACTG	3.24889	1.49971	SC_NM	lean	0.175296	0.2
scg_1_N61CAAGCTAAGTACGTCT	9.08982	-3.68242	Endothelial cells	lean	0.474381	0.474381
scg_1_N61CAAGCTACATACACCA	9.26399	-4.47479	Endothelial cells	lean	0.415534	0.415534
scg_1_N61CAAGCTATCCTGGGAC	7.96597	-3.82311	Endothelial cells	lean	0.501267	0.501267
scg_1_N61CAATACGAGTGCCCGT	13.3127	-1.6294	Endothelial cells	lean	1.4647	0.8
scg_1_N61CAATCGACAACGTATC	0.175021	-13.3105	Neurons	lean	0.0156071	0.2
scg_1_N61CAATCGAGTCGTGTTA	8.73686	8.49434	Macrophages	lean	0.229793	0.229793
scg_1_N61CAATGACCATACCAGT	8.24452	-4.57102	Endothelial cells	lean	0.448279	0.448279
scg_1_N61CAATTTCAGTTGCGCC	-2.62202	12.8313	SC_M	lean	0.157851	0.2
scg_1_N61CACAACATCATCCTAT	14.5994	-1.25166	Endothelial cells	lean	1.49944	0.8
scg_1_N61CACAGATTCATCACCC	11.6921	9.78499	DCs	lean	0.12522	0.2
scg_1_N61CACAGGCCAAACCATC	14.9607	-5.30675	Endothelial cells	lean	0.411452	0.411452
scg_1_N61CACAGGCTCGGACTGC	-5.17921	3.18396	SC_NM	lean	0.0818344	0.2
scg_1_N61CACATGATCATCGCAA	13.022	9.26908	DCs	lean	0.119917	0.2
scg_1_N61CACCAAAAGACTAAGT	9.00662	-13.3914	Pericytes	lean	0.281467	0.281467
scg_1_N61CACCAAACACCTGCTT	-3.66867	-5.06863	SC_NM	lean	0.129958	0.2
scg_1_N61CACCAAAGTCTCGCGA	-6.05656	1.76321	SC_NM	lean	0.187041	0.2
scg_1_N61CACCGTTAGGAACGCT	-1.05399	4.67826	SC_NM	lean	0.077099	0.2
scg_1_N61CACGGGTCACTCCTTG	7.90196	10.4498	Macrophages	lean	0.219041	0.219041
scg_1_N61CACGGGTTCTCTCTAA	12.1921	9.00252	DCs	lean	0.12538	0.2
scg_1_N61CACGTGGTCCCTGTTG	-4.90441	-1.16986	SC_NM	lean	0.0752784	0.2
scg_1_N61CACGTTCAGTCGCTAT	-3.19591	12.6618	SC_M	lean	0.222647	0.222647
scg_1_N61CACGTTCCAAATGCTC	13.6063	-1.18268	Endothelial cells	lean	0.990655	0.8
scg_1_N61CACGTTCCATAAGCAA	-6.26849	-2.79507	SC_NM	lean	0.0449775	0.2
scg_1_N61CACTAAGTCGGCATCG	6.01889	9.86765	Macrophages	lean	0.156355	0.2
scg_1_N61CACTGAAGTTAGTTCG	-2.05889	-4.10721	SC_NM	lean	0.104819	0.2
scg_1_N61CACTGGGAGTACCGGA	14.2293	-1.59162	Endothelial cells	lean	1.58416	0.8
scg_1_N61CACTGGGCATCTCGTC	-2.42449	13.0762	SC_M	lean	0.191493	0.2
scg_1_N61CACTGGGGTCTCACGG	7.83872	11.3234	Macrophages	lean	0.167416	0.2
scg_1_N61CACTGTCTCTGGGAGA	-6.54656	5.70292	SC_M	lean	0.217787	0.217787
scg_1_N61CACTTCGAGTTGCTGT	-2.10715	12.611	SC_M	lean	0.188816	0.2
scg_1_N61CACTTCGTCAAGAGGC	-3.68523	-2.30635	SC_NM	lean	0.0596121	0.2
scg_1_N61CAGAGCCTCCGACGGT	8.99152	-12.8724	Pericytes	lean	0.339916	0.339916
scg_1_N61CAGATCAGTCGCAACC	9.06268	-13.2499	Pericytes	lean	0.245232	0.245232
scg_1_N61CAGATTGCAATTAGGA	-6.70145	1.82555	SC_NM	lean	0.109198	0.2
scg_1_N61CAGCAGCCATGAAAGT	-2.05376	12.0099	SC_M	lean	0.197564	0.2
scg_1_N61CAGCAGCGTTTGACAC	2.18112	2.2126	SC_NM	lean	0.232415	0.232415
scg_1_N61CAGCCAGAGGCAGGGA	-7.85693	-4.63855	SC_NM	lean	0.0375496	0.2
scg_1_N61CAGCCAGAGGTGCTTT	-0.858002	-5.91344	SC_NM	lean	0.0462621	0.2
scg_1_N61CAGCCAGTCTACAGGT	11.9611	6.69762	DCs	lean	0.066251	0.2
scg_1_N61CAGCGTGAGAATCTAG	9.20957	-13.0948	Pericytes	lean	0.327295	0.327295
scg_1_N61CAGCGTGCATTCGATG	3.46135	2.3121	SC_NM	lean	0.10801	0.2
scg_1_N61CAGGCCACAGTTTCAG	-6.03269	5.00327	SC_NM	lean	0.226031	0.226031
scg_1_N61CAGTGCGGTGAACCGA	1.1573	16.6113	Microglia	lean	0.185682	0.2
scg_1_N61CAGTTAGAGGACCCAA	-5.41071	-5.14226	SC_NM	lean	0.0862753	0.2
scg_1_N61CAGTTAGCAAGCGATG	-3.93873	-0.886484	SC_NM	lean	0.0937795	0.2
scg_1_N61CAGTTAGGTATTGAGA	14.9635	-5.06182	Endothelial cells	lean	0.401182	0.401182
scg_1_N61CAGTTCCAGGCTCTAT	1.22366	16.7606	Microglia	lean	0.200568	0.200568
scg_1_N61CATAAGCCAGGGTTGA	-1.62282	12.5733	SC_M	lean	0.146526	0.2
scg_1_N61CATACAGCAGGGTCTC	-2.41936	12.1682	SC_M	lean	0.232024	0.232024
scg_1_N61CATACAGGTGTTGACT	0.40576	9.64012	SC_M	lean	0.12606	0.2
scg_1_N61CATACAGGTTTGTTCT	7.86512	11.1649	Macrophages	lean	0.194646	0.2
scg_1_N61CATACCCAGGGAGAAT	4.08462	11.2217	Macrophages	lean	0.234267	0.234267
scg_1_N61CATCAAGAGGACCCAA	-3.21639	12.7255	SC_M	lean	0.184468	0.2
scg_1_N61CATCAAGGTAAGAACT	13.9544	-1.86943	Endothelial cells	lean	0.921046	0.8
scg_1_N61CATCAAGGTCCTATAG	-6.85555	5.98874	SC_NM	lean	0.10142	0.2
scg_1_N61CATCCACTCGGTAAGG	8.39095	11.2688	Macrophages	lean	0.13481	0.2
scg_1_N61CATCCACTCTCCGATC	-0.931417	-0.218808	SC_NM	lean	0.0495331	0.2
scg_1_N61CATCCCACAGAACGCA	7.63942	10.1186	Macrophages	lean	0.132167	0.2
scg_1_N61CATCCGTCACTGGCCA	-2.61541	-0.343854	SC_NM	lean	0.0645132	0.2
scg_1_N61CATCCGTTCATGACAC	6.3426	11.5959	Macrophages	lean	0.186733	0.2
scg_1_N61CATCGCTGTTGCATAC	13.188	9.06976	DCs	lean	0.120523	0.2
scg_1_N61CATCGGGTCGGATAAA	-5.81588	-2.67647	SC_NM	lean	0.106826	0.2
scg_1_N61CATCGTCCATGATAGA	-1.81723	1.07394	SC_NM	lean	0.0974564	0.2
scg_1_N61CATCGTCGTTTGGCTA	-1.74669	12.102	SC_M	lean	0.204327	0.204327
scg_1_N61CATGAGTGTCTACACA	8.24738	2.77317	Tregs	lean	0.125767	0.2
scg_1_N61CATGAGTTCACGGGCT	3.82871	11.1232	Macrophages	lean	0.259248	0.259248
scg_1_N61CATGAGTTCGCGCTGA	13.6504	-5.64649	Endothelial cells	lean	0.580096	0.580096
scg_1_N61CATGAGTTCTAATTCC	-2.36406	11.5812	SC_M	lean	0.163413	0.2
scg_1_N61CATGCAATCATCACCC	8.67836	11.2307	Macrophages	lean	0.124472	0.2
scg_1_N61CATGCCTCACCGTGCA	12.0872	9.38056	DCs	lean	0.229652	0.229652
scg_1_N61CATGCCTGTACGTACT	-2.99277	-2.42561	SC_NM	lean	0.0779731	0.2
scg_1_N61CATGCGGCAATCTGCA	10.6173	7.89155	Macrophages	lean	0.18971	0.2
scg_1_N61CATGGATCAACTGCTA	4.48112	11.1517	Macrophages	lean	0.151978	0.2
scg_1_N61CATTCATTCAAGCCCG	-2.55078	11.7556	SC_M	lean	0.177156	0.2
scg_1_N61CATTCTACACAAGTGG	1.32954	16.7756	Microglia	lean	0.212948	0.212948
scg_1_N61CATTCTACACCAATTG	-1.89366	12.3723	SC_M	lean	0.203472	0.203472
scg_1_N61CATTGCCCAGATTAAG	2.10462	16.5045	Microglia	lean	0.203079	0.203079
scg_1_N61CATTGCCTCTGTGTGA	-3.91283	-4.63873	SC_NM	lean	0.121622	0.2
scg_1_N61CATTGCCTCTTACTGT	13.1852	-5.82014	Endothelial cells	lean	0.385076	0.385076
scg_1_N61CCAAGCGAGGTTTACC	9.91292	8.9819	Macrophages	lean	0.173244	0.2
scg_1_N61CCAATGAAGGATGAGA	3.91259	11.3879	Macrophages	lean	0.174715	0.2
scg_1_N61CCAATGATCGCCGTGA	-3.28964	-4.77852	SC_NM	lean	0.0903311	0.2
scg_1_N61CCAATTTGTCCAGCCA	12.2351	-6.4557	Endothelial cells	lean	0.336098	0.336098
scg_1_N61CCAATTTGTGTGTTTG	1.22099	16.5462	Microglia	lean	0.188648	0.2
scg_1_N61CCACCATAGTAAGAGG	14.6471	-5.37053	Endothelial cells	lean	0.588359	0.588359
scg_1_N61CCACGAGCATAACGGG	-2.18663	12.0203	SC_M	lean	0.183679	0.2
scg_1_N61CCACGTTAGACGGAAA	14.8235	-2.31873	Endothelial cells	lean	1.4664	0.8
scg_1_N61CCACGTTCACCCTAAA	0.558018	-13.3518	Neurons	lean	0.0172963	0.2
scg_1_N61CCACGTTTCCTTCTTC	13.993	-1.33658	Endothelial cells	lean	0.404363	0.404363
scg_1_N61CCACTTGTCCATACTT	4.12983	11.0664	Macrophages	lean	0.318323	0.318323
scg_1_N61CCACTTGTCCTTGACC	3.84622	1.97662	SC_NM	lean	0.147325	0.2
scg_1_N61CCACTTGTCTTCGGTC	-4.66325	-1.58699	SC_NM	lean	0.0216044	0.2
scg_1_N61CCATAAGAGTCGCGAA	-2.28139	1.54285	SC_NM	lean	0.101603	0.2
scg_1_N61CCATAAGCAGCACGAA	6.55823	9.40308	Macrophages	lean	0.265518	0.265518
scg_1_N61CCATAAGGTTAAGAAC	-7.329	4.87806	SC_NM	lean	0.12221	0.2
scg_1_N61CCATCACGTGGCCTCA	6.66843	12.1131	Macrophages	lean	0.175652	0.2
scg_1_N61CCCAACTGTTTGTTCT	3.70541	11.1608	Macrophages	lean	0.199144	0.2
scg_1_N61CCCAACTTCCTACGAA	12.2745	7.08356	DCs	lean	0.169845	0.2
scg_1_N61CCCGAAGAGACTCAAA	1.32022	16.6501	Microglia	lean	0.220105	0.220105
scg_1_N61CCCGAAGCAATTTCGG	4.91764	11.9818	Macrophages	lean	0.115312	0.2
scg_1_N61CCCGAAGTCCGTCAAA	9.72667	9.75827	Macrophages	lean	0.122476	0.2
scg_1_N61CCCGGAAAGCCATTGT	7.78494	11.4953	Macrophages	lean	0.202541	0.202541
scg_1_N61CCCGGAAGTATCATGC	-2.35872	-3.67008	SC_NM	lean	0.0897681	0.2
scg_1_N61CCCTCAAGTAGATGTA	4.06948	10.9395	Macrophages	lean	0.0993744	0.2
scg_1_N61CCCTCAAGTATTCCGA	-6.27103	-4.77971	SC_NM	lean	0.129361	0.2
scg_1_N61CCCTCAATCCAACTAG	8.41832	10.898	Macrophages	lean	0.190347	0.2
scg_1_N61CCCTCAATCCCGATCT	6.7008	11.2065	Macrophages	lean	0.233836	0.233836
scg_1_N61CCCTCTCTCGAGATGG	12.01	-6.7927	Endothelial cells	lean	0.395804	0.395804
scg_1_N61CCCTGATCACGTCTCT	-0.89764	-4.65555	SC_NM	lean	0.117337	0.2
scg_1_N61CCGATCTGTACCTAGT	0.839962	-12.2468	Neurons	lean	0.0413627	0.2
scg_1_N61CCGATGGCAACCGTAT	-2.27113	12.0115	SC_M	lean	0.218841	0.218841
scg_1_N61CCGATGGGTGTGTGTT	13.2526	8.91828	DCs	lean	0.0873999	0.2
scg_1_N61CCGCAAGTCCTCACTG	9.95981	-2.27657	Endothelial cells	lean	0.52871	0.52871
scg_1_N61CCGGGTAAGGTAGATT	-3.07204	12.8166	SC_M	lean	0.207929	0.207929
scg_1_N61CCGGGTACATGACTGT	5.22349	11.4381	Macrophages	lean	0.246707	0.246707
scg_1_N61CCGGGTATCACCTCAC	14.9059	-5.40582	Endothelial cells	lean	0.62193	0.62193
scg_1_N61CCGGTAGTCATTACGG	4.14136	11.4322	Macrophages	lean	0.154209	0.2
scg_1_N61CCGGTGAGTGAGATTA	4.86128	10.9919	Macrophages	lean	0.217742	0.217742
scg_1_N61CCGTAGGAGCAGTACG	7.87252	-8.24594	Endothelial cells	lean	0.515045	0.515045
scg_1_N61CCGTAGGAGTCAATCC	-5.95378	-4.74963	SC_NM	lean	0.0617223	0.2
scg_1_N61CCGTTCAAGGGCAATC	-1.66847	12.5807	SC_M	lean	0.15918	0.2
scg_1_N61CCTAACCAGCAAGCCA	8.79177	-3.16167	Endothelial cells	lean	0.624041	0.624041
scg_1_N61CCTAAGACAGCTGGTC	7.64887	8.68791	Macrophages	lean	0.305056	0.305056
scg_1_N61CCTAAGAGTAGGCAAC	13.2329	8.9882	DCs	lean	0.0445949	0.2
scg_1_N61CCTACGTAGAACCCGA	-7.90428	4.04441	SC_NM	lean	0.116451	0.2
scg_1_N61CCTATCGAGAATAACC	-7.10849	5.73783	SC_NM	lean	0.242211	0.242211
scg_1_N61CCTATCGGTTGCCATA	-4.66922	-0.336769	SC_NM	lean	0.125573	0.2
scg_1_N61CCTCAACGTCGATGCC	12.6236	7.63615	DCs	lean	0.115193	0.2
scg_1_N61CCTCAGTCAGACAAGC	8.72921	2.10883	Tregs	lean	0.191202	0.2
scg_1_N61CCTCATGCAGCCGGTT	6.66228	10.0698	Macrophages	lean	0.221916	0.221916
scg_1_N61CCTCCTCGTAGTAAGT	-6.60271	-2.22301	SC_NM	lean	0.049602	0.2
scg_1_N61CCTCTAGTCATTTGTC	11.341	-3.89251	Endothelial cells	lean	0.656617	0.656617
scg_1_N61CCTCTCCGTCTGTGAT	9.37127	-3.22975	Endothelial cells	lean	0.556173	0.556173
scg_1_N61CCTGCATCACTCAGAT	8.36562	-8.58516	Endothelial cells	lean	0.417156	0.417156
scg_1_N61CCTGTTGAGCTTAAGA	1.29239	16.4813	Microglia	lean	0.26191	0.26191
scg_1_N61CCTGTTGCACGCAGTC	11.6414	7.11969	DCs	lean	0.198819	0.2
scg_1_N61CCTGTTGTCACGGAGA	6.28519	11.7407	Macrophages	lean	0.195303	0.2
scg_1_N61CCTTCAGAGGCGAAGG	-0.0125007	-1.91246	SC_NM	lean	0.072028	0.2
scg_1_N61CCTTGTGCACATGTTG	14.8324	-4.34921	Endothelial cells	lean	0.349254	0.349254
scg_1_N61CGAAGTTAGGGTCAAC	-7.20162	5.60545	SC_NM	lean	0.0819605	0.2
scg_1_N61CGAAGTTGTCAGGAGT	0.789839	-13.009	Neurons	lean	0.0342144	0.2
scg_1_N61CGAAGTTGTCTCGGGT	-1.81439	12.5793	SC_M	lean	0.183773	0.2
scg_1_N61CGAAGTTGTGTGTCGC	-1.7146	11.1024	SC_M	lean	0.163789	0.2
scg_1_N61CGAATTGAGCTAAACA	1.52264	16.2819	Microglia	lean	0.2137	0.2137
scg_1_N61CGAATTGAGTTTCGGT	-7.49547	-5.63994	SC_NM	lean	0.0959514	0.2
scg_1_N61CGAGAAGCATTGCCGG	-1.28858	4.70944	SC_NM	lean	0.0958082	0.2
scg_1_N61CGAGTTACAACTGTGT	14.8899	-1.22923	Endothelial cells	lean	1.80746	0.8
scg_1_N61CGATCGGTCTCCCAAC	-2.11018	12.144	SC_M	lean	0.155848	0.2
scg_1_N61CGCATAACATCGATAC	-1.73142	11.2884	SC_M	lean	0.25544	0.25544
scg_1_N61CGCATAATCCGTAGGC	-1.73159	10.8511	SC_M	lean	0.150155	0.2
scg_1_N61CGCATGGAGCCGCACT	-2.90226	12.8166	SC_M	lean	0.184871	0.2
scg_1_N61CGCCATTCACTGCTTC	8.66581	-4.11839	Endothelial cells	lean	0.412749	0.412749
scg_1_N61CGCCATTCAGCGGTCT	8.16036	-8.93405	Endothelial cells	lean	0.397367	0.397367
scg_1_N61CGCCATTTCTCGTGGG	9.56385	-4.20877	Endothelial cells	lean	0.62318	0.62318
scg_1_N61CGGAACCGTGCAATAA	-2.99263	-3.17238	SC_NM	lean	0.0687945	0.2
scg_1_N61CGGAATTCAGAACTTC	-1.46037	12.6288	SC_M	lean	0.186896	0.2
scg_1_N61CGGCAGTGTCCATACA	11.9482	-6.77844	Endothelial cells	lean	0.284703	0.284703
scg_1_N61CGGGACTCATAGCACT	-7.03244	-2.85676	SC_NM	lean	0.0780004	0.2
scg_1_N61CGGGACTTCGACCAAT	-5.44965	1.4479	SC_NM	lean	0.0839089	0.2
scg_1_N61CGGGTCAAGGTAGACC	11.7376	6.66379	DCs	lean	0.211467	0.211467
scg_1_N61CGGGTGTAGTCCCTAA	-0.404987	5.12069	SC_NM	lean	0.207413	0.207413
scg_1_N61CGGGTGTGTATCATGC	11.7187	-6.98784	Endothelial cells	lean	0.307756	0.307756
scg_1_N61CGTAAGTAGATGAACT	-1.86718	12.5433	SC_M	lean	0.21701	0.21701
scg_1_N61CGTAAGTGTCATCACA	9.73252	-2.8047	Endothelial cells	lean	0.448933	0.448933
scg_1_N61CGTAATGCAAGGAGTC	0.779829	0.17119	SC_NM	lean	0.334887	0.334887
scg_1_N61CGTCCATAGTGGCCTC	-6.08677	-4.36628	SC_NM	lean	0.0709566	0.2
scg_1_N61CGTCCATCAGCTACTA	8.61263	10.1388	Macrophages	lean	0.11231	0.2
scg_1_N61CGTGCTTAGGTGCTAG	11.2461	8.74494	DCs	lean	0.184563	0.2
scg_1_N61CGTGTCTCAGCGTTTA	8.91827	9.03498	Macrophages	lean	0.23922	0.23922
scg_1_N61CGTTAGACAATCTAGC	-2.6206	13.2586	SC_M	lean	0.172073	0.2
scg_1_N61CGTTCTGCATCGGTTA	-7.22915	-5.28199	SC_NM	lean	0.0941411	0.2
scg_1_N61CGTTGGGAGTAGCCAG	13.7666	-0.888228	Endothelial cells	lean	0.832832	0.8
scg_1_N61CTAACCCTCGGCTCTT	11.6117	9.82198	DCs	lean	0.200754	0.200754
scg_1_N61CTAACTTAGAATGTTG	-1.4116	12.5979	SC_M	lean	0.211019	0.211019
scg_1_N61CTAACTTCAGAGGTTG	-4.62429	-2.88887	SC_NM	lean	0.0867174	0.2
scg_1_N61CTAACTTGTCGATGCC	-1.57006	12.7191	SC_M	lean	0.191109	0.2
scg_1_N61CTAAGTGTCAAGGCTT	5.32781	11.5366	Macrophages	lean	0.200267	0.200267
scg_1_N61CTACAGAAGAGTGTTA	12.6818	7.53516	DCs	lean	0.10175	0.2
scg_1_N61CTACATTAGATGCTGG	-7.22846	-4.44883	SC_NM	lean	0.0607202	0.2
scg_1_N61CTACATTAGGTCGTAG	-1.60042	12.899	SC_M	lean	0.221722	0.221722
scg_1_N61CTACATTAGTAGGAAG	-2.59061	13.1062	SC_M	lean	0.157834	0.2
scg_1_N61CTACCCAGTATACCTG	9.05159	9.22814	Macrophages	lean	0.121484	0.2
scg_1_N61CTACCTGTCCTCTAAT	-0.783893	-2.27689	SC_NM	lean	0.135219	0.2
scg_1_N61CTACTATAGCCTCGTG	11.2394	8.64072	DCs	lean	0.215738	0.215738
scg_1_N61CTACTATAGGAACGCT	13.8584	0.00881215	Endothelial cells	lean	1.73691	0.8
scg_1_N61CTAGGTAAGGGTTTCT	-0.43391	11.2217	SC_M	lean	0.192342	0.2
scg_1_N61CTAGGTACAGTCCCGA	-0.987838	5.26086	SC_NM	lean	0.117627	0.2
scg_1_N61CTATAGGGTACGAGTG	-5.67315	-3.21934	SC_NM	lean	0.0459652	0.2
scg_1_N61CTATCCGTCTCGTCGT	13.2756	-1.86182	Endothelial cells	lean	1.39932	0.8
scg_1_N61CTCAACCCACTGTTCC	-2.72672	11.8809	SC_M	lean	0.229546	0.229546
scg_1_N61CTCAACCTCACTACTT	-5.68014	-1.73935	SC_NM	lean	0.0741395	0.2
scg_1_N61CTCAAGAAGCTACTGT	8.45	10.49	Macrophages	lean	0.155695	0.2
scg_1_N61CTCAAGAAGGTGCAGT	9.1209	10.0837	Macrophages	lean	0.142286	0.2
scg_1_N61CTCAATTCAAGCGAGT	-1.70071	12.9526	SC_M	lean	0.165678	0.2
scg_1_N61CTCAGAACAAGGCTTT	5.82524	9.99831	Macrophages	lean	0.179499	0.2
scg_1_N61CTCAGGGAGAGAGCAA	0.232148	-0.715499	SC_NM	lean	0.188378	0.2
scg_1_N61CTCAGGGTCTGTCGTC	0.385262	-13.4286	Neurons	lean	0.0172901	0.2
scg_1_N61CTCAGTCGTACGTGTT	3.79645	11.2787	Macrophages	lean	0.216858	0.216858
scg_1_N61CTCATGCGTACGACTT	6.34683	12.2292	Macrophages	lean	0.123008	0.2
scg_1_N61CTCATGCGTACGAGTG	-5.88758	-5.96389	SC_NM	lean	0.083689	0.2
scg_1_N61CTCATTAGTCTCTCCA	7.95381	-3.51175	Endothelial cells	lean	0.460028	0.460028
scg_1_N61CTCCCTCAGGATTTGA	1.4047	16.4478	Microglia	lean	0.207355	0.207355
scg_1_N61CTCCGATCAAAGTATG	8.82525	-13.4535	Pericytes	lean	0.346194	0.346194
scg_1_N61CTCCTCCAGATGCAGC	3.23136	-1.39222	SC_NM	lean	0.138775	0.2
scg_1_N61CTCCTCCCAATGTTGC	-3.1623	13.056	SC_M	lean	0.176723	0.2
scg_1_N61CTCCTCCGTTACCGTA	1.24464	16.6535	Microglia	lean	0.261333	0.261333
scg_1_N61CTCCTTTCAAGCGCTC	7.62904	-12.7356	Pericytes	lean	0.41778	0.41778
scg_1_N61CTCCTTTGTCTCAAGT	0.685125	-0.849613	SC_NM	lean	0.106529	0.2
scg_1_N61CTCGAGGCAGCAAGAC	1.66371	16.4032	Microglia	lean	0.117369	0.2
scg_1_N61CTCTCAGGTAGACAGC	9.61715	10.8624	Macrophages	lean	0.111562	0.2
scg_1_N61CTGAATGAGCTCGAAG	9.59927	-4.25564	Endothelial cells	lean	0.677255	0.677255
scg_1_N61CTGAGCGAGCAGGGAG	14.4406	-2.30224	Endothelial cells	lean	1.24309	0.8
scg_1_N61CTGAGCGCACGTCATA	14.2526	-5.01999	Endothelial cells	lean	0.709215	0.709215
scg_1_N61CTGAGCGGTATGACAA	1.37568	16.5387	Microglia	lean	0.219516	0.219516
scg_1_N61CTGAGCGTCCTAGCGG	8.62955	9.78299	Macrophages	lean	0.122423	0.2
scg_1_N61CTGAGGCAGTCTTCGA	8.91529	9.12952	Macrophages	lean	0.131885	0.2
scg_1_N61CTGATCCAGCCGCACT	13.8146	0.0330102	Endothelial cells	lean	1.5842	0.8
scg_1_N61CTGATCCGTGGCATCC	-3.81505	-2.76351	SC_NM	lean	0.102568	0.2
scg_1_N61CTGCAGGGTAGTTCCA	-4.95069	-6.04695	SC_NM	lean	0.0648025	0.2
scg_1_N61CTGCATCCATGATCTG	13.2346	-1.87645	Endothelial cells	lean	1.60439	0.8
scg_1_N61CTGCATCCATTAAAGG	14.9272	-1.86561	Endothelial cells	lean	1.37039	0.8
scg_1_N61CTGCCATTCATGCGGC	7.45394	8.86082	Macrophages	lean	0.524073	0.524073
scg_1_N61CTGCCTATCTTTCCGG	6.56291	11.6358	Macrophages	lean	0.184964	0.2
scg_1_N61CTGCGAGAGAGAGCCT	9.3499	-13.1241	Pericytes	lean	0.297203	0.297203
scg_1_N61CTGCGAGCACGAGAAC	14.2471	-0.383573	Endothelial cells	lean	1.29893	0.8
scg_1_N61CTGCGAGGTCACTCTC	-2.3257	12.7394	SC_M	lean	0.230853	0.230853
scg_1_N61CTGCTCACAAACAGGC	-4.86797	-1.70998	SC_NM	lean	0.132452	0.2
scg_1_N61CTGCTCACATCGTTCC	10.0885	-1.96033	Endothelial cells	lean	0.428709	0.428709
scg_1_N61CTGCTCAGTTCCGGTG	7.49535	8.77521	Macrophages	lean	0.144851	0.2
scg_1_N61CTGGACGAGGAGTCTG	6.48963	12.1989	Macrophages	lean	0.132966	0.2
scg_1_N61CTGGCAGAGTAGCCAG	8.10546	10.9824	Macrophages	lean	0.19146	0.2
scg_1_N61CTGGCAGTCTGGAGAG	3.18872	1.68776	SC_NM	lean	0.185362	0.2
scg_1_N61CTGGTCTCAGAGGTAC	7.01162	11.645	Macrophages	lean	0.134091	0.2
scg_1_N61CTGTAGAAGATCGCTT	3.70775	-1.74407	SC_NM	lean	0.192738	0.2
scg_1_N61CTGTATTTCATTCATC	8.64269	-13.0634	Pericytes	lean	0.346594	0.346594
scg_1_N61CTGTGAACAAGACCTT	5.65529	11.4195	Macrophages	lean	0.250585	0.250585
scg_1_N61CTGTGAACATAGGAGC	-5.72381	-4.28964	SC_NM	lean	0.059042	0.2
scg_1_N61CTGTGGGTCACGATAC	-7.50798	-3.54121	SC_NM	lean	0.0580454	0.2
scg_1_N61CTTACCGAGCTTAAGA	7.43606	9.07736	Macrophages	lean	0.25533	0.25533
scg_1_N61CTTACCGGTAACAAGT	-0.883293	-2.74066	SC_NM	lean	0.080536	0.2
scg_1_N61CTTACCGGTCACCCTT	2.29263	-1.23256	SC_NM	lean	0.0898654	0.2
scg_1_N61CTTACCGTCTCTCGAC	-7.94901	4.75929	SC_NM	lean	0.0833734	0.2
scg_1_N61CTTAGGAAGCTGTTAC	-3.11412	13.1815	SC_M	lean	0.119494	0.2
scg_1_N61CTTCCTTCAGAAGTTA	-3.08551	13.0284	SC_M	lean	0.202577	0.202577
scg_1_N61CTTCGGTCACCCTAAA	7.5627	10.9026	Macrophages	lean	0.266135	0.266135
scg_1_N61CTTCTAATCTAGTGTG	5.74424	10.6494	Macrophages	lean	0.164796	0.2
scg_1_N61CTTCTCTGTCCTCATC	-0.937456	-0.514634	SC_NM	lean	0.0570136	0.2
scg_1_N61CTTCTCTTCCCTTCCC	-3.07469	10.8913	SC_M	lean	0.254716	0.254716
scg_1_N61CTTGAGATCCTACGGG	8.65815	11.4607	Macrophages	lean	0.133247	0.2
scg_1_N61CTTGATTCATGGCACC	2.10243	-0.823223	SC_NM	lean	0.0628716	0.2
scg_1_N61CTTTCAACATGTGACT	8.77502	8.17604	Macrophages	lean	0.182918	0.2
scg_1_N61GAAACCTGTAGGCAGT	11.4044	9.40646	DCs	lean	0.30233	0.30233
scg_1_N61GAAACCTTCGAACCAT	8.26841	2.64372	Tregs	lean	0.133936	0.2
scg_1_N61GAACACTGTACGCGTC	2.21999	2.88236	SC_NM	lean	0.158969	0.2
scg_1_N61GAACGTTAGGCTAGCA	6.78413	9.38461	Macrophages	lean	0.266282	0.266282
scg_1_N61GAACGTTCACGTAGTT	12.4363	-6.29131	Endothelial cells	lean	0.469508	0.469508
scg_1_N61GAACTGTCAGCCCACA	0.531185	9.3893	SC_M	lean	0.156561	0.2
scg_1_N61GAACTGTGTTGGCTAT	9.36828	10.3566	Macrophages	lean	0.180487	0.2
scg_1_N61GAAGCGAGTGAGATCG	-6.83292	-4.34242	SC_NM	lean	0.0918335	0.2
scg_1_N61GAAGGACCAAGTCCCG	1.11028	16.7581	Microglia	lean	0.200777	0.200777
scg_1_N61GAAGGGTGTAATCAAG	8.85922	-12.3496	Pericytes	lean	0.462636	0.462636
scg_1_N61GAAGGGTGTTGGTGTT	9.20183	-13.0973	Pericytes	lean	0.308182	0.308182
scg_1_N61GAAGTAAAGACTACCT	9.34155	-13.2698	Pericytes	lean	0.244686	0.244686
scg_1_N61GAAGTAAAGTCGCGAA	0.189679	-13.3544	Neurons	lean	0.0143806	0.2
scg_1_N61GAATAGACAGGAAGTC	12.3596	-6.22002	Endothelial cells	lean	0.485097	0.485097
scg_1_N61GAATAGACATAATGCC	-2.97815	13.3506	SC_M	lean	0.145682	0.2
scg_1_N61GAATAGAGTACAGTAA	2.2125	-0.170139	SC_NM	lean	0.0918632	0.2
scg_1_N61GAATAGAGTTACCTGA	9.15794	-12.9151	Pericytes	lean	0.3529	0.3529
scg_1_N61GAATCACTCCCTCGAT	-3.31049	-0.722186	SC_NM	lean	0.0814274	0.2
scg_1_N61GACACGCAGTATTGCC	13.7164	-1.0022	Endothelial cells	lean	1.70414	0.8
scg_1_N61GACACGCCAGTGGCTC	-6.59408	5.76901	SC_M	lean	0.156957	0.2
scg_1_N61GACATCAGTAGAGGAA	-0.737565	11.5448	SC_M	lean	0.175209	0.2
scg_1_N61GACCAATTCAAACGAA	-2.53737	-4.69222	SC_NM	lean	0.0823936	0.2
scg_1_N61GACCTTCGTCGGTGTC	9.36083	-13.0956	Pericytes	lean	0.26464	0.26464
scg_1_N61GACGTTATCTTCGATT	14.6879	-1.85909	Endothelial cells	lean	1.44572	0.8
scg_1_N61GACTATGAGGTCGAGT	-1.19791	11.9578	SC_M	lean	0.214348	0.214348
scg_1_N61GACTCAAGTTCGCGTG	8.27671	2.47581	Tregs	lean	0.083652	0.2
scg_1_N61GACTCTCTCTCGCAGG	8.9678	-13.0258	Pericytes	lean	0.339048	0.339048
scg_1_N61GACTGATAGTGAGGCT	6.2173	11.2023	Macrophages	lean	0.182483	0.2
scg_1_N61GACTGATCACCTCAGG	-0.854454	11.5841	SC_M	lean	0.219978	0.219978
scg_1_N61GACTGATCAGAGCCCT	-6.58959	-3.52551	SC_NM	lean	0.0756978	0.2
scg_1_N61GACTGATGTCTTACAG	10.1244	-1.96958	Endothelial cells	lean	0.657263	0.657263
scg_1_N61GACTTCCAGGAGGGTG	11.4397	8.2581	DCs	lean	0.125091	0.2
scg_1_N61GACTTCCCAGGTCAAG	8.93163	-13.0049	Pericytes	lean	0.450714	0.450714
scg_1_N61GAGAAATCAGCAGAAC	-5.94054	-5.76813	SC_NM	lean	0.136955	0.2
scg_1_N61GAGAAATGTGGCTTGC	3.85325	11.3229	Macrophages	lean	0.218174	0.218174
scg_1_N61GAGACCCTCCTGTAAG	-0.375962	-0.314229	SC_NM	lean	0.0611983	0.2
scg_1_N61GAGACTTCACCTTCGT	5.46915	11.6611	Macrophages	lean	0.178888	0.2
scg_1_N61GAGACTTGTAACATGA	-5.53846	1.13457	SC_NM	lean	0.0882809	0.2
scg_1_N61GAGAGGTCAAACGAGC	-6.29623	-4.38752	SC_NM	lean	0.115178	0.2
scg_1_N61GAGAGGTCAGGTGACA	-2.11943	-0.553526	SC_NM	lean	0.0437228	0.2
scg_1_N61GAGAGGTTCCAAGCCG	-2.43653	-0.337447	SC_NM	lean	0.0416016	0.2
scg_1_N61GAGAGGTTCGTGGCTG	-3.02055	13.1629	SC_M	lean	0.13611	0.2
scg_1_N61GAGATGGGTCGTGATT	-2.56761	12.2344	SC_M	lean	0.172836	0.2
scg_1_N61GAGATGGGTGAATTAG	-1.55011	-0.522255	SC_NM	lean	0.0787957	0.2
scg_1_N61GAGCTGCGTGTGTGTT	3.23937	-1.66569	SC_NM	lean	0.130313	0.2
scg_1_N61GAGCTGCTCCGAGTGC	-3.27103	12.7853	SC_M	lean	0.132609	0.2
scg_1_N61GAGGCCTTCCATCTCG	-1.69352	11.7918	SC_M	lean	0.13795	0.2
scg_1_N61GAGGGATTCTCTTAAC	2.14372	1.71226	SC_NM	lean	0.118533	0.2
scg_1_N61GAGGGTATCATTGCCC	13.1023	-5.83651	Endothelial cells	lean	0.482008	0.482008
scg_1_N61GAGTCATCAATTTCGG	14.1168	-0.127268	Endothelial cells	lean	1.34515	0.8
scg_1_N61GAGTCATGTACCCGCA	-2.09027	13.1196	SC_M	lean	0.199474	0.2
scg_1_N61GAGTCTACAGGCACAA	-7.50731	-4.8072	SC_NM	lean	0.0637252	0.2
scg_1_N61GAGTCTATCTAGGCCG	-6.74453	-4.24363	SC_NM	lean	0.119461	0.2
scg_1_N61GAGTTTGAGACCATGG	-1.41461	12.7381	SC_M	lean	0.138563	0.2
scg_1_N61GATAGAAGTTACGCCG	3.80946	11.1813	Macrophages	lean	0.226327	0.226327
scg_1_N61GATAGCTTCGGATACT	14.4701	-5.13416	Endothelial cells	lean	0.817367	0.8
scg_1_N61GATCACATCGCTATTT	13.903	-0.0972972	Endothelial cells	lean	1.55135	0.8
scg_1_N61GATCACATCTTTCAGT	2.51676	3.08109	SC_NM	lean	0.222508	0.222508
scg_1_N61GATCAGTAGATAACGT	2.07297	16.5205	Microglia	lean	0.193435	0.2
scg_1_N61GATCAGTCAGCACGAA	2.09107	0.043202	SC_NM	lean	0.0708468	0.2
scg_1_N61GATCATGGTTCGATTG	-3.02387	-0.711707	SC_NM	lean	0.0610493	0.2
scg_1_N61GATCGTACAGACGGAT	-6.63622	-5.51563	SC_NM	lean	0.0745188	0.2
scg_1_N61GATCGTACAGACTCTA	9.43528	-4.30633	Endothelial cells	lean	0.502828	0.502828
scg_1_N61GATGCTAAGGTTATAG	-3.15175	-3.79687	SC_NM	lean	0.103599	0.2
scg_1_N61GATGTTGCACGTAACT	0.457523	-13.3904	Neurons	lean	0.0204642	0.2
scg_1_N61GATGTTGCATAGATGA	0.508808	-13.3376	Neurons	lean	0.0127494	0.2
scg_1_N61GATGTTGTCAGATGCT	7.75045	9.43715	Macrophages	lean	0.1385	0.2
scg_1_N61GATTGGTGTACACGTT	9.30864	-12.8853	Pericytes	lean	0.359874	0.359874
scg_1_N61GATTTCTCATGACGTT	8.82742	9.03205	Macrophages	lean	0.142961	0.2
scg_1_N61GCAACATCATTGTACG	10.0138	-2.1949	Endothelial cells	lean	0.529516	0.529516
scg_1_N61GCAACATTCTTTGCTA	4.55039	11.3779	Macrophages	lean	0.116974	0.2
scg_1_N61GCACGGTAGTCGAGGT	5.14328	11.507	Macrophages	lean	0.261075	0.261075
scg_1_N61GCACGGTGTCTCGGAC	-1.90402	12.5059	SC_M	lean	0.176946	0.2
scg_1_N61GCACGTGAGCGTCAAG	12.6847	7.53688	DCs	lean	0.141806	0.2
scg_1_N61GCACTAATCATGCAGT	-2.48744	12.2277	SC_M	lean	0.185574	0.2
scg_1_N61GCAGCCAGTGGCCACT	-7.02022	-3.15411	SC_NM	lean	0.054107	0.2
scg_1_N61GCATCTCGTGGGCTCT	0.590727	-13.2851	Neurons	lean	0.0242478	0.2
scg_1_N61GCATGATAGGAGAGGC	8.47278	-5.6547	Endothelial cells	lean	0.450726	0.450726
scg_1_N61GCCAACGCACTCCCTA	-2.94493	13.2796	SC_M	lean	0.151514	0.2
scg_1_N61GCCAACGCAGCCCACA	-7.04391	-3.56956	SC_NM	lean	0.0582716	0.2
scg_1_N61GCCAGCAGTGTGTGTT	4.57181	11.5639	Macrophages	lean	0.117368	0.2
scg_1_N61GCCAGGTCACCCGTAG	3.72335	11.3168	Macrophages	lean	0.17872	0.2
scg_1_N61GCCAGGTGTTCAAGTC	-5.13136	1.73896	SC_NM	lean	0.0692765	0.2
scg_1_N61GCCAGTGTCAAACCCA	-0.145596	10.8261	SC_M	lean	0.14775	0.2
scg_1_N61GCCATGGGTGTATCCA	-2.10446	11.8692	SC_M	lean	0.147337	0.2
scg_1_N61GCCCAGACAGATTAAG	8.2733	3.21043	Tregs	lean	0.102516	0.2
scg_1_N61GCCCAGATCCATTTGT	7.15272	11.985	Macrophages	lean	0.166768	0.2
scg_1_N61GCCTGTTGTAGGCTGA	-2.55946	12.4223	SC_M	lean	0.174221	0.2
scg_1_N61GCCTGTTTCTTCTGTA	11.1831	-3.74977	Endothelial cells	lean	0.719314	0.719314
scg_1_N61GCGAGAAAGCAACAAT	8.69805	-13.0182	Pericytes	lean	0.368949	0.368949
scg_1_N61GCGAGAAGTCGAGATG	3.92559	11.8033	Macrophages	lean	0.146954	0.2
scg_1_N61GCGATCGTCCCATGGG	6.26423	12.1333	Macrophages	lean	0.161332	0.2
scg_1_N61GCGGAAAGTCACTCGG	8.26605	11.047	Macrophages	lean	0.113261	0.2
scg_1_N61GCGGATCAGCACGTCC	0.836403	-12.8819	Neurons	lean	0.0346437	0.2
scg_1_N61GCGTGCAAGTTGGAAT	4.35481	11.8731	Macrophages	lean	0.122404	0.2
scg_1_N61GCGTGCACAACCCGCA	-1.19487	-3.93725	SC_NM	lean	0.0355957	0.2
scg_1_N61GCGTTTCAGCTCGACC	3.0044	1.87819	SC_NM	lean	0.0734208	0.2
scg_1_N61GCGTTTCGTCACGCTG	-3.46905	-2.4114	SC_NM	lean	0.116757	0.2
scg_1_N61GCTACAACAACTCGTA	3.88348	11.8337	Macrophages	lean	0.1388	0.2
scg_1_N61GCTACCTAGCACTCTA	8.73954	10.7876	Macrophages	lean	0.195497	0.2
scg_1_N61GCTCAAAGTGGTATGG	-7.05047	-4.47921	SC_NM	lean	0.0613685	0.2
scg_1_N61GCTGCAGCAATCGTCA	15.0496	-5.34016	Endothelial cells	lean	0.699469	0.699469
scg_1_N61GCTTCACAGCACACCC	-2.25796	12.2718	SC_M	lean	0.218842	0.218842
scg_1_N61GCTTCACGTAGTGGCA	-4.26521	-1.71827	SC_NM	lean	0.0967099	0.2
scg_1_N61GCTTTCGAGGTTTGAA	0.513399	-13.3667	Neurons	lean	0.0148536	0.2
scg_1_N61GGAAGTGGTCGGCACT	-3.98235	-3.27968	SC_NM	lean	0.0867668	0.2
scg_1_N61GGAATCTAGTCTCGTA	9.41325	7.55609	Macrophages	lean	0.27289	0.27289
scg_1_N61GGAATGGCAGATCATC	9.6383	9.73971	Macrophages	lean	0.146463	0.2
scg_1_N61GGACGTCGTATCTCTT	8.91032	-13.1279	Pericytes	lean	0.397287	0.397287
scg_1_N61GGAGAACAGGAGCAAA	9.17428	11.0524	Macrophages	lean	0.138965	0.2
scg_1_N61GGAGAACCATCAACCA	-1.78216	12.5239	SC_M	lean	0.218705	0.218705
scg_1_N61GGAGAACTCACAGAGG	12.851	-6.03639	Endothelial cells	lean	0.500895	0.500895
scg_1_N61GGAGAACTCCTTGGAA	9.15761	-13.2126	Pericytes	lean	0.353628	0.353628
scg_1_N61GGAGATGCAACAGCCC	1.42914	16.317	Microglia	lean	0.234786	0.234786
scg_1_N61GGAGCAAAGAGCAGTC	6.76417	12.1322	Macrophages	lean	0.119911	0.2
scg_1_N61GGAGGATCAGACATCT	-4.59267	-3.90942	SC_NM	lean	0.102534	0.2
scg_1_N61GGAGGATTCCCTGTTG	-1.28928	-5.15367	SC_NM	lean	0.121562	0.2
scg_1_N61GGAGGTACAAGGTCAG	-1.83462	12.6341	SC_M	lean	0.106438	0.2
scg_1_N61GGAGGTACAGGTGGAT	-6.01142	-3.47007	SC_NM	lean	0.0667596	0.2
scg_1_N61GGAGGTATCCGGACGT	8.54192	8.9327	Macrophages	lean	0.186922	0.2
scg_1_N61GGATCTAAGATTAGAC	-3.88986	-4.16412	SC_NM	lean	0.0508115	0.2
scg_1_N61GGATCTACACCCTATC	4.07192	11.7899	Macrophages	lean	0.137081	0.2
scg_1_N61GGCACGTTCAGTGTGT	-6.53056	1.29854	SC_NM	lean	0.118724	0.2
scg_1_N61GGCAGTCGTGTTAGCT	11.2975	7.22831	DCs	lean	0.128272	0.2
scg_1_N61GGCAGTCTCGTAGAGG	-1.33557	12.3722	SC_M	lean	0.126993	0.2
scg_1_N61GGCTGTGCATGAGATA	7.03605	-7.50437	Endothelial cells	lean	0.379527	0.379527
scg_1_N61GGCTGTGGTATTGAGA	14.931	-1.44361	Endothelial cells	lean	1.84286	0.8
scg_1_N61GGCTTGGCAGCTGAGA	-3.29679	-1.84794	SC_NM	lean	0.0942814	0.2
scg_1_N61GGCTTGGTCTCGTGAA	12.6477	7.61724	DCs	lean	0.138971	0.2
scg_1_N61GGCTTGGTCTTGGATG	11.1507	9.04875	DCs	lean	0.283112	0.283112
scg_1_N61GGCTTTCTCGTGGCGT	0.866876	-12.7397	Neurons	lean	0.0192904	0.2
scg_1_N61GGGAAGTAGTTTGAGA	8.38841	3.77203	Tregs	lean	0.0943241	0.2
scg_1_N61GGGAAGTGTCAGACTT	11.6975	6.80065	DCs	lean	0.108128	0.2
scg_1_N61GGGACCTCAACATACC	7.80569	-9.27099	Endothelial cells	lean	0.398716	0.398716
scg_1_N61GGGACCTGTCGGCTAC	-0.640802	11.4506	SC_M	lean	0.189857	0.2
scg_1_N61GGGACTCCACTTTAGG	15.3094	-4.4299	Endothelial cells	lean	0.632126	0.632126
scg_1_N61GGGAGATAGTTAACGA	11.2357	9.08225	DCs	lean	0.272904	0.272904
scg_1_N61GGGAGTAGTGTTCCAA	8.42175	-13.1936	Pericytes	lean	0.297751	0.297751
scg_1_N61GGGAGTATCCACGTAA	11.0638	7.22502	DCs	lean	0.115735	0.2
scg_1_N61GGGAGTATCGAGCTGC	7.12734	-12.4626	Pericytes	lean	0.279285	0.279285
scg_1_N61GGGATCCTCTAGACAC	-2.66367	13.3649	SC_M	lean	0.148442	0.2
scg_1_N61GGGCCATGTTCAATCG	-6.11028	-5.23347	SC_NM	lean	0.0742574	0.2
scg_1_N61GGGCGTTTCGTTATCT	-6.29244	0.571548	SC_NM	lean	0.0930052	0.2
scg_1_N61GGGCTACAGCCGATAG	8.18616	11.1107	Macrophages	lean	0.236846	0.236846
scg_1_N61GGGCTACCACTCCCTA	4.87227	10.9769	Macrophages	lean	0.323399	0.323399
scg_1_N61GGGCTACTCACTGCTC	-4.44817	-3.06861	SC_NM	lean	0.0487715	0.2
scg_1_N61GGGTAGAAGTCAACAA	-5.94915	4.93953	SC_NM	lean	0.0875814	0.2
scg_1_N61GGGTAGACACAAGCAG	8.76594	2.35123	Tregs	lean	0.0769428	0.2
scg_1_N61GGGTAGAGTCCTGTTC	-3.14621	12.4573	SC_M	lean	0.164663	0.2
scg_1_N61GGGTAGATCGGTTCAA	11.1843	8.58102	DCs	lean	0.236052	0.236052
scg_1_N61GGGTATTAGTTGGCTT	2.41586	2.96821	SC_NM	lean	0.213464	0.213464
scg_1_N61GGGTCACTCGCGCTGA	8.21059	3.2889	Tregs	lean	0.100592	0.2
scg_1_N61GGGTCTGTCAAGGACG	7.70165	11.2016	Macrophages	lean	0.179379	0.2
scg_1_N61GGGTGAAAGCACGGAT	-1.59611	11.7673	SC_M	lean	0.166284	0.2
scg_1_N61GGGTGAATCGGTCAGC	12.5463	7.38214	DCs	lean	0.113779	0.2
scg_1_N61GGGTTATCATTGCTTT	0.326229	-13.4501	Neurons	lean	0.0118767	0.2
scg_1_N61GGGTTTACAACCGCCA	-2.57822	11.8276	SC_M	lean	0.191514	0.2
scg_1_N61GGGTTTACACTGTGAT	3.75501	11.3903	Macrophages	lean	0.180895	0.2
scg_1_N61GGTAACTGTGAGCAGT	12.0989	-6.39004	Endothelial cells	lean	0.34391	0.34391
scg_1_N61GGTAACTTCCCTTCCC	4.83516	12.011	Macrophages	lean	0.11245	0.2
scg_1_N61GGTAATCAGGGAGGCA	12.0921	-6.55295	Endothelial cells	lean	0.585279	0.585279
scg_1_N61GGTAATCGTTGCGAAG	9.03647	-13.3419	Pericytes	lean	0.24176	0.24176
scg_1_N61GGTAGAGGTCGAGCAA	-8.15529	3.50707	SC_NM	lean	0.0819115	0.2
scg_1_N61GGTCTGGAGCTACGTT	-4.31949	-1.00858	SC_NM	lean	0.0367023	0.2
scg_1_N61GGTCTGGGTATCCTCC	-2.90056	12.1838	SC_M	lean	0.180572	0.2
scg_1_N61GGTGAAGAGGAACGTC	0.505871	-13.3232	Neurons	lean	0.0156071	0.2
scg_1_N61GGTGAAGTCCGGACGT	9.50962	9.83171	Macrophages	lean	0.144157	0.2
scg_1_N61GGTGATTGTATCAGGG	-6.85207	4.26835	SC_NM	lean	0.103124	0.2
scg_1_N61GGTGGCTAGGACAACC	2.92325	0.786397	SC_NM	lean	0.163919	0.2
scg_1_N61GGTGGCTAGTGCTCAT	-5.41428	-5.53419	SC_NM	lean	0.13232	0.2
scg_1_N61GGTGTTAAGACATACA	11.7159	9.79212	DCs	lean	0.197273	0.2
scg_1_N61GGTTAACCAACCGATT	-1.24509	11.5157	SC_M	lean	0.378108	0.378108
scg_1_N61GGTTCTCCACGTCGTG	-1.78288	12.4003	SC_M	lean	0.16543	0.2
scg_1_N61GGTTGTATCCTGTACC	12.8081	-6.12276	Endothelial cells	lean	0.472241	0.472241
scg_1_N61GTAACCAAGTGGTTAA	9.32129	10.0527	Macrophages	lean	0.154086	0.2
scg_1_N61GTAACCAGTGATAGAT	-5.3179	-2.8663	SC_NM	lean	0.0413941	0.2
scg_1_N61GTAAGTCTCGAGATGG	4.15329	11.8387	Macrophages	lean	0.140671	0.2
scg_1_N61GTAATCGAGAAAGCGA	-5.79361	0.240016	SC_NM	lean	0.158918	0.2
scg_1_N61GTAATCGGTAGATGTA	-4.95483	1.30478	SC_NM	lean	0.0696737	0.2
scg_1_N61GTAATCGGTAGGTACG	9.22418	8.31719	Macrophages	lean	0.105626	0.2
scg_1_N61GTAATCGGTCGCTCGA	-5.41657	-2.73295	SC_NM	lean	0.0973221	0.2
scg_1_N61GTAATGCAGACAGCGT	-5.44062	-4.31747	SC_NM	lean	0.0819443	0.2
scg_1_N61GTAATGCCAAGCGATG	8.3377	11.3447	Macrophages	lean	0.106927	0.2
scg_1_N61GTAATGCGTTACCCTC	2.11364	3.07437	SC_NM	lean	0.255159	0.255159
scg_1_N61GTACAACCAATACCTG	-5.30806	-4.9266	SC_NM	lean	0.0582543	0.2
scg_1_N61GTACAGTAGCACACCC	8.29058	-4.18066	Endothelial cells	lean	0.564178	0.564178
scg_1_N61GTAGAAACAAGAATAC	-5.01207	-3.80161	SC_NM	lean	0.0673652	0.2
scg_1_N61GTAGAAAGTCTCGGGT	11.9425	-6.06042	Endothelial cells	lean	0.3419	0.3419
scg_1_N61GTAGCTAAGCGCATCC	-2.95238	13.0001	SC_M	lean	0.15076	0.2
scg_1_N61GTAGCTAGTGAGCCAA	8.28516	3.72463	Tregs	lean	0.175867	0.2
scg_1_N61GTAGCTATCCTACCGT	-1.85348	-2.93372	SC_NM	lean	0.103606	0.2
scg_1_N61GTAGGAGAGTAGCTCT	-1.85405	-1.18084	SC_NM	lean	0.0410378	0.2
scg_1_N61GTAGGAGAGTGCACCC	7.18982	8.8958	Macrophages	lean	0.235035	0.235035
scg_1_N61GTAGGTTGTTTACACG	1.17334	16.769	Microglia	lean	0.187936	0.2
scg_1_N61GTAGTACTCGAGTACT	-6.06383	-3.03733	SC_NM	lean	0.0453538	0.2
scg_1_N61GTATTGGCAAATAGCA	-2.06161	12.6681	SC_M	lean	0.169689	0.2
scg_1_N61GTATTTCAGGGAGTGG	8.6891	-11.8048	Pericytes	lean	0.395906	0.395906
scg_1_N61GTCACGGCAAGAGGCT	-5.90601	-3.67157	SC_NM	lean	0.0788596	0.2
scg_1_N61GTCATCCAGGTCATTC	-3.19201	-1.2145	SC_NM	lean	0.0525662	0.2
scg_1_N61GTCATCCTCACAATGC	-2.05246	12.4261	SC_M	lean	0.163356	0.2
scg_1_N61GTCCACTGTGATTAGA	9.51132	10.5412	Macrophages	lean	0.103772	0.2
scg_1_N61GTCCCATTCATGAGGG	-7.42591	4.14469	SC_NM	lean	0.0969718	0.2
scg_1_N61GTCCCATTCTGGGTCG	-2.95234	-6.53009	SC_NM	lean	0.0958384	0.2
scg_1_N61GTCCTCAAGTTACGGG	0.380888	9.7653	SC_M	lean	0.174823	0.2
scg_1_N61GTCGAATCAGAAGCTG	8.97535	-13.0884	Pericytes	lean	0.454184	0.454184
scg_1_N61GTCGCGAGTGGGTATG	-4.56447	-1.8341	SC_NM	lean	0.0748109	0.2
scg_1_N61GTCGTAACAGATTTCG	7.6755	-12.8985	Pericytes	lean	0.288495	0.288495
scg_1_N61GTCGTAACAGGACATG	5.06021	12.0341	Macrophages	lean	0.11622	0.2
scg_1_N61GTCGTAAGTCTGTCCT	7.95491	-13.0863	Pericytes	lean	0.35333	0.35333
scg_1_N61GTCGTTCGTGTTACTG	4.23302	11.8292	Macrophages	lean	0.188418	0.2
scg_1_N61GTCTACCCACTTACAG	7.89832	9.51893	Macrophages	lean	0.186961	0.2
scg_1_N61GTCTACCGTACTAAGA	14.1118	-0.115957	Endothelial cells	lean	1.34575	0.8
scg_1_N61GTCTAGATCCCAGCGA	-2.83996	12.4098	SC_M	lean	0.204807	0.204807
scg_1_N61GTCTCACTCTATTGTC	12.6604	-6.195	Endothelial cells	lean	0.337884	0.337884
scg_1_N61GTCTGTCCACGATTCA	-2.44393	1.48462	SC_NM	lean	0.0370982	0.2
scg_1_N61GTCTTTAAGATAGGGA	11.3725	6.91212	DCs	lean	0.142559	0.2
scg_1_N61GTGAGCCAGCAGGCAT	-2.20005	12.8518	SC_M	lean	0.165962	0.2
scg_1_N61GTGAGCCCACAGCGCT	4.4315	11.5035	Macrophages	lean	0.161587	0.2
scg_1_N61GTGAGCCCAGATAAAC	-0.236637	-1.70497	SC_NM	lean	0.198418	0.2
scg_1_N61GTGAGGACATACCGTA	-2.30233	11.7841	SC_M	lean	0.197699	0.2
scg_1_N61GTGAGGAGTCTTCGAA	-2.26735	13.2314	SC_M	lean	0.188702	0.2
scg_1_N61GTGAGTTCAACCAACT	11.1567	7.51072	DCs	lean	0.160567	0.2
scg_1_N61GTGAGTTGTTGCTCCT	8.96602	-12.7165	Pericytes	lean	0.35287	0.35287
scg_1_N61GTGAGTTTCTAAGCCA	6.42484	9.80058	Macrophages	lean	0.154235	0.2
scg_1_N61GTGATGTGTGACTGTT	-2.09155	11.6489	SC_M	lean	0.223292	0.223292
scg_1_N61GTGCACGAGTAAACGT	-3.86593	-3.44658	Endothelial cells	lean	0.12374	0.2
scg_1_N61GTGCAGCCAGTACTAC	7.45973	11.4878	Macrophages	lean	0.176872	0.2
scg_1_N61GTGCAGCTCTGGGATT	-7.19879	5.50986	SC_NM	lean	0.10069	0.2
scg_1_N61GTGCGTGCATCATCCC	-8.2034	-4.1983	SC_NM	lean	0.0613522	0.2
scg_1_N61GTGCGTGGTAGATCGG	12.6632	7.29793	DCs	lean	0.0921723	0.2
scg_1_N61GTGCGTGTCTGGCCAG	-8.13286	-3.97636	SC_NM	lean	0.0656892	0.2
scg_1_N61GTGCTTCCACGACAAG	-5.09273	-3.21871	SC_NM	lean	0.0789057	0.2
scg_1_N61GTGCTTCGTTACTCAG	10.9976	8.81799	DCs	lean	0.266521	0.266521
scg_1_N61GTGCTTCTCAGGCGAA	9.1841	-13.6883	Pericytes	lean	0.317344	0.317344
scg_1_N61GTGGAAGAGGATAATC	14.9078	-1.41658	Endothelial cells	lean	1.71627	0.8
scg_1_N61GTGGAGATCTGTGCGG	-7.07039	4.37384	SC_NM	lean	0.064192	0.2
scg_1_N61GTGGCGTTCGAACCAT	3.80401	2.41858	SC_NM	lean	0.110064	0.2
scg_1_N61GTGGGAACATCAGCAT	4.92691	11.3627	Macrophages	lean	0.256325	0.256325
scg_1_N61GTGGGAAGTGGCTCTG	-1.43132	3.421	SC_NM	lean	0.124215	0.2
scg_1_N61GTGTAACGTAGGTACG	-8.33856	3.71732	SC_NM	lean	0.0847346	0.2
scg_1_N61GTGTTAGCATCGTTCC	-1.65534	1.41901	SC_NM	lean	0.124472	0.2
scg_1_N61GTGTTCCAGGAATGTT	-3.06637	12.5507	SC_M	lean	0.190143	0.2
scg_1_N61GTTACCCCACATTGTG	13.9121	-0.127548	Endothelial cells	lean	1.53782	0.8
scg_1_N61GTTACCCGTGGAGGTT	8.21415	10.0136	Macrophages	lean	0.205419	0.205419
scg_1_N61GTTACGAGTATACCTG	11.9285	-6.86214	Endothelial cells	lean	0.448318	0.448318
scg_1_N61GTTACGATCATCACAG	-6.60888	-5.7577	SC_NM	lean	0.108624	0.2
scg_1_N61GTTAGTGCAATGAACA	-6.09799	-3.66633	SC_NM	lean	0.054381	0.2
scg_1_N61GTTAGTGGTTATCCAG	15.1944	-3.96659	Endothelial cells	lean	0.954069	0.8
scg_1_N61GTTATGGGTATCGTTG	9.5427	-2.86992	Endothelial cells	lean	0.660803	0.660803
scg_1_N61GTTCATTAGCAATAAC	12.6326	7.57525	DCs	lean	0.123296	0.2
scg_1_N61GTTCGCTCAGGCCTGT	3.80358	1.60712	SC_NM	lean	0.158977	0.2
scg_1_N61GTTCTATGTGAACGGT	-6.56523	-5.13842	SC_NM	lean	0.0443978	0.2
scg_1_N61GTTGCGGAGGCTGGAT	-1.85075	3.14145	SC_NM	lean	0.0954593	0.2
scg_1_N61GTTGCTCTCTCCGAGG	4.00237	11.4218	Macrophages	lean	0.194154	0.2
scg_1_N61GTTGTCCCACTCACTC	8.0621	10.6344	Macrophages	lean	0.196225	0.2
scg_1_N61GTTGTCCTCCCAGGAC	0.543246	-13.3007	Neurons	lean	0.016375	0.2
scg_1_N61GTTGTGACAGCAGACA	14.2817	-5.19381	Endothelial cells	lean	0.644729	0.644729
scg_1_N61GTTTGGATCCGAAGGA	6.26846	11.7784	Macrophages	lean	0.214681	0.214681
scg_1_N61TAACACGAGGTGCCTC	3.45449	1.19643	SC_NM	lean	0.0757632	0.2
scg_1_N61TAACCAGAGAGAAGGT	7.87249	-12.8768	Pericytes	lean	0.430683	0.430683
scg_1_N61TAACCAGAGTCTAACC	1.18822	16.8386	Microglia	lean	0.157077	0.2
scg_1_N61TAACCAGCATCAGTCA	13.347	-5.65489	Endothelial cells	lean	0.818083	0.8
scg_1_N61TAACTTCGTGAACGGT	-0.401823	11.2034	SC_M	lean	0.159079	0.2
scg_1_N61TAACTTCGTGTCTAAC	-3.07848	13.0997	SC_M	lean	0.14674	0.2
scg_1_N61TAAGCGTAGTTCTCTT	10.9967	-2.99758	Endothelial cells	lean	0.799745	0.799745
scg_1_N61TAAGTCGAGCGTGAAC	7.57712	10.8982	Macrophages	lean	0.239222	0.239222
scg_1_N61TAAGTCGCAGTCCCGA	-2.34149	13.2945	SC_M	lean	0.14451	0.2
scg_1_N61TAATCTCCAACACGAG	0.885823	-12.782	Neurons	lean	0.030857	0.2
scg_1_N61TAATCTCGTCTTACTT	-0.50769	-1.86252	SC_NM	lean	0.069775	0.2
scg_1_N61TACAACGCACTCAGAT	-1.18095	4.22216	SC_NM	lean	0.107778	0.2
scg_1_N61TACAGGTAGGTCATTC	11.7767	-6.34021	Endothelial cells	lean	0.414612	0.414612
scg_1_N61TACAGGTAGTTCTACG	-0.693595	-2.89905	SC_NM	lean	0.102137	0.2
scg_1_N61TACCCACGTCCGAAGA	-5.10336	1.04524	SC_NM	lean	0.0707944	0.2
scg_1_N61TACCCGTCAGGCGATA	8.32045	-8.69381	Endothelial cells	lean	0.245486	0.245486
scg_1_N61TACCCGTTCATGAGGG	4.72365	11.179	Macrophages	lean	0.124026	0.2
scg_1_N61TACCCGTTCCGCACGA	0.151275	-12.7332	Neurons	lean	0.154151	0.2
scg_1_N61TACCGAACATCAGTCA	-2.96868	-0.949695	SC_NM	lean	0.0922912	0.2
scg_1_N61TACCTCGCAGTAGATA	-2.80981	12.0382	SC_M	lean	0.19527	0.2
scg_1_N61TACCTGCAGGTATTGA	-7.5176	4.24147	SC_NM	lean	0.102619	0.2
scg_1_N61TACGCTCTCGCTTTAT	-0.845543	-4.50729	SC_NM	lean	0.13675	0.2
scg_1_N61TACGCTCTCTGTGCGG	10.1248	-1.89221	Endothelial cells	lean	0.6284	0.6284
scg_1_N61TACGGGCAGTCTCCTC	-5.11402	-3.51601	SC_NM	lean	0.072362	0.2
scg_1_N61TACGGGCCAGCGTTTA	-1.04943	4.37466	SC_NM	lean	0.0860786	0.2
scg_1_N61TACGTCCAGGCGAACT	13.6067	-5.62284	Endothelial cells	lean	0.444586	0.444586
scg_1_N61TACGTCCGTGCCCAGT	9.14047	-13.4876	Pericytes	lean	0.278923	0.278923
scg_1_N61TACTGCCAGATACCAA	14.9061	-3.20872	Endothelial cells	lean	1.13741	0.8
scg_1_N61TACTGCCTCGCAGATT	2.20991	3.01837	SC_NM	lean	0.119534	0.2
scg_1_N61TACTTACCACGGCTAC	0.313033	-13.4503	Neurons	lean	0.0127126	0.2
scg_1_N61TACTTACTCCGAACGC	0.346925	9.76043	SC_M	lean	0.170236	0.2
scg_1_N61TACTTCAAGCTTAAGA	8.29904	2.66092	Tregs	lean	0.131615	0.2
scg_1_N61TACTTCATCGACATCA	8.42871	8.3144	Macrophages	lean	0.234627	0.234627
scg_1_N61TACTTGTAGTCATCCA	8.31839	-3.90846	Endothelial cells	lean	0.244118	0.244118
scg_1_N61TACTTGTGTAGAATAC	-5.02871	-4.10875	SC_NM	lean	0.0772379	0.2
scg_1_N61TAGACCACAAACGGCA	-0.630483	11.4031	SC_M	lean	0.183497	0.2
scg_1_N61TAGACCATCTAGATCG	7.41544	10.9645	Macrophages	lean	0.282931	0.282931
scg_1_N61TAGACTGAGCCTCAAT	1.14271	16.8633	Microglia	lean	0.191812	0.2
scg_1_N61TAGACTGCACCTTCGT	7.38392	10.2681	Macrophages	lean	0.312549	0.312549
scg_1_N61TAGAGTCAGATTGCGG	8.42289	3.99156	Tregs	lean	0.121182	0.2
scg_1_N61TAGATCGAGTCAGAGC	4.11111	11.3832	Macrophages	lean	0.230007	0.230007
scg_1_N61TAGCACACATCGAACT	-5.68472	-1.80568	SC_NM	lean	0.0478751	0.2
scg_1_N61TAGGAGGAGAAGCTGC	-3.87065	-4.14856	SC_NM	lean	0.125881	0.2
scg_1_N61TAGGAGGGTCCTATAG	7.81671	8.80236	Macrophages	lean	0.16949	0.2
scg_1_N61TAGGAGGGTCGGCCTA	9.71511	-2.66547	Endothelial cells	lean	0.498453	0.498453
scg_1_N61TAGGAGGGTCTCGCGA	6.55168	12.2952	Macrophages	lean	0.132915	0.2
scg_1_N61TAGGAGGTCGTGCATA	-5.54927	1.62382	SC_NM	lean	0.0815061	0.2
scg_1_N61TAGGGTTAGACCAGAC	6.70887	9.28599	Macrophages	lean	0.251019	0.251019
scg_1_N61TAGGGTTAGACTTCGT	-1.88112	12.4075	SC_M	lean	0.12543	0.2
scg_1_N61TAGGTACCAAGATGGC	1.45259	16.5896	Microglia	lean	0.218418	0.218418
scg_1_N61TAGGTACGTGAATTGA	11.7806	-6.84634	Endothelial cells	lean	0.451829	0.451829
scg_1_N61TAGGTACGTGGAGGTT	13.3404	8.89701	DCs	lean	0.0892083	0.2
scg_1_N61TAGTGCACAGAGACTG	8.73844	2.66913	Tregs	lean	0.118808	0.2
scg_1_N61TAGTGCACATCAGCGC	-0.524267	4.20559	SC_NM	lean	0.115773	0.2
scg_1_N61TATACCTCAAGCACAG	9.11495	-4.52328	Endothelial cells	lean	0.49525	0.49525
scg_1_N61TATCAGGAGGCGACAT	-7.08891	-4.57581	SC_NM	lean	0.0721057	0.2
scg_1_N61TATCCTAAGCTCACTA	-1.8844	12.4515	SC_M	lean	0.133766	0.2
scg_1_N61TATCGCCAGGGTCAAC	-2.75271	12.5163	SC_M	lean	0.174343	0.2
scg_1_N61TATCGCCAGTGAATAC	1.54838	16.2648	Microglia	lean	0.179753	0.2
scg_1_N61TATCGCCGTGACAGGT	3.16333	2.04748	SC_NM	lean	0.181716	0.2
scg_1_N61TATCTTGGTTTCACAG	-5.17349	-2.92199	SC_NM	lean	0.0608474	0.2
scg_1_N61TATGTTCTCGGCTTGG	2.48668	3.15949	SC_NM	lean	0.10246	0.2
scg_1_N61TATTCCAAGTGCAGGT	8.31427	2.94771	Tregs	lean	0.164479	0.2
scg_1_N61TATTCCACAAGAAATC	-3.99959	-0.947569	SC_NM	lean	0.0581541	0.2
scg_1_N61TATTGCTCATTAAAGG	-4.65812	-0.98706	SC_NM	lean	0.0437313	0.2
scg_1_N61TATTGCTGTACATACC	-5.27064	-1.89784	SC_NM	lean	0.0414353	0.2
scg_1_N61TATTGCTTCGGACCAC	0.230636	-13.3582	Neurons	lean	0.0164513	0.2
scg_1_N61TATTGGGAGCTGACCC	11.3702	6.7328	DCs	lean	0.107325	0.2
scg_1_N61TATTGGGCACCACATA	-1.9478	-1.21001	SC_NM	lean	0.0258225	0.2
scg_1_N61TATTGGGCAGCCGTCA	8.72713	-4.17081	Endothelial cells	lean	0.472314	0.472314
scg_1_N61TATTGGGGTGTTGACT	14.3799	-0.458344	Endothelial cells	lean	0.892155	0.8
scg_1_N61TATTTCGGTATGCTTG	7.45465	8.82169	Macrophages	lean	0.523995	0.523995
scg_1_N61TATTTCGGTCTGATAC	8.67389	-4.05413	Endothelial cells	lean	0.292781	0.292781
scg_1_N61TATTTCGTCGCTGACG	3.26839	0.920645	SC_NM	lean	0.0863051	0.2
scg_1_N61TCAAGACTCCCTGGTT	11.3008	6.64695	DCs	lean	0.128912	0.2
scg_1_N61TCAAGCAAGTGACACG	11.5388	9.70033	DCs	lean	0.216356	0.216356
scg_1_N61TCAAGCACACGGGTAA	12.4918	7.39604	DCs	lean	0.120815	0.2
scg_1_N61TCAAGCAGTCTTGAGT	-7.10878	4.44972	SC_NM	lean	0.0425237	0.2
scg_1_N61TCAAGTGCAATCCTTT	6.45857	11.2086	Macrophages	lean	0.289098	0.289098
scg_1_N61TCAATCTCAATGGCAG	14.7251	-0.82719	Endothelial cells	lean	1.71509	0.8
scg_1_N61TCAATCTGTTCCGCGA	8.98218	-13.4834	Pericytes	lean	0.381196	0.381196
scg_1_N61TCAATTCGTAACAGGC	8.17556	-8.98854	Endothelial cells	lean	0.365792	0.365792
scg_1_N61TCACAAGAGTCGAGGT	9.69484	10.208	Macrophages	lean	0.100749	0.2
scg_1_N61TCACAAGTCCATAAGC	-6.16811	0.981788	SC_NM	lean	0.0644996	0.2
scg_1_N61TCACAAGTCCATTGGA	9.06397	10.3031	Macrophages	lean	0.129087	0.2
scg_1_N61TCACACCCATCCGGCA	-1.14207	3.82096	SC_NM	lean	0.0589422	0.2
scg_1_N61TCACACCGTGCCCACA	-3.58529	-1.66742	SC_NM	lean	0.0907944	0.2
scg_1_N61TCACGCTAGAAGGCTC	-1.07089	-2.58324	SC_NM	lean	0.0680152	0.2
scg_1_N61TCACGCTGTTGGTGTT	2.17642	2.92102	SC_NM	lean	0.103306	0.2
scg_1_N61TCACGCTTCCACAGCG	3.78341	2.31122	SC_NM	lean	0.0847662	0.2
scg_1_N61TCACGGGGTAGTCACT	13.0383	9.19276	DCs	lean	0.168506	0.2
scg_1_N61TCACTATGTATACCTG	-4.92271	-2.02454	SC_NM	lean	0.0416632	0.2
scg_1_N61TCACTATGTTCACGAT	6.49545	12.1365	Macrophages	lean	0.141368	0.2
scg_1_N61TCAGCAATCCGTTGGG	-5.52863	4.82791	SC_NM	lean	0.140321	0.2
scg_1_N61TCAGCCTGTACAAGTA	-2.57319	12.9235	SC_M	lean	0.189661	0.2
scg_1_N61TCAGTGATCCTGGTCT	8.59644	11.2476	Macrophages	lean	0.147849	0.2
scg_1_N61TCAGTTTCACGCAGTC	-1.96385	11.7868	SC_M	lean	0.212591	0.212591
scg_1_N61TCATATCAGATGGTAT	-2.01339	12.8397	SC_M	lean	0.215597	0.215597
scg_1_N61TCATATCGTTGAGAGC	10.1668	-1.96083	Endothelial cells	lean	0.631427	0.631427
scg_1_N61TCATCATGTAGCGTCC	13.8789	-0.179813	Endothelial cells	lean	1.51143	0.8
scg_1_N61TCATCCGGTTTGGGTT	-5.90576	4.83612	SC_NM	lean	0.102527	0.2
scg_1_N61TCATCCGTCGACGAGA	-6.66349	5.48419	SC_NM	lean	0.220554	0.220554
scg_1_N61TCATGAGAGGGAGAAT	8.88064	-4.31825	Endothelial cells	lean	0.556104	0.556104
scg_1_N61TCATGCCTCCGACATA	13.8119	-1.32492	Endothelial cells	lean	0.503226	0.503226
scg_1_N61TCATGGATCATTACGG	-1.39793	12.2407	SC_M	lean	0.203039	0.203039
scg_1_N61TCATGTTTCCTTATGT	12.4475	7.70345	DCs	lean	0.172721	0.2
scg_1_N61TCATTACAGTTCATCG	8.90557	-13.0085	Pericytes	lean	0.330242	0.330242
scg_1_N61TCATTACGTTTCCATT	1.82176	-1.70477	SC_NM	lean	0.151883	0.2
scg_1_N61TCATTGTGTCGCAGTC	-3.03714	10.8867	SC_M	lean	0.23058	0.23058
scg_1_N61TCCAGAATCAAACCCA	-3.04329	10.9962	SC_M	lean	0.189059	0.2
scg_1_N61TCCATCGAGGTTGGAC	-3.23168	-2.81325	SC_NM	lean	0.064251	0.2
scg_1_N61TCCATGCGTGTGTACT	9.56673	9.09137	Macrophages	lean	0.0930014	0.2
scg_1_N61TCCCAGTGTGACCTGC	9.09046	-4.5106	Endothelial cells	lean	0.510332	0.510332
scg_1_N61TCCCAGTTCCACGTAA	0.386379	9.72211	SC_M	lean	0.18439	0.2
scg_1_N61TCCCAGTTCCTCTAAT	-4.43914	-2.21966	SC_NM	lean	0.0925561	0.2
scg_1_N61TCCGGGAGTTCCACGG	-1.35165	3.57236	SC_NM	lean	0.0802322	0.2
scg_1_N61TCCGTGTCACATTCGA	8.67994	11.0347	Macrophages	lean	0.119457	0.2
scg_1_N61TCCTAATAGACGGTCA	8.6402	2.10438	Tregs	lean	0.204449	0.204449
scg_1_N61TCCTCCCCACTTCAGA	0.115568	-12.7255	Neurons	lean	0.106193	0.2
scg_1_N61TCCTTTCAGGTGCATG	7.5559	10.3229	Macrophages	lean	0.200767	0.200767
scg_1_N61TCCTTTCGTCCCTGAG	-0.463751	-0.385611	SC_NM	lean	0.0570324	0.2
scg_1_N61TCGAACAAGTTATGGA	0.869868	-12.7168	Neurons	lean	0.0250324	0.2
scg_1_N61TCGAACACAACTGCTA	8.26874	11.3343	Macrophages	lean	0.136016	0.2
scg_1_N61TCGACGGAGCTCTTCC	-1.81155	-5.18231	SC_NM	lean	0.140506	0.2
scg_1_N61TCGACGGCACAGTATC	6.81377	11.2585	Macrophages	lean	0.168404	0.2
scg_1_N61TCGACGGTCCTCTAAT	-2.06207	-1.78395	SC_NM	lean	0.0712082	0.2
scg_1_N61TCGATTTCAGACCCGT	-7.93515	-4.23136	SC_NM	lean	0.0564075	0.2
scg_1_N61TCGATTTTCACACCGG	9.10327	-4.4879	Endothelial cells	lean	0.538776	0.538776
scg_1_N61TCGCAGGCAACGATTC	14.7601	-5.34363	Endothelial cells	lean	0.8181	0.8
scg_1_N61TCGCAGGCAATCAGCT	-3.12538	13.2222	SC_M	lean	0.164515	0.2
scg_1_N61TCGCAGGCACGTTGGC	6.98674	-12.2966	Pericytes	lean	0.477815	0.477815
scg_1_N61TCGCAGGCATCAGCTA	8.97732	-12.4584	Pericytes	lean	0.393111	0.393111
scg_1_N61TCGGATAAGGATTTGA	9.17585	-13.2538	Pericytes	lean	0.343515	0.343515
scg_1_N61TCGGGACCACAGTCCG	5.67274	11.0259	Macrophages	lean	0.210137	0.210137
scg_1_N61TCGGGCAAGGAGGCAG	-5.60398	0.193545	SC_NM	lean	0.100828	0.2
scg_1_N61TCGGGCAAGTTATGGA	15.2014	-5.05933	Endothelial cells	lean	0.469324	0.469324
scg_1_N61TCGGGTGCATGTGGTT	3.78973	11.3003	Macrophages	lean	0.17583	0.2
scg_1_N61TCGGTCTCACACCAGC	9.16486	-13.4053	Pericytes	lean	0.360086	0.360086
scg_1_N61TCGTCCAAGGTGCATG	0.564537	9.38344	SC_M	lean	0.18135	0.2
scg_1_N61TCGTCCAAGTCTTCGA	-3.58596	-1.49338	SC_NM	lean	0.0490057	0.2
scg_1_N61TCGTCCAAGTTGAAAC	-6.47933	-4.88217	SC_NM	lean	0.0983862	0.2
scg_1_N61TCGTGGGAGATGGCAC	1.16127	16.587	Microglia	lean	0.14203	0.2
scg_1_N61TCGTGGGAGTCTAACC	3.36447	1.66225	SC_NM	lean	0.116382	0.2
scg_1_N61TCGTGGGTCCATTGCC	8.95997	-4.7449	Endothelial cells	lean	0.530544	0.530544
scg_1_N61TCTAACTTCCCTATTA	14.3454	-0.374995	Endothelial cells	lean	1.0469	0.8
scg_1_N61TCTAACTTCTGGGATT	11.4508	6.7568	DCs	lean	0.100163	0.2
scg_1_N61TCTACATCAGAAACCG	3.94025	2.15518	SC_NM	lean	0.127237	0.2
scg_1_N61TCTACATTCGAGAAAT	6.30378	10.4872	Macrophages	lean	0.22765	0.22765
scg_1_N61TCTACCGTCAGACCCG	11.2279	9.04938	DCs	lean	0.28694	0.28694
scg_1_N61TCTATACAGCTTGTTG	-2.16572	12.4774	SC_M	lean	0.148776	0.2
scg_1_N61TCTATCAAGGTTTGAA	11.4122	6.91644	DCs	lean	0.180322	0.2
scg_1_N61TCTATCACAATCCTAG	14.828	-4.72485	Endothelial cells	lean	0.492127	0.492127
scg_1_N61TCTCAGCGTTGCAACT	-8.13931	2.77453	SC_NM	lean	0.0558234	0.2
scg_1_N61TCTCCGAAGGATACAT	0.779986	-12.0636	Neurons	lean	0.0229038	0.2
scg_1_N61TCTCTGGTCAGGACGA	-4.85538	2.19615	SC_NM	lean	0.0782258	0.2
scg_1_N61TCTCTGGTCGTTGTAG	6.37962	9.63392	Macrophages	lean	0.230671	0.230671
scg_1_N61TCTGTCGAGTCGCCCA	7.31395	-12.6311	Pericytes	lean	0.329089	0.329089
scg_1_N61TCTTCCTCACATAACC	0.685248	-13.169	Neurons	lean	0.0157552	0.2
scg_1_N61TCTTCCTCAGCACACC	-1.77428	-1.65303	SC_NM	lean	0.0844038	0.2
scg_1_N61TCTTGCGCATTGAGCT	15.0477	-3.973	Endothelial cells	lean	0.79586	0.79586
scg_1_N61TCTTGCGGTACAGTTC	8.44414	10.1661	Macrophages	lean	0.28446	0.28446
scg_1_N61TGAACGTGTGACAGGT	0.386227	-13.3983	Neurons	lean	0.0124803	0.2
scg_1_N61TGAACGTTCCATACAG	-2.97659	-1.32388	SC_NM	lean	0.0910492	0.2
scg_1_N61TGAACGTTCTAAGGAA	11.3237	6.94316	DCs	lean	0.0714055	0.2
scg_1_N61TGAATCGAGCATTGTC	5.9341	11.4024	Macrophages	lean	0.26533	0.26533
scg_1_N61TGAATCGTCTGTTCAT	0.59376	-13.271	Neurons	lean	0.0226287	0.2
scg_1_N61TGACAGTGTGCTGTCG	13.2317	-1.79657	Endothelial cells	lean	1.50712	0.8
scg_1_N61TGACTCCAGACCATAA	7.44254	11.3688	Macrophages	lean	0.147218	0.2
scg_1_N61TGACTCCGTACCTATG	-4.83031	-3.51619	SC_NM	lean	0.0771548	0.2
scg_1_N61TGACTCCGTATGTGTC	10.7505	7.67873	Macrophages	lean	0.183391	0.2
scg_1_N61TGACTCCGTCTGTCAA	-3.40425	-1.37809	SC_NM	lean	0.145436	0.2
scg_1_N61TGAGACTGTTGCATCA	12.5188	7.65176	DCs	lean	0.0842249	0.2
scg_1_N61TGAGACTTCACCTCAC	9.44628	7.47606	Macrophages	lean	0.288949	0.288949
scg_1_N61TGAGCATAGTAATACG	11.7027	-7.06654	Endothelial cells	lean	0.315157	0.315157
scg_1_N61TGAGCGCAGGTTGGTG	-4.10398	-0.810283	SC_NM	lean	0.0594919	0.2
scg_1_N61TGAGCGCCAACGTATC	-7.4817	-4.39709	SC_NM	lean	0.08703	0.2
scg_1_N61TGAGCGCCATACAGCT	13.9859	-0.272181	Endothelial cells	lean	1.51967	0.8
scg_1_N61TGAGCGCCATCTAACG	3.42647	2.33904	SC_NM	lean	0.159278	0.2
scg_1_N61TGAGCGCGTGGTCCCA	14.0799	-2.1005	Endothelial cells	lean	1.33563	0.8
scg_1_N61TGAGGAGTCCGTCAAA	-2.35303	12.6317	SC_M	lean	0.15977	0.2
scg_1_N61TGAGGGACAAGGGCAT	8.82515	-4.33505	Endothelial cells	lean	0.508158	0.508158
scg_1_N61TGAGGTTCATGGGATG	6.26538	11.5246	Macrophages	lean	0.157952	0.2
scg_1_N61TGAGTCACACGAAGAC	8.14951	10.9397	Macrophages	lean	0.195056	0.2
scg_1_N61TGATCTTCAATGTGGG	9.01896	-13.2791	Pericytes	lean	0.349068	0.349068
scg_1_N61TGATGCAAGCATTTGC	10.963	7.29805	DCs	lean	0.138049	0.2
scg_1_N61TGATGGTCAAAGCTAA	-3.21326	-1.25395	SC_NM	lean	0.0481183	0.2
scg_1_N61TGCACGGGTATGAAGT	2.9515	-1.58839	SC_NM	lean	0.237021	0.237021
scg_1_N61TGCAGATCATTGAGCT	7.79772	9.53689	Macrophages	lean	0.0978968	0.2
scg_1_N61TGCAGATGTCATCCCT	1.334	16.6766	Microglia	lean	0.169111	0.2
scg_1_N61TGCATCCCAGATCATC	6.74802	12.1796	Macrophages	lean	0.212984	0.212984
scg_1_N61TGCGATAAGTAAACAC	8.66552	10.7606	Macrophages	lean	0.166032	0.2
scg_1_N61TGCGATATCAAATGCC	8.66377	2.10573	Tregs	lean	0.161877	0.2
scg_1_N61TGCTCCAAGCTAGATA	9.27348	-13.4772	Pericytes	lean	0.269629	0.269629
scg_1_N61TGCTCCACAGCTGTAT	3.82433	1.95045	SC_NM	lean	0.10458	0.2
scg_1_N61TGCTCCAGTTCTATCT	3.7912	11.197	Macrophages	lean	0.177397	0.2
scg_1_N61TGCTGAAGTTGTGCCG	14.7723	-1.0863	Endothelial cells	lean	1.89839	0.8
scg_1_N61TGCTGAATCGAGAGAC	15.0599	-3.94032	Endothelial cells	lean	0.971967	0.8
scg_1_N61TGCTGAATCTGATGGT	14.3642	-0.824956	Endothelial cells	lean	1.42455	0.8
scg_1_N61TGCTTCGGTGGTTTGT	2.06881	-0.104633	SC_NM	lean	0.086081	0.2
scg_1_N61TGCTTCGTCCAAACCA	8.01972	10.5843	Macrophages	lean	0.207272	0.207272
scg_1_N61TGCTTGCCATGAATCC	14.5048	-0.855254	Endothelial cells	lean	1.53664	0.8
scg_1_N61TGGAACTCAATGTCTG	-5.90219	-4.83515	SC_NM	lean	0.106313	0.2
scg_1_N61TGGATCATCATGTCAG	-2.04904	12.0615	SC_M	lean	0.177241	0.2
scg_1_N61TGGCGTGAGAACTTCC	7.6233	-12.8737	Pericytes	lean	0.334596	0.334596
scg_1_N61TGGGAAGCACTACGGC	6.02251	11.4674	Macrophages	lean	0.277499	0.277499
scg_1_N61TGGGAGATCGCAGAGA	-4.15917	-5.60206	SC_NM	lean	0.138209	0.2
scg_1_N61TGGGATTAGTGCTCAT	0.188266	-12.6542	Neurons	lean	0.189874	0.2
scg_1_N61TGGGATTCAGCAATTC	-4.46487	-1.60558	SC_NM	lean	0.0480536	0.2
scg_1_N61TGGGATTGTAGTCCTA	-4.53832	-4.21091	SC_NM	lean	0.0666944	0.2
scg_1_N61TGGGATTTCTAGCAAC	7.10818	11.6463	Macrophages	lean	0.218307	0.218307
scg_1_N61TGGGTTAAGATTAGTG	-5.60754	-1.61559	SC_NM	lean	0.0517603	0.2
scg_1_N61TGGGTTAAGTGGCCTC	14.102	-0.819051	Endothelial cells	lean	1.25678	0.8
scg_1_N61TGGGTTAGTAGGTAGC	-6.91646	2.95715	SC_NM	lean	0.167991	0.2
scg_1_N61TGGTACACACACTGGC	13.7718	-1.22423	Endothelial cells	lean	1.21336	0.8
scg_1_N61TGGTAGTTCCTCTCGA	6.66231	10.3228	Macrophages	lean	0.172668	0.2
scg_1_N61TGGTTAGGTGCCGTAC	-3.35611	-3.76154	SC_NM	lean	0.13715	0.2
scg_1_N61TGGTTAGGTTCCCACT	-2.0665	1.74747	SC_NM	lean	0.0402419	0.2
scg_1_N61TGTAAGCAGGCCACCT	-1.24986	12.7912	SC_M	lean	0.161569	0.2
scg_1_N61TGTCAGAAGAGGGTCT	-5.50102	-1.47855	SC_NM	lean	0.0685119	0.2
scg_1_N61TGTCAGAGTGGATTTC	14.0691	-1.84823	Endothelial cells	lean	1.36002	0.8
scg_1_N61TGTCCACAGGTATCTC	8.34502	-3.82673	Endothelial cells	lean	0.521086	0.521086
scg_1_N61TGTCCTGTCTGGTTGA	7.29937	11.494	Macrophages	lean	0.166812	0.2
scg_1_N61TGTGATGTCTTCCCAG	-5.12302	-3.88242	SC_NM	lean	0.186841	0.2
scg_1_N61TGTGCGGCAAGACGGT	9.20377	-13.0468	Pericytes	lean	0.253443	0.253443
scg_1_N61TGTGCGGCACAGACGA	-1.6935	12.1862	SC_M	lean	0.24343	0.24343
scg_1_N61TGTGCGGCACCGGTCA	9.44858	10.9409	Macrophages	lean	0.133108	0.2
scg_1_N61TGTGCGGTCGGAGATG	-5.69223	3.02527	SC_NM	lean	0.102282	0.2
scg_1_N61TGTGTGAAGCGTTCAT	-3.05542	13.3067	SC_M	lean	0.171951	0.2
scg_1_N61TGTTACTTCCGGTTCT	-4.78955	0.110104	SC_NM	lean	0.0651148	0.2
scg_1_N61TGTTCCGCATCGCCTT	-3.56339	-1.49901	SC_NM	lean	0.0883887	0.2
scg_1_N61TGTTCCGGTCGAAGCA	-4.35332	-4.99717	SC_NM	lean	0.0815187	0.2
scg_1_N61TGTTCCGTCAAGAATG	-1.20793	12.4216	SC_M	lean	0.196441	0.2
scg_1_N61TGTTGGACAGTGTGGA	3.62592	1.6029	SC_NM	lean	0.252639	0.252639
scg_1_N61TGTTGGAGTAGCTGCC	13.2839	8.889	DCs	lean	0.103477	0.2
scg_1_N61TGTTTGTAGAAGTGTT	-1.59106	12.5493	SC_M	lean	0.171122	0.2
scg_1_N61TTAATCCTCAAACGTC	-2.32757	12.0904	SC_M	lean	0.178403	0.2
scg_1_N61TTACCATGTTGCAACT	12.631	7.30774	DCs	lean	0.0967753	0.2
scg_1_N61TTACCATTCGTCCTCA	-5.28853	1.33566	SC_NM	lean	0.0782625	0.2
scg_1_N61TTACCGCAGACCATTC	11.1448	6.93594	DCs	lean	0.158719	0.2
scg_1_N61TTACCGCCATTACTCT	9.56303	9.87607	Macrophages	lean	0.136955	0.2
scg_1_N61TTACCGCTCTCCCAAC	15.2743	-4.65661	Endothelial cells	lean	0.7306	0.7306
scg_1_N61TTAGGCACAACTTGCA	8.41474	-8.67894	Endothelial cells	lean	0.370115	0.370115
scg_1_N61TTAGTCTCATCCTTGC	2.9249	2.99885	SC_NM	lean	0.13407	0.2
scg_1_N61TTAGTCTGTTCGTTCC	-2.47237	-3.40384	SC_NM	lean	0.118622	0.2
scg_1_N61TTATTGCAGTTGGAGC	8.99594	9.30142	Macrophages	lean	0.165255	0.2
scg_1_N61TTCACCGAGCAGAAAG	13.1514	-1.65491	Endothelial cells	lean	1.66302	0.8
scg_1_N61TTCACGCAGGGCCAAT	4.03403	2.14338	SC_NM	lean	0.0751268	0.2
scg_1_N61TTCAGGAAGTTCTCTT	9.43781	7.60764	Macrophages	lean	0.341953	0.341953
scg_1_N61TTCATTGAGACGCATG	-6.0706	-5.95185	SC_NM	lean	0.0860655	0.2
scg_1_N61TTCCACGAGCTATCCA	-0.772982	11.5888	SC_M	lean	0.157269	0.2
scg_1_N61TTCCACGCATGTGTCA	11.1156	7.99281	DCs	lean	0.229849	0.229849
scg_1_N61TTCCACGCATTCACCC	3.90696	1.9255	SC_NM	lean	0.115449	0.2
scg_1_N61TTCCGTGCAAGTGTCT	-4.13449	-1.23681	SC_NM	lean	0.0576942	0.2
scg_1_N61TTCCGTGGTGATGAAT	3.48871	1.09254	SC_NM	lean	0.226302	0.226302
scg_1_N61TTCCTAATCCTAACAG	-0.986919	-4.58617	SC_NM	lean	0.116984	0.2
scg_1_N61TTCCTCTTCACTACGA	-2.8308	11.9941	SC_M	lean	0.252984	0.252984
scg_1_N61TTCCTTCAGATGGCAC	8.84226	-12.7385	Pericytes	lean	0.353243	0.353243
scg_1_N61TTCGATTCAAATGAAC	-0.828793	11.5746	SC_M	lean	0.153307	0.2
scg_1_N61TTCGATTGTACTCGAT	2.27602	0.0893852	SC_NM	lean	0.0678273	0.2
scg_1_N61TTCGCTGAGACTACCT	-1.3872	-2.46332	SC_NM	lean	0.101973	0.2
scg_1_N61TTCGGTCCAGGAGACT	2.63849	2.77572	SC_NM	lean	0.0723167	0.2
scg_1_N61TTCTAGTTCATAGACC	-6.72567	5.09511	SC_NM	lean	0.237305	0.237305
scg_1_N61TTCTCTCCACCGGTCA	11.5566	9.77054	DCs	lean	0.249611	0.249611
scg_1_N61TTCTCTCTCTTCCTAA	8.9433	-13.1206	Pericytes	lean	0.429292	0.429292
scg_1_N61TTCTTCCCACTGTCCT	7.86225	9.2777	Macrophages	lean	0.117807	0.2
scg_1_N61TTGAGTGGTAGCTTTG	7.62579	8.9132	Macrophages	lean	0.117828	0.2
scg_1_N61TTGAGTGGTGTAGGAC	9.54725	-2.81173	Endothelial cells	lean	0.517982	0.517982
scg_1_N61TTGATGGCAAAGCGTG	-2.17612	12.36	SC_M	lean	0.104874	0.2
scg_1_N61TTGATGGCATTGACCA	-3.13962	-4.68307	SC_NM	lean	0.106088	0.2
scg_1_N61TTGATGGTCGAGAATA	3.52686	1.83915	SC_NM	lean	0.054209	0.2
scg_1_N61TTGCATTCACCTGCAG	-1.85591	3.10603	SC_NM	lean	0.0817544	0.2
scg_1_N61TTGCATTGTACTCGTA	8.28991	-11.8036	Pericytes	lean	0.495584	0.495584
scg_1_N61TTGCATTGTCACAGTT	-5.0498	-1.09801	SC_NM	lean	0.0633752	0.2
scg_1_N61TTGCATTTCTGGGCGT	-6.5754	-3.31938	SC_NM	lean	0.0686254	0.2
scg_1_N61TTGCGTCAGCGAACTG	7.02515	-12.3506	Pericytes	lean	0.382429	0.382429
scg_1_N61TTGCGTCTCAAAGGAT	14.3809	-1.1115	Endothelial cells	lean	1.44453	0.8
scg_1_N61TTGCTGCTCCACTAGA	2.4068	2.71448	SC_NM	lean	0.103574	0.2
scg_1_N61TTGCTGCTCGGTAAGG	-2.7564	-2.8377	SC_NM	lean	0.0851348	0.2
scg_1_N61TTGGATGTCTGTCGCT	0.491937	-13.3639	Neurons	lean	0.0217112	0.2
scg_1_N61TTGGGATAGCCTGTGC	14.6983	-0.964634	Endothelial cells	lean	1.50285	0.8
scg_1_N61TTGGGATCAACTGCTA	8.41116	-13.1862	Pericytes	lean	0.270807	0.270807
scg_1_N61TTGGGCGCAGGTCTCG	7.81711	-3.41038	Endothelial cells	lean	0.4897	0.4897
scg_1_N61TTGGGCGGTCAGATTC	-3.01111	-6.51587	SC_NM	lean	0.136004	0.2
scg_1_N61TTGGGCGTCGACGAGA	12.3406	9.03336	DCs	lean	0.0886516	0.2
scg_1_N61TTGGGTAAGATTGTGA	11.2428	6.83301	DCs	lean	0.0854145	0.2
scg_1_N61TTGGGTACAAAGCTCT	-0.519759	11.2599	SC_M	lean	0.165257	0.2
scg_1_N61TTGGGTACATATGAAG	11.3491	7.31662	DCs	lean	0.155277	0.2
scg_1_N61TTGGGTACATGTGTCA	5.29817	11.5204	Macrophages	lean	0.26442	0.26442
scg_1_N61TTGGTTTCACAGGATG	3.94268	2.34834	SC_NM	lean	0.192218	0.2
scg_1_N61TTGTGGAGTAGACGTG	13.8916	-0.863404	Endothelial cells	lean	0.786039	0.786039
scg_1_N61TTGTGGATCAAGGTGG	-7.06866	-4.49315	SC_NM	lean	0.0873805	0.2
scg_1_N61TTGTTCACATACTGAC	3.57589	1.30885	SC_NM	lean	0.115045	0.2
scg_1_N61TTGTTTGGTAGGACCA	-2.08179	12.4129	SC_M	lean	0.227284	0.227284
scg_1_N61TTGTTTGGTGTCCAAT	-6.75312	-3.42145	SC_NM	lean	0.0785447	0.2
scg_1_N61TTTACCACACAGTGTT	8.08954	-9.07872	Endothelial cells	lean	0.283914	0.283914
scg_1_N61TTTACGTAGGTCTACT	10.0857	8.65214	Macrophages	lean	0.209075	0.209075
scg_1_N61TTTACTGAGGTTGGAC	-6.27929	4.41253	SC_NM	lean	0.073037	0.2
scg_1_N61TTTAGTCCATCTATCT	8.45466	9.88322	Macrophages	lean	0.151818	0.2
scg_1_N61TTTATGCAGGGCGAGA	5.53327	11.5177	Macrophages	lean	0.165862	0.2
scg_1_N61TTTATGCGTCCACATA	8.84891	11.2189	Macrophages	lean	0.14273	0.2
scg_1_N61TTTCACACAAGTGCTT	13.0555	9.22965	DCs	lean	0.0534622	0.2
scg_1_N61TTTCACAGTTCTAAGC	0.405109	-13.3902	Neurons	lean	0.0126521	0.2
scg_1_N61TTTCAGTCATTGGATC	14.6464	-2.07278	Endothelial cells	lean	1.35633	0.8
scg_1_N61TTTCAGTGTGATCGTT	-1.00015	11.6712	SC_M	lean	0.169216	0.2
scg_1_N61TTTCATGAGTCAGGGT	0.0369812	10.3749	SC_M	lean	0.178007	0.2
scg_1_N61TTTCCTCAGTTTGGCT	-7.43876	5.5113	SC_NM	lean	0.0843346	0.2
scg_1_N61TTTCCTCCAGCACGAA	-6.09474	-6.21034	SC_NM	lean	0.106493	0.2
scg_1_N61TTTCGATGTATTTCCT	-5.34936	0.760597	SC_NM	lean	0.0484863	0.2
scg_1_N61TTTCGATTCAATGTCG	9.56684	-2.74772	Endothelial cells	lean	0.438219	0.438219
scg_1_N61TTTGATCGTTACGCCG	-2.35216	-2.37173	SC_NM	lean	0.0720163	0.2
scg_1_N61TTTGGAGCAGCAGTAG	-4.53184	-4.68556	SC_NM	lean	0.123634	0.2
scg_1_N61TTTGTTGCACGTGTGC	-2.86542	12.8679	SC_M	lean	0.184421	0.2
scg_1_N61TTTGTTGGTTCGAGCC	8.23708	-4.59345	Endothelial cells	lean	0.470594	0.470594
scg_2_N61AAACCCATCTCAACCC	-3.0185	11.9817	SC_M	lean	0.166586	0.2
scg_2_N61AAACGAATCCGAGTGC	8.44155	-7.81847	Endothelial cells	lean	0.431233	0.431233
scg_2_N61AAACGCTTCCCTTGGT	-7.99884	4.0628	SC_NM	lean	0.0188298	0.2
scg_2_N61AAAGAACCAACAGTGG	3.02332	-1.27523	SC_NM	lean	0.0371378	0.2
scg_2_N61AAAGGATAGCTAGTTC	-1.31365	-1.96585	SC_NM	lean	0.0460891	0.2
scg_2_N61AAAGGTAAGTCTTCCC	7.8053	11.5049	Macrophages	lean	0.200705	0.200705
scg_2_N61AAAGGTAAGTTGGCTT	3.58962	2.67114	SC_NM	lean	0.163423	0.2
scg_2_N61AAAGGTAGTTCTCTCG	10.1604	8.23428	Macrophages	lean	0.190496	0.2
scg_2_N61AAAGGTATCTGGGCGT	1.4457	16.7372	Microglia	lean	0.211446	0.211446
scg_2_N61AAAGTCCTCTCCGAAA	3.79896	11.0217	Macrophages	lean	0.323003	0.323003
scg_2_N61AAAGTGATCAAGTCGT	-7.24826	-5.91368	SC_NM	lean	0.0322801	0.2
scg_2_N61AAATGGAAGCATTGAA	7.60122	10.9218	Macrophages	lean	0.435574	0.435574
scg_2_N61AAATGGATCCAGTACA	1.22466	16.6582	Microglia	lean	0.171119	0.2
scg_2_N61AACAAAGTCGAACCTA	-7.93506	2.66202	SC_NM	lean	0.0884384	0.2
scg_2_N61AACAAGACATATCTCT	8.45701	-4.35847	Endothelial cells	lean	0.492628	0.492628
scg_2_N61AACACACGTGAACGGT	5.63182	12.0522	Macrophages	lean	0.17557	0.2
scg_2_N61AACACACTCATTTCCA	5.45239	11.5786	Macrophages	lean	0.192949	0.2
scg_2_N61AACAGGGGTGGGATTG	-4.05558	-4.90659	SC_NM	lean	0.133081	0.2
scg_2_N61AACCAACCAGAACTCT	9.03602	-13.0919	Pericytes	lean	0.494851	0.494851
scg_2_N61AACCACAGTGAACTAA	8.80536	2.18319	Tregs	lean	0.164683	0.2
scg_2_N61AACCATGGTTCGTAAC	13.1067	-5.66354	Endothelial cells	lean	0.372682	0.372682
scg_2_N61AACCATGTCGGCTTCT	-1.64922	3.76436	SC_NM	lean	0.0996639	0.2
scg_2_N61AACCTGAAGGCAGCTA	-4.23532	-2.13699	SC_NM	lean	0.0613061	0.2
scg_2_N61AACCTGAGTTAGGGAC	14.6667	-3.75053	Endothelial cells	lean	0.390008	0.390008
scg_2_N61AACCTGATCATCACAG	-7.91911	4.08976	SC_NM	lean	0.100467	0.2
scg_2_N61AACCTTTAGGGTTAGC	8.59908	-12.6498	Pericytes	lean	0.286404	0.286404
scg_2_N61AACCTTTCAGGTATGG	-3.18367	12.1033	SC_M	lean	0.154641	0.2
scg_2_N61AACGAAAAGAGCAGAA	-7.58663	-5.1108	SC_NM	lean	0.0505907	0.2
scg_2_N61AACGAAACACTGCGAC	-2.79857	-0.688114	SC_NM	lean	0.114318	0.2
scg_2_N61AACGAAACAGACAAGC	-5.06207	1.51527	SC_NM	lean	0.155435	0.2
scg_2_N61AACGGGACATGTACGT	11.8696	6.57273	DCs	lean	0.0324611	0.2
scg_2_N61AACGTCATCCAACACA	-5.72918	4.94041	SC_NM	lean	0.491244	0.491244
scg_2_N61AACTTCTAGCGATTCT	8.4306	-3.99638	Endothelial cells	lean	0.439665	0.439665
scg_2_N61AAGAACATCCACTGAA	8.66192	11.3085	Macrophages	lean	0.0867181	0.2
scg_2_N61AAGACAAAGCATTTCG	1.69005	16.2444	Microglia	lean	0.139043	0.2
scg_2_N61AAGACTCAGCCAAGTG	-2.82533	12.5567	SC_M	lean	0.182756	0.2
scg_2_N61AAGCATCGTGCCCAGT	9.28671	-13.342	Pericytes	lean	0.223321	0.223321
scg_2_N61AAGCCATAGGGCTTCC	-4.42769	-0.786649	SC_NM	lean	0.0821972	0.2
scg_2_N61AAGCCATAGTTCCGGC	-0.136417	-1.34832	SC_NM	lean	0.175181	0.2
scg_2_N61AAGCCATCAGATCCTA	-3.38286	-1.02779	SC_NM	lean	0.106532	0.2
scg_2_N61AAGCCATGTTGCCTAA	-2.58257	12.7743	SC_M	lean	0.497677	0.497677
scg_2_N61AAGCCATGTTGCTCCT	7.42671	10.0337	Macrophages	lean	0.333714	0.333714
scg_2_N61AAGCGAGTCAATCCGA	-1.0087	11.6559	SC_M	lean	0.189692	0.2
scg_2_N61AAGCGAGTCTGGAGAG	12.7171	-6.15114	Endothelial cells	lean	0.45732	0.45732
scg_2_N61AAGGAATCATCTTCGC	3.77088	11.2861	Macrophages	lean	0.179402	0.2
scg_2_N61AAGGTAAGTAGGGAGG	0.778651	-13.0519	Neurons	lean	0.0277467	0.2
scg_2_N61AAGTACCAGGCATGGT	-0.78989	-0.676284	SC_NM	lean	0.0957165	0.2
scg_2_N61AAGTACCAGGGCCTCT	-2.13348	12.4102	SC_M	lean	0.204625	0.204625
scg_2_N61AAGTACCTCACGAGGA	-2.40099	-0.737532	SC_NM	lean	0.0783968	0.2
scg_2_N61AAGTCGTCAAAGACTA	-2.9531	13.2521	SC_M	lean	0.326758	0.326758
scg_2_N61AAGTCGTCACTTGAAC	-1.1626	-1.51882	SC_NM	lean	0.120757	0.2
scg_2_N61AAGTCGTGTCCTCCTA	8.742	10.5436	Macrophages	lean	0.212059	0.212059
scg_2_N61AAGTGAATCTGTGTGA	9.72752	3.69851	Tregs	lean	0.117169	0.2
scg_2_N61AAGTTCGAGGTTCCAT	6.65398	9.89478	Macrophages	lean	0.146935	0.2
scg_2_N61AAGTTCGTCGTAACAC	2.11719	3.27322	SC_NM	lean	0.122598	0.2
scg_2_N61AATAGAGCAACGGCTC	14.6751	-3.9258	Endothelial cells	lean	0.341227	0.341227
scg_2_N61AATAGAGCAAGCGATG	-6.316	5.14451	SC_NM	lean	0.106119	0.2
scg_2_N61AATAGAGGTGATTGGG	-4.87645	-3.40658	SC_NM	lean	0.0395454	0.2
scg_2_N61AATAGAGTCACCCATC	15.0581	-4.87928	Endothelial cells	lean	0.466528	0.466528
scg_2_N61AATCACGAGACTCTTG	0.648897	-0.542633	SC_NM	lean	0.0719901	0.2
scg_2_N61AATCACGCACATTCGA	4.04917	11.1379	Macrophages	lean	0.211156	0.211156
scg_2_N61AATCACGCAGTATGAA	13.1655	8.76826	DCs	lean	0.0951441	0.2
scg_2_N61AATCACGTCATCGACA	-5.41906	-6.18441	SC_NM	lean	0.124806	0.2
scg_2_N61AATCGACGTTATCCAG	-6.50758	-5.84856	SC_NM	lean	0.0802582	0.2
scg_2_N61AATCGTGGTTCCTTGC	1.50839	-1.02065	SC_NM	lean	0.0398212	0.2
scg_2_N61AATGAAGAGTACCATC	7.41387	11.5302	Macrophages	lean	0.162361	0.2
scg_2_N61AATGACCAGACAACTA	10.9826	8.93967	DCs	lean	0.338804	0.338804
scg_2_N61AATGACCAGTGCACTT	7.80545	-9.31364	Endothelial cells	lean	0.323658	0.323658
scg_2_N61AATGACCGTCAAGTTC	14.7278	-2.68459	Endothelial cells	lean	1.2657	0.8
scg_2_N61AATGACCGTTAACAGA	8.55616	-3.70441	Endothelial cells	lean	0.509731	0.509731
scg_2_N61AATGCCACAATGCTCA	7.90707	-9.21333	Endothelial cells	lean	0.329463	0.329463
scg_2_N61AATGCCAGTTCCAGGC	-1.4724	4.42142	SC_NM	lean	0.0490327	0.2
scg_2_N61AATGCCATCCACTAGA	8.31755	11.2819	Macrophages	lean	0.168126	0.2
scg_2_N61AATGGAACAGCTACAT	0.242181	10.0029	SC_M	lean	0.163089	0.2
scg_2_N61AATGGAACATTGAAGA	11.1862	6.85456	DCs	lean	0.120768	0.2
scg_2_N61AATGGAAGTCACTAGT	-2.5628	13.2578	SC_M	lean	0.118367	0.2
scg_2_N61AATGGCTGTACTAACC	-1.26014	11.5915	SC_M	lean	0.213028	0.213028
scg_2_N61ACAAAGAAGACATAGT	9.57515	10.5616	Macrophages	lean	0.114924	0.2
scg_2_N61ACAAAGACATATTCGG	-2.69554	-2.7536	SC_NM	lean	0.0654747	0.2
scg_2_N61ACAAAGAGTGAGCCAA	-2.09297	12.1804	SC_M	lean	0.180994	0.2
scg_2_N61ACAACCAAGACCAAGC	-4.21162	-1.34133	SC_NM	lean	0.0567762	0.2
scg_2_N61ACAACCACACAATGAA	8.76385	-8.17113	Endothelial cells	lean	0.279084	0.279084
scg_2_N61ACACAGTCACATACGT	-5.80677	-2.70185	SC_NM	lean	0.0731972	0.2
scg_2_N61ACACCAACAACACAAA	-2.26897	13.3381	SC_M	lean	0.167824	0.2
scg_2_N61ACACCAAGTCGATTTG	-3.87054	-4.04445	SC_NM	lean	0.117578	0.2
scg_2_N61ACACTGACACAGACGA	-5.35626	2.75195	SC_NM	lean	0.0969587	0.2
scg_2_N61ACACTGATCGACCACG	-0.101338	-3.44276	SC_NM	lean	0.062432	0.2
scg_2_N61ACAGCCGAGGCTGGAT	8.50624	-4.50299	Endothelial cells	lean	0.566194	0.566194
scg_2_N61ACAGCCGAGTGGATAT	8.96012	9.19609	Macrophages	lean	0.136587	0.2
scg_2_N61ACAGGGAGTAATTGGA	9.57594	9.06702	Macrophages	lean	0.277267	0.277267
scg_2_N61ACAGGGAGTTATGACC	11.2419	8.90512	DCs	lean	0.195341	0.2
scg_2_N61ACATCCCCACATTACG	-1.92582	-6.79682	SC_NM	lean	0.101039	0.2
scg_2_N61ACATCGACAACACAGG	3.72955	2.51257	SC_NM	lean	0.163371	0.2
scg_2_N61ACATCGACACCTCTGT	-3.73759	-0.465474	SC_NM	lean	0.0705211	0.2
scg_2_N61ACATCGATCAGTCTTT	7.91113	-3.64749	Endothelial cells	lean	0.48596	0.48596
scg_2_N61ACATCGATCCAGCAAT	14.8487	-1.33331	Endothelial cells	lean	1.60238	0.8
scg_2_N61ACATGCACAAAGGCAC	-2.62818	13.1199	SC_M	lean	0.172187	0.2
scg_2_N61ACCAAACCACGAGAAC	-1.57822	12.1328	SC_M	lean	0.156667	0.2
scg_2_N61ACCAAACCATGTGTCA	-7.69435	-5.25841	SC_NM	lean	0.0652452	0.2
scg_2_N61ACCAAACGTACATTGC	-4.25004	-5.71673	SC_NM	lean	0.0482227	0.2
scg_2_N61ACCAACAAGCACACAG	9.09093	9.62536	Macrophages	lean	0.145078	0.2
scg_2_N61ACCAACAAGGCTCTCG	3.49155	1.93041	SC_NM	lean	0.107566	0.2
scg_2_N61ACCATTTGTAACAAGT	11.6383	7.28115	DCs	lean	0.107419	0.2
scg_2_N61ACCATTTTCCTCTGCA	-7.83802	-3.39998	SC_NM	lean	0.0985565	0.2
scg_2_N61ACCCTCAGTCCATAGT	3.2556	-1.34122	SC_NM	lean	0.0692124	0.2
scg_2_N61ACCCTCAGTCGAGATG	-7.3101	3.68097	SC_NM	lean	0.107812	0.2
scg_2_N61ACCCTCAGTGCTTCAA	-1.02587	4.59155	SC_NM	lean	0.057933	0.2
scg_2_N61ACCCTCATCCAGCAAT	5.88411	10.6368	Macrophages	lean	0.160162	0.2
scg_2_N61ACCCTTGCAGTCAGTT	7.82921	8.91859	Macrophages	lean	0.212733	0.212733
scg_2_N61ACCCTTGGTTTCCATT	-4.13064	-0.704925	SC_NM	lean	0.052487	0.2
scg_2_N61ACCTGAACAATGCAAA	-2.3371	11.6766	SC_M	lean	0.236604	0.236604
scg_2_N61ACCTGAACATCGTGCG	3.71386	2.17359	SC_NM	lean	0.189227	0.2
scg_2_N61ACCTGTCAGGAGAGGC	-3.29643	-5.93853	SC_NM	lean	0.109282	0.2
scg_2_N61ACCTGTCTCAGATTGC	7.18077	11.7878	Macrophages	lean	0.126112	0.2
scg_2_N61ACGATGTCATAGGTAA	8.42887	2.29063	Tregs	lean	0.145968	0.2
scg_2_N61ACGGAAGAGAAGATCT	-5.35819	2.10084	SC_NM	lean	0.109179	0.2
scg_2_N61ACGGAAGTCCTAAACG	-3.86667	-3.32394	SC_NM	lean	0.0816008	0.2
scg_2_N61ACGGGTCGTGGAGGTT	11.3798	8.47285	DCs	lean	0.169941	0.2
scg_2_N61ACGGTCGGTGTATCCA	-0.693041	-2.16761	SC_NM	lean	0.109644	0.2
scg_2_N61ACGGTCGTCAACCTTT	-5.92041	-2.7917	SC_NM	lean	0.0147022	0.2
scg_2_N61ACGGTTACATTGAGCT	14.2286	-0.173842	Endothelial cells	lean	1.82734	0.8
scg_2_N61ACGTAACGTATCCCTC	1.77344	16.1844	Microglia	lean	0.136519	0.2
scg_2_N61ACGTAACGTCGAACAG	13.2189	9.00083	DCs	lean	0.0776843	0.2
scg_2_N61ACGTAACGTGAGACCA	3.40557	1.18965	SC_NM	lean	0.0954309	0.2
scg_2_N61ACGTAACTCACTTATC	-3.7751	-5.36505	SC_NM	lean	0.075755	0.2
scg_2_N61ACGTAGTAGCGTTAGG	9.33777	-13.1238	Pericytes	lean	0.365108	0.365108
scg_2_N61ACGTCCTCAATTCACG	0.225581	-3.82865	SC_NM	lean	0.0568015	0.2
scg_2_N61ACGTCCTGTATCGTAC	-5.51202	1.56379	SC_NM	lean	0.09824	0.2
scg_2_N61ACGTCCTTCGCGCCAA	4.74973	11.9745	Macrophages	lean	0.095744	0.2
scg_2_N61ACTACGAAGCGAGTAC	7.27912	11.4325	Macrophages	lean	0.169814	0.2
scg_2_N61ACTACGAAGTACGAGC	11.3179	6.9167	DCs	lean	0.0365232	0.2
scg_2_N61ACTATCTAGACGACGT	6.68433	11.4415	Macrophages	lean	0.149926	0.2
scg_2_N61ACTATTCAGACACACG	11.4969	6.71964	DCs	lean	0.0997451	0.2
scg_2_N61ACTATTCAGCACTCCG	3.58577	-1.81855	SC_NM	lean	0.0508113	0.2
scg_2_N61ACTATTCTCAGCTGTA	-6.91899	-6.27987	SC_NM	lean	0.0672653	0.2
scg_2_N61ACTCCCATCTGTGTGA	-0.302773	-2.72778	SC_NM	lean	0.150307	0.2
scg_2_N61ACTCTCGGTCAGACTT	-2.58499	-3.10961	SC_NM	lean	0.0745439	0.2
scg_2_N61ACTGATGAGCAAATGT	8.68705	10.4895	Macrophages	lean	0.178287	0.2
scg_2_N61ACTGATGAGCCTCGTG	-1.75223	10.9901	SC_M	lean	0.194516	0.2
scg_2_N61ACTGTCCGTGGACAGT	-6.19874	-5.912	SC_NM	lean	0.0559447	0.2
scg_2_N61ACTGTCCTCGGTTCAA	-6.89844	-6.29569	SC_NM	lean	0.114347	0.2
scg_2_N61ACTTAGGCAAACTAAG	1.6202	16.5305	Microglia	lean	0.191422	0.2
scg_2_N61ACTTAGGCACGTCGGT	-7.19706	-4.53894	SC_NM	lean	0.115697	0.2
scg_2_N61ACTTATCAGAGATCGC	-2.05825	12.9549	SC_M	lean	0.121264	0.2
scg_2_N61ACTTATCAGTAAAGCT	14.1177	-0.113097	Endothelial cells	lean	1.68973	0.8
scg_2_N61ACTTATCTCGTAACAC	0.00197987	-3.42589	SC_NM	lean	0.158929	0.2
scg_2_N61ACTTTCACAGCGACAA	3.30106	1.61387	SC_NM	lean	0.0726478	0.2
scg_2_N61ACTTTCATCCATTTGT	1.86937	2.96332	SC_NM	lean	0.104366	0.2
scg_2_N61ACTTTCATCTCTAGGA	-2.42053	12.2871	SC_M	lean	0.193463	0.2
scg_2_N61ACTTTGTCAGCGCGTT	-6.53356	-2.31635	SC_NM	lean	0.0487545	0.2
scg_2_N61AGAACAAAGGTACAGC	3.68274	2.15351	SC_NM	lean	0.100359	0.2
scg_2_N61AGAACAAGTTGATGTC	13.2355	8.98416	DCs	lean	0.0783192	0.2
scg_2_N61AGAACCTAGCCTATTG	15.1418	-4.18097	Endothelial cells	lean	0.85427	0.8
scg_2_N61AGAACCTAGTAGACCG	-5.22236	-1.94699	SC_NM	lean	0.042319	0.2
scg_2_N61AGAACCTGTCCGTTTC	-8.0009	3.3342	SC_NM	lean	0.0692677	0.2
scg_2_N61AGAAGCGCAACCCTAA	9.13816	-13.3239	Pericytes	lean	0.325468	0.325468
scg_2_N61AGAAGCGCACATTGTG	3.73847	1.45212	SC_NM	lean	0.0767863	0.2
scg_2_N61AGAAGTAAGCGTGCCT	-2.89364	-6.53831	SC_NM	lean	0.0912564	0.2
scg_2_N61AGAAGTAGTGAGCCAA	-4.21421	2.61122	SC_NM	lean	0.0773158	0.2
scg_2_N61AGAAGTAGTGCCCTTT	14.468	-0.493943	Endothelial cells	lean	1.53263	0.8
scg_2_N61AGAAGTATCTGAGAAA	2.2837	2.92864	SC_NM	lean	0.166981	0.2
scg_2_N61AGACAAAAGATGTTAG	3.44805	2.22945	SC_NM	lean	0.161454	0.2
scg_2_N61AGACAAAGTACCACGC	-2.29649	12.1403	SC_M	lean	0.175	0.2
scg_2_N61AGACAAAGTCGCACGT	11.2662	6.67131	DCs	lean	0.119069	0.2
scg_2_N61AGACAAAGTGCATACT	-1.51857	11.925	SC_M	lean	0.159747	0.2
scg_2_N61AGACAAATCGTTACCC	8.85068	-12.738	Pericytes	lean	0.458742	0.458742
scg_2_N61AGACACTCAAGGTCGA	12.5534	7.54368	DCs	lean	0.118492	0.2
scg_2_N61AGACCATGTCTCGACG	-5.96623	-4.91743	SC_NM	lean	0.0804782	0.2
scg_2_N61AGACCCGGTACGTGAG	-5.44293	-1.78976	SC_NM	lean	0.0650506	0.2
scg_2_N61AGACTCAGTGAGAACC	3.69623	2.02848	SC_NM	lean	0.165621	0.2
scg_2_N61AGAGAGCTCGAGTCTA	-2.5451	12.7413	SC_M	lean	0.20284	0.20284
scg_2_N61AGAGCAGAGATTGACA	11.9363	-5.70375	Endothelial cells	lean	0.526719	0.526719
scg_2_N61AGAGCAGCACTGTGTA	0.664723	-0.999949	SC_NM	lean	0.0581688	0.2
scg_2_N61AGAGCAGTCAAGGCTT	9.37883	-13.294	Pericytes	lean	0.471627	0.471627
scg_2_N61AGAGCAGTCGCTCTCA	-3.43028	-2.96383	SC_NM	lean	0.18272	0.2
scg_2_N61AGATAGAAGAAACCCG	8.43167	9.23738	Macrophages	lean	0.204571	0.204571
scg_2_N61AGATCCACATCTCCCA	-7.70545	5.29619	SC_NM	lean	0.0962884	0.2
scg_2_N61AGATCGTAGCTGGCCT	-3.99142	-2.38104	SC_NM	lean	0.0873175	0.2
scg_2_N61AGATCGTGTGCGAGTA	-0.533326	-3.56257	SC_NM	lean	0.131008	0.2
scg_2_N61AGATCGTTCCGATCTC	3.45807	2.46439	SC_NM	lean	0.187709	0.2
scg_2_N61AGATGAATCCGTGTAA	-1.45328	12.2999	SC_M	lean	0.166557	0.2
scg_2_N61AGATGCTGTCGGAAAC	-5.60659	0.559235	SC_NM	lean	0.101437	0.2
scg_2_N61AGATGCTTCTGCCCTA	-4.32084	-3.66009	SC_NM	lean	0.100776	0.2
scg_2_N61AGCATCACAACTCATG	-3.21939	12.2534	SC_M	lean	0.257847	0.257847
scg_2_N61AGCATCACACCGAATT	0.132831	-12.8074	Neurons	lean	0.212394	0.212394
scg_2_N61AGCATCATCGTTCCCA	-2.85992	12.1769	SC_M	lean	0.202961	0.202961
scg_2_N61AGCCAATGTCAGGAGT	-4.1164	-6.00766	SC_NM	lean	0.102224	0.2
scg_2_N61AGCCAATGTTCTCCTG	3.75527	2.58705	SC_NM	lean	0.12301	0.2
scg_2_N61AGCCACGCAATTCTTC	-2.95698	12.1278	SC_M	lean	0.185484	0.2
scg_2_N61AGCCAGCCATGAGATA	9.29128	10.5833	Macrophages	lean	0.206452	0.206452
scg_2_N61AGCCAGCTCACTCACC	2.4789	2.81208	SC_NM	lean	0.19194	0.2
scg_2_N61AGCGATTCATCGGCCA	1.36406	16.5402	Microglia	lean	0.173164	0.2
scg_2_N61AGCGCCAGTACGCTAT	-4.90863	1.97169	SC_NM	lean	0.0228754	0.2
scg_2_N61AGCGCCAGTAGTGATA	12.6137	9.18408	DCs	lean	0.160667	0.2
scg_2_N61AGCGCCAGTGGCATCC	-2.25114	12.1159	SC_M	lean	0.182312	0.2
scg_2_N61AGCGTCGAGGTCGACA	-7.68608	3.32169	SC_NM	lean	0.119683	0.2
scg_2_N61AGCTACACAAATTGCC	2.53923	2.85945	SC_NM	lean	0.050725	0.2
scg_2_N61AGCTCAAAGCATTTCG	8.95056	10.1788	Macrophages	lean	0.212612	0.212612
scg_2_N61AGCTCAACAGCTCGGT	8.39354	-8.76841	Endothelial cells	lean	0.338297	0.338297
scg_2_N61AGGAAATCACACGCCA	-3.05182	13.1391	SC_M	lean	0.201905	0.201905
scg_2_N61AGGAAATGTATCCCTC	5.72075	12.1411	Macrophages	lean	0.177725	0.2
scg_2_N61AGGAAATTCTTAAGGC	9.44466	-3.33368	Endothelial cells	lean	0.556672	0.556672
scg_2_N61AGGAATAGTCGCCACA	8.99231	9.26272	Macrophages	lean	0.126359	0.2
scg_2_N61AGGACTTCAAGGCAAC	6.74611	12.1788	Macrophages	lean	0.169585	0.2
scg_2_N61AGGACTTCACTACAGT	-0.419373	11.2713	SC_M	lean	0.135453	0.2
scg_2_N61AGGACTTGTAGCGTTT	8.20552	3.37301	Tregs	lean	0.112959	0.2
scg_2_N61AGGATAATCGAGATGG	-2.77392	-1.90891	SC_NM	lean	0.175582	0.2
scg_2_N61AGGATCTCAGCACAAG	8.66142	-3.91141	Endothelial cells	lean	0.467336	0.467336
scg_2_N61AGGCATTTCTTCCAGC	-1.83412	11.4057	SC_M	lean	0.191947	0.2
scg_2_N61AGGCTGCTCACTGAAC	9.1372	1.80615	Tregs	lean	0.282332	0.282332
scg_2_N61AGGGAGTCACCAAAGG	-2.48369	12.2566	SC_M	lean	0.168083	0.2
scg_2_N61AGGGCCTCAATAGAGT	8.14652	-4.39194	Endothelial cells	lean	0.611877	0.611877
scg_2_N61AGGGCTCAGTATGGAT	3.76512	11.2487	Macrophages	lean	0.217781	0.217781
scg_2_N61AGGGCTCTCCCTTGGT	8.7384	2.2869	Tregs	lean	0.171241	0.2
scg_2_N61AGGGTCCAGTGGATTA	-0.954819	-5.42215	SC_NM	lean	0.112349	0.2
scg_2_N61AGGGTTTTCAAGTTGC	-6.49935	-4.65463	SC_NM	lean	0.09311	0.2
scg_2_N61AGGTAGGGTTTACGAC	8.94952	-3.63658	Endothelial cells	lean	0.523817	0.523817
scg_2_N61AGGTCATTCGCTTGCT	11.4537	8.19415	DCs	lean	0.135129	0.2
scg_2_N61AGGTGTTAGCTCCCTT	9.21663	-13.5422	Pericytes	lean	0.180333	0.2
scg_2_N61AGGTTACAGCCAAGCA	-7.98284	2.92706	SC_NM	lean	0.0697006	0.2
scg_2_N61AGGTTGTCAGGGAATC	-0.202155	-1.26911	SC_M	lean	0.245209	0.245209
scg_2_N61AGGTTGTCATGAGTAA	-4.25682	-6.02837	SC_NM	lean	0.170196	0.2
scg_2_N61AGTAACCCACGCAGTC	7.25568	11.6134	Macrophages	lean	0.248094	0.248094
scg_2_N61AGTAACCCAGAAGCGT	8.97475	10.8716	Macrophages	lean	0.235487	0.235487
scg_2_N61AGTAACCGTCCTTGTC	7.93479	11.3821	Macrophages	lean	0.187218	0.2
scg_2_N61AGTACCAAGCTGAGTG	-1.42316	3.47808	SC_NM	lean	0.111727	0.2
scg_2_N61AGTACCAGTTAGGAGC	15.0413	-5.00119	Endothelial cells	lean	0.411686	0.411686
scg_2_N61AGTACTGCAACCAACT	6.27708	11.7032	Macrophages	lean	0.157998	0.2
scg_2_N61AGTACTGCAAGATGTA	11.6683	-7.04052	Endothelial cells	lean	0.327014	0.327014
scg_2_N61AGTACTGCAATAGTCC	-3.0077	-2.52184	SC_NM	lean	0.0751198	0.2
scg_2_N61AGTACTGCAGTGCGCT	-2.09701	11.7493	SC_M	lean	0.149736	0.2
scg_2_N61AGTACTGTCGAGCCAC	3.27512	1.93588	SC_NM	lean	0.158124	0.2
scg_2_N61AGTAGCTCAAGTGGAC	9.39288	9.85077	Macrophages	lean	0.125973	0.2
scg_2_N61AGTAGTCCAACTGGTT	14.6353	-4.47263	Endothelial cells	lean	0.606142	0.606142
scg_2_N61AGTAGTCGTGTAACGG	-1.44012	-2.54968	SC_NM	lean	0.0598487	0.2
scg_2_N61AGTAGTCTCTACTGCC	11.6804	-6.96838	Endothelial cells	lean	0.292868	0.292868
scg_2_N61AGTCAACTCTCGACCT	3.78934	11.1227	Macrophages	lean	0.2513	0.2513
scg_2_N61AGTCACAGTTCTTGCC	-5.58384	2.93006	SC_NM	lean	0.0622659	0.2
scg_2_N61AGTCTCCGTAACATGA	-4.13579	-2.0764	SC_NM	lean	0.0896998	0.2
scg_2_N61AGTCTCCTCTATTCGT	7.95303	-9.10308	Endothelial cells	lean	0.318215	0.318215
scg_2_N61AGTGACTCAAGTAGTA	0.184012	-12.9691	Neurons	lean	0.243645	0.243645
scg_2_N61AGTGCCGCACCGTGAC	12.7201	-6.14108	Endothelial cells	lean	0.227054	0.227054
scg_2_N61AGTGCCGCAGAGATTA	-1.76847	12.7319	SC_M	lean	0.218705	0.218705
scg_2_N61AGTGCCGGTCCTTAAG	-2.59383	13.0146	SC_M	lean	0.182405	0.2
scg_2_N61AGTGTTGGTTATCCAG	-6.23925	0.901348	SC_NM	lean	0.17288	0.2
scg_2_N61AGTGTTGTCTGCTAGA	-5.3479	-6.50103	SC_NM	lean	0.0921006	0.2
scg_2_N61AGTTAGCAGTATTAGG	-3.94826	-4.56233	SC_NM	lean	0.0928189	0.2
scg_2_N61AGTTAGCGTAAGGCCA	3.28501	1.89572	SC_NM	lean	0.101668	0.2
scg_2_N61AGTTAGCTCTCACTCG	-7.05272	-4.48424	SC_NM	lean	0.0595014	0.2
scg_2_N61AGTTCCCGTATCACGT	-1.86122	12.7041	SC_M	lean	0.103067	0.2
scg_2_N61AGTTCGACATCACAGT	-7.62005	2.73526	SC_NM	lean	0.0584439	0.2
scg_2_N61AGTTCGAGTAATTGGA	-3.5972	-5.85123	SC_NM	lean	0.0706814	0.2
scg_2_N61ATACCGAAGGCACAAC	-1.92152	12.339	SC_M	lean	0.222898	0.222898
scg_2_N61ATACCGATCTATTTCG	-1.79108	2.60673	SC_NM	lean	0.148551	0.2
scg_2_N61ATACCTTCAAAGACGC	-2.04392	-0.478219	SC_NM	lean	0.0721862	0.2
scg_2_N61ATACCTTCAAGAGTGC	-4.15394	-5.22804	SC_NM	lean	0.10549	0.2
scg_2_N61ATACCTTGTGCGGATA	12.6935	9.21872	DCs	lean	0.0404235	0.2
scg_2_N61ATACCTTTCCATTTGT	-4.37119	-1.21207	SC_NM	lean	0.0712031	0.2
scg_2_N61ATACTTCAGTCTAGCT	-3.03696	-1.78133	SC_NM	lean	0.0397914	0.2
scg_2_N61ATACTTCCAACAGATA	14.2201	-1.26084	Endothelial cells	lean	1.61286	0.8
scg_2_N61ATAGACCTCAGCAATC	-1.52672	-5.9956	SC_NM	lean	0.0864734	0.2
scg_2_N61ATAGAGAAGACCTCAT	-5.42446	1.1491	SC_NM	lean	0.0902957	0.2
scg_2_N61ATAGAGATCATCACAG	5.86906	12.0037	Macrophages	lean	0.121784	0.2
scg_2_N61ATAGGCTAGGTATCTC	-1.94342	12.1687	SC_M	lean	0.201642	0.201642
scg_2_N61ATATCCTAGTAGACAT	14.4131	-5.39224	Endothelial cells	lean	0.796298	0.796298
scg_2_N61ATATCCTCAAGGGTCA	6.86616	-12.1868	Pericytes	lean	0.355116	0.355116
scg_2_N61ATATCCTTCGAGAAGC	6.23345	9.61729	Macrophages	lean	0.214066	0.214066
scg_2_N61ATCACAGCAACAACAA	-5.73069	-2.42586	SC_NM	lean	0.0551379	0.2
scg_2_N61ATCACAGGTATGGGAC	8.02001	-3.84069	Endothelial cells	lean	0.527818	0.527818
scg_2_N61ATCACGAAGATGTTAG	7.78685	11.8159	Macrophages	lean	0.135843	0.2
scg_2_N61ATCACGAGTCGAATGG	7.7027	-7.86325	Endothelial cells	lean	0.283755	0.283755
scg_2_N61ATCACTTTCGGTAACT	-5.03154	1.15822	SC_NM	lean	0.0546432	0.2
scg_2_N61ATCAGGTCAACCCTCT	-6.6393	5.62455	SC_NM	lean	0.0567012	0.2
scg_2_N61ATCAGGTCACCAAATC	-2.0644	-2.23417	SC_NM	lean	0.0727555	0.2
scg_2_N61ATCAGGTTCCGAACGC	-6.81776	-3.21948	SC_NM	lean	0.0232941	0.2
scg_2_N61ATCAGGTTCTTGAGCA	-2.8967	13.1168	SC_M	lean	0.169345	0.2
scg_2_N61ATCATTCAGACCTCAT	2.61523	0.753961	SC_NM	lean	0.0868268	0.2
scg_2_N61ATCCACCAGGATGAGA	-2.36621	-5.37722	SC_NM	lean	0.0537235	0.2
scg_2_N61ATCCACCAGTGGGAAA	2.1969	-1.14794	SC_NM	lean	0.0517886	0.2
scg_2_N61ATCCCTGGTAAGCAAT	-6.07276	4.91623	SC_NM	lean	0.0615185	0.2
scg_2_N61ATCCCTGTCAAAGACA	-0.886144	11.5937	SC_M	lean	0.191731	0.2
scg_2_N61ATCCCTGTCTAGGCCG	-2.66689	12.4843	SC_M	lean	0.176382	0.2
scg_2_N61ATCCGTCTCTGTCCCA	-6.14824	-6.40792	SC_NM	lean	0.0952254	0.2
scg_2_N61ATCCTATTCAACCCGG	3.26694	2.13848	SC_NM	lean	0.136805	0.2
scg_2_N61ATCGATGGTAGTGATA	-5.35471	-5.19228	SC_NM	lean	0.142023	0.2
scg_2_N61ATCGATGTCGAGGCAA	6.30635	11.1659	Macrophages	lean	0.358762	0.358762
scg_2_N61ATCGCCTGTTCTTGTT	8.78016	-12.7829	Pericytes	lean	0.391402	0.391402
scg_2_N61ATCGGATCATTGTCGA	14.72	-2.32478	Endothelial cells	lean	1.44779	0.8
scg_2_N61ATCGGCGGTGTCTTCC	-0.689939	-5.05313	SC_NM	lean	0.138936	0.2
scg_2_N61ATCGTAGTCTAAGCCA	-4.9788	-1.57228	SC_NM	lean	0.0229452	0.2
scg_2_N61ATCGTGAAGCATTTGC	-4.30573	-1.72959	SC_NM	lean	0.0456885	0.2
scg_2_N61ATCGTGAAGGATCATA	13.6056	-5.57986	Endothelial cells	lean	0.312949	0.312949
scg_2_N61ATCTCTAGTCGTCGGT	-5.24038	1.88087	SC_NM	lean	0.0724527	0.2
scg_2_N61ATCTTCAAGAACCCGA	-2.20137	12.2609	SC_M	lean	0.155974	0.2
scg_2_N61ATCTTCAAGCACCCAC	-2.52968	-0.467185	SC_NM	lean	0.073499	0.2
scg_2_N61ATCTTCAAGGCGAACT	-7.24825	-3.71666	SC_NM	lean	0.0702941	0.2
scg_2_N61ATGACCAAGTAAAGCT	-3.38705	-2.39251	SC_NM	lean	0.0763124	0.2
scg_2_N61ATGACCACAAAGGATT	9.06496	-13.1094	Pericytes	lean	0.340318	0.340318
scg_2_N61ATGACCACAGCGGTCT	8.35603	-8.25339	Endothelial cells	lean	0.432199	0.432199
scg_2_N61ATGACCAGTATGTCAC	-7.37901	-3.4332	SC_NM	lean	0.0703904	0.2
scg_2_N61ATGACCAGTTGTCCCT	1.3768	16.4227	Microglia	lean	0.235365	0.235365
scg_2_N61ATGAGGGCACGTAGTT	8.41391	-3.94542	Endothelial cells	lean	0.477807	0.477807
scg_2_N61ATGATCGAGGTTTACC	-7.55129	5.10365	SC_NM	lean	0.0913112	0.2
scg_2_N61ATGATCGGTGAGCGAT	14.497	-2.88868	Endothelial cells	lean	0.558947	0.558947
scg_2_N61ATGCATGGTAGCTGAG	-5.83992	-1.55813	SC_NM	lean	0.0909776	0.2
scg_2_N61ATGCGATCAACGCATT	7.44666	9.45698	Macrophages	lean	0.221682	0.221682
scg_2_N61ATGGAGGTCAATCTTC	7.16543	-7.53086	Endothelial cells	lean	0.580244	0.580244
scg_2_N61ATGGGAGAGACCACGA	8.59066	4.14325	Tregs	lean	0.155293	0.2
scg_2_N61ATGGGAGCACTGCGAC	1.65555	2.65101	SC_NM	lean	0.149134	0.2
scg_2_N61ATGGGAGGTTAATGAG	12.5491	-6.25759	Endothelial cells	lean	0.474399	0.474399
scg_2_N61ATGGGTTAGCACCGAA	2.76026	2.21704	SC_NM	lean	0.136718	0.2
scg_2_N61ATGGTTGCAAGTGGTG	9.01089	-13.1682	Pericytes	lean	0.290527	0.290527
scg_2_N61ATGGTTGTCAGAGTGG	7.82762	-12.6398	Pericytes	lean	0.280204	0.280204
scg_2_N61ATGTCTTCACGGCACT	6.48768	9.49929	Macrophages	lean	0.157225	0.2
scg_2_N61ATTACCTCAGCTATTG	8.46397	-3.72201	Endothelial cells	lean	0.52039	0.52039
scg_2_N61ATTACTCTCATACGGT	9.38944	-4.24681	Endothelial cells	lean	0.532553	0.532553
scg_2_N61ATTATCCCACTGGATT	9.87645	-2.21215	Endothelial cells	lean	0.663742	0.663742
scg_2_N61ATTCAGGAGAAATGGG	9.72762	8.8088	Macrophages	lean	0.27904	0.27904
scg_2_N61ATTCAGGAGCTTCATG	-2.61605	12.3242	SC_M	lean	0.156401	0.2
scg_2_N61ATTCCATAGGCTAAAT	-1.22698	12.0342	SC_M	lean	0.176552	0.2
scg_2_N61ATTCCATTCTTAATCC	7.03406	-12.3658	Pericytes	lean	0.359441	0.359441
scg_2_N61ATTCCTAAGAAGGATG	15.2437	-4.84901	Endothelial cells	lean	0.398662	0.398662
scg_2_N61ATTCGTTCAAATGATG	-1.34346	12.9173	SC_M	lean	0.157221	0.2
scg_2_N61ATTCGTTCACCTGCAG	-2.02498	12.4626	SC_M	lean	0.216762	0.216762
scg_2_N61ATTCTACAGGTCCTGC	-3.43807	-1.86878	SC_NM	lean	0.0321615	0.2
scg_2_N61ATTCTTGAGCGACAGT	-0.241817	-4.46531	SC_NM	lean	0.0690465	0.2
scg_2_N61ATTCTTGTCTACACTT	8.98921	-12.7508	Pericytes	lean	0.452453	0.452453
scg_2_N61ATTGGGTAGGTTCTAC	-4.33532	-0.95869	SC_NM	lean	0.0921207	0.2
scg_2_N61ATTGGGTAGTCTAGAA	-4.52017	2.82399	SC_NM	lean	0.0386089	0.2
scg_2_N61ATTGGGTCACGTCGGT	9.37735	10.9383	Macrophages	lean	0.140715	0.2
scg_2_N61ATTGTTCAGGTAACTA	1.62357	16.0793	Microglia	lean	0.146201	0.2
scg_2_N61ATTGTTCGTTCGTACA	-2.32501	12.8377	SC_M	lean	0.188105	0.2
scg_2_N61ATTGTTCTCACAAGAA	-1.80927	12.0641	SC_M	lean	0.195283	0.2
scg_2_N61ATTTACCGTTGCTCAA	-8.16823	3.28491	SC_NM	lean	0.0556819	0.2
scg_2_N61ATTTACCTCATCTATC	-2.14999	4.08935	SC_NM	lean	0.0794293	0.2
scg_2_N61ATTTCACCACCCAACG	8.28694	-13.143	Pericytes	lean	0.405717	0.405717
scg_2_N61ATTTCTGGTGCAGGAT	4.04338	11.1889	Macrophages	lean	0.19544	0.2
scg_2_N61CAAAGAAAGGCTCAAG	13.2295	9.02091	DCs	lean	0.142525	0.2
scg_2_N61CAAAGAAAGTTTGAGA	7.26939	11.9283	Macrophages	lean	0.176907	0.2
scg_2_N61CAAAGAAGTCGGCCTA	8.02402	10.4858	Macrophages	lean	0.281101	0.281101
scg_2_N61CAACAGTAGGTTGACG	-4.26988	0.949572	SC_NM	lean	0.0512422	0.2
scg_2_N61CAACCAAGTTGTAGCT	-2.5764	12.6577	SC_M	lean	0.160698	0.2
scg_2_N61CAACCAATCGACGCTG	3.31972	1.28053	SC_NM	lean	0.0526193	0.2
scg_2_N61CAACCTCAGCTTGTGT	8.6625	10.5975	Macrophages	lean	0.150717	0.2
scg_2_N61CAACCTCAGGGTTAGC	8.0729	8.4484	Macrophages	lean	0.234239	0.234239
scg_2_N61CAACCTCGTATCACCA	0.140025	-13.0659	Neurons	lean	0.177567	0.2
scg_2_N61CAACCTCGTGTTCGAT	8.36328	3.64885	Tregs	lean	0.118297	0.2
scg_2_N61CAACGATCATCCTAAG	4.31062	11.7852	Macrophages	lean	0.134783	0.2
scg_2_N61CAACGATGTAGCCAGA	0.559143	8.94588	SC_M	lean	0.108678	0.2
scg_2_N61CAACGGCCATGGGTCC	9.77406	-2.64416	Endothelial cells	lean	0.532064	0.532064
scg_2_N61CAACGGCGTGTGCCTG	12.5643	-6.24277	Endothelial cells	lean	0.392126	0.392126
scg_2_N61CAACGGCTCGCGCCAA	-6.67746	-3.09931	SC_NM	lean	0.0749609	0.2
scg_2_N61CAAGAGGCAGAGGCAT	-5.72933	-4.03536	SC_NM	lean	0.0375097	0.2
scg_2_N61CAAGAGGGTGCTAGCC	-0.379714	-3.7084	SC_NM	lean	0.094496	0.2
scg_2_N61CAAGCTATCGTGTCAA	8.94471	-13.3764	Pericytes	lean	0.359613	0.359613
scg_2_N61CAATCGACACTTCAAG	0.441631	9.60711	SC_M	lean	0.133656	0.2
scg_2_N61CAATCGATCTTCTTCC	1.60874	-0.955119	SC_NM	lean	0.0663745	0.2
scg_2_N61CAATGACCACTCCACT	7.34032	9.41326	Macrophages	lean	0.224905	0.224905
scg_2_N61CAATGACTCGTACACA	-1.91078	12.6193	SC_M	lean	0.173329	0.2
scg_2_N61CAATGACTCTACTTCA	4.74704	11.4666	Macrophages	lean	0.171646	0.2
scg_2_N61CAATTTCGTGGATTTC	-3.15558	12.645	SC_M	lean	0.176271	0.2
scg_2_N61CACAACACACTGCTTC	-2.9485	11.4918	SC_M	lean	0.226176	0.226176
scg_2_N61CACAACACAGAATCGG	1.51038	16.497	Microglia	lean	0.242391	0.242391
scg_2_N61CACACAAAGATGTTGA	-2.80392	-5.57568	SC_NM	lean	0.120575	0.2
scg_2_N61CACACAAAGGTATAGT	12.1259	-6.6514	Endothelial cells	lean	0.472138	0.472138
scg_2_N61CACACAATCTCATTAC	8.80657	2.00251	Tregs	lean	0.246929	0.246929
scg_2_N61CACAGATCAAATCCCA	-2.3336	12.4277	SC_M	lean	0.225415	0.225415
scg_2_N61CACAGATCACCAATTG	10.2693	-4.00042	Endothelial cells	lean	0.36915	0.36915
scg_2_N61CACATGAAGTGGAATT	-4.83741	1.49291	SC_NM	lean	0.0553589	0.2
scg_2_N61CACATGAAGTGGTTCT	-5.97661	-3.83421	SC_NM	lean	0.0752955	0.2
scg_2_N61CACCGTTAGGGTGAAA	9.67597	3.7728	Tregs	lean	0.118392	0.2
scg_2_N61CACGAATAGGCCACCT	0.592682	9.16652	SC_M	lean	0.149839	0.2
scg_2_N61CACGGGTAGAGTGAAG	1.18265	16.6873	Microglia	lean	0.186424	0.2
scg_2_N61CACGTGGAGCACGTCC	7.09482	11.6074	Macrophages	lean	0.230501	0.230501
scg_2_N61CACGTGGAGTACAGAT	-2.36241	-3.11029	SC_NM	lean	0.0626155	0.2
scg_2_N61CACGTGGTCCGGCTTT	-6.09914	-3.72779	SC_NM	lean	0.0712976	0.2
scg_2_N61CACGTTCAGTAATCCC	-3.03798	-5.65065	SC_NM	lean	0.112375	0.2
scg_2_N61CACGTTCAGTAGATCA	-7.29582	-5.63478	SC_NM	lean	0.0754038	0.2
scg_2_N61CACGTTCGTCTGTAAC	-2.87701	-0.210958	SC_NM	lean	0.0321686	0.2
scg_2_N61CACTAAGTCGAAGCAG	11.7562	9.75763	DCs	lean	0.203695	0.203695
scg_2_N61CACTAAGTCTTGCAAG	6.29495	11.4374	Macrophages	lean	0.198096	0.2
scg_2_N61CACTGAACAGATCCTA	8.66332	-3.62338	Endothelial cells	lean	0.58623	0.58623
scg_2_N61CACTGAAGTGGGTTGA	-7.9341	2.75176	SC_NM	lean	0.166975	0.2
scg_2_N61CACTGAAGTTGCGTAT	14.795	-4.09215	Endothelial cells	lean	0.597613	0.597613
scg_2_N61CACTGTCCACGGATCC	-4.56307	-2.08669	SC_NM	lean	0.134115	0.2
scg_2_N61CACTTCGAGAGTGACC	1.16069	16.8021	Microglia	lean	0.169448	0.2
scg_2_N61CACTTCGAGCAATAGT	8.34918	-7.92112	Endothelial cells	lean	0.55268	0.55268
scg_2_N61CAGAGCCTCATCCCGT	-1.16736	-1.02655	SC_NM	lean	0.11348	0.2
scg_2_N61CAGATACGTATGATCC	-3.08148	12.9308	SC_M	lean	0.186608	0.2
scg_2_N61CAGATACTCCGATAGT	-3.29179	-2.33343	SC_NM	lean	0.0673377	0.2
scg_2_N61CAGATACTCGGCATAT	-1.62454	12.0596	SC_M	lean	0.217455	0.217455
scg_2_N61CAGATCATCATTTCGT	-3.05494	12.7949	SC_M	lean	0.201078	0.201078
scg_2_N61CAGCACGAGGCTAAAT	-4.76512	1.96951	SC_NM	lean	0.131004	0.2
scg_2_N61CAGCACGAGTCGAATA	11.4357	9.5693	DCs	lean	0.293066	0.293066
scg_2_N61CAGCACGCAAACGAGC	-6.44361	-3.61532	SC_NM	lean	0.0783431	0.2
scg_2_N61CAGCAGCAGTAGAGTT	-1.42147	3.92051	SC_NM	lean	0.189934	0.2
scg_2_N61CAGCAGCCACCCTAGG	-7.23864	5.58362	SC_NM	lean	0.122205	0.2
scg_2_N61CAGCAGCTCTGGCTGG	15.1457	-4.42639	Endothelial cells	lean	0.738778	0.738778
scg_2_N61CAGCCAGCACGGATCC	11.5697	9.78687	DCs	lean	0.171134	0.2
scg_2_N61CAGCCAGCAGAGGCTA	-0.573359	-1.08002	SC_NM	lean	0.0622611	0.2
scg_2_N61CAGCCAGTCCTGATAG	6.58316	11.6529	Macrophages	lean	0.187185	0.2
scg_2_N61CAGCGTGAGGTGTGAC	8.72792	11.3579	Macrophages	lean	0.167444	0.2
scg_2_N61CAGGCCAAGCACACCC	1.75531	16.6157	Microglia	lean	0.185904	0.2
scg_2_N61CAGGTATAGCAACTTC	14.8779	-1.38402	Endothelial cells	lean	1.27013	0.8
scg_2_N61CAGGTATGTCGCAGTC	13.7572	-1.133	Endothelial cells	lean	0.685256	0.685256
scg_2_N61CAGGTATTCCGTTTCG	-3.13825	12.3963	SC_M	lean	0.191246	0.2
scg_2_N61CAGTTAGAGGTACATA	10.0594	-2.14641	Endothelial cells	lean	0.569165	0.569165
scg_2_N61CAGTTAGGTAATACCC	-4.241	-2.25432	SC_NM	lean	0.0419364	0.2
scg_2_N61CAGTTCCAGTATAGAC	1.6492	16.2631	Microglia	lean	0.123807	0.2
scg_2_N61CAGTTCCCAGTAGATA	2.85142	1.2898	SC_NM	lean	0.14442	0.2
scg_2_N61CAGTTCCGTGGCTCTG	-2.22313	11.9336	SC_M	lean	0.232721	0.232721
scg_2_N61CATAAGCAGTCTGTAC	-7.48063	3.35139	SC_NM	lean	0.0531343	0.2
scg_2_N61CATAAGCCACCTCGTT	-1.72809	11.195	SC_M	lean	0.289519	0.289519
scg_2_N61CATAAGCCAGCTGTTA	-5.99537	-4.55599	SC_NM	lean	0.0856012	0.2
scg_2_N61CATACAGAGAAGGGAT	-7.87608	3.67113	SC_NM	lean	0.0783615	0.2
scg_2_N61CATACAGCACTCAAGT	4.83915	10.9105	Macrophages	lean	0.138304	0.2
scg_2_N61CATACAGCATTCCTCG	8.35239	-8.94433	Endothelial cells	lean	0.246479	0.246479
scg_2_N61CATACCCCATGTCAGT	-3.17295	12.2967	SC_M	lean	0.194879	0.2
scg_2_N61CATACCCGTACCTGTA	-1.23997	11.4353	SC_M	lean	0.166685	0.2
scg_2_N61CATACTTGTACGGCAA	7.43848	8.84776	Macrophages	lean	0.134022	0.2
scg_2_N61CATACTTTCTGCATGA	-1.98561	-2.45319	SC_NM	lean	0.127674	0.2
scg_2_N61CATCCACCAAGGTACG	1.45783	16.4412	Microglia	lean	0.266308	0.266308
scg_2_N61CATCCACCAATACGCT	8.40195	10.2361	Macrophages	lean	0.185906	0.2
scg_2_N61CATCCACTCGGAGTGA	4.56012	11.3597	Macrophages	lean	0.199913	0.2
scg_2_N61CATCCGTCACCAGTAT	12.4807	7.60586	DCs	lean	0.137166	0.2
scg_2_N61CATCCGTCATGACTAC	-6.56607	-6.28896	SC_NM	lean	0.0863325	0.2
scg_2_N61CATCCGTTCGAGAGCA	14.3301	-0.27864	Endothelial cells	lean	1.65831	0.8
scg_2_N61CATCGTCCAAGTGCTT	-1.13761	-4.92666	SC_NM	lean	0.0999925	0.2
scg_2_N61CATCGTCCATACAGGG	11.0499	8.40092	DCs	lean	0.16263	0.2
scg_2_N61CATGCAACACCAGCCA	-5.28372	-5.14629	SC_NM	lean	0.0294302	0.2
scg_2_N61CATGCAACACGACCTG	8.35219	-7.82582	Endothelial cells	lean	0.506949	0.506949
scg_2_N61CATGCCTGTTTCGCTC	4.76947	11.9778	Macrophages	lean	0.0964276	0.2
scg_2_N61CATGCCTTCTAGGCAT	-1.83779	3.01061	SC_NM	lean	0.0730831	0.2
scg_2_N61CATGCTCAGACGTCGA	13.9325	-0.0629099	Endothelial cells	lean	1.60714	0.8
scg_2_N61CATGCTCAGAGAGCGG	-1.17378	11.8689	SC_M	lean	0.0515001	0.2
scg_2_N61CATGCTCAGCCTTCTC	-1.79889	-0.501493	SC_NM	lean	0.0826695	0.2
scg_2_N61CATGCTCCAATTGGTC	6.81336	9.89704	Macrophages	lean	0.193028	0.2
scg_2_N61CATGCTCTCGGAAACG	-8.10536	-5.41446	SC_NM	lean	0.0576933	0.2
scg_2_N61CATGGATTCCATACTT	-1.86681	-2.34601	SC_NM	lean	0.0446843	0.2
scg_2_N61CATGGTAAGACTACGG	-1.32098	3.1491	SC_NM	lean	0.100344	0.2
scg_2_N61CATGGTACAAGCAGGT	14.191	-1.05038	Endothelial cells	lean	0.805289	0.8
scg_2_N61CATTCCGTCTGCAGCG	-1.57098	12.1836	SC_M	lean	0.111339	0.2
scg_2_N61CATTCTACACCCTGAG	0.659832	-13.2038	Neurons	lean	0.0240919	0.2
scg_2_N61CATTGCCTCACTCACC	4.21417	11.6936	Macrophages	lean	0.141033	0.2
scg_2_N61CATTGCCTCCGATGTA	-2.9107	11.4493	SC_M	lean	0.213943	0.213943
scg_2_N61CATTGTTAGGTAGTCG	-1.75704	11.5192	SC_M	lean	0.160007	0.2
scg_2_N61CATTGTTTCATTGCCC	6.71912	11.2716	Macrophages	lean	0.21718	0.21718
scg_2_N61CCAAGCGTCAATCCAG	-2.29407	-3.13499	SC_NM	lean	0.0893564	0.2
scg_2_N61CCAATGACAGCTCATA	2.41998	2.92121	SC_NM	lean	0.312913	0.312913
scg_2_N61CCAATTTAGATCGGTG	6.55149	9.36881	Macrophages	lean	0.255337	0.255337
scg_2_N61CCAATTTCAACCTATG	7.95585	9.47122	Macrophages	lean	0.139777	0.2
scg_2_N61CCACAAAAGACTACCT	11.4008	9.37501	DCs	lean	0.356755	0.356755
scg_2_N61CCACACTTCCGCTGTT	9.09799	1.82647	Tregs	lean	0.304889	0.304889
scg_2_N61CCACGTTCACGGTGTC	9.26892	-3.27671	Endothelial cells	lean	0.5686	0.5686
scg_2_N61CCACGTTCAGCGCTTG	-4.33749	-4.56671	SC_NM	lean	0.151805	0.2
scg_2_N61CCACTTGAGCGGGTAT	-2.07167	12.3682	SC_M	lean	0.182068	0.2
scg_2_N61CCATAAGAGCGATGAC	-4.6454	-1.69256	SC_NM	lean	0.0630648	0.2
scg_2_N61CCATAAGGTGCATGAG	12.5002	-6.29884	Endothelial cells	lean	0.50544	0.50544
scg_2_N61CCATCACCACGTCTCT	14.9333	-5.34383	Endothelial cells	lean	0.557732	0.557732
scg_2_N61CCCAACTCACACTGGC	8.32367	3.85401	Tregs	lean	0.224813	0.224813
scg_2_N61CCCATTGAGAACAGGA	0.75094	-13.1299	Neurons	lean	0.0304248	0.2
scg_2_N61CCCATTGGTACCGGCT	15.1507	-5.06284	Endothelial cells	lean	0.670499	0.670499
scg_2_N61CCCATTGTCCAAGAGG	-1.22761	11.7604	SC_M	lean	0.177185	0.2
scg_2_N61CCCATTGTCTTTGCAT	-5.28494	-3.57255	SC_NM	lean	0.0890427	0.2
scg_2_N61CCCGAAGCATCCGAAT	-1.28657	12.3644	SC_M	lean	0.19773	0.2
scg_2_N61CCCGAAGTCGGAGTGA	-4.81655	-3.12721	SC_NM	lean	0.0773113	0.2
scg_2_N61CCCTAACCAATTCACG	-1.814	11.8654	SC_M	lean	0.192046	0.2
scg_2_N61CCCTAACTCGCGTAGC	-2.58549	12.3783	SC_M	lean	0.222699	0.222699
scg_2_N61CCCTCTCGTTATGTGC	8.81121	-12.9004	Pericytes	lean	0.331177	0.331177
scg_2_N61CCCTCTCTCTTCACAT	8.3588	-8.67364	Endothelial cells	lean	0.303869	0.303869
scg_2_N61CCCTTAGCACAGAGAC	13.6316	-5.51646	Endothelial cells	lean	0.665623	0.665623
scg_2_N61CCGAACGAGGTTTACC	-2.34199	-2.3622	SC_NM	lean	0.0903191	0.2
scg_2_N61CCGCAAGAGAAGTGTT	-0.521165	-2.13876	SC_NM	lean	0.0894945	0.2
scg_2_N61CCGCAAGAGGTATCTC	-1.45083	-3.1763	SC_NM	lean	0.163365	0.2
scg_2_N61CCGCAAGGTTGACGGA	14.9612	-3.55079	Endothelial cells	lean	0.939005	0.8
scg_2_N61CCGGACACACGCGGTT	14.6661	-4.38346	Endothelial cells	lean	0.59658	0.59658
scg_2_N61CCGGTGACATGGAACG	3.29385	1.30297	SC_NM	lean	0.0770034	0.2
scg_2_N61CCGTAGGAGCAGCCCT	0.566052	8.90953	SC_M	lean	0.122233	0.2
scg_2_N61CCGTGAGAGGATGAGA	-7.47313	-5.46225	SC_NM	lean	0.061765	0.2
scg_2_N61CCGTGAGGTGCTTATG	4.07795	11.703	Macrophages	lean	0.188948	0.2
scg_2_N61CCGTGAGTCCAATCCC	-6.07022	-4.17311	SC_NM	lean	0.0883128	0.2
scg_2_N61CCGTTCAAGCTGGAGT	-3.70022	-2.90036	SC_NM	lean	0.0953531	0.2
scg_2_N61CCGTTCAAGGAACGCT	-2.8189	-6.70766	SC_NM	lean	0.0834352	0.2
scg_2_N61CCGTTCAAGGTTGCCC	8.71518	2.11318	Tregs	lean	0.173451	0.2
scg_2_N61CCGTTCAGTAACCCGC	-2.1212	12.3175	SC_M	lean	0.21926	0.21926
scg_2_N61CCTAACCGTGAGCCAA	8.52959	-4.82835	Endothelial cells	lean	0.571063	0.571063
scg_2_N61CCTAAGACATTGGCAT	-3.013	12.665	SC_M	lean	0.166819	0.2
scg_2_N61CCTAAGAGTGGCGTAA	-1.32289	12.5554	SC_M	lean	0.0712858	0.2
scg_2_N61CCTACGTTCATTATCC	-1.33447	-6.48222	SC_NM	lean	0.0895398	0.2
scg_2_N61CCTACGTTCGATAACC	-6.82991	-4.68801	SC_NM	lean	0.0839696	0.2
scg_2_N61CCTATCGGTGGATTTC	-0.49285	-4.516	SC_NM	lean	0.0481265	0.2
scg_2_N61CCTCAACCAAAGGCTG	3.86869	2.32207	SC_NM	lean	0.117853	0.2
scg_2_N61CCTCAACCACAATGAA	-6.42518	-3.92886	SC_NM	lean	0.0645502	0.2
scg_2_N61CCTCAACGTAGTACGG	-1.79181	11.6469	SC_M	lean	0.183348	0.2
scg_2_N61CCTCACAGTTCTTGCC	-5.44967	-2.26929	SC_NM	lean	0.0208396	0.2
scg_2_N61CCTCACATCATCTATC	0.147707	-0.922403	SC_NM	lean	0.0800561	0.2
scg_2_N61CCTCAGTCACAGACGA	-7.42301	3.73292	SC_NM	lean	0.0506033	0.2
scg_2_N61CCTCAGTCAGTAACGG	-1.41073	12.3623	SC_M	lean	0.17732	0.2
scg_2_N61CCTCAGTTCTTTGCTA	0.641342	9.04809	SC_M	lean	0.178561	0.2
scg_2_N61CCTCCAACAAGAGGCT	-3.44865	-3.66393	SC_NM	lean	0.0725847	0.2
scg_2_N61CCTCCTCCAGTTTCGA	-5.32945	-3.28833	SC_NM	lean	0.0593571	0.2
scg_2_N61CCTCCTCCATCATCTT	-3.82772	-1.45689	SC_NM	lean	0.0383274	0.2
scg_2_N61CCTCCTCGTTAACCTG	3.47445	0.925127	SC_NM	lean	0.135085	0.2
scg_2_N61CCTGCATCAACAGATA	-6.40823	5.08012	SC_NM	lean	0.146409	0.2
scg_2_N61CCTGCATTCATGAAAG	6.84046	9.40951	Macrophages	lean	0.162391	0.2
scg_2_N61CCTGTTGGTCAAGCCC	-0.15661	-1.64902	SC_NM	lean	0.101786	0.2
scg_2_N61CCTTTGGCAGGAAGTC	2.97126	-1.8396	SC_NM	lean	0.141002	0.2
scg_2_N61CCTTTGGGTCGGAAAC	3.38298	2.44053	SC_NM	lean	0.105274	0.2
scg_2_N61CGAAGGATCAGCAGAG	-1.85198	12.8469	SC_M	lean	0.194378	0.2
scg_2_N61CGAAGGATCCACTAGA	9.3401	7.5805	Macrophages	lean	0.348908	0.348908
scg_2_N61CGAAGTTGTCTCGGAC	-1.85385	-3.9737	SC_NM	lean	0.12686	0.2
scg_2_N61CGAAGTTTCGTAACAC	-2.36659	13.2116	SC_M	lean	0.242075	0.242075
scg_2_N61CGAATTGTCCCTGGTT	-2.16493	12.809	SC_M	lean	0.208574	0.208574
scg_2_N61CGAGGCTCAAGACAAT	7.18667	10.9822	Macrophages	lean	0.13626	0.2
scg_2_N61CGAGGCTGTCTAACGT	6.25011	12.0624	Macrophages	lean	0.154298	0.2
scg_2_N61CGAGTGCTCTTCGTGC	-1.19756	11.712	SC_M	lean	0.156705	0.2
scg_2_N61CGAGTTAGTGTTAGCT	-2.62067	12.9686	SC_M	lean	0.113353	0.2
scg_2_N61CGATCGGAGACTTCGT	13.781	-0.237	Endothelial cells	lean	1.56907	0.8
scg_2_N61CGATCGGAGCAACAAT	-3.07625	11.0841	SC_M	lean	0.242434	0.242434
scg_2_N61CGATGCGTCAAGCTTG	-5.85815	-1.84481	SC_NM	lean	0.045001	0.2
scg_2_N61CGATGGCAGGTCGCCT	-3.06291	12.0255	SC_M	lean	0.198344	0.2
scg_2_N61CGATGGCCATCGCTGG	5.98111	11.2648	Macrophages	lean	0.304377	0.304377
scg_2_N61CGCAGGTCAAGTTGGG	-3.88158	-3.96354	SC_NM	lean	0.0297043	0.2
scg_2_N61CGCAGGTGTATGGGAC	-0.550458	5.45698	SC_NM	lean	0.0668832	0.2
scg_2_N61CGCATAAGTGTGAGCA	-5.19818	-5.6216	SC_NM	lean	0.142291	0.2
scg_2_N61CGCATGGGTCCGGATC	1.26803	16.594	Microglia	lean	0.245676	0.245676
scg_2_N61CGCATGGGTGCGGCTT	-4.39104	-1.10356	SC_NM	lean	0.0861403	0.2
scg_2_N61CGCCAGATCTTAGGAC	0.674593	-3.5513	SC_NM	lean	0.047672	0.2
scg_2_N61CGCCATTAGGCCTGAA	-0.396223	-4.2557	SC_NM	lean	0.0677696	0.2
scg_2_N61CGCGTGATCCAAGCAT	-1.65906	-0.13252	SC_NM	lean	0.0761667	0.2
scg_2_N61CGGAACCCACACAGAG	-1.91222	11.6082	SC_M	lean	0.216688	0.216688
scg_2_N61CGGACACCAGAGAGGG	-1.27226	12.5422	SC_M	lean	0.207703	0.207703
scg_2_N61CGGACACTCCATCTCG	-1.83963	-5.93504	SC_NM	lean	0.193427	0.2
scg_2_N61CGGAGAAAGGTCCTGC	12.2121	8.94664	DCs	lean	0.0593451	0.2
scg_2_N61CGGAGAAGTCCGGTCA	10.1148	-1.78565	Endothelial cells	lean	0.616241	0.616241
scg_2_N61CGGAGAATCTAGATCG	14.8394	-1.67222	Endothelial cells	lean	1.14668	0.8
scg_2_N61CGGGTCAAGGTGCCTC	-0.158708	-0.161793	SC_NM	lean	0.0369812	0.2
scg_2_N61CGGGTCAGTAAGTCAA	3.04449	1.37448	SC_NM	lean	0.0702811	0.2
scg_2_N61CGGGTGTGTCGAGATG	3.32098	2.24831	SC_NM	lean	0.183019	0.2
scg_2_N61CGGGTGTGTGAGCCAA	13.4683	-1.68197	Endothelial cells	lean	1.30745	0.8
scg_2_N61CGGGTGTGTTATCCAG	-3.98687	-4.72214	SC_NM	lean	0.0940497	0.2
scg_2_N61CGGTCAGGTTTGTTGG	-4.19101	-6.07956	SC_NM	lean	0.14459	0.2
scg_2_N61CGTAAGTCACGGCGTT	11.4424	6.94366	DCs	lean	0.0301161	0.2
scg_2_N61CGTAATGAGATGTTAG	5.25856	11.5438	Macrophages	lean	0.147824	0.2
scg_2_N61CGTAATGAGGTCGTCC	2.45459	2.90879	SC_NM	lean	0.147633	0.2
scg_2_N61CGTAGTAGTACCGGAA	-2.62974	13.2573	SC_M	lean	0.133006	0.2
scg_2_N61CGTAGTATCTCGTCGT	8.57441	-12.5343	Pericytes	lean	0.293687	0.293687
scg_2_N61CGTCCATAGGTTCCGC	13.6949	-0.138438	Endothelial cells	lean	1.83672	0.8
scg_2_N61CGTCCATTCGCCGAAC	-6.40947	-2.26376	SC_NM	lean	0.059842	0.2
scg_2_N61CGTGAATAGCAAGCCA	4.98289	11.9749	Macrophages	lean	0.110121	0.2
scg_2_N61CGTGATAGTGTATCCA	9.22065	10.0984	Macrophages	lean	0.113517	0.2
scg_2_N61CGTGATATCAAGCCTA	3.8225	1.59304	SC_NM	lean	0.114733	0.2
scg_2_N61CGTGATATCTGTCTCG	-5.23425	-2.6292	SC_NM	lean	0.104184	0.2
scg_2_N61CGTGCTTAGCGGGTAT	9.29865	-4.37917	Endothelial cells	lean	0.506279	0.506279
scg_2_N61CGTTAGACAAGACCGA	9.34406	-13.1036	Pericytes	lean	0.286107	0.286107
scg_2_N61CGTTAGATCCGTGCGA	5.81369	11.7456	Macrophages	lean	0.120092	0.2
scg_2_N61CGTTCTGAGTACTGTC	13.3318	-1.80165	Endothelial cells	lean	1.28479	0.8
scg_2_N61CTAACCCAGGACATCG	-2.71622	11.764	SC_M	lean	0.230608	0.230608
scg_2_N61CTAACCCCACGTAGAG	-4.18775	-1.6218	SC_NM	lean	0.0358561	0.2
scg_2_N61CTAACCCTCCCGAACG	-2.63019	-2.60151	SC_NM	lean	0.0532854	0.2
scg_2_N61CTAACCCTCGAGCCTG	2.01185	-1.27537	SC_NM	lean	0.0795496	0.2
scg_2_N61CTAAGTGGTGTGAATA	-4.85673	-1.80823	SC_NM	lean	0.0246546	0.2
scg_2_N61CTACAGACATGCAGCC	-5.37156	-6.52653	SC_NM	lean	0.0639812	0.2
scg_2_N61CTACATTCATATCTGG	-7.65957	-3.35993	SC_NM	lean	0.0679638	0.2
scg_2_N61CTACATTTCGCTTACC	-5.08008	-6.70513	SC_NM	lean	0.0300028	0.2
scg_2_N61CTACCCAGTTGCCAAT	4.29593	11.2993	Macrophages	lean	0.237837	0.237837
scg_2_N61CTACCTGTCCGCACTT	-4.03784	-0.604585	SC_NM	lean	0.0658028	0.2
scg_2_N61CTACGGGCAGTCGGTC	-6.12167	-6.23906	SC_NM	lean	0.115246	0.2
scg_2_N61CTACGGGGTAGATGTA	-5.5907	-6.25164	SC_NM	lean	0.0971957	0.2
scg_2_N61CTAGACACAGTGCCTG	-5.21011	2.7226	SC_NM	lean	0.123637	0.2
scg_2_N61CTAGGTACAAGCGGAT	-5.00499	-2.52708	SC_NM	lean	0.0460076	0.2
scg_2_N61CTAGGTAGTTTGACAC	-4.69255	1.12364	SC_NM	lean	0.056239	0.2
scg_2_N61CTATAGGCAACTTCTT	9.09161	-13.5223	Pericytes	lean	0.462252	0.462252
scg_2_N61CTATAGGTCCTACTGC	11.4227	7.83138	DCs	lean	0.207181	0.207181
scg_2_N61CTATCCGTCCTATGGA	9.0713	-3.98188	Endothelial cells	lean	0.605692	0.605692
scg_2_N61CTATCTATCGTAGCCG	3.70431	11.1404	Macrophages	lean	0.167666	0.2
scg_2_N61CTCAACCTCTGAGCAT	9.15259	-4.43386	Endothelial cells	lean	0.523539	0.523539
scg_2_N61CTCAAGATCTGGACCG	-8.01126	3.88262	SC_NM	lean	0.0770697	0.2
scg_2_N61CTCAATTGTCTACAAC	7.00287	11.0955	Macrophages	lean	0.248863	0.248863
scg_2_N61CTCACTGCACACCGCA	8.29013	9.62946	Macrophages	lean	0.245241	0.245241
scg_2_N61CTCACTGCAGCCGGTT	0.268375	9.89439	SC_M	lean	0.193277	0.2
scg_2_N61CTCACTGTCCAGCTCT	-7.05362	-2.67236	SC_NM	lean	0.0933114	0.2
scg_2_N61CTCAGGGAGTAACGAT	12.8243	8.71797	DCs	lean	0.0383923	0.2
scg_2_N61CTCAGTCTCTACCTTA	3.52612	2.23621	SC_NM	lean	0.0803396	0.2
scg_2_N61CTCATCGGTACTAACC	8.7402	10.3903	Macrophages	lean	0.234136	0.234136
scg_2_N61CTCATGCCACTTTAGG	7.01098	10.8527	Macrophages	lean	0.382271	0.382271
scg_2_N61CTCATGCTCTCAGTCC	8.29928	8.35466	Macrophages	lean	0.367717	0.367717
scg_2_N61CTCATTAAGTATTAGG	-2.68669	-3.04359	SC_NM	lean	0.145852	0.2
scg_2_N61CTCATTAAGTTCATGC	14.9501	-5.26162	Endothelial cells	lean	0.653935	0.653935
scg_2_N61CTCATTATCTAGTGTG	8.55885	10.3987	Macrophages	lean	0.184351	0.2
scg_2_N61CTCCACAAGGTGATAT	11.8695	-6.32156	Endothelial cells	lean	0.401966	0.401966
scg_2_N61CTCCACACATCCGTTC	3.65375	2.39697	SC_NM	lean	0.178098	0.2
scg_2_N61CTCCACATCGATCCCT	1.25768	16.3933	Microglia	lean	0.185669	0.2
scg_2_N61CTCCATGTCCTCTGCA	6.07043	11.3895	Macrophages	lean	0.237184	0.237184
scg_2_N61CTCCCAATCAGGTGTT	-0.758614	-0.423469	SC_NM	lean	0.0468787	0.2
scg_2_N61CTCCGATAGGCTCCCA	-0.557282	-1.32448	SC_NM	lean	0.0836622	0.2
scg_2_N61CTCCGATGTAGCTAAA	3.31343	0.831729	SC_NM	lean	0.178545	0.2
scg_2_N61CTCCTCCAGACATCAA	-2.99685	11.9363	SC_M	lean	0.253569	0.253569
scg_2_N61CTCCTTTAGCGAGTCA	2.69517	0.500737	SC_NM	lean	0.0692754	0.2
scg_2_N61CTCCTTTGTCTACGAT	8.34904	11.3535	Macrophages	lean	0.166973	0.2
scg_2_N61CTCTCGAAGGTTCACT	9.67128	10.3669	Macrophages	lean	0.139333	0.2
scg_2_N61CTCTCGATCTAGACCA	15.0025	-4.38671	Endothelial cells	lean	0.365017	0.365017
scg_2_N61CTCTGGTAGTCAGCCC	-2.56923	11.8125	SC_M	lean	0.183756	0.2
scg_2_N61CTCTGGTTCACTCGAA	-1.24146	-2.09246	SC_NM	lean	0.101029	0.2
scg_2_N61CTCTGGTTCTCGTGGG	-3.37514	-6.24932	SC_NM	lean	0.0477962	0.2
scg_2_N61CTGAATGAGTTTGCTG	-0.638427	-1.70253	SC_NM	lean	0.17858	0.2
scg_2_N61CTGAGGCAGGTGGTTG	-5.19762	-2.39763	SC_NM	lean	0.0920982	0.2
scg_2_N61CTGAGGCGTGACACGA	4.42869	11.4839	Macrophages	lean	0.121178	0.2
scg_2_N61CTGAGGCGTGCAACGA	9.30018	9.08452	Macrophages	lean	0.13629	0.2
scg_2_N61CTGAGGCGTGTTGATC	8.82348	8.23583	Macrophages	lean	0.237623	0.237623
scg_2_N61CTGATCCAGACCTGGA	8.53687	9.23931	Macrophages	lean	0.160484	0.2
scg_2_N61CTGATCCGTTGATCGT	14.9395	-4.16055	Endothelial cells	lean	0.676666	0.676666
scg_2_N61CTGCAGGGTATGAAGT	-2.82079	11.5691	SC_M	lean	0.261635	0.261635
scg_2_N61CTGCCATGTGCCTACG	15.0551	-4.71413	Endothelial cells	lean	0.585208	0.585208
scg_2_N61CTGCCTACACGGCGTT	6.01857	11.9979	Macrophages	lean	0.1452	0.2
scg_2_N61CTGCGAGTCTCGACCT	7.83996	8.59939	Macrophages	lean	0.256092	0.256092
scg_2_N61CTGGACGTCAGGTGTT	14.661	-2.29295	Endothelial cells	lean	1.05054	0.8
scg_2_N61CTGGACGTCCACGTGG	-1.8402	-2.08463	SC_NM	lean	0.0730421	0.2
scg_2_N61CTGGCAGCATTAGGCT	3.82291	1.85702	SC_NM	lean	0.129734	0.2
scg_2_N61CTGGTCTGTTGGTACT	-5.582	-2.76673	SC_NM	lean	0.123711	0.2
scg_2_N61CTGTACCAGGTCGTAG	4.79823	11.8807	Macrophages	lean	0.115006	0.2
scg_2_N61CTGTACCCACAAATAG	0.370173	9.71868	SC_M	lean	0.156442	0.2
scg_2_N61CTGTAGAAGTTATGGA	8.66874	9.70046	Macrophages	lean	0.162902	0.2
scg_2_N61CTGTAGACAAATGAAC	8.71183	11.3573	Macrophages	lean	0.123298	0.2
scg_2_N61CTGTAGAGTACTTCCC	-1.89417	0.00603539	SC_NM	lean	0.0553757	0.2
scg_2_N61CTGTAGATCGGAGTAG	-1.79029	12.4113	SC_M	lean	0.218807	0.218807
scg_2_N61CTGTATTCAATTGCCA	-1.27696	3.89533	SC_NM	lean	0.0394018	0.2
scg_2_N61CTGTCGTTCCTTCTGG	-3.09939	13.0613	SC_M	lean	0.179292	0.2
scg_2_N61CTGTGAACACGCTTAA	9.01629	9.08256	Macrophages	lean	0.134381	0.2
scg_2_N61CTGTGAATCCCAGGAC	2.88985	0.588958	SC_NM	lean	0.0636625	0.2
scg_2_N61CTGTGGGAGCCATTCA	-2.67696	11.9529	SC_M	lean	0.184293	0.2
scg_2_N61CTGTGGGCACCCTTAC	-3.5731	-3.19534	SC_NM	lean	0.0608204	0.2
scg_2_N61CTGTGGGGTGTGTGGA	14.7609	-3.17916	Endothelial cells	lean	0.534385	0.534385
scg_2_N61CTTACCGCACTCAGAT	3.39976	1.81807	SC_NM	lean	0.0832136	0.2
scg_2_N61CTTACCGCATGACGAG	-1.29737	11.9671	SC_M	lean	0.197403	0.2
scg_2_N61CTTACCGGTACCGTCG	-1.78064	12.7152	SC_M	lean	0.219255	0.219255
scg_2_N61CTTACCGTCCGCAGTG	-1.80686	-5.41924	SC_NM	lean	0.088565	0.2
scg_2_N61CTTCAATAGTGAGTTA	3.87213	2.22057	SC_NM	lean	0.0963596	0.2
scg_2_N61CTTCAATTCTATCACT	14.822	-5.40178	Endothelial cells	lean	0.399947	0.399947
scg_2_N61CTTCCGAGTCTACGTA	-0.543466	-1.82902	SC_NM	lean	0.0642771	0.2
scg_2_N61CTTCCTTCAAATAAGC	-2.70841	-1.59232	SC_NM	lean	0.108629	0.2
scg_2_N61CTTCCTTTCCTAGCTC	8.23176	-3.61105	Endothelial cells	lean	0.423301	0.423301
scg_2_N61CTTCTAACATCGCTAA	6.69801	10.8844	Macrophages	lean	0.187213	0.2
scg_2_N61CTTGATTCAAGGTCTT	1.40712	16.4112	Microglia	lean	0.169001	0.2
scg_2_N61CTTGATTCACAGACGA	-1.76178	11.1294	SC_M	lean	0.179287	0.2
scg_2_N61CTTGATTTCCGAGGCT	12.6586	7.35362	DCs	lean	0.0447825	0.2
scg_2_N61CTTTCAACAGCTATAC	-7.99804	3.41286	SC_NM	lean	0.0241407	0.2
scg_2_N61CTTTCAATCAATCCAG	9.49973	-2.52441	Endothelial cells	lean	0.560049	0.560049
scg_2_N61CTTTCGGAGAGCTTTC	9.11536	-13.2235	Pericytes	lean	0.409178	0.409178
scg_2_N61CTTTCGGCATGTTTGG	-5.91591	-5.61211	SC_NM	lean	0.146761	0.2
scg_2_N61CTTTCGGTCTAGTGAC	9.56	10.7843	Macrophages	lean	0.185052	0.2
scg_2_N61GAAACCTAGGTGCTTT	13.8211	-5.54216	Endothelial cells	lean	0.600829	0.600829
scg_2_N61GAAACCTGTTCAGTAC	3.75456	2.297	SC_NM	lean	0.170213	0.2
scg_2_N61GAAACCTTCGAGTACT	0.580381	8.86402	SC_M	lean	0.0787865	0.2
scg_2_N61GAAATGATCGCCAATA	-2.86569	11.8982	SC_M	lean	0.243017	0.243017
scg_2_N61GAACACTCAGGCATGA	-0.578078	-2.40782	SC_NM	lean	0.0697271	0.2
scg_2_N61GAACTGTGTAGTCGTT	1.46859	16.428	Microglia	lean	0.182754	0.2
scg_2_N61GAAGAATAGACCTGGA	8.47954	2.74284	Tregs	lean	0.13349	0.2
scg_2_N61GAAGAATAGGCATCTT	-4.59285	-2.35806	SC_NM	lean	0.0374709	0.2
scg_2_N61GAAGCCCGTAGTGTGG	8.92501	-4.63699	Endothelial cells	lean	0.492493	0.492493
scg_2_N61GAAGCGAAGCGTTGTT	-8.33218	4.15561	SC_NM	lean	0.0712468	0.2
scg_2_N61GAAGCGATCACCCATC	-2.04699	-3.69578	SC_NM	lean	0.183546	0.2
scg_2_N61GAAGGACCAGCTTTGA	8.68596	10.9692	Macrophages	lean	0.173406	0.2
scg_2_N61GAAGTAAAGGGCATGT	13.9894	-0.847839	Endothelial cells	lean	0.846514	0.8
scg_2_N61GAAGTAACAATGTGGG	7.64907	11.4295	Macrophages	lean	0.172536	0.2
scg_2_N61GAATAGATCCATAGGT	1.28285	16.6428	Microglia	lean	0.197783	0.2
scg_2_N61GAATCACAGCGATCGA	11.4743	8.27212	DCs	lean	0.143549	0.2
scg_2_N61GAATCGTCAGTATACC	-2.86171	13.2538	SC_M	lean	0.180885	0.2
scg_2_N61GACACGCAGGTAGCCA	-2.26142	-0.258061	SC_NM	lean	0.0400545	0.2
scg_2_N61GACACGCCATCCGATA	12.9554	-5.94537	Endothelial cells	lean	0.516803	0.516803
scg_2_N61GACACGCTCCTGGGAC	-2.72637	11.6158	SC_M	lean	0.20601	0.20601
scg_2_N61GACAGCCAGATGGGCT	9.01728	10.4818	Macrophages	lean	0.198653	0.2
scg_2_N61GACAGCCAGTGATTCC	3.90146	11.8089	Macrophages	lean	0.170557	0.2
scg_2_N61GACAGCCCAGCCTACG	6.54206	11.5565	Macrophages	lean	0.159198	0.2
scg_2_N61GACCCTTTCGCCAGAC	-0.578544	-1.24324	SC_NM	lean	0.154701	0.2
scg_2_N61GACCGTGAGGCGAACT	-1.42412	-1.36471	SC_NM	lean	0.0795858	0.2
scg_2_N61GACCGTGCACTGGCGT	-1.3829	12.5322	SC_M	lean	0.147218	0.2
scg_2_N61GACCGTGTCCAAGCAT	8.421	3.92653	Tregs	lean	0.156724	0.2
scg_2_N61GACCGTGTCCTAAGTG	-5.23157	1.27388	SC_NM	lean	0.0664517	0.2
scg_2_N61GACCTTCAGGGACACT	-2.4391	12.2378	SC_M	lean	0.157336	0.2
scg_2_N61GACGCTGAGACGCCCT	-6.95447	6.14069	SC_NM	lean	0.163496	0.2
scg_2_N61GACGCTGAGGAGTCTG	-2.15495	-2.46446	SC_NM	lean	0.127501	0.2
scg_2_N61GACGCTGCAGAGACTG	-3.5345	-3.36756	SC_NM	lean	0.0750702	0.2
scg_2_N61GACTATGAGTGCAACG	-2.89985	11.6622	SC_M	lean	0.157081	0.2
scg_2_N61GACTATGGTGGACCAA	7.62977	-7.55163	Endothelial cells	lean	0.470847	0.470847
scg_2_N61GACTCAAAGGACTGGT	-4.85712	-0.951945	SC_NM	lean	0.0536733	0.2
scg_2_N61GACTCAAAGTCACTAC	4.97523	11.3938	Macrophages	lean	0.280006	0.280006
scg_2_N61GACTCAACACCCAATA	-0.908117	-0.148355	SC_NM	lean	0.0642704	0.2
scg_2_N61GACTCTCGTGTTGCCG	9.15373	-13.2272	Pericytes	lean	0.433091	0.433091
scg_2_N61GACTGATCAGGACTAG	-1.44846	12.3556	SC_M	lean	0.180594	0.2
scg_2_N61GACTGATGTGACGCCT	9.17487	10.1437	Macrophages	lean	0.208408	0.208408
scg_2_N61GACTTCCCAGTCGAGA	10.1917	-1.80791	Endothelial cells	lean	0.519064	0.519064
scg_2_N61GAGACCCAGACTCTAC	14.2384	-0.42985	Endothelial cells	lean	1.43612	0.8
scg_2_N61GAGACCCCAGACGGAT	9.73854	10.553	Macrophages	lean	0.123574	0.2
scg_2_N61GAGACCCCATCGCCTT	-6.76504	-3.31393	SC_NM	lean	0.0763938	0.2
scg_2_N61GAGACCCGTGACATCT	4.2624	11.7982	Macrophages	lean	0.157824	0.2
scg_2_N61GAGACTTAGATGACCG	-3.00493	12.6368	SC_M	lean	0.201061	0.201061
scg_2_N61GAGACTTAGGTCACAG	9.30464	-13.2775	Pericytes	lean	0.285612	0.285612
scg_2_N61GAGACTTAGTACTGGG	7.23639	-12.5781	Pericytes	lean	0.449306	0.449306
scg_2_N61GAGATGGGTTGCATCA	-7.6235	-5.16501	SC_NM	lean	0.0959464	0.2
scg_2_N61GAGCCTGCAGCGAACA	6.7429	11.0587	Macrophages	lean	0.198384	0.2
scg_2_N61GAGCTGCGTCCACACG	-7.01885	-3.35471	SC_NM	lean	0.0760707	0.2
scg_2_N61GAGCTGCTCAACTACG	14.8229	-5.15142	Endothelial cells	lean	0.802388	0.8
scg_2_N61GAGCTGCTCTCTGCTG	14.7877	-1.46749	Endothelial cells	lean	1.36686	0.8
scg_2_N61GAGGCAAAGTATGGCG	9.73597	-2.71518	Endothelial cells	lean	0.492635	0.492635
scg_2_N61GAGGCAATCCACGAAT	0.281021	-2.99891	SC_NM	lean	0.130944	0.2
scg_2_N61GAGGCCTAGTGTGTTC	-0.76354	-4.61719	SC_NM	lean	0.0874718	0.2
scg_2_N61GAGGGATTCATTCCTA	8.72775	10.3288	Macrophages	lean	0.154537	0.2
scg_2_N61GAGGGATTCGTTACCC	8.47443	2.40401	Tregs	lean	0.127957	0.2
scg_2_N61GAGTCATAGCTAATCC	-1.1708	-5.99652	SC_NM	lean	0.137788	0.2
scg_2_N61GAGTCATAGCTTAGTC	8.27296	3.62188	Tregs	lean	0.196455	0.2
scg_2_N61GAGTCTAAGATTTGCC	15.1743	-5.12581	Endothelial cells	lean	0.656477	0.656477
scg_2_N61GAGTGTTTCTGTGCTC	8.90708	-13.2573	Pericytes	lean	0.338992	0.338992
scg_2_N61GAGTTACTCCCAGTGG	0.399584	-0.612718	SC_NM	lean	0.0535953	0.2
scg_2_N61GAGTTACTCGTAACTG	-2.25344	13.1759	SC_M	lean	0.175225	0.2
scg_2_N61GATAGAAAGTAAACAC	0.759886	-1.59097	SC_NM	lean	0.139768	0.2
scg_2_N61GATAGAAGTAGTCACT	-7.9472	5.08197	SC_NM	lean	0.140923	0.2
scg_2_N61GATAGCTTCTCTAGGA	-3.60166	-2.13967	SC_NM	lean	0.0630959	0.2
scg_2_N61GATCACAAGAATAGTC	7.93497	9.78182	Macrophages	lean	0.192704	0.2
scg_2_N61GATCACACAAGTGCAG	-1.65182	10.9908	SC_M	lean	0.205939	0.205939
scg_2_N61GATCACATCTGAGGTT	9.33961	-13.2167	Pericytes	lean	0.328664	0.328664
scg_2_N61GATCATGAGATCGACG	9.34621	9.93701	Macrophages	lean	0.139838	0.2
scg_2_N61GATCCCTAGATGGGCT	6.11017	11.5916	Macrophages	lean	0.198557	0.2
scg_2_N61GATCCCTGTATTTCGG	-1.47841	3.17994	SC_NM	lean	0.0227253	0.2
scg_2_N61GATCCCTTCTAAGGAA	15.094	-4.49318	Endothelial cells	lean	0.765389	0.765389
scg_2_N61GATCGTAAGCACAAAT	3.56498	11.2287	Macrophages	lean	0.196344	0.2
scg_2_N61GATCGTAAGGCCACTC	-2.24813	-6.57985	SC_NM	lean	0.0419815	0.2
scg_2_N61GATCGTAGTTCCTACC	11.5743	9.76546	DCs	lean	0.215079	0.215079
scg_2_N61GATGACTAGGGCTGAT	-0.0582526	10.5333	SC_M	lean	0.175721	0.2
scg_2_N61GATGAGGGTGTCATTG	14.7047	-2.75928	Endothelial cells	lean	1.10015	0.8
scg_2_N61GATGCTATCGCCTTTG	-3.56545	-0.642778	SC_NM	lean	0.0880332	0.2
scg_2_N61GATGGAGAGCCAGTAG	-7.44353	-5.85925	SC_NM	lean	0.0719807	0.2
scg_2_N61GATGGAGTCCTAACAG	0.608972	9.18557	SC_M	lean	0.197749	0.2
scg_2_N61GATGGAGTCTTAGTTC	-7.32009	5.87339	SC_NM	lean	0.0877968	0.2
scg_2_N61GATGTTGCAATCTCGA	8.77163	10.8197	Macrophages	lean	0.163918	0.2
scg_2_N61GATGTTGGTTACCGTA	8.92953	-13.3506	Pericytes	lean	0.298913	0.298913
scg_2_N61GATTCGACAAGTAGTA	7.77362	-9.27785	Endothelial cells	lean	0.284702	0.284702
scg_2_N61GATTGGTAGAAGGGAT	1.3343	16.623	Microglia	lean	0.184812	0.2
scg_2_N61GATTGGTAGACTCGAG	-6.01693	4.04704	SC_NM	lean	0.134797	0.2
scg_2_N61GATTGGTGTGAAAGTT	12.4665	-6.3093	Endothelial cells	lean	1.05467	0.8
scg_2_N61GATTGGTTCACAACCA	11.8048	-6.73902	Endothelial cells	lean	0.410706	0.410706
scg_2_N61GATTTCTAGATCGACG	-7.72586	5.29694	SC_NM	lean	0.103416	0.2
scg_2_N61GCAACATTCGTGGTAT	-4.65016	-3.82971	SC_NM	lean	0.132202	0.2
scg_2_N61GCAACCGAGATCACTC	-5.06939	-1.29468	SC_NM	lean	0.0639573	0.2
scg_2_N61GCACATAAGCGTGTCC	9.24403	-13.3018	Pericytes	lean	0.299328	0.299328
scg_2_N61GCACATAAGTTACTCG	-2.20972	12.166	SC_M	lean	0.168633	0.2
scg_2_N61GCACATAAGTTAGTGA	-6.91328	2.95827	SC_NM	lean	0.0920292	0.2
scg_2_N61GCACATATCATCTCTA	-3.11513	-0.75162	SC_NM	lean	0.0647339	0.2
scg_2_N61GCACGTGCAAATCCCA	-3.312	-0.320858	SC_NM	lean	0.0401812	0.2
scg_2_N61GCACGTGGTCAATGGG	1.12016	16.4258	Microglia	lean	0.17175	0.2
scg_2_N61GCACGTGTCGTAGAGG	-1.28657	4.60636	SC_NM	lean	0.14268	0.2
scg_2_N61GCACTAAAGACCATAA	1.15493	16.8253	Microglia	lean	0.176318	0.2
scg_2_N61GCACTAACAATCTCTT	3.92157	1.93637	SC_NM	lean	0.125953	0.2
scg_2_N61GCAGCCACAGGGATAC	10.1254	-1.86209	Endothelial cells	lean	0.46851	0.46851
scg_2_N61GCAGGCTAGCAGTAAT	-3.00092	12.6796	SC_M	lean	0.182389	0.2
scg_2_N61GCAGGCTGTGTAAACA	-0.304655	-3.92799	SC_NM	lean	0.084908	0.2
scg_2_N61GCATCGGAGCTCTGTA	-6.27861	-4.60138	SC_NM	lean	0.106191	0.2
scg_2_N61GCATCTCAGAGTCGAC	-7.22564	5.18296	SC_NM	lean	0.0520707	0.2
scg_2_N61GCATCTCAGGCATTTC	-5.87158	-2.13798	SC_NM	lean	0.0539122	0.2
scg_2_N61GCATGATTCGACATCA	-1.93886	11.6977	SC_M	lean	0.271221	0.271221
scg_2_N61GCCAACGAGTCCCAAT	4.14765	11.3016	Macrophages	lean	0.168756	0.2
scg_2_N61GCCAGCACAGGCTATT	8.95946	10.6016	Macrophages	lean	0.196674	0.2
scg_2_N61GCCAGGTAGAGGTATT	-7.89508	5.59402	SC_NM	lean	0.0301022	0.2
scg_2_N61GCCAGGTAGTATAACG	-1.80542	12.1848	SC_M	lean	0.219658	0.219658
scg_2_N61GCCAGGTCAATCGCCG	-5.51867	3.56674	SC_NM	lean	0.128996	0.2
scg_2_N61GCCATTCAGATGTTGA	8.62184	-3.90222	Endothelial cells	lean	0.513679	0.513679
scg_2_N61GCCATTCAGGAATCGC	9.43126	-4.13912	Endothelial cells	lean	0.568076	0.568076
scg_2_N61GCCATTCAGTAGTCAA	8.18366	-13.1746	Pericytes	lean	0.399649	0.399649
scg_2_N61GCCCAGACATGACGGA	8.62303	-8.24339	Endothelial cells	lean	0.252854	0.252854
scg_2_N61GCCCGAAAGCCATTGT	-6.64919	5.75034	SC_NM	lean	0.120515	0.2
scg_2_N61GCCCGAAAGGAATCGC	3.62485	2.39529	SC_NM	lean	0.134937	0.2
scg_2_N61GCCCGAACACCCTTGT	10.0864	-1.96882	Endothelial cells	lean	0.378371	0.378371
scg_2_N61GCCCGAATCCGTGACG	2.54686	-1.33842	SC_NM	lean	0.0703702	0.2
scg_2_N61GCCGATGCATGCAGGA	0.0668313	10.2613	SC_M	lean	0.182175	0.2
scg_2_N61GCCGATGGTTCTTGCC	-1.5551	-5.44156	SC_NM	lean	0.102385	0.2
scg_2_N61GCCGATGTCTTCGTAT	-4.80659	-3.19913	SC_NM	lean	0.0575616	0.2
scg_2_N61GCCGTGAAGAGGTCGT	-1.10831	-5.08283	SC_NM	lean	0.106026	0.2
scg_2_N61GCCGTGAAGCTAAATG	1.83818	16.3548	Microglia	lean	0.165689	0.2
scg_2_N61GCCTGTTGTATGTGTC	-2.66732	13.466	SC_M	lean	0.17119	0.2
scg_2_N61GCGATCGCACACGGTC	-6.72042	-5.84471	SC_NM	lean	0.0753647	0.2
scg_2_N61GCGGAAAGTCTACTGA	-7.70863	-4.20438	SC_NM	lean	0.0721881	0.2
scg_2_N61GCGGAAATCACCTCGT	-4.50276	1.57971	SC_NM	lean	0.0716925	0.2
scg_2_N61GCGGATCAGCGTACAG	-2.63463	13.119	SC_M	lean	0.160247	0.2
scg_2_N61GCGGATCTCAGGAAAT	6.49831	12.1445	Macrophages	lean	0.112127	0.2
scg_2_N61GCGTTTCAGAGTGGCT	-1.17024	12.5309	SC_M	lean	0.154885	0.2
scg_2_N61GCTACCTAGGGTTAGC	-4.19214	-0.444153	SC_NM	lean	0.120925	0.2
scg_2_N61GCTGAATGTGCGTCGT	8.21916	-8.76195	Endothelial cells	lean	0.395907	0.395907
scg_2_N61GCTGAATTCCACTTTA	-2.9134	11.7082	SC_M	lean	0.135422	0.2
scg_2_N61GCTGCAGAGAATCTAG	-3.58525	-1.24985	SC_NM	lean	0.0556543	0.2
scg_2_N61GCTGCAGCAAATACGA	-4.70157	-2.17738	SC_NM	lean	0.051246	0.2
scg_2_N61GCTGCAGGTTGTATGC	11.3426	6.74861	DCs	lean	0.125583	0.2
scg_2_N61GCTGGGTTCATGAGTC	9.17892	-4.63584	Endothelial cells	lean	0.413843	0.413843
scg_2_N61GCTTCACGTCCGACGT	-7.28588	-3.60583	SC_NM	lean	0.0846197	0.2
scg_2_N61GCTTGGGGTAGGGTAC	2.67734	2.92112	SC_NM	lean	0.0866473	0.2
scg_2_N61GCTTGGGGTCCTCCTA	4.62586	11.128	Macrophages	lean	0.181963	0.2
scg_2_N61GCTTGGGGTTGTTGTG	14.9494	-1.30017	Endothelial cells	lean	1.30602	0.8
scg_2_N61GCTTTCGTCCATTTGT	-1.79176	12.8867	SC_M	lean	0.181637	0.2
scg_2_N61GGAACCCCACCAGTAT	-1.3956	-5.79865	SC_NM	lean	0.0505514	0.2
scg_2_N61GGAATGGGTGCTCCGA	-1.90221	12.4534	SC_M	lean	0.209621	0.209621
scg_2_N61GGACGTCCATGGACAG	-2.04173	12.1805	SC_M	lean	0.214939	0.214939
scg_2_N61GGACGTCTCACTTGGA	-5.78882	-2.69789	SC_NM	lean	0.0847549	0.2
scg_2_N61GGAGAACCAGCTGTTA	0.310963	-12.969	Neurons	lean	0.179766	0.2
scg_2_N61GGAGAACGTTGAATCC	-1.78215	11.2806	SC_M	lean	0.197455	0.2
scg_2_N61GGAGATGGTCTGATCA	13.2344	-1.46773	Endothelial cells	lean	1.76037	0.8
scg_2_N61GGAGCAAAGCACTAAA	9.69102	-2.6085	Endothelial cells	lean	0.521805	0.521805
scg_2_N61GGAGCAATCCATAGAC	5.7615	11.0592	Macrophages	lean	0.199293	0.2
scg_2_N61GGAGCAATCTACCACC	-0.472093	10.8793	SC_M	lean	0.198135	0.2
scg_2_N61GGAGGATCACATTCGA	-5.43374	-2.42395	SC_NM	lean	0.117844	0.2
scg_2_N61GGAGGATTCCGTAATG	12.2293	8.96662	DCs	lean	0.0438654	0.2
scg_2_N61GGAGGTATCGACATAC	2.48253	0.275102	SC_NM	lean	0.100541	0.2
scg_2_N61GGATCTACATGTGCTA	6.20591	11.4579	Macrophages	lean	0.304805	0.304805
scg_2_N61GGATCTAGTCAACATC	-1.96086	12.1959	SC_M	lean	0.183615	0.2
scg_2_N61GGATGTTAGCTGACAG	-2.40549	12.1059	SC_M	lean	0.168765	0.2
scg_2_N61GGATGTTGTATGCGGA	-7.02102	2.90053	SC_NM	lean	0.0899497	0.2
scg_2_N61GGCAGTCGTGTCTAAC	9.24538	-4.43962	Endothelial cells	lean	0.508554	0.508554
scg_2_N61GGCGTCAAGGCTTAAA	8.08827	10.2262	Macrophages	lean	0.221265	0.221265
scg_2_N61GGCGTCACAATCGAAA	-1.49336	12.9606	SC_M	lean	0.0992552	0.2
scg_2_N61GGCGTCACAGTCCCGA	-1.32572	-5.6616	SC_NM	lean	0.189521	0.2
scg_2_N61GGCTGTGCATAACCCA	-1.68359	11.2234	SC_M	lean	0.145493	0.2
scg_2_N61GGCTGTGGTGCTCTTC	1.25533	16.675	Microglia	lean	0.202193	0.202193
scg_2_N61GGCTTGGAGTAGGCCA	-2.67823	11.8261	SC_M	lean	0.253182	0.253182
scg_2_N61GGCTTTCAGTTTCAGC	14.1813	-0.138633	Endothelial cells	lean	1.59747	0.8
scg_2_N61GGCTTTCGTGAGCGAT	8.33598	3.00475	Tregs	lean	0.158662	0.2
scg_2_N61GGCTTTCGTTGTGGAG	9.05738	-13.4797	Pericytes	lean	0.307796	0.307796
scg_2_N61GGCTTTCTCCTAGCCT	-0.127018	10.545	SC_M	lean	0.173543	0.2
scg_2_N61GGGACTCCACTTACAG	-2.15319	-2.22777	SC_NM	lean	0.0685059	0.2
scg_2_N61GGGACTCTCAGGGTAG	-6.73499	-4.25944	SC_NM	lean	0.0514275	0.2
scg_2_N61GGGAGATGTAACATCC	15.0088	-4.19125	Endothelial cells	lean	0.729569	0.729569
scg_2_N61GGGAGTACATCGGAAG	-0.400693	5.11569	SC_NM	lean	0.151201	0.2
scg_2_N61GGGAGTAGTTTACGTG	6.30777	12.1235	Macrophages	lean	0.155466	0.2
scg_2_N61GGGAGTATCATGTCTT	9.12998	-13.4551	Pericytes	lean	0.345437	0.345437
scg_2_N61GGGAGTATCCTCTTTC	3.89956	11.0801	Macrophages	lean	0.245659	0.245659
scg_2_N61GGGATCCGTACAAAGT	8.99	10.6419	Macrophages	lean	0.1761	0.2
scg_2_N61GGGATCCTCTCTAAGG	14.9874	-1.75868	Endothelial cells	lean	1.32564	0.8
scg_2_N61GGGATGATCCATTCGC	9.68575	-2.83211	Endothelial cells	lean	0.530353	0.530353
scg_2_N61GGGATGATCCCAGTGG	7.36003	11.1305	Macrophages	lean	0.236825	0.236825
scg_2_N61GGGCCATAGACTCGAG	-4.07956	-1.69172	SC_NM	lean	0.106257	0.2
scg_2_N61GGGCGTTGTCTGTGCG	-4.71482	2.50354	SC_NM	lean	0.0823953	0.2
scg_2_N61GGGCTACAGCCTCTTC	-2.94306	-0.293119	SC_NM	lean	0.0372237	0.2
scg_2_N61GGGCTACGTCGAGTTT	-2.49466	-6.42944	SC_NM	lean	0.0850401	0.2
scg_2_N61GGGTAGACAGTCAGCC	-2.36316	12.532	SC_M	lean	0.124048	0.2
scg_2_N61GGGTAGACATTAAGCC	7.8899	10.7097	Macrophages	lean	0.207892	0.207892
scg_2_N61GGGTATTCACAAGCAG	9.30178	-13.0616	Pericytes	lean	0.26573	0.26573
scg_2_N61GGGTCACAGAAGTCTA	4.42435	11.7936	Macrophages	lean	0.208548	0.208548
scg_2_N61GGGTCACCAGAGAATT	-2.12941	12.1378	SC_M	lean	0.154878	0.2
scg_2_N61GGGTCACGTGGTCCCA	-5.34719	2.76065	SC_NM	lean	0.091697	0.2
scg_2_N61GGGTGTCGTGGAAATT	-6.95743	6.17576	SC_NM	lean	0.323098	0.323098
scg_2_N61GGGTGTCTCATTCACT	-2.85901	13.4003	SC_M	lean	0.158113	0.2
scg_2_N61GGGTTATTCCCAGTGG	-1.52081	12.4051	SC_M	lean	0.164619	0.2
scg_2_N61GGGTTTACAATTGTGC	11.6538	-7.0163	Endothelial cells	lean	0.37093	0.37093
scg_2_N61GGGTTTAGTCCTCAGG	14.6992	-0.871974	Endothelial cells	lean	1.5171	0.8
scg_2_N61GGGTTTATCCAGCCTT	-2.58919	13.2251	SC_M	lean	0.171174	0.2
scg_2_N61GGTAATCAGCCTCCAG	9.18535	10.1755	Macrophages	lean	0.150118	0.2
scg_2_N61GGTAATCGTTATGACC	4.0589	11.269	Macrophages	lean	0.246509	0.246509
scg_2_N61GGTAGAGAGTCATCCA	12.4264	-6.24183	Endothelial cells	lean	0.552797	0.552797
scg_2_N61GGTCACGCACTCTGCT	8.6451	10.6118	Macrophages	lean	0.165196	0.2
scg_2_N61GGTCACGCATCCGAGC	-2.89035	-4.16475	SC_NM	lean	0.153925	0.2
scg_2_N61GGTGAAGGTAGTAAGT	2.98702	1.04052	SC_NM	lean	0.0997066	0.2
scg_2_N61GGTGGCTCACCGTGGT	-2.84281	-1.62164	SC_NM	lean	0.0809504	0.2
scg_2_N61GGTGTTATCTGAGAAA	12.1486	-6.6031	Endothelial cells	lean	0.421469	0.421469
scg_2_N61GGTTAACAGAAGCGGG	-2.19215	12.1903	SC_M	lean	0.148766	0.2
scg_2_N61GGTTAACAGCGCCTTG	-1.27067	12.7237	SC_M	lean	0.134625	0.2
scg_2_N61GGTTAACTCCTATTTG	-7.10405	-5.24572	SC_NM	lean	0.0947371	0.2
scg_2_N61GGTTCTCAGATCCGAG	3.85409	12.2591	Macrophages	lean	0.218221	0.218221
scg_2_N61GGTTCTCAGGAAGTGA	-5.14826	-2.34443	SC_NM	lean	0.0592423	0.2
scg_2_N61GGTTCTCTCCTCCACA	-4.74967	-3.55051	SC_NM	lean	0.0308793	0.2
scg_2_N61GGTTGTAGTCGGAACA	-5.70268	-5.3515	SC_NM	lean	0.0921416	0.2
scg_2_N61GGTTGTATCGTAACTG	-3.02005	-2.05934	SC_NM	lean	0.043837	0.2
scg_2_N61GTAACACAGAGCATAT	6.14048	11.943	Macrophages	lean	0.190406	0.2
scg_2_N61GTAACCAAGCGATGAC	-1.93418	11.8181	SC_M	lean	0.161206	0.2
scg_2_N61GTAACCAAGTGAGGCT	-4.67049	-3.93751	SC_NM	lean	0.11459	0.2
scg_2_N61GTACAGTAGCTTCATG	-7.51498	-5.97551	SC_NM	lean	0.0726255	0.2
scg_2_N61GTACAGTTCGCCACTT	-6.04031	-2.57231	SC_NM	lean	0.0652782	0.2
scg_2_N61GTAGAAAAGGCCACTC	-3.10086	-4.40718	SC_NM	lean	0.0954315	0.2
scg_2_N61GTAGAAACAGGTTACT	8.2422	2.61206	Tregs	lean	0.158863	0.2
scg_2_N61GTAGAGGAGATAGGGA	4.3966	11.1038	Macrophages	lean	0.134601	0.2
scg_2_N61GTAGAGGAGGGAGGAC	0.150248	-12.9275	Neurons	lean	0.251976	0.251976
scg_2_N61GTAGAGGCATGTGGTT	14.8639	-1.6861	Endothelial cells	lean	1.29546	0.8
scg_2_N61GTAGAGGTCCACCCTA	-3.07536	13.1708	SC_M	lean	0.211199	0.211199
scg_2_N61GTAGAGGTCGGTGCAC	9.11576	10.9459	Macrophages	lean	0.195891	0.2
scg_2_N61GTAGCTAGTTGTCTAG	14.8372	-1.18094	Endothelial cells	lean	1.40775	0.8
scg_2_N61GTAGGAGAGCGACATG	3.30096	2.38407	SC_NM	lean	0.080075	0.2
scg_2_N61GTAGGAGGTATCCCAA	-2.91125	12.0712	SC_M	lean	0.192443	0.2
scg_2_N61GTAGGTTAGGGTGAGG	8.5994	2.78075	Tregs	lean	0.184447	0.2
scg_2_N61GTAGGTTAGTCACTCA	1.45784	16.3844	Microglia	lean	0.260682	0.260682
scg_2_N61GTAGGTTCAGTCACGC	14.4323	-0.377423	Endothelial cells	lean	1.33274	0.8
scg_2_N61GTAGTACCAGACTGCC	15.0145	-3.35078	Endothelial cells	lean	0.759253	0.759253
scg_2_N61GTAGTACCAGTCTTCC	-3.82321	-2.26706	SC_NM	lean	0.0401573	0.2
scg_2_N61GTAGTACCATAGAATG	-0.69372	11.5193	SC_M	lean	0.112575	0.2
scg_2_N61GTATTGGCACATGAAA	-2.8796	-2.20561	SC_NM	lean	0.0637273	0.2
scg_2_N61GTCAAGTAGGTTAAAC	11.5716	7.09896	DCs	lean	0.0842356	0.2
scg_2_N61GTCAAGTCATAAGATG	-1.92856	12.7362	SC_M	lean	0.11387	0.2
scg_2_N61GTCAAGTTCCGCGGAT	-0.760912	-0.290388	SC_NM	lean	0.0496414	0.2
scg_2_N61GTCACTCAGATGGCAC	-2.70623	12.8493	SC_M	lean	0.196416	0.2
scg_2_N61GTCACTCCAGCGGTTC	-2.23793	-0.0190393	SC_NM	lean	0.0385181	0.2
scg_2_N61GTCACTCCATGGGATG	-4.30345	-2.36724	SC_NM	lean	0.0816195	0.2
scg_2_N61GTCAGCGAGCCGTTGC	-2.20778	13.2115	SC_M	lean	0.195459	0.2
scg_2_N61GTCATGACAAGAAATC	12.3581	7.00894	DCs	lean	0.0425116	0.2
scg_2_N61GTCATGACAAGTCCCG	0.259008	-2.54686	SC_NM	lean	0.109823	0.2
scg_2_N61GTCATTTAGTAAACGT	0.999717	-1.13234	SC_NM	lean	0.0942112	0.2
scg_2_N61GTCATTTAGTAACAGT	11.6505	7.93467	DCs	lean	0.144391	0.2
scg_2_N61GTCATTTGTATCGTTG	7.08014	-7.56229	Endothelial cells	lean	0.341032	0.341032
scg_2_N61GTCCACTCAAATGAGT	-2.5366	12.1744	SC_M	lean	0.155622	0.2
scg_2_N61GTCGCGAAGCTTCATG	8.08004	10.2342	Macrophages	lean	0.273863	0.273863
scg_2_N61GTCGTTCAGGCGACAT	8.39553	-7.90115	Endothelial cells	lean	0.569283	0.569283
scg_2_N61GTCTACCCAGAACTAA	-0.176023	-4.64356	SC_NM	lean	0.107698	0.2
scg_2_N61GTCTCACCATACTGAC	3.44574	1.90513	SC_NM	lean	0.0978906	0.2
[truncated: 71,043 more rows]
