# Supplementary material for: The perineurium integrates leptin with its sympathetic outflow to protect against obesity
Source: Nat Metab. 2026 Jul 13;8(7):1563–82. doi: 10.1038/s42255-026-01555-3 (PMC13400315; doi:10.1038/s42255-026-01555-3)
Supplement: Supplementary file 8 — Statistical source data. [file 42255_2026_1555_MOESM8_ESM.xlsx]

## Sheet: Figure2a_dotplot_source_data
id	features.plot	display_name	avg.exp	avg.exp.scaled	pct.exp
SC_NM	Slc2a1	Glut1	0.424334	-0.348863	15.9645
SC_NM	Itgb4	Itgb4	0.617072	-0.360716	19.9002
SC_NM	Lypd2	Lypd2	0.00236677	-0.336058	0.0958466
SC_NM	Mpzl2	Mpzl2	0.00048035	-0.343569	0.0279553
SC_NM	Cldn1	Cldn1	0.0055606	-0.36718	0.241613
SC_NM	Lepr	Lepr	0.00071086	-0.335013	0.0359425
Macrophages	Slc2a1	Glut1	0.128331	-0.39622	5.47061
Macrophages	Itgb4	Itgb4	3.04985	-0.266874	3.7037
Macrophages	Lypd2	Lypd2	0.109185	-0.323442	0.220863
Macrophages	Mpzl2	Mpzl2	0.00116771	-0.342302	0.0679579
Macrophages	Cldn1	Cldn1	0.227335	-0.341029	0.441726
Macrophages	Lepr	Lepr	0.0130285	-0.333085	0.152905
ECs	Slc2a1	Glut1	3.46325e+06	2.5	33.6696
ECs	Itgb4	Itgb4	1.12305e+13	2.5	41.8187
ECs	Lypd2	Lypd2	2.93712e+10	2.5	23.5157
ECs	Mpzl2	Mpzl2	4.11345	2.5	14.2284
ECs	Cldn1	Cldn1	1.04858e+10	2.5	29.9056
ECs	Lepr	Lepr	1.87165e+08	2.5	27.0211
SC_M	Slc2a1	Glut1	0.201206	-0.383497	7.61714
SC_M	Itgb4	Itgb4	0.825	-0.348351	22.1498
SC_M	Lypd2	Lypd2	0.000861078	-0.336245	0.0501128
SC_M	Mpzl2	Mpzl2	0.000430539	-0.343661	0.0250564
SC_M	Cldn1	Cldn1	0.0185132	-0.365501	1.07742
SC_M	Lepr	Lepr	0.000861078	-0.334989	0.0501128
DCs	Slc2a1	Glut1	0.33938	-0.361364	13.3568
DCs	Itgb4	Itgb4	4.85572	-0.229183	3.10486
DCs	Lypd2	Lypd2	0.00301983	-0.335977	0.175747
DCs	Mpzl2	Mpzl2	0.0357788	-0.279602	1.17165
DCs	Cldn1	Cldn1	4.58697	-0.14216	21.4411
DCs	Lepr	Lepr	0.0361485	-0.329528	0.175747
Pericytes	Slc2a1	Glut1	0.117565	-0.398169	5.26316
Pericytes	Itgb4	Itgb4	0.214529	-0.389976	3.06462
Pericytes	Lypd2	Lypd2	0.020406	-0.333835	0.333111
Pericytes	Mpzl2	Mpzl2	0.00343427	-0.33813	0.199867
Pericytes	Cldn1	Cldn1	0.123195	-0.352664	0.666223
Pericytes	Lepr	Lepr	0.0330527	-0.33	1.1992
Tregs	Slc2a1	Glut1	0.0999487	-0.401399	4.96063
Tregs	Itgb4	Itgb4	0.0662695	-0.403284	2.20472
Tregs	Lypd2	Lypd2	0.0435562	-0.33104	0.15748
Tregs	Mpzl2	Mpzl2	0	-0.344455	0
Tregs	Cldn1	Cldn1	0.00405893	-0.367376	0.23622
Tregs	Lepr	Lepr	0	-0.335125	0
Microglia	Slc2a1	Glut1	0.165301	-0.389666	5.31915
Microglia	Itgb4	Itgb4	2.5392	-0.280651	5.31915
Microglia	Lypd2	Lypd2	0.0172497	-0.334221	0.425532
Microglia	Mpzl2	Mpzl2	0.00365592	-0.337723	0.212766
Microglia	Cldn1	Cldn1	0.0344993	-0.363457	0.851064
Microglia	Lepr	Lepr	0	-0.335125	0
Neurons	Slc2a1	Glut1	8.59873	0.038984	33.2512
Neurons	Itgb4	Itgb4	0.3041	-0.382703	9.85222
Neurons	Lypd2	Lypd2	0.00423222	-0.335826	0.246305
Neurons	Mpzl2	Mpzl2	0.00423222	-0.336664	0.246305
Neurons	Cldn1	Cldn1	0.0597054	-0.360299	0.985222
Neurons	Lepr	Lepr	0.00846444	-0.333796	0.492611

## Sheet: Figure2b_permutation_source_dat
cell_type	mean_Lepr_thr	mean_Slc2a1_thr	mean_co_ocur	iter
DCs	0	3.75	0	1
Endothelial cells	50.9302	39.3023	20.2326	1
Macrophages	0.389864	1.36452	0.0974659	1
Microglia	0	9.1954	0	1
Neurons	0	1.66667	0	1
Pericytes	3.21285	1.20482	0	1
SC_M	0	6.08808	0	1
SC_NM	0.0446362	7.17155	0.0148787	1
Tregs	0	2.69058	0	1
background	5.88947	9.68552	2.24228	1
DCs	0.3125	4.6875	0	2
Endothelial cells	51.3178	35.7364	19.0698	2
Macrophages	0	1.65692	0	2
Microglia	0	2.29885	0	2
Neurons	0	0	0	2
Pericytes	2.40964	0.803213	0	2
SC_M	0.129534	4.27461	0	2
SC_NM	0.0297575	7.26082	0	2
Tregs	0	4.93274	0	2
background	5.9732	9.4064	2.16785	2
DCs	0.3125	5.3125	0.3125	3
Endothelial cells	50.4651	38.062	20.3101	3
Macrophages	0.194932	1.94932	0.0974659	3
Microglia	0	4.5977	0	3
Neurons	0	3.33333	0	3
Pericytes	3.61446	1.60643	0	3
SC_M	0	5.31088	0	3
SC_NM	0.059515	7.18643	0	3
Tregs	0	3.13901	0	3
background	6.68031	9.52735	2.47488	3
DCs	0	1.875	0	4
Endothelial cells	54.7287	37.8295	20.6202	4
Macrophages	0.0974659	1.26706	0	4
Microglia	0	4.5977	0	4
Neurons	0	1.66667	0	4
Pericytes	1.60643	0.803213	0	4
SC_M	0	6.08808	0	4
SC_NM	0.059515	7.08228	0	4
Tregs	0	3.58744	0	4
background	6.75475	9.81578	2.56792	4
DCs	0.3125	5.3125	0	5
Endothelial cells	51.0078	36.3566	18.2171	5
Macrophages	0.389864	1.07212	0	5
Microglia	0	1.14943	0	5
Neurons	0	0	0	5
Pericytes	2.40964	2.00803	0	5
SC_M	0	3.88601	0	5
SC_NM	0.0446362	7.29058	0	5
Tregs	0	3.58744	0	5
background	6.28024	9.25754	2.33532	5
DCs	0.625	3.4375	0	6
Endothelial cells	54.1085	39.3798	22.2481	6
Macrophages	0.0974659	1.85185	0.0974659	6
Microglia	0	3.44828	0	6
Neurons	0	0	0	6
Pericytes	2.00803	1.20482	0	6
SC_M	0	5.44041	0	6
SC_NM	0.0446362	7.33522	0	6
Tregs	0	3.58744	0	6
background	6.23372	9.47153	2.2888	6
DCs	0	2.1875	0	7
Endothelial cells	54.1085	39.2248	21.8605	7
Macrophages	0.194932	0.877193	0	7
Microglia	0	3.44828	0	7
Neurons	0	1.66667	0	7
Pericytes	2.81124	0.401606	0	7
SC_M	0	4.40415	0	7
SC_NM	0.0446362	6.81446	0.0148787	7
Tregs	0	2.24215	0	7
background	6.27093	9.81578	2.42836	7
DCs	0	5.9375	0	8
Endothelial cells	52.093	37.1318	20.2326	8
Macrophages	0.0974659	1.85185	0	8
Microglia	0	1.14943	0	8
Neurons	0	1.66667	0	8
Pericytes	1.60643	0.803213	0	8
SC_M	0.129534	4.40415	0	8
SC_NM	0.0148787	7.12692	0	8
Tregs	0	1.79372	0	8
background	6.33606	10.3368	2.47488	8
DCs	0	2.8125	0	9
Endothelial cells	52.6357	38.5271	19.6124	9
Macrophages	0.0974659	2.04678	0.0974659	9
Microglia	0	5.74713	0	9
Neurons	0	0	0	9
Pericytes	3.21285	1.20482	0	9
SC_M	0	5.44041	0	9
SC_NM	0.0743937	6.6508	0	9
Tregs	0	1.79372	0	9
background	6.61518	9.47153	2.56792	9
DCs	0.625	3.125	0.625	10
Endothelial cells	52.7132	38.8372	20.8527	10
Macrophages	0.194932	2.72904	0	10
Microglia	0	1.14943	0	10
Neurons	0	1.66667	0	10
Pericytes	2.40964	2.81124	0	10
SC_M	0	3.75648	0	10
SC_NM	0.0446362	7.20131	0	10
Tregs	0	4.93274	0	10
background	6.08485	9.93673	2.39114	10
DCs	0.3125	3.125	0	11
Endothelial cells	49.9225	36.8992	19.3023	11
Macrophages	0.292398	1.85185	0	11
Microglia	0	3.44828	0	11
Neurons	0	3.33333	0	11
Pericytes	2.40964	2.00803	0	11
SC_M	0	4.40415	0	11
SC_NM	0.0148787	7.20131	0	11
Tregs	0	3.13901	0	11
background	6.51284	10.1507	2.45627	11
DCs	0	5.625	0	12
Endothelial cells	50.2326	37.0543	18.2946	12
Macrophages	0.194932	2.14425	0	12
Microglia	0	1.14943	0	12
Neurons	0	0	0	12
Pericytes	2.40964	4.01606	0	12
SC_M	0	4.27461	0	12
SC_NM	0.0446362	7.40961	0	12
Tregs	0	2.24215	0	12
background	6.37328	9.38779	2.38184	12
DCs	0.3125	3.75	0	13
Endothelial cells	50.9302	39.3023	20.5426	13
Macrophages	0.194932	1.07212	0	13
Microglia	0	3.44828	0	13
Neurons	0	0	0	13
Pericytes	1.60643	1.60643	0	13
SC_M	0.129534	4.40415	0	13
SC_NM	0.0446362	7.48401	0	13
Tregs	0	3.13901	0	13
background	6.31745	9.84369	2.48418	13
DCs	0.3125	3.75	0	14
Endothelial cells	49.9225	38.6047	19.0698	14
Macrophages	0	1.65692	0	14
Microglia	0	1.14943	0	14
Neurons	0	1.66667	0	14
Pericytes	3.21285	1.20482	0	14
SC_M	0.259067	6.21762	0	14
SC_NM	0	7.17155	0	14
Tregs	0	3.13901	0	14
background	6.62449	9.639	2.66096	14
DCs	0	3.75	0	15
Endothelial cells	51.5504	37.2093	19.6124	15
Macrophages	0.0974659	2.04678	0	15
Microglia	0	3.44828	0	15
Neurons	0	1.66667	0	15
Pericytes	1.20482	2.40964	0	15
SC_M	0	5.05181	0	15
SC_NM	0.0446362	6.88886	0	15
Tregs	0	4.4843	0	15
background	6.02903	9.60179	2.33532	15
DCs	0	5	0	16
Endothelial cells	51.0853	39.3023	19.6899	16
Macrophages	0	1.65692	0	16
Microglia	0	4.5977	0	16
Neurons	0	0	0	16
Pericytes	2.81124	1.20482	0	16
SC_M	0.259067	4.66321	0	16
SC_NM	0.0297575	7.39473	0	16
Tregs	0	2.69058	0	16
background	6.1872	9.43431	2.22367	16
DCs	0.3125	2.8125	0	17
Endothelial cells	50.9302	36.2016	18.7597	17
Macrophages	0	1.26706	0	17
Microglia	0	2.29885	0	17
Neurons	0	3.33333	0	17
Pericytes	2.00803	1.60643	0	17
SC_M	0	4.79275	0	17
SC_NM	0.059515	6.87398	0.0148787	17
Tregs	0	4.03587	0	17
background	6.21511	9.62039	2.27949	17
DCs	0.625	2.5	0.3125	18
Endothelial cells	53.1783	36.8217	19.6899	18
Macrophages	0.194932	1.55945	0	18
Microglia	0	2.29885	0	18
Neurons	0	0	0	18
Pericytes	2.00803	0.401606	0	18
SC_M	0	4.53368	0	18
SC_NM	0.0446362	7.14179	0	18
Tregs	0	5.38117	0	18
background	6.10346	9.64831	2.20506	18
DCs	0.625	2.5	0.3125	19
Endothelial cells	53.0233	36.5891	17.6744	19
Macrophages	0.0974659	2.14425	0	19
Microglia	0	3.44828	0	19
Neurons	0	1.66667	0	19
Pericytes	2.00803	2.00803	0	19
SC_M	0	6.34715	0	19
SC_NM	0.0148787	7.23107	0	19
Tregs	0	3.13901	0	19
background	6.59658	9.57387	2.33532	19
DCs	0.3125	3.4375	0.3125	20
Endothelial cells	52.2481	36.3566	19.6124	20
Macrophages	0	1.75439	0	20
Microglia	0	4.5977	0	20
Neurons	0	1.66667	0	20
Pericytes	2.00803	1.20482	0	20
SC_M	0	5.18135	0	20
SC_NM	0.0297575	6.87398	0	20
Tregs	0	3.58744	0	20
background	6.37328	9.89021	2.67026	20
DCs	0.3125	3.125	0.3125	21
Endothelial cells	49.9225	38.5271	17.7519	21
Macrophages	0.0974659	2.04678	0.0974659	21
Microglia	0	2.29885	0	21
Neurons	0	1.66667	0	21
Pericytes	2.81124	2.81124	0	21
SC_M	0	4.66321	0	21
SC_NM	0.0446362	6.75495	0	21
Tregs	0	4.03587	0	21
background	6.55936	9.71344	2.35393	21
DCs	0	2.8125	0	22
Endothelial cells	55.2713	37.2093	20.9302	22
Macrophages	0.0974659	2.33918	0.0974659	22
Microglia	0	3.44828	0	22
Neurons	0	0	0	22
Pericytes	2.40964	2.00803	0	22
SC_M	0.388601	5.18135	0	22
SC_NM	0.0446362	7.36498	0	22
Tregs	0	3.13901	0	22
background	6.25233	9.8623	2.36323	22
DCs	0	1.5625	0	23
Endothelial cells	53.4109	37.5194	20.6202	23
Macrophages	0.194932	1.26706	0	23
Microglia	0	2.29885	0	23
Neurons	0	5	0	23
Pericytes	2.40964	0.803213	0	23
SC_M	0	3.88601	0	23
SC_NM	0.0446362	7.29058	0	23
Tregs	0	3.58744	0	23
background	6.15929	9.41571	2.2981	23
DCs	0.3125	2.8125	0	24
Endothelial cells	50	38.9147	20.0775	24
Macrophages	0.0974659	1.16959	0	24
Microglia	0	6.89655	0	24
Neurons	0	1.66667	0	24
Pericytes	2.40964	3.21285	0	24
SC_M	0.259067	3.49741	0	24
SC_NM	0.0148787	7.7667	0	24
Tregs	0	4.93274	0	24
background	6.4291	9.94604	2.38184	24
DCs	0	1.5625	0	25
Endothelial cells	53.4109	39.2248	21.3953	25
Macrophages	0	2.43665	0	25
Microglia	0	2.29885	0	25
Neurons	0	1.66667	0	25
Pericytes	1.60643	2.81124	0	25
SC_M	0.259067	5.44041	0	25
SC_NM	0.0297575	6.75495	0	25
Tregs	0	5.8296	0	25
background	6.4291	9.34127	2.31671	25
DCs	0.3125	3.75	0.3125	26
Endothelial cells	49.6899	38.5271	19.6899	26
Macrophages	0.0974659	1.55945	0.0974659	26
Microglia	0	4.5977	0	26
Neurons	0	3.33333	0	26
Pericytes	2.00803	2.40964	0	26
SC_M	0.129534	3.88601	0	26
SC_NM	0.0148787	6.29371	0	26
Tregs	0	4.4843	0	26
background	6.12207	9.81578	2.33532	26
DCs	0.3125	3.75	0	27
Endothelial cells	51.5504	36.2016	19.6124	27
Macrophages	0.194932	1.94932	0.0974659	27
Microglia	0	6.89655	0	27
Neurons	0	1.66667	0	27
Pericytes	1.60643	2.00803	0	27
SC_M	0	4.40415	0	27
SC_NM	0.0446362	6.79958	0	27
Tregs	0	2.24215	0	27
background	6.36397	9.59248	2.41905	27
DCs	0.3125	6.25	0.3125	28
Endothelial cells	51.4729	35.0388	18.7597	28
Macrophages	0	2.14425	0	28
Microglia	0	2.29885	0	28
Neurons	0	0	0	28
Pericytes	3.21285	2.00803	0	28
SC_M	0	4.27461	0	28
SC_NM	0.0148787	6.97813	0	28
Tregs	0	3.13901	0	28
background	6.47562	9.74135	2.5121	28
DCs	0.3125	3.4375	0	29
Endothelial cells	51.0853	36.4341	19.845	29
Macrophages	0.0974659	1.16959	0.0974659	29
Microglia	0	3.44828	0	29
Neurons	0	1.66667	0	29
Pericytes	2.40964	3.61446	0	29
SC_M	0	4.79275	0	29
SC_NM	0.0446362	7.23107	0.0148787	29
Tregs	0	2.69058	0	29
background	6.95943	9.49014	2.62374	29
DCs	0	4.6875	0	30
Endothelial cells	51.7054	37.5969	20.2326	30
Macrophages	0.0974659	0.877193	0	30
Microglia	0	6.89655	0	30
Neurons	0	3.33333	0	30
Pericytes	0.803213	1.20482	0	30
SC_M	0.129534	3.88601	0	30
SC_NM	0.0446362	6.97813	0	30
Tregs	0	4.4843	0	30
background	6.07555	9.26684	2.40975	30
DCs	0.3125	2.8125	0.3125	31
Endothelial cells	52.3256	35.814	19.3023	31
Macrophages	0.194932	2.24172	0	31
Microglia	0	4.5977	0	31
Neurons	0	0	0	31
Pericytes	1.60643	2.00803	0	31
SC_M	0	5.31088	0	31
SC_NM	0.0446362	7.43937	0.0148787	31
Tregs	0	3.58744	0	31
background	6.55936	9.8623	2.68887	31
DCs	0.3125	4.6875	0.3125	32
Endothelial cells	52.9457	37.4419	19.9225	32
Macrophages	0.194932	1.65692	0	32
Microglia	0	5.74713	0	32
Neurons	0	1.66667	0	32
Pericytes	4.01606	2.40964	0	32
SC_M	0.259067	5.95855	0	32
SC_NM	0.0297575	7.32034	0.0148787	32
Tregs	0	3.58744	0	32
background	6.37328	9.66691	2.38184	32
DCs	0	3.125	0	33
Endothelial cells	50.2326	37.4419	18.8372	33
Macrophages	0.0974659	0.974659	0	33
Microglia	0	9.1954	0	33
Neurons	0	3.33333	0	33
Pericytes	2.00803	1.60643	0	33
SC_M	0	5.18135	0	33
SC_NM	0.104151	6.79958	0.0148787	33
Tregs	0	1.79372	0	33
background	6.41049	9.15519	2.38184	33
DCs	0.625	3.75	0.3125	34
Endothelial cells	51.3953	37.3643	20.0775	34
Macrophages	0	1.94932	0	34
Microglia	0	4.5977	0	34
Neurons	0	1.66667	0	34
Pericytes	3.21285	1.60643	0	34
SC_M	0.129534	3.62694	0	34
SC_NM	0.0446362	7.36498	0.0148787	34
Tregs	0	4.4843	0	34
background	6.14068	9.6297	2.17715	34
DCs	0.3125	1.5625	0.3125	35
Endothelial cells	51.6279	37.4419	19.4574	35
Macrophages	0.0974659	2.33918	0	35
Microglia	0	4.5977	0	35
Neurons	0	1.66667	0	35
Pericytes	2.40964	2.81124	0	35
SC_M	0	5.05181	0	35
SC_NM	0	7.18643	0	35
Tregs	0	1.79372	0	35
background	6.29885	9.41571	2.34462	35
DCs	0.9375	3.4375	0.3125	36
Endothelial cells	50.9302	37.6744	19.6124	36
Macrophages	0.292398	1.55945	0	36
Microglia	0	1.14943	0	36
Neurons	0	3.33333	0	36
Pericytes	0.401606	0.803213	0	36
SC_M	0	3.62694	0	36
SC_NM	0.0148787	6.90373	0	36
Tregs	0	1.79372	0	36
background	6.31745	9.95534	2.33532	36
DCs	0.3125	2.1875	0	37
Endothelial cells	50.0775	38.8372	20.3876	37
Macrophages	0	1.94932	0	37
Microglia	0	1.14943	0	37
Neurons	0	1.66667	0	37
Pericytes	2.81124	2.40964	0	37
SC_M	0.129534	5.05181	0	37
SC_NM	0.0892724	6.84422	0	37
Tregs	0	4.03587	0	37
background	5.9732	9.69483	2.17715	37
DCs	0.3125	4.375	0	38
Endothelial cells	51.7829	38.3721	19.845	38
Macrophages	0.0974659	1.75439	0	38
Microglia	0	5.74713	0	38
Neurons	0	3.33333	0	38
Pericytes	2.00803	1.60643	0	38
SC_M	0.259067	3.88601	0	38
SC_NM	0.059515	6.8591	0	38
Tregs	0	4.03587	0	38
background	6.13137	9.66691	2.18645	38
DCs	0	3.75	0	39
Endothelial cells	50.6977	38.8372	19.7674	39
Macrophages	0	1.46199	0	39
Microglia	0	2.29885	0	39
Neurons	0	1.66667	0	39
Pericytes	2.40964	1.60643	0	39
SC_M	0	5.95855	0	39
SC_NM	0.0148787	7.08228	0	39
Tregs	0	1.79372	0	39
background	6.55006	9.57387	2.40975	39
DCs	0.625	5.3125	0.3125	40
Endothelial cells	55.814	37.2868	21.3953	40
Macrophages	0.0974659	1.55945	0	40
Microglia	0	5.74713	0	40
Neurons	0	0	0	40
Pericytes	3.61446	1.60643	0	40
SC_M	0.259067	4.27461	0	40
SC_NM	0.0446362	7.58816	0.0148787	40
Tregs	0	1.34529	0	40
background	6.35467	9.24823	2.35393	40
DCs	0.3125	3.75	0	41
Endothelial cells	50.9302	39.3023	20.4651	41
Macrophages	0.0974659	3.31384	0	41
Microglia	0	3.44828	0	41
Neurons	0	1.66667	0	41
Pericytes	0.803213	3.21285	0	41
SC_M	0.259067	4.14508	0	41
SC_NM	0.0148787	6.82934	0.0148787	41
Tregs	0	4.93274	0	41
background	5.98251	9.52735	2.30741	41
DCs	0.3125	4.0625	0	42
Endothelial cells	50.4651	35.969	17.3643	42
Macrophages	0.292398	1.26706	0.0974659	42
Microglia	0	1.14943	0	42
Neurons	0	0	0	42
Pericytes	2.00803	1.20482	0	42
SC_M	0.129534	5.44041	0	42
SC_NM	0.0297575	6.76983	0	42
Tregs	0	3.58744	0	42
background	6.4198	9.90882	2.36323	42
DCs	0	2.8125	0	43
Endothelial cells	51.8605	36.6667	19.9225	43
Macrophages	0	1.65692	0	43
Microglia	0	3.44828	0	43
Neurons	0	1.66667	0	43
Pericytes	2.81124	2.40964	0	43
SC_M	0	6.34715	0	43
SC_NM	0.0297575	7.20131	0	43
Tregs	0	2.24215	0	43
background	6.28024	10.1228	2.54001	43
DCs	0.3125	4.0625	0	44
Endothelial cells	53.9535	38.9922	20.9302	44
Macrophages	0	1.36452	0	44
Microglia	0	3.44828	0	44
Neurons	0	1.66667	0	44
Pericytes	1.60643	1.60643	0	44
SC_M	0	4.27461	0	44
SC_NM	0.059515	7.37985	0.0148787	44
Tregs	0	3.13901	0	44
background	6.31745	9.81578	2.49349	44
DCs	1.25	2.1875	0	45
Endothelial cells	53.4109	37.5969	19.0698	45
Macrophages	0	2.63158	0	45
Microglia	0	2.29885	0	45
Neurons	0	1.66667	0	45
Pericytes	2.00803	2.81124	0	45
SC_M	0.388601	3.62694	0	45
SC_NM	0.0148787	6.66567	0	45
Tregs	0	3.13901	0	45
background	6.74544	9.853	2.64235	45
DCs	0	3.75	0	46
Endothelial cells	51.7829	37.0543	20.5426	46
Macrophages	0.292398	0.974659	0.0974659	46
Microglia	0	3.44828	0	46
Neurons	0	3.33333	0	46
Pericytes	2.81124	1.60643	0	46
SC_M	0.129534	3.49741	0	46
SC_NM	0.0743937	7.26082	0	46
Tregs	0	4.4843	0	46
background	6.4291	9.23893	2.2888	46
DCs	0.9375	3.75	0	47
Endothelial cells	53.9535	38.5271	20	47
Macrophages	0.292398	1.75439	0	47
Microglia	0	4.5977	0	47
Neurons	0	0	0	47
Pericytes	1.20482	1.20482	0	47
SC_M	0	4.92228	0	47
SC_NM	0.0297575	7.43937	0	47
Tregs	0	4.4843	0	47
background	6.35467	9.67622	2.39114	47
DCs	0.3125	2.8125	0	48
Endothelial cells	50.0775	38.7597	20.155	48
Macrophages	0.292398	1.85185	0.292398	48
Microglia	0	3.44828	0	48
Neurons	0	0	0	48
Pericytes	2.81124	1.20482	0	48
SC_M	0	4.27461	0	48
SC_NM	0.0446362	7.48401	0	48
Tregs	0	4.93274	0	48
background	6.50354	9.49944	2.40045	48
DCs	0	2.8125	0	49
Endothelial cells	53.4884	36.3566	19.4574	49
Macrophages	0.389864	2.14425	0	49
Microglia	0	5.74713	0	49
Neurons	0	1.66667	0	49
Pericytes	1.60643	2.40964	0	49
SC_M	0.129534	5.69948	0	49
SC_NM	0.0446362	7.02276	0.0148787	49
Tregs	0	3.13901	0	49
background	6.22441	10.5415	2.35393	49
DCs	0	3.125	0	50
Endothelial cells	52.5581	39.845	22.6357	50
Macrophages	0.194932	1.07212	0.0974659	50
Microglia	0	3.44828	0	50
Neurons	0	1.66667	0	50
Pericytes	1.20482	1.60643	0	50
SC_M	0	4.53368	0	50
SC_NM	0.059515	6.94837	0	50
Tregs	0	3.58744	0	50
background	6.4198	9.94604	2.41905	50
DCs	0	2.8125	0	51
Endothelial cells	53.1783	39.4574	20.8527	51
Macrophages	0.0974659	1.16959	0	51
Microglia	0	1.14943	0	51
Neurons	0	0	0	51
Pericytes	3.61446	4.01606	0	51
SC_M	0	4.79275	0	51
SC_NM	0.059515	6.99301	0.0148787	51
Tregs	0	3.58744	0	51
background	6.55006	9.59248	2.37253	51
DCs	0.3125	5	0	52
Endothelial cells	52.6357	40	21.1628	52
Macrophages	0	1.94932	0	52
Microglia	0	3.44828	0	52
Neurons	0	6.66667	0	52
Pericytes	2.81124	3.21285	0	52
SC_M	0	3.49741	0	52
SC_NM	0.0446362	7.09716	0	52
Tregs	0	3.58744	0	52
background	6.28954	9.72274	2.32601	52
DCs	0.625	2.8125	0	53
Endothelial cells	52.3256	37.2868	19.6124	53
Macrophages	0.0974659	1.94932	0.0974659	53
Microglia	0	8.04598	0	53
Neurons	0	5	0	53
Pericytes	2.40964	1.60643	0	53
SC_M	0	5.44041	0	53
SC_NM	0.0743937	7.33522	0	53
Tregs	0	3.13901	0	53
background	6.34537	9.31336	2.34462	53
DCs	1.25	2.1875	0	54
Endothelial cells	52.2481	37.8295	19.5349	54
Macrophages	0	1.65692	0	54
Microglia	0	8.04598	0	54
Neurons	0	3.33333	0	54
Pericytes	1.20482	2.81124	0	54
SC_M	0.129534	4.79275	0	54
SC_NM	0.0297575	7.11204	0.0148787	54
Tregs	0	5.38117	0	54
background	6.6524	9.81578	2.43766	54
DCs	0.625	2.8125	0.3125	55
Endothelial cells	52.9457	37.5194	20.6977	55
Macrophages	0.0974659	1.36452	0	55
Microglia	0	3.44828	0	55
Neurons	0	0	0	55
Pericytes	1.60643	2.40964	0	55
SC_M	0	2.72021	0	55
SC_NM	0.0148787	7.48401	0	55
Tregs	0	2.24215	0	55
background	6.25233	9.73204	2.42836	55
DCs	0.3125	3.4375	0	56
Endothelial cells	55.1163	36.5116	19.6899	56
Macrophages	0	1.16959	0	56
Microglia	0	5.74713	0	56
Neurons	0	5	0	56
Pericytes	2.81124	1.20482	0	56
SC_M	0	5.18135	0	56
SC_NM	0.0743937	6.81446	0	56
Tregs	0	3.13901	0	56
background	6.68031	9.49944	2.45627	56
DCs	0.625	2.8125	0	57
Endothelial cells	51.6279	40.6977	20.9302	57
Macrophages	0.0974659	1.46199	0	57
Microglia	0	1.14943	0	57
Neurons	0	1.66667	0	57
Pericytes	1.20482	2.00803	0	57
SC_M	0	5.44041	0	57
SC_NM	0.0297575	6.63592	0	57
Tregs	0	1.79372	0	57
background	6.44771	9.1831	2.35393	57
DCs	0	2.8125	0	58
Endothelial cells	51.4729	37.1318	20.2326	58
Macrophages	0.194932	1.94932	0.0974659	58
Microglia	0	4.5977	0	58
Neurons	0	0	0	58
Pericytes	1.60643	3.21285	0	58
SC_M	0.129534	5.05181	0	58
SC_NM	0.0297575	6.87398	0	58
Tregs	0	2.69058	0	58
background	6.41049	9.90882	2.59583	58
DCs	0	4.375	0	59
Endothelial cells	50.3876	39.3023	20.8527	59
Macrophages	0.194932	2.24172	0	59
Microglia	0	2.29885	0	59
Neurons	0	0	0	59
Pericytes	2.81124	2.40964	0	59
SC_M	0	5.18135	0	59
SC_NM	0.0148787	7.30546	0	59
Tregs	0	1.34529	0	59
background	6.4198	9.67622	2.43766	59
DCs	0.625	5.9375	0.3125	60
Endothelial cells	51.3178	37.7519	18.9922	60
Macrophages	0	1.36452	0	60
Microglia	0	4.5977	0	60
Neurons	0	0	0	60
Pericytes	2.81124	1.20482	0	60
SC_M	0.388601	3.62694	0	60
SC_NM	0.0297575	6.71031	0	60
Tregs	0	3.58744	0	60
background	6.36397	10.2717	2.59583	60
DCs	0.3125	3.75	0	61
Endothelial cells	49.7674	37.5194	19.9225	61
Macrophages	0.0974659	2.04678	0	61
Microglia	0	4.5977	0	61
Neurons	0	5	0	61
Pericytes	2.81124	2.81124	0	61
SC_M	0	4.79275	0	61
SC_NM	0.059515	6.41274	0	61
Tregs	0	5.8296	0	61
background	6.4198	9.62039	2.47488	61
DCs	0.625	3.4375	0	62
Endothelial cells	51.7054	36.7442	20.3101	62
Macrophages	0	1.55945	0	62
Microglia	0	2.29885	0	62
Neurons	0	0	0	62
Pericytes	2.81124	2.00803	0	62
SC_M	0	4.66321	0	62
SC_NM	0.0446362	6.90373	0	62
Tregs	0	3.13901	0	62
background	6.31745	9.56457	2.34462	62
DCs	0	3.125	0	63
Endothelial cells	50.5426	38.3721	19.5349	63
Macrophages	0	1.46199	0	63
Microglia	0	2.29885	0	63
Neurons	0	1.66667	0	63
Pericytes	1.60643	2.40964	0	63
SC_M	0	3.88601	0	63
SC_NM	0.0743937	7.30546	0	63
Tregs	0	4.93274	0	63
background	6.44771	9.76926	2.40975	63
DCs	0.625	1.25	0	64
Endothelial cells	52.4806	36.9767	18.9922	64
Macrophages	0	1.55945	0	64
Microglia	0	3.44828	0	64
Neurons	0	0	0	64
Pericytes	2.81124	2.81124	0	64
SC_M	0	4.66321	0	64
SC_NM	0.0297575	7.0674	0	64
Tregs	0	3.58744	0	64
background	5.87086	9.50875	1.96316	64
DCs	0.3125	2.8125	0.3125	65
Endothelial cells	53.6434	40.8527	21.7054	65
Macrophages	0	1.55945	0	65
Microglia	0	3.44828	0	65
Neurons	0	1.66667	0	65
Pericytes	1.60643	1.60643	0	65
SC_M	0	4.66321	0	65
SC_NM	0.0446362	7.43937	0.0148787	65
Tregs	0	1.79372	0	65
background	6.46632	9.54596	2.49349	65
DCs	0	5	0	66
Endothelial cells	52.1705	37.7519	20.5426	66
Macrophages	0.0974659	1.16959	0	66
Microglia	0	4.5977	0	66
Neurons	0	1.66667	0	66
Pericytes	2.40964	1.60643	0	66
SC_M	0	4.53368	0	66
SC_NM	0	6.84422	0	66
Tregs	0	4.93274	0	66
background	6.55936	9.1831	2.41905	66
DCs	0	3.125	0	67
Endothelial cells	51.8605	37.2868	20	67
Macrophages	0.0974659	2.14425	0.0974659	67
Microglia	0	1.14943	0	67
Neurons	0	1.66667	0	67
Pericytes	1.20482	0.401606	0	67
SC_M	0.129534	3.88601	0	67
SC_NM	0.0297575	7.26082	0	67
Tregs	0	3.58744	0	67
background	6.23372	9.57387	2.44697	67
DCs	0	3.75	0	68
Endothelial cells	52.6357	38.9147	20.4651	68
Macrophages	0.0974659	1.65692	0.0974659	68
Microglia	0	2.29885	0	68
Neurons	0	0	0	68
Pericytes	2.81124	1.60643	0	68
SC_M	0.129534	3.49741	0	68
SC_NM	0.059515	6.63592	0.0297575	68
Tregs	0	2.24215	0	68
background	6.47562	10.5694	2.66096	68
DCs	0.3125	2.5	0	69
Endothelial cells	51.2403	36.8217	18.9147	69
Macrophages	0.0974659	1.36452	0	69
Microglia	0	1.14943	0	69
Neurons	0	1.66667	0	69
Pericytes	2.40964	2.00803	0	69
SC_M	0.129534	5.05181	0	69
SC_NM	0.0743937	7.30546	0	69
Tregs	0	2.24215	0	69
background	6.24302	9.80648	2.31671	69
DCs	0.3125	3.125	0	70
Endothelial cells	52.4031	38.2171	21.0078	70
Macrophages	0	1.75439	0	70
Microglia	0	6.89655	0	70
Neurons	0	0	0	70
Pericytes	2.40964	2.00803	0	70
SC_M	0	5.82902	0	70
SC_NM	0.0148787	7.32034	0	70
Tregs	0	3.58744	0	70
background	6.59658	9.6297	2.46557	70
DCs	0.625	5	0.3125	71
Endothelial cells	51.7054	36.8992	18.9922	71
Macrophages	0	1.36452	0	71
Microglia	0	2.29885	0	71
Neurons	0	1.66667	0	71
Pericytes	2.00803	2.40964	0	71
SC_M	0	4.01554	0	71
SC_NM	0.0743937	6.75495	0.0148787	71
Tregs	0	2.69058	0	71
background	6.22441	9.52735	2.40975	71
DCs	0.625	3.125	0	72
Endothelial cells	50.2326	35.8915	16.8992	72
Macrophages	0.0974659	1.55945	0	72
Microglia	0	2.29885	0	72
Neurons	0	6.66667	0	72
Pericytes	4.01606	2.81124	0	72
SC_M	0	4.14508	0	72
SC_NM	0.0297575	7.20131	0	72
Tregs	0	3.58744	0	72
background	6.50354	9.57387	2.13063	72
DCs	0.3125	2.1875	0	73
Endothelial cells	51.2403	37.3643	20.155	73
Macrophages	0	1.75439	0	73
Microglia	0	4.5977	0	73
Neurons	0	1.66667	0	73
Pericytes	2.00803	2.00803	0	73
SC_M	0	4.01554	0	73
SC_NM	0.0297575	6.7847	0	73
Tregs	0	3.58744	0	73
background	6.37328	9.61109	2.38184	73
DCs	0.9375	1.875	0.625	74
Endothelial cells	50	36.4341	18.3721	74
Macrophages	0	1.75439	0	74
Microglia	0	3.44828	0	74
Neurons	0	0	0	74
Pericytes	2.81124	1.60643	0	74
SC_M	0.129534	5.69948	0	74
SC_NM	0.0148787	7.29058	0.0148787	74
Tregs	0	4.93274	0	74
background	6.15929	9.30406	2.26089	74
DCs	0.9375	3.125	0	75
Endothelial cells	52.4031	38.062	20.155	75
Macrophages	0.0974659	1.85185	0	75
Microglia	0	3.44828	0	75
Neurons	0	0	0	75
Pericytes	1.20482	0.803213	0	75
SC_M	0.259067	4.27461	0	75
SC_NM	0.0148787	6.84422	0	75
Tregs	0	2.24215	0	75
background	6.08485	9.12728	2.17715	75
DCs	0	6.875	0	76
Endothelial cells	52.4806	38.062	20.2326	76
Macrophages	0.0974659	1.65692	0	76
Microglia	0	1.14943	0	76
Neurons	0	0	0	76
Pericytes	2.00803	1.20482	0	76
SC_M	0	4.01554	0	76
SC_NM	0.059515	6.59128	0	76
Tregs	0	2.24215	0	76
background	6.13137	9.74135	2.41905	76
DCs	0	4.375	0	77
Endothelial cells	49.4574	39.5349	18.9922	77
Macrophages	0	1.75439	0	77
Microglia	0	3.44828	0	77
Neurons	0	0	0	77
Pericytes	2.40964	1.60643	0	77
SC_M	0.259067	5.95855	0	77
SC_NM	0.0892724	7.20131	0	77
Tregs	0	4.4843	0	77
background	6.36397	9.91812	2.49349	77
DCs	0	2.1875	0	78
Endothelial cells	50.3101	39.3023	19.6899	78
Macrophages	0.194932	2.14425	0	78
Microglia	0	2.29885	0	78
Neurons	0	1.66667	0	78
Pericytes	2.40964	1.60643	0	78
SC_M	0	4.27461	0	78
SC_NM	0.0297575	7.70719	0	78
Tregs	0	4.4843	0	78
background	6.28024	9.42501	2.22367	78
DCs	0.625	1.5625	0	79
Endothelial cells	52.3256	37.2868	20	79
Macrophages	0.292398	2.24172	0.292398	79
Microglia	0	1.14943	0	79
Neurons	0	6.66667	0	79
Pericytes	2.40964	0.803213	0	79
SC_M	0	5.82902	0	79
SC_NM	0.0297575	7.42449	0	79
Tregs	0	2.24215	0	79
background	6.53145	9.69483	2.54931	79
DCs	0	4.6875	0	80
Endothelial cells	53.3333	36.5891	19.0698	80
Macrophages	0.194932	1.75439	0	80
Microglia	0	1.14943	0	80
Neurons	0	5	0	80
Pericytes	2.40964	2.00803	0	80
SC_M	0	4.40415	0	80
SC_NM	0.104151	7.23107	0.0148787	80
Tregs	0	4.93274	0	80
background	6.44771	9.62039	2.38184	80
DCs	0.3125	2.8125	0	81
Endothelial cells	52.7907	40	22.3256	81
Macrophages	0	1.65692	0	81
Microglia	0	0	0	81
Neurons	0	1.66667	0	81
Pericytes	0.803213	2.40964	0	81
SC_M	0	4.79275	0	81
SC_NM	0	7.58816	0	81
Tregs	0	0.896861	0	81
background	6.35467	9.29475	2.27949	81
DCs	0	4.375	0	82
Endothelial cells	52.093	36.5891	18.3721	82
Macrophages	0	1.36452	0	82
Microglia	0	4.5977	0	82
Neurons	0	0	0	82
Pericytes	2.40964	0.803213	0	82
SC_M	0.129534	4.79275	0	82
SC_NM	0.0148787	7.20131	0	82
Tregs	0	3.58744	0	82
background	6.15929	9.58318	2.38184	82
DCs	0	3.125	0	83
Endothelial cells	52.7132	37.9845	19.6124	83
Macrophages	0.389864	1.94932	0.194932	83
Microglia	0	3.44828	0	83
Neurons	0	3.33333	0	83
Pericytes	2.00803	2.00803	0	83
SC_M	0.129534	4.40415	0	83
SC_NM	0.0446362	7.12692	0	83
Tregs	0	4.03587	0	83
background	6.40119	9.45292	2.42836	83
DCs	0	3.125	0	84
Endothelial cells	53.0233	36.124	19.3023	84
Macrophages	0	1.55945	0	84
Microglia	0	2.29885	0	84
Neurons	0	3.33333	0	84
Pericytes	3.21285	3.21285	0	84
SC_M	0.129534	5.18135	0	84
SC_NM	0.0148787	7.14179	0	84
Tregs	0	3.13901	0	84
background	6.12207	9.56457	2.37253	84
DCs	0.625	2.5	0	85
Endothelial cells	51.7054	36.0465	18.062	85
Macrophages	0	1.94932	0	85
Microglia	0	2.29885	0	85
Neurons	0	0	0	85
Pericytes	3.21285	2.81124	0	85
SC_M	0	5.82902	0	85
SC_NM	0.059515	7.14179	0.0148787	85
Tregs	0	4.03587	0	85
background	6.6617	9.94604	2.50279	85
DCs	0.3125	3.4375	0	86
Endothelial cells	54.2636	36.6667	19.9225	86
Macrophages	0	2.24172	0	86
Microglia	0	5.74713	0	86
Neurons	0	0	0	86
Pericytes	3.61446	4.81928	0	86
SC_M	0.259067	4.92228	0	86
SC_NM	0.0743937	7.32034	0	86
Tregs	0	2.24215	0	86
background	6.34537	9.64831	2.5307	86
DCs	0.9375	2.1875	0.3125	87
Endothelial cells	52.2481	38.2946	20.9302	87
Macrophages	0	1.46199	0	87
Microglia	0	2.29885	0	87
Neurons	0	0	0	87
Pericytes	2.40964	0.803213	0	87
SC_M	0	5.56995	0	87
SC_NM	0.0297575	7.69231	0	87
Tregs	0	3.58744	0	87
background	6.48493	9.76926	2.46557	87
DCs	0.3125	2.8125	0.3125	88
Endothelial cells	50.9302	39.6124	22.093	88
Macrophages	0.0974659	1.65692	0.0974659	88
Microglia	0	2.29885	0	88
Neurons	0	5	0	88
Pericytes	0.401606	1.60643	0	88
SC_M	0	4.66321	0	88
SC_NM	0.0297575	7.54352	0	88
Tregs	0	3.58744	0	88
background	7.1083	9.90882	2.72609	88
DCs	0.625	1.5625	0	89
Endothelial cells	52.2481	36.0465	20.4651	89
Macrophages	0.0974659	1.94932	0.0974659	89
Microglia	0	5.74713	0	89
Neurons	0	0	0	89
Pericytes	2.00803	1.20482	0	89
SC_M	0	5.05181	0	89
SC_NM	0.0446362	6.82934	0	89
Tregs	0	2.69058	0	89
background	6.05694	9.4064	2.08411	89
DCs	0	3.125	0	90
Endothelial cells	52.7132	36.5891	18.2946	90
Macrophages	0.292398	1.65692	0.0974659	90
Microglia	0	6.89655	0	90
Neurons	0	0	0	90
Pericytes	2.00803	2.00803	0	90
SC_M	0	4.66321	0	90
SC_NM	0.0148787	7.30546	0	90
Tregs	0	4.4843	0	90
background	6.44771	9.95534	2.56792	90
DCs	0.3125	2.1875	0	91
Endothelial cells	51.0078	35.0388	18.8372	91
Macrophages	0.0974659	2.33918	0	91
Microglia	0	2.29885	0	91
Neurons	0	0	0	91
Pericytes	0.401606	1.60643	0	91
SC_M	0	4.66321	0	91
SC_NM	0.0297575	7.20131	0	91
Tregs	0	4.03587	0	91
background	6.68962	9.82508	2.754	91
DCs	0	3.75	0	92
Endothelial cells	54.4186	36.6667	20.5426	92
Macrophages	0.292398	1.55945	0	92
Microglia	0	3.44828	0	92
Neurons	0	3.33333	0	92
Pericytes	0.803213	2.81124	0	92
SC_M	0.129534	5.44041	0	92
SC_NM	0.0297575	6.97813	0	92
Tregs	0	4.4843	0	92
background	6.80127	9.71344	2.5121	92
DCs	0	5.625	0	93
Endothelial cells	51.0078	34.6512	18.3721	93
Macrophages	0	1.85185	0	93
Microglia	0	2.29885	0	93
Neurons	0	1.66667	0	93
Pericytes	2.00803	2.00803	0	93
SC_M	0	4.79275	0	93
SC_NM	0.0148787	6.76983	0.0148787	93
Tregs	0	4.03587	0	93
background	6.12207	9.48083	2.18645	93
DCs	0.625	3.125	0	94
Endothelial cells	53.3333	38.1395	20.9302	94
Macrophages	0.0974659	1.26706	0	94
Microglia	0	2.29885	0	94
Neurons	0	0	0	94
Pericytes	1.60643	2.00803	0	94
SC_M	0	4.40415	0	94
SC_NM	0.0446362	6.6508	0.0297575	94
Tregs	0	2.24215	0	94
background	6.10346	9.3971	2.41905	94
DCs	0.625	1.875	0	95
Endothelial cells	53.0233	37.5194	20.2326	95
Macrophages	0.194932	1.94932	0.0974659	95
Microglia	0	4.5977	0	95
Neurons	0	0	0	95
Pericytes	2.00803	0.803213	0	95
SC_M	0.129534	3.75648	0	95
SC_NM	0.0297575	7.30546	0	95
Tregs	0	2.24215	0	95
background	6.61518	10.2531	2.43766	95
DCs	0	4.6875	0	96
Endothelial cells	51.7829	40.3876	20.5426	96
Macrophages	0	1.26706	0	96
Microglia	0	1.14943	0	96
Neurons	0	0	0	96
Pericytes	2.81124	1.60643	0	96
SC_M	0	4.92228	0	96
SC_NM	0.0148787	6.32346	0	96
Tregs	0	3.13901	0	96
background	6.12207	10.0298	2.39114	96
DCs	0.9375	0.9375	0.625	97
Endothelial cells	53.5659	37.2868	20.6977	97
Macrophages	0.194932	1.55945	0	97
Microglia	0	1.14943	0	97
Neurons	0	3.33333	0	97
Pericytes	2.81124	2.81124	0	97
SC_M	0.259067	4.53368	0	97
SC_NM	0.0892724	7.17155	0	97
Tregs	0	4.93274	0	97
background	6.10346	9.32266	2.18645	97
DCs	0.625	2.5	0	98
Endothelial cells	53.4109	38.2946	21.0853	98
Macrophages	0	1.36452	0	98
Microglia	0	4.5977	0	98
Neurons	0	0	0	98
Pericytes	3.61446	2.40964	0	98
SC_M	0	4.66321	0	98
SC_NM	0	7.14179	0	98
Tregs	0	4.03587	0	98
background	5.99181	10.0205	2.27019	98
DCs	0.9375	3.4375	0.625	99
Endothelial cells	50.6202	38.9147	20.3101	99
Macrophages	0	1.55945	0	99
Microglia	0	3.44828	0	99
Neurons	0	0	0	99
Pericytes	1.60643	1.60643	0	99
SC_M	0.259067	5.18135	0	99
SC_NM	0.0148787	6.91861	0	99
Tregs	0	3.58744	0	99
background	6.38258	9.69483	2.5121	99
DCs	0.625	3.75	0	100
Endothelial cells	52.8682	38.2946	20.3101	100
Macrophages	0.194932	1.85185	0	100
Microglia	0	4.5977	0	100
Neurons	0	3.33333	0	100
Pericytes	1.60643	1.60643	0	100
SC_M	0	4.53368	0	100
SC_NM	0.0446362	6.81446	0	100
Tregs	0	1.79372	0	100
background	6.35467	9.92743	2.48418	100
DCs	0.625	2.8125	0	101
Endothelial cells	51.938	36.8217	18.3721	101
Macrophages	0	1.46199	0	101
Microglia	0	4.5977	0	101
Neurons	0	0	0	101
Pericytes	2.40964	3.21285	0	101
SC_M	0	3.49741	0	101
SC_NM	0.11903	7.15667	0.0148787	101
Tregs	0	1.34529	0	101
background	6.76405	10.067	2.7633	101
DCs	0.625	3.4375	0	102
Endothelial cells	50.2326	36.5116	18.8372	102
Macrophages	0.0974659	1.07212	0	102
Microglia	0	2.29885	0	102
Neurons	0	0	0	102
Pericytes	1.60643	3.21285	0	102
SC_M	0	5.82902	0	102
SC_NM	0.0446362	6.74007	0	102
Tregs	0	3.13901	0	102
background	6.31745	9.34127	2.23297	102
DCs	0	1.875	0	103
Endothelial cells	51.5504	39.3798	20.7752	103
Macrophages	0.0974659	2.33918	0.0974659	103
Microglia	0	1.14943	0	103
Neurons	0	0	0	103
Pericytes	3.61446	2.00803	0	103
SC_M	0	5.05181	0	103
SC_NM	0.0297575	6.75495	0.0148787	103
Tregs	0	3.13901	0	103
background	6.62449	9.65761	2.54931	103
DCs	0.625	4.375	0.625	104
Endothelial cells	54.3411	37.907	21.4729	104
Macrophages	0	1.36452	0	104
Microglia	0	4.5977	0	104
Neurons	0	0	0	104
Pericytes	3.21285	3.21285	0	104
SC_M	0	4.01554	0	104
SC_NM	0.059515	6.99301	0	104
Tregs	0	4.4843	0	104
background	6.50354	10.2252	2.63305	104
DCs	0	3.4375	0	105
Endothelial cells	53.2558	38.4496	20.3101	105
Macrophages	0	2.53411	0	105
Microglia	0	3.44828	0	105
Neurons	0	0	0	105
Pericytes	1.20482	2.00803	0	105
SC_M	0.129534	3.62694	0	105
SC_NM	0.0446362	7.17155	0	105
Tregs	0	4.03587	0	105
background	6.50354	9.23893	2.15854	105
DCs	0	3.125	0	106
Endothelial cells	51.5504	39.2248	19.7674	106
Macrophages	0.292398	1.46199	0.0974659	106
Microglia	0	3.44828	0	106
Neurons	0	3.33333	0	106
Pericytes	3.61446	1.20482	0	106
SC_M	0.129534	5.95855	0	106
SC_NM	0.0446362	6.74007	0	106
Tregs	0	4.03587	0	106
background	6.81987	9.92743	2.5214	106
DCs	0	2.1875	0	107
Endothelial cells	54.031	36.4341	20.3876	107
Macrophages	0.194932	1.36452	0	107
Microglia	0	3.44828	0	107
Neurons	0	0	0	107
Pericytes	2.40964	2.00803	0	107
SC_M	0.129534	4.66321	0	107
SC_NM	0.0446362	7.82622	0	107
Tregs	0	5.38117	0	107
background	6.76405	10.0577	2.63305	107
DCs	0.3125	3.4375	0.3125	108
Endothelial cells	51.7054	37.8295	21.3178	108
Macrophages	0.0974659	1.16959	0	108
Microglia	0	3.44828	0	108
Neurons	0	0	0	108
Pericytes	2.40964	2.40964	0	108
SC_M	0	4.79275	0	108
SC_NM	0.0446362	6.99301	0	108
Tregs	0	3.13901	0	108
background	6.1965	9.853	2.35393	108
DCs	0	3.125	0	109
Endothelial cells	51.0078	35.5039	17.907	109
Macrophages	0.194932	1.65692	0	109
Microglia	0	3.44828	0	109
Neurons	0	1.66667	0	109
Pericytes	2.81124	0.803213	0	109
SC_M	0	3.88601	0	109
SC_NM	0.0148787	7.54352	0	109
Tregs	0	3.13901	0	109
background	6.35467	9.44362	2.34462	109
DCs	0.625	2.5	0	110
Endothelial cells	54.6512	39.9225	23.1008	110
Macrophages	0.194932	1.65692	0.0974659	110
Microglia	0	3.44828	0	110
Neurons	0	0	0	110
Pericytes	2.40964	3.21285	0	110
SC_M	0	4.66321	0	110
SC_NM	0.0446362	6.66567	0	110
Tregs	0	2.24215	0	110
background	6.4291	9.94604	2.62374	110
DCs	0.3125	4.375	0.3125	111
Endothelial cells	54.1085	39.3798	21.3953	111
Macrophages	0.292398	1.36452	0.0974659	111
Microglia	0	2.29885	0	111
Neurons	0	1.66667	0	111
Pericytes	2.40964	1.20482	0	111
SC_M	0	5.18135	0	111
SC_NM	0.104151	7.29058	0.0297575	111
Tregs	0	6.27803	0	111
background	6.02903	9.67622	2.33532	111
DCs	0	2.8125	0	112
Endothelial cells	53.1008	38.6822	21.6279	112
Macrophages	0	1.16959	0	112
Microglia	0	1.14943	0	112
Neurons	0	5	0	112
Pericytes	3.21285	1.60643	0	112
SC_M	0	4.53368	0	112
SC_NM	0.0297575	6.75495	0.0148787	112
Tregs	0	3.13901	0	112
background	6.28024	9.52735	2.27019	112
DCs	0.3125	3.4375	0	113
Endothelial cells	53.6434	38.7597	20.6977	113
Macrophages	0	1.94932	0	113
Microglia	0	4.5977	0	113
Neurons	0	1.66667	0	113
Pericytes	1.60643	1.60643	0	113
SC_M	0	4.53368	0	113
SC_NM	0.0148787	6.90373	0	113
Tregs	0	4.4843	0	113
background	6.30815	9.8716	2.34462	113
DCs	0.3125	3.125	0	114
Endothelial cells	50.8527	38.2946	19.1473	114
Macrophages	0.0974659	1.55945	0	114
Microglia	0	3.44828	0	114
Neurons	0	3.33333	0	114
Pericytes	1.20482	4.01606	0	114
SC_M	0.129534	4.01554	0	114
SC_NM	0.0148787	7.05252	0	114
Tregs	0	4.4843	0	114
background	6.31745	9.74135	2.34462	114
DCs	0	2.5	0	115
Endothelial cells	51.7829	39.1473	20.4651	115
Macrophages	0.0974659	1.65692	0	115
Microglia	0	3.44828	0	115
Neurons	0	1.66667	0	115
Pericytes	2.40964	1.20482	0	115
SC_M	0.388601	5.05181	0	115
SC_NM	0.0148787	6.91861	0	115
Tregs	0	2.24215	0	115
background	6.15929	9.76926	2.37253	115
DCs	0	3.4375	0	116
Endothelial cells	52.8682	36.8217	19.9225	116
Macrophages	0	1.55945	0	116
Microglia	0	4.5977	0	116
Neurons	0	1.66667	0	116
Pericytes	0.803213	3.21285	0	116
SC_M	0	3.36788	0	116
SC_NM	0	6.90373	0	116
Tregs	0	3.13901	0	116
background	6.09416	9.54596	2.30741	116
DCs	0.3125	2.5	0	117
Endothelial cells	53.3333	36.6667	19.3798	117
Macrophages	0.194932	1.46199	0.0974659	117
Microglia	0	2.29885	0	117
Neurons	0	3.33333	0	117
Pericytes	2.40964	3.21285	0	117
SC_M	0.259067	5.44041	0	117
SC_NM	0	7.18643	0	117
Tregs	0	3.58744	0	117
background	6.33606	9.50875	2.44697	117
DCs	0.3125	5.3125	0.3125	118
Endothelial cells	53.4109	38.4496	19.7674	118
Macrophages	0.0974659	1.75439	0.0974659	118
Microglia	0	2.29885	0	118
Neurons	0	3.33333	0	118
Pericytes	0	1.20482	0	118
SC_M	0.259067	4.92228	0	118
SC_NM	0.059515	7.00789	0.0148787	118
Tregs	0	2.69058	0	118
background	6.70822	9.639	2.5121	118
DCs	0.625	3.4375	0	119
Endothelial cells	51.0853	37.4419	18.7597	119
Macrophages	0	1.65692	0	119
Microglia	0	6.89655	0	119
Neurons	0	0	0	119
Pericytes	4.41767	2.00803	0	119
SC_M	0	4.66321	0	119
SC_NM	0.0297575	7.02276	0	119
Tregs	0	4.93274	0	119
background	6.26163	9.48083	2.41905	119
DCs	0.3125	2.5	0	120
Endothelial cells	50.9302	36.5891	19.2248	120
Macrophages	0.194932	1.55945	0.0974659	120
Microglia	0	3.44828	0	120
Neurons	0	1.66667	0	120
Pericytes	2.00803	2.81124	0	120
SC_M	0	5.18135	0	120
SC_NM	0.0297575	7.36498	0	120
Tregs	0	2.69058	0	120
background	5.92668	9.44362	2.26089	120
DCs	0.3125	4.0625	0	121
Endothelial cells	49.845	37.5969	19.7674	121
Macrophages	0.0974659	1.36452	0	121
Microglia	0	3.44828	0	121
Neurons	0	0	0	121
Pericytes	2.40964	2.40964	0	121
SC_M	0.129534	4.01554	0	121
SC_NM	0.0297575	7.32034	0	121
Tregs	0	2.24215	0	121
background	6.14998	9.72274	2.41905	121
DCs	0.9375	2.8125	0.3125	122
Endothelial cells	54.4186	38.4496	20.5426	122
Macrophages	0.194932	1.55945	0	122
Microglia	0	9.1954	0	122
Neurons	0	1.66667	0	122
Pericytes	2.81124	2.81124	0	122
SC_M	0.259067	4.53368	0	122
SC_NM	0.0446362	6.96325	0	122
Tregs	0	3.58744	0	122
background	6.25233	9.70413	2.27019	122
DCs	0.3125	4.375	0	123
Endothelial cells	53.2558	37.907	21.0078	123
Macrophages	0.194932	1.75439	0.194932	123
Microglia	0	2.29885	0	123
Neurons	0	3.33333	0	123
Pericytes	1.20482	1.60643	0	123
SC_M	0	4.27461	0	123
SC_NM	0.0446362	6.91861	0	123
Tregs	0	4.4843	0	123
background	6.68031	9.71344	2.5214	123
DCs	0.9375	2.5	0.3125	124
Endothelial cells	53.7209	38.5271	21.3178	124
Macrophages	0.194932	1.94932	0.0974659	124
Microglia	0	4.5977	0	124
Neurons	0	1.66667	0	124
Pericytes	3.21285	2.00803	0	124
SC_M	0.129534	5.05181	0	124
SC_NM	0.0148787	7.21619	0.0148787	124
Tregs	0	1.79372	0	124
background	6.59658	9.98325	2.59583	124
DCs	0.3125	4.6875	0	125
Endothelial cells	52.1705	38.5271	20.4651	125
Macrophages	0.194932	1.07212	0.194932	125
Microglia	0	2.29885	0	125
Neurons	0	0	0	125
Pericytes	1.60643	0.803213	0	125
SC_M	0	4.53368	0	125
SC_NM	0.0446362	7.12692	0	125
Tregs	0	3.13901	0	125
background	6.34537	9.43431	2.34462	125
DCs	1.25	5	0.625	126
Endothelial cells	52.1705	36.2016	19.2248	126
Macrophages	0.194932	1.75439	0.0974659	126
Microglia	0	5.74713	0	126
Neurons	0	1.66667	0	126
Pericytes	2.81124	1.60643	0	126
SC_M	0.129534	4.27461	0	126
SC_NM	0.0446362	7.02276	0	126
Tregs	0	3.58744	0	126
background	6.15929	9.26684	2.27019	126
DCs	0.3125	3.75	0.3125	127
Endothelial cells	52.0155	38.062	19.1473	127
Macrophages	0	1.26706	0	127
Microglia	0	2.29885	0	127
Neurons	0	0	0	127
Pericytes	0.803213	2.81124	0	127
SC_M	0.129534	4.92228	0	127
SC_NM	0	6.81446	0	127
Tregs	0	3.58744	0	127
background	6.4198	9.35988	2.27019	127
DCs	0.3125	3.75	0.3125	128
Endothelial cells	52.5581	37.6744	19.6899	128
Macrophages	0	1.36452	0	128
Microglia	0	2.29885	0	128
Neurons	0	1.66667	0	128
Pericytes	3.21285	2.40964	0	128
SC_M	0.259067	4.53368	0	128
SC_NM	0.0148787	6.59128	0	128
Tregs	0	4.03587	0	128
background	6.27093	9.20171	2.26089	128
DCs	0.3125	4.0625	0.3125	129
Endothelial cells	50	37.0543	19.9225	129
Macrophages	0.0974659	1.26706	0	129
Microglia	0	9.1954	0	129
Neurons	0	5	0	129
Pericytes	1.20482	1.60643	0	129
SC_M	0.129534	4.14508	0	129
SC_NM	0.059515	7.26082	0	129
Tregs	0	2.24215	0	129
background	6.46632	9.78787	2.49349	129
DCs	0	5.9375	0	130
Endothelial cells	51.6279	37.907	18.8372	130
Macrophages	0	1.75439	0	130
Microglia	0	2.29885	0	130
Neurons	0	1.66667	0	130
Pericytes	4.41767	1.20482	0	130
SC_M	0	5.18135	0	130
SC_NM	0.0297575	7.12692	0	130
Tregs	0	1.34529	0	130
background	6.39189	9.73204	2.34462	130
DCs	0.625	3.75	0.3125	131
Endothelial cells	52.8682	37.0543	21.0078	131
Macrophages	0.0974659	1.94932	0	131
Microglia	0	2.29885	0	131
Neurons	0	0	0	131
Pericytes	0.803213	1.20482	0	131
SC_M	0.259067	4.01554	0	131
SC_NM	0.0297575	6.99301	0	131
Tregs	0	5.38117	0	131
background	6.57797	9.52735	2.49349	131
DCs	0.9375	5	0.3125	132
Endothelial cells	53.5659	36.8217	20.2326	132
Macrophages	0	1.94932	0	132
Microglia	0	4.5977	0	132
Neurons	0	3.33333	0	132
Pericytes	2.00803	1.20482	0	132
SC_M	0	4.27461	0	132
SC_NM	0.0446362	7.32034	0.0148787	132
Tregs	0	2.69058	0	132
background	6.02903	9.71344	2.19576	132
DCs	0.3125	4.0625	0.3125	133
Endothelial cells	52.7132	37.6744	20.155	133
Macrophages	0.194932	1.26706	0.0974659	133
Microglia	0	3.44828	0	133
Neurons	0	0	0	133
Pericytes	1.20482	1.20482	0	133
SC_M	0	5.18135	0	133
SC_NM	0.0743937	6.84422	0	133
Tregs	0	3.13901	0	133
background	6.04764	9.3971	2.23297	133
DCs	0.625	2.8125	0.3125	134
Endothelial cells	51.3953	39.2248	21.1628	134
Macrophages	0.0974659	1.46199	0	134
Microglia	0	4.5977	0	134
Neurons	0	1.66667	0	134
Pericytes	2.81124	1.20482	0	134
SC_M	0	3.23834	0	134
SC_NM	0.0892724	7.14179	0.0297575	134
Tregs	0	1.79372	0	134
background	6.17789	10.1414	2.32601	134
DCs	0	2.1875	0	135
Endothelial cells	52.1705	38.6822	19.5349	135
Macrophages	0.194932	1.65692	0	135
Microglia	0	5.74713	0	135
Neurons	0	1.66667	0	135
Pericytes	3.21285	2.00803	0	135
SC_M	0	4.27461	0	135
SC_NM	0	6.81446	0	135
Tregs	0	2.69058	0	135
background	6.43841	9.853	2.40045	135
DCs	0.3125	2.1875	0.3125	136
Endothelial cells	52.7132	37.0543	19.2248	136
Macrophages	0	1.26706	0	136
Microglia	0	0	0	136
Neurons	0	1.66667	0	136
Pericytes	3.21285	2.40964	0	136
SC_M	0.129534	4.27461	0	136
SC_NM	0.0743937	7.7667	0	136
Tregs	0	4.03587	0	136
background	6.46632	9.88091	2.48418	136
DCs	0.3125	2.5	0	137
Endothelial cells	52.9457	36.2791	18.9922	137
Macrophages	0.0974659	2.53411	0.0974659	137
Microglia	0	3.44828	0	137
Neurons	0	1.66667	0	137
Pericytes	2.00803	2.00803	0	137
SC_M	0	5.56995	0	137
SC_NM	0.0297575	7.26082	0	137
Tregs	0	1.79372	0	137
background	6.73614	9.62039	2.57722	137
DCs	0.3125	3.4375	0	138
Endothelial cells	52.4806	39.845	20.5426	138
Macrophages	0.194932	1.75439	0.0974659	138
Microglia	0	4.5977	0	138
Neurons	0	1.66667	0	138
Pericytes	2.40964	1.60643	0	138
SC_M	0	5.18135	0	138
SC_NM	0.0148787	7.49888	0	138
Tregs	0	2.24215	0	138
background	6.49423	9.82508	2.2888	138
DCs	0	2.8125	0	139
Endothelial cells	52.4806	36.3566	18.7597	139
Macrophages	0.194932	1.36452	0	139
Microglia	0	3.44828	0	139
Neurons	0	0	0	139
Pericytes	1.60643	2.40964	0	139
SC_M	0	4.92228	0	139
SC_NM	0.0297575	6.8591	0	139
Tregs	0	2.69058	0	139
background	6.29885	9.8623	2.47488	139
DCs	0.3125	3.125	0.3125	140
Endothelial cells	49.845	37.1318	20.0775	140
Macrophages	0.292398	1.75439	0	140
Microglia	0	5.74713	0	140
Neurons	0	0	0	140
Pericytes	1.20482	2.81124	0	140
SC_M	0.259067	3.88601	0	140
SC_NM	0.059515	7.72207	0	140
Tregs	0	3.58744	0	140
background	6.31745	9.36918	2.54931	140
DCs	0	3.125	0	141
Endothelial cells	52.4806	37.907	20	141
Macrophages	0.0974659	0.974659	0	141
Microglia	0	2.29885	0	141
Neurons	0	1.66667	0	141
Pericytes	2.40964	2.81124	0	141
SC_M	0	3.23834	0	141
SC_NM	0.0148787	6.71031	0	141
Tregs	0	6.27803	0	141
background	6.45702	9.91812	2.41905	141
DCs	0.3125	3.75	0.3125	142
Endothelial cells	52.1705	35.4264	18.2946	142
Macrophages	0.194932	1.94932	0.194932	142
Microglia	0	4.5977	0	142
Neurons	0	1.66667	0	142
Pericytes	2.40964	1.60643	0	142
SC_M	0	4.53368	0	142
SC_NM	0.0148787	6.84422	0	142
Tregs	0	2.24215	0	142
background	6.46632	9.30406	2.39114	142
DCs	0	4.0625	0	143
Endothelial cells	53.3333	37.9845	20.6202	143
Macrophages	0	1.26706	0	143
Microglia	0	2.29885	0	143
Neurons	0	3.33333	0	143
Pericytes	1.60643	2.40964	0	143
SC_M	0.259067	4.01554	0	143
SC_NM	0.0446362	6.38298	0.0148787	143
Tregs	0	2.69058	0	143
background	6.12207	9.71344	2.19576	143
DCs	0	7.1875	0	144
Endothelial cells	50.6977	37.4419	18.062	144
Macrophages	0.0974659	1.26706	0	144
Microglia	0	1.14943	0	144
Neurons	0	3.33333	0	144
Pericytes	3.21285	2.00803	0	144
SC_M	0.259067	4.14508	0	144
SC_NM	0.0297575	7.02276	0.0148787	144
Tregs	0	3.58744	0	144
background	6.36397	10.0577	2.62374	144
DCs	0.3125	1.875	0	145
Endothelial cells	50.3876	37.2868	19.3023	145
Macrophages	0.194932	1.65692	0	145
Microglia	0	2.29885	0	145
Neurons	0	1.66667	0	145
Pericytes	3.21285	1.20482	0	145
SC_M	0	4.66321	0	145
SC_NM	0.059515	6.74007	0.0148787	145
Tregs	0	2.69058	0	145
background	6.40119	9.48083	2.47488	145
DCs	0	2.1875	0	146
Endothelial cells	50.9302	37.3643	18.5271	146
Macrophages	0.0974659	1.36452	0	146
Microglia	0	3.44828	0	146
Neurons	0	3.33333	0	146
Pericytes	2.40964	2.81124	0	146
SC_M	0	5.18135	0	146
SC_NM	0.059515	6.94837	0	146
Tregs	0	3.13901	0	146
background	6.1872	9.82508	2.47488	146
DCs	0	2.5	0	147
Endothelial cells	51.5504	37.9845	20.7752	147
Macrophages	0	2.72904	0	147
Microglia	0	8.04598	0	147
Neurons	0	0	0	147
Pericytes	5.22088	1.60643	0	147
SC_M	0	5.56995	0	147
SC_NM	0.0148787	7.21619	0	147
Tregs	0	3.58744	0	147
background	6.14998	9.80648	2.48418	147
DCs	0.3125	6.25	0	148
Endothelial cells	50.3101	37.907	19.0698	148
Macrophages	0.0974659	2.33918	0	148
Microglia	0	10.3448	0	148
Neurons	0	1.66667	0	148
Pericytes	2.00803	2.81124	0	148
SC_M	0.129534	4.79275	0	148
SC_NM	0.0148787	7.02276	0	148
Tregs	0	4.03587	0	148
background	6.37328	9.49014	2.41905	148
DCs	0.3125	3.4375	0.3125	149
Endothelial cells	49.2248	37.2093	19.0698	149
Macrophages	0	2.14425	0	149
Microglia	0	2.29885	0	149
Neurons	0	0	0	149
Pericytes	0.803213	1.60643	0	149
SC_M	0.129534	4.79275	0	149
SC_NM	0.0148787	6.63592	0	149
Tregs	0	5.38117	0	149
background	6.01972	9.88091	2.25158	149
DCs	0.625	4.0625	0	150
Endothelial cells	52.4806	37.7519	21.3178	150
Macrophages	0	0.779727	0	150
Microglia	0	3.44828	0	150
Neurons	0	0	0	150
Pericytes	2.40964	1.60643	0	150
SC_M	0	5.69948	0	150
SC_NM	0.0446362	6.71031	0.0148787	150
Tregs	0	3.13901	0	150
background	6.36397	10.0856	2.54001	150
DCs	0.3125	2.5	0	151
Endothelial cells	52.9457	37.0543	18.6047	151
Macrophages	0.0974659	0.779727	0.0974659	151
Microglia	0	1.14943	0	151
Neurons	0	5	0	151
Pericytes	2.00803	1.20482	0	151
SC_M	0	4.27461	0	151
SC_NM	0.0297575	7.42449	0.0148787	151
Tregs	0	4.93274	0	151
background	6.1872	9.51805	2.41905	151
DCs	0.625	5	0	152
Endothelial cells	51.6279	36.4341	18.6822	152
Macrophages	0	2.14425	0	152
Microglia	0	4.5977	0	152
Neurons	0	1.66667	0	152
Pericytes	2.81124	2.00803	0	152
SC_M	0.259067	6.86528	0	152
SC_NM	0.0297575	6.71031	0	152
Tregs	0	4.03587	0	152
background	6.33606	9.81578	2.39114	152
DCs	0.3125	4.375	0	153
Endothelial cells	51.3178	40.7752	21.7829	153
Macrophages	0.0974659	1.46199	0	153
Microglia	0	3.44828	0	153
Neurons	0	0	0	153
Pericytes	1.20482	2.40964	0	153
SC_M	0.259067	4.92228	0	153
SC_NM	0.0297575	6.90373	0	153
Tregs	0	2.69058	0	153
background	6.20581	9.639	2.17715	153
DCs	0.3125	2.5	0.3125	154
Endothelial cells	49.4574	38.5271	19.4574	154
Macrophages	0.194932	1.75439	0.0974659	154
Microglia	0	1.14943	0	154
Neurons	0	6.66667	0	154
Pericytes	1.20482	3.21285	0	154
SC_M	0	4.92228	0	154
SC_NM	0.0148787	6.97813	0.0148787	154
Tregs	0	4.03587	0	154
background	6.53145	9.60179	2.5214	154
DCs	0	3.125	0	155
Endothelial cells	51.0853	37.7519	19.4574	155
Macrophages	0.0974659	1.75439	0	155
Microglia	0	4.5977	0	155
Neurons	0	0	0	155
Pericytes	2.00803	3.61446	0	155
SC_M	0	4.79275	0	155
SC_NM	0.0297575	6.94837	0	155
Tregs	0	4.93274	0	155
background	6.53145	9.94604	2.46557	155
DCs	0	2.1875	0	156
Endothelial cells	52.7132	39.1473	21.3178	156
Macrophages	0	1.55945	0	156
Microglia	0	4.5977	0	156
Neurons	0	0	0	156
Pericytes	3.21285	2.40964	0	156
SC_M	0.259067	4.40415	0	156
SC_NM	0.0297575	7.09716	0	156
Tregs	0	5.38117	0	156
background	6.46632	10.1042	2.50279	156
DCs	0.625	6.5625	0	157
Endothelial cells	52.0155	36.8217	18.9922	157
Macrophages	0.0974659	1.85185	0.0974659	157
Microglia	0	1.14943	0	157
Neurons	0	0	0	157
Pericytes	2.81124	2.00803	0	157
SC_M	0.129534	5.18135	0	157
SC_NM	0	7.17155	0	157
Tregs	0	4.03587	0	157
background	6.48493	9.853	2.43766	157
DCs	0.3125	5.9375	0	158
Endothelial cells	52.7132	38.9922	21.0078	158
Macrophages	0	0.974659	0	158
Microglia	0	3.44828	0	158
Neurons	0	3.33333	0	158
Pericytes	2.40964	1.60643	0	158
SC_M	0	6.08808	0	158
SC_NM	0.0297575	7.03764	0	158
Tregs	0	2.69058	0	158
background	6.55936	9.83439	2.54931	158
DCs	0	2.1875	0	159
Endothelial cells	50.9302	40.7752	21.0853	159
Macrophages	0	0.487329	0	159
Microglia	0	3.44828	0	159
Neurons	0	5	0	159
Pericytes	1.60643	2.00803	0	159
SC_M	0	3.75648	0	159
SC_NM	0.0743937	7.08228	0.059515	159
Tregs	0	3.58744	0	159
background	6.1965	9.70413	2.42836	159
DCs	0.3125	4.0625	0	160
Endothelial cells	50	36.5116	19.1473	160
Macrophages	0.0974659	1.16959	0	160
Microglia	0	4.5977	0	160
Neurons	0	1.66667	0	160
Pericytes	2.40964	4.01606	0	160
SC_M	0.259067	4.53368	0	160
SC_NM	0.0743937	7.36498	0.0148787	160
Tregs	0	3.13901	0	160
background	6.55006	9.28545	2.43766	160
DCs	0.3125	4.0625	0	161
Endothelial cells	53.1783	35.5039	19.5349	161
Macrophages	0.0974659	2.04678	0	161
Microglia	0	3.44828	0	161
Neurons	0	3.33333	0	161
Pericytes	2.81124	2.40964	0	161
SC_M	0	3.62694	0	161
SC_NM	0.059515	7.03764	0	161
Tregs	0	4.03587	0	161
background	6.32676	10.281	2.79122	161
DCs	0	3.125	0	162
Endothelial cells	51.3178	36.5116	19.2248	162
Macrophages	0	1.55945	0	162
Microglia	0	2.29885	0	162
Neurons	0	0	0	162
Pericytes	1.20482	3.61446	0	162
SC_M	0.129534	4.27461	0	162
SC_NM	0.059515	6.94837	0.0297575	162
Tregs	0	3.13901	0	162
background	6.6524	9.95534	2.41905	162
DCs	0.625	4.0625	0.625	163
Endothelial cells	52.7907	37.2868	21.7829	163
Macrophages	0.194932	1.75439	0.0974659	163
Microglia	0	1.14943	0	163
Neurons	0	0	0	163
Pericytes	3.21285	0.401606	0	163
SC_M	0.129534	4.40415	0	163
SC_NM	0	6.93349	0	163
Tregs	0	1.79372	0	163
background	6.04764	10.0391	2.2888	163
DCs	0	3.125	0	164
Endothelial cells	50.155	38.6822	19.845	164
Macrophages	0	2.24172	0	164
Microglia	0	5.74713	0	164
Neurons	0	1.66667	0	164
Pericytes	2.40964	3.61446	0	164
SC_M	0.129534	4.27461	0	164
SC_NM	0	7.70719	0	164
Tregs	0	3.13901	0	164
background	6.40119	9.47153	2.56792	164
DCs	0.3125	3.125	0.3125	165
Endothelial cells	50.6202	37.907	19.1473	165
Macrophages	0.0974659	2.43665	0	165
Microglia	0	6.89655	0	165
Neurons	0	0	0	165
Pericytes	2.00803	0.803213	0	165
SC_M	0	4.66321	0	165
SC_NM	0.0297575	6.3681	0	165
Tregs	0	4.4843	0	165
background	6.16859	9.75996	2.40975	165
DCs	0	3.125	0	166
Endothelial cells	52.1705	38.4496	20.6977	166
Macrophages	0	1.46199	0	166
Microglia	0	5.74713	0	166
Neurons	0	0	0	166
Pericytes	3.21285	2.40964	0	166
SC_M	0	4.27461	0	166
SC_NM	0.0148787	7.3501	0	166
Tregs	0	2.24215	0	166
background	6.51284	9.94604	2.73539	166
DCs	0.3125	3.75	0.3125	167
Endothelial cells	53.3333	38.062	21.7829	167
Macrophages	0	1.55945	0	167
Microglia	0	6.89655	0	167
Neurons	0	0	0	167
Pericytes	1.60643	2.00803	0	167
SC_M	0.129534	3.36788	0	167
SC_NM	0.0446362	6.88886	0.0148787	167
Tregs	0	4.03587	0	167
background	6.41049	10.1693	2.5121	167
DCs	0.3125	2.5	0	168
Endothelial cells	53.7984	36.3566	20.4651	168
Macrophages	0.194932	2.82651	0.0974659	168
Microglia	0	1.14943	0	168
Neurons	0	1.66667	0	168
Pericytes	3.21285	2.00803	0	168
SC_M	0.129534	6.47668	0	168
SC_NM	0	6.99301	0	168
Tregs	0	2.24215	0	168
background	6.30815	9.22032	2.48418	168
DCs	0.3125	4.375	0	169
Endothelial cells	52.1705	35.8915	20.0775	169
Macrophages	0.194932	1.65692	0	169
Microglia	0	4.5977	0	169
Neurons	0	1.66667	0	169
Pericytes	2.81124	3.21285	0	169
SC_M	0	4.79275	0	169
SC_NM	0.059515	6.75495	0	169
Tregs	0	1.79372	0	169
background	6.45702	10.0949	2.54001	169
DCs	0	3.4375	0	170
Endothelial cells	53.1008	37.5194	21.0853	170
Macrophages	0	1.94932	0	170
Microglia	0	3.44828	0	170
Neurons	0	3.33333	0	170
Pericytes	2.40964	2.00803	0	170
SC_M	0	5.56995	0	170
SC_NM	0.104151	6.60616	0.0148787	170
Tregs	0	2.69058	0	170
background	6.38258	9.88091	2.49349	170
DCs	0	3.75	0	171
Endothelial cells	51.938	38.2946	19.7674	171
Macrophages	0	1.16959	0	171
Microglia	0	3.44828	0	171
Neurons	0	3.33333	0	171
Pericytes	1.20482	2.00803	0	171
SC_M	0	5.05181	0	171
SC_NM	0.059515	6.8591	0.0148787	171
Tregs	0	3.13901	0	171
background	6.01972	8.99702	2.25158	171
DCs	0.3125	3.75	0.3125	172
Endothelial cells	50.5426	35.0388	18.5271	172
Macrophages	0.292398	1.94932	0.194932	172
Microglia	0	2.29885	0	172
Neurons	0	3.33333	0	172
Pericytes	1.60643	2.81124	0	172
SC_M	0.388601	4.01554	0	172
SC_NM	0.0297575	7.3501	0	172
Tregs	0	2.24215	0	172
background	6.41049	9.64831	2.39114	172
DCs	0.3125	2.1875	0	173
Endothelial cells	51.8605	36.9767	20.7752	173
Macrophages	0	2.24172	0	173
Microglia	0	3.44828	0	173
Neurons	0	0	0	173
Pericytes	2.81124	2.81124	0	173
SC_M	0.259067	4.66321	0	173
SC_NM	0.0297575	6.91861	0	173
Tregs	0	2.24215	0	173
background	6.20581	9.62039	2.32601	173
DCs	0.3125	4.0625	0	174
Endothelial cells	51.0078	35.969	18.9922	174
Macrophages	0.0974659	2.04678	0	174
Microglia	0	0	0	174
Neurons	0	1.66667	0	174
Pericytes	3.21285	3.61446	0	174
SC_M	0	4.01554	0	174
SC_NM	0.0297575	7.58816	0	174
Tregs	0	3.13901	0	174
background	6.31745	10.0205	2.61444	174
DCs	0	2.1875	0	175
Endothelial cells	53.7209	39.7674	21.7054	175
Macrophages	0.194932	1.85185	0.194932	175
Microglia	0	5.74713	0	175
Neurons	0	1.66667	0	175
Pericytes	2.40964	2.40964	0	175
SC_M	0	4.01554	0	175
SC_NM	0.0446362	6.87398	0	175
Tregs	0	2.24215	0	175
background	6.48493	9.62039	2.54931	175
DCs	0.3125	5.3125	0	176
Endothelial cells	52.0155	36.8217	19.845	176
Macrophages	0.194932	0.974659	0.0974659	176
Microglia	0	3.44828	0	176
Neurons	0	3.33333	0	176
Pericytes	3.21285	2.81124	0	176
SC_M	0.129534	4.27461	0	176
SC_NM	0.0446362	6.91861	0.0148787	176
Tregs	0	3.13901	0	176
background	6.52214	9.52735	2.36323	176
DCs	0.3125	3.125	0.3125	177
Endothelial cells	53.4109	39.3798	22.093	177
Macrophages	0.194932	1.75439	0	177
Microglia	0	4.5977	0	177
Neurons	0	1.66667	0	177
Pericytes	2.00803	4.81928	0	177
SC_M	0.129534	4.66321	0	177
SC_NM	0.0446362	6.93349	0	177
Tregs	0	3.13901	0	177
background	6.58727	10.0205	2.54931	177
DCs	0.625	2.5	0	178
Endothelial cells	51.3953	37.2868	18.9147	178
Macrophages	0.292398	1.85185	0.0974659	178
Microglia	0	2.29885	0	178
Neurons	0	0	0	178
Pericytes	1.20482	2.40964	0	178
SC_M	0	4.40415	0	178
SC_NM	0.059515	6.74007	0	178
Tregs	0	2.24215	0	178
background	6.25233	9.60179	2.41905	178
DCs	0	3.4375	0	179
Endothelial cells	50.6977	38.8372	19.0698	179
Macrophages	0.194932	1.75439	0.0974659	179
Microglia	0	3.44828	0	179
Neurons	0	0	0	179
Pericytes	2.81124	0.401606	0	179
SC_M	0.259067	4.01554	0	179
SC_NM	0.0297575	7.08228	0	179
Tregs	0	3.13901	0	179
background	7.08969	9.35988	2.44697	179
DCs	0.625	4.0625	0.3125	180
Endothelial cells	51.5504	38.8372	20.4651	180
Macrophages	0.194932	1.65692	0.0974659	180
Microglia	0	3.44828	0	180
Neurons	0	1.66667	0	180
Pericytes	2.40964	2.81124	0	180
SC_M	0	6.34715	0	180
SC_NM	0.0297575	7.05252	0	180
Tregs	0	4.03587	0	180
background	6.4291	9.41571	2.19576	180
DCs	0.3125	5	0	181
Endothelial cells	53.5659	36.5891	19.3023	181
Macrophages	0.0974659	2.14425	0	181
Microglia	0	3.44828	0	181
Neurons	0	5	0	181
Pericytes	1.20482	1.60643	0	181
SC_M	0.129534	3.49741	0	181
SC_NM	0.0148787	6.93349	0	181
Tregs	0	3.13901	0	181
background	6.40119	9.64831	2.55862	181
DCs	0	2.8125	0	182
Endothelial cells	51.938	38.5271	21.8605	182
Macrophages	0.194932	1.46199	0	182
Microglia	0	1.14943	0	182
Neurons	0	3.33333	0	182
Pericytes	2.00803	1.20482	0	182
SC_M	0	4.40415	0	182
SC_NM	0.0297575	7.24595	0	182
Tregs	0	2.69058	0	182
background	6.33606	9.48083	2.31671	182
DCs	0.625	2.8125	0	183
Endothelial cells	52.0155	38.6822	20.6202	183
Macrophages	0.0974659	1.16959	0	183
Microglia	0	1.14943	0	183
Neurons	0	3.33333	0	183
Pericytes	2.81124	5.22088	0	183
SC_M	0.129534	4.92228	0	183
SC_NM	0.0148787	6.93349	0	183
Tregs	0	4.93274	0	183
background	6.48493	9.84369	2.60514	183
DCs	0	3.125	0	184
Endothelial cells	51.938	35.4264	19.1473	184
Macrophages	0	1.26706	0	184
Microglia	0	2.29885	0	184
Neurons	0	1.66667	0	184
Pericytes	2.40964	2.00803	0	184
SC_M	0.129534	6.21762	0	184
SC_NM	0.0297575	7.36498	0	184
Tregs	0	2.24215	0	184
background	6.1872	9.73204	2.13063	184
DCs	0.3125	4.6875	0.3125	185
Endothelial cells	52.5581	39.845	22.3256	185
Macrophages	0.292398	2.92398	0.0974659	185
Microglia	0	1.14943	0	185
Neurons	0	1.66667	0	185
Pericytes	1.60643	1.60643	0	185
SC_M	0	5.05181	0	185
SC_NM	0.0446362	7.23107	0	185
Tregs	0	2.24215	0	185
background	6.98735	9.65761	2.63305	185
DCs	0	4.375	0	186
Endothelial cells	53.4109	35.5039	19.2248	186
Macrophages	0.0974659	1.36452	0.0974659	186
Microglia	0	4.5977	0	186
Neurons	0	0	0	186
Pericytes	2.00803	2.81124	0	186
SC_M	0	5.05181	0	186
SC_NM	0.059515	6.96325	0	186
Tregs	0	2.24215	0	186
background	6.43841	9.98325	2.47488	186
DCs	0.625	2.1875	0	187
Endothelial cells	50.8527	36.8992	19.1473	187
Macrophages	0	2.53411	0	187
Microglia	0	3.44828	0	187
Neurons	0	0	0	187
Pericytes	3.21285	2.40964	0	187
SC_M	0	4.53368	0	187
SC_NM	0.059515	6.42761	0	187
Tregs	0	3.58744	0	187
background	6.23372	9.89952	2.37253	187
DCs	0.9375	5.625	0.9375	188
Endothelial cells	52.093	39.6124	20.3101	188
Macrophages	0	1.36452	0	188
Microglia	0	3.44828	0	188
Neurons	0	1.66667	0	188
Pericytes	0.803213	1.20482	0	188
SC_M	0	5.69948	0	188
SC_NM	0.0148787	7.33522	0	188
Tregs	0	4.93274	0	188
background	5.92668	9.30406	2.2888	188
DCs	0.3125	2.5	0.3125	189
Endothelial cells	50.0775	39.4574	20.155	189
Macrophages	0.389864	2.24172	0	189
Microglia	0	1.14943	0	189
Neurons	0	1.66667	0	189
Pericytes	2.40964	1.20482	0	189
SC_M	0	5.18135	0	189
SC_NM	0.0297575	6.63592	0	189
Tregs	0	2.24215	0	189
background	6.39189	9.81578	2.39114	189
DCs	0.3125	4.0625	0.3125	190
Endothelial cells	50.3101	39.6899	20.0775	190
Macrophages	0	1.16959	0	190
Microglia	0	2.29885	0	190
Neurons	0	0	0	190
Pericytes	3.21285	1.60643	0	190
SC_M	0	4.92228	0	190
SC_NM	0.0297575	7.14179	0	190
Tregs	0	2.24215	0	190
background	6.10346	10.0019	2.44697	190
DCs	0	3.75	0	191
Endothelial cells	53.4884	35.814	19.3798	191
Macrophages	0.0974659	1.65692	0.0974659	191
Microglia	0	2.29885	0	191
Neurons	0	1.66667	0	191
Pericytes	0.401606	1.60643	0	191
SC_M	0	4.53368	0	191
SC_NM	0.0446362	7.03764	0.0148787	191
Tregs	0	4.03587	0	191
background	6.57797	9.36918	2.55862	191
DCs	0.3125	3.4375	0	192
Endothelial cells	52.093	36.4341	18.6822	192
Macrophages	0	1.16959	0	192
Microglia	0	3.44828	0	192
Neurons	0	1.66667	0	192
Pericytes	2.40964	1.60643	0	192
SC_M	0.259067	4.14508	0	192
SC_NM	0.059515	6.97813	0	192
Tregs	0	1.79372	0	192
background	6.29885	9.26684	2.26089	192
DCs	0.625	2.5	0.3125	193
Endothelial cells	52.6357	36.9767	19.9225	193
Macrophages	0	0.682261	0	193
Microglia	0	3.44828	0	193
Neurons	0	3.33333	0	193
Pericytes	3.21285	2.40964	0	193
SC_M	0.259067	8.03109	0	193
SC_NM	0.0892724	6.97813	0	193
Tregs	0	4.03587	0	193
background	6.28024	9.78787	2.31671	193
DCs	0	3.125	0	194
Endothelial cells	54.4186	38.9147	20.3876	194
Macrophages	0.0974659	1.55945	0	194
Microglia	0	4.5977	0	194
Neurons	0	3.33333	0	194
Pericytes	2.00803	2.81124	0	194
SC_M	0.129534	5.82902	0	194
SC_NM	0.0446362	6.91861	0	194
Tregs	0	3.13901	0	194
background	6.60588	9.45292	2.61444	194
DCs	0	5	0	195
Endothelial cells	52.4806	35.4264	18.3721	195
Macrophages	0	1.46199	0	195
Microglia	0	0	0	195
Neurons	0	5	0	195
Pericytes	1.20482	1.60643	0	195
SC_M	0	4.27461	0	195
SC_NM	0.0892724	6.60616	0	195
Tregs	0	2.69058	0	195
background	6.55006	9.93673	2.47488	195
DCs	0.3125	4.375	0	196
Endothelial cells	53.3333	38.6822	20.2326	196
Macrophages	0.194932	1.75439	0	196
Microglia	0	10.3448	0	196
Neurons	0	0	0	196
Pericytes	1.60643	2.81124	0	196
SC_M	0.259067	4.92228	0	196
SC_NM	0.0743937	7.30546	0	196
Tregs	0	4.93274	0	196
background	6.6524	9.76926	2.46557	196
DCs	0	2.1875	0	197
Endothelial cells	52.093	37.7519	20.2326	197
Macrophages	0	1.55945	0	197
Microglia	0	1.14943	0	197
Neurons	0	1.66667	0	197
Pericytes	2.40964	2.00803	0	197
SC_M	0	4.66321	0	197
SC_NM	0.059515	7.40961	0.0148787	197
Tregs	0	0.44843	0	197
background	6.44771	9.79717	2.59583	197
DCs	0.625	6.5625	0.625	198
Endothelial cells	52.4031	35.5814	18.9922	198
Macrophages	0.0974659	1.65692	0.0974659	198
Microglia	0	4.5977	0	198
Neurons	0	1.66667	0	198
Pericytes	0.803213	1.20482	0	198
SC_M	0.129534	6.08808	0	198
SC_NM	0.0148787	7.09716	0	198
Tregs	0	2.69058	0	198
background	5.98251	10.0112	2.27949	198
DCs	0	4.375	0	199
Endothelial cells	53.1008	39.1473	22.9457	199
Macrophages	0	2.14425	0	199
Microglia	0	1.14943	0	199
Neurons	0	0	0	199
Pericytes	2.40964	1.60643	0	199
SC_M	0	5.05181	0	199
SC_NM	0	7.18643	0	199
Tregs	0	2.24215	0	199
background	6.55936	9.19241	2.2888	199
DCs	0.3125	2.1875	0.3125	200
Endothelial cells	52.5581	37.5194	19.6124	200
Macrophages	0	1.85185	0	200
Microglia	0	3.44828	0	200
Neurons	0	0	0	200
Pericytes	2.00803	3.21285	0	200
SC_M	0	5.56995	0	200
SC_NM	0.0446362	7.12692	0	200
Tregs	0	3.58744	0	200
[truncated: 98,001 more rows]

## Sheet: Figure2c_Lepr_Slc2a1_source_dat
cell.id	cell_type	Lepr	Slc2a1	Lepr_thr	Slc2a1_thr	co_occurent
scg_1_N61AAACCCAAGTTGCCTA	Macrophages	-0.178973	-0.33004	FALSE	FALSE	FALSE
scg_1_N61AAACGAAGTAAGAACT	Pericytes	-0.192085	-0.261816	FALSE	FALSE	FALSE
scg_1_N61AAACGAAGTATCGTAC	SC_NM	-0.163688	0.243894	FALSE	FALSE	FALSE
scg_1_N61AAACGCTCATGGCACC	Endothelial cells	0.360753	-0.354172	FALSE	FALSE	FALSE
scg_1_N61AAAGGATAGATGTTAG	Macrophages	-0.161063	-0.155946	FALSE	FALSE	FALSE
scg_1_N61AAAGGATGTCAAGGCA	Macrophages	-0.175875	0.169625	FALSE	FALSE	FALSE
scg_1_N61AAAGGGCGTGAATATG	SC_M	-0.141455	-0.108114	FALSE	FALSE	FALSE
scg_1_N61AAAGGTAAGCATTGTC	DCs	-0.215576	-0.419794	FALSE	FALSE	FALSE
scg_1_N61AAAGGTATCGATTGAC	Endothelial cells	8.32132	1.06073	TRUE	TRUE	TRUE
scg_1_N61AAAGTCCGTCGCATTA	SC_NM	-0.210208	-0.15905	FALSE	FALSE	FALSE
scg_1_N61AAAGTCCTCGAACGGA	Macrophages	-0.168958	-0.0231566	FALSE	FALSE	FALSE
scg_1_N61AAAGTGACAGAGGAAA	DCs	-0.183919	-0.656652	FALSE	FALSE	FALSE
scg_1_N61AAATGGACAATGGGTG	DCs	-0.229372	-0.396337	FALSE	FALSE	FALSE
scg_1_N61AAATGGATCCTACGGG	SC_M	-0.164727	-0.208821	FALSE	FALSE	FALSE
scg_1_N61AACAACCTCAACGCTA	Macrophages	-0.165004	-0.185428	FALSE	FALSE	FALSE
scg_1_N61AACAAGATCAGAATAG	SC_NM	-0.219873	-0.311878	FALSE	FALSE	FALSE
scg_1_N61AACAAGATCCATTTCA	SC_M	-0.107658	-0.337339	FALSE	FALSE	FALSE
scg_1_N61AACAGGGGTTACGATC	Pericytes	-0.176938	-0.389367	FALSE	FALSE	FALSE
scg_1_N61AACAGGGTCATTCCTA	Pericytes	-0.197904	-0.398276	FALSE	FALSE	FALSE
scg_1_N61AACCAACAGCCTTTCC	Tregs	-0.163951	0.0802668	FALSE	FALSE	FALSE
scg_1_N61AACCAACAGGGCGAGA	SC_NM	-0.226153	0.0547819	FALSE	FALSE	FALSE
scg_1_N61AACCACAAGTTGTAGA	Endothelial cells	0.83821	3.41207	TRUE	TRUE	TRUE
scg_1_N61AACCCAAGTAGTTCCA	DCs	-0.223553	-0.10313	FALSE	FALSE	FALSE
scg_1_N61AACCTGACAAGACGAC	SC_M	-0.156399	0.203519	FALSE	FALSE	FALSE
scg_1_N61AACCTGAGTCGAGATG	Macrophages	-0.174623	-0.176457	FALSE	FALSE	FALSE
scg_1_N61AACCTGAGTTGTTGTG	SC_NM	-0.184171	-0.0747855	FALSE	FALSE	FALSE
scg_1_N61AACCTGATCTAGTTCT	Macrophages	-0.179445	-0.428138	FALSE	FALSE	FALSE
scg_1_N61AACCTTTAGGCGATAC	SC_NM	-0.171888	-0.291713	FALSE	FALSE	FALSE
scg_1_N61AACCTTTGTTCATCGA	SC_NM	-0.158951	-0.284629	FALSE	FALSE	FALSE
scg_1_N61AACGGGACATTCACCC	SC_NM	-0.205029	-0.209324	FALSE	FALSE	FALSE
scg_1_N61AACGGGATCACTACGA	Endothelial cells	10.4777	0.402896	TRUE	FALSE	FALSE
scg_1_N61AACGTCACATACAGGG	SC_NM	-0.164893	-0.385973	FALSE	FALSE	FALSE
scg_1_N61AACTTCTCACAAGCAG	SC_M	-0.151447	-0.37661	FALSE	FALSE	FALSE
scg_1_N61AACTTCTGTTTGGGTT	SC_NM	-0.190285	0.0710179	FALSE	FALSE	FALSE
scg_1_N61AAGAACAAGAAGCTGC	SC_NM	-0.154779	-0.28342	FALSE	FALSE	FALSE
scg_1_N61AAGACTCAGTTGGAGC	DCs	-0.219876	-0.452719	FALSE	FALSE	FALSE
scg_1_N61AAGACTCTCTATTGTC	Neurons	-0.506922	-0.228335	FALSE	FALSE	FALSE
scg_1_N61AAGCGAGAGGCTCTCG	SC_NM	-0.198844	-0.318042	FALSE	FALSE	FALSE
scg_1_N61AAGCGAGTCGTGGCTG	SC_NM	-0.196238	-0.0672903	FALSE	FALSE	FALSE
scg_1_N61AAGCGTTAGTAGTCTC	SC_NM	-0.199489	-0.0702223	FALSE	FALSE	FALSE
scg_1_N61AAGGAATGTCGGTAAG	SC_NM	-0.213685	0.122899	FALSE	FALSE	FALSE
scg_1_N61AAGGTAACAAATCAAG	SC_NM	-0.225757	-0.22957	FALSE	FALSE	FALSE
scg_1_N61AAGTACCAGGGATCTG	Macrophages	-0.37287	-0.685621	FALSE	FALSE	FALSE
scg_1_N61AAGTGAAGTGCAGTGA	Macrophages	-0.178868	-0.303709	FALSE	FALSE	FALSE
scg_1_N61AATAGAGGTTGCTGAT	SC_NM	-0.16876	-0.351811	FALSE	FALSE	FALSE
scg_1_N61AATCACGAGGTTACAA	Endothelial cells	7.81573	-1.26761	TRUE	FALSE	FALSE
scg_1_N61AATCACGCATCAGCTA	SC_M	-0.178669	-0.396065	FALSE	FALSE	FALSE
scg_1_N61AATCACGGTACCGTCG	SC_NM	-0.215925	0.0447069	FALSE	FALSE	FALSE
scg_1_N61AATCACGGTCAGTTTG	Macrophages	-0.163711	-0.266886	FALSE	FALSE	FALSE
scg_1_N61AATCGACAGCTAATGA	SC_NM	-0.166986	-0.121728	FALSE	FALSE	FALSE
scg_1_N61AATCGTGAGCTATCTG	SC_NM	-0.21692	0.223596	FALSE	FALSE	FALSE
scg_1_N61AATCGTGAGCTGACCC	SC_NM	-0.215339	0.6743	FALSE	FALSE	FALSE
scg_1_N61AATCGTGGTCCGGATC	SC_M	-0.150163	-0.521998	FALSE	FALSE	FALSE
scg_1_N61AATCGTGTCAAATGCC	Endothelial cells	4.01772	-0.02077	TRUE	FALSE	FALSE
scg_1_N61AATGACCTCTCGGCTT	SC_NM	-0.19815	-0.278081	FALSE	FALSE	FALSE
scg_1_N61AATGGCTAGGCGATAC	Macrophages	-0.149238	-0.198875	FALSE	FALSE	FALSE
scg_1_N61AATGGCTTCCGATAGT	Macrophages	-0.163197	-0.366806	FALSE	FALSE	FALSE
scg_1_N61AATTCCTCAACCAACT	Neurons	-0.437278	-0.0502772	FALSE	FALSE	FALSE
scg_1_N61AATTCCTGTGAATAAC	SC_NM	-0.207568	-0.0607798	FALSE	FALSE	FALSE
scg_1_N61AATTTCCAGAGGCGGA	Neurons	-0.466032	-1.26371	FALSE	FALSE	FALSE
scg_1_N61ACAAAGACACTGGCCA	SC_M	-0.189307	-0.738192	FALSE	FALSE	FALSE
scg_1_N61ACAACCAAGGTCATTC	DCs	-0.229691	-0.531837	FALSE	FALSE	FALSE
scg_1_N61ACAACCATCGTGACTA	Tregs	-0.150414	-0.443126	FALSE	FALSE	FALSE
scg_1_N61ACAAGCTCAAATCGGG	SC_M	-0.164872	-0.24637	FALSE	FALSE	FALSE
scg_1_N61ACACAGTTCGAAGGAC	SC_M	-0.106328	-0.0893061	FALSE	FALSE	FALSE
scg_1_N61ACACCAACACCATAAC	Macrophages	-0.295806	-0.417702	FALSE	FALSE	FALSE
scg_1_N61ACAGAAATCCGCATAA	Macrophages	-0.176345	-0.297599	FALSE	FALSE	FALSE
scg_1_N61ACATCGATCTTTGATC	SC_NM	-0.208844	-0.210113	FALSE	FALSE	FALSE
scg_1_N61ACATTTCGTAGCGCTC	SC_NM	-0.242365	0.216058	FALSE	FALSE	FALSE
scg_1_N61ACATTTCTCCGTATAG	Macrophages	-0.145885	0.152169	FALSE	FALSE	FALSE
scg_1_N61ACCAACACAGCGTTTA	Macrophages	-0.176962	-0.255779	FALSE	FALSE	FALSE
scg_1_N61ACCACAAAGCAACCAG	SC_NM	-0.21051	0.00418399	FALSE	FALSE	FALSE
scg_1_N61ACCATTTGTGCCTATA	SC_M	-0.190032	-0.0122615	FALSE	FALSE	FALSE
scg_1_N61ACCCAAAAGAATAACC	DCs	-0.233267	-0.96343	FALSE	FALSE	FALSE
scg_1_N61ACCCTCAGTGTTGCCG	SC_NM	-0.190993	0.688004	FALSE	FALSE	FALSE
scg_1_N61ACCCTTGAGGCATCTT	DCs	-0.218803	-0.490062	FALSE	FALSE	FALSE
scg_1_N61ACCGTTCAGACTTAAG	Endothelial cells	8.64317	1.20023	TRUE	TRUE	TRUE
scg_1_N61ACCGTTCAGTTGCGCC	Macrophages	-0.157869	-0.261044	FALSE	FALSE	FALSE
scg_1_N61ACCTGAACACCATATG	SC_NM	-0.304637	-0.573551	FALSE	FALSE	FALSE
scg_1_N61ACCTGTCGTTAGGCTT	Macrophages	-0.176316	-0.235448	FALSE	FALSE	FALSE
scg_1_N61ACGATCAAGTCACTCA	Macrophages	-0.166559	-0.210665	FALSE	FALSE	FALSE
scg_1_N61ACGATCATCATGGAGG	Macrophages	-0.21236	-0.552405	FALSE	FALSE	FALSE
scg_1_N61ACGCACGAGCTTTCTT	Endothelial cells	0.565192	-0.284348	FALSE	FALSE	FALSE
scg_1_N61ACGGAAGTCAGCAGAG	SC_NM	-0.185315	-0.26504	FALSE	FALSE	FALSE
scg_1_N61ACGGGTCCACATAGCT	SC_NM	-0.21732	-0.0845703	FALSE	FALSE	FALSE
scg_1_N61ACGGGTCCAGGTGACA	SC_NM	-0.218996	-0.226905	FALSE	FALSE	FALSE
scg_1_N61ACGGGTCCATGTTACG	SC_NM	-0.203721	0.152332	FALSE	FALSE	FALSE
scg_1_N61ACGGGTCGTTACCCAA	SC_M	-0.069199	-0.0100537	FALSE	FALSE	FALSE
scg_1_N61ACGGTCGCAACAGATA	Macrophages	-0.149804	-0.186249	FALSE	FALSE	FALSE
scg_1_N61ACGGTCGCATGACTAC	SC_NM	-0.223018	-0.284551	FALSE	FALSE	FALSE
scg_1_N61ACGGTCGTCCGCCTAT	SC_NM	-0.225358	-0.02987	FALSE	FALSE	FALSE
scg_1_N61ACGGTCGTCGCTGCGA	Endothelial cells	1.20721	0.13184	TRUE	FALSE	FALSE
scg_1_N61ACGGTTACACACCGAC	Macrophages	-0.1359	0.00892796	FALSE	FALSE	FALSE
scg_1_N61ACGGTTAGTCTGTAAC	DCs	-0.210475	-0.829276	FALSE	FALSE	FALSE
scg_1_N61ACGGTTATCCTTCTAA	Endothelial cells	-0.0533879	0.151048	FALSE	FALSE	FALSE
scg_1_N61ACGTAACAGGACATCG	DCs	-0.157723	-0.020953	FALSE	FALSE	FALSE
scg_1_N61ACGTAACAGTCTGCAT	SC_NM	-0.191653	-0.282129	FALSE	FALSE	FALSE
scg_1_N61ACGTAACTCACTGTCC	SC_M	-0.133497	-0.55569	FALSE	FALSE	FALSE
scg_1_N61ACGTAACTCCATCTGC	SC_NM	-0.2175	0.18392	FALSE	FALSE	FALSE
scg_1_N61ACGTAACTCTCATGCC	Endothelial cells	12.1106	-0.688922	TRUE	FALSE	FALSE
scg_1_N61ACGTAACTCTGACCCT	SC_NM	-0.22921	-0.158278	FALSE	FALSE	FALSE
scg_1_N61ACGTACACATTCCTCG	SC_NM	-0.224211	-0.0459756	FALSE	FALSE	FALSE
scg_1_N61ACGTCCTGTGGAACCA	Neurons	-0.176282	-0.445145	FALSE	FALSE	FALSE
scg_1_N61ACGTTCCGTAGCTTAC	SC_M	-0.154583	0.910432	FALSE	TRUE	FALSE
scg_1_N61ACTACGAGTAGCTCGC	SC_M	-0.174602	-0.0221386	FALSE	FALSE	FALSE
scg_1_N61ACTATCTCATTATGCG	SC_NM	-0.208882	-0.0741279	FALSE	FALSE	FALSE
scg_1_N61ACTATGGGTTAGCGGA	Macrophages	-0.192067	0.0179389	FALSE	FALSE	FALSE
scg_1_N61ACTCCCAGTCGCGTTG	Macrophages	-0.181461	0.0845935	FALSE	FALSE	FALSE
scg_1_N61ACTCCCAGTTCTTCAT	SC_NM	-0.239827	-0.314922	FALSE	FALSE	FALSE
scg_1_N61ACTCCCATCTAGTTCT	Endothelial cells	7.3283	0.964445	TRUE	TRUE	TRUE
scg_1_N61ACTCTCGGTAGAAACT	DCs	-0.226914	-0.145719	FALSE	FALSE	FALSE
scg_1_N61ACTGTCCTCCCAGCGA	SC_NM	-0.203818	0.00324292	FALSE	FALSE	FALSE
scg_1_N61ACTGTGAAGTGGCCTC	Endothelial cells	-0.149586	-0.202082	FALSE	FALSE	FALSE
scg_1_N61ACTGTGATCGTGGGAA	SC_NM	-0.24644	-0.276954	FALSE	FALSE	FALSE
scg_1_N61ACTTCCGGTCCCTAAA	Endothelial cells	0.691015	0.258093	FALSE	FALSE	FALSE
scg_1_N61ACTTCGCCATGTAACC	Macrophages	-0.191499	0.271679	FALSE	FALSE	FALSE
scg_1_N61ACTTCGCCATTCGGGC	SC_M	-0.155157	-0.139382	FALSE	FALSE	FALSE
scg_1_N61AGAAATGCAGTCTGGC	SC_M	-0.237289	-0.255762	FALSE	FALSE	FALSE
scg_1_N61AGAAATGTCCGCGAGT	SC_NM	-0.206867	0.0833254	FALSE	FALSE	FALSE
scg_1_N61AGAACAAAGTCACTGT	Endothelial cells	7.64901	0.309043	TRUE	FALSE	FALSE
scg_1_N61AGAACAAGTTGTTTGG	Macrophages	-0.192734	-0.180281	FALSE	FALSE	FALSE
scg_1_N61AGAAGCGGTTCGGTCG	Macrophages	-0.139803	0.000149489	FALSE	FALSE	FALSE
scg_1_N61AGAAGCGTCGCATAGT	Macrophages	-0.198818	-0.26593	FALSE	FALSE	FALSE
scg_1_N61AGAAGTACAGCACGAA	Endothelial cells	0.19209	0.447353	FALSE	FALSE	FALSE
scg_1_N61AGACAAAGTGTCGCTG	DCs	-0.219161	-0.960648	FALSE	FALSE	FALSE
scg_1_N61AGACAAATCGAACACT	SC_NM	-0.211338	0.0832365	FALSE	FALSE	FALSE
scg_1_N61AGACACTGTATTGAGA	Macrophages	-0.165091	-0.339552	FALSE	FALSE	FALSE
scg_1_N61AGACAGGAGCGCCATC	SC_NM	-0.158846	-0.102083	FALSE	FALSE	FALSE
scg_1_N61AGACAGGGTATGGTAA	SC_M	-0.154988	-1.11961	FALSE	FALSE	FALSE
scg_1_N61AGACTCATCACCTGGG	Macrophages	-0.174545	0.0589246	FALSE	FALSE	FALSE
scg_1_N61AGAGAGCCAACACTAC	Microglia	-0.195187	-0.221311	FALSE	FALSE	FALSE
scg_1_N61AGAGCCCCAGCTCTGG	SC_M	-0.221678	0.469377	FALSE	FALSE	FALSE
scg_1_N61AGATCCAAGTGTTGTC	Pericytes	-0.190531	-0.370709	FALSE	FALSE	FALSE
scg_1_N61AGATCGTAGGCCTTCG	Macrophages	-0.186037	-0.207528	FALSE	FALSE	FALSE
scg_1_N61AGATCGTGTCTTAGTG	Macrophages	-0.186742	-0.198492	FALSE	FALSE	FALSE
scg_1_N61AGATCGTTCGTCAAAC	SC_NM	-0.213758	-0.173654	FALSE	FALSE	FALSE
scg_1_N61AGATGAAAGTCAATCC	SC_NM	-0.188066	-0.193852	FALSE	FALSE	FALSE
scg_1_N61AGATGAAGTCTCAAGT	SC_NM	-0.239299	-0.510621	FALSE	FALSE	FALSE
scg_1_N61AGCATCAAGTCTAGCT	SC_NM	-0.150524	-0.323087	FALSE	FALSE	FALSE
scg_1_N61AGCATCAGTATGCTAC	SC_NM	-0.229959	-0.412631	FALSE	FALSE	FALSE
scg_1_N61AGCCACGTCGCACGAC	SC_NM	-0.162666	-0.256236	FALSE	FALSE	FALSE
scg_1_N61AGCCAGCTCCCTGGTT	SC_NM	-0.223277	-0.137942	FALSE	FALSE	FALSE
scg_1_N61AGCGATTCAAGTGGGT	Endothelial cells	1.64684	0.0224937	TRUE	FALSE	FALSE
scg_1_N61AGCGATTCACCGCTGA	SC_M	-0.193071	0.05722	FALSE	FALSE	FALSE
scg_1_N61AGCGATTTCCTTGGAA	Neurons	-0.337481	-0.31661	FALSE	FALSE	FALSE
scg_1_N61AGCGTATCATGTGGTT	SC_M	-0.251418	-0.455085	FALSE	FALSE	FALSE
scg_1_N61AGCTACAGTCGTGGTC	SC_NM	-0.233998	-0.10265	FALSE	FALSE	FALSE
scg_1_N61AGCTACATCCGGCAAC	SC_NM	-0.213763	0.450984	FALSE	FALSE	FALSE
scg_1_N61AGCTACATCGTCGACG	Macrophages	-0.154814	-0.238496	FALSE	FALSE	FALSE
scg_1_N61AGCTCAAGTAAGTTAG	DCs	-0.220416	-0.658632	FALSE	FALSE	FALSE
scg_1_N61AGGAAATGTACGACTT	Endothelial cells	0.495495	4.95882	FALSE	TRUE	FALSE
scg_1_N61AGGAAATTCGTGTGAT	SC_NM	-0.201013	-0.13019	FALSE	FALSE	FALSE
scg_1_N61AGGACGAAGGATGGCT	Endothelial cells	0.69494	1.97595	FALSE	TRUE	FALSE
scg_1_N61AGGAGGTAGTTGTACC	Macrophages	-0.187463	-0.467962	FALSE	FALSE	FALSE
scg_1_N61AGGATAAGTGTATACC	DCs	-0.226447	-0.499533	FALSE	FALSE	FALSE
scg_1_N61AGGATCTAGGTGGTTG	Pericytes	-0.187295	-0.386942	FALSE	FALSE	FALSE
scg_1_N61AGGATCTCAGTCGCAC	DCs	-0.183652	-0.0122633	FALSE	FALSE	FALSE
scg_1_N61AGGCCACAGATCGACG	DCs	-0.365466	-1.58357	FALSE	FALSE	FALSE
scg_1_N61AGGCCACTCGGCATCG	SC_NM	-0.214401	0.149303	FALSE	FALSE	FALSE
scg_1_N61AGGGCTCTCATTGCCC	Endothelial cells	7.00474	0.406533	TRUE	FALSE	FALSE
scg_1_N61AGGGTCCAGCCTTTCC	SC_NM	-0.171572	-0.117117	FALSE	FALSE	FALSE
scg_1_N61AGGGTCCGTGCGGTAA	Endothelial cells	0.146402	-0.349298	FALSE	FALSE	FALSE
scg_1_N61AGGGTGACAGGTCAGA	SC_NM	-0.216492	-0.242933	FALSE	FALSE	FALSE
scg_1_N61AGGTAGGAGTAACCGG	SC_NM	-0.176357	-0.328733	FALSE	FALSE	FALSE
scg_1_N61AGGTAGGTCCTTGACC	SC_NM	-0.202126	0.162098	FALSE	FALSE	FALSE
scg_1_N61AGGTAGGTCGTACCTC	Pericytes	-0.20449	-0.224604	FALSE	FALSE	FALSE
scg_1_N61AGGTCTAAGGATACGC	SC_NM	-0.175895	-0.350164	FALSE	FALSE	FALSE
scg_1_N61AGGTCTATCAAGCTGT	SC_NM	-0.159797	-0.423612	FALSE	FALSE	FALSE
scg_1_N61AGGTTGTCACGGTGTC	Microglia	-0.23202	-0.263122	FALSE	FALSE	FALSE
scg_1_N61AGTAACCAGGCCTGAA	SC_NM	-0.184628	-0.341913	FALSE	FALSE	FALSE
scg_1_N61AGTAACCAGTACAGAT	SC_NM	-0.20916	-0.696654	FALSE	FALSE	FALSE
scg_1_N61AGTAACCCATCAGCAT	SC_M	-0.162281	-0.49085	FALSE	FALSE	FALSE
scg_1_N61AGTAACCTCTTGGCTC	Pericytes	-0.178583	-0.431002	FALSE	FALSE	FALSE
scg_1_N61AGTACCACAGGACGAT	SC_NM	-0.21284	-0.326924	FALSE	FALSE	FALSE
scg_1_N61AGTACCATCAACTGGT	Macrophages	-0.151524	-0.19949	FALSE	FALSE	FALSE
scg_1_N61AGTAGTCGTGCTATTG	SC_NM	-0.21541	-0.639225	FALSE	FALSE	FALSE
scg_1_N61AGTAGTCTCCCAAGCG	SC_NM	-0.161484	-0.279565	FALSE	FALSE	FALSE
scg_1_N61AGTCAACGTGGTATGG	DCs	-0.234669	-0.777448	FALSE	FALSE	FALSE
scg_1_N61AGTCACACACGCTGCA	SC_NM	-0.157275	-0.101441	FALSE	FALSE	FALSE
scg_1_N61AGTCACACACGGGCTT	Endothelial cells	0.0432205	0.076817	FALSE	FALSE	FALSE
scg_1_N61AGTCACATCGGCATTA	SC_M	-0.164095	0.134724	FALSE	FALSE	FALSE
scg_1_N61AGTCATGCACCCTGAG	Macrophages	-0.191505	-0.560607	FALSE	FALSE	FALSE
scg_1_N61AGTCTCCAGTTTCGGT	SC_M	-0.160006	-0.467973	FALSE	FALSE	FALSE
scg_1_N61AGTCTCCGTCGAACAG	SC_NM	-0.140889	-0.18494	FALSE	FALSE	FALSE
scg_1_N61AGTGACTTCGAGTTGT	Endothelial cells	6.67927	-0.430897	TRUE	FALSE	FALSE
scg_1_N61AGTGATCCACAGAAGC	Endothelial cells	0.364109	2.93067	FALSE	TRUE	FALSE
scg_1_N61AGTGATCTCCCGAAAT	SC_M	-0.150808	-0.331524	FALSE	FALSE	FALSE
scg_1_N61AGTGCCGGTTCGTAAC	Macrophages	-0.155701	-0.179842	FALSE	FALSE	FALSE
scg_1_N61AGTGTTGGTATGCTAC	SC_NM	-0.225331	-0.25055	FALSE	FALSE	FALSE
scg_1_N61AGTTCGAGTATCATGC	SC_NM	-0.216807	-0.0236017	FALSE	FALSE	FALSE
scg_1_N61ATACCGAGTCCTCCTA	SC_M	-0.175118	-0.11346	FALSE	FALSE	FALSE
scg_1_N61ATACCTTAGCAGGCAT	SC_NM	-0.20577	0.525844	FALSE	FALSE	FALSE
scg_1_N61ATACCTTCACTGGAAG	Microglia	-0.164158	-0.471617	FALSE	FALSE	FALSE
scg_1_N61ATACTTCTCACTTATC	SC_NM	-0.199635	-0.0240086	FALSE	FALSE	FALSE
scg_1_N61ATAGAGACAATGAAAC	SC_NM	-0.189405	-0.243845	FALSE	FALSE	FALSE
scg_1_N61ATAGAGATCCTTCGAC	SC_M	-0.154647	-0.32571	FALSE	FALSE	FALSE
scg_1_N61ATAGGCTGTTGTACGT	SC_NM	-0.213028	-0.313713	FALSE	FALSE	FALSE
scg_1_N61ATATCCTGTTAGAAAC	DCs	-0.24153	0.871222	FALSE	TRUE	FALSE
scg_1_N61ATCACAGAGAACTTCC	SC_M	-0.191872	-0.779825	FALSE	FALSE	FALSE
scg_1_N61ATCACAGTCTCGCAGG	SC_M	-0.151697	0.132902	FALSE	FALSE	FALSE
scg_1_N61ATCACGATCTCCAATT	Microglia	-0.16999	-0.14828	FALSE	FALSE	FALSE
scg_1_N61ATCACTTTCTAGCCAA	SC_NM	-0.224732	0.434481	FALSE	FALSE	FALSE
scg_1_N61ATCAGGTAGCATCAAA	DCs	-0.223372	-0.638055	FALSE	FALSE	FALSE
scg_1_N61ATCAGGTGTCTGATCA	Endothelial cells	0.351376	1.59361	FALSE	TRUE	FALSE
scg_1_N61ATCAGGTTCTCGTTTA	Microglia	-0.158478	-0.265832	FALSE	FALSE	FALSE
scg_1_N61ATCATTCCATCGAAGG	Macrophages	-0.181498	-0.402126	FALSE	FALSE	FALSE
scg_1_N61ATCATTCGTGACTCTA	SC_M	-0.0293715	-0.268749	FALSE	FALSE	FALSE
scg_1_N61ATCCACCAGGAGAGTA	Endothelial cells	0.370831	-0.398774	FALSE	FALSE	FALSE
scg_1_N61ATCCACCAGGTCCCTG	DCs	-0.226051	-0.444777	FALSE	FALSE	FALSE
scg_1_N61ATCCATTGTGGCTGAA	Pericytes	-0.192987	-0.287611	FALSE	FALSE	FALSE
scg_1_N61ATCCCTGGTACACTCA	SC_NM	-0.206206	0.154707	FALSE	FALSE	FALSE
scg_1_N61ATCCGTCCAGCGGATA	SC_M	-0.161857	-0.767085	FALSE	FALSE	FALSE
scg_1_N61ATCGATGCATACCGTA	Macrophages	-0.162509	-0.144051	FALSE	FALSE	FALSE
scg_1_N61ATCGATGGTAACCAGG	DCs	-0.224959	0.915343	FALSE	TRUE	FALSE
scg_1_N61ATCGGCGAGAAGGTAG	Microglia	-0.169956	-0.357544	FALSE	FALSE	FALSE
scg_1_N61ATCGGCGGTTAGGAGC	SC_NM	-0.21603	-0.123551	FALSE	FALSE	FALSE
scg_1_N61ATCGTAGCAGCAGTAG	Macrophages	-0.188014	-0.393944	FALSE	FALSE	FALSE
scg_1_N61ATCGTAGTCACAATGC	Tregs	-0.160567	-0.363977	FALSE	FALSE	FALSE
scg_1_N61ATCGTCCTCAAAGGTA	SC_NM	-0.218853	-0.333741	FALSE	FALSE	FALSE
scg_1_N61ATCGTCCTCGCCAATA	SC_NM	-0.213058	-0.252224	FALSE	FALSE	FALSE
scg_1_N61ATCGTGACATCGCCTT	SC_NM	-0.21207	-0.430002	FALSE	FALSE	FALSE
scg_1_N61ATCTTCATCCCTGGTT	Neurons	-0.411428	-0.872115	FALSE	FALSE	FALSE
scg_1_N61ATGACCATCAAGAAAC	SC_M	-0.163522	-0.222876	FALSE	FALSE	FALSE
scg_1_N61ATGAGTCAGTCCTACA	Endothelial cells	8.34044	0.0964384	TRUE	FALSE	FALSE
scg_1_N61ATGAGTCGTCTGTTAG	SC_M	-0.158155	-0.301961	FALSE	FALSE	FALSE
scg_1_N61ATGAGTCGTGGCTTGC	SC_M	-0.124746	-0.335789	FALSE	FALSE	FALSE
scg_1_N61ATGAGTCGTTCTAACG	Endothelial cells	11.0011	-0.0603184	TRUE	FALSE	FALSE
scg_1_N61ATGAGTCTCCTAAACG	Endothelial cells	3.07334	-0.119381	TRUE	FALSE	FALSE
scg_1_N61ATGATCGCAGATTTCG	Macrophages	-0.161332	-0.35183	FALSE	FALSE	FALSE
scg_1_N61ATGCATGAGATGTTGA	Endothelial cells	5.05392	0.358213	TRUE	FALSE	FALSE
scg_1_N61ATGCATGAGTTACTCG	Macrophages	-0.174135	-0.556589	FALSE	FALSE	FALSE
scg_1_N61ATGCATGGTGGTTCTA	SC_M	-0.181924	-0.381647	FALSE	FALSE	FALSE
scg_1_N61ATGCCTCCAAAGTGTA	SC_M	-0.165596	-0.0791349	FALSE	FALSE	FALSE
scg_1_N61ATGCGATAGCGGTAAC	Macrophages	-0.15117	-0.255111	FALSE	FALSE	FALSE
scg_1_N61ATGCGATCAATAGAGT	DCs	-0.19083	-0.792485	FALSE	FALSE	FALSE
scg_1_N61ATGGATCCATCCGTGG	SC_NM	-0.165027	-0.0471188	FALSE	FALSE	FALSE
scg_1_N61ATGGTTGGTTCGGTTA	Pericytes	-0.180917	-0.290495	FALSE	FALSE	FALSE
scg_1_N61ATGTCTTAGACCCTTA	Tregs	-0.153175	-0.340646	FALSE	FALSE	FALSE
scg_1_N61ATGTCTTCAATAAGGT	SC_NM	-0.2035	-0.0906792	FALSE	FALSE	FALSE
scg_1_N61ATGTCTTTCTAGTTCT	SC_NM	-0.219994	0.225899	FALSE	FALSE	FALSE
scg_1_N61ATTACCTGTGCCCAGT	SC_NM	-0.205169	-0.264767	FALSE	FALSE	FALSE
scg_1_N61ATTCACTGTGGTGATG	Macrophages	-0.181977	-0.0633978	FALSE	FALSE	FALSE
scg_1_N61ATTCACTTCCAGTACA	SC_NM	-0.219767	0.254053	FALSE	FALSE	FALSE
scg_1_N61ATTCACTTCTTCCAGC	Macrophages	-0.238483	-0.412112	FALSE	FALSE	FALSE
scg_1_N61ATTCCATCAACCAATC	SC_M	-0.121468	0.585783	FALSE	FALSE	FALSE
scg_1_N61ATTCCCGCATTAGGCT	Macrophages	-0.173139	-0.37839	FALSE	FALSE	FALSE
scg_1_N61ATTCCCGGTTGCTAGT	Tregs	-0.14822	-0.338941	FALSE	FALSE	FALSE
scg_1_N61ATTCGTTTCCCGAGAC	Endothelial cells	1.31884	0.171488	TRUE	FALSE	FALSE
scg_1_N61ATTCTACGTAGACTGG	Tregs	-0.158672	-0.23796	FALSE	FALSE	FALSE
scg_1_N61ATTCTTGAGCGACCCT	SC_NM	-0.239093	-0.138422	FALSE	FALSE	FALSE
scg_1_N61ATTGGGTAGTAGGGTC	SC_NM	-0.212618	0.176188	FALSE	FALSE	FALSE
scg_1_N61ATTGGGTGTCACCTTC	SC_NM	-0.214179	-0.16113	FALSE	FALSE	FALSE
scg_1_N61ATTGTTCAGATACATG	Macrophages	-0.152902	-0.145806	FALSE	FALSE	FALSE
scg_1_N61ATTGTTCGTAGTCTTG	SC_M	-0.263801	-0.306557	FALSE	FALSE	FALSE
scg_1_N61ATTGTTCGTCTGTCCT	SC_NM	-0.199534	-0.424458	FALSE	FALSE	FALSE
scg_1_N61ATTGTTCTCTAGATCG	SC_M	-0.148441	-0.225365	FALSE	FALSE	FALSE
scg_1_N61ATTTACCGTCGAATGG	DCs	-0.248736	-0.197814	FALSE	FALSE	FALSE
scg_1_N61ATTTCACTCACCATAG	Macrophages	-0.179728	-0.251534	FALSE	FALSE	FALSE
scg_1_N61ATTTCTGTCAAAGGTA	Endothelial cells	4.85722	1.48412	TRUE	TRUE	TRUE
scg_1_N61CAAAGAAGTGACGCCT	SC_NM	-0.213383	0.500118	FALSE	FALSE	FALSE
scg_1_N61CAAAGAAGTGTGTACT	Macrophages	-0.130684	-0.42832	FALSE	FALSE	FALSE
scg_1_N61CAACAGTGTGGCTAGA	SC_M	-0.18226	0.0226932	FALSE	FALSE	FALSE
scg_1_N61CAACAGTGTTTACTTC	SC_M	-0.159711	-0.532167	FALSE	FALSE	FALSE
scg_1_N61CAACCAACACCGGAAA	SC_M	-0.168206	-0.0467752	FALSE	FALSE	FALSE
scg_1_N61CAACCAATCTAGCATG	SC_NM	-0.228443	-0.701801	FALSE	FALSE	FALSE
scg_1_N61CAACGGCTCAATGTCG	Endothelial cells	0.693185	0.941916	FALSE	TRUE	FALSE
scg_1_N61CAACGGCTCTCAGTCC	Endothelial cells	0.583071	3.83076	FALSE	TRUE	FALSE
scg_1_N61CAAGACTGTCCCGCAA	SC_NM	-0.16179	-0.134521	FALSE	FALSE	FALSE
scg_1_N61CAAGACTGTTCTCTCG	Macrophages	-0.171455	-0.255389	FALSE	FALSE	FALSE
scg_1_N61CAAGAGGAGTAAACTG	SC_NM	-0.151297	-0.224584	FALSE	FALSE	FALSE
scg_1_N61CAAGCTAAGTACGTCT	Endothelial cells	0.262674	3.71186	FALSE	TRUE	FALSE
scg_1_N61CAAGCTACATACACCA	Endothelial cells	-0.615922	0.870718	FALSE	TRUE	FALSE
scg_1_N61CAAGCTATCCTGGGAC	Endothelial cells	1.18037	2.70953	TRUE	TRUE	TRUE
scg_1_N61CAATACGAGTGCCCGT	Endothelial cells	8.60898	0.212061	TRUE	FALSE	FALSE
scg_1_N61CAATCGACAACGTATC	Neurons	-0.447966	-0.998087	FALSE	FALSE	FALSE
scg_1_N61CAATCGAGTCGTGTTA	Macrophages	-0.279048	-0.3482	FALSE	FALSE	FALSE
scg_1_N61CAATGACCATACCAGT	Endothelial cells	0.174166	2.96369	FALSE	TRUE	FALSE
scg_1_N61CAATTTCAGTTGCGCC	SC_M	-0.191793	-0.883393	FALSE	FALSE	FALSE
scg_1_N61CACAACATCATCCTAT	Endothelial cells	9.63412	-0.274602	TRUE	FALSE	FALSE
scg_1_N61CACAGATTCATCACCC	DCs	-0.1533	-0.333171	FALSE	FALSE	FALSE
scg_1_N61CACAGGCCAAACCATC	Endothelial cells	1.5134	-0.227387	TRUE	FALSE	FALSE
scg_1_N61CACAGGCTCGGACTGC	SC_NM	-0.199375	-0.289228	FALSE	FALSE	FALSE
scg_1_N61CACATGATCATCGCAA	DCs	-0.231092	-0.549112	FALSE	FALSE	FALSE
scg_1_N61CACCAAAAGACTAAGT	Pericytes	-0.20219	-0.377919	FALSE	FALSE	FALSE
scg_1_N61CACCAAACACCTGCTT	SC_NM	-0.195411	0.0452675	FALSE	FALSE	FALSE
scg_1_N61CACCAAAGTCTCGCGA	SC_NM	-0.175544	-0.0058487	FALSE	FALSE	FALSE
scg_1_N61CACCGTTAGGAACGCT	SC_NM	-0.212359	-0.210057	FALSE	FALSE	FALSE
scg_1_N61CACGGGTCACTCCTTG	Macrophages	-0.20257	-0.338159	FALSE	FALSE	FALSE
scg_1_N61CACGGGTTCTCTCTAA	DCs	-0.253558	-0.133994	FALSE	FALSE	FALSE
scg_1_N61CACGTGGTCCCTGTTG	SC_NM	-0.238866	0.237717	FALSE	FALSE	FALSE
scg_1_N61CACGTTCAGTCGCTAT	SC_M	-0.184483	0.177448	FALSE	FALSE	FALSE
scg_1_N61CACGTTCCAAATGCTC	Endothelial cells	3.14469	0.508037	TRUE	FALSE	FALSE
scg_1_N61CACGTTCCATAAGCAA	SC_NM	-0.229166	-0.747268	FALSE	FALSE	FALSE
scg_1_N61CACTAAGTCGGCATCG	Macrophages	-0.181907	-0.0012504	FALSE	FALSE	FALSE
scg_1_N61CACTGAAGTTAGTTCG	SC_NM	-0.224139	-0.165143	FALSE	FALSE	FALSE
scg_1_N61CACTGGGAGTACCGGA	Endothelial cells	6.53865	-0.0116661	TRUE	FALSE	FALSE
scg_1_N61CACTGGGCATCTCGTC	SC_M	-0.17202	0.927588	FALSE	TRUE	FALSE
scg_1_N61CACTGGGGTCTCACGG	Macrophages	-0.165437	-0.322048	FALSE	FALSE	FALSE
scg_1_N61CACTGTCTCTGGGAGA	SC_M	-0.688466	-1.3562	FALSE	FALSE	FALSE
scg_1_N61CACTTCGAGTTGCTGT	SC_M	-0.132206	-0.13439	FALSE	FALSE	FALSE
scg_1_N61CACTTCGTCAAGAGGC	SC_NM	-0.207511	-0.103788	FALSE	FALSE	FALSE
scg_1_N61CAGAGCCTCCGACGGT	Pericytes	-0.0858354	-0.237684	FALSE	FALSE	FALSE
scg_1_N61CAGATCAGTCGCAACC	Pericytes	-0.208057	-0.423901	FALSE	FALSE	FALSE
scg_1_N61CAGATTGCAATTAGGA	SC_NM	-0.221928	0.0021371	FALSE	FALSE	FALSE
scg_1_N61CAGCAGCCATGAAAGT	SC_M	0.192857	-0.257565	FALSE	FALSE	FALSE
scg_1_N61CAGCAGCGTTTGACAC	SC_NM	-0.189719	-0.40033	FALSE	FALSE	FALSE
scg_1_N61CAGCCAGAGGCAGGGA	SC_NM	-0.212077	-0.399656	FALSE	FALSE	FALSE
scg_1_N61CAGCCAGAGGTGCTTT	SC_NM	-0.179514	-0.332021	FALSE	FALSE	FALSE
scg_1_N61CAGCCAGTCTACAGGT	DCs	-0.229527	-0.401842	FALSE	FALSE	FALSE
scg_1_N61CAGCGTGAGAATCTAG	Pericytes	-0.162014	-0.44262	FALSE	FALSE	FALSE
scg_1_N61CAGCGTGCATTCGATG	SC_NM	-0.153344	-0.320173	FALSE	FALSE	FALSE
scg_1_N61CAGGCCACAGTTTCAG	SC_NM	-0.22289	-0.18589	FALSE	FALSE	FALSE
scg_1_N61CAGTGCGGTGAACCGA	Microglia	-0.155931	-0.155521	FALSE	FALSE	FALSE
scg_1_N61CAGTTAGAGGACCCAA	SC_NM	-0.181212	-0.0860385	FALSE	FALSE	FALSE
scg_1_N61CAGTTAGCAAGCGATG	SC_NM	-0.21527	0.614373	FALSE	FALSE	FALSE
scg_1_N61CAGTTAGGTATTGAGA	Endothelial cells	0.249666	0.506401	FALSE	FALSE	FALSE
scg_1_N61CAGTTCCAGGCTCTAT	Microglia	-0.170223	-0.172535	FALSE	FALSE	FALSE
scg_1_N61CATAAGCCAGGGTTGA	SC_M	-0.124086	-0.319912	FALSE	FALSE	FALSE
scg_1_N61CATACAGCAGGGTCTC	SC_M	-0.142548	1.61754	FALSE	TRUE	FALSE
scg_1_N61CATACAGGTGTTGACT	SC_M	-0.127184	-0.3248	FALSE	FALSE	FALSE
scg_1_N61CATACAGGTTTGTTCT	Macrophages	-0.165226	-0.288528	FALSE	FALSE	FALSE
scg_1_N61CATACCCAGGGAGAAT	Macrophages	-0.14663	-0.170924	FALSE	FALSE	FALSE
scg_1_N61CATCAAGAGGACCCAA	SC_M	-0.155582	0.00843852	FALSE	FALSE	FALSE
scg_1_N61CATCAAGGTAAGAACT	Endothelial cells	6.37626	-0.456318	TRUE	FALSE	FALSE
scg_1_N61CATCAAGGTCCTATAG	SC_NM	-0.216422	-0.523773	FALSE	FALSE	FALSE
scg_1_N61CATCCACTCGGTAAGG	Macrophages	-0.179482	-0.146991	FALSE	FALSE	FALSE
scg_1_N61CATCCACTCTCCGATC	SC_NM	-0.219354	-0.185458	FALSE	FALSE	FALSE
scg_1_N61CATCCCACAGAACGCA	Macrophages	-0.17704	-0.25162	FALSE	FALSE	FALSE
scg_1_N61CATCCGTCACTGGCCA	SC_NM	-0.200591	-0.0790568	FALSE	FALSE	FALSE
scg_1_N61CATCCGTTCATGACAC	Macrophages	-0.159201	-0.224099	FALSE	FALSE	FALSE
scg_1_N61CATCGCTGTTGCATAC	DCs	-0.228848	-0.477926	FALSE	FALSE	FALSE
scg_1_N61CATCGGGTCGGATAAA	SC_NM	-0.212319	0.372902	FALSE	FALSE	FALSE
scg_1_N61CATCGTCCATGATAGA	SC_NM	-0.212136	0.0337514	FALSE	FALSE	FALSE
scg_1_N61CATCGTCGTTTGGCTA	SC_M	-0.156917	-0.722135	FALSE	FALSE	FALSE
scg_1_N61CATGAGTGTCTACACA	Tregs	-0.152106	-0.358002	FALSE	FALSE	FALSE
scg_1_N61CATGAGTTCACGGGCT	Macrophages	-0.14503	-0.274981	FALSE	FALSE	FALSE
scg_1_N61CATGAGTTCGCGCTGA	Endothelial cells	0.847954	1.06882	TRUE	TRUE	TRUE
scg_1_N61CATGAGTTCTAATTCC	SC_M	-0.214646	-0.334421	FALSE	FALSE	FALSE
scg_1_N61CATGCAATCATCACCC	Macrophages	-0.17678	-0.502923	FALSE	FALSE	FALSE
scg_1_N61CATGCCTCACCGTGCA	DCs	-0.190289	-0.312361	FALSE	FALSE	FALSE
scg_1_N61CATGCCTGTACGTACT	SC_NM	-0.212883	0.848638	FALSE	TRUE	FALSE
scg_1_N61CATGCGGCAATCTGCA	Macrophages	-0.19599	-0.575957	FALSE	FALSE	FALSE
scg_1_N61CATGGATCAACTGCTA	Macrophages	-0.190548	-0.479418	FALSE	FALSE	FALSE
scg_1_N61CATTCATTCAAGCCCG	SC_M	-0.0723476	-0.678634	FALSE	FALSE	FALSE
scg_1_N61CATTCTACACAAGTGG	Microglia	-0.158651	-0.494254	FALSE	FALSE	FALSE
scg_1_N61CATTCTACACCAATTG	SC_M	-0.196069	-1.01845	FALSE	FALSE	FALSE
scg_1_N61CATTGCCCAGATTAAG	Microglia	-0.220049	-0.558235	FALSE	FALSE	FALSE
scg_1_N61CATTGCCTCTGTGTGA	SC_NM	-0.207657	0.137048	FALSE	FALSE	FALSE
scg_1_N61CATTGCCTCTTACTGT	Endothelial cells	-1.21553	-0.103306	FALSE	FALSE	FALSE
scg_1_N61CCAAGCGAGGTTTACC	Macrophages	-0.195016	-0.201928	FALSE	FALSE	FALSE
scg_1_N61CCAATGAAGGATGAGA	Macrophages	-0.16429	-0.376309	FALSE	FALSE	FALSE
scg_1_N61CCAATGATCGCCGTGA	SC_NM	-0.191397	-0.0737216	FALSE	FALSE	FALSE
scg_1_N61CCAATTTGTCCAGCCA	Endothelial cells	0.619259	-0.512189	FALSE	FALSE	FALSE
scg_1_N61CCAATTTGTGTGTTTG	Microglia	-0.164927	-0.251074	FALSE	FALSE	FALSE
scg_1_N61CCACCATAGTAAGAGG	Endothelial cells	1.00522	0.60004	TRUE	FALSE	FALSE
scg_1_N61CCACGAGCATAACGGG	SC_M	-0.153499	-0.0115147	FALSE	FALSE	FALSE
scg_1_N61CCACGTTAGACGGAAA	Endothelial cells	5.73451	0.864818	TRUE	TRUE	TRUE
scg_1_N61CCACGTTCACCCTAAA	Neurons	-0.424856	-0.504578	FALSE	FALSE	FALSE
scg_1_N61CCACGTTTCCTTCTTC	Endothelial cells	3.1066	0.219757	TRUE	FALSE	FALSE
scg_1_N61CCACTTGTCCATACTT	Macrophages	-0.150499	-0.400561	FALSE	FALSE	FALSE
scg_1_N61CCACTTGTCCTTGACC	SC_NM	-0.157634	-0.353077	FALSE	FALSE	FALSE
scg_1_N61CCACTTGTCTTCGGTC	SC_NM	-0.239675	-0.0722501	FALSE	FALSE	FALSE
scg_1_N61CCATAAGAGTCGCGAA	SC_NM	-0.159703	-0.565435	FALSE	FALSE	FALSE
scg_1_N61CCATAAGCAGCACGAA	Macrophages	-0.160556	-0.357201	FALSE	FALSE	FALSE
scg_1_N61CCATAAGGTTAAGAAC	SC_NM	-0.226742	0.117108	FALSE	FALSE	FALSE
scg_1_N61CCATCACGTGGCCTCA	Macrophages	-0.17305	-0.303432	FALSE	FALSE	FALSE
scg_1_N61CCCAACTGTTTGTTCT	Macrophages	-0.144353	-0.247052	FALSE	FALSE	FALSE
scg_1_N61CCCAACTTCCTACGAA	DCs	-0.198215	-0.407429	FALSE	FALSE	FALSE
scg_1_N61CCCGAAGAGACTCAAA	Microglia	-0.188937	-0.382326	FALSE	FALSE	FALSE
scg_1_N61CCCGAAGCAATTTCGG	Macrophages	-0.177095	-0.37281	FALSE	FALSE	FALSE
scg_1_N61CCCGAAGTCCGTCAAA	Macrophages	-0.184408	-0.467477	FALSE	FALSE	FALSE
scg_1_N61CCCGGAAAGCCATTGT	Macrophages	-0.133277	-0.283166	FALSE	FALSE	FALSE
scg_1_N61CCCGGAAGTATCATGC	SC_NM	-0.200071	-0.26366	FALSE	FALSE	FALSE
scg_1_N61CCCTCAAGTAGATGTA	Macrophages	-0.388837	-0.00658881	FALSE	FALSE	FALSE
scg_1_N61CCCTCAAGTATTCCGA	SC_NM	-0.186259	-0.202328	FALSE	FALSE	FALSE
scg_1_N61CCCTCAATCCAACTAG	Macrophages	-0.16063	-0.313523	FALSE	FALSE	FALSE
scg_1_N61CCCTCAATCCCGATCT	Macrophages	-0.15023	-0.0326135	FALSE	FALSE	FALSE
scg_1_N61CCCTCTCTCGAGATGG	Endothelial cells	0.270906	0.131342	FALSE	FALSE	FALSE
scg_1_N61CCCTGATCACGTCTCT	SC_NM	-0.236849	-0.00251114	FALSE	FALSE	FALSE
scg_1_N61CCGATCTGTACCTAGT	Neurons	-0.298145	-0.576802	FALSE	FALSE	FALSE
scg_1_N61CCGATGGCAACCGTAT	SC_M	-0.111645	-0.425418	FALSE	FALSE	FALSE
scg_1_N61CCGATGGGTGTGTGTT	DCs	-0.225626	-0.481014	FALSE	FALSE	FALSE
scg_1_N61CCGCAAGTCCTCACTG	Endothelial cells	1.29091	2.08328	TRUE	TRUE	TRUE
scg_1_N61CCGGGTAAGGTAGATT	SC_M	-0.15148	0.171491	FALSE	FALSE	FALSE
scg_1_N61CCGGGTACATGACTGT	Macrophages	-0.149643	-0.3192	FALSE	FALSE	FALSE
scg_1_N61CCGGGTATCACCTCAC	Endothelial cells	0.920774	0.0260461	TRUE	FALSE	FALSE
scg_1_N61CCGGTAGTCATTACGG	Macrophages	0.235316	-0.348789	FALSE	FALSE	FALSE
scg_1_N61CCGGTGAGTGAGATTA	Macrophages	-0.140268	-0.230334	FALSE	FALSE	FALSE
scg_1_N61CCGTAGGAGCAGTACG	Endothelial cells	0.178489	-0.327523	FALSE	FALSE	FALSE
scg_1_N61CCGTAGGAGTCAATCC	SC_NM	-0.216714	0.731021	FALSE	FALSE	FALSE
scg_1_N61CCGTTCAAGGGCAATC	SC_M	-0.164365	-0.551669	FALSE	FALSE	FALSE
scg_1_N61CCTAACCAGCAAGCCA	Endothelial cells	1.12419	2.87939	TRUE	TRUE	TRUE
scg_1_N61CCTAAGACAGCTGGTC	Macrophages	-0.18202	3.82201	FALSE	TRUE	FALSE
scg_1_N61CCTAAGAGTAGGCAAC	DCs	-0.233843	-0.50797	FALSE	FALSE	FALSE
scg_1_N61CCTACGTAGAACCCGA	SC_NM	-0.201002	-0.315382	FALSE	FALSE	FALSE
scg_1_N61CCTATCGAGAATAACC	SC_NM	-0.201907	-0.461859	FALSE	FALSE	FALSE
scg_1_N61CCTATCGGTTGCCATA	SC_NM	-0.183181	-0.0533253	FALSE	FALSE	FALSE
scg_1_N61CCTCAACGTCGATGCC	DCs	-0.223991	-0.608065	FALSE	FALSE	FALSE
scg_1_N61CCTCAGTCAGACAAGC	Tregs	-0.150685	-0.264518	FALSE	FALSE	FALSE
scg_1_N61CCTCATGCAGCCGGTT	Macrophages	-0.185653	-0.366049	FALSE	FALSE	FALSE
scg_1_N61CCTCCTCGTAGTAAGT	SC_NM	-0.219596	0.229674	FALSE	FALSE	FALSE
scg_1_N61CCTCTAGTCATTTGTC	Endothelial cells	0.683168	-1.88675	FALSE	FALSE	FALSE
scg_1_N61CCTCTCCGTCTGTGAT	Endothelial cells	0.834983	2.64644	TRUE	TRUE	TRUE
scg_1_N61CCTGCATCACTCAGAT	Endothelial cells	1.0844	-0.590587	TRUE	FALSE	FALSE
scg_1_N61CCTGTTGAGCTTAAGA	Microglia	-0.315236	-1.1227	FALSE	FALSE	FALSE
scg_1_N61CCTGTTGCACGCAGTC	DCs	-0.210012	-0.431803	FALSE	FALSE	FALSE
scg_1_N61CCTGTTGTCACGGAGA	Macrophages	-0.167242	-0.289558	FALSE	FALSE	FALSE
scg_1_N61CCTTCAGAGGCGAAGG	SC_NM	-0.18879	-0.18713	FALSE	FALSE	FALSE
scg_1_N61CCTTGTGCACATGTTG	Endothelial cells	-0.0348237	0.284764	FALSE	FALSE	FALSE
scg_1_N61CGAAGTTAGGGTCAAC	SC_NM	-0.216327	-0.441608	FALSE	FALSE	FALSE
scg_1_N61CGAAGTTGTCAGGAGT	Neurons	-0.342637	-0.793742	FALSE	FALSE	FALSE
scg_1_N61CGAAGTTGTCTCGGGT	SC_M	-0.155042	-0.150562	FALSE	FALSE	FALSE
scg_1_N61CGAAGTTGTGTGTCGC	SC_M	-0.201105	0.554937	FALSE	FALSE	FALSE
scg_1_N61CGAATTGAGCTAAACA	Microglia	-0.267661	-0.186572	FALSE	FALSE	FALSE
scg_1_N61CGAATTGAGTTTCGGT	SC_NM	-0.219336	0.170258	FALSE	FALSE	FALSE
scg_1_N61CGAGAAGCATTGCCGG	SC_NM	-0.212818	-0.226972	FALSE	FALSE	FALSE
scg_1_N61CGAGTTACAACTGTGT	Endothelial cells	7.7316	0.974907	TRUE	TRUE	TRUE
scg_1_N61CGATCGGTCTCCCAAC	SC_M	-0.104684	0.0304409	FALSE	FALSE	FALSE
scg_1_N61CGCATAACATCGATAC	SC_M	-0.181912	-0.108157	FALSE	FALSE	FALSE
scg_1_N61CGCATAATCCGTAGGC	SC_M	-0.208721	3.22467	FALSE	TRUE	FALSE
scg_1_N61CGCATGGAGCCGCACT	SC_M	-0.156319	0.0644934	FALSE	FALSE	FALSE
scg_1_N61CGCCATTCACTGCTTC	Endothelial cells	1.43537	3.55505	TRUE	TRUE	TRUE
scg_1_N61CGCCATTCAGCGGTCT	Endothelial cells	0.316249	-0.466131	FALSE	FALSE	FALSE
scg_1_N61CGCCATTTCTCGTGGG	Endothelial cells	0.724267	4.78852	FALSE	TRUE	FALSE
scg_1_N61CGGAACCGTGCAATAA	SC_NM	-0.209232	0.0550049	FALSE	FALSE	FALSE
scg_1_N61CGGAATTCAGAACTTC	SC_M	-0.0972767	-0.269274	FALSE	FALSE	FALSE
scg_1_N61CGGCAGTGTCCATACA	Endothelial cells	0.558738	-0.221132	FALSE	FALSE	FALSE
scg_1_N61CGGGACTCATAGCACT	SC_NM	-0.228582	-0.0146968	FALSE	FALSE	FALSE
scg_1_N61CGGGACTTCGACCAAT	SC_NM	-0.212056	0.0366989	FALSE	FALSE	FALSE
scg_1_N61CGGGTCAAGGTAGACC	DCs	-0.254249	-0.0316163	FALSE	FALSE	FALSE
scg_1_N61CGGGTGTAGTCCCTAA	SC_NM	-0.199465	0.599728	FALSE	FALSE	FALSE
scg_1_N61CGGGTGTGTATCATGC	Endothelial cells	1.25413	-0.382188	TRUE	FALSE	FALSE
scg_1_N61CGTAAGTAGATGAACT	SC_M	-0.159784	-0.223022	FALSE	FALSE	FALSE
scg_1_N61CGTAAGTGTCATCACA	Endothelial cells	0.441406	3.66802	FALSE	TRUE	FALSE
scg_1_N61CGTAATGCAAGGAGTC	SC_NM	-0.17363	0.0375183	FALSE	FALSE	FALSE
scg_1_N61CGTCCATAGTGGCCTC	SC_NM	-0.214741	-0.146143	FALSE	FALSE	FALSE
scg_1_N61CGTCCATCAGCTACTA	Macrophages	-0.179817	-0.34109	FALSE	FALSE	FALSE
scg_1_N61CGTGCTTAGGTGCTAG	DCs	-0.158919	0.0613518	FALSE	FALSE	FALSE
scg_1_N61CGTGTCTCAGCGTTTA	Macrophages	-0.180659	-0.318853	FALSE	FALSE	FALSE
scg_1_N61CGTTAGACAATCTAGC	SC_M	-0.159805	-0.230201	FALSE	FALSE	FALSE
scg_1_N61CGTTCTGCATCGGTTA	SC_NM	-0.205552	0.215106	FALSE	FALSE	FALSE
scg_1_N61CGTTGGGAGTAGCCAG	Endothelial cells	4.25406	0.457114	TRUE	FALSE	FALSE
scg_1_N61CTAACCCTCGGCTCTT	DCs	-0.160286	-0.245501	FALSE	FALSE	FALSE
scg_1_N61CTAACTTAGAATGTTG	SC_M	-0.0138329	-0.21421	FALSE	FALSE	FALSE
scg_1_N61CTAACTTCAGAGGTTG	SC_NM	-0.225561	0.482755	FALSE	FALSE	FALSE
scg_1_N61CTAACTTGTCGATGCC	SC_M	-0.169153	-0.357469	FALSE	FALSE	FALSE
scg_1_N61CTAAGTGTCAAGGCTT	Macrophages	-0.171141	-0.192741	FALSE	FALSE	FALSE
scg_1_N61CTACAGAAGAGTGTTA	DCs	-0.208174	-0.181355	FALSE	FALSE	FALSE
scg_1_N61CTACATTAGATGCTGG	SC_NM	-0.261028	-0.360747	FALSE	FALSE	FALSE
scg_1_N61CTACATTAGGTCGTAG	SC_M	-0.158366	0.136655	FALSE	FALSE	FALSE
scg_1_N61CTACATTAGTAGGAAG	SC_M	-0.145122	0.240931	FALSE	FALSE	FALSE
scg_1_N61CTACCCAGTATACCTG	Macrophages	-0.175103	-0.478905	FALSE	FALSE	FALSE
scg_1_N61CTACCTGTCCTCTAAT	SC_NM	-0.302823	-0.382524	FALSE	FALSE	FALSE
scg_1_N61CTACTATAGCCTCGTG	DCs	-0.15773	-0.134464	FALSE	FALSE	FALSE
scg_1_N61CTACTATAGGAACGCT	Endothelial cells	6.52228	0.11872	TRUE	FALSE	FALSE
scg_1_N61CTAGGTAAGGGTTTCT	SC_M	-0.191588	-0.910425	FALSE	FALSE	FALSE
scg_1_N61CTAGGTACAGTCCCGA	SC_NM	-0.222525	-0.0902694	FALSE	FALSE	FALSE
scg_1_N61CTATAGGGTACGAGTG	SC_NM	-0.218923	0.117079	FALSE	FALSE	FALSE
scg_1_N61CTATCCGTCTCGTCGT	Endothelial cells	7.18902	1.31298	TRUE	TRUE	TRUE
scg_1_N61CTCAACCCACTGTTCC	SC_M	-0.17347	-0.700285	FALSE	FALSE	FALSE
scg_1_N61CTCAACCTCACTACTT	SC_NM	-0.213133	-0.0962197	FALSE	FALSE	FALSE
scg_1_N61CTCAAGAAGCTACTGT	Macrophages	-0.172797	-0.0379306	FALSE	FALSE	FALSE
scg_1_N61CTCAAGAAGGTGCAGT	Macrophages	-0.187529	-0.0329865	FALSE	FALSE	FALSE
scg_1_N61CTCAATTCAAGCGAGT	SC_M	-0.132916	-0.361141	FALSE	FALSE	FALSE
scg_1_N61CTCAGAACAAGGCTTT	Macrophages	-0.18432	0.369099	FALSE	FALSE	FALSE
scg_1_N61CTCAGGGAGAGAGCAA	SC_NM	-0.190958	0.206259	FALSE	FALSE	FALSE
scg_1_N61CTCAGGGTCTGTCGTC	Neurons	-0.447818	-0.756773	FALSE	FALSE	FALSE
scg_1_N61CTCAGTCGTACGTGTT	Macrophages	-0.163026	-0.345425	FALSE	FALSE	FALSE
scg_1_N61CTCATGCGTACGACTT	Macrophages	-0.170667	-0.177183	FALSE	FALSE	FALSE
scg_1_N61CTCATGCGTACGAGTG	SC_NM	-0.200962	-0.254565	FALSE	FALSE	FALSE
scg_1_N61CTCATTAGTCTCTCCA	Endothelial cells	1.40987	2.12394	TRUE	TRUE	TRUE
scg_1_N61CTCCCTCAGGATTTGA	Microglia	-0.165433	-0.412387	FALSE	FALSE	FALSE
scg_1_N61CTCCGATCAAAGTATG	Pericytes	-0.190602	-0.40767	FALSE	FALSE	FALSE
scg_1_N61CTCCTCCAGATGCAGC	SC_NM	-0.169826	0.144537	FALSE	FALSE	FALSE
scg_1_N61CTCCTCCCAATGTTGC	SC_M	-0.176624	-0.184691	FALSE	FALSE	FALSE
scg_1_N61CTCCTCCGTTACCGTA	Microglia	-0.211452	-0.459246	FALSE	FALSE	FALSE
scg_1_N61CTCCTTTCAAGCGCTC	Pericytes	-0.139604	-0.451851	FALSE	FALSE	FALSE
scg_1_N61CTCCTTTGTCTCAAGT	SC_NM	-0.208354	-0.159971	FALSE	FALSE	FALSE
scg_1_N61CTCGAGGCAGCAAGAC	Microglia	-0.221416	-0.21668	FALSE	FALSE	FALSE
scg_1_N61CTCTCAGGTAGACAGC	Macrophages	-0.172113	-0.124821	FALSE	FALSE	FALSE
scg_1_N61CTGAATGAGCTCGAAG	Endothelial cells	0.751292	4.22657	TRUE	TRUE	TRUE
scg_1_N61CTGAGCGAGCAGGGAG	Endothelial cells	3.337	0.638219	TRUE	FALSE	FALSE
scg_1_N61CTGAGCGCACGTCATA	Endothelial cells	-0.404302	-1.05542	FALSE	FALSE	FALSE
scg_1_N61CTGAGCGGTATGACAA	Microglia	-0.207374	-0.435181	FALSE	FALSE	FALSE
scg_1_N61CTGAGCGTCCTAGCGG	Macrophages	-0.1826	-0.424545	FALSE	FALSE	FALSE
scg_1_N61CTGAGGCAGTCTTCGA	Macrophages	-0.189948	-0.650992	FALSE	FALSE	FALSE
scg_1_N61CTGATCCAGCCGCACT	Endothelial cells	6.10807	0.666342	TRUE	FALSE	FALSE
scg_1_N61CTGATCCGTGGCATCC	SC_NM	-0.207747	-0.337379	FALSE	FALSE	FALSE
scg_1_N61CTGCAGGGTAGTTCCA	SC_NM	-0.158202	0.340645	FALSE	FALSE	FALSE
scg_1_N61CTGCATCCATGATCTG	Endothelial cells	7.87964	-0.395191	TRUE	FALSE	FALSE
scg_1_N61CTGCATCCATTAAAGG	Endothelial cells	8.80367	0.435195	TRUE	FALSE	FALSE
scg_1_N61CTGCCATTCATGCGGC	Macrophages	-0.210437	-0.569412	FALSE	FALSE	FALSE
scg_1_N61CTGCCTATCTTTCCGG	Macrophages	-0.168694	-0.30603	FALSE	FALSE	FALSE
scg_1_N61CTGCGAGAGAGAGCCT	Pericytes	-0.205139	-0.425275	FALSE	FALSE	FALSE
scg_1_N61CTGCGAGCACGAGAAC	Endothelial cells	7.19403	0.191885	TRUE	FALSE	FALSE
scg_1_N61CTGCGAGGTCACTCTC	SC_M	-0.0736969	-0.0150117	FALSE	FALSE	FALSE
scg_1_N61CTGCTCACAAACAGGC	SC_NM	-0.257616	0.381221	FALSE	FALSE	FALSE
scg_1_N61CTGCTCACATCGTTCC	Endothelial cells	-0.0620328	1.11433	FALSE	TRUE	FALSE
scg_1_N61CTGCTCAGTTCCGGTG	Macrophages	-0.187302	-0.213943	FALSE	FALSE	FALSE
scg_1_N61CTGGACGAGGAGTCTG	Macrophages	-0.16449	-0.328922	FALSE	FALSE	FALSE
scg_1_N61CTGGCAGAGTAGCCAG	Macrophages	-0.1669	-0.311238	FALSE	FALSE	FALSE
scg_1_N61CTGGCAGTCTGGAGAG	SC_NM	-0.159388	-0.220946	FALSE	FALSE	FALSE
scg_1_N61CTGGTCTCAGAGGTAC	Macrophages	-0.185366	-0.467869	FALSE	FALSE	FALSE
scg_1_N61CTGTAGAAGATCGCTT	SC_NM	-0.15372	0.0743933	FALSE	FALSE	FALSE
scg_1_N61CTGTATTTCATTCATC	Pericytes	-0.180452	-0.076419	FALSE	FALSE	FALSE
scg_1_N61CTGTGAACAAGACCTT	Macrophages	-0.14261	-0.120928	FALSE	FALSE	FALSE
scg_1_N61CTGTGAACATAGGAGC	SC_NM	-0.210806	0.192006	FALSE	FALSE	FALSE
scg_1_N61CTGTGGGTCACGATAC	SC_NM	-0.24278	1.36018	FALSE	TRUE	FALSE
scg_1_N61CTTACCGAGCTTAAGA	Macrophages	-0.159038	-0.290908	FALSE	FALSE	FALSE
scg_1_N61CTTACCGGTAACAAGT	SC_NM	-0.223424	-0.440904	FALSE	FALSE	FALSE
scg_1_N61CTTACCGGTCACCCTT	SC_NM	-0.194668	0.564839	FALSE	FALSE	FALSE
scg_1_N61CTTACCGTCTCTCGAC	SC_NM	-0.208555	0.0895361	FALSE	FALSE	FALSE
scg_1_N61CTTAGGAAGCTGTTAC	SC_M	-0.175624	0.0748263	FALSE	FALSE	FALSE
scg_1_N61CTTCCTTCAGAAGTTA	SC_M	-0.158615	-0.192047	FALSE	FALSE	FALSE
scg_1_N61CTTCGGTCACCCTAAA	Macrophages	-0.180226	-0.167952	FALSE	FALSE	FALSE
scg_1_N61CTTCTAATCTAGTGTG	Macrophages	-0.0960935	-0.0868706	FALSE	FALSE	FALSE
scg_1_N61CTTCTCTGTCCTCATC	SC_NM	-0.208233	-0.372373	FALSE	FALSE	FALSE
scg_1_N61CTTCTCTTCCCTTCCC	SC_M	-0.155553	0.0135742	FALSE	FALSE	FALSE
scg_1_N61CTTGAGATCCTACGGG	Macrophages	-0.172367	-0.192099	FALSE	FALSE	FALSE
scg_1_N61CTTGATTCATGGCACC	SC_NM	-0.185437	0.0770164	FALSE	FALSE	FALSE
scg_1_N61CTTTCAACATGTGACT	Macrophages	-0.191594	-0.141032	FALSE	FALSE	FALSE
scg_1_N61GAAACCTGTAGGCAGT	DCs	-0.152994	-0.254991	FALSE	FALSE	FALSE
scg_1_N61GAAACCTTCGAACCAT	Tregs	-0.151574	-0.302275	FALSE	FALSE	FALSE
scg_1_N61GAACACTGTACGCGTC	SC_NM	-0.18037	-0.363595	FALSE	FALSE	FALSE
scg_1_N61GAACGTTAGGCTAGCA	Macrophages	-0.160493	-0.128106	FALSE	FALSE	FALSE
scg_1_N61GAACGTTCACGTAGTT	Endothelial cells	0.562034	0.216152	FALSE	FALSE	FALSE
scg_1_N61GAACTGTCAGCCCACA	SC_M	-0.144731	-0.235393	FALSE	FALSE	FALSE
scg_1_N61GAACTGTGTTGGCTAT	Macrophages	-0.175157	-0.265114	FALSE	FALSE	FALSE
scg_1_N61GAAGCGAGTGAGATCG	SC_NM	-0.210716	0.059895	FALSE	FALSE	FALSE
scg_1_N61GAAGGACCAAGTCCCG	Microglia	-0.160665	-0.119055	FALSE	FALSE	FALSE
scg_1_N61GAAGGGTGTAATCAAG	Pericytes	-0.113113	-0.310716	FALSE	FALSE	FALSE
scg_1_N61GAAGGGTGTTGGTGTT	Pericytes	-0.160418	-0.450572	FALSE	FALSE	FALSE
scg_1_N61GAAGTAAAGACTACCT	Pericytes	-0.194149	-0.391439	FALSE	FALSE	FALSE
scg_1_N61GAAGTAAAGTCGCGAA	Neurons	-0.355137	-1.01126	FALSE	FALSE	FALSE
scg_1_N61GAATAGACAGGAAGTC	Endothelial cells	1.91359	0.0122982	TRUE	FALSE	FALSE
scg_1_N61GAATAGACATAATGCC	SC_M	-0.170758	-0.39072	FALSE	FALSE	FALSE
scg_1_N61GAATAGAGTACAGTAA	SC_NM	-0.198178	-0.128448	FALSE	FALSE	FALSE
scg_1_N61GAATAGAGTTACCTGA	Pericytes	-0.193315	-0.319426	FALSE	FALSE	FALSE
scg_1_N61GAATCACTCCCTCGAT	SC_NM	-0.208071	-0.305942	FALSE	FALSE	FALSE
scg_1_N61GACACGCAGTATTGCC	Endothelial cells	3.78152	0.604127	TRUE	FALSE	FALSE
scg_1_N61GACACGCCAGTGGCTC	SC_M	-0.220272	-0.480103	FALSE	FALSE	FALSE
scg_1_N61GACATCAGTAGAGGAA	SC_M	-0.166494	-0.212408	FALSE	FALSE	FALSE
scg_1_N61GACCAATTCAAACGAA	SC_NM	-0.203684	-0.147881	FALSE	FALSE	FALSE
scg_1_N61GACCTTCGTCGGTGTC	Pericytes	-0.195999	-0.280567	FALSE	FALSE	FALSE
scg_1_N61GACGTTATCTTCGATT	Endothelial cells	9.23992	0.34275	TRUE	FALSE	FALSE
scg_1_N61GACTATGAGGTCGAGT	SC_M	-0.0731107	-0.0474668	FALSE	FALSE	FALSE
scg_1_N61GACTCAAGTTCGCGTG	Tregs	-0.148611	-0.308147	FALSE	FALSE	FALSE
scg_1_N61GACTCTCTCTCGCAGG	Pericytes	-0.18845	-0.263059	FALSE	FALSE	FALSE
scg_1_N61GACTGATAGTGAGGCT	Macrophages	-0.16182	-0.326196	FALSE	FALSE	FALSE
scg_1_N61GACTGATCACCTCAGG	SC_M	-0.206725	-0.244663	FALSE	FALSE	FALSE
scg_1_N61GACTGATCAGAGCCCT	SC_NM	-0.21402	0.0336807	FALSE	FALSE	FALSE
scg_1_N61GACTGATGTCTTACAG	Endothelial cells	0.553358	2.74477	FALSE	TRUE	FALSE
scg_1_N61GACTTCCAGGAGGGTG	DCs	-0.168505	-0.30563	FALSE	FALSE	FALSE
scg_1_N61GACTTCCCAGGTCAAG	Pericytes	-0.201128	0.334838	FALSE	FALSE	FALSE
scg_1_N61GAGAAATCAGCAGAAC	SC_NM	-0.200265	-0.444708	FALSE	FALSE	FALSE
scg_1_N61GAGAAATGTGGCTTGC	Macrophages	-0.15664	-0.368149	FALSE	FALSE	FALSE
scg_1_N61GAGACCCTCCTGTAAG	SC_NM	-0.189558	0.739974	FALSE	FALSE	FALSE
scg_1_N61GAGACTTCACCTTCGT	Macrophages	-0.165488	-0.203052	FALSE	FALSE	FALSE
scg_1_N61GAGACTTGTAACATGA	SC_NM	-0.204677	0.302172	FALSE	FALSE	FALSE
scg_1_N61GAGAGGTCAAACGAGC	SC_NM	-0.242344	-0.0917563	FALSE	FALSE	FALSE
scg_1_N61GAGAGGTCAGGTGACA	SC_NM	-0.197412	0.298288	FALSE	FALSE	FALSE
scg_1_N61GAGAGGTTCCAAGCCG	SC_NM	-0.222232	0.0168734	FALSE	FALSE	FALSE
scg_1_N61GAGAGGTTCGTGGCTG	SC_M	-0.163975	-0.48803	FALSE	FALSE	FALSE
scg_1_N61GAGATGGGTCGTGATT	SC_M	-0.14246	-0.0810581	FALSE	FALSE	FALSE
scg_1_N61GAGATGGGTGAATTAG	SC_NM	-0.191249	-0.1592	FALSE	FALSE	FALSE
scg_1_N61GAGCTGCGTGTGTGTT	SC_NM	-0.16603	0.17964	FALSE	FALSE	FALSE
scg_1_N61GAGCTGCTCCGAGTGC	SC_M	-0.154713	-0.0156708	FALSE	FALSE	FALSE
scg_1_N61GAGGCCTTCCATCTCG	SC_M	-0.213948	-0.534985	FALSE	FALSE	FALSE
scg_1_N61GAGGGATTCTCTTAAC	SC_NM	-0.181047	-0.300839	FALSE	FALSE	FALSE
scg_1_N61GAGGGTATCATTGCCC	Endothelial cells	0.400216	0.869465	FALSE	TRUE	FALSE
scg_1_N61GAGTCATCAATTTCGG	Endothelial cells	7.25308	-0.842256	TRUE	FALSE	FALSE
scg_1_N61GAGTCATGTACCCGCA	SC_M	-0.211273	-0.210163	FALSE	FALSE	FALSE
scg_1_N61GAGTCTACAGGCACAA	SC_NM	-0.216929	-0.167704	FALSE	FALSE	FALSE
scg_1_N61GAGTCTATCTAGGCCG	SC_NM	-0.238075	-0.738088	FALSE	FALSE	FALSE
scg_1_N61GAGTTTGAGACCATGG	SC_M	-0.0272873	0.137504	FALSE	FALSE	FALSE
scg_1_N61GATAGAAGTTACGCCG	Macrophages	-0.148704	-0.280484	FALSE	FALSE	FALSE
scg_1_N61GATAGCTTCGGATACT	Endothelial cells	0.248139	-0.0667808	FALSE	FALSE	FALSE
scg_1_N61GATCACATCGCTATTT	Endothelial cells	6.08741	0.354477	TRUE	FALSE	FALSE
scg_1_N61GATCACATCTTTCAGT	SC_NM	-0.156077	-0.65681	FALSE	FALSE	FALSE
scg_1_N61GATCAGTAGATAACGT	Microglia	-0.152865	-0.473082	FALSE	FALSE	FALSE
scg_1_N61GATCAGTCAGCACGAA	SC_NM	-0.222782	-0.302536	FALSE	FALSE	FALSE
scg_1_N61GATCATGGTTCGATTG	SC_NM	-0.201124	-0.824693	FALSE	FALSE	FALSE
scg_1_N61GATCGTACAGACGGAT	SC_NM	-0.211714	-0.270932	FALSE	FALSE	FALSE
scg_1_N61GATCGTACAGACTCTA	Endothelial cells	0.515871	4.21697	FALSE	TRUE	FALSE
scg_1_N61GATGCTAAGGTTATAG	SC_NM	-0.221367	0.617417	FALSE	FALSE	FALSE
scg_1_N61GATGTTGCACGTAACT	Neurons	-0.486939	-1.08352	FALSE	FALSE	FALSE
scg_1_N61GATGTTGCATAGATGA	Neurons	-0.411716	-0.545737	FALSE	FALSE	FALSE
scg_1_N61GATGTTGTCAGATGCT	Macrophages	-0.177624	-0.413275	FALSE	FALSE	FALSE
scg_1_N61GATTGGTGTACACGTT	Pericytes	-0.180529	-0.422986	FALSE	FALSE	FALSE
scg_1_N61GATTTCTCATGACGTT	Macrophages	-0.185817	-0.390827	FALSE	FALSE	FALSE
scg_1_N61GCAACATCATTGTACG	Endothelial cells	0.934839	3.22306	TRUE	TRUE	TRUE
scg_1_N61GCAACATTCTTTGCTA	Macrophages	-0.152273	-0.395044	FALSE	FALSE	FALSE
scg_1_N61GCACGGTAGTCGAGGT	Macrophages	-0.153837	-0.221286	FALSE	FALSE	FALSE
scg_1_N61GCACGGTGTCTCGGAC	SC_M	-0.0450307	-0.359993	FALSE	FALSE	FALSE
scg_1_N61GCACGTGAGCGTCAAG	DCs	-0.237383	-0.883093	FALSE	FALSE	FALSE
scg_1_N61GCACTAATCATGCAGT	SC_M	-0.132791	-0.212294	FALSE	FALSE	FALSE
scg_1_N61GCAGCCAGTGGCCACT	SC_NM	-0.196558	0.244511	FALSE	FALSE	FALSE
scg_1_N61GCATCTCGTGGGCTCT	Neurons	-0.401915	-0.637762	FALSE	FALSE	FALSE
scg_1_N61GCATGATAGGAGAGGC	Endothelial cells	0.921907	0.672363	TRUE	FALSE	FALSE
scg_1_N61GCCAACGCACTCCCTA	SC_M	-0.173442	-0.730846	FALSE	FALSE	FALSE
scg_1_N61GCCAACGCAGCCCACA	SC_NM	-0.218033	0.642985	FALSE	FALSE	FALSE
scg_1_N61GCCAGCAGTGTGTGTT	Macrophages	-0.1417	-0.410701	FALSE	FALSE	FALSE
scg_1_N61GCCAGGTCACCCGTAG	Macrophages	-0.15132	-0.370791	FALSE	FALSE	FALSE
scg_1_N61GCCAGGTGTTCAAGTC	SC_NM	-0.213954	-0.051651	FALSE	FALSE	FALSE
scg_1_N61GCCAGTGTCAAACCCA	SC_M	-0.0580879	-0.731505	FALSE	FALSE	FALSE
scg_1_N61GCCATGGGTGTATCCA	SC_M	-0.158266	-0.424076	FALSE	FALSE	FALSE
scg_1_N61GCCCAGACAGATTAAG	Tregs	-0.14811	-0.299916	FALSE	FALSE	FALSE
scg_1_N61GCCCAGATCCATTTGT	Macrophages	-0.181135	-0.349712	FALSE	FALSE	FALSE
scg_1_N61GCCTGTTGTAGGCTGA	SC_M	-0.159992	0.687003	FALSE	FALSE	FALSE
scg_1_N61GCCTGTTTCTTCTGTA	Endothelial cells	1.40947	1.24723	TRUE	TRUE	TRUE
scg_1_N61GCGAGAAAGCAACAAT	Pericytes	-0.179179	-0.0708059	FALSE	FALSE	FALSE
scg_1_N61GCGAGAAGTCGAGATG	Macrophages	-0.167589	-0.365105	FALSE	FALSE	FALSE
scg_1_N61GCGATCGTCCCATGGG	Macrophages	-0.148265	-0.338066	FALSE	FALSE	FALSE
scg_1_N61GCGGAAAGTCACTCGG	Macrophages	-0.179782	-0.0737666	FALSE	FALSE	FALSE
scg_1_N61GCGGATCAGCACGTCC	Neurons	-0.248117	-0.00487603	FALSE	FALSE	FALSE
scg_1_N61GCGTGCAAGTTGGAAT	Macrophages	-0.177472	-0.321035	FALSE	FALSE	FALSE
scg_1_N61GCGTGCACAACCCGCA	SC_NM	-0.187155	0.309546	FALSE	FALSE	FALSE
scg_1_N61GCGTTTCAGCTCGACC	SC_NM	-0.158332	-0.26729	FALSE	FALSE	FALSE
scg_1_N61GCGTTTCGTCACGCTG	SC_NM	-0.214284	-0.105767	FALSE	FALSE	FALSE
scg_1_N61GCTACAACAACTCGTA	Macrophages	-0.174082	-0.380523	FALSE	FALSE	FALSE
scg_1_N61GCTACCTAGCACTCTA	Macrophages	-0.212037	-0.265808	FALSE	FALSE	FALSE
scg_1_N61GCTCAAAGTGGTATGG	SC_NM	-0.219883	-0.412581	FALSE	FALSE	FALSE
scg_1_N61GCTGCAGCAATCGTCA	Endothelial cells	1.08789	1.24627	TRUE	TRUE	TRUE
scg_1_N61GCTTCACAGCACACCC	SC_M	-0.0763414	-0.419651	FALSE	FALSE	FALSE
scg_1_N61GCTTCACGTAGTGGCA	SC_NM	-0.206726	0.387801	FALSE	FALSE	FALSE
scg_1_N61GCTTTCGAGGTTTGAA	Neurons	-0.425473	-0.654243	FALSE	FALSE	FALSE
scg_1_N61GGAAGTGGTCGGCACT	SC_NM	-0.187493	0.959091	FALSE	TRUE	FALSE
scg_1_N61GGAATCTAGTCTCGTA	Macrophages	-0.186612	-0.569029	FALSE	FALSE	FALSE
scg_1_N61GGAATGGCAGATCATC	Macrophages	-0.184342	-0.378177	FALSE	FALSE	FALSE
scg_1_N61GGACGTCGTATCTCTT	Pericytes	-0.186023	-0.171224	FALSE	FALSE	FALSE
scg_1_N61GGAGAACAGGAGCAAA	Macrophages	-0.170727	-0.193343	FALSE	FALSE	FALSE
scg_1_N61GGAGAACCATCAACCA	SC_M	-0.147077	-0.0417948	FALSE	FALSE	FALSE
scg_1_N61GGAGAACTCACAGAGG	Endothelial cells	0.737237	0.097323	FALSE	FALSE	FALSE
scg_1_N61GGAGAACTCCTTGGAA	Pericytes	-0.182341	-0.38572	FALSE	FALSE	FALSE
scg_1_N61GGAGATGCAACAGCCC	Microglia	-0.308958	-1.14648	FALSE	FALSE	FALSE
scg_1_N61GGAGCAAAGAGCAGTC	Macrophages	-0.165768	-0.296283	FALSE	FALSE	FALSE
scg_1_N61GGAGGATCAGACATCT	SC_NM	-0.234594	-0.19434	FALSE	FALSE	FALSE
scg_1_N61GGAGGATTCCCTGTTG	SC_NM	-0.17141	-0.121099	FALSE	FALSE	FALSE
scg_1_N61GGAGGTACAAGGTCAG	SC_M	-0.116319	-0.151488	FALSE	FALSE	FALSE
scg_1_N61GGAGGTACAGGTGGAT	SC_NM	-0.179151	0.485583	FALSE	FALSE	FALSE
scg_1_N61GGAGGTATCCGGACGT	Macrophages	-0.192446	-0.253801	FALSE	FALSE	FALSE
scg_1_N61GGATCTAAGATTAGAC	SC_NM	-0.175522	-0.17897	FALSE	FALSE	FALSE
scg_1_N61GGATCTACACCCTATC	Macrophages	-0.16227	-0.359764	FALSE	FALSE	FALSE
scg_1_N61GGCACGTTCAGTGTGT	SC_NM	-0.132962	-0.104001	FALSE	FALSE	FALSE
scg_1_N61GGCAGTCGTGTTAGCT	DCs	-0.218169	-0.490142	FALSE	FALSE	FALSE
scg_1_N61GGCAGTCTCGTAGAGG	SC_M	-0.0723424	-0.609048	FALSE	FALSE	FALSE
scg_1_N61GGCTGTGCATGAGATA	Endothelial cells	0.403984	0.140746	FALSE	FALSE	FALSE
scg_1_N61GGCTGTGGTATTGAGA	Endothelial cells	9.06476	0.245934	TRUE	FALSE	FALSE
scg_1_N61GGCTTGGCAGCTGAGA	SC_NM	-0.205817	1.05886	FALSE	TRUE	FALSE
scg_1_N61GGCTTGGTCTCGTGAA	DCs	-0.203111	-1.0784	FALSE	FALSE	FALSE
scg_1_N61GGCTTGGTCTTGGATG	DCs	-0.152221	-0.10078	FALSE	FALSE	FALSE
scg_1_N61GGCTTTCTCGTGGCGT	Neurons	-0.359594	-0.388501	FALSE	FALSE	FALSE
scg_1_N61GGGAAGTAGTTTGAGA	Tregs	-0.158394	-0.453472	FALSE	FALSE	FALSE
scg_1_N61GGGAAGTGTCAGACTT	DCs	-0.162763	-0.679435	FALSE	FALSE	FALSE
scg_1_N61GGGACCTCAACATACC	Endothelial cells	0.124162	-0.411896	FALSE	FALSE	FALSE
scg_1_N61GGGACCTGTCGGCTAC	SC_M	-0.183787	0.470371	FALSE	FALSE	FALSE
scg_1_N61GGGACTCCACTTTAGG	Endothelial cells	1.20027	-0.622581	TRUE	FALSE	FALSE
scg_1_N61GGGAGATAGTTAACGA	DCs	-0.137862	-0.203855	FALSE	FALSE	FALSE
scg_1_N61GGGAGTAGTGTTCCAA	Pericytes	-0.192106	-0.436782	FALSE	FALSE	FALSE
scg_1_N61GGGAGTATCCACGTAA	DCs	-0.217213	0.627394	FALSE	FALSE	FALSE
scg_1_N61GGGAGTATCGAGCTGC	Pericytes	-0.154814	-0.350219	FALSE	FALSE	FALSE
scg_1_N61GGGATCCTCTAGACAC	SC_M	-0.170281	-0.527993	FALSE	FALSE	FALSE
scg_1_N61GGGCCATGTTCAATCG	SC_NM	-0.233323	-0.0537767	FALSE	FALSE	FALSE
scg_1_N61GGGCGTTTCGTTATCT	SC_NM	-0.232556	0.19921	FALSE	FALSE	FALSE
scg_1_N61GGGCTACAGCCGATAG	Macrophages	-0.178046	-0.220855	FALSE	FALSE	FALSE
scg_1_N61GGGCTACCACTCCCTA	Macrophages	-0.161951	-0.225068	FALSE	FALSE	FALSE
scg_1_N61GGGCTACTCACTGCTC	SC_NM	-0.20741	0.235299	FALSE	FALSE	FALSE
scg_1_N61GGGTAGAAGTCAACAA	SC_NM	-0.203248	-0.494241	FALSE	FALSE	FALSE
scg_1_N61GGGTAGACACAAGCAG	Tregs	-0.165057	-0.496811	FALSE	FALSE	FALSE
scg_1_N61GGGTAGAGTCCTGTTC	SC_M	-0.14921	0.163053	FALSE	FALSE	FALSE
scg_1_N61GGGTAGATCGGTTCAA	DCs	-0.227705	-0.0535816	FALSE	FALSE	FALSE
scg_1_N61GGGTATTAGTTGGCTT	SC_NM	-0.172185	-0.290292	FALSE	FALSE	FALSE
scg_1_N61GGGTCACTCGCGCTGA	Tregs	-0.154545	-0.255311	FALSE	FALSE	FALSE
scg_1_N61GGGTCTGTCAAGGACG	Macrophages	-0.213311	-0.0891481	FALSE	FALSE	FALSE
scg_1_N61GGGTGAAAGCACGGAT	SC_M	-0.19805	-1.37183	FALSE	FALSE	FALSE
scg_1_N61GGGTGAATCGGTCAGC	DCs	-0.228276	-0.310547	FALSE	FALSE	FALSE
scg_1_N61GGGTTATCATTGCTTT	Neurons	-0.36498	-0.593529	FALSE	FALSE	FALSE
scg_1_N61GGGTTTACAACCGCCA	SC_M	-0.158295	0.515369	FALSE	FALSE	FALSE
scg_1_N61GGGTTTACACTGTGAT	Macrophages	-0.165276	-0.356616	FALSE	FALSE	FALSE
scg_1_N61GGTAACTGTGAGCAGT	Endothelial cells	-0.0793324	-0.508424	FALSE	FALSE	FALSE
scg_1_N61GGTAACTTCCCTTCCC	Macrophages	-0.175784	-0.404787	FALSE	FALSE	FALSE
scg_1_N61GGTAATCAGGGAGGCA	Endothelial cells	0.234389	-0.131576	FALSE	FALSE	FALSE
scg_1_N61GGTAATCGTTGCGAAG	Pericytes	-0.181551	-0.200233	FALSE	FALSE	FALSE
scg_1_N61GGTAGAGGTCGAGCAA	SC_NM	-0.193719	0.125782	FALSE	FALSE	FALSE
scg_1_N61GGTCTGGAGCTACGTT	SC_NM	-0.222327	0.167608	FALSE	FALSE	FALSE
scg_1_N61GGTCTGGGTATCCTCC	SC_M	-0.185256	-0.268347	FALSE	FALSE	FALSE
scg_1_N61GGTGAAGAGGAACGTC	Neurons	-0.383262	-0.707591	FALSE	FALSE	FALSE
scg_1_N61GGTGAAGTCCGGACGT	Macrophages	-0.177796	-0.357092	FALSE	FALSE	FALSE
scg_1_N61GGTGATTGTATCAGGG	SC_NM	-0.202439	0.647399	FALSE	FALSE	FALSE
scg_1_N61GGTGGCTAGGACAACC	SC_NM	-0.175475	-0.161065	FALSE	FALSE	FALSE
scg_1_N61GGTGGCTAGTGCTCAT	SC_NM	-0.21582	-0.0827133	FALSE	FALSE	FALSE
scg_1_N61GGTGTTAAGACATACA	DCs	-0.142936	-0.330837	FALSE	FALSE	FALSE
scg_1_N61GGTTAACCAACCGATT	SC_M	0.940169	-0.240555	TRUE	FALSE	FALSE
scg_1_N61GGTTCTCCACGTCGTG	SC_M	-0.0811833	0.229036	FALSE	FALSE	FALSE
scg_1_N61GGTTGTATCCTGTACC	Endothelial cells	0.191967	-0.0929468	FALSE	FALSE	FALSE
scg_1_N61GTAACCAAGTGGTTAA	Macrophages	-0.178704	-0.0648538	FALSE	FALSE	FALSE
scg_1_N61GTAACCAGTGATAGAT	SC_NM	-0.224215	-0.155739	FALSE	FALSE	FALSE
scg_1_N61GTAAGTCTCGAGATGG	Macrophages	-0.173675	-0.376219	FALSE	FALSE	FALSE
scg_1_N61GTAATCGAGAAAGCGA	SC_NM	-0.172531	-0.154499	FALSE	FALSE	FALSE
scg_1_N61GTAATCGGTAGATGTA	SC_NM	-0.208505	-0.0294399	FALSE	FALSE	FALSE
scg_1_N61GTAATCGGTAGGTACG	Macrophages	-0.0595156	-0.480159	FALSE	FALSE	FALSE
scg_1_N61GTAATCGGTCGCTCGA	SC_NM	-0.226843	1.43005	FALSE	TRUE	FALSE
scg_1_N61GTAATGCAGACAGCGT	SC_NM	-0.227821	0.314477	FALSE	FALSE	FALSE
scg_1_N61GTAATGCCAAGCGATG	Macrophages	-0.165231	-0.0845534	FALSE	FALSE	FALSE
scg_1_N61GTAATGCGTTACCCTC	SC_NM	-0.1684	0.459671	FALSE	FALSE	FALSE
scg_1_N61GTACAACCAATACCTG	SC_NM	-0.194035	0.136279	FALSE	FALSE	FALSE
scg_1_N61GTACAGTAGCACACCC	Endothelial cells	1.11115	3.18985	TRUE	TRUE	TRUE
scg_1_N61GTAGAAACAAGAATAC	SC_NM	-0.200855	-0.0163985	FALSE	FALSE	FALSE
scg_1_N61GTAGAAAGTCTCGGGT	Endothelial cells	-0.394258	-0.465378	FALSE	FALSE	FALSE
scg_1_N61GTAGCTAAGCGCATCC	SC_M	-0.163761	-0.294374	FALSE	FALSE	FALSE
scg_1_N61GTAGCTAGTGAGCCAA	Tregs	-0.167443	-0.584457	FALSE	FALSE	FALSE
scg_1_N61GTAGCTATCCTACCGT	SC_NM	-0.222681	0.25412	FALSE	FALSE	FALSE
scg_1_N61GTAGGAGAGTAGCTCT	SC_NM	-0.251107	-0.340618	FALSE	FALSE	FALSE
scg_1_N61GTAGGAGAGTGCACCC	Macrophages	-0.184164	-0.27409	FALSE	FALSE	FALSE
scg_1_N61GTAGGTTGTTTACACG	Microglia	-0.160435	-0.453775	FALSE	FALSE	FALSE
scg_1_N61GTAGTACTCGAGTACT	SC_NM	-0.216697	-0.464335	FALSE	FALSE	FALSE
scg_1_N61GTATTGGCAAATAGCA	SC_M	-0.174153	-0.299401	FALSE	FALSE	FALSE
scg_1_N61GTATTTCAGGGAGTGG	Pericytes	-0.240402	-0.344246	FALSE	FALSE	FALSE
scg_1_N61GTCACGGCAAGAGGCT	SC_NM	-0.216565	-0.316587	FALSE	FALSE	FALSE
scg_1_N61GTCATCCAGGTCATTC	SC_NM	-0.213763	0.298339	FALSE	FALSE	FALSE
scg_1_N61GTCATCCTCACAATGC	SC_M	-0.135326	-0.178186	FALSE	FALSE	FALSE
scg_1_N61GTCCACTGTGATTAGA	Macrophages	-0.168416	-0.290258	FALSE	FALSE	FALSE
scg_1_N61GTCCCATTCATGAGGG	SC_NM	-0.204825	-0.182489	FALSE	FALSE	FALSE
scg_1_N61GTCCCATTCTGGGTCG	SC_NM	-0.179966	-0.331426	FALSE	FALSE	FALSE
scg_1_N61GTCCTCAAGTTACGGG	SC_M	-0.148745	0.876724	FALSE	TRUE	FALSE
scg_1_N61GTCGAATCAGAAGCTG	Pericytes	-0.20131	0.131727	FALSE	FALSE	FALSE
scg_1_N61GTCGCGAGTGGGTATG	SC_NM	-0.209825	-0.653611	FALSE	FALSE	FALSE
scg_1_N61GTCGTAACAGATTTCG	Pericytes	-0.203469	-0.199932	FALSE	FALSE	FALSE
scg_1_N61GTCGTAACAGGACATG	Macrophages	-0.156132	-0.373201	FALSE	FALSE	FALSE
scg_1_N61GTCGTAAGTCTGTCCT	Pericytes	-0.200932	-0.392351	FALSE	FALSE	FALSE
scg_1_N61GTCGTTCGTGTTACTG	Macrophages	-0.176431	-0.402813	FALSE	FALSE	FALSE
scg_1_N61GTCTACCCACTTACAG	Macrophages	-0.173959	-0.327185	FALSE	FALSE	FALSE
scg_1_N61GTCTACCGTACTAAGA	Endothelial cells	4.99417	-0.757516	TRUE	FALSE	FALSE
scg_1_N61GTCTAGATCCCAGCGA	SC_M	-0.227672	-0.433035	FALSE	FALSE	FALSE
scg_1_N61GTCTCACTCTATTGTC	Endothelial cells	0.436646	1.01514	FALSE	TRUE	FALSE
scg_1_N61GTCTGTCCACGATTCA	SC_NM	-0.231663	0.132005	FALSE	FALSE	FALSE
scg_1_N61GTCTTTAAGATAGGGA	DCs	-0.21557	-0.702434	FALSE	FALSE	FALSE
scg_1_N61GTGAGCCAGCAGGCAT	SC_M	-0.174796	0.0225438	FALSE	FALSE	FALSE
scg_1_N61GTGAGCCCACAGCGCT	Macrophages	-0.0885713	-0.396128	FALSE	FALSE	FALSE
scg_1_N61GTGAGCCCAGATAAAC	SC_NM	-0.214204	0.32398	FALSE	FALSE	FALSE
scg_1_N61GTGAGGACATACCGTA	SC_M	-0.10421	-0.604007	FALSE	FALSE	FALSE
scg_1_N61GTGAGGAGTCTTCGAA	SC_M	-0.170064	-0.322025	FALSE	FALSE	FALSE
scg_1_N61GTGAGTTCAACCAACT	DCs	-0.192471	-0.939543	FALSE	FALSE	FALSE
scg_1_N61GTGAGTTGTTGCTCCT	Pericytes	-0.187847	-0.264411	FALSE	FALSE	FALSE
scg_1_N61GTGAGTTTCTAAGCCA	Macrophages	-0.184158	-0.217049	FALSE	FALSE	FALSE
scg_1_N61GTGATGTGTGACTGTT	SC_M	-0.185437	-0.343811	FALSE	FALSE	FALSE
scg_1_N61GTGCACGAGTAAACGT	Endothelial cells	-0.23535	1.83395	FALSE	TRUE	FALSE
scg_1_N61GTGCAGCCAGTACTAC	Macrophages	-0.161675	-0.310174	FALSE	FALSE	FALSE
scg_1_N61GTGCAGCTCTGGGATT	SC_NM	-0.226065	-0.478315	FALSE	FALSE	FALSE
scg_1_N61GTGCGTGCATCATCCC	SC_NM	-0.223666	-0.0957104	FALSE	FALSE	FALSE
scg_1_N61GTGCGTGGTAGATCGG	DCs	-0.198647	-0.44146	FALSE	FALSE	FALSE
scg_1_N61GTGCGTGTCTGGCCAG	SC_NM	-0.222403	-0.19762	FALSE	FALSE	FALSE
scg_1_N61GTGCTTCCACGACAAG	SC_NM	-0.216465	-0.170691	FALSE	FALSE	FALSE
scg_1_N61GTGCTTCGTTACTCAG	DCs	-0.149922	-0.0998768	FALSE	FALSE	FALSE
scg_1_N61GTGCTTCTCAGGCGAA	Pericytes	-0.191719	-0.455919	FALSE	FALSE	FALSE
scg_1_N61GTGGAAGAGGATAATC	Endothelial cells	9.89575	0.343805	TRUE	FALSE	FALSE
scg_1_N61GTGGAGATCTGTGCGG	SC_NM	-0.213707	-0.302255	FALSE	FALSE	FALSE
scg_1_N61GTGGCGTTCGAACCAT	SC_NM	-0.161147	-0.418692	FALSE	FALSE	FALSE
scg_1_N61GTGGGAACATCAGCAT	Macrophages	-0.157066	-0.34001	FALSE	FALSE	FALSE
scg_1_N61GTGGGAAGTGGCTCTG	SC_NM	-0.215497	0.0351928	FALSE	FALSE	FALSE
scg_1_N61GTGTAACGTAGGTACG	SC_NM	-0.210393	-0.0937518	FALSE	FALSE	FALSE
scg_1_N61GTGTTAGCATCGTTCC	SC_NM	-0.209507	-0.106023	FALSE	FALSE	FALSE
scg_1_N61GTGTTCCAGGAATGTT	SC_M	-0.15923	0.127757	FALSE	FALSE	FALSE
scg_1_N61GTTACCCCACATTGTG	Endothelial cells	5.54644	0.807588	TRUE	TRUE	TRUE
scg_1_N61GTTACCCGTGGAGGTT	Macrophages	-0.178467	-0.301857	FALSE	FALSE	FALSE
scg_1_N61GTTACGAGTATACCTG	Endothelial cells	1.12506	-0.380768	TRUE	FALSE	FALSE
scg_1_N61GTTACGATCATCACAG	SC_NM	-0.201615	0.320007	FALSE	FALSE	FALSE
scg_1_N61GTTAGTGCAATGAACA	SC_NM	-0.213328	-0.34958	FALSE	FALSE	FALSE
scg_1_N61GTTAGTGGTTATCCAG	Endothelial cells	1.60299	-0.196661	TRUE	FALSE	FALSE
scg_1_N61GTTATGGGTATCGTTG	Endothelial cells	1.33015	3.04631	TRUE	TRUE	TRUE
scg_1_N61GTTCATTAGCAATAAC	DCs	-0.22008	-0.681617	FALSE	FALSE	FALSE
scg_1_N61GTTCGCTCAGGCCTGT	SC_NM	-0.152063	-0.517815	FALSE	FALSE	FALSE
scg_1_N61GTTCTATGTGAACGGT	SC_NM	-0.239146	-0.580363	FALSE	FALSE	FALSE
scg_1_N61GTTGCGGAGGCTGGAT	SC_NM	-0.215455	-0.1606	FALSE	FALSE	FALSE
scg_1_N61GTTGCTCTCTCCGAGG	Macrophages	-0.151244	-0.32515	FALSE	FALSE	FALSE
scg_1_N61GTTGTCCCACTCACTC	Macrophages	-0.178113	-0.256311	FALSE	FALSE	FALSE
scg_1_N61GTTGTCCTCCCAGGAC	Neurons	-0.436959	-0.964659	FALSE	FALSE	FALSE
scg_1_N61GTTGTGACAGCAGACA	Endothelial cells	1.69572	1.08159	TRUE	TRUE	TRUE
scg_1_N61GTTTGGATCCGAAGGA	Macrophages	-0.157552	-0.153972	FALSE	FALSE	FALSE
scg_1_N61TAACACGAGGTGCCTC	SC_NM	-0.167211	0.0166253	FALSE	FALSE	FALSE
scg_1_N61TAACCAGAGAGAAGGT	Pericytes	-0.208425	-0.371277	FALSE	FALSE	FALSE
scg_1_N61TAACCAGAGTCTAACC	Microglia	-0.159441	-0.437004	FALSE	FALSE	FALSE
scg_1_N61TAACCAGCATCAGTCA	Endothelial cells	0.438705	1.0124	FALSE	TRUE	FALSE
scg_1_N61TAACTTCGTGAACGGT	SC_M	-0.175804	-0.256617	FALSE	FALSE	FALSE
scg_1_N61TAACTTCGTGTCTAAC	SC_M	-0.184053	-0.155581	FALSE	FALSE	FALSE
scg_1_N61TAAGCGTAGTTCTCTT	Endothelial cells	6.52849	0.432329	TRUE	FALSE	FALSE
scg_1_N61TAAGTCGAGCGTGAAC	Macrophages	-0.172083	-0.151903	FALSE	FALSE	FALSE
scg_1_N61TAAGTCGCAGTCCCGA	SC_M	-0.162414	-0.882488	FALSE	FALSE	FALSE
scg_1_N61TAATCTCCAACACGAG	Neurons	-0.313352	-0.683966	FALSE	FALSE	FALSE
scg_1_N61TAATCTCGTCTTACTT	SC_NM	-0.207722	-0.160326	FALSE	FALSE	FALSE
scg_1_N61TACAACGCACTCAGAT	SC_NM	-0.226518	-0.181326	FALSE	FALSE	FALSE
scg_1_N61TACAGGTAGGTCATTC	Endothelial cells	0.0133587	-0.144247	FALSE	FALSE	FALSE
scg_1_N61TACAGGTAGTTCTACG	SC_NM	-0.200266	-0.208811	FALSE	FALSE	FALSE
scg_1_N61TACCCACGTCCGAAGA	SC_NM	-0.216135	-0.185523	FALSE	FALSE	FALSE
scg_1_N61TACCCGTCAGGCGATA	Endothelial cells	0.00260125	-0.231742	FALSE	FALSE	FALSE
scg_1_N61TACCCGTTCATGAGGG	Macrophages	-0.168181	-0.345663	FALSE	FALSE	FALSE
scg_1_N61TACCCGTTCCGCACGA	Neurons	-0.172018	-0.36977	FALSE	FALSE	FALSE
scg_1_N61TACCGAACATCAGTCA	SC_NM	-0.230348	-0.2196	FALSE	FALSE	FALSE
scg_1_N61TACCTCGCAGTAGATA	SC_M	-0.177044	-0.379069	FALSE	FALSE	FALSE
scg_1_N61TACCTGCAGGTATTGA	SC_NM	-0.224144	0.073082	FALSE	FALSE	FALSE
scg_1_N61TACGCTCTCGCTTTAT	SC_NM	-0.173516	-0.19604	FALSE	FALSE	FALSE
scg_1_N61TACGCTCTCTGTGCGG	Endothelial cells	1.4387	2.21815	TRUE	TRUE	TRUE
scg_1_N61TACGGGCAGTCTCCTC	SC_NM	-0.205484	-0.0466234	FALSE	FALSE	FALSE
scg_1_N61TACGGGCCAGCGTTTA	SC_NM	-0.193372	0.373804	FALSE	FALSE	FALSE
scg_1_N61TACGTCCAGGCGAACT	Endothelial cells	1.11834	2.24308	TRUE	TRUE	TRUE
scg_1_N61TACGTCCGTGCCCAGT	Pericytes	-0.189819	-0.374	FALSE	FALSE	FALSE
scg_1_N61TACTGCCAGATACCAA	Endothelial cells	4.21112	0.820049	TRUE	TRUE	TRUE
scg_1_N61TACTGCCTCGCAGATT	SC_NM	-0.162076	-0.228499	FALSE	FALSE	FALSE
scg_1_N61TACTTACCACGGCTAC	Neurons	-0.45478	-0.902257	FALSE	FALSE	FALSE
scg_1_N61TACTTACTCCGAACGC	SC_M	-0.147279	0.141186	FALSE	FALSE	FALSE
scg_1_N61TACTTCAAGCTTAAGA	Tregs	-0.15949	-0.343598	FALSE	FALSE	FALSE
scg_1_N61TACTTCATCGACATCA	Macrophages	-0.180633	-0.00861019	FALSE	FALSE	FALSE
scg_1_N61TACTTGTAGTCATCCA	Endothelial cells	-0.800451	1.22227	FALSE	TRUE	FALSE
scg_1_N61TACTTGTGTAGAATAC	SC_NM	-0.209431	1.37014	FALSE	TRUE	FALSE
scg_1_N61TAGACCACAAACGGCA	SC_M	-0.164759	-0.190961	FALSE	FALSE	FALSE
scg_1_N61TAGACCATCTAGATCG	Macrophages	-0.165827	-0.172702	FALSE	FALSE	FALSE
scg_1_N61TAGACTGAGCCTCAAT	Microglia	-0.160173	-0.248669	FALSE	FALSE	FALSE
scg_1_N61TAGACTGCACCTTCGT	Macrophages	-0.169907	-0.097901	FALSE	FALSE	FALSE
scg_1_N61TAGAGTCAGATTGCGG	Tregs	-0.140287	-0.46909	FALSE	FALSE	FALSE
scg_1_N61TAGATCGAGTCAGAGC	Macrophages	-0.221908	-0.154981	FALSE	FALSE	FALSE
scg_1_N61TAGCACACATCGAACT	SC_NM	-0.214364	-0.0206934	FALSE	FALSE	FALSE
scg_1_N61TAGGAGGAGAAGCTGC	SC_NM	-0.208311	0.000993254	FALSE	FALSE	FALSE
scg_1_N61TAGGAGGGTCCTATAG	Macrophages	-0.184204	0.0122611	FALSE	FALSE	FALSE
scg_1_N61TAGGAGGGTCGGCCTA	Endothelial cells	1.71553	2.98545	TRUE	TRUE	TRUE
scg_1_N61TAGGAGGGTCTCGCGA	Macrophages	-0.173403	-0.257309	FALSE	FALSE	FALSE
scg_1_N61TAGGAGGTCGTGCATA	SC_NM	-0.208111	-0.220593	FALSE	FALSE	FALSE
scg_1_N61TAGGGTTAGACCAGAC	Macrophages	-0.162743	-0.396918	FALSE	FALSE	FALSE
scg_1_N61TAGGGTTAGACTTCGT	SC_M	-0.145486	-0.243569	FALSE	FALSE	FALSE
scg_1_N61TAGGTACCAAGATGGC	Microglia	-0.164689	-0.446539	FALSE	FALSE	FALSE
scg_1_N61TAGGTACGTGAATTGA	Endothelial cells	0.25879	-0.254084	FALSE	FALSE	FALSE
scg_1_N61TAGGTACGTGGAGGTT	DCs	-0.190247	-0.596501	FALSE	FALSE	FALSE
scg_1_N61TAGTGCACAGAGACTG	Tregs	-0.152146	-0.198104	FALSE	FALSE	FALSE
scg_1_N61TAGTGCACATCAGCGC	SC_NM	-0.211548	-0.201785	FALSE	FALSE	FALSE
scg_1_N61TATACCTCAAGCACAG	Endothelial cells	0.992211	3.95112	TRUE	TRUE	TRUE
scg_1_N61TATCAGGAGGCGACAT	SC_NM	-0.225224	0.567066	FALSE	FALSE	FALSE
scg_1_N61TATCCTAAGCTCACTA	SC_M	-0.17459	0.156561	FALSE	FALSE	FALSE
scg_1_N61TATCGCCAGGGTCAAC	SC_M	-0.147111	-0.642133	FALSE	FALSE	FALSE
scg_1_N61TATCGCCAGTGAATAC	Microglia	-0.187107	-0.462153	FALSE	FALSE	FALSE
scg_1_N61TATCGCCGTGACAGGT	SC_NM	-0.174528	-0.37268	FALSE	FALSE	FALSE
scg_1_N61TATCTTGGTTTCACAG	SC_NM	-0.19878	0.668251	FALSE	FALSE	FALSE
scg_1_N61TATGTTCTCGGCTTGG	SC_NM	-0.16007	-0.379083	FALSE	FALSE	FALSE
scg_1_N61TATTCCAAGTGCAGGT	Tregs	-0.142528	-0.425168	FALSE	FALSE	FALSE
scg_1_N61TATTCCACAAGAAATC	SC_NM	-0.208678	0.629097	FALSE	FALSE	FALSE
scg_1_N61TATTGCTCATTAAAGG	SC_NM	-0.219543	-0.0395404	FALSE	FALSE	FALSE
scg_1_N61TATTGCTGTACATACC	SC_NM	-0.225186	0.128712	FALSE	FALSE	FALSE
scg_1_N61TATTGCTTCGGACCAC	Neurons	-0.432024	-0.962167	FALSE	FALSE	FALSE
scg_1_N61TATTGGGAGCTGACCC	DCs	-0.227133	-0.595728	FALSE	FALSE	FALSE
scg_1_N61TATTGGGCACCACATA	SC_NM	-0.236459	0.0797028	FALSE	FALSE	FALSE
scg_1_N61TATTGGGCAGCCGTCA	Endothelial cells	0.228837	3.28633	FALSE	TRUE	FALSE
scg_1_N61TATTGGGGTGTTGACT	Endothelial cells	2.75276	-0.145537	TRUE	FALSE	FALSE
scg_1_N61TATTTCGGTATGCTTG	Macrophages	-0.216713	-0.722255	FALSE	FALSE	FALSE
scg_1_N61TATTTCGGTCTGATAC	Endothelial cells	0.516447	1.18296	FALSE	TRUE	FALSE
scg_1_N61TATTTCGTCGCTGACG	SC_NM	-0.183652	-0.312235	FALSE	FALSE	FALSE
scg_1_N61TCAAGACTCCCTGGTT	DCs	-0.218264	-0.424898	FALSE	FALSE	FALSE
scg_1_N61TCAAGCAAGTGACACG	DCs	-0.151259	-0.334445	FALSE	FALSE	FALSE
scg_1_N61TCAAGCACACGGGTAA	DCs	-0.225629	-1.03589	FALSE	FALSE	FALSE
scg_1_N61TCAAGCAGTCTTGAGT	SC_NM	-0.223171	-0.332445	FALSE	FALSE	FALSE
scg_1_N61TCAAGTGCAATCCTTT	Macrophages	-0.149411	0.441584	FALSE	FALSE	FALSE
scg_1_N61TCAATCTCAATGGCAG	Endothelial cells	8.54808	1.12027	TRUE	TRUE	TRUE
scg_1_N61TCAATCTGTTCCGCGA	Pericytes	-0.185945	-0.402228	FALSE	FALSE	FALSE
scg_1_N61TCAATTCGTAACAGGC	Endothelial cells	0.136372	-0.393235	FALSE	FALSE	FALSE
scg_1_N61TCACAAGAGTCGAGGT	Macrophages	-0.184197	-0.430395	FALSE	FALSE	FALSE
scg_1_N61TCACAAGTCCATAAGC	SC_NM	-0.214829	0.935618	FALSE	TRUE	FALSE
scg_1_N61TCACAAGTCCATTGGA	Macrophages	-0.182193	-0.178858	FALSE	FALSE	FALSE
scg_1_N61TCACACCCATCCGGCA	SC_NM	-0.201677	-0.0622995	FALSE	FALSE	FALSE
scg_1_N61TCACACCGTGCCCACA	SC_NM	-0.231213	-0.721574	FALSE	FALSE	FALSE
scg_1_N61TCACGCTAGAAGGCTC	SC_NM	-0.220615	-0.451778	FALSE	FALSE	FALSE
scg_1_N61TCACGCTGTTGGTGTT	SC_NM	-0.170749	-0.221429	FALSE	FALSE	FALSE
scg_1_N61TCACGCTTCCACAGCG	SC_NM	-0.155123	-0.355583	FALSE	FALSE	FALSE
scg_1_N61TCACGGGGTAGTCACT	DCs	-0.231247	-0.316917	FALSE	FALSE	FALSE
scg_1_N61TCACTATGTATACCTG	SC_NM	-0.22619	0.0988687	FALSE	FALSE	FALSE
scg_1_N61TCACTATGTTCACGAT	Macrophages	-0.179373	-0.267654	FALSE	FALSE	FALSE
scg_1_N61TCAGCAATCCGTTGGG	SC_NM	-0.190005	-0.40824	FALSE	FALSE	FALSE
scg_1_N61TCAGCCTGTACAAGTA	SC_M	-0.153971	-0.846943	FALSE	FALSE	FALSE
scg_1_N61TCAGTGATCCTGGTCT	Macrophages	-0.172889	0.0198964	FALSE	FALSE	FALSE
scg_1_N61TCAGTTTCACGCAGTC	SC_M	-0.208321	-0.227105	FALSE	FALSE	FALSE
scg_1_N61TCATATCAGATGGTAT	SC_M	-0.174968	-0.233717	FALSE	FALSE	FALSE
scg_1_N61TCATATCGTTGAGAGC	Endothelial cells	1.17193	2.34565	TRUE	TRUE	TRUE
scg_1_N61TCATCATGTAGCGTCC	Endothelial cells	5.55726	0.402523	TRUE	FALSE	FALSE
scg_1_N61TCATCCGGTTTGGGTT	SC_NM	-0.202631	-0.400515	FALSE	FALSE	FALSE
scg_1_N61TCATCCGTCGACGAGA	SC_NM	-0.198963	-0.656606	FALSE	FALSE	FALSE
scg_1_N61TCATGAGAGGGAGAAT	Endothelial cells	-0.206252	2.76632	FALSE	TRUE	FALSE
scg_1_N61TCATGCCTCCGACATA	Endothelial cells	2.84173	-0.417509	TRUE	FALSE	FALSE
scg_1_N61TCATGGATCATTACGG	SC_M	-0.109737	-0.183712	FALSE	FALSE	FALSE
scg_1_N61TCATGTTTCCTTATGT	DCs	-0.213854	0.0859198	FALSE	FALSE	FALSE
scg_1_N61TCATTACAGTTCATCG	Pericytes	-0.200933	-0.40716	FALSE	FALSE	FALSE
scg_1_N61TCATTACGTTTCCATT	SC_NM	-0.173024	-0.159018	FALSE	FALSE	FALSE
scg_1_N61TCATTGTGTCGCAGTC	SC_M	-0.174699	-0.132897	FALSE	FALSE	FALSE
scg_1_N61TCCAGAATCAAACCCA	SC_M	-0.170112	-0.533867	FALSE	FALSE	FALSE
scg_1_N61TCCATCGAGGTTGGAC	SC_NM	-0.199602	-0.325229	FALSE	FALSE	FALSE
scg_1_N61TCCATGCGTGTGTACT	Macrophages	-0.175236	-0.34913	FALSE	FALSE	FALSE
scg_1_N61TCCCAGTGTGACCTGC	Endothelial cells	0.32866	3.58185	FALSE	TRUE	FALSE
scg_1_N61TCCCAGTTCCACGTAA	SC_M	-0.149927	-0.629962	FALSE	FALSE	FALSE
scg_1_N61TCCCAGTTCCTCTAAT	SC_NM	-0.220052	-0.302295	FALSE	FALSE	FALSE
scg_1_N61TCCGGGAGTTCCACGG	SC_NM	-0.179549	0.495336	FALSE	FALSE	FALSE
scg_1_N61TCCGTGTCACATTCGA	Macrophages	-0.180741	-0.184587	FALSE	FALSE	FALSE
scg_1_N61TCCTAATAGACGGTCA	Tregs	-0.14882	-0.180924	FALSE	FALSE	FALSE
scg_1_N61TCCTCCCCACTTCAGA	Neurons	-0.177023	-0.423332	FALSE	FALSE	FALSE
scg_1_N61TCCTTTCAGGTGCATG	Macrophages	-0.182265	-0.0306853	FALSE	FALSE	FALSE
scg_1_N61TCCTTTCGTCCCTGAG	SC_NM	-0.219	-0.0311356	FALSE	FALSE	FALSE
scg_1_N61TCGAACAAGTTATGGA	Neurons	-0.29483	-0.0752755	FALSE	FALSE	FALSE
scg_1_N61TCGAACACAACTGCTA	Macrophages	-0.170734	-0.257439	FALSE	FALSE	FALSE
scg_1_N61TCGACGGAGCTCTTCC	SC_NM	-0.32993	-0.00224796	FALSE	FALSE	FALSE
scg_1_N61TCGACGGCACAGTATC	Macrophages	-0.173308	-0.155732	FALSE	FALSE	FALSE
scg_1_N61TCGACGGTCCTCTAAT	SC_NM	-0.195649	0.368829	FALSE	FALSE	FALSE
scg_1_N61TCGATTTCAGACCCGT	SC_NM	-0.210589	0.170993	FALSE	FALSE	FALSE
scg_1_N61TCGATTTTCACACCGG	Endothelial cells	0.867311	3.92629	TRUE	TRUE	TRUE
scg_1_N61TCGCAGGCAACGATTC	Endothelial cells	0.742393	1.19524	FALSE	TRUE	FALSE
scg_1_N61TCGCAGGCAATCAGCT	SC_M	-0.173857	0.372677	FALSE	FALSE	FALSE
scg_1_N61TCGCAGGCACGTTGGC	Pericytes	-0.249642	-0.792192	FALSE	FALSE	FALSE
scg_1_N61TCGCAGGCATCAGCTA	Pericytes	-0.2155	-0.257257	FALSE	FALSE	FALSE
scg_1_N61TCGGATAAGGATTTGA	Pericytes	-0.19083	-0.361043	FALSE	FALSE	FALSE
scg_1_N61TCGGGACCACAGTCCG	Macrophages	-0.155465	-0.240512	FALSE	FALSE	FALSE
scg_1_N61TCGGGCAAGGAGGCAG	SC_NM	0.00147116	0.743479	FALSE	FALSE	FALSE
scg_1_N61TCGGGCAAGTTATGGA	Endothelial cells	1.57332	0.0775444	TRUE	FALSE	FALSE
scg_1_N61TCGGGTGCATGTGGTT	Macrophages	-0.143575	-0.132158	FALSE	FALSE	FALSE
scg_1_N61TCGGTCTCACACCAGC	Pericytes	-0.194149	-0.418234	FALSE	FALSE	FALSE
scg_1_N61TCGTCCAAGGTGCATG	SC_M	-0.0934846	-0.131056	FALSE	FALSE	FALSE
scg_1_N61TCGTCCAAGTCTTCGA	SC_NM	-0.207529	0.124066	FALSE	FALSE	FALSE
scg_1_N61TCGTCCAAGTTGAAAC	SC_NM	-0.221868	0.308392	FALSE	FALSE	FALSE
scg_1_N61TCGTGGGAGATGGCAC	Microglia	-0.157368	-0.373274	FALSE	FALSE	FALSE
scg_1_N61TCGTGGGAGTCTAACC	SC_NM	-0.176102	-0.225363	FALSE	FALSE	FALSE
scg_1_N61TCGTGGGTCCATTGCC	Endothelial cells	0.909397	1.83761	TRUE	TRUE	TRUE
scg_1_N61TCTAACTTCCCTATTA	Endothelial cells	7.93789	-0.200172	TRUE	FALSE	FALSE
scg_1_N61TCTAACTTCTGGGATT	DCs	-0.222922	-0.565783	FALSE	FALSE	FALSE
scg_1_N61TCTACATCAGAAACCG	SC_NM	-0.159052	-0.238053	FALSE	FALSE	FALSE
scg_1_N61TCTACATTCGAGAAAT	Macrophages	-0.165146	-0.266044	FALSE	FALSE	FALSE
scg_1_N61TCTACCGTCAGACCCG	DCs	-0.158047	-0.0801919	FALSE	FALSE	FALSE
scg_1_N61TCTATACAGCTTGTTG	SC_M	-0.157083	-0.347934	FALSE	FALSE	FALSE
scg_1_N61TCTATCAAGGTTTGAA	DCs	-0.223969	-0.0968845	FALSE	FALSE	FALSE
scg_1_N61TCTATCACAATCCTAG	Endothelial cells	5.55509	-1.16533	TRUE	FALSE	FALSE
scg_1_N61TCTCAGCGTTGCAACT	SC_NM	-0.20716	0.316281	FALSE	FALSE	FALSE
scg_1_N61TCTCCGAAGGATACAT	Neurons	-0.2706	-1.74144	FALSE	FALSE	FALSE
scg_1_N61TCTCTGGTCAGGACGA	SC_NM	-0.219577	-0.0593887	FALSE	FALSE	FALSE
scg_1_N61TCTCTGGTCGTTGTAG	Macrophages	-0.16509	-0.209813	FALSE	FALSE	FALSE
scg_1_N61TCTGTCGAGTCGCCCA	Pericytes	-0.201035	-0.3251	FALSE	FALSE	FALSE
scg_1_N61TCTTCCTCACATAACC	Neurons	-0.503356	-0.603265	FALSE	FALSE	FALSE
scg_1_N61TCTTCCTCAGCACACC	SC_NM	-0.21785	-0.436642	FALSE	FALSE	FALSE
scg_1_N61TCTTGCGCATTGAGCT	Endothelial cells	2.60233	0.730094	TRUE	FALSE	FALSE
scg_1_N61TCTTGCGGTACAGTTC	Macrophages	-0.216211	-0.324273	FALSE	FALSE	FALSE
scg_1_N61TGAACGTGTGACAGGT	Neurons	-0.448789	-0.796111	FALSE	FALSE	FALSE
scg_1_N61TGAACGTTCCATACAG	SC_NM	-0.241533	-0.417662	FALSE	FALSE	FALSE
scg_1_N61TGAACGTTCTAAGGAA	DCs	-0.224772	0.0914515	FALSE	FALSE	FALSE
scg_1_N61TGAATCGAGCATTGTC	Macrophages	-0.172536	-0.033574	FALSE	FALSE	FALSE
scg_1_N61TGAATCGTCTGTTCAT	Neurons	-0.422939	-0.44051	FALSE	FALSE	FALSE
scg_1_N61TGACAGTGTGCTGTCG	Endothelial cells	9.31757	-0.36585	TRUE	FALSE	FALSE
scg_1_N61TGACTCCAGACCATAA	Macrophages	-0.176874	-0.145123	FALSE	FALSE	FALSE
scg_1_N61TGACTCCGTACCTATG	SC_NM	-0.192047	0.0259028	FALSE	FALSE	FALSE
scg_1_N61TGACTCCGTATGTGTC	Macrophages	-0.209683	-0.549534	FALSE	FALSE	FALSE
scg_1_N61TGACTCCGTCTGTCAA	SC_NM	-0.245343	0.639124	FALSE	FALSE	FALSE
scg_1_N61TGAGACTGTTGCATCA	DCs	-0.222887	-0.269248	FALSE	FALSE	FALSE
scg_1_N61TGAGACTTCACCTCAC	Macrophages	-0.178335	-0.605423	FALSE	FALSE	FALSE
scg_1_N61TGAGCATAGTAATACG	Endothelial cells	0.763178	-0.470022	TRUE	FALSE	FALSE
scg_1_N61TGAGCGCAGGTTGGTG	SC_NM	-0.218296	-0.0500164	FALSE	FALSE	FALSE
scg_1_N61TGAGCGCCAACGTATC	SC_NM	-0.248874	0.787989	FALSE	TRUE	FALSE
scg_1_N61TGAGCGCCATACAGCT	Endothelial cells	7.26742	0.762236	TRUE	TRUE	TRUE
scg_1_N61TGAGCGCCATCTAACG	SC_NM	-0.151058	-0.331334	FALSE	FALSE	FALSE
scg_1_N61TGAGCGCGTGGTCCCA	Endothelial cells	7.77005	-0.316565	TRUE	FALSE	FALSE
scg_1_N61TGAGGAGTCCGTCAAA	SC_M	-0.164328	-0.618183	FALSE	FALSE	FALSE
scg_1_N61TGAGGGACAAGGGCAT	Endothelial cells	1.79461	2.22778	TRUE	TRUE	TRUE
scg_1_N61TGAGGTTCATGGGATG	Macrophages	-0.18134	-0.375849	FALSE	FALSE	FALSE
scg_1_N61TGAGTCACACGAAGAC	Macrophages	-0.172688	-0.0892212	FALSE	FALSE	FALSE
scg_1_N61TGATCTTCAATGTGGG	Pericytes	-0.189745	-0.415357	FALSE	FALSE	FALSE
scg_1_N61TGATGCAAGCATTTGC	DCs	-0.239659	-0.499884	FALSE	FALSE	FALSE
scg_1_N61TGATGGTCAAAGCTAA	SC_NM	-0.228933	1.17725	FALSE	TRUE	FALSE
scg_1_N61TGCACGGGTATGAAGT	SC_NM	-0.166668	-0.138241	FALSE	FALSE	FALSE
scg_1_N61TGCAGATCATTGAGCT	Macrophages	-0.19855	-0.208943	FALSE	FALSE	FALSE
scg_1_N61TGCAGATGTCATCCCT	Microglia	-0.158342	-0.451202	FALSE	FALSE	FALSE
scg_1_N61TGCATCCCAGATCATC	Macrophages	-0.189222	-0.357098	FALSE	FALSE	FALSE
scg_1_N61TGCGATAAGTAAACAC	Macrophages	-0.17511	-0.282642	FALSE	FALSE	FALSE
scg_1_N61TGCGATATCAAATGCC	Tregs	-0.148737	-0.11954	FALSE	FALSE	FALSE
scg_1_N61TGCTCCAAGCTAGATA	Pericytes	-0.171034	-0.410367	FALSE	FALSE	FALSE
scg_1_N61TGCTCCACAGCTGTAT	SC_NM	-0.168459	-0.429617	FALSE	FALSE	FALSE
scg_1_N61TGCTCCAGTTCTATCT	Macrophages	-0.161186	-0.33627	FALSE	FALSE	FALSE
scg_1_N61TGCTGAAGTTGTGCCG	Endothelial cells	9.26786	0.295683	TRUE	FALSE	FALSE
scg_1_N61TGCTGAATCGAGAGAC	Endothelial cells	2.03087	0.277003	TRUE	FALSE	FALSE
scg_1_N61TGCTGAATCTGATGGT	Endothelial cells	6.7858	-0.4579	TRUE	FALSE	FALSE
scg_1_N61TGCTTCGGTGGTTTGT	SC_NM	-0.199646	-0.295564	FALSE	FALSE	FALSE
scg_1_N61TGCTTCGTCCAAACCA	Macrophages	-0.227318	-0.0844932	FALSE	FALSE	FALSE
scg_1_N61TGCTTGCCATGAATCC	Endothelial cells	3.89827	1.75517	TRUE	TRUE	TRUE
scg_1_N61TGGAACTCAATGTCTG	SC_NM	-0.224501	0.0430436	FALSE	FALSE	FALSE
scg_1_N61TGGATCATCATGTCAG	SC_M	-0.100607	-0.59258	FALSE	FALSE	FALSE
scg_1_N61TGGCGTGAGAACTTCC	Pericytes	-0.241181	-0.226209	FALSE	FALSE	FALSE
scg_1_N61TGGGAAGCACTACGGC	Macrophages	-0.149254	-0.223319	FALSE	FALSE	FALSE
scg_1_N61TGGGAGATCGCAGAGA	SC_NM	-0.194402	-0.188805	FALSE	FALSE	FALSE
scg_1_N61TGGGATTAGTGCTCAT	Neurons	-0.163487	-0.187915	FALSE	FALSE	FALSE
scg_1_N61TGGGATTCAGCAATTC	SC_NM	-0.219709	-0.0515016	FALSE	FALSE	FALSE
scg_1_N61TGGGATTGTAGTCCTA	SC_NM	-0.202587	-0.174552	FALSE	FALSE	FALSE
scg_1_N61TGGGATTTCTAGCAAC	Macrophages	-0.160323	-0.282211	FALSE	FALSE	FALSE
scg_1_N61TGGGTTAAGATTAGTG	SC_NM	-0.21344	-0.30966	FALSE	FALSE	FALSE
scg_1_N61TGGGTTAAGTGGCCTC	Endothelial cells	7.30785	0.208286	TRUE	FALSE	FALSE
scg_1_N61TGGGTTAGTAGGTAGC	SC_NM	-0.239132	-0.59578	FALSE	FALSE	FALSE
scg_1_N61TGGTACACACACTGGC	Endothelial cells	2.47132	-0.490864	TRUE	FALSE	FALSE
scg_1_N61TGGTAGTTCCTCTCGA	Macrophages	-0.175344	-0.199761	FALSE	FALSE	FALSE
scg_1_N61TGGTTAGGTGCCGTAC	SC_NM	-0.215789	0.240975	FALSE	FALSE	FALSE
scg_1_N61TGGTTAGGTTCCCACT	SC_NM	-0.216927	-0.319512	FALSE	FALSE	FALSE
scg_1_N61TGTAAGCAGGCCACCT	SC_M	-0.141497	-0.0398465	FALSE	FALSE	FALSE
scg_1_N61TGTCAGAAGAGGGTCT	SC_NM	-0.201914	0.0433084	FALSE	FALSE	FALSE
scg_1_N61TGTCAGAGTGGATTTC	Endothelial cells	9.6147	0.0483383	TRUE	FALSE	FALSE
scg_1_N61TGTCCACAGGTATCTC	Endothelial cells	1.95231	2.16627	TRUE	TRUE	TRUE
scg_1_N61TGTCCTGTCTGGTTGA	Macrophages	-0.186627	-0.613715	FALSE	FALSE	FALSE
scg_1_N61TGTGATGTCTTCCCAG	SC_NM	-0.217491	0.0501929	FALSE	FALSE	FALSE
scg_1_N61TGTGCGGCAAGACGGT	Pericytes	0.0754588	-0.369353	FALSE	FALSE	FALSE
scg_1_N61TGTGCGGCACAGACGA	SC_M	-0.130725	-0.199872	FALSE	FALSE	FALSE
scg_1_N61TGTGCGGCACCGGTCA	Macrophages	-0.177425	-0.187756	FALSE	FALSE	FALSE
scg_1_N61TGTGCGGTCGGAGATG	SC_NM	-0.212663	-0.10682	FALSE	FALSE	FALSE
scg_1_N61TGTGTGAAGCGTTCAT	SC_M	-0.175094	-0.260575	FALSE	FALSE	FALSE
scg_1_N61TGTTACTTCCGGTTCT	SC_NM	-0.221344	0.00348428	FALSE	FALSE	FALSE
scg_1_N61TGTTCCGCATCGCCTT	SC_NM	-0.210872	-0.42788	FALSE	FALSE	FALSE
scg_1_N61TGTTCCGGTCGAAGCA	SC_NM	-0.21853	-0.0569995	FALSE	FALSE	FALSE
scg_1_N61TGTTCCGTCAAGAATG	SC_M	-0.0897483	-0.162841	FALSE	FALSE	FALSE
scg_1_N61TGTTGGACAGTGTGGA	SC_NM	-0.171289	-0.238818	FALSE	FALSE	FALSE
scg_1_N61TGTTGGAGTAGCTGCC	DCs	-0.222579	-0.520361	FALSE	FALSE	FALSE
scg_1_N61TGTTTGTAGAAGTGTT	SC_M	-0.122024	-0.295239	FALSE	FALSE	FALSE
scg_1_N61TTAATCCTCAAACGTC	SC_M	-0.195187	-0.353217	FALSE	FALSE	FALSE
scg_1_N61TTACCATGTTGCAACT	DCs	-0.229672	-0.39705	FALSE	FALSE	FALSE
scg_1_N61TTACCATTCGTCCTCA	SC_NM	-0.230121	0.0729449	FALSE	FALSE	FALSE
scg_1_N61TTACCGCAGACCATTC	DCs	-0.226327	-0.839257	FALSE	FALSE	FALSE
scg_1_N61TTACCGCCATTACTCT	Macrophages	-0.186633	-0.279117	FALSE	FALSE	FALSE
scg_1_N61TTACCGCTCTCCCAAC	Endothelial cells	2.32197	1.13812	TRUE	TRUE	TRUE
scg_1_N61TTAGGCACAACTTGCA	Endothelial cells	0.0186898	-0.255552	FALSE	FALSE	FALSE
scg_1_N61TTAGTCTCATCCTTGC	SC_NM	-0.169413	-0.34852	FALSE	FALSE	FALSE
scg_1_N61TTAGTCTGTTCGTTCC	SC_NM	-0.218108	0.252398	FALSE	FALSE	FALSE
scg_1_N61TTATTGCAGTTGGAGC	Macrophages	-0.212085	-0.563336	FALSE	FALSE	FALSE
scg_1_N61TTCACCGAGCAGAAAG	Endothelial cells	8.38378	-1.02494	TRUE	FALSE	FALSE
scg_1_N61TTCACGCAGGGCCAAT	SC_NM	-0.163208	-0.380691	FALSE	FALSE	FALSE
scg_1_N61TTCAGGAAGTTCTCTT	Macrophages	-0.172999	1.33805	FALSE	TRUE	FALSE
scg_1_N61TTCATTGAGACGCATG	SC_NM	-0.225731	-0.26473	FALSE	FALSE	FALSE
scg_1_N61TTCCACGAGCTATCCA	SC_M	-0.17247	-0.302842	FALSE	FALSE	FALSE
scg_1_N61TTCCACGCATGTGTCA	DCs	-0.20694	-0.480477	FALSE	FALSE	FALSE
scg_1_N61TTCCACGCATTCACCC	SC_NM	-0.160687	-0.127967	FALSE	FALSE	FALSE
scg_1_N61TTCCGTGCAAGTGTCT	SC_NM	-0.212782	-0.289073	FALSE	FALSE	FALSE
scg_1_N61TTCCGTGGTGATGAAT	SC_NM	-0.160218	-0.236966	FALSE	FALSE	FALSE
scg_1_N61TTCCTAATCCTAACAG	SC_NM	-0.218543	-1.03794	FALSE	FALSE	FALSE
scg_1_N61TTCCTCTTCACTACGA	SC_M	-0.172041	-0.256725	FALSE	FALSE	FALSE
scg_1_N61TTCCTTCAGATGGCAC	Pericytes	-0.179692	-0.208368	FALSE	FALSE	FALSE
scg_1_N61TTCGATTCAAATGAAC	SC_M	-0.234096	0.904059	FALSE	TRUE	FALSE
scg_1_N61TTCGATTGTACTCGAT	SC_NM	-0.190164	-0.311315	FALSE	FALSE	FALSE
scg_1_N61TTCGCTGAGACTACCT	SC_NM	-0.211194	-0.488237	FALSE	FALSE	FALSE
scg_1_N61TTCGGTCCAGGAGACT	SC_NM	-0.17568	-0.203913	FALSE	FALSE	FALSE
scg_1_N61TTCTAGTTCATAGACC	SC_NM	-0.206744	-0.285922	FALSE	FALSE	FALSE
scg_1_N61TTCTCTCCACCGGTCA	DCs	-0.162206	-0.623285	FALSE	FALSE	FALSE
scg_1_N61TTCTCTCTCTTCCTAA	Pericytes	-0.19629	-0.43479	FALSE	FALSE	FALSE
scg_1_N61TTCTTCCCACTGTCCT	Macrophages	-0.177841	-0.291805	FALSE	FALSE	FALSE
scg_1_N61TTGAGTGGTAGCTTTG	Macrophages	-0.17937	-0.265525	FALSE	FALSE	FALSE
scg_1_N61TTGAGTGGTGTAGGAC	Endothelial cells	1.24801	3.06949	TRUE	TRUE	TRUE
scg_1_N61TTGATGGCAAAGCGTG	SC_M	0.0416606	-0.555375	FALSE	FALSE	FALSE
scg_1_N61TTGATGGCATTGACCA	SC_NM	-0.213646	-0.2589	FALSE	FALSE	FALSE
scg_1_N61TTGATGGTCGAGAATA	SC_NM	-0.16371	-0.127891	FALSE	FALSE	FALSE
scg_1_N61TTGCATTCACCTGCAG	SC_NM	-0.228001	0.591969	FALSE	FALSE	FALSE
scg_1_N61TTGCATTGTACTCGTA	Pericytes	-1.49524	-0.181435	FALSE	FALSE	FALSE
scg_1_N61TTGCATTGTCACAGTT	SC_NM	-0.235696	0.174427	FALSE	FALSE	FALSE
scg_1_N61TTGCATTTCTGGGCGT	SC_NM	-0.224817	-0.326341	FALSE	FALSE	FALSE
scg_1_N61TTGCGTCAGCGAACTG	Pericytes	-0.178864	-0.421012	FALSE	FALSE	FALSE
scg_1_N61TTGCGTCTCAAAGGAT	Endothelial cells	8.40157	0.261638	TRUE	FALSE	FALSE
scg_1_N61TTGCTGCTCCACTAGA	SC_NM	-0.162421	-0.513819	FALSE	FALSE	FALSE
scg_1_N61TTGCTGCTCGGTAAGG	SC_NM	-0.202267	-0.108643	FALSE	FALSE	FALSE
scg_1_N61TTGGATGTCTGTCGCT	Neurons	-0.409365	-0.893189	FALSE	FALSE	FALSE
scg_1_N61TTGGGATAGCCTGTGC	Endothelial cells	8.19032	0.312109	TRUE	FALSE	FALSE
scg_1_N61TTGGGATCAACTGCTA	Pericytes	-0.184358	-0.272077	FALSE	FALSE	FALSE
scg_1_N61TTGGGCGCAGGTCTCG	Endothelial cells	1.35344	2.95665	TRUE	TRUE	TRUE
scg_1_N61TTGGGCGGTCAGATTC	SC_NM	-0.158661	-0.266209	FALSE	FALSE	FALSE
scg_1_N61TTGGGCGTCGACGAGA	DCs	-0.23574	-0.542663	FALSE	FALSE	FALSE
scg_1_N61TTGGGTAAGATTGTGA	DCs	-0.218303	-0.402012	FALSE	FALSE	FALSE
scg_1_N61TTGGGTACAAAGCTCT	SC_M	-0.136087	-0.658265	FALSE	FALSE	FALSE
scg_1_N61TTGGGTACATATGAAG	DCs	-0.193663	0.178375	FALSE	FALSE	FALSE
scg_1_N61TTGGGTACATGTGTCA	Macrophages	-0.146797	-0.130874	FALSE	FALSE	FALSE
scg_1_N61TTGGTTTCACAGGATG	SC_NM	-0.159261	-0.34458	FALSE	FALSE	FALSE
scg_1_N61TTGTGGAGTAGACGTG	Endothelial cells	8.05336	0.741792	TRUE	FALSE	FALSE
scg_1_N61TTGTGGATCAAGGTGG	SC_NM	-0.231973	-0.384384	FALSE	FALSE	FALSE
scg_1_N61TTGTTCACATACTGAC	SC_NM	-0.168132	-0.0913895	FALSE	FALSE	FALSE
scg_1_N61TTGTTTGGTAGGACCA	SC_M	-0.1537	-0.199371	FALSE	FALSE	FALSE
scg_1_N61TTGTTTGGTGTCCAAT	SC_NM	-0.213404	-0.806477	FALSE	FALSE	FALSE
scg_1_N61TTTACCACACAGTGTT	Endothelial cells	0.403805	-0.278284	FALSE	FALSE	FALSE
scg_1_N61TTTACGTAGGTCTACT	Macrophages	-0.188145	-0.592075	FALSE	FALSE	FALSE
scg_1_N61TTTACTGAGGTTGGAC	SC_NM	-0.207398	0.445557	FALSE	FALSE	FALSE
scg_1_N61TTTAGTCCATCTATCT	Macrophages	-0.187643	-0.404737	FALSE	FALSE	FALSE
scg_1_N61TTTATGCAGGGCGAGA	Macrophages	-0.164887	-0.142628	FALSE	FALSE	FALSE
scg_1_N61TTTATGCGTCCACATA	Macrophages	-0.177426	-0.0258147	FALSE	FALSE	FALSE
scg_1_N61TTTCACACAAGTGCTT	DCs	-0.239458	-0.504928	FALSE	FALSE	FALSE
scg_1_N61TTTCACAGTTCTAAGC	Neurons	-0.399023	-0.57076	FALSE	FALSE	FALSE
scg_1_N61TTTCAGTCATTGGATC	Endothelial cells	5.37311	0.505552	TRUE	FALSE	FALSE
scg_1_N61TTTCAGTGTGATCGTT	SC_M	-0.226563	0.155526	FALSE	FALSE	FALSE
scg_1_N61TTTCATGAGTCAGGGT	SC_M	-0.147176	-0.361593	FALSE	FALSE	FALSE
scg_1_N61TTTCCTCAGTTTGGCT	SC_NM	-0.225137	-0.0970673	FALSE	FALSE	FALSE
scg_1_N61TTTCCTCCAGCACGAA	SC_NM	-0.22138	0.0178435	FALSE	FALSE	FALSE
scg_1_N61TTTCGATGTATTTCCT	SC_NM	-0.213623	0.111332	FALSE	FALSE	FALSE
scg_1_N61TTTCGATTCAATGTCG	Endothelial cells	1.40695	3.03719	TRUE	TRUE	TRUE
scg_1_N61TTTGATCGTTACGCCG	SC_NM	-0.216656	-0.236	FALSE	FALSE	FALSE
scg_1_N61TTTGGAGCAGCAGTAG	SC_NM	-0.231108	0.445218	FALSE	FALSE	FALSE
scg_1_N61TTTGTTGCACGTGTGC	SC_M	-0.148829	-0.318011	FALSE	FALSE	FALSE
scg_1_N61TTTGTTGGTTCGAGCC	Endothelial cells	1.07186	3.42583	TRUE	TRUE	TRUE
scg_2_N61AAACCCATCTCAACCC	SC_M	-0.140625	0.133344	FALSE	FALSE	FALSE
scg_2_N61AAACGAATCCGAGTGC	Endothelial cells	0.867545	-0.264905	TRUE	FALSE	FALSE
scg_2_N61AAACGCTTCCCTTGGT	SC_NM	-0.223302	-0.183111	FALSE	FALSE	FALSE
scg_2_N61AAAGAACCAACAGTGG	SC_NM	-0.16468	0.145974	FALSE	FALSE	FALSE
scg_2_N61AAAGGATAGCTAGTTC	SC_NM	-0.193607	-0.801695	FALSE	FALSE	FALSE
scg_2_N61AAAGGTAAGTCTTCCC	Macrophages	-0.164467	0.172682	FALSE	FALSE	FALSE
scg_2_N61AAAGGTAAGTTGGCTT	SC_NM	-0.157204	-0.318705	FALSE	FALSE	FALSE
scg_2_N61AAAGGTAGTTCTCTCG	Macrophages	-0.152725	-0.252323	FALSE	FALSE	FALSE
scg_2_N61AAAGGTATCTGGGCGT	Microglia	-0.147264	-0.420252	FALSE	FALSE	FALSE
scg_2_N61AAAGTCCTCTCCGAAA	Macrophages	-0.147171	-0.449898	FALSE	FALSE	FALSE
scg_2_N61AAAGTGATCAAGTCGT	SC_NM	-0.212497	0.212104	FALSE	FALSE	FALSE
scg_2_N61AAATGGAAGCATTGAA	Macrophages	-0.214812	-0.324734	FALSE	FALSE	FALSE
scg_2_N61AAATGGATCCAGTACA	Microglia	-0.160525	-0.383781	FALSE	FALSE	FALSE
scg_2_N61AACAAAGTCGAACCTA	SC_NM	0.347323	-0.316982	FALSE	FALSE	FALSE
scg_2_N61AACAAGACATATCTCT	Endothelial cells	0.0195873	4.05545	FALSE	TRUE	FALSE
scg_2_N61AACACACGTGAACGGT	Macrophages	-0.175574	-0.336756	FALSE	FALSE	FALSE
scg_2_N61AACACACTCATTTCCA	Macrophages	-0.160777	0.00700357	FALSE	FALSE	FALSE
scg_2_N61AACAGGGGTGGGATTG	SC_NM	-0.217284	-0.0303282	FALSE	FALSE	FALSE
scg_2_N61AACCAACCAGAACTCT	Pericytes	-0.193726	-0.551244	FALSE	FALSE	FALSE
scg_2_N61AACCACAGTGAACTAA	Tregs	-0.156646	-0.289924	FALSE	FALSE	FALSE
scg_2_N61AACCATGGTTCGTAAC	Endothelial cells	0.966108	-0.211656	TRUE	FALSE	FALSE
scg_2_N61AACCATGTCGGCTTCT	SC_NM	-0.235201	0.416148	FALSE	FALSE	FALSE
scg_2_N61AACCTGAAGGCAGCTA	SC_NM	-0.22859	-0.566405	FALSE	FALSE	FALSE
scg_2_N61AACCTGAGTTAGGGAC	Endothelial cells	2.24075	1.19407	TRUE	TRUE	TRUE
scg_2_N61AACCTGATCATCACAG	SC_NM	-0.214575	-0.168448	FALSE	FALSE	FALSE
scg_2_N61AACCTTTAGGGTTAGC	Pericytes	-0.121973	-0.0684478	FALSE	FALSE	FALSE
scg_2_N61AACCTTTCAGGTATGG	SC_M	-0.139954	0.560325	FALSE	FALSE	FALSE
scg_2_N61AACGAAAAGAGCAGAA	SC_NM	-0.231447	0.118805	FALSE	FALSE	FALSE
scg_2_N61AACGAAACACTGCGAC	SC_NM	-0.210668	-0.343155	FALSE	FALSE	FALSE
scg_2_N61AACGAAACAGACAAGC	SC_NM	-0.212249	-0.213197	FALSE	FALSE	FALSE
scg_2_N61AACGGGACATGTACGT	DCs	-0.24462	-0.295942	FALSE	FALSE	FALSE
scg_2_N61AACGTCATCCAACACA	SC_NM	-0.232349	-0.49927	FALSE	FALSE	FALSE
scg_2_N61AACTTCTAGCGATTCT	Endothelial cells	0.569376	3.78229	FALSE	TRUE	FALSE
scg_2_N61AAGAACATCCACTGAA	Macrophages	-0.176154	-0.286892	FALSE	FALSE	FALSE
scg_2_N61AAGACAAAGCATTTCG	Microglia	-0.172576	-0.246181	FALSE	FALSE	FALSE
scg_2_N61AAGACTCAGCCAAGTG	SC_M	-0.137418	-0.139887	FALSE	FALSE	FALSE
scg_2_N61AAGCATCGTGCCCAGT	Pericytes	-0.163141	-0.276957	FALSE	FALSE	FALSE
scg_2_N61AAGCCATAGGGCTTCC	SC_NM	-0.217497	0.94605	FALSE	TRUE	FALSE
scg_2_N61AAGCCATAGTTCCGGC	SC_NM	-0.205558	0.037153	FALSE	FALSE	FALSE
scg_2_N61AAGCCATCAGATCCTA	SC_NM	-0.184917	-0.206843	FALSE	FALSE	FALSE
scg_2_N61AAGCCATGTTGCCTAA	SC_M	-0.208612	-0.646889	FALSE	FALSE	FALSE
scg_2_N61AAGCCATGTTGCTCCT	Macrophages	-0.162656	0.0331168	FALSE	FALSE	FALSE
scg_2_N61AAGCGAGTCAATCCGA	SC_M	-0.149837	-0.615001	FALSE	FALSE	FALSE
scg_2_N61AAGCGAGTCTGGAGAG	Endothelial cells	-0.242446	0.84464	FALSE	TRUE	FALSE
scg_2_N61AAGGAATCATCTTCGC	Macrophages	-0.14185	-0.14466	FALSE	FALSE	FALSE
scg_2_N61AAGGTAAGTAGGGAGG	Neurons	-0.401298	-0.479529	FALSE	FALSE	FALSE
scg_2_N61AAGTACCAGGCATGGT	SC_NM	-0.226623	-0.146836	FALSE	FALSE	FALSE
scg_2_N61AAGTACCAGGGCCTCT	SC_M	-0.209588	1.08575	FALSE	TRUE	FALSE
scg_2_N61AAGTACCTCACGAGGA	SC_NM	-0.219282	0.432523	FALSE	FALSE	FALSE
scg_2_N61AAGTCGTCAAAGACTA	SC_M	-0.17122	-0.305395	FALSE	FALSE	FALSE
scg_2_N61AAGTCGTCACTTGAAC	SC_NM	-0.203092	-0.0222252	FALSE	FALSE	FALSE
scg_2_N61AAGTCGTGTCCTCCTA	Macrophages	-0.176106	-0.287605	FALSE	FALSE	FALSE
scg_2_N61AAGTGAATCTGTGTGA	Tregs	-0.183789	-0.206116	FALSE	FALSE	FALSE
scg_2_N61AAGTTCGAGGTTCCAT	Macrophages	-0.178313	-0.406915	FALSE	FALSE	FALSE
scg_2_N61AAGTTCGTCGTAACAC	SC_NM	-0.169605	-0.268187	FALSE	FALSE	FALSE
scg_2_N61AATAGAGCAACGGCTC	Endothelial cells	2.00715	0.381536	TRUE	FALSE	FALSE
scg_2_N61AATAGAGCAAGCGATG	SC_NM	-0.209831	-0.243831	FALSE	FALSE	FALSE
scg_2_N61AATAGAGGTGATTGGG	SC_NM	-0.217474	-0.582343	FALSE	FALSE	FALSE
scg_2_N61AATAGAGTCACCCATC	Endothelial cells	0.578112	0.0157758	FALSE	FALSE	FALSE
scg_2_N61AATCACGAGACTCTTG	SC_NM	-0.20616	0.300465	FALSE	FALSE	FALSE
scg_2_N61AATCACGCACATTCGA	Macrophages	-0.143797	-0.181664	FALSE	FALSE	FALSE
scg_2_N61AATCACGCAGTATGAA	DCs	-0.0840957	-0.615803	FALSE	FALSE	FALSE
scg_2_N61AATCACGTCATCGACA	SC_NM	-0.176843	-0.0644229	FALSE	FALSE	FALSE
scg_2_N61AATCGACGTTATCCAG	SC_NM	-0.231231	-0.294519	FALSE	FALSE	FALSE
scg_2_N61AATCGTGGTTCCTTGC	SC_NM	-0.17667	0.277631	FALSE	FALSE	FALSE
scg_2_N61AATGAAGAGTACCATC	Macrophages	-0.162372	-0.325204	FALSE	FALSE	FALSE
scg_2_N61AATGACCAGACAACTA	DCs	-0.147122	-0.177073	FALSE	FALSE	FALSE
scg_2_N61AATGACCAGTGCACTT	Endothelial cells	0.704983	-0.372738	FALSE	FALSE	FALSE
scg_2_N61AATGACCGTCAAGTTC	Endothelial cells	6.85943	0.322346	TRUE	FALSE	FALSE
scg_2_N61AATGACCGTTAACAGA	Endothelial cells	0.596589	3.88686	FALSE	TRUE	FALSE
scg_2_N61AATGCCACAATGCTCA	Endothelial cells	0.569038	-0.365445	FALSE	FALSE	FALSE
scg_2_N61AATGCCAGTTCCAGGC	SC_NM	-0.203584	-0.0140935	FALSE	FALSE	FALSE
scg_2_N61AATGCCATCCACTAGA	Macrophages	-0.186307	0.154581	FALSE	FALSE	FALSE
scg_2_N61AATGGAACAGCTACAT	SC_M	-0.135183	-0.75604	FALSE	FALSE	FALSE
scg_2_N61AATGGAACATTGAAGA	DCs	-0.216966	-0.727387	FALSE	FALSE	FALSE
scg_2_N61AATGGAAGTCACTAGT	SC_M	-0.161592	-1.20198	FALSE	FALSE	FALSE
scg_2_N61AATGGCTGTACTAACC	SC_M	-0.173546	-0.301277	FALSE	FALSE	FALSE
scg_2_N61ACAAAGAAGACATAGT	Macrophages	-0.173249	-0.23158	FALSE	FALSE	FALSE
scg_2_N61ACAAAGACATATTCGG	SC_NM	-0.201982	-0.194483	FALSE	FALSE	FALSE
scg_2_N61ACAAAGAGTGAGCCAA	SC_M	-0.189594	-0.067962	FALSE	FALSE	FALSE
scg_2_N61ACAACCAAGACCAAGC	SC_NM	-0.217377	-0.321504	FALSE	FALSE	FALSE
scg_2_N61ACAACCACACAATGAA	Endothelial cells	-0.0974291	-0.377681	FALSE	FALSE	FALSE
scg_2_N61ACACAGTCACATACGT	SC_NM	-0.222425	0.498358	FALSE	FALSE	FALSE
scg_2_N61ACACCAACAACACAAA	SC_M	-0.170048	-0.0661036	FALSE	FALSE	FALSE
scg_2_N61ACACCAAGTCGATTTG	SC_NM	-0.209841	0.628998	FALSE	FALSE	FALSE
scg_2_N61ACACTGACACAGACGA	SC_NM	-0.207827	-0.282652	FALSE	FALSE	FALSE
scg_2_N61ACACTGATCGACCACG	SC_NM	-0.173919	-0.178938	FALSE	FALSE	FALSE
scg_2_N61ACAGCCGAGGCTGGAT	Endothelial cells	0.467692	2.81863	FALSE	TRUE	FALSE
scg_2_N61ACAGCCGAGTGGATAT	Macrophages	-0.18422	-0.231719	FALSE	FALSE	FALSE
scg_2_N61ACAGGGAGTAATTGGA	Macrophages	-0.195632	-0.175681	FALSE	FALSE	FALSE
scg_2_N61ACAGGGAGTTATGACC	DCs	-0.150403	-0.0162079	FALSE	FALSE	FALSE
scg_2_N61ACATCCCCACATTACG	SC_NM	-0.160088	-0.479319	FALSE	FALSE	FALSE
scg_2_N61ACATCGACAACACAGG	SC_NM	-0.159593	-0.342788	FALSE	FALSE	FALSE
scg_2_N61ACATCGACACCTCTGT	SC_NM	-0.220656	-0.0295366	FALSE	FALSE	FALSE
scg_2_N61ACATCGATCAGTCTTT	Endothelial cells	1.0821	2.28633	TRUE	TRUE	TRUE
scg_2_N61ACATCGATCCAGCAAT	Endothelial cells	10.9011	0.344688	TRUE	FALSE	FALSE
scg_2_N61ACATGCACAAAGGCAC	SC_M	-0.142194	-0.180637	FALSE	FALSE	FALSE
scg_2_N61ACCAAACCACGAGAAC	SC_M	-0.119472	-0.383048	FALSE	FALSE	FALSE
scg_2_N61ACCAAACCATGTGTCA	SC_NM	-0.219197	-0.0591397	FALSE	FALSE	FALSE
scg_2_N61ACCAAACGTACATTGC	SC_NM	-0.172146	-0.202673	FALSE	FALSE	FALSE
scg_2_N61ACCAACAAGCACACAG	Macrophages	-0.191767	-0.459577	FALSE	FALSE	FALSE
scg_2_N61ACCAACAAGGCTCTCG	SC_NM	-0.177816	-0.406341	FALSE	FALSE	FALSE
scg_2_N61ACCATTTGTAACAAGT	DCs	-0.223834	-0.497421	FALSE	FALSE	FALSE
scg_2_N61ACCATTTTCCTCTGCA	SC_NM	-0.215776	0.36559	FALSE	FALSE	FALSE
scg_2_N61ACCCTCAGTCCATAGT	SC_NM	-0.171382	-0.0222536	FALSE	FALSE	FALSE
scg_2_N61ACCCTCAGTCGAGATG	SC_NM	-0.222366	-0.22956	FALSE	FALSE	FALSE
scg_2_N61ACCCTCAGTGCTTCAA	SC_NM	-0.203727	0.0817139	FALSE	FALSE	FALSE
scg_2_N61ACCCTCATCCAGCAAT	Macrophages	-0.129655	-0.297797	FALSE	FALSE	FALSE
scg_2_N61ACCCTTGCAGTCAGTT	Macrophages	-0.171173	-0.264937	FALSE	FALSE	FALSE
scg_2_N61ACCCTTGGTTTCCATT	SC_NM	-0.229559	0.434457	FALSE	FALSE	FALSE
scg_2_N61ACCTGAACAATGCAAA	SC_M	-0.200601	-0.409853	FALSE	FALSE	FALSE
scg_2_N61ACCTGAACATCGTGCG	SC_NM	-0.163869	-0.366368	FALSE	FALSE	FALSE
scg_2_N61ACCTGTCAGGAGAGGC	SC_NM	-0.166184	-0.575418	FALSE	FALSE	FALSE
scg_2_N61ACCTGTCTCAGATTGC	Macrophages	-0.169682	-0.318738	FALSE	FALSE	FALSE
scg_2_N61ACGATGTCATAGGTAA	Tregs	-0.146115	-0.385829	FALSE	FALSE	FALSE
scg_2_N61ACGGAAGAGAAGATCT	SC_NM	-0.226842	0.224224	FALSE	FALSE	FALSE
scg_2_N61ACGGAAGTCCTAAACG	SC_NM	-0.191584	-0.69266	FALSE	FALSE	FALSE
scg_2_N61ACGGGTCGTGGAGGTT	DCs	-0.162044	-0.256247	FALSE	FALSE	FALSE
scg_2_N61ACGGTCGGTGTATCCA	SC_NM	-0.225517	-0.431587	FALSE	FALSE	FALSE
scg_2_N61ACGGTCGTCAACCTTT	SC_NM	-0.22289	-0.304263	FALSE	FALSE	FALSE
scg_2_N61ACGGTTACATTGAGCT	Endothelial cells	7.42844	0.905616	TRUE	TRUE	TRUE
scg_2_N61ACGTAACGTATCCCTC	Microglia	-0.156814	-0.281654	FALSE	FALSE	FALSE
scg_2_N61ACGTAACGTCGAACAG	DCs	-0.230049	-0.486171	FALSE	FALSE	FALSE
scg_2_N61ACGTAACGTGAGACCA	SC_NM	-0.170526	-0.300466	FALSE	FALSE	FALSE
scg_2_N61ACGTAACTCACTTATC	SC_NM	-0.196564	0.113332	FALSE	FALSE	FALSE
scg_2_N61ACGTAGTAGCGTTAGG	Pericytes	-0.194306	-0.425597	FALSE	FALSE	FALSE
scg_2_N61ACGTCCTCAATTCACG	SC_NM	-0.167234	-0.0366288	FALSE	FALSE	FALSE
scg_2_N61ACGTCCTGTATCGTAC	SC_NM	-0.21877	-0.10581	FALSE	FALSE	FALSE
scg_2_N61ACGTCCTTCGCGCCAA	Macrophages	-0.18431	-0.412542	FALSE	FALSE	FALSE
scg_2_N61ACTACGAAGCGAGTAC	Macrophages	-0.174009	-0.303922	FALSE	FALSE	FALSE
scg_2_N61ACTACGAAGTACGAGC	DCs	-0.250768	-0.477253	FALSE	FALSE	FALSE
scg_2_N61ACTATCTAGACGACGT	Macrophages	-0.184626	-0.19761	FALSE	FALSE	FALSE
scg_2_N61ACTATTCAGACACACG	DCs	-0.230776	-0.549093	FALSE	FALSE	FALSE
scg_2_N61ACTATTCAGCACTCCG	SC_NM	-0.172998	0.0109418	FALSE	FALSE	FALSE
scg_2_N61ACTATTCTCAGCTGTA	SC_NM	-0.20593	-0.729105	FALSE	FALSE	FALSE
scg_2_N61ACTCCCATCTGTGTGA	SC_NM	-0.209287	-0.0594657	FALSE	FALSE	FALSE
scg_2_N61ACTCTCGGTCAGACTT	SC_NM	-0.200022	-0.289407	FALSE	FALSE	FALSE
scg_2_N61ACTGATGAGCAAATGT	Macrophages	-0.164898	-0.185222	FALSE	FALSE	FALSE
scg_2_N61ACTGATGAGCCTCGTG	SC_M	-0.165287	1.30307	FALSE	TRUE	FALSE
scg_2_N61ACTGTCCGTGGACAGT	SC_NM	-0.194734	0.154818	FALSE	FALSE	FALSE
scg_2_N61ACTGTCCTCGGTTCAA	SC_NM	-0.200353	0.321461	FALSE	FALSE	FALSE
scg_2_N61ACTTAGGCAAACTAAG	Microglia	-0.163228	-0.471392	FALSE	FALSE	FALSE
scg_2_N61ACTTAGGCACGTCGGT	SC_NM	-0.271088	0.143063	FALSE	FALSE	FALSE
scg_2_N61ACTTATCAGAGATCGC	SC_M	-0.269375	-0.508664	FALSE	FALSE	FALSE
scg_2_N61ACTTATCAGTAAAGCT	Endothelial cells	7.45885	0.341689	TRUE	FALSE	FALSE
scg_2_N61ACTTATCTCGTAACAC	SC_NM	-0.147487	-0.117418	FALSE	FALSE	FALSE
scg_2_N61ACTTTCACAGCGACAA	SC_NM	-0.179347	-0.236029	FALSE	FALSE	FALSE
scg_2_N61ACTTTCATCCATTTGT	SC_NM	-0.193998	-0.0741183	FALSE	FALSE	FALSE
scg_2_N61ACTTTCATCTCTAGGA	SC_M	-0.194348	-0.539693	FALSE	FALSE	FALSE
scg_2_N61ACTTTGTCAGCGCGTT	SC_NM	-0.206442	0.482996	FALSE	FALSE	FALSE
scg_2_N61AGAACAAAGGTACAGC	SC_NM	-0.155683	-0.301274	FALSE	FALSE	FALSE
scg_2_N61AGAACAAGTTGATGTC	DCs	-0.229426	-0.475139	FALSE	FALSE	FALSE
scg_2_N61AGAACCTAGCCTATTG	Endothelial cells	2.14854	-0.186504	TRUE	FALSE	FALSE
scg_2_N61AGAACCTAGTAGACCG	SC_NM	-0.213886	-0.308157	FALSE	FALSE	FALSE
scg_2_N61AGAACCTGTCCGTTTC	SC_NM	-0.210855	-0.275184	FALSE	FALSE	FALSE
scg_2_N61AGAAGCGCAACCCTAA	Pericytes	-0.194416	-0.34656	FALSE	FALSE	FALSE
scg_2_N61AGAAGCGCACATTGTG	SC_NM	-0.156287	-0.302069	FALSE	FALSE	FALSE
scg_2_N61AGAAGTAAGCGTGCCT	SC_NM	-0.155025	-0.280799	FALSE	FALSE	FALSE
scg_2_N61AGAAGTAGTGAGCCAA	SC_NM	-0.196623	-0.308332	FALSE	FALSE	FALSE
scg_2_N61AGAAGTAGTGCCCTTT	Endothelial cells	6.88214	0.368514	TRUE	FALSE	FALSE
scg_2_N61AGAAGTATCTGAGAAA	SC_NM	-0.171795	-0.242339	FALSE	FALSE	FALSE
scg_2_N61AGACAAAAGATGTTAG	SC_NM	-0.147004	-0.339724	FALSE	FALSE	FALSE
scg_2_N61AGACAAAGTACCACGC	SC_M	-0.183133	-0.06722	FALSE	FALSE	FALSE
scg_2_N61AGACAAAGTCGCACGT	DCs	-0.227542	-0.414539	FALSE	FALSE	FALSE
scg_2_N61AGACAAAGTGCATACT	SC_M	-0.129111	-0.548204	FALSE	FALSE	FALSE
scg_2_N61AGACAAATCGTTACCC	Pericytes	-0.193292	-0.16422	FALSE	FALSE	FALSE
scg_2_N61AGACACTCAAGGTCGA	DCs	-0.226756	-0.32418	FALSE	FALSE	FALSE
scg_2_N61AGACCATGTCTCGACG	SC_NM	-0.196441	0.21659	FALSE	FALSE	FALSE
scg_2_N61AGACCCGGTACGTGAG	SC_NM	-0.215482	-0.214206	FALSE	FALSE	FALSE
scg_2_N61AGACTCAGTGAGAACC	SC_NM	-0.164585	-0.423339	FALSE	FALSE	FALSE
scg_2_N61AGAGAGCTCGAGTCTA	SC_M	-0.184291	1.68825	FALSE	TRUE	FALSE
scg_2_N61AGAGCAGAGATTGACA	Endothelial cells	-0.0857063	0.860151	FALSE	TRUE	FALSE
scg_2_N61AGAGCAGCACTGTGTA	SC_NM	-0.210261	-0.740299	FALSE	FALSE	FALSE
scg_2_N61AGAGCAGTCAAGGCTT	Pericytes	-0.180619	-0.48927	FALSE	FALSE	FALSE
scg_2_N61AGAGCAGTCGCTCTCA	SC_NM	-0.269217	0.723354	FALSE	FALSE	FALSE
scg_2_N61AGATAGAAGAAACCCG	Macrophages	-0.212495	-0.165723	FALSE	FALSE	FALSE
scg_2_N61AGATCCACATCTCCCA	SC_NM	-0.198867	0.423423	FALSE	FALSE	FALSE
scg_2_N61AGATCGTAGCTGGCCT	SC_NM	-0.208597	-0.177777	FALSE	FALSE	FALSE
scg_2_N61AGATCGTGTGCGAGTA	SC_NM	-0.20355	-0.217641	FALSE	FALSE	FALSE
scg_2_N61AGATCGTTCCGATCTC	SC_NM	-0.146938	-0.283313	FALSE	FALSE	FALSE
scg_2_N61AGATGAATCCGTGTAA	SC_M	-0.162071	-0.208096	FALSE	FALSE	FALSE
scg_2_N61AGATGCTGTCGGAAAC	SC_NM	-0.215784	-0.269437	FALSE	FALSE	FALSE
scg_2_N61AGATGCTTCTGCCCTA	SC_NM	-0.213086	0.324543	FALSE	FALSE	FALSE
scg_2_N61AGCATCACAACTCATG	SC_M	-0.190309	-0.208804	FALSE	FALSE	FALSE
scg_2_N61AGCATCACACCGAATT	Neurons	-0.155376	-0.510043	FALSE	FALSE	FALSE
scg_2_N61AGCATCATCGTTCCCA	SC_M	-0.130372	-0.0421437	FALSE	FALSE	FALSE
scg_2_N61AGCCAATGTCAGGAGT	SC_NM	-0.174187	0.0330246	FALSE	FALSE	FALSE
scg_2_N61AGCCAATGTTCTCCTG	SC_NM	-0.165032	-0.394159	FALSE	FALSE	FALSE
scg_2_N61AGCCACGCAATTCTTC	SC_M	-0.195467	-0.551196	FALSE	FALSE	FALSE
scg_2_N61AGCCAGCCATGAGATA	Macrophages	-0.198055	-0.297202	FALSE	FALSE	FALSE
scg_2_N61AGCCAGCTCACTCACC	SC_NM	-0.175636	-0.329971	FALSE	FALSE	FALSE
scg_2_N61AGCGATTCATCGGCCA	Microglia	-0.171356	-0.327151	FALSE	FALSE	FALSE
scg_2_N61AGCGCCAGTACGCTAT	SC_NM	-0.219166	0.114503	FALSE	FALSE	FALSE
scg_2_N61AGCGCCAGTAGTGATA	DCs	-0.220991	-0.485197	FALSE	FALSE	FALSE
scg_2_N61AGCGCCAGTGGCATCC	SC_M	-0.15202	-0.447981	FALSE	FALSE	FALSE
scg_2_N61AGCGTCGAGGTCGACA	SC_NM	-0.205621	-0.242146	FALSE	FALSE	FALSE
scg_2_N61AGCTACACAAATTGCC	SC_NM	-0.167156	-0.220423	FALSE	FALSE	FALSE
scg_2_N61AGCTCAAAGCATTTCG	Macrophages	-0.162078	-0.276364	FALSE	FALSE	FALSE
scg_2_N61AGCTCAACAGCTCGGT	Endothelial cells	0.0210871	-0.359148	FALSE	FALSE	FALSE
scg_2_N61AGGAAATCACACGCCA	SC_M	-0.15182	-0.131968	FALSE	FALSE	FALSE
scg_2_N61AGGAAATGTATCCCTC	Macrophages	-0.176385	-0.350698	FALSE	FALSE	FALSE
scg_2_N61AGGAAATTCTTAAGGC	Endothelial cells	0.743447	3.32719	FALSE	TRUE	FALSE
scg_2_N61AGGAATAGTCGCCACA	Macrophages	-0.187058	-0.279829	FALSE	FALSE	FALSE
scg_2_N61AGGACTTCAAGGCAAC	Macrophages	-0.179154	-0.265874	FALSE	FALSE	FALSE
scg_2_N61AGGACTTCACTACAGT	SC_M	-0.0889793	0.591177	FALSE	FALSE	FALSE
scg_2_N61AGGACTTGTAGCGTTT	Tregs	-0.151513	-0.220075	FALSE	FALSE	FALSE
scg_2_N61AGGATAATCGAGATGG	SC_NM	-0.18357	-0.245971	FALSE	FALSE	FALSE
scg_2_N61AGGATCTCAGCACAAG	Endothelial cells	-0.326986	2.38857	FALSE	TRUE	FALSE
scg_2_N61AGGCATTTCTTCCAGC	SC_M	-0.250205	-0.696453	FALSE	FALSE	FALSE
scg_2_N61AGGCTGCTCACTGAAC	Tregs	-0.152658	-0.398612	FALSE	FALSE	FALSE
scg_2_N61AGGGAGTCACCAAAGG	SC_M	-0.10854	-0.291536	FALSE	FALSE	FALSE
scg_2_N61AGGGCCTCAATAGAGT	Endothelial cells	0.445769	3.54148	FALSE	TRUE	FALSE
scg_2_N61AGGGCTCAGTATGGAT	Macrophages	-0.152053	-0.330137	FALSE	FALSE	FALSE
scg_2_N61AGGGCTCTCCCTTGGT	Tregs	-0.162793	-0.29463	FALSE	FALSE	FALSE
scg_2_N61AGGGTCCAGTGGATTA	SC_NM	-0.219525	0.114191	FALSE	FALSE	FALSE
scg_2_N61AGGGTTTTCAAGTTGC	SC_NM	-0.221247	0.341873	FALSE	FALSE	FALSE
scg_2_N61AGGTAGGGTTTACGAC	Endothelial cells	0.596778	2.59881	FALSE	TRUE	FALSE
scg_2_N61AGGTCATTCGCTTGCT	DCs	-0.202602	-0.0657238	FALSE	FALSE	FALSE
scg_2_N61AGGTGTTAGCTCCCTT	Pericytes	-0.128668	-0.292523	FALSE	FALSE	FALSE
scg_2_N61AGGTTACAGCCAAGCA	SC_NM	-0.237412	-0.255759	FALSE	FALSE	FALSE
scg_2_N61AGGTTGTCAGGGAATC	SC_M	-0.46438	-0.623569	FALSE	FALSE	FALSE
scg_2_N61AGGTTGTCATGAGTAA	SC_NM	-0.205925	-0.554343	FALSE	FALSE	FALSE
scg_2_N61AGTAACCCACGCAGTC	Macrophages	-0.160662	-0.20872	FALSE	FALSE	FALSE
scg_2_N61AGTAACCCAGAAGCGT	Macrophages	-0.191611	-0.309096	FALSE	FALSE	FALSE
scg_2_N61AGTAACCGTCCTTGTC	Macrophages	-0.18116	-0.378967	FALSE	FALSE	FALSE
scg_2_N61AGTACCAAGCTGAGTG	SC_NM	-0.228877	-0.100386	FALSE	FALSE	FALSE
scg_2_N61AGTACCAGTTAGGAGC	Endothelial cells	3.63923	-0.627222	TRUE	FALSE	FALSE
scg_2_N61AGTACTGCAACCAACT	Macrophages	-0.171925	-0.245787	FALSE	FALSE	FALSE
scg_2_N61AGTACTGCAAGATGTA	Endothelial cells	0.171095	-0.236642	FALSE	FALSE	FALSE
scg_2_N61AGTACTGCAATAGTCC	SC_NM	-0.215384	-0.414926	FALSE	FALSE	FALSE
scg_2_N61AGTACTGCAGTGCGCT	SC_M	-0.187952	-0.305045	FALSE	FALSE	FALSE
scg_2_N61AGTACTGTCGAGCCAC	SC_NM	-0.153468	-0.343131	FALSE	FALSE	FALSE
scg_2_N61AGTAGCTCAAGTGGAC	Macrophages	-0.184758	-0.39714	FALSE	FALSE	FALSE
scg_2_N61AGTAGTCCAACTGGTT	Endothelial cells	1.45532	1.57974	TRUE	TRUE	TRUE
scg_2_N61AGTAGTCGTGTAACGG	SC_NM	-0.184903	-0.278031	FALSE	FALSE	FALSE
scg_2_N61AGTAGTCTCTACTGCC	Endothelial cells	0.433888	-0.36881	FALSE	FALSE	FALSE
scg_2_N61AGTCAACTCTCGACCT	Macrophages	-0.148245	-0.319049	FALSE	FALSE	FALSE
scg_2_N61AGTCACAGTTCTTGCC	SC_NM	-0.187613	-0.00670468	FALSE	FALSE	FALSE
scg_2_N61AGTCTCCGTAACATGA	SC_NM	-0.217227	-0.0231703	FALSE	FALSE	FALSE
scg_2_N61AGTCTCCTCTATTCGT	Endothelial cells	-0.0497882	-0.138109	FALSE	FALSE	FALSE
scg_2_N61AGTGACTCAAGTAGTA	Neurons	-0.152901	-0.380996	FALSE	FALSE	FALSE
scg_2_N61AGTGCCGCACCGTGAC	Endothelial cells	1.74084	0.637459	TRUE	FALSE	FALSE
scg_2_N61AGTGCCGCAGAGATTA	SC_M	-0.14151	-0.264094	FALSE	FALSE	FALSE
scg_2_N61AGTGCCGGTCCTTAAG	SC_M	-0.154288	-0.0904576	FALSE	FALSE	FALSE
scg_2_N61AGTGTTGGTTATCCAG	SC_NM	-0.182968	-1.03413	FALSE	FALSE	FALSE
scg_2_N61AGTGTTGTCTGCTAGA	SC_NM	-0.187187	0.42192	FALSE	FALSE	FALSE
scg_2_N61AGTTAGCAGTATTAGG	SC_NM	-0.175296	-0.348189	FALSE	FALSE	FALSE
scg_2_N61AGTTAGCGTAAGGCCA	SC_NM	-0.159523	-0.332493	FALSE	FALSE	FALSE
scg_2_N61AGTTAGCTCTCACTCG	SC_NM	-0.22307	-0.364886	FALSE	FALSE	FALSE
scg_2_N61AGTTCCCGTATCACGT	SC_M	-0.0877893	-0.289984	FALSE	FALSE	FALSE
scg_2_N61AGTTCGACATCACAGT	SC_NM	-0.195989	-0.5787	FALSE	FALSE	FALSE
scg_2_N61AGTTCGAGTAATTGGA	SC_NM	-0.167909	-0.192557	FALSE	FALSE	FALSE
scg_2_N61ATACCGAAGGCACAAC	SC_M	-0.176967	0.367549	FALSE	FALSE	FALSE
scg_2_N61ATACCGATCTATTTCG	SC_NM	-0.221069	0.29432	FALSE	FALSE	FALSE
scg_2_N61ATACCTTCAAAGACGC	SC_NM	-0.22433	0.0360979	FALSE	FALSE	FALSE
scg_2_N61ATACCTTCAAGAGTGC	SC_NM	-0.16622	-0.261725	FALSE	FALSE	FALSE
scg_2_N61ATACCTTGTGCGGATA	DCs	-0.239375	-0.561789	FALSE	FALSE	FALSE
scg_2_N61ATACCTTTCCATTTGT	SC_NM	-0.213773	0.480227	FALSE	FALSE	FALSE
scg_2_N61ATACTTCAGTCTAGCT	SC_NM	-0.245165	-0.430125	FALSE	FALSE	FALSE
scg_2_N61ATACTTCCAACAGATA	Endothelial cells	9.08269	0.150714	TRUE	FALSE	FALSE
scg_2_N61ATAGACCTCAGCAATC	SC_NM	-0.19841	-0.436283	FALSE	FALSE	FALSE
scg_2_N61ATAGAGAAGACCTCAT	SC_NM	-0.20213	-0.187458	FALSE	FALSE	FALSE
scg_2_N61ATAGAGATCATCACAG	Macrophages	-0.171767	-0.372954	FALSE	FALSE	FALSE
scg_2_N61ATAGGCTAGGTATCTC	SC_M	-0.15839	-0.295575	FALSE	FALSE	FALSE
scg_2_N61ATATCCTAGTAGACAT	Endothelial cells	0.789588	1.0981	TRUE	TRUE	TRUE
scg_2_N61ATATCCTCAAGGGTCA	Pericytes	-0.18603	-0.574586	FALSE	FALSE	FALSE
scg_2_N61ATATCCTTCGAGAAGC	Macrophages	-0.180867	0.0673228	FALSE	FALSE	FALSE
scg_2_N61ATCACAGCAACAACAA	SC_NM	-0.224734	0.272176	FALSE	FALSE	FALSE
scg_2_N61ATCACAGGTATGGGAC	Endothelial cells	0.269549	3.59956	FALSE	TRUE	FALSE
scg_2_N61ATCACGAAGATGTTAG	Macrophages	-0.197528	-0.330975	FALSE	FALSE	FALSE
scg_2_N61ATCACGAGTCGAATGG	Endothelial cells	0.593445	-0.107492	FALSE	FALSE	FALSE
scg_2_N61ATCACTTTCGGTAACT	SC_NM	-0.20793	0.0416386	FALSE	FALSE	FALSE
scg_2_N61ATCAGGTCAACCCTCT	SC_NM	-0.228096	-0.251943	FALSE	FALSE	FALSE
scg_2_N61ATCAGGTCACCAAATC	SC_NM	-0.216593	-0.862371	FALSE	FALSE	FALSE
scg_2_N61ATCAGGTTCCGAACGC	SC_NM	-0.234906	-0.220079	FALSE	FALSE	FALSE
scg_2_N61ATCAGGTTCTTGAGCA	SC_M	-0.169439	-0.67945	FALSE	FALSE	FALSE
scg_2_N61ATCATTCAGACCTCAT	SC_NM	-0.192093	-0.379931	FALSE	FALSE	FALSE
scg_2_N61ATCCACCAGGATGAGA	SC_NM	-0.176104	-0.00998593	FALSE	FALSE	FALSE
scg_2_N61ATCCACCAGTGGGAAA	SC_NM	-0.183857	0.448926	FALSE	FALSE	FALSE
scg_2_N61ATCCCTGGTAAGCAAT	SC_NM	-0.196372	-0.472736	FALSE	FALSE	FALSE
scg_2_N61ATCCCTGTCAAAGACA	SC_M	-0.177218	-0.277136	FALSE	FALSE	FALSE
scg_2_N61ATCCCTGTCTAGGCCG	SC_M	-0.166524	-0.199383	FALSE	FALSE	FALSE
scg_2_N61ATCCGTCTCTGTCCCA	SC_NM	-0.20255	0.0272401	FALSE	FALSE	FALSE
scg_2_N61ATCCTATTCAACCCGG	SC_NM	-0.17391	-0.389016	FALSE	FALSE	FALSE
scg_2_N61ATCGATGGTAGTGATA	SC_NM	-0.181045	-0.0453476	FALSE	FALSE	FALSE
scg_2_N61ATCGATGTCGAGGCAA	Macrophages	-0.1675	0.325424	FALSE	FALSE	FALSE
scg_2_N61ATCGCCTGTTCTTGTT	Pericytes	-0.181139	-0.276168	FALSE	FALSE	FALSE
scg_2_N61ATCGGATCATTGTCGA	Endothelial cells	4.3667	0.570581	TRUE	FALSE	FALSE
scg_2_N61ATCGGCGGTGTCTTCC	SC_NM	-0.217596	0.479698	FALSE	FALSE	FALSE
scg_2_N61ATCGTAGTCTAAGCCA	SC_NM	-0.226507	-0.590265	FALSE	FALSE	FALSE
scg_2_N61ATCGTGAAGCATTTGC	SC_NM	-0.174187	-0.449871	FALSE	FALSE	FALSE
scg_2_N61ATCGTGAAGGATCATA	Endothelial cells	1.07449	0.805752	TRUE	TRUE	TRUE
scg_2_N61ATCTCTAGTCGTCGGT	SC_NM	-0.202163	0.00773761	FALSE	FALSE	FALSE
scg_2_N61ATCTTCAAGAACCCGA	SC_M	-0.167518	0.194528	FALSE	FALSE	FALSE
scg_2_N61ATCTTCAAGCACCCAC	SC_NM	-0.208252	-0.0187075	FALSE	FALSE	FALSE
scg_2_N61ATCTTCAAGGCGAACT	SC_NM	-0.217543	-0.250654	FALSE	FALSE	FALSE
scg_2_N61ATGACCAAGTAAAGCT	SC_NM	-0.194533	0.0509588	FALSE	FALSE	FALSE
scg_2_N61ATGACCACAAAGGATT	Pericytes	-0.169749	-0.334037	FALSE	FALSE	FALSE
scg_2_N61ATGACCACAGCGGTCT	Endothelial cells	0.339264	-0.125652	FALSE	FALSE	FALSE
scg_2_N61ATGACCAGTATGTCAC	SC_NM	-0.23187	0.240136	FALSE	FALSE	FALSE
scg_2_N61ATGACCAGTTGTCCCT	Microglia	-0.193007	1.189	FALSE	TRUE	FALSE
scg_2_N61ATGAGGGCACGTAGTT	Endothelial cells	0.741807	7.011	FALSE	TRUE	FALSE
scg_2_N61ATGATCGAGGTTTACC	SC_NM	-0.178615	-0.418345	FALSE	FALSE	FALSE
scg_2_N61ATGATCGGTGAGCGAT	Endothelial cells	2.90246	1.60269	TRUE	TRUE	TRUE
scg_2_N61ATGCATGGTAGCTGAG	SC_NM	-0.220476	-0.0157188	FALSE	FALSE	FALSE
scg_2_N61ATGCGATCAACGCATT	Macrophages	-0.27703	-0.406574	FALSE	FALSE	FALSE
scg_2_N61ATGGAGGTCAATCTTC	Endothelial cells	1.00239	-0.472555	TRUE	FALSE	FALSE
scg_2_N61ATGGGAGAGACCACGA	Tregs	-0.159184	-0.756723	FALSE	FALSE	FALSE
scg_2_N61ATGGGAGCACTGCGAC	SC_NM	-0.193464	-0.227066	FALSE	FALSE	FALSE
scg_2_N61ATGGGAGGTTAATGAG	Endothelial cells	1.03074	0.147616	TRUE	FALSE	FALSE
scg_2_N61ATGGGTTAGCACCGAA	SC_NM	-0.197385	0.503947	FALSE	FALSE	FALSE
scg_2_N61ATGGTTGCAAGTGGTG	Pericytes	-0.113824	-0.430035	FALSE	FALSE	FALSE
scg_2_N61ATGGTTGTCAGAGTGG	Pericytes	-0.131539	-0.460127	FALSE	FALSE	FALSE
scg_2_N61ATGTCTTCACGGCACT	Macrophages	-0.197479	-0.147037	FALSE	FALSE	FALSE
scg_2_N61ATTACCTCAGCTATTG	Endothelial cells	1.01227	3.61357	TRUE	TRUE	TRUE
scg_2_N61ATTACTCTCATACGGT	Endothelial cells	0.922649	5.4157	TRUE	TRUE	TRUE
scg_2_N61ATTATCCCACTGGATT	Endothelial cells	1.25765	3.59448	TRUE	TRUE	TRUE
scg_2_N61ATTCAGGAGAAATGGG	Macrophages	-0.207527	0.129245	FALSE	FALSE	FALSE
scg_2_N61ATTCAGGAGCTTCATG	SC_M	-0.203441	-0.716894	FALSE	FALSE	FALSE
scg_2_N61ATTCCATAGGCTAAAT	SC_M	-0.114007	2.35761	FALSE	TRUE	FALSE
scg_2_N61ATTCCATTCTTAATCC	Pericytes	-0.178113	-0.437798	FALSE	FALSE	FALSE
scg_2_N61ATTCCTAAGAAGGATG	Endothelial cells	0.187443	-0.460214	FALSE	FALSE	FALSE
scg_2_N61ATTCGTTCAAATGATG	SC_M	-0.190729	-0.674728	FALSE	FALSE	FALSE
scg_2_N61ATTCGTTCACCTGCAG	SC_M	-0.141253	-0.00755423	FALSE	FALSE	FALSE
scg_2_N61ATTCTACAGGTCCTGC	SC_NM	-0.220245	-0.157377	FALSE	FALSE	FALSE
scg_2_N61ATTCTTGAGCGACAGT	SC_NM	-0.179844	-0.0897928	FALSE	FALSE	FALSE
scg_2_N61ATTCTTGTCTACACTT	Pericytes	-0.18295	-0.447551	FALSE	FALSE	FALSE
scg_2_N61ATTGGGTAGGTTCTAC	SC_NM	-0.222085	-0.0580745	FALSE	FALSE	FALSE
scg_2_N61ATTGGGTAGTCTAGAA	SC_NM	-0.213838	-0.517766	FALSE	FALSE	FALSE
scg_2_N61ATTGGGTCACGTCGGT	Macrophages	-0.173372	-0.314488	FALSE	FALSE	FALSE
scg_2_N61ATTGTTCAGGTAACTA	Microglia	-0.265666	-0.294617	FALSE	FALSE	FALSE
scg_2_N61ATTGTTCGTTCGTACA	SC_M	-0.128401	-0.325385	FALSE	FALSE	FALSE
scg_2_N61ATTGTTCTCACAAGAA	SC_M	-0.25659	-0.290594	FALSE	FALSE	FALSE
scg_2_N61ATTTACCGTTGCTCAA	SC_NM	-0.215535	0.202517	FALSE	FALSE	FALSE
scg_2_N61ATTTACCTCATCTATC	SC_NM	-0.251966	-0.422303	FALSE	FALSE	FALSE
scg_2_N61ATTTCACCACCCAACG	Pericytes	-0.202966	-0.409167	FALSE	FALSE	FALSE
scg_2_N61ATTTCTGGTGCAGGAT	Macrophages	-0.153163	-0.434396	FALSE	FALSE	FALSE
scg_2_N61CAAAGAAAGGCTCAAG	DCs	-0.21442	-0.414928	FALSE	FALSE	FALSE
scg_2_N61CAAAGAAAGTTTGAGA	Macrophages	-0.175397	-0.257596	FALSE	FALSE	FALSE
scg_2_N61CAAAGAAGTCGGCCTA	Macrophages	-0.294566	0.0734778	FALSE	FALSE	FALSE
scg_2_N61CAACAGTAGGTTGACG	SC_NM	-0.251412	0.582269	FALSE	FALSE	FALSE
scg_2_N61CAACCAAGTTGTAGCT	SC_M	-0.141002	-0.447336	FALSE	FALSE	FALSE
scg_2_N61CAACCAATCGACGCTG	SC_NM	-0.158021	-0.314075	FALSE	FALSE	FALSE
scg_2_N61CAACCTCAGCTTGTGT	Macrophages	-0.173128	-0.2191	FALSE	FALSE	FALSE
scg_2_N61CAACCTCAGGGTTAGC	Macrophages	-0.201588	-0.019464	FALSE	FALSE	FALSE
scg_2_N61CAACCTCGTATCACCA	Neurons	-0.166493	-0.468376	FALSE	FALSE	FALSE
scg_2_N61CAACCTCGTGTTCGAT	Tregs	-0.17832	-0.596458	FALSE	FALSE	FALSE
scg_2_N61CAACGATCATCCTAAG	Macrophages	-0.161588	-0.327199	FALSE	FALSE	FALSE
scg_2_N61CAACGATGTAGCCAGA	SC_M	-0.170358	-0.362467	FALSE	FALSE	FALSE
scg_2_N61CAACGGCCATGGGTCC	Endothelial cells	1.38123	1.974	TRUE	TRUE	TRUE
scg_2_N61CAACGGCGTGTGCCTG	Endothelial cells	0.635582	0.183697	FALSE	FALSE	FALSE
scg_2_N61CAACGGCTCGCGCCAA	SC_NM	-0.222979	-0.226996	FALSE	FALSE	FALSE
scg_2_N61CAAGAGGCAGAGGCAT	SC_NM	-0.201356	-0.261246	FALSE	FALSE	FALSE
scg_2_N61CAAGAGGGTGCTAGCC	SC_NM	-0.210085	-0.0770129	FALSE	FALSE	FALSE
scg_2_N61CAAGCTATCGTGTCAA	Pericytes	-0.187946	-0.499321	FALSE	FALSE	FALSE
scg_2_N61CAATCGACACTTCAAG	SC_M	-0.0865209	-0.711351	FALSE	FALSE	FALSE
scg_2_N61CAATCGATCTTCTTCC	SC_NM	-0.196311	0.107199	FALSE	FALSE	FALSE
scg_2_N61CAATGACCACTCCACT	Macrophages	-0.169379	-0.419566	FALSE	FALSE	FALSE
scg_2_N61CAATGACTCGTACACA	SC_M	-0.0793448	-0.261579	FALSE	FALSE	FALSE
scg_2_N61CAATGACTCTACTTCA	Macrophages	-0.152263	-0.330514	FALSE	FALSE	FALSE
scg_2_N61CAATTTCGTGGATTTC	SC_M	-0.152145	0.0745434	FALSE	FALSE	FALSE
scg_2_N61CACAACACACTGCTTC	SC_M	-0.167005	-0.408412	FALSE	FALSE	FALSE
scg_2_N61CACAACACAGAATCGG	Microglia	-0.223457	-0.0787656	FALSE	FALSE	FALSE
scg_2_N61CACACAAAGATGTTGA	SC_NM	-0.168164	-0.171099	FALSE	FALSE	FALSE
scg_2_N61CACACAAAGGTATAGT	Endothelial cells	0.3225	-0.221988	FALSE	FALSE	FALSE
scg_2_N61CACACAATCTCATTAC	Tregs	-0.153684	-0.25701	FALSE	FALSE	FALSE
scg_2_N61CACAGATCAAATCCCA	SC_M	-0.157013	-0.261335	FALSE	FALSE	FALSE
scg_2_N61CACAGATCACCAATTG	Endothelial cells	3.01309	0.79668	TRUE	TRUE	TRUE
scg_2_N61CACATGAAGTGGAATT	SC_NM	-0.210986	-0.244226	FALSE	FALSE	FALSE
scg_2_N61CACATGAAGTGGTTCT	SC_NM	-0.161057	-0.118433	FALSE	FALSE	FALSE
scg_2_N61CACCGTTAGGGTGAAA	Tregs	-0.14819	-0.415616	FALSE	FALSE	FALSE
scg_2_N61CACGAATAGGCCACCT	SC_M	-0.172985	0.309469	FALSE	FALSE	FALSE
scg_2_N61CACGGGTAGAGTGAAG	Microglia	-0.16163	-0.277247	FALSE	FALSE	FALSE
scg_2_N61CACGTGGAGCACGTCC	Macrophages	-0.179105	-0.135558	FALSE	FALSE	FALSE
scg_2_N61CACGTGGAGTACAGAT	SC_NM	-0.193468	-0.243709	FALSE	FALSE	FALSE
scg_2_N61CACGTGGTCCGGCTTT	SC_NM	-0.230973	0.0943236	FALSE	FALSE	FALSE
scg_2_N61CACGTTCAGTAATCCC	SC_NM	-0.161729	-0.096579	FALSE	FALSE	FALSE
scg_2_N61CACGTTCAGTAGATCA	SC_NM	-0.218381	0.333856	FALSE	FALSE	FALSE
scg_2_N61CACGTTCGTCTGTAAC	SC_NM	-0.218539	-0.0911209	FALSE	FALSE	FALSE
scg_2_N61CACTAAGTCGAAGCAG	DCs	-0.154442	-0.313033	FALSE	FALSE	FALSE
scg_2_N61CACTAAGTCTTGCAAG	Macrophages	-0.185759	-0.339137	FALSE	FALSE	FALSE
scg_2_N61CACTGAACAGATCCTA	Endothelial cells	1.83489	2.7246	TRUE	TRUE	TRUE
scg_2_N61CACTGAAGTGGGTTGA	SC_NM	-0.220612	-0.624827	FALSE	FALSE	FALSE
scg_2_N61CACTGAAGTTGCGTAT	Endothelial cells	3.04887	1.04988	TRUE	TRUE	TRUE
scg_2_N61CACTGTCCACGGATCC	SC_NM	-0.219294	-0.197593	FALSE	FALSE	FALSE
scg_2_N61CACTTCGAGAGTGACC	Microglia	-0.159862	-0.376346	FALSE	FALSE	FALSE
scg_2_N61CACTTCGAGCAATAGT	Endothelial cells	1.00093	-0.364939	TRUE	FALSE	FALSE
scg_2_N61CAGAGCCTCATCCCGT	SC_NM	-0.207849	0.136858	FALSE	FALSE	FALSE
scg_2_N61CAGATACGTATGATCC	SC_M	-0.163746	-0.356979	FALSE	FALSE	FALSE
scg_2_N61CAGATACTCCGATAGT	SC_NM	-0.165708	0.569827	FALSE	FALSE	FALSE
scg_2_N61CAGATACTCGGCATAT	SC_M	-0.138589	-0.230237	FALSE	FALSE	FALSE
scg_2_N61CAGATCATCATTTCGT	SC_M	-0.178166	0.45908	FALSE	FALSE	FALSE
scg_2_N61CAGCACGAGGCTAAAT	SC_NM	-0.184558	-0.00341901	FALSE	FALSE	FALSE
scg_2_N61CAGCACGAGTCGAATA	DCs	-0.161206	-0.0888111	FALSE	FALSE	FALSE
scg_2_N61CAGCACGCAAACGAGC	SC_NM	-0.227183	-0.375933	FALSE	FALSE	FALSE
scg_2_N61CAGCAGCAGTAGAGTT	SC_NM	-0.197242	-0.199132	FALSE	FALSE	FALSE
scg_2_N61CAGCAGCCACCCTAGG	SC_NM	-0.229157	-0.00110156	FALSE	FALSE	FALSE
scg_2_N61CAGCAGCTCTGGCTGG	Endothelial cells	2.23965	-0.0623996	TRUE	FALSE	FALSE
scg_2_N61CAGCCAGCACGGATCC	DCs	-0.148806	-0.256017	FALSE	FALSE	FALSE
scg_2_N61CAGCCAGCAGAGGCTA	SC_NM	-0.208534	-0.186078	FALSE	FALSE	FALSE
scg_2_N61CAGCCAGTCCTGATAG	Macrophages	-0.15921	-0.313019	FALSE	FALSE	FALSE
scg_2_N61CAGCGTGAGGTGTGAC	Macrophages	-0.172444	-0.237055	FALSE	FALSE	FALSE
scg_2_N61CAGGCCAAGCACACCC	Microglia	-0.14985	-0.399517	FALSE	FALSE	FALSE
scg_2_N61CAGGTATAGCAACTTC	Endothelial cells	5.73839	-0.0293964	TRUE	FALSE	FALSE
scg_2_N61CAGGTATGTCGCAGTC	Endothelial cells	5.21497	-0.0972236	TRUE	FALSE	FALSE
scg_2_N61CAGGTATTCCGTTTCG	SC_M	-0.156122	0.137976	FALSE	FALSE	FALSE
scg_2_N61CAGTTAGAGGTACATA	Endothelial cells	0.889619	1.58615	TRUE	TRUE	TRUE
scg_2_N61CAGTTAGGTAATACCC	SC_NM	-0.214993	0.787158	FALSE	TRUE	FALSE
scg_2_N61CAGTTCCAGTATAGAC	Microglia	-0.191015	-0.377625	FALSE	FALSE	FALSE
scg_2_N61CAGTTCCCAGTAGATA	SC_NM	-0.1965	-0.305742	FALSE	FALSE	FALSE
scg_2_N61CAGTTCCGTGGCTCTG	SC_M	-0.10135	-0.439124	FALSE	FALSE	FALSE
scg_2_N61CATAAGCAGTCTGTAC	SC_NM	-0.202285	0.843124	FALSE	TRUE	FALSE
scg_2_N61CATAAGCCACCTCGTT	SC_M	-0.253416	-0.824712	FALSE	FALSE	FALSE
scg_2_N61CATAAGCCAGCTGTTA	SC_NM	-0.228913	0.320191	FALSE	FALSE	FALSE
scg_2_N61CATACAGAGAAGGGAT	SC_NM	-0.205492	0.0309505	FALSE	FALSE	FALSE
scg_2_N61CATACAGCACTCAAGT	Macrophages	-0.136788	-0.483392	FALSE	FALSE	FALSE
scg_2_N61CATACAGCATTCCTCG	Endothelial cells	0.106366	-0.390516	FALSE	FALSE	FALSE
scg_2_N61CATACCCCATGTCAGT	SC_M	-0.149099	-0.102655	FALSE	FALSE	FALSE
scg_2_N61CATACCCGTACCTGTA	SC_M	-0.18617	-1.99524	FALSE	FALSE	FALSE
scg_2_N61CATACTTGTACGGCAA	Macrophages	-0.182544	-0.0294358	FALSE	FALSE	FALSE
scg_2_N61CATACTTTCTGCATGA	SC_NM	-0.206811	-0.179594	FALSE	FALSE	FALSE
scg_2_N61CATCCACCAAGGTACG	Microglia	-0.20545	-0.573797	FALSE	FALSE	FALSE
scg_2_N61CATCCACCAATACGCT	Macrophages	-0.174571	-0.296642	FALSE	FALSE	FALSE
scg_2_N61CATCCACTCGGAGTGA	Macrophages	-0.161415	-0.379809	FALSE	FALSE	FALSE
scg_2_N61CATCCGTCACCAGTAT	DCs	-0.224319	-1.02285	FALSE	FALSE	FALSE
scg_2_N61CATCCGTCATGACTAC	SC_NM	-0.188296	-0.59206	FALSE	FALSE	FALSE
scg_2_N61CATCCGTTCGAGAGCA	Endothelial cells	9.68388	-0.0234878	TRUE	FALSE	FALSE
scg_2_N61CATCGTCCAAGTGCTT	SC_NM	-0.211363	-0.371328	FALSE	FALSE	FALSE
scg_2_N61CATCGTCCATACAGGG	DCs	-0.173302	-0.0355156	FALSE	FALSE	FALSE
scg_2_N61CATGCAACACCAGCCA	SC_NM	-0.216276	-0.0471217	FALSE	FALSE	FALSE
scg_2_N61CATGCAACACGACCTG	Endothelial cells	1.23175	-0.344156	TRUE	FALSE	FALSE
scg_2_N61CATGCCTGTTTCGCTC	Macrophages	-0.179624	-0.412772	FALSE	FALSE	FALSE
scg_2_N61CATGCCTTCTAGGCAT	SC_NM	-0.235841	-0.131372	FALSE	FALSE	FALSE
scg_2_N61CATGCTCAGACGTCGA	Endothelial cells	8.39466	0.916723	TRUE	TRUE	TRUE
scg_2_N61CATGCTCAGAGAGCGG	SC_M	-0.204361	-0.846229	FALSE	FALSE	FALSE
scg_2_N61CATGCTCAGCCTTCTC	SC_NM	-0.21891	-0.299839	FALSE	FALSE	FALSE
scg_2_N61CATGCTCCAATTGGTC	Macrophages	-0.186589	-0.29479	FALSE	FALSE	FALSE
scg_2_N61CATGCTCTCGGAAACG	SC_NM	-0.224748	1.07998	FALSE	TRUE	FALSE
scg_2_N61CATGGATTCCATACTT	SC_NM	-0.252032	-0.478341	FALSE	FALSE	FALSE
scg_2_N61CATGGTAAGACTACGG	SC_NM	-0.226822	-0.298613	FALSE	FALSE	FALSE
scg_2_N61CATGGTACAAGCAGGT	Endothelial cells	6.53679	0.51504	TRUE	FALSE	FALSE
scg_2_N61CATTCCGTCTGCAGCG	SC_M	-0.161682	-0.317035	FALSE	FALSE	FALSE
scg_2_N61CATTCTACACCCTGAG	Neurons	-0.412425	-0.623529	FALSE	FALSE	FALSE
scg_2_N61CATTGCCTCACTCACC	Macrophages	-0.167142	-0.355623	FALSE	FALSE	FALSE
scg_2_N61CATTGCCTCCGATGTA	SC_M	-0.177838	-0.476165	FALSE	FALSE	FALSE
scg_2_N61CATTGTTAGGTAGTCG	SC_M	-0.181165	-0.25805	FALSE	FALSE	FALSE
scg_2_N61CATTGTTTCATTGCCC	Macrophages	-0.176329	-0.0731254	FALSE	FALSE	FALSE
scg_2_N61CCAAGCGTCAATCCAG	SC_NM	-0.204567	0.275501	FALSE	FALSE	FALSE
scg_2_N61CCAATGACAGCTCATA	SC_NM	-0.19317	-0.346468	FALSE	FALSE	FALSE
scg_2_N61CCAATTTAGATCGGTG	Macrophages	-0.15443	-0.0963933	FALSE	FALSE	FALSE
scg_2_N61CCAATTTCAACCTATG	Macrophages	-0.191287	-0.377684	FALSE	FALSE	FALSE
scg_2_N61CCACAAAAGACTACCT	DCs	-0.177983	-0.634421	FALSE	FALSE	FALSE
scg_2_N61CCACACTTCCGCTGTT	Tregs	-0.146348	1.59851	FALSE	TRUE	FALSE
scg_2_N61CCACGTTCACGGTGTC	Endothelial cells	0.902008	3.7524	TRUE	TRUE	TRUE
scg_2_N61CCACGTTCAGCGCTTG	SC_NM	-0.214621	-0.0696255	FALSE	FALSE	FALSE
scg_2_N61CCACTTGAGCGGGTAT	SC_M	-0.184558	-0.311719	FALSE	FALSE	FALSE
scg_2_N61CCATAAGAGCGATGAC	SC_NM	-0.20172	-0.263213	FALSE	FALSE	FALSE
scg_2_N61CCATAAGGTGCATGAG	Endothelial cells	0.0848901	-0.299177	FALSE	FALSE	FALSE
scg_2_N61CCATCACCACGTCTCT	Endothelial cells	0.983294	-0.170429	TRUE	FALSE	FALSE
scg_2_N61CCCAACTCACACTGGC	Tregs	-0.163043	-0.404557	FALSE	FALSE	FALSE
scg_2_N61CCCATTGAGAACAGGA	Neurons	-0.421334	-0.592668	FALSE	FALSE	FALSE
scg_2_N61CCCATTGGTACCGGCT	Endothelial cells	0.293365	-0.202616	FALSE	FALSE	FALSE
scg_2_N61CCCATTGTCCAAGAGG	SC_M	-0.213418	0.387297	FALSE	FALSE	FALSE
scg_2_N61CCCATTGTCTTTGCAT	SC_NM	-0.229406	-0.593955	FALSE	FALSE	FALSE
scg_2_N61CCCGAAGCATCCGAAT	SC_M	-0.16566	0.0105661	FALSE	FALSE	FALSE
scg_2_N61CCCGAAGTCGGAGTGA	SC_NM	-0.199258	0.0140967	FALSE	FALSE	FALSE
scg_2_N61CCCTAACCAATTCACG	SC_M	-0.247052	-0.648607	FALSE	FALSE	FALSE
scg_2_N61CCCTAACTCGCGTAGC	SC_M	-0.224371	-0.701335	FALSE	FALSE	FALSE
scg_2_N61CCCTCTCGTTATGTGC	Pericytes	-0.15435	-0.308423	FALSE	FALSE	FALSE
scg_2_N61CCCTCTCTCTTCACAT	Endothelial cells	0.0637814	-0.373074	FALSE	FALSE	FALSE
scg_2_N61CCCTTAGCACAGAGAC	Endothelial cells	0.302601	1.04266	FALSE	TRUE	FALSE
scg_2_N61CCGAACGAGGTTTACC	SC_NM	-0.211802	-0.0960968	FALSE	FALSE	FALSE
scg_2_N61CCGCAAGAGAAGTGTT	SC_NM	-0.19868	-0.228647	FALSE	FALSE	FALSE
scg_2_N61CCGCAAGAGGTATCTC	SC_NM	-0.229719	-0.0450996	FALSE	FALSE	FALSE
scg_2_N61CCGCAAGGTTGACGGA	Endothelial cells	2.75369	0.247082	TRUE	FALSE	FALSE
scg_2_N61CCGGACACACGCGGTT	Endothelial cells	1.15743	1.53144	TRUE	TRUE	TRUE
scg_2_N61CCGGTGACATGGAACG	SC_NM	-0.173622	-0.0878027	FALSE	FALSE	FALSE
scg_2_N61CCGTAGGAGCAGCCCT	SC_M	-0.152927	-1.2581	FALSE	FALSE	FALSE
scg_2_N61CCGTGAGAGGATGAGA	SC_NM	-0.201971	0.549163	FALSE	FALSE	FALSE
scg_2_N61CCGTGAGGTGCTTATG	Macrophages	-0.169246	-0.367151	FALSE	FALSE	FALSE
scg_2_N61CCGTGAGTCCAATCCC	SC_NM	-0.212922	-0.2903	FALSE	FALSE	FALSE
scg_2_N61CCGTTCAAGCTGGAGT	SC_NM	-0.201306	-0.172051	FALSE	FALSE	FALSE
scg_2_N61CCGTTCAAGGAACGCT	SC_NM	-0.163929	-0.389093	FALSE	FALSE	FALSE
scg_2_N61CCGTTCAAGGTTGCCC	Tregs	-0.151691	-0.334366	FALSE	FALSE	FALSE
scg_2_N61CCGTTCAGTAACCCGC	SC_M	-0.141619	2.17895	FALSE	TRUE	FALSE
scg_2_N61CCTAACCGTGAGCCAA	Endothelial cells	0.0156062	2.10298	FALSE	TRUE	FALSE
scg_2_N61CCTAAGACATTGGCAT	SC_M	-0.154893	-0.466176	FALSE	FALSE	FALSE
scg_2_N61CCTAAGAGTGGCGTAA	SC_M	-0.128239	-0.427716	FALSE	FALSE	FALSE
scg_2_N61CCTACGTTCATTATCC	SC_NM	-0.148243	-0.088352	FALSE	FALSE	FALSE
scg_2_N61CCTACGTTCGATAACC	SC_NM	-0.226654	-0.192227	FALSE	FALSE	FALSE
scg_2_N61CCTATCGGTGGATTTC	SC_NM	-0.199142	-0.0392178	FALSE	FALSE	FALSE
scg_2_N61CCTCAACCAAAGGCTG	SC_NM	-0.157072	-0.434095	FALSE	FALSE	FALSE
scg_2_N61CCTCAACCACAATGAA	SC_NM	-0.207875	0.791316	FALSE	TRUE	FALSE
scg_2_N61CCTCAACGTAGTACGG	SC_M	-0.160162	0.441949	FALSE	FALSE	FALSE
scg_2_N61CCTCACAGTTCTTGCC	SC_NM	-0.22655	-0.208354	FALSE	FALSE	FALSE
scg_2_N61CCTCACATCATCTATC	SC_NM	-0.226546	-0.344223	FALSE	FALSE	FALSE
scg_2_N61CCTCAGTCACAGACGA	SC_NM	-0.200749	0.403856	FALSE	FALSE	FALSE
scg_2_N61CCTCAGTCAGTAACGG	SC_M	-0.187095	-0.305274	FALSE	FALSE	FALSE
scg_2_N61CCTCAGTTCTTTGCTA	SC_M	-0.151482	0.184927	FALSE	FALSE	FALSE
scg_2_N61CCTCCAACAAGAGGCT	SC_NM	-0.223032	-0.44567	FALSE	FALSE	FALSE
scg_2_N61CCTCCTCCAGTTTCGA	SC_NM	-0.200369	-0.683933	FALSE	FALSE	FALSE
scg_2_N61CCTCCTCCATCATCTT	SC_NM	-0.222771	0.372614	FALSE	FALSE	FALSE
scg_2_N61CCTCCTCGTTAACCTG	SC_NM	-0.166873	-0.397353	FALSE	FALSE	FALSE
scg_2_N61CCTGCATCAACAGATA	SC_NM	-0.216941	-0.273108	FALSE	FALSE	FALSE
scg_2_N61CCTGCATTCATGAAAG	Macrophages	-0.171261	0.192713	FALSE	FALSE	FALSE
scg_2_N61CCTGTTGGTCAAGCCC	SC_NM	-0.212994	-0.62572	FALSE	FALSE	FALSE
scg_2_N61CCTTTGGCAGGAAGTC	SC_NM	-0.151856	-0.0357185	FALSE	FALSE	FALSE
scg_2_N61CCTTTGGGTCGGAAAC	SC_NM	-0.153238	-0.246403	FALSE	FALSE	FALSE
scg_2_N61CGAAGGATCAGCAGAG	SC_M	-0.24022	-0.0544201	FALSE	FALSE	FALSE
scg_2_N61CGAAGGATCCACTAGA	Macrophages	-0.182049	-0.248569	FALSE	FALSE	FALSE
scg_2_N61CGAAGTTGTCTCGGAC	SC_NM	-0.229824	-0.82659	FALSE	FALSE	FALSE
scg_2_N61CGAAGTTTCGTAACAC	SC_M	-0.197129	-2.10112	FALSE	FALSE	FALSE
scg_2_N61CGAATTGTCCCTGGTT	SC_M	-0.157599	-0.675305	FALSE	FALSE	FALSE
scg_2_N61CGAGGCTCAAGACAAT	Macrophages	-0.173117	-0.343516	FALSE	FALSE	FALSE
scg_2_N61CGAGGCTGTCTAACGT	Macrophages	-0.17215	-0.276224	FALSE	FALSE	FALSE
scg_2_N61CGAGTGCTCTTCGTGC	SC_M	-0.168706	0.794388	FALSE	TRUE	FALSE
scg_2_N61CGAGTTAGTGTTAGCT	SC_M	-0.140893	0.38922	FALSE	FALSE	FALSE
scg_2_N61CGATCGGAGACTTCGT	Endothelial cells	8.136	0.47763	TRUE	FALSE	FALSE
scg_2_N61CGATCGGAGCAACAAT	SC_M	-0.173286	-0.236666	FALSE	FALSE	FALSE
scg_2_N61CGATGCGTCAAGCTTG	SC_NM	-0.200453	-0.307627	FALSE	FALSE	FALSE
scg_2_N61CGATGGCAGGTCGCCT	SC_M	-0.150536	-0.037253	FALSE	FALSE	FALSE
scg_2_N61CGATGGCCATCGCTGG	Macrophages	-0.156272	0.119925	FALSE	FALSE	FALSE
scg_2_N61CGCAGGTCAAGTTGGG	SC_NM	-0.171242	-0.311957	FALSE	FALSE	FALSE
scg_2_N61CGCAGGTGTATGGGAC	SC_NM	-0.218493	-0.137135	FALSE	FALSE	FALSE
scg_2_N61CGCATAAGTGTGAGCA	SC_NM	-0.178103	-0.241198	FALSE	FALSE	FALSE
scg_2_N61CGCATGGGTCCGGATC	Microglia	-0.216202	-0.33618	FALSE	FALSE	FALSE
scg_2_N61CGCATGGGTGCGGCTT	SC_NM	-0.211391	-0.213574	FALSE	FALSE	FALSE
scg_2_N61CGCCAGATCTTAGGAC	SC_NM	-0.207092	-0.0842308	FALSE	FALSE	FALSE
scg_2_N61CGCCATTAGGCCTGAA	SC_NM	-0.226437	0.250265	FALSE	FALSE	FALSE
scg_2_N61CGCGTGATCCAAGCAT	SC_NM	-0.220731	-0.253191	FALSE	FALSE	FALSE
scg_2_N61CGGAACCCACACAGAG	SC_M	-0.164541	-0.29343	FALSE	FALSE	FALSE
scg_2_N61CGGACACCAGAGAGGG	SC_M	-0.189814	-0.160221	FALSE	FALSE	FALSE
scg_2_N61CGGACACTCCATCTCG	SC_NM	-0.166876	-0.458012	FALSE	FALSE	FALSE
scg_2_N61CGGAGAAAGGTCCTGC	DCs	-0.241083	0.307521	FALSE	FALSE	FALSE
scg_2_N61CGGAGAAGTCCGGTCA	Endothelial cells	-0.965493	1.48923	FALSE	TRUE	FALSE
scg_2_N61CGGAGAATCTAGATCG	Endothelial cells	7.18789	0.133093	TRUE	FALSE	FALSE
scg_2_N61CGGGTCAAGGTGCCTC	SC_NM	-0.200855	-0.32096	FALSE	FALSE	FALSE
scg_2_N61CGGGTCAGTAAGTCAA	SC_NM	-0.172803	-0.46323	FALSE	FALSE	FALSE
scg_2_N61CGGGTGTGTCGAGATG	SC_NM	-0.144917	-0.317067	FALSE	FALSE	FALSE
scg_2_N61CGGGTGTGTGAGCCAA	Endothelial cells	9.77206	-0.320746	TRUE	FALSE	FALSE
scg_2_N61CGGGTGTGTTATCCAG	SC_NM	-0.202441	-0.025569	FALSE	FALSE	FALSE
scg_2_N61CGGTCAGGTTTGTTGG	SC_NM	-0.177724	0.139251	FALSE	FALSE	FALSE
scg_2_N61CGTAAGTCACGGCGTT	DCs	-0.232703	-0.416296	FALSE	FALSE	FALSE
scg_2_N61CGTAATGAGATGTTAG	Macrophages	-0.160094	-0.0141724	FALSE	FALSE	FALSE
scg_2_N61CGTAATGAGGTCGTCC	SC_NM	-0.170197	-0.366625	FALSE	FALSE	FALSE
scg_2_N61CGTAGTAGTACCGGAA	SC_M	-0.170061	0.184036	FALSE	FALSE	FALSE
scg_2_N61CGTAGTATCTCGTCGT	Pericytes	-0.236272	-0.252807	FALSE	FALSE	FALSE
scg_2_N61CGTCCATAGGTTCCGC	Endothelial cells	7.3878	0.147191	TRUE	FALSE	FALSE
scg_2_N61CGTCCATTCGCCGAAC	SC_NM	-0.231558	0.44895	FALSE	FALSE	FALSE
scg_2_N61CGTGAATAGCAAGCCA	Macrophages	-0.162028	-0.377739	FALSE	FALSE	FALSE
scg_2_N61CGTGATAGTGTATCCA	Macrophages	-0.19009	-0.216849	FALSE	FALSE	FALSE
scg_2_N61CGTGATATCAAGCCTA	SC_NM	-0.163796	-0.240716	FALSE	FALSE	FALSE
scg_2_N61CGTGATATCTGTCTCG	SC_NM	-0.213445	-0.30269	FALSE	FALSE	FALSE
scg_2_N61CGTGCTTAGCGGGTAT	Endothelial cells	0.365229	3.8039	FALSE	TRUE	FALSE
scg_2_N61CGTTAGACAAGACCGA	Pericytes	-0.146837	-0.314568	FALSE	FALSE	FALSE
scg_2_N61CGTTAGATCCGTGCGA	Macrophages	-0.17282	-0.346187	FALSE	FALSE	FALSE
scg_2_N61CGTTCTGAGTACTGTC	Endothelial cells	9.51596	-0.619493	TRUE	FALSE	FALSE
scg_2_N61CTAACCCAGGACATCG	SC_M	-0.169934	-0.424473	FALSE	FALSE	FALSE
scg_2_N61CTAACCCCACGTAGAG	SC_NM	-0.207633	0.40002	FALSE	FALSE	FALSE
scg_2_N61CTAACCCTCCCGAACG	SC_NM	-0.24074	0.0452482	FALSE	FALSE	FALSE
scg_2_N61CTAACCCTCGAGCCTG	SC_NM	-0.187442	0.192916	FALSE	FALSE	FALSE
scg_2_N61CTAAGTGGTGTGAATA	SC_NM	-0.224708	0.103421	FALSE	FALSE	FALSE
scg_2_N61CTACAGACATGCAGCC	SC_NM	-0.181863	0.0348159	FALSE	FALSE	FALSE
scg_2_N61CTACATTCATATCTGG	SC_NM	-0.221017	0.0982918	FALSE	FALSE	FALSE
scg_2_N61CTACATTTCGCTTACC	SC_NM	-0.173595	-0.925572	FALSE	FALSE	FALSE
scg_2_N61CTACCCAGTTGCCAAT	Macrophages	-0.17535	-0.409947	FALSE	FALSE	FALSE
scg_2_N61CTACCTGTCCGCACTT	SC_NM	-0.225975	0.33277	FALSE	FALSE	FALSE
scg_2_N61CTACGGGCAGTCGGTC	SC_NM	-0.179028	-0.18727	FALSE	FALSE	FALSE
scg_2_N61CTACGGGGTAGATGTA	SC_NM	-0.196408	-0.196366	FALSE	FALSE	FALSE
scg_2_N61CTAGACACAGTGCCTG	SC_NM	-0.192803	-0.0816357	FALSE	FALSE	FALSE
scg_2_N61CTAGGTACAAGCGGAT	SC_NM	-0.219951	0.512435	FALSE	FALSE	FALSE
scg_2_N61CTAGGTAGTTTGACAC	SC_NM	-0.222336	-0.134375	FALSE	FALSE	FALSE
scg_2_N61CTATAGGCAACTTCTT	Pericytes	-0.178766	-0.405359	FALSE	FALSE	FALSE
scg_2_N61CTATAGGTCCTACTGC	DCs	-0.151478	-0.290762	FALSE	FALSE	FALSE
scg_2_N61CTATCCGTCCTATGGA	Endothelial cells	-0.478424	4.3894	FALSE	TRUE	FALSE
scg_2_N61CTATCTATCGTAGCCG	Macrophages	-0.148461	-0.312445	FALSE	FALSE	FALSE
scg_2_N61CTCAACCTCTGAGCAT	Endothelial cells	1.09527	3.58221	TRUE	TRUE	TRUE
scg_2_N61CTCAAGATCTGGACCG	SC_NM	-0.211303	0.159059	FALSE	FALSE	FALSE
scg_2_N61CTCAATTGTCTACAAC	Macrophages	-0.209099	0.0490513	FALSE	FALSE	FALSE
scg_2_N61CTCACTGCACACCGCA	Macrophages	-0.176167	-0.359296	FALSE	FALSE	FALSE
scg_2_N61CTCACTGCAGCCGGTT	SC_M	-0.188887	-0.443834	FALSE	FALSE	FALSE
scg_2_N61CTCACTGTCCAGCTCT	SC_NM	-0.223203	0.0543207	FALSE	FALSE	FALSE
scg_2_N61CTCAGGGAGTAACGAT	DCs	-0.225656	-0.464561	FALSE	FALSE	FALSE
scg_2_N61CTCAGTCTCTACCTTA	SC_NM	-0.181928	-0.282057	FALSE	FALSE	FALSE
scg_2_N61CTCATCGGTACTAACC	Macrophages	-0.266389	-0.308897	FALSE	FALSE	FALSE
scg_2_N61CTCATGCCACTTTAGG	Macrophages	-0.154355	-0.0279429	FALSE	FALSE	FALSE
scg_2_N61CTCATGCTCTCAGTCC	Macrophages	-0.160928	0.0905231	FALSE	FALSE	FALSE
scg_2_N61CTCATTAAGTATTAGG	SC_NM	-0.220931	-0.0587705	FALSE	FALSE	FALSE
scg_2_N61CTCATTAAGTTCATGC	Endothelial cells	1.4088	0.7658	TRUE	TRUE	TRUE
scg_2_N61CTCATTATCTAGTGTG	Macrophages	-0.173376	-0.266407	FALSE	FALSE	FALSE
scg_2_N61CTCCACAAGGTGATAT	Endothelial cells	0.377557	-0.569743	FALSE	FALSE	FALSE
scg_2_N61CTCCACACATCCGTTC	SC_NM	-0.146106	-0.380976	FALSE	FALSE	FALSE
scg_2_N61CTCCACATCGATCCCT	Microglia	-0.164524	0.0144309	FALSE	FALSE	FALSE
scg_2_N61CTCCATGTCCTCTGCA	Macrophages	-0.165684	-0.140333	FALSE	FALSE	FALSE
scg_2_N61CTCCCAATCAGGTGTT	SC_NM	-0.199703	0.173507	FALSE	FALSE	FALSE
scg_2_N61CTCCGATAGGCTCCCA	SC_NM	-0.215092	-0.300017	FALSE	FALSE	FALSE
scg_2_N61CTCCGATGTAGCTAAA	SC_NM	-0.151704	-0.393592	FALSE	FALSE	FALSE
scg_2_N61CTCCTCCAGACATCAA	SC_M	-0.203019	0.00250361	FALSE	FALSE	FALSE
scg_2_N61CTCCTTTAGCGAGTCA	SC_NM	-0.165466	-0.372659	FALSE	FALSE	FALSE
scg_2_N61CTCCTTTGTCTACGAT	Macrophages	-0.160909	0.090014	FALSE	FALSE	FALSE
scg_2_N61CTCTCGAAGGTTCACT	Macrophages	-0.178161	-0.155562	FALSE	FALSE	FALSE
scg_2_N61CTCTCGATCTAGACCA	Endothelial cells	2.36671	-0.302673	TRUE	FALSE	FALSE
scg_2_N61CTCTGGTAGTCAGCCC	SC_M	-0.260237	-0.343969	FALSE	FALSE	FALSE
scg_2_N61CTCTGGTTCACTCGAA	SC_NM	-0.219603	-0.378921	FALSE	FALSE	FALSE
scg_2_N61CTCTGGTTCTCGTGGG	SC_NM	-0.160891	-0.709828	FALSE	FALSE	FALSE
scg_2_N61CTGAATGAGTTTGCTG	SC_NM	-0.205693	0.0815718	FALSE	FALSE	FALSE
scg_2_N61CTGAGGCAGGTGGTTG	SC_NM	-0.211527	0.619076	FALSE	FALSE	FALSE
scg_2_N61CTGAGGCGTGACACGA	Macrophages	-0.170625	-0.272863	FALSE	FALSE	FALSE
scg_2_N61CTGAGGCGTGCAACGA	Macrophages	-0.186985	-0.444782	FALSE	FALSE	FALSE
scg_2_N61CTGAGGCGTGTTGATC	Macrophages	-0.167662	0.261142	FALSE	FALSE	FALSE
scg_2_N61CTGATCCAGACCTGGA	Macrophages	-0.192173	-0.453005	FALSE	FALSE	FALSE
scg_2_N61CTGATCCGTTGATCGT	Endothelial cells	5.31516	1.19475	TRUE	TRUE	TRUE
scg_2_N61CTGCAGGGTATGAAGT	SC_M	-0.118467	-0.26738	FALSE	FALSE	FALSE
scg_2_N61CTGCCATGTGCCTACG	Endothelial cells	0.692259	1.20644	FALSE	TRUE	FALSE
scg_2_N61CTGCCTACACGGCGTT	Macrophages	-0.163517	-0.341561	FALSE	FALSE	FALSE
scg_2_N61CTGCGAGTCTCGACCT	Macrophages	-0.184286	-0.153829	FALSE	FALSE	FALSE
scg_2_N61CTGGACGTCAGGTGTT	Endothelial cells	9.43296	-0.172385	TRUE	FALSE	FALSE
scg_2_N61CTGGACGTCCACGTGG	SC_NM	-0.192272	-1.00385	FALSE	FALSE	FALSE
scg_2_N61CTGGCAGCATTAGGCT	SC_NM	-0.155137	-0.31928	FALSE	FALSE	FALSE
scg_2_N61CTGGTCTGTTGGTACT	SC_NM	-0.251805	0.195092	FALSE	FALSE	FALSE
scg_2_N61CTGTACCAGGTCGTAG	Macrophages	-0.176098	-0.430292	FALSE	FALSE	FALSE
scg_2_N61CTGTACCCACAAATAG	SC_M	-0.146697	-0.126338	FALSE	FALSE	FALSE
scg_2_N61CTGTAGAAGTTATGGA	Macrophages	-0.184423	-0.175531	FALSE	FALSE	FALSE
scg_2_N61CTGTAGACAAATGAAC	Macrophages	-0.171006	-0.216897	FALSE	FALSE	FALSE
scg_2_N61CTGTAGAGTACTTCCC	SC_NM	-0.192682	-0.624573	FALSE	FALSE	FALSE
scg_2_N61CTGTAGATCGGAGTAG	SC_M	-0.177367	-0.366024	FALSE	FALSE	FALSE
scg_2_N61CTGTATTCAATTGCCA	SC_NM	-0.213753	0.290958	FALSE	FALSE	FALSE
scg_2_N61CTGTCGTTCCTTCTGG	SC_M	-0.16311	-0.164588	FALSE	FALSE	FALSE
scg_2_N61CTGTGAACACGCTTAA	Macrophages	-0.184751	-0.0178442	FALSE	FALSE	FALSE
scg_2_N61CTGTGAATCCCAGGAC	SC_NM	-0.18873	0.132662	FALSE	FALSE	FALSE
scg_2_N61CTGTGGGAGCCATTCA	SC_M	-0.139167	-0.745523	FALSE	FALSE	FALSE
scg_2_N61CTGTGGGCACCCTTAC	SC_NM	-0.190629	-0.442786	FALSE	FALSE	FALSE
scg_2_N61CTGTGGGGTGTGTGGA	Endothelial cells	2.8423	0.347288	TRUE	FALSE	FALSE
scg_2_N61CTTACCGCACTCAGAT	SC_NM	-0.168752	-0.394377	FALSE	FALSE	FALSE
scg_2_N61CTTACCGCATGACGAG	SC_M	-0.170713	-0.149837	FALSE	FALSE	FALSE
scg_2_N61CTTACCGGTACCGTCG	SC_M	0.0340839	-0.443415	FALSE	FALSE	FALSE
scg_2_N61CTTACCGTCCGCAGTG	SC_NM	-0.167836	0.310649	FALSE	FALSE	FALSE
scg_2_N61CTTCAATAGTGAGTTA	SC_NM	-0.159096	-0.354463	FALSE	FALSE	FALSE
scg_2_N61CTTCAATTCTATCACT	Endothelial cells	1.2861	1.00452	TRUE	TRUE	TRUE
scg_2_N61CTTCCGAGTCTACGTA	SC_NM	-0.21042	0.166863	FALSE	FALSE	FALSE
scg_2_N61CTTCCTTCAAATAAGC	SC_NM	-0.215269	0.424923	FALSE	FALSE	FALSE
scg_2_N61CTTCCTTTCCTAGCTC	Endothelial cells	0.879511	2.73231	TRUE	TRUE	TRUE
scg_2_N61CTTCTAACATCGCTAA	Macrophages	-0.165829	-0.124129	FALSE	FALSE	FALSE
scg_2_N61CTTGATTCAAGGTCTT	Microglia	-0.161374	-0.622247	FALSE	FALSE	FALSE
scg_2_N61CTTGATTCACAGACGA	SC_M	-0.135689	-1.05686	FALSE	FALSE	FALSE
scg_2_N61CTTGATTTCCGAGGCT	DCs	-0.234005	-0.397589	FALSE	FALSE	FALSE
scg_2_N61CTTTCAACAGCTATAC	SC_NM	-0.234375	0.740797	FALSE	FALSE	FALSE
scg_2_N61CTTTCAATCAATCCAG	Endothelial cells	-0.0221306	-2.01917	FALSE	FALSE	FALSE
scg_2_N61CTTTCGGAGAGCTTTC	Pericytes	-0.185721	0.0939237	FALSE	FALSE	FALSE
scg_2_N61CTTTCGGCATGTTTGG	SC_NM	-0.237963	0.536279	FALSE	FALSE	FALSE
scg_2_N61CTTTCGGTCTAGTGAC	Macrophages	-0.174571	-0.298933	FALSE	FALSE	FALSE
scg_2_N61GAAACCTAGGTGCTTT	Endothelial cells	1.97795	0.666397	TRUE	FALSE	FALSE
scg_2_N61GAAACCTGTTCAGTAC	SC_NM	-0.152772	-0.349452	FALSE	FALSE	FALSE
scg_2_N61GAAACCTTCGAGTACT	SC_M	-0.161497	-0.230046	FALSE	FALSE	FALSE
scg_2_N61GAAATGATCGCCAATA	SC_M	-0.175616	3.01745	FALSE	TRUE	FALSE
scg_2_N61GAACACTCAGGCATGA	SC_NM	-0.195033	-0.502861	FALSE	FALSE	FALSE
scg_2_N61GAACTGTGTAGTCGTT	Microglia	-0.166085	-0.302927	FALSE	FALSE	FALSE
scg_2_N61GAAGAATAGACCTGGA	Tregs	-0.16484	-0.2794	FALSE	FALSE	FALSE
scg_2_N61GAAGAATAGGCATCTT	SC_NM	-0.197258	0.236493	FALSE	FALSE	FALSE
scg_2_N61GAAGCCCGTAGTGTGG	Endothelial cells	0.225333	4.24313	FALSE	TRUE	FALSE
scg_2_N61GAAGCGAAGCGTTGTT	SC_NM	-0.205939	-0.192844	FALSE	FALSE	FALSE
scg_2_N61GAAGCGATCACCCATC	SC_NM	-0.212889	-0.358304	FALSE	FALSE	FALSE
scg_2_N61GAAGGACCAGCTTTGA	Macrophages	-0.18414	-0.222224	FALSE	FALSE	FALSE
scg_2_N61GAAGTAAAGGGCATGT	Endothelial cells	5.85071	0.542261	TRUE	FALSE	FALSE
scg_2_N61GAAGTAACAATGTGGG	Macrophages	-0.184204	-0.194904	FALSE	FALSE	FALSE
scg_2_N61GAATAGATCCATAGGT	Microglia	-0.156359	-0.298479	FALSE	FALSE	FALSE
scg_2_N61GAATCACAGCGATCGA	DCs	-0.180804	-0.18066	FALSE	FALSE	FALSE
scg_2_N61GAATCGTCAGTATACC	SC_M	-0.161008	-0.661376	FALSE	FALSE	FALSE
scg_2_N61GACACGCAGGTAGCCA	SC_NM	-0.201461	-0.0131265	FALSE	FALSE	FALSE
scg_2_N61GACACGCCATCCGATA	Endothelial cells	0.564711	0.731677	FALSE	FALSE	FALSE
scg_2_N61GACACGCTCCTGGGAC	SC_M	-0.142819	-0.353543	FALSE	FALSE	FALSE
scg_2_N61GACAGCCAGATGGGCT	Macrophages	-0.242185	-0.391014	FALSE	FALSE	FALSE
scg_2_N61GACAGCCAGTGATTCC	Macrophages	-0.173723	-0.280011	FALSE	FALSE	FALSE
scg_2_N61GACAGCCCAGCCTACG	Macrophages	-0.170059	-0.320145	FALSE	FALSE	FALSE
scg_2_N61GACCCTTTCGCCAGAC	SC_NM	-0.220411	-0.534955	FALSE	FALSE	FALSE
scg_2_N61GACCGTGAGGCGAACT	SC_NM	-0.228896	0.172066	FALSE	FALSE	FALSE
scg_2_N61GACCGTGCACTGGCGT	SC_M	-0.159692	-0.195922	FALSE	FALSE	FALSE
scg_2_N61GACCGTGTCCAAGCAT	Tregs	-0.161029	-0.347908	FALSE	FALSE	FALSE
scg_2_N61GACCGTGTCCTAAGTG	SC_NM	-0.196282	0.123562	FALSE	FALSE	FALSE
scg_2_N61GACCTTCAGGGACACT	SC_M	-0.151111	-0.272755	FALSE	FALSE	FALSE
scg_2_N61GACGCTGAGACGCCCT	SC_NM	-0.227705	-0.480211	FALSE	FALSE	FALSE
scg_2_N61GACGCTGAGGAGTCTG	SC_NM	-0.209445	-0.263877	FALSE	FALSE	FALSE
scg_2_N61GACGCTGCAGAGACTG	SC_NM	-0.243964	-0.332558	FALSE	FALSE	FALSE
scg_2_N61GACTATGAGTGCAACG	SC_M	-0.144122	-0.626702	FALSE	FALSE	FALSE
scg_2_N61GACTATGGTGGACCAA	Endothelial cells	1.02826	-0.166881	TRUE	FALSE	FALSE
scg_2_N61GACTCAAAGGACTGGT	SC_NM	-0.224657	0.108737	FALSE	FALSE	FALSE
scg_2_N61GACTCAAAGTCACTAC	Macrophages	-0.156252	-0.33605	FALSE	FALSE	FALSE
scg_2_N61GACTCAACACCCAATA	SC_NM	-0.196751	0.979994	FALSE	TRUE	FALSE
scg_2_N61GACTCTCGTGTTGCCG	Pericytes	-0.198449	-0.391467	FALSE	FALSE	FALSE
scg_2_N61GACTGATCAGGACTAG	SC_M	-0.142125	-0.189878	FALSE	FALSE	FALSE
scg_2_N61GACTGATGTGACGCCT	Macrophages	-0.172962	-0.171465	FALSE	FALSE	FALSE
scg_2_N61GACTTCCCAGTCGAGA	Endothelial cells	0.58489	1.4786	FALSE	TRUE	FALSE
scg_2_N61GAGACCCAGACTCTAC	Endothelial cells	8.385	0.569843	TRUE	FALSE	FALSE
scg_2_N61GAGACCCCAGACGGAT	Macrophages	-0.175593	-0.303955	FALSE	FALSE	FALSE
scg_2_N61GAGACCCCATCGCCTT	SC_NM	-0.21501	-0.305778	FALSE	FALSE	FALSE
scg_2_N61GAGACCCGTGACATCT	Macrophages	-0.192475	-0.462027	FALSE	FALSE	FALSE
scg_2_N61GAGACTTAGATGACCG	SC_M	-0.150594	0.332141	FALSE	FALSE	FALSE
scg_2_N61GAGACTTAGGTCACAG	Pericytes	-0.193899	-0.421337	FALSE	FALSE	FALSE
scg_2_N61GAGACTTAGTACTGGG	Pericytes	-0.206681	-0.30035	FALSE	FALSE	FALSE
scg_2_N61GAGATGGGTTGCATCA	SC_NM	-0.234431	0.0111875	FALSE	FALSE	FALSE
scg_2_N61GAGCCTGCAGCGAACA	Macrophages	-0.160445	-0.244588	FALSE	FALSE	FALSE
scg_2_N61GAGCTGCGTCCACACG	SC_NM	-0.201083	-0.0306244	FALSE	FALSE	FALSE
scg_2_N61GAGCTGCTCAACTACG	Endothelial cells	0.511623	0.115447	FALSE	FALSE	FALSE
scg_2_N61GAGCTGCTCTCTGCTG	Endothelial cells	9.45438	0.345334	TRUE	FALSE	FALSE
scg_2_N61GAGGCAAAGTATGGCG	Endothelial cells	0.614549	2.952	FALSE	TRUE	FALSE
scg_2_N61GAGGCAATCCACGAAT	SC_NM	-0.168108	-0.422263	FALSE	FALSE	FALSE
scg_2_N61GAGGCCTAGTGTGTTC	SC_NM	-0.210914	0.393881	FALSE	FALSE	FALSE
scg_2_N61GAGGGATTCATTCCTA	Macrophages	-0.178558	-0.249365	FALSE	FALSE	FALSE
scg_2_N61GAGGGATTCGTTACCC	Tregs	-0.154358	-0.358295	FALSE	FALSE	FALSE
scg_2_N61GAGTCATAGCTAATCC	SC_NM	-0.143863	-0.28049	FALSE	FALSE	FALSE
scg_2_N61GAGTCATAGCTTAGTC	Tregs	-0.190345	-0.341002	FALSE	FALSE	FALSE
scg_2_N61GAGTCTAAGATTTGCC	Endothelial cells	1.63363	-0.357629	TRUE	FALSE	FALSE
scg_2_N61GAGTGTTTCTGTGCTC	Pericytes	-0.189188	-0.290562	FALSE	FALSE	FALSE
scg_2_N61GAGTTACTCCCAGTGG	SC_NM	-0.19349	-0.102474	FALSE	FALSE	FALSE
scg_2_N61GAGTTACTCGTAACTG	SC_M	-0.166958	-0.200722	FALSE	FALSE	FALSE
scg_2_N61GATAGAAAGTAAACAC	SC_NM	-0.161058	-0.248938	FALSE	FALSE	FALSE
scg_2_N61GATAGAAGTAGTCACT	SC_NM	-0.220091	-0.485425	FALSE	FALSE	FALSE
scg_2_N61GATAGCTTCTCTAGGA	SC_NM	-0.200537	0.404534	FALSE	FALSE	FALSE
scg_2_N61GATCACAAGAATAGTC	Macrophages	-0.165861	-0.345396	FALSE	FALSE	FALSE
scg_2_N61GATCACACAAGTGCAG	SC_M	-0.173789	-0.610825	FALSE	FALSE	FALSE
scg_2_N61GATCACATCTGAGGTT	Pericytes	-0.194883	-0.152706	FALSE	FALSE	FALSE
scg_2_N61GATCATGAGATCGACG	Macrophages	-0.183937	-0.39526	FALSE	FALSE	FALSE
scg_2_N61GATCCCTAGATGGGCT	Macrophages	-0.158099	-0.0725609	FALSE	FALSE	FALSE
scg_2_N61GATCCCTGTATTTCGG	SC_NM	-0.236988	-0.126859	FALSE	FALSE	FALSE
scg_2_N61GATCCCTTCTAAGGAA	Endothelial cells	2.93198	-0.688882	TRUE	FALSE	FALSE
scg_2_N61GATCGTAAGCACAAAT	Macrophages	-0.15253	-0.372852	FALSE	FALSE	FALSE
scg_2_N61GATCGTAAGGCCACTC	SC_NM	-0.171427	-0.199984	FALSE	FALSE	FALSE
scg_2_N61GATCGTAGTTCCTACC	DCs	-0.155033	-0.296834	FALSE	FALSE	FALSE
scg_2_N61GATGACTAGGGCTGAT	SC_M	-0.0435449	-0.963613	FALSE	FALSE	FALSE
scg_2_N61GATGAGGGTGTCATTG	Endothelial cells	5.03258	0.162209	TRUE	FALSE	FALSE
scg_2_N61GATGCTATCGCCTTTG	SC_NM	-0.215366	-0.790824	FALSE	FALSE	FALSE
scg_2_N61GATGGAGAGCCAGTAG	SC_NM	-0.241509	-0.151794	FALSE	FALSE	FALSE
scg_2_N61GATGGAGTCCTAACAG	SC_M	-0.143161	-0.313009	FALSE	FALSE	FALSE
scg_2_N61GATGGAGTCTTAGTTC	SC_NM	-0.207278	-0.445568	FALSE	FALSE	FALSE
scg_2_N61GATGTTGCAATCTCGA	Macrophages	-0.186214	-0.312387	FALSE	FALSE	FALSE
scg_2_N61GATGTTGGTTACCGTA	Pericytes	-0.182986	-0.270909	FALSE	FALSE	FALSE
scg_2_N61GATTCGACAAGTAGTA	Endothelial cells	0.194653	-0.444696	FALSE	FALSE	FALSE
scg_2_N61GATTGGTAGAAGGGAT	Microglia	-0.162576	-0.479081	FALSE	FALSE	FALSE
scg_2_N61GATTGGTAGACTCGAG	SC_NM	-0.221218	0.135965	FALSE	FALSE	FALSE
scg_2_N61GATTGGTGTGAAAGTT	Endothelial cells	3.27587	-0.650279	TRUE	FALSE	FALSE
scg_2_N61GATTGGTTCACAACCA	Endothelial cells	0.330724	-0.427022	FALSE	FALSE	FALSE
scg_2_N61GATTTCTAGATCGACG	SC_NM	-0.209685	-0.461458	FALSE	FALSE	FALSE
scg_2_N61GCAACATTCGTGGTAT	SC_NM	-0.210129	0.0405273	FALSE	FALSE	FALSE
scg_2_N61GCAACCGAGATCACTC	SC_NM	-0.223873	-0.222225	FALSE	FALSE	FALSE
scg_2_N61GCACATAAGCGTGTCC	Pericytes	-0.177064	-0.503661	FALSE	FALSE	FALSE
scg_2_N61GCACATAAGTTACTCG	SC_M	-0.146432	-0.286415	FALSE	FALSE	FALSE
scg_2_N61GCACATAAGTTAGTGA	SC_NM	-0.208267	-0.0176612	FALSE	FALSE	FALSE
scg_2_N61GCACATATCATCTCTA	SC_NM	-0.210283	-0.798245	FALSE	FALSE	FALSE
scg_2_N61GCACGTGCAAATCCCA	SC_NM	-0.186729	-0.16117	FALSE	FALSE	FALSE
scg_2_N61GCACGTGGTCAATGGG	Microglia	-0.161335	-0.31392	FALSE	FALSE	FALSE
scg_2_N61GCACGTGTCGTAGAGG	SC_NM	-0.215259	0.181561	FALSE	FALSE	FALSE
scg_2_N61GCACTAAAGACCATAA	Microglia	-0.150869	-0.44437	FALSE	FALSE	FALSE
scg_2_N61GCACTAACAATCTCTT	SC_NM	-0.172655	-0.451165	FALSE	FALSE	FALSE
scg_2_N61GCAGCCACAGGGATAC	Endothelial cells	0.896434	2.16588	TRUE	TRUE	TRUE
scg_2_N61GCAGGCTAGCAGTAAT	SC_M	-0.156901	-0.328602	FALSE	FALSE	FALSE
scg_2_N61GCAGGCTGTGTAAACA	SC_NM	-0.168404	-0.0945129	FALSE	FALSE	FALSE
scg_2_N61GCATCGGAGCTCTGTA	SC_NM	-0.199359	-0.434011	FALSE	FALSE	FALSE
scg_2_N61GCATCTCAGAGTCGAC	SC_NM	-0.2233	0.0839892	FALSE	FALSE	FALSE
scg_2_N61GCATCTCAGGCATTTC	SC_NM	-0.211312	-0.191119	FALSE	FALSE	FALSE
scg_2_N61GCATGATTCGACATCA	SC_M	-0.153428	-0.186479	FALSE	FALSE	FALSE
scg_2_N61GCCAACGAGTCCCAAT	Macrophages	-0.183538	-0.338267	FALSE	FALSE	FALSE
scg_2_N61GCCAGCACAGGCTATT	Macrophages	-0.166787	-0.0648963	FALSE	FALSE	FALSE
scg_2_N61GCCAGGTAGAGGTATT	SC_NM	-0.217668	-0.344449	FALSE	FALSE	FALSE
scg_2_N61GCCAGGTAGTATAACG	SC_M	-0.151648	-0.0402608	FALSE	FALSE	FALSE
scg_2_N61GCCAGGTCAATCGCCG	SC_NM	-0.210502	-0.0552549	FALSE	FALSE	FALSE
scg_2_N61GCCATTCAGATGTTGA	Endothelial cells	0.76463	1.86767	TRUE	TRUE	TRUE
scg_2_N61GCCATTCAGGAATCGC	Endothelial cells	1.00782	5.06652	TRUE	TRUE	TRUE
scg_2_N61GCCATTCAGTAGTCAA	Pericytes	-0.20309	-0.244208	FALSE	FALSE	FALSE
scg_2_N61GCCCAGACATGACGGA	Endothelial cells	-0.0511019	-0.370083	FALSE	FALSE	FALSE
scg_2_N61GCCCGAAAGCCATTGT	SC_NM	-0.193413	-0.370343	FALSE	FALSE	FALSE
scg_2_N61GCCCGAAAGGAATCGC	SC_NM	-0.160392	-0.368156	FALSE	FALSE	FALSE
scg_2_N61GCCCGAACACCCTTGT	Endothelial cells	0.747237	3.115	FALSE	TRUE	FALSE
scg_2_N61GCCCGAATCCGTGACG	SC_NM	-0.183524	-0.0528479	FALSE	FALSE	FALSE
scg_2_N61GCCGATGCATGCAGGA	SC_M	-0.160677	-1.343	FALSE	FALSE	FALSE
scg_2_N61GCCGATGGTTCTTGCC	SC_NM	-0.156178	-0.485573	FALSE	FALSE	FALSE
scg_2_N61GCCGATGTCTTCGTAT	SC_NM	-0.204008	-0.04101	FALSE	FALSE	FALSE
scg_2_N61GCCGTGAAGAGGTCGT	SC_NM	-0.205205	-0.111805	FALSE	FALSE	FALSE
scg_2_N61GCCGTGAAGCTAAATG	Microglia	-0.179327	-0.555872	FALSE	FALSE	FALSE
scg_2_N61GCCTGTTGTATGTGTC	SC_M	-0.172096	0.550842	FALSE	FALSE	FALSE
scg_2_N61GCGATCGCACACGGTC	SC_NM	-0.188193	0.125456	FALSE	FALSE	FALSE
scg_2_N61GCGGAAAGTCTACTGA	SC_NM	-0.215984	0.282614	FALSE	FALSE	FALSE
scg_2_N61GCGGAAATCACCTCGT	SC_NM	-0.213642	0.230099	FALSE	FALSE	FALSE
scg_2_N61GCGGATCAGCGTACAG	SC_M	-0.163129	-0.449921	FALSE	FALSE	FALSE
scg_2_N61GCGGATCTCAGGAAAT	Macrophages	-0.187123	-0.431336	FALSE	FALSE	FALSE
scg_2_N61GCGTTTCAGAGTGGCT	SC_M	-0.200679	-1.17967	FALSE	FALSE	FALSE
scg_2_N61GCTACCTAGGGTTAGC	SC_NM	-0.196581	0.150543	FALSE	FALSE	FALSE
scg_2_N61GCTGAATGTGCGTCGT	Endothelial cells	-0.00242382	-0.322133	FALSE	FALSE	FALSE
scg_2_N61GCTGAATTCCACTTTA	SC_M	-0.182794	-0.228896	FALSE	FALSE	FALSE
scg_2_N61GCTGCAGAGAATCTAG	SC_NM	-0.212767	-0.613959	FALSE	FALSE	FALSE
scg_2_N61GCTGCAGCAAATACGA	SC_NM	-0.195809	0.785743	FALSE	TRUE	FALSE
scg_2_N61GCTGCAGGTTGTATGC	DCs	-0.223157	-0.371213	FALSE	FALSE	FALSE
scg_2_N61GCTGGGTTCATGAGTC	Endothelial cells	-0.685014	1.02767	FALSE	TRUE	FALSE
scg_2_N61GCTTCACGTCCGACGT	SC_NM	-0.230175	-0.459804	FALSE	FALSE	FALSE
scg_2_N61GCTTGGGGTAGGGTAC	SC_NM	-0.16589	-0.0184307	FALSE	FALSE	FALSE
scg_2_N61GCTTGGGGTCCTCCTA	Macrophages	-0.176402	-0.398321	FALSE	FALSE	FALSE
scg_2_N61GCTTGGGGTTGTTGTG	Endothelial cells	7.088	1.58458	TRUE	TRUE	TRUE
scg_2_N61GCTTTCGTCCATTTGT	SC_M	-0.140201	-0.461539	FALSE	FALSE	FALSE
scg_2_N61GGAACCCCACCAGTAT	SC_NM	-0.158708	-0.177946	FALSE	FALSE	FALSE
scg_2_N61GGAATGGGTGCTCCGA	SC_M	-0.15712	-0.30859	FALSE	FALSE	FALSE
scg_2_N61GGACGTCCATGGACAG	SC_M	-0.133647	-0.354495	FALSE	FALSE	FALSE
scg_2_N61GGACGTCTCACTTGGA	SC_NM	-0.21879	0.380782	FALSE	FALSE	FALSE
scg_2_N61GGAGAACCAGCTGTTA	Neurons	-0.173844	-0.3148	FALSE	FALSE	FALSE
scg_2_N61GGAGAACGTTGAATCC	SC_M	-0.192668	-1.34322	FALSE	FALSE	FALSE
scg_2_N61GGAGATGGTCTGATCA	Endothelial cells	8.25668	0.163406	TRUE	FALSE	FALSE
scg_2_N61GGAGCAAAGCACTAAA	Endothelial cells	0.587629	3.35308	FALSE	TRUE	FALSE
scg_2_N61GGAGCAATCCATAGAC	Macrophages	-0.191172	-0.221987	FALSE	FALSE	FALSE
scg_2_N61GGAGCAATCTACCACC	SC_M	-0.238759	-1.25622	FALSE	FALSE	FALSE
scg_2_N61GGAGGATCACATTCGA	SC_NM	-0.200091	0.127066	FALSE	FALSE	FALSE
scg_2_N61GGAGGATTCCGTAATG	DCs	-0.25265	-0.334078	FALSE	FALSE	FALSE
scg_2_N61GGAGGTATCGACATAC	SC_NM	-0.187194	0.416693	FALSE	FALSE	FALSE
scg_2_N61GGATCTACATGTGCTA	Macrophages	-0.159956	0.107705	FALSE	FALSE	FALSE
scg_2_N61GGATCTAGTCAACATC	SC_M	-0.0614832	-0.602679	FALSE	FALSE	FALSE
scg_2_N61GGATGTTAGCTGACAG	SC_M	-0.178889	-0.507709	FALSE	FALSE	FALSE
scg_2_N61GGATGTTGTATGCGGA	SC_NM	-0.215791	0.313566	FALSE	FALSE	FALSE
scg_2_N61GGCAGTCGTGTCTAAC	Endothelial cells	1.13517	2.80135	TRUE	TRUE	TRUE
scg_2_N61GGCGTCAAGGCTTAAA	Macrophages	-0.188642	-0.0879795	FALSE	FALSE	FALSE
scg_2_N61GGCGTCACAATCGAAA	SC_M	-0.238286	-1.01612	FALSE	FALSE	FALSE
scg_2_N61GGCGTCACAGTCCCGA	SC_NM	-0.219312	-0.580381	FALSE	FALSE	FALSE
scg_2_N61GGCTGTGCATAACCCA	SC_M	-0.164165	-0.408806	FALSE	FALSE	FALSE
scg_2_N61GGCTGTGGTGCTCTTC	Microglia	-0.168583	-0.409561	FALSE	FALSE	FALSE
scg_2_N61GGCTTGGAGTAGGCCA	SC_M	-0.144795	-0.625554	FALSE	FALSE	FALSE
scg_2_N61GGCTTTCAGTTTCAGC	Endothelial cells	9.12839	-0.0165996	TRUE	FALSE	FALSE
scg_2_N61GGCTTTCGTGAGCGAT	Tregs	-0.156603	-0.273468	FALSE	FALSE	FALSE
scg_2_N61GGCTTTCGTTGTGGAG	Pericytes	-0.181844	-0.367135	FALSE	FALSE	FALSE
scg_2_N61GGCTTTCTCCTAGCCT	SC_M	-0.181037	0.37083	FALSE	FALSE	FALSE
scg_2_N61GGGACTCCACTTACAG	SC_NM	-0.205596	0.0542589	FALSE	FALSE	FALSE
scg_2_N61GGGACTCTCAGGGTAG	SC_NM	-0.199279	-0.429727	FALSE	FALSE	FALSE
scg_2_N61GGGAGATGTAACATCC	Endothelial cells	2.48131	0.251493	TRUE	FALSE	FALSE
scg_2_N61GGGAGTACATCGGAAG	SC_NM	-0.198182	-0.327528	FALSE	FALSE	FALSE
scg_2_N61GGGAGTAGTTTACGTG	Macrophages	-0.1777	-0.352897	FALSE	FALSE	FALSE
scg_2_N61GGGAGTATCATGTCTT	Pericytes	-0.19106	-0.443999	FALSE	FALSE	FALSE
scg_2_N61GGGAGTATCCTCTTTC	Macrophages	-0.151191	-0.283449	FALSE	FALSE	FALSE
scg_2_N61GGGATCCGTACAAAGT	Macrophages	-0.178152	-0.286268	FALSE	FALSE	FALSE
scg_2_N61GGGATCCTCTCTAAGG	Endothelial cells	8.04146	0.0262092	TRUE	FALSE	FALSE
scg_2_N61GGGATGATCCATTCGC	Endothelial cells	1.68859	2.73284	TRUE	TRUE	TRUE
scg_2_N61GGGATGATCCCAGTGG	Macrophages	-0.157176	-0.326846	FALSE	FALSE	FALSE
scg_2_N61GGGCCATAGACTCGAG	SC_NM	-0.223898	-0.125306	FALSE	FALSE	FALSE
scg_2_N61GGGCGTTGTCTGTGCG	SC_NM	-0.204725	-0.0333228	FALSE	FALSE	FALSE
scg_2_N61GGGCTACAGCCTCTTC	SC_NM	-0.218322	0.364057	FALSE	FALSE	FALSE
scg_2_N61GGGCTACGTCGAGTTT	SC_NM	-0.154484	-0.325449	FALSE	FALSE	FALSE
scg_2_N61GGGTAGACAGTCAGCC	SC_M	0.315276	-0.541393	FALSE	FALSE	FALSE
scg_2_N61GGGTAGACATTAAGCC	Macrophages	-0.163827	-0.316893	FALSE	FALSE	FALSE
scg_2_N61GGGTATTCACAAGCAG	Pericytes	-0.131525	-0.406795	FALSE	FALSE	FALSE
scg_2_N61GGGTCACAGAAGTCTA	Macrophages	-0.170664	-0.37506	FALSE	FALSE	FALSE
scg_2_N61GGGTCACCAGAGAATT	SC_M	-0.149287	-0.343052	FALSE	FALSE	FALSE
scg_2_N61GGGTCACGTGGTCCCA	SC_NM	-0.189382	-0.0211115	FALSE	FALSE	FALSE
scg_2_N61GGGTGTCGTGGAAATT	SC_NM	-0.191187	-0.392227	FALSE	FALSE	FALSE
scg_2_N61GGGTGTCTCATTCACT	SC_M	-0.166557	0.79143	FALSE	TRUE	FALSE
scg_2_N61GGGTTATTCCCAGTGG	SC_M	-0.104455	-0.306467	FALSE	FALSE	FALSE
scg_2_N61GGGTTTACAATTGTGC	Endothelial cells	0.487654	-0.342239	FALSE	FALSE	FALSE
scg_2_N61GGGTTTAGTCCTCAGG	Endothelial cells	9.97011	1.24491	TRUE	TRUE	TRUE
scg_2_N61GGGTTTATCCAGCCTT	SC_M	-0.177814	-0.481243	FALSE	FALSE	FALSE
scg_2_N61GGTAATCAGCCTCCAG	Macrophages	-0.184468	-0.255056	FALSE	FALSE	FALSE
scg_2_N61GGTAATCGTTATGACC	Macrophages	-0.165277	-0.338016	FALSE	FALSE	FALSE
scg_2_N61GGTAGAGAGTCATCCA	Endothelial cells	0.0275653	0.0946109	FALSE	FALSE	FALSE
scg_2_N61GGTCACGCACTCTGCT	Macrophages	-0.178803	-0.52932	FALSE	FALSE	FALSE
scg_2_N61GGTCACGCATCCGAGC	SC_NM	-0.21152	-0.332568	FALSE	FALSE	FALSE
scg_2_N61GGTGAAGGTAGTAAGT	SC_NM	-0.168444	-0.243353	FALSE	FALSE	FALSE
scg_2_N61GGTGGCTCACCGTGGT	SC_NM	-0.194123	0.072804	FALSE	FALSE	FALSE
scg_2_N61GGTGTTATCTGAGAAA	Endothelial cells	0.166839	0.277902	FALSE	FALSE	FALSE
scg_2_N61GGTTAACAGAAGCGGG	SC_M	-0.176572	-0.612413	FALSE	FALSE	FALSE
scg_2_N61GGTTAACAGCGCCTTG	SC_M	-0.148069	0.101558	FALSE	FALSE	FALSE
scg_2_N61GGTTAACTCCTATTTG	SC_NM	-0.206874	-0.161028	FALSE	FALSE	FALSE
scg_2_N61GGTTCTCAGATCCGAG	Macrophages	-0.171053	-0.332958	FALSE	FALSE	FALSE
scg_2_N61GGTTCTCAGGAAGTGA	SC_NM	-0.210168	-0.165626	FALSE	FALSE	FALSE
scg_2_N61GGTTCTCTCCTCCACA	SC_NM	-0.184953	-0.250622	FALSE	FALSE	FALSE
scg_2_N61GGTTGTAGTCGGAACA	SC_NM	-0.211244	0.604002	FALSE	FALSE	FALSE
scg_2_N61GGTTGTATCGTAACTG	SC_NM	-0.215558	1.53591	FALSE	TRUE	FALSE
scg_2_N61GTAACACAGAGCATAT	Macrophages	-0.157955	-0.19656	FALSE	FALSE	FALSE
scg_2_N61GTAACCAAGCGATGAC	SC_M	-0.168956	-0.703692	FALSE	FALSE	FALSE
scg_2_N61GTAACCAAGTGAGGCT	SC_NM	-0.204153	-0.59947	FALSE	FALSE	FALSE
scg_2_N61GTACAGTAGCTTCATG	SC_NM	-0.23411	1.3227	FALSE	TRUE	FALSE
scg_2_N61GTACAGTTCGCCACTT	SC_NM	-0.222201	0.156956	FALSE	FALSE	FALSE
scg_2_N61GTAGAAAAGGCCACTC	SC_NM	-0.206546	0.00953752	FALSE	FALSE	FALSE
scg_2_N61GTAGAAACAGGTTACT	Tregs	-0.1702	0.262264	FALSE	FALSE	FALSE
scg_2_N61GTAGAGGAGATAGGGA	Macrophages	-0.12856	-0.335175	FALSE	FALSE	FALSE
scg_2_N61GTAGAGGAGGGAGGAC	Neurons	-0.152583	-0.460631	FALSE	FALSE	FALSE
scg_2_N61GTAGAGGCATGTGGTT	Endothelial cells	2.36654	-0.0490095	TRUE	FALSE	FALSE
scg_2_N61GTAGAGGTCCACCCTA	SC_M	-0.179211	-0.342951	FALSE	FALSE	FALSE
scg_2_N61GTAGAGGTCGGTGCAC	Macrophages	-0.167953	-0.302251	FALSE	FALSE	FALSE
scg_2_N61GTAGCTAGTTGTCTAG	Endothelial cells	10.5135	0.0820291	TRUE	FALSE	FALSE
scg_2_N61GTAGGAGAGCGACATG	SC_NM	-0.15101	-0.29341	FALSE	FALSE	FALSE
scg_2_N61GTAGGAGGTATCCCAA	SC_M	-0.175145	-0.248825	FALSE	FALSE	FALSE
scg_2_N61GTAGGTTAGGGTGAGG	Tregs	-0.153199	-0.254371	FALSE	FALSE	FALSE
scg_2_N61GTAGGTTAGTCACTCA	Microglia	-0.155797	-0.370251	FALSE	FALSE	FALSE
scg_2_N61GTAGGTTCAGTCACGC	Endothelial cells	7.25799	-0.548371	TRUE	FALSE	FALSE
scg_2_N61GTAGTACCAGACTGCC	Endothelial cells	1.18052	1.32778	TRUE	TRUE	TRUE
scg_2_N61GTAGTACCAGTCTTCC	SC_NM	-0.208234	-0.261641	FALSE	FALSE	FALSE
scg_2_N61GTAGTACCATAGAATG	SC_M	-0.176777	-0.347543	FALSE	FALSE	FALSE
scg_2_N61GTATTGGCACATGAAA	SC_NM	-0.195286	-0.401256	FALSE	FALSE	FALSE
scg_2_N61GTCAAGTAGGTTAAAC	DCs	-0.231033	-0.331021	FALSE	FALSE	FALSE
scg_2_N61GTCAAGTCATAAGATG	SC_M	-0.0713953	-0.345795	FALSE	FALSE	FALSE
scg_2_N61GTCAAGTTCCGCGGAT	SC_NM	-0.210792	-0.487064	FALSE	FALSE	FALSE
scg_2_N61GTCACTCAGATGGCAC	SC_M	-0.137448	-0.325266	FALSE	FALSE	FALSE
scg_2_N61GTCACTCCAGCGGTTC	SC_NM	-0.192552	0.408169	FALSE	FALSE	FALSE
scg_2_N61GTCACTCCATGGGATG	SC_NM	-0.195492	0.224047	FALSE	FALSE	FALSE
scg_2_N61GTCAGCGAGCCGTTGC	SC_M	-0.152418	-0.0386387	FALSE	FALSE	FALSE
scg_2_N61GTCATGACAAGAAATC	DCs	-0.245383	0.149142	FALSE	FALSE	FALSE
scg_2_N61GTCATGACAAGTCCCG	SC_NM	-0.214403	-0.374911	FALSE	FALSE	FALSE
scg_2_N61GTCATTTAGTAAACGT	SC_NM	-0.203299	-0.302293	FALSE	FALSE	FALSE
scg_2_N61GTCATTTAGTAACAGT	DCs	-0.229593	-0.629203	FALSE	FALSE	FALSE
scg_2_N61GTCATTTGTATCGTTG	Endothelial cells	0.0211472	-0.467035	FALSE	FALSE	FALSE
scg_2_N61GTCCACTCAAATGAGT	SC_M	-0.14269	-0.378049	FALSE	FALSE	FALSE
scg_2_N61GTCGCGAAGCTTCATG	Macrophages	-0.181351	-0.316289	FALSE	FALSE	FALSE
scg_2_N61GTCGTTCAGGCGACAT	Endothelial cells	0.660411	-0.417268	FALSE	FALSE	FALSE
scg_2_N61GTCTACCCAGAACTAA	SC_NM	-0.183994	-0.218072	FALSE	FALSE	FALSE
scg_2_N61GTCTCACCATACTGAC	SC_NM	-0.170808	-0.397203	FALSE	FALSE	FALSE
[truncated: 33,827 more rows]
