# Supplementary material for: The perineurium integrates leptin with its sympathetic outflow to protect against obesity
Source: Nat Metab. 2026 Jul 13;8(7):1563–82. doi: 10.1038/s42255-026-01555-3 (PMC13400315; doi:10.1038/s42255-026-01555-3)
Supplement: Supplementary file 9 — Statistical source data. [file 42255_2026_1555_MOESM9_ESM.xlsx]

## Sheet: Figure3a_Lepr_Adrb2_source_data
cell.id	cell_type	Lepr	Adrb2	Lepr_thr	Adrb2_thr	co_occurent
scg_1_N61AAACCCAAGTTGCCTA	Macrophages	-0.178973	0.423793	FALSE	FALSE	FALSE
scg_1_N61AAACGAAGTAAGAACT	Pericytes	-0.192085	-0.217823	FALSE	FALSE	FALSE
scg_1_N61AAACGAAGTATCGTAC	SC_NM	-0.163688	-0.182589	FALSE	FALSE	FALSE
scg_1_N61AAACGCTCATGGCACC	Endothelial cells	0.360753	0.622363	FALSE	FALSE	FALSE
scg_1_N61AAAGGATAGATGTTAG	Macrophages	-0.161063	2.22985	FALSE	TRUE	FALSE
scg_1_N61AAAGGATGTCAAGGCA	Macrophages	-0.175875	0.112936	FALSE	FALSE	FALSE
scg_1_N61AAAGGGCGTGAATATG	SC_M	-0.141455	0.00514442	FALSE	FALSE	FALSE
scg_1_N61AAAGGTAAGCATTGTC	DCs	-0.215576	0.495836	FALSE	FALSE	FALSE
scg_1_N61AAAGGTATCGATTGAC	Endothelial cells	8.32132	1.71218	TRUE	TRUE	TRUE
scg_1_N61AAAGTCCGTCGCATTA	SC_NM	-0.210208	-0.115524	FALSE	FALSE	FALSE
scg_1_N61AAAGTCCTCGAACGGA	Macrophages	-0.168958	-0.0946157	FALSE	FALSE	FALSE
scg_1_N61AAAGTGACAGAGGAAA	DCs	-0.183919	0.396439	FALSE	FALSE	FALSE
scg_1_N61AAATGGACAATGGGTG	DCs	-0.229372	0.507386	FALSE	FALSE	FALSE
scg_1_N61AAATGGATCCTACGGG	SC_M	-0.164727	-0.0334625	FALSE	FALSE	FALSE
scg_1_N61AACAACCTCAACGCTA	Macrophages	-0.165004	1.8712	FALSE	TRUE	FALSE
scg_1_N61AACAAGATCAGAATAG	SC_NM	-0.219873	-0.235826	FALSE	FALSE	FALSE
scg_1_N61AACAAGATCCATTTCA	SC_M	-0.107658	-0.0411709	FALSE	FALSE	FALSE
scg_1_N61AACAGGGGTTACGATC	Pericytes	-0.176938	-0.19253	FALSE	FALSE	FALSE
scg_1_N61AACAGGGTCATTCCTA	Pericytes	-0.197904	-0.219773	FALSE	FALSE	FALSE
scg_1_N61AACCAACAGCCTTTCC	Tregs	-0.163951	0.405866	FALSE	FALSE	FALSE
scg_1_N61AACCAACAGGGCGAGA	SC_NM	-0.226153	-0.173148	FALSE	FALSE	FALSE
scg_1_N61AACCACAAGTTGTAGA	Endothelial cells	0.83821	0.0731918	TRUE	FALSE	FALSE
scg_1_N61AACCCAAGTAGTTCCA	DCs	-0.223553	1.15146	FALSE	TRUE	FALSE
scg_1_N61AACCTGACAAGACGAC	SC_M	-0.156399	-0.00336168	FALSE	FALSE	FALSE
scg_1_N61AACCTGAGTCGAGATG	Macrophages	-0.174623	1.03902	FALSE	TRUE	FALSE
scg_1_N61AACCTGAGTTGTTGTG	SC_NM	-0.184171	-0.685622	FALSE	FALSE	FALSE
scg_1_N61AACCTGATCTAGTTCT	Macrophages	-0.179445	4.82806	FALSE	TRUE	FALSE
scg_1_N61AACCTTTAGGCGATAC	SC_NM	-0.171888	0.127355	FALSE	FALSE	FALSE
scg_1_N61AACCTTTGTTCATCGA	SC_NM	-0.158951	0.469979	FALSE	FALSE	FALSE
scg_1_N61AACGGGACATTCACCC	SC_NM	-0.205029	-0.0713838	FALSE	FALSE	FALSE
scg_1_N61AACGGGATCACTACGA	Endothelial cells	10.4777	1.27345	TRUE	TRUE	TRUE
scg_1_N61AACGTCACATACAGGG	SC_NM	-0.164893	0.725293	FALSE	FALSE	FALSE
scg_1_N61AACTTCTCACAAGCAG	SC_M	-0.151447	0.0251015	FALSE	FALSE	FALSE
scg_1_N61AACTTCTGTTTGGGTT	SC_NM	-0.190285	-0.158887	FALSE	FALSE	FALSE
scg_1_N61AAGAACAAGAAGCTGC	SC_NM	-0.154779	0.0640749	FALSE	FALSE	FALSE
scg_1_N61AAGACTCAGTTGGAGC	DCs	-0.219876	0.7087	FALSE	FALSE	FALSE
scg_1_N61AAGACTCTCTATTGTC	Neurons	-0.506922	0.426358	FALSE	FALSE	FALSE
scg_1_N61AAGCGAGAGGCTCTCG	SC_NM	-0.198844	-0.0747636	FALSE	FALSE	FALSE
scg_1_N61AAGCGAGTCGTGGCTG	SC_NM	-0.196238	-0.365055	FALSE	FALSE	FALSE
scg_1_N61AAGCGTTAGTAGTCTC	SC_NM	-0.199489	-0.0599211	FALSE	FALSE	FALSE
scg_1_N61AAGGAATGTCGGTAAG	SC_NM	-0.213685	-0.021721	FALSE	FALSE	FALSE
scg_1_N61AAGGTAACAAATCAAG	SC_NM	-0.225757	0.0315275	FALSE	FALSE	FALSE
scg_1_N61AAGTACCAGGGATCTG	Macrophages	-0.37287	1.63376	FALSE	TRUE	FALSE
scg_1_N61AAGTGAAGTGCAGTGA	Macrophages	-0.178868	2.09497	FALSE	TRUE	FALSE
scg_1_N61AATAGAGGTTGCTGAT	SC_NM	-0.16876	0.499149	FALSE	FALSE	FALSE
scg_1_N61AATCACGAGGTTACAA	Endothelial cells	7.81573	2.22791	TRUE	TRUE	TRUE
scg_1_N61AATCACGCATCAGCTA	SC_M	-0.178669	-0.184599	FALSE	FALSE	FALSE
scg_1_N61AATCACGGTACCGTCG	SC_NM	-0.215925	0.0205066	FALSE	FALSE	FALSE
scg_1_N61AATCACGGTCAGTTTG	Macrophages	-0.163711	1.74564	FALSE	TRUE	FALSE
scg_1_N61AATCGACAGCTAATGA	SC_NM	-0.166986	-0.273506	FALSE	FALSE	FALSE
scg_1_N61AATCGTGAGCTATCTG	SC_NM	-0.21692	-0.0290132	FALSE	FALSE	FALSE
scg_1_N61AATCGTGAGCTGACCC	SC_NM	-0.215339	0.0654328	FALSE	FALSE	FALSE
scg_1_N61AATCGTGGTCCGGATC	SC_M	-0.150163	-0.244378	FALSE	FALSE	FALSE
scg_1_N61AATCGTGTCAAATGCC	Endothelial cells	4.01772	0.340461	TRUE	FALSE	FALSE
scg_1_N61AATGACCTCTCGGCTT	SC_NM	-0.19815	0.0720226	FALSE	FALSE	FALSE
scg_1_N61AATGGCTAGGCGATAC	Macrophages	-0.149238	2.69797	FALSE	TRUE	FALSE
scg_1_N61AATGGCTTCCGATAGT	Macrophages	-0.163197	3.89163	FALSE	TRUE	FALSE
scg_1_N61AATTCCTCAACCAACT	Neurons	-0.437278	0.379524	FALSE	FALSE	FALSE
scg_1_N61AATTCCTGTGAATAAC	SC_NM	-0.207568	0.161026	FALSE	FALSE	FALSE
scg_1_N61AATTTCCAGAGGCGGA	Neurons	-0.466032	0.437344	FALSE	FALSE	FALSE
scg_1_N61ACAAAGACACTGGCCA	SC_M	-0.189307	-0.144451	FALSE	FALSE	FALSE
scg_1_N61ACAACCAAGGTCATTC	DCs	-0.229691	-0.752851	FALSE	FALSE	FALSE
scg_1_N61ACAACCATCGTGACTA	Tregs	-0.150414	-0.105306	FALSE	FALSE	FALSE
scg_1_N61ACAAGCTCAAATCGGG	SC_M	-0.164872	0.0374498	FALSE	FALSE	FALSE
scg_1_N61ACACAGTTCGAAGGAC	SC_M	-0.106328	0.0293776	FALSE	FALSE	FALSE
scg_1_N61ACACCAACACCATAAC	Macrophages	-0.295806	1.82679	FALSE	TRUE	FALSE
scg_1_N61ACAGAAATCCGCATAA	Macrophages	-0.176345	0.390898	FALSE	FALSE	FALSE
scg_1_N61ACATCGATCTTTGATC	SC_NM	-0.208844	-0.25912	FALSE	FALSE	FALSE
scg_1_N61ACATTTCGTAGCGCTC	SC_NM	-0.242365	-0.158977	FALSE	FALSE	FALSE
scg_1_N61ACATTTCTCCGTATAG	Macrophages	-0.145885	0.899126	FALSE	TRUE	FALSE
scg_1_N61ACCAACACAGCGTTTA	Macrophages	-0.176962	0.664636	FALSE	FALSE	FALSE
scg_1_N61ACCACAAAGCAACCAG	SC_NM	-0.21051	-0.000817152	FALSE	FALSE	FALSE
scg_1_N61ACCATTTGTGCCTATA	SC_M	-0.190032	-0.269732	FALSE	FALSE	FALSE
scg_1_N61ACCCAAAAGAATAACC	DCs	-0.233267	-1.01534	FALSE	FALSE	FALSE
scg_1_N61ACCCTCAGTGTTGCCG	SC_NM	-0.190993	-0.45964	FALSE	FALSE	FALSE
scg_1_N61ACCCTTGAGGCATCTT	DCs	-0.218803	0.0705476	FALSE	FALSE	FALSE
scg_1_N61ACCGTTCAGACTTAAG	Endothelial cells	8.64317	1.8808	TRUE	TRUE	TRUE
scg_1_N61ACCGTTCAGTTGCGCC	Macrophages	-0.157869	1.34766	FALSE	TRUE	FALSE
scg_1_N61ACCTGAACACCATATG	SC_NM	-0.304637	-0.071871	FALSE	FALSE	FALSE
scg_1_N61ACCTGTCGTTAGGCTT	Macrophages	-0.176316	1.89952	FALSE	TRUE	FALSE
scg_1_N61ACGATCAAGTCACTCA	Macrophages	-0.166559	1.28938	FALSE	TRUE	FALSE
scg_1_N61ACGATCATCATGGAGG	Macrophages	-0.21236	1.199	FALSE	TRUE	FALSE
scg_1_N61ACGCACGAGCTTTCTT	Endothelial cells	0.565192	1.49963	FALSE	TRUE	FALSE
scg_1_N61ACGGAAGTCAGCAGAG	SC_NM	-0.185315	-0.232242	FALSE	FALSE	FALSE
scg_1_N61ACGGGTCCACATAGCT	SC_NM	-0.21732	-0.238566	FALSE	FALSE	FALSE
scg_1_N61ACGGGTCCAGGTGACA	SC_NM	-0.218996	-0.127423	FALSE	FALSE	FALSE
scg_1_N61ACGGGTCCATGTTACG	SC_NM	-0.203721	-0.107662	FALSE	FALSE	FALSE
scg_1_N61ACGGGTCGTTACCCAA	SC_M	-0.069199	0.0312592	FALSE	FALSE	FALSE
scg_1_N61ACGGTCGCAACAGATA	Macrophages	-0.149804	1.95374	FALSE	TRUE	FALSE
scg_1_N61ACGGTCGCATGACTAC	SC_NM	-0.223018	-0.183248	FALSE	FALSE	FALSE
scg_1_N61ACGGTCGTCCGCCTAT	SC_NM	-0.225358	0.159933	FALSE	FALSE	FALSE
scg_1_N61ACGGTCGTCGCTGCGA	Endothelial cells	1.20721	0.301672	TRUE	FALSE	FALSE
scg_1_N61ACGGTTACACACCGAC	Macrophages	-0.1359	1.66565	FALSE	TRUE	FALSE
scg_1_N61ACGGTTAGTCTGTAAC	DCs	-0.210475	0.488861	FALSE	FALSE	FALSE
scg_1_N61ACGGTTATCCTTCTAA	Endothelial cells	-0.0533879	0.928135	FALSE	TRUE	FALSE
scg_1_N61ACGTAACAGGACATCG	DCs	-0.157723	-0.0559047	FALSE	FALSE	FALSE
scg_1_N61ACGTAACAGTCTGCAT	SC_NM	-0.191653	-0.319119	FALSE	FALSE	FALSE
scg_1_N61ACGTAACTCACTGTCC	SC_M	-0.133497	0.0714575	FALSE	FALSE	FALSE
scg_1_N61ACGTAACTCCATCTGC	SC_NM	-0.2175	-0.17496	FALSE	FALSE	FALSE
scg_1_N61ACGTAACTCTCATGCC	Endothelial cells	12.1106	1.24708	TRUE	TRUE	TRUE
scg_1_N61ACGTAACTCTGACCCT	SC_NM	-0.22921	0.0719592	FALSE	FALSE	FALSE
scg_1_N61ACGTACACATTCCTCG	SC_NM	-0.224211	-0.133965	FALSE	FALSE	FALSE
scg_1_N61ACGTCCTGTGGAACCA	Neurons	-0.176282	-0.1719	FALSE	FALSE	FALSE
scg_1_N61ACGTTCCGTAGCTTAC	SC_M	-0.154583	0.0790644	FALSE	FALSE	FALSE
scg_1_N61ACTACGAGTAGCTCGC	SC_M	-0.174602	0.48503	FALSE	FALSE	FALSE
scg_1_N61ACTATCTCATTATGCG	SC_NM	-0.208882	-0.179276	FALSE	FALSE	FALSE
scg_1_N61ACTATGGGTTAGCGGA	Macrophages	-0.192067	0.79381	FALSE	TRUE	FALSE
scg_1_N61ACTCCCAGTCGCGTTG	Macrophages	-0.181461	1.37538	FALSE	TRUE	FALSE
scg_1_N61ACTCCCAGTTCTTCAT	SC_NM	-0.239827	-0.16233	FALSE	FALSE	FALSE
scg_1_N61ACTCCCATCTAGTTCT	Endothelial cells	7.3283	0.156233	TRUE	FALSE	FALSE
scg_1_N61ACTCTCGGTAGAAACT	DCs	-0.226914	0.297399	FALSE	FALSE	FALSE
scg_1_N61ACTGTCCTCCCAGCGA	SC_NM	-0.203818	0.40928	FALSE	FALSE	FALSE
scg_1_N61ACTGTGAAGTGGCCTC	Endothelial cells	-0.149586	-0.252785	FALSE	FALSE	FALSE
scg_1_N61ACTGTGATCGTGGGAA	SC_NM	-0.24644	-0.0947394	FALSE	FALSE	FALSE
scg_1_N61ACTTCCGGTCCCTAAA	Endothelial cells	0.691015	2.35906	FALSE	TRUE	FALSE
scg_1_N61ACTTCGCCATGTAACC	Macrophages	-0.191499	0.298218	FALSE	FALSE	FALSE
scg_1_N61ACTTCGCCATTCGGGC	SC_M	-0.155157	0.0457878	FALSE	FALSE	FALSE
scg_1_N61AGAAATGCAGTCTGGC	SC_M	-0.237289	0.184036	FALSE	FALSE	FALSE
scg_1_N61AGAAATGTCCGCGAGT	SC_NM	-0.206867	-0.289711	FALSE	FALSE	FALSE
scg_1_N61AGAACAAAGTCACTGT	Endothelial cells	7.64901	0.558576	TRUE	FALSE	FALSE
scg_1_N61AGAACAAGTTGTTTGG	Macrophages	-0.192734	2.06523	FALSE	TRUE	FALSE
scg_1_N61AGAAGCGGTTCGGTCG	Macrophages	-0.139803	0.606041	FALSE	FALSE	FALSE
scg_1_N61AGAAGCGTCGCATAGT	Macrophages	-0.198818	0.394788	FALSE	FALSE	FALSE
scg_1_N61AGAAGTACAGCACGAA	Endothelial cells	0.19209	1.12929	FALSE	TRUE	FALSE
scg_1_N61AGACAAAGTGTCGCTG	DCs	-0.219161	-0.0533658	FALSE	FALSE	FALSE
scg_1_N61AGACAAATCGAACACT	SC_NM	-0.211338	-0.249325	FALSE	FALSE	FALSE
scg_1_N61AGACACTGTATTGAGA	Macrophages	-0.165091	2.08913	FALSE	TRUE	FALSE
scg_1_N61AGACAGGAGCGCCATC	SC_NM	-0.158846	0.0718144	FALSE	FALSE	FALSE
scg_1_N61AGACAGGGTATGGTAA	SC_M	-0.154988	-0.0912845	FALSE	FALSE	FALSE
scg_1_N61AGACTCATCACCTGGG	Macrophages	-0.174545	0.801056	FALSE	TRUE	FALSE
scg_1_N61AGAGAGCCAACACTAC	Microglia	-0.195187	0.741534	FALSE	FALSE	FALSE
scg_1_N61AGAGCCCCAGCTCTGG	SC_M	-0.221678	0.210208	FALSE	FALSE	FALSE
scg_1_N61AGATCCAAGTGTTGTC	Pericytes	-0.190531	-0.211134	FALSE	FALSE	FALSE
scg_1_N61AGATCGTAGGCCTTCG	Macrophages	-0.186037	0.523766	FALSE	FALSE	FALSE
scg_1_N61AGATCGTGTCTTAGTG	Macrophages	-0.186742	1.37348	FALSE	TRUE	FALSE
scg_1_N61AGATCGTTCGTCAAAC	SC_NM	-0.213758	-0.26191	FALSE	FALSE	FALSE
scg_1_N61AGATGAAAGTCAATCC	SC_NM	-0.188066	-0.104295	FALSE	FALSE	FALSE
scg_1_N61AGATGAAGTCTCAAGT	SC_NM	-0.239299	-0.343162	FALSE	FALSE	FALSE
scg_1_N61AGCATCAAGTCTAGCT	SC_NM	-0.150524	0.141452	FALSE	FALSE	FALSE
scg_1_N61AGCATCAGTATGCTAC	SC_NM	-0.229959	-0.122962	FALSE	FALSE	FALSE
scg_1_N61AGCCACGTCGCACGAC	SC_NM	-0.162666	-0.273494	FALSE	FALSE	FALSE
scg_1_N61AGCCAGCTCCCTGGTT	SC_NM	-0.223277	-0.199186	FALSE	FALSE	FALSE
scg_1_N61AGCGATTCAAGTGGGT	Endothelial cells	1.64684	0.733415	TRUE	FALSE	FALSE
scg_1_N61AGCGATTCACCGCTGA	SC_M	-0.193071	-0.00978136	FALSE	FALSE	FALSE
scg_1_N61AGCGATTTCCTTGGAA	Neurons	-0.337481	1.1018	FALSE	TRUE	FALSE
scg_1_N61AGCGTATCATGTGGTT	SC_M	-0.251418	-0.190956	FALSE	FALSE	FALSE
scg_1_N61AGCTACAGTCGTGGTC	SC_NM	-0.233998	-0.210293	FALSE	FALSE	FALSE
scg_1_N61AGCTACATCCGGCAAC	SC_NM	-0.213763	-0.0537042	FALSE	FALSE	FALSE
scg_1_N61AGCTACATCGTCGACG	Macrophages	-0.154814	3.79574	FALSE	TRUE	FALSE
scg_1_N61AGCTCAAGTAAGTTAG	DCs	-0.220416	0.480502	FALSE	FALSE	FALSE
scg_1_N61AGGAAATGTACGACTT	Endothelial cells	0.495495	0.0375106	FALSE	FALSE	FALSE
scg_1_N61AGGAAATTCGTGTGAT	SC_NM	-0.201013	-0.101137	FALSE	FALSE	FALSE
scg_1_N61AGGACGAAGGATGGCT	Endothelial cells	0.69494	0.590699	FALSE	FALSE	FALSE
scg_1_N61AGGAGGTAGTTGTACC	Macrophages	-0.187463	1.19054	FALSE	TRUE	FALSE
scg_1_N61AGGATAAGTGTATACC	DCs	-0.226447	0.0362608	FALSE	FALSE	FALSE
scg_1_N61AGGATCTAGGTGGTTG	Pericytes	-0.187295	-0.210721	FALSE	FALSE	FALSE
scg_1_N61AGGATCTCAGTCGCAC	DCs	-0.183652	-0.00361829	FALSE	FALSE	FALSE
scg_1_N61AGGCCACAGATCGACG	DCs	-0.365466	1.88254	FALSE	TRUE	FALSE
scg_1_N61AGGCCACTCGGCATCG	SC_NM	-0.214401	-0.0417796	FALSE	FALSE	FALSE
scg_1_N61AGGGCTCTCATTGCCC	Endothelial cells	7.00474	0.505047	TRUE	FALSE	FALSE
scg_1_N61AGGGTCCAGCCTTTCC	SC_NM	-0.171572	0.820442	FALSE	TRUE	FALSE
scg_1_N61AGGGTCCGTGCGGTAA	Endothelial cells	0.146402	-0.0720898	FALSE	FALSE	FALSE
scg_1_N61AGGGTGACAGGTCAGA	SC_NM	-0.216492	-0.00462664	FALSE	FALSE	FALSE
scg_1_N61AGGTAGGAGTAACCGG	SC_NM	-0.176357	-0.23035	FALSE	FALSE	FALSE
scg_1_N61AGGTAGGTCCTTGACC	SC_NM	-0.202126	-0.0557697	FALSE	FALSE	FALSE
scg_1_N61AGGTAGGTCGTACCTC	Pericytes	-0.20449	-0.191091	FALSE	FALSE	FALSE
scg_1_N61AGGTCTAAGGATACGC	SC_NM	-0.175895	2.13435	FALSE	TRUE	FALSE
scg_1_N61AGGTCTATCAAGCTGT	SC_NM	-0.159797	0.221368	FALSE	FALSE	FALSE
scg_1_N61AGGTTGTCACGGTGTC	Microglia	-0.23202	2.00362	FALSE	TRUE	FALSE
scg_1_N61AGTAACCAGGCCTGAA	SC_NM	-0.184628	-0.122967	FALSE	FALSE	FALSE
scg_1_N61AGTAACCAGTACAGAT	SC_NM	-0.20916	-0.117943	FALSE	FALSE	FALSE
scg_1_N61AGTAACCCATCAGCAT	SC_M	-0.162281	0.0137324	FALSE	FALSE	FALSE
scg_1_N61AGTAACCTCTTGGCTC	Pericytes	-0.178583	-0.197355	FALSE	FALSE	FALSE
scg_1_N61AGTACCACAGGACGAT	SC_NM	-0.21284	-0.253124	FALSE	FALSE	FALSE
scg_1_N61AGTACCATCAACTGGT	Macrophages	-0.151524	0.547257	FALSE	FALSE	FALSE
scg_1_N61AGTAGTCGTGCTATTG	SC_NM	-0.21541	-0.182213	FALSE	FALSE	FALSE
scg_1_N61AGTAGTCTCCCAAGCG	SC_NM	-0.161484	-0.24664	FALSE	FALSE	FALSE
scg_1_N61AGTCAACGTGGTATGG	DCs	-0.234669	0.362995	FALSE	FALSE	FALSE
scg_1_N61AGTCACACACGCTGCA	SC_NM	-0.157275	0.826013	FALSE	TRUE	FALSE
scg_1_N61AGTCACACACGGGCTT	Endothelial cells	0.0432205	0.874911	FALSE	TRUE	FALSE
scg_1_N61AGTCACATCGGCATTA	SC_M	-0.164095	0.117626	FALSE	FALSE	FALSE
scg_1_N61AGTCATGCACCCTGAG	Macrophages	-0.191505	0.495968	FALSE	FALSE	FALSE
scg_1_N61AGTCTCCAGTTTCGGT	SC_M	-0.160006	0.32688	FALSE	FALSE	FALSE
scg_1_N61AGTCTCCGTCGAACAG	SC_NM	-0.140889	-0.177991	FALSE	FALSE	FALSE
scg_1_N61AGTGACTTCGAGTTGT	Endothelial cells	6.67927	0.366687	TRUE	FALSE	FALSE
scg_1_N61AGTGATCCACAGAAGC	Endothelial cells	0.364109	0.020167	FALSE	FALSE	FALSE
scg_1_N61AGTGATCTCCCGAAAT	SC_M	-0.150808	-0.0371419	FALSE	FALSE	FALSE
scg_1_N61AGTGCCGGTTCGTAAC	Macrophages	-0.155701	2.55369	FALSE	TRUE	FALSE
scg_1_N61AGTGTTGGTATGCTAC	SC_NM	-0.225331	-0.16467	FALSE	FALSE	FALSE
scg_1_N61AGTTCGAGTATCATGC	SC_NM	-0.216807	-0.0650674	FALSE	FALSE	FALSE
scg_1_N61ATACCGAGTCCTCCTA	SC_M	-0.175118	-0.103945	FALSE	FALSE	FALSE
scg_1_N61ATACCTTAGCAGGCAT	SC_NM	-0.20577	0.0125188	FALSE	FALSE	FALSE
scg_1_N61ATACCTTCACTGGAAG	Microglia	-0.164158	2.92189	FALSE	TRUE	FALSE
scg_1_N61ATACTTCTCACTTATC	SC_NM	-0.199635	-0.19123	FALSE	FALSE	FALSE
scg_1_N61ATAGAGACAATGAAAC	SC_NM	-0.189405	-0.357253	FALSE	FALSE	FALSE
scg_1_N61ATAGAGATCCTTCGAC	SC_M	-0.154647	0.0401613	FALSE	FALSE	FALSE
scg_1_N61ATAGGCTGTTGTACGT	SC_NM	-0.213028	0.516267	FALSE	FALSE	FALSE
scg_1_N61ATATCCTGTTAGAAAC	DCs	-0.24153	0.225029	FALSE	FALSE	FALSE
scg_1_N61ATCACAGAGAACTTCC	SC_M	-0.191872	-1.08424	FALSE	FALSE	FALSE
scg_1_N61ATCACAGTCTCGCAGG	SC_M	-0.151697	0.0811421	FALSE	FALSE	FALSE
scg_1_N61ATCACGATCTCCAATT	Microglia	-0.16999	3.0157	FALSE	TRUE	FALSE
scg_1_N61ATCACTTTCTAGCCAA	SC_NM	-0.224732	-0.105532	FALSE	FALSE	FALSE
scg_1_N61ATCAGGTAGCATCAAA	DCs	-0.223372	0.676207	FALSE	FALSE	FALSE
scg_1_N61ATCAGGTGTCTGATCA	Endothelial cells	0.351376	0.125352	FALSE	FALSE	FALSE
scg_1_N61ATCAGGTTCTCGTTTA	Microglia	-0.158478	2.78441	FALSE	TRUE	FALSE
scg_1_N61ATCATTCCATCGAAGG	Macrophages	-0.181498	3.00897	FALSE	TRUE	FALSE
scg_1_N61ATCATTCGTGACTCTA	SC_M	-0.0293715	0.189829	FALSE	FALSE	FALSE
scg_1_N61ATCCACCAGGAGAGTA	Endothelial cells	0.370831	0.449527	FALSE	FALSE	FALSE
scg_1_N61ATCCACCAGGTCCCTG	DCs	-0.226051	0.487454	FALSE	FALSE	FALSE
scg_1_N61ATCCATTGTGGCTGAA	Pericytes	-0.192987	-0.211172	FALSE	FALSE	FALSE
scg_1_N61ATCCCTGGTACACTCA	SC_NM	-0.206206	-0.0389332	FALSE	FALSE	FALSE
scg_1_N61ATCCGTCCAGCGGATA	SC_M	-0.161857	-0.0494749	FALSE	FALSE	FALSE
scg_1_N61ATCGATGCATACCGTA	Macrophages	-0.162509	0.910409	FALSE	TRUE	FALSE
scg_1_N61ATCGATGGTAACCAGG	DCs	-0.224959	0.830976	FALSE	TRUE	FALSE
scg_1_N61ATCGGCGAGAAGGTAG	Microglia	-0.169956	-0.691986	FALSE	FALSE	FALSE
scg_1_N61ATCGGCGGTTAGGAGC	SC_NM	-0.21603	-0.148506	FALSE	FALSE	FALSE
scg_1_N61ATCGTAGCAGCAGTAG	Macrophages	-0.188014	2.27792	FALSE	TRUE	FALSE
scg_1_N61ATCGTAGTCACAATGC	Tregs	-0.160567	0.115336	FALSE	FALSE	FALSE
scg_1_N61ATCGTCCTCAAAGGTA	SC_NM	-0.218853	-0.19442	FALSE	FALSE	FALSE
scg_1_N61ATCGTCCTCGCCAATA	SC_NM	-0.213058	-0.127758	FALSE	FALSE	FALSE
scg_1_N61ATCGTGACATCGCCTT	SC_NM	-0.21207	0.218473	FALSE	FALSE	FALSE
scg_1_N61ATCTTCATCCCTGGTT	Neurons	-0.411428	-0.082274	FALSE	FALSE	FALSE
scg_1_N61ATGACCATCAAGAAAC	SC_M	-0.163522	0.0327811	FALSE	FALSE	FALSE
scg_1_N61ATGAGTCAGTCCTACA	Endothelial cells	8.34044	0.321358	TRUE	FALSE	FALSE
scg_1_N61ATGAGTCGTCTGTTAG	SC_M	-0.158155	-0.025515	FALSE	FALSE	FALSE
scg_1_N61ATGAGTCGTGGCTTGC	SC_M	-0.124746	0.518399	FALSE	FALSE	FALSE
scg_1_N61ATGAGTCGTTCTAACG	Endothelial cells	11.0011	1.2824	TRUE	TRUE	TRUE
scg_1_N61ATGAGTCTCCTAAACG	Endothelial cells	3.07334	-0.120172	TRUE	FALSE	FALSE
scg_1_N61ATGATCGCAGATTTCG	Macrophages	-0.161332	0.401322	FALSE	FALSE	FALSE
scg_1_N61ATGCATGAGATGTTGA	Endothelial cells	5.05392	0.537493	TRUE	FALSE	FALSE
scg_1_N61ATGCATGAGTTACTCG	Macrophages	-0.174135	1.45647	FALSE	TRUE	FALSE
scg_1_N61ATGCATGGTGGTTCTA	SC_M	-0.181924	-0.0260692	FALSE	FALSE	FALSE
scg_1_N61ATGCCTCCAAAGTGTA	SC_M	-0.165596	-0.0158925	FALSE	FALSE	FALSE
scg_1_N61ATGCGATAGCGGTAAC	Macrophages	-0.15117	6.80138	FALSE	TRUE	FALSE
scg_1_N61ATGCGATCAATAGAGT	DCs	-0.19083	0.110946	FALSE	FALSE	FALSE
scg_1_N61ATGGATCCATCCGTGG	SC_NM	-0.165027	-0.160416	FALSE	FALSE	FALSE
scg_1_N61ATGGTTGGTTCGGTTA	Pericytes	-0.180917	-0.203616	FALSE	FALSE	FALSE
scg_1_N61ATGTCTTAGACCCTTA	Tregs	-0.153175	0.0449924	FALSE	FALSE	FALSE
scg_1_N61ATGTCTTCAATAAGGT	SC_NM	-0.2035	-0.132869	FALSE	FALSE	FALSE
scg_1_N61ATGTCTTTCTAGTTCT	SC_NM	-0.219994	-0.254284	FALSE	FALSE	FALSE
scg_1_N61ATTACCTGTGCCCAGT	SC_NM	-0.205169	-0.106226	FALSE	FALSE	FALSE
scg_1_N61ATTCACTGTGGTGATG	Macrophages	-0.181977	2.8686	FALSE	TRUE	FALSE
scg_1_N61ATTCACTTCCAGTACA	SC_NM	-0.219767	-0.166469	FALSE	FALSE	FALSE
scg_1_N61ATTCACTTCTTCCAGC	Macrophages	-0.238483	3.9579	FALSE	TRUE	FALSE
scg_1_N61ATTCCATCAACCAATC	SC_M	-0.121468	0.254232	FALSE	FALSE	FALSE
scg_1_N61ATTCCCGCATTAGGCT	Macrophages	-0.173139	2.52406	FALSE	TRUE	FALSE
scg_1_N61ATTCCCGGTTGCTAGT	Tregs	-0.14822	0.0344195	FALSE	FALSE	FALSE
scg_1_N61ATTCGTTTCCCGAGAC	Endothelial cells	1.31884	0.481107	TRUE	FALSE	FALSE
scg_1_N61ATTCTACGTAGACTGG	Tregs	-0.158672	0.572936	FALSE	FALSE	FALSE
scg_1_N61ATTCTTGAGCGACCCT	SC_NM	-0.239093	0.156382	FALSE	FALSE	FALSE
scg_1_N61ATTGGGTAGTAGGGTC	SC_NM	-0.212618	-0.20533	FALSE	FALSE	FALSE
scg_1_N61ATTGGGTGTCACCTTC	SC_NM	-0.214179	-0.184973	FALSE	FALSE	FALSE
scg_1_N61ATTGTTCAGATACATG	Macrophages	-0.152902	3.42514	FALSE	TRUE	FALSE
scg_1_N61ATTGTTCGTAGTCTTG	SC_M	-0.263801	-0.00966372	FALSE	FALSE	FALSE
scg_1_N61ATTGTTCGTCTGTCCT	SC_NM	-0.199534	0.0540266	FALSE	FALSE	FALSE
scg_1_N61ATTGTTCTCTAGATCG	SC_M	-0.148441	-0.0692956	FALSE	FALSE	FALSE
scg_1_N61ATTTACCGTCGAATGG	DCs	-0.248736	-0.18947	FALSE	FALSE	FALSE
scg_1_N61ATTTCACTCACCATAG	Macrophages	-0.179728	1.16614	FALSE	TRUE	FALSE
scg_1_N61ATTTCTGTCAAAGGTA	Endothelial cells	4.85722	0.138763	TRUE	FALSE	FALSE
scg_1_N61CAAAGAAGTGACGCCT	SC_NM	-0.213383	-0.184568	FALSE	FALSE	FALSE
scg_1_N61CAAAGAAGTGTGTACT	Macrophages	-0.130684	5.92227	FALSE	TRUE	FALSE
scg_1_N61CAACAGTGTGGCTAGA	SC_M	-0.18226	-0.178759	FALSE	FALSE	FALSE
scg_1_N61CAACAGTGTTTACTTC	SC_M	-0.159711	0.115347	FALSE	FALSE	FALSE
scg_1_N61CAACCAACACCGGAAA	SC_M	-0.168206	-0.132579	FALSE	FALSE	FALSE
scg_1_N61CAACCAATCTAGCATG	SC_NM	-0.228443	-0.606023	FALSE	FALSE	FALSE
scg_1_N61CAACGGCTCAATGTCG	Endothelial cells	0.693185	0.663274	FALSE	FALSE	FALSE
scg_1_N61CAACGGCTCTCAGTCC	Endothelial cells	0.583071	-0.113485	FALSE	FALSE	FALSE
scg_1_N61CAAGACTGTCCCGCAA	SC_NM	-0.16179	-0.136979	FALSE	FALSE	FALSE
scg_1_N61CAAGACTGTTCTCTCG	Macrophages	-0.171455	0.653964	FALSE	FALSE	FALSE
scg_1_N61CAAGAGGAGTAAACTG	SC_NM	-0.151297	0.263138	FALSE	FALSE	FALSE
scg_1_N61CAAGCTAAGTACGTCT	Endothelial cells	0.262674	-0.482463	FALSE	FALSE	FALSE
scg_1_N61CAAGCTACATACACCA	Endothelial cells	-0.615922	-0.215319	FALSE	FALSE	FALSE
scg_1_N61CAAGCTATCCTGGGAC	Endothelial cells	1.18037	0.34609	TRUE	FALSE	FALSE
scg_1_N61CAATACGAGTGCCCGT	Endothelial cells	8.60898	-0.107459	TRUE	FALSE	FALSE
scg_1_N61CAATCGACAACGTATC	Neurons	-0.447966	-0.214212	FALSE	FALSE	FALSE
scg_1_N61CAATCGAGTCGTGTTA	Macrophages	-0.279048	0.0333589	FALSE	FALSE	FALSE
scg_1_N61CAATGACCATACCAGT	Endothelial cells	0.174166	-0.114767	FALSE	FALSE	FALSE
scg_1_N61CAATTTCAGTTGCGCC	SC_M	-0.191793	-0.44555	FALSE	FALSE	FALSE
scg_1_N61CACAACATCATCCTAT	Endothelial cells	9.63412	1.08071	TRUE	TRUE	TRUE
scg_1_N61CACAGATTCATCACCC	DCs	-0.1533	-0.159493	FALSE	FALSE	FALSE
scg_1_N61CACAGGCCAAACCATC	Endothelial cells	1.5134	0.296688	TRUE	FALSE	FALSE
scg_1_N61CACAGGCTCGGACTGC	SC_NM	-0.199375	-0.151444	FALSE	FALSE	FALSE
scg_1_N61CACATGATCATCGCAA	DCs	-0.231092	-0.0401228	FALSE	FALSE	FALSE
scg_1_N61CACCAAAAGACTAAGT	Pericytes	-0.20219	-0.199928	FALSE	FALSE	FALSE
scg_1_N61CACCAAACACCTGCTT	SC_NM	-0.195411	-0.0459071	FALSE	FALSE	FALSE
scg_1_N61CACCAAAGTCTCGCGA	SC_NM	-0.175544	0.0296064	FALSE	FALSE	FALSE
scg_1_N61CACCGTTAGGAACGCT	SC_NM	-0.212359	0.118446	FALSE	FALSE	FALSE
scg_1_N61CACGGGTCACTCCTTG	Macrophages	-0.20257	1.67554	FALSE	TRUE	FALSE
scg_1_N61CACGGGTTCTCTCTAA	DCs	-0.253558	0.106387	FALSE	FALSE	FALSE
scg_1_N61CACGTGGTCCCTGTTG	SC_NM	-0.238866	-0.0851104	FALSE	FALSE	FALSE
scg_1_N61CACGTTCAGTCGCTAT	SC_M	-0.184483	-0.162645	FALSE	FALSE	FALSE
scg_1_N61CACGTTCCAAATGCTC	Endothelial cells	3.14469	0.796795	TRUE	TRUE	TRUE
scg_1_N61CACGTTCCATAAGCAA	SC_NM	-0.229166	0.306095	FALSE	FALSE	FALSE
scg_1_N61CACTAAGTCGGCATCG	Macrophages	-0.181907	1.17704	FALSE	TRUE	FALSE
scg_1_N61CACTGAAGTTAGTTCG	SC_NM	-0.224139	0.0358525	FALSE	FALSE	FALSE
scg_1_N61CACTGGGAGTACCGGA	Endothelial cells	6.53865	1.27133	TRUE	TRUE	TRUE
scg_1_N61CACTGGGCATCTCGTC	SC_M	-0.17202	-0.220418	FALSE	FALSE	FALSE
scg_1_N61CACTGGGGTCTCACGG	Macrophages	-0.165437	0.306365	FALSE	FALSE	FALSE
scg_1_N61CACTGTCTCTGGGAGA	SC_M	-0.688466	-0.145273	FALSE	FALSE	FALSE
scg_1_N61CACTTCGAGTTGCTGT	SC_M	-0.132206	0.200672	FALSE	FALSE	FALSE
scg_1_N61CACTTCGTCAAGAGGC	SC_NM	-0.207511	0.0211337	FALSE	FALSE	FALSE
scg_1_N61CAGAGCCTCCGACGGT	Pericytes	-0.0858354	-0.1801	FALSE	FALSE	FALSE
scg_1_N61CAGATCAGTCGCAACC	Pericytes	-0.208057	-0.275751	FALSE	FALSE	FALSE
scg_1_N61CAGATTGCAATTAGGA	SC_NM	-0.221928	-0.183412	FALSE	FALSE	FALSE
scg_1_N61CAGCAGCCATGAAAGT	SC_M	0.192857	0.615043	FALSE	FALSE	FALSE
scg_1_N61CAGCAGCGTTTGACAC	SC_NM	-0.189719	-0.146315	FALSE	FALSE	FALSE
scg_1_N61CAGCCAGAGGCAGGGA	SC_NM	-0.212077	0.0707148	FALSE	FALSE	FALSE
scg_1_N61CAGCCAGAGGTGCTTT	SC_NM	-0.179514	-0.112146	FALSE	FALSE	FALSE
scg_1_N61CAGCCAGTCTACAGGT	DCs	-0.229527	0.43013	FALSE	FALSE	FALSE
scg_1_N61CAGCGTGAGAATCTAG	Pericytes	-0.162014	-0.208778	FALSE	FALSE	FALSE
scg_1_N61CAGCGTGCATTCGATG	SC_NM	-0.153344	0.167482	FALSE	FALSE	FALSE
scg_1_N61CAGGCCACAGTTTCAG	SC_NM	-0.22289	-0.339987	FALSE	FALSE	FALSE
scg_1_N61CAGTGCGGTGAACCGA	Microglia	-0.155931	2.87193	FALSE	TRUE	FALSE
scg_1_N61CAGTTAGAGGACCCAA	SC_NM	-0.181212	-0.309584	FALSE	FALSE	FALSE
scg_1_N61CAGTTAGCAAGCGATG	SC_NM	-0.21527	-0.131274	FALSE	FALSE	FALSE
scg_1_N61CAGTTAGGTATTGAGA	Endothelial cells	0.249666	0.236266	FALSE	FALSE	FALSE
scg_1_N61CAGTTCCAGGCTCTAT	Microglia	-0.170223	-2.39314	FALSE	FALSE	FALSE
scg_1_N61CATAAGCCAGGGTTGA	SC_M	-0.124086	-0.0390334	FALSE	FALSE	FALSE
scg_1_N61CATACAGCAGGGTCTC	SC_M	-0.142548	0.755083	FALSE	TRUE	FALSE
scg_1_N61CATACAGGTGTTGACT	SC_M	-0.127184	-0.102609	FALSE	FALSE	FALSE
scg_1_N61CATACAGGTTTGTTCT	Macrophages	-0.165226	2.24417	FALSE	TRUE	FALSE
scg_1_N61CATACCCAGGGAGAAT	Macrophages	-0.14663	3.83442	FALSE	TRUE	FALSE
scg_1_N61CATCAAGAGGACCCAA	SC_M	-0.155582	0.0647426	FALSE	FALSE	FALSE
scg_1_N61CATCAAGGTAAGAACT	Endothelial cells	6.37626	0.950089	TRUE	TRUE	TRUE
scg_1_N61CATCAAGGTCCTATAG	SC_NM	-0.216422	0.0434518	FALSE	FALSE	FALSE
scg_1_N61CATCCACTCGGTAAGG	Macrophages	-0.179482	0.00399347	FALSE	FALSE	FALSE
scg_1_N61CATCCACTCTCCGATC	SC_NM	-0.219354	-0.214388	FALSE	FALSE	FALSE
scg_1_N61CATCCCACAGAACGCA	Macrophages	-0.17704	-2.17699	FALSE	FALSE	FALSE
scg_1_N61CATCCGTCACTGGCCA	SC_NM	-0.200591	-0.179251	FALSE	FALSE	FALSE
scg_1_N61CATCCGTTCATGACAC	Macrophages	-0.159201	3.0237	FALSE	TRUE	FALSE
scg_1_N61CATCGCTGTTGCATAC	DCs	-0.228848	0.149047	FALSE	FALSE	FALSE
scg_1_N61CATCGGGTCGGATAAA	SC_NM	-0.212319	-0.33391	FALSE	FALSE	FALSE
scg_1_N61CATCGTCCATGATAGA	SC_NM	-0.212136	-0.335046	FALSE	FALSE	FALSE
scg_1_N61CATCGTCGTTTGGCTA	SC_M	-0.156917	-0.0168667	FALSE	FALSE	FALSE
scg_1_N61CATGAGTGTCTACACA	Tregs	-0.152106	0.0976083	FALSE	FALSE	FALSE
scg_1_N61CATGAGTTCACGGGCT	Macrophages	-0.14503	2.96225	FALSE	TRUE	FALSE
scg_1_N61CATGAGTTCGCGCTGA	Endothelial cells	0.847954	-0.0823897	TRUE	FALSE	FALSE
scg_1_N61CATGAGTTCTAATTCC	SC_M	-0.214646	0.0293911	FALSE	FALSE	FALSE
scg_1_N61CATGCAATCATCACCC	Macrophages	-0.17678	0.375471	FALSE	FALSE	FALSE
scg_1_N61CATGCCTCACCGTGCA	DCs	-0.190289	0.0406494	FALSE	FALSE	FALSE
scg_1_N61CATGCCTGTACGTACT	SC_NM	-0.212883	-0.0680987	FALSE	FALSE	FALSE
scg_1_N61CATGCGGCAATCTGCA	Macrophages	-0.19599	-0.234821	FALSE	FALSE	FALSE
scg_1_N61CATGGATCAACTGCTA	Macrophages	-0.190548	-0.707254	FALSE	FALSE	FALSE
scg_1_N61CATTCATTCAAGCCCG	SC_M	-0.0723476	0.296837	FALSE	FALSE	FALSE
scg_1_N61CATTCTACACAAGTGG	Microglia	-0.158651	3.98056	FALSE	TRUE	FALSE
scg_1_N61CATTCTACACCAATTG	SC_M	-0.196069	-0.103205	FALSE	FALSE	FALSE
scg_1_N61CATTGCCCAGATTAAG	Microglia	-0.220049	5.61844	FALSE	TRUE	FALSE
scg_1_N61CATTGCCTCTGTGTGA	SC_NM	-0.207657	-0.00962213	FALSE	FALSE	FALSE
scg_1_N61CATTGCCTCTTACTGT	Endothelial cells	-1.21553	1.12057	FALSE	TRUE	FALSE
scg_1_N61CCAAGCGAGGTTTACC	Macrophages	-0.195016	0.705696	FALSE	FALSE	FALSE
scg_1_N61CCAATGAAGGATGAGA	Macrophages	-0.16429	3.21851	FALSE	TRUE	FALSE
scg_1_N61CCAATGATCGCCGTGA	SC_NM	-0.191397	-0.0306218	FALSE	FALSE	FALSE
scg_1_N61CCAATTTGTCCAGCCA	Endothelial cells	0.619259	0.376595	FALSE	FALSE	FALSE
scg_1_N61CCAATTTGTGTGTTTG	Microglia	-0.164927	1.786	FALSE	TRUE	FALSE
scg_1_N61CCACCATAGTAAGAGG	Endothelial cells	1.00522	0.071567	TRUE	FALSE	FALSE
scg_1_N61CCACGAGCATAACGGG	SC_M	-0.153499	0.297211	FALSE	FALSE	FALSE
scg_1_N61CCACGTTAGACGGAAA	Endothelial cells	5.73451	1.42119	TRUE	TRUE	TRUE
scg_1_N61CCACGTTCACCCTAAA	Neurons	-0.424856	0.603823	FALSE	FALSE	FALSE
scg_1_N61CCACGTTTCCTTCTTC	Endothelial cells	3.1066	0.0127737	TRUE	FALSE	FALSE
scg_1_N61CCACTTGTCCATACTT	Macrophages	-0.150499	1.59812	FALSE	TRUE	FALSE
scg_1_N61CCACTTGTCCTTGACC	SC_NM	-0.157634	0.0027115	FALSE	FALSE	FALSE
scg_1_N61CCACTTGTCTTCGGTC	SC_NM	-0.239675	-0.0595807	FALSE	FALSE	FALSE
scg_1_N61CCATAAGAGTCGCGAA	SC_NM	-0.159703	-0.167688	FALSE	FALSE	FALSE
scg_1_N61CCATAAGCAGCACGAA	Macrophages	-0.160556	4.10253	FALSE	TRUE	FALSE
scg_1_N61CCATAAGGTTAAGAAC	SC_NM	-0.226742	-0.159561	FALSE	FALSE	FALSE
scg_1_N61CCATCACGTGGCCTCA	Macrophages	-0.17305	1.93737	FALSE	TRUE	FALSE
scg_1_N61CCCAACTGTTTGTTCT	Macrophages	-0.144353	4.23652	FALSE	TRUE	FALSE
scg_1_N61CCCAACTTCCTACGAA	DCs	-0.198215	0.440569	FALSE	FALSE	FALSE
scg_1_N61CCCGAAGAGACTCAAA	Microglia	-0.188937	1.59578	FALSE	TRUE	FALSE
scg_1_N61CCCGAAGCAATTTCGG	Macrophages	-0.177095	0.934583	FALSE	TRUE	FALSE
scg_1_N61CCCGAAGTCCGTCAAA	Macrophages	-0.184408	0.522627	FALSE	FALSE	FALSE
scg_1_N61CCCGGAAAGCCATTGT	Macrophages	-0.133277	0.105359	FALSE	FALSE	FALSE
scg_1_N61CCCGGAAGTATCATGC	SC_NM	-0.200071	-0.267022	FALSE	FALSE	FALSE
scg_1_N61CCCTCAAGTAGATGTA	Macrophages	-0.388837	0.84556	FALSE	TRUE	FALSE
scg_1_N61CCCTCAAGTATTCCGA	SC_NM	-0.186259	-0.301595	FALSE	FALSE	FALSE
scg_1_N61CCCTCAATCCAACTAG	Macrophages	-0.16063	0.176704	FALSE	FALSE	FALSE
scg_1_N61CCCTCAATCCCGATCT	Macrophages	-0.15023	1.93452	FALSE	TRUE	FALSE
scg_1_N61CCCTCTCTCGAGATGG	Endothelial cells	0.270906	2.07347	FALSE	TRUE	FALSE
scg_1_N61CCCTGATCACGTCTCT	SC_NM	-0.236849	0.216438	FALSE	FALSE	FALSE
scg_1_N61CCGATCTGTACCTAGT	Neurons	-0.298145	-0.377369	FALSE	FALSE	FALSE
scg_1_N61CCGATGGCAACCGTAT	SC_M	-0.111645	0.00540584	FALSE	FALSE	FALSE
scg_1_N61CCGATGGGTGTGTGTT	DCs	-0.225626	0.0900359	FALSE	FALSE	FALSE
scg_1_N61CCGCAAGTCCTCACTG	Endothelial cells	1.29091	0.181177	TRUE	FALSE	FALSE
scg_1_N61CCGGGTAAGGTAGATT	SC_M	-0.15148	0.0416142	FALSE	FALSE	FALSE
scg_1_N61CCGGGTACATGACTGT	Macrophages	-0.149643	3.68857	FALSE	TRUE	FALSE
scg_1_N61CCGGGTATCACCTCAC	Endothelial cells	0.920774	0.0410543	TRUE	FALSE	FALSE
scg_1_N61CCGGTAGTCATTACGG	Macrophages	0.235316	2.12747	FALSE	TRUE	FALSE
scg_1_N61CCGGTGAGTGAGATTA	Macrophages	-0.140268	1.44037	FALSE	TRUE	FALSE
scg_1_N61CCGTAGGAGCAGTACG	Endothelial cells	0.178489	-0.269009	FALSE	FALSE	FALSE
scg_1_N61CCGTAGGAGTCAATCC	SC_NM	-0.216714	-0.179585	FALSE	FALSE	FALSE
scg_1_N61CCGTTCAAGGGCAATC	SC_M	-0.164365	0.228195	FALSE	FALSE	FALSE
scg_1_N61CCTAACCAGCAAGCCA	Endothelial cells	1.12419	-0.118811	TRUE	FALSE	FALSE
scg_1_N61CCTAAGACAGCTGGTC	Macrophages	-0.18202	0.445323	FALSE	FALSE	FALSE
scg_1_N61CCTAAGAGTAGGCAAC	DCs	-0.233843	0.136725	FALSE	FALSE	FALSE
scg_1_N61CCTACGTAGAACCCGA	SC_NM	-0.201002	-0.278337	FALSE	FALSE	FALSE
scg_1_N61CCTATCGAGAATAACC	SC_NM	-0.201907	-0.171334	FALSE	FALSE	FALSE
scg_1_N61CCTATCGGTTGCCATA	SC_NM	-0.183181	-0.171559	FALSE	FALSE	FALSE
scg_1_N61CCTCAACGTCGATGCC	DCs	-0.223991	0.906502	FALSE	TRUE	FALSE
scg_1_N61CCTCAGTCAGACAAGC	Tregs	-0.150685	-0.0252228	FALSE	FALSE	FALSE
scg_1_N61CCTCATGCAGCCGGTT	Macrophages	-0.185653	4.16801	FALSE	TRUE	FALSE
scg_1_N61CCTCCTCGTAGTAAGT	SC_NM	-0.219596	-0.0697514	FALSE	FALSE	FALSE
scg_1_N61CCTCTAGTCATTTGTC	Endothelial cells	0.683168	-0.184161	FALSE	FALSE	FALSE
scg_1_N61CCTCTCCGTCTGTGAT	Endothelial cells	0.834983	0.0265272	TRUE	FALSE	FALSE
scg_1_N61CCTGCATCACTCAGAT	Endothelial cells	1.0844	-0.295137	TRUE	FALSE	FALSE
scg_1_N61CCTGTTGAGCTTAAGA	Microglia	-0.315236	-3.23365	FALSE	FALSE	FALSE
scg_1_N61CCTGTTGCACGCAGTC	DCs	-0.210012	0.598262	FALSE	FALSE	FALSE
scg_1_N61CCTGTTGTCACGGAGA	Macrophages	-0.167242	2.65394	FALSE	TRUE	FALSE
scg_1_N61CCTTCAGAGGCGAAGG	SC_NM	-0.18879	-0.141394	FALSE	FALSE	FALSE
scg_1_N61CCTTGTGCACATGTTG	Endothelial cells	-0.0348237	0.371865	FALSE	FALSE	FALSE
scg_1_N61CGAAGTTAGGGTCAAC	SC_NM	-0.216327	-0.144775	FALSE	FALSE	FALSE
scg_1_N61CGAAGTTGTCAGGAGT	Neurons	-0.342637	-0.176967	FALSE	FALSE	FALSE
scg_1_N61CGAAGTTGTCTCGGGT	SC_M	-0.155042	0.388113	FALSE	FALSE	FALSE
scg_1_N61CGAAGTTGTGTGTCGC	SC_M	-0.201105	0.0252243	FALSE	FALSE	FALSE
scg_1_N61CGAATTGAGCTAAACA	Microglia	-0.267661	-1.54608	FALSE	FALSE	FALSE
scg_1_N61CGAATTGAGTTTCGGT	SC_NM	-0.219336	-0.417176	FALSE	FALSE	FALSE
scg_1_N61CGAGAAGCATTGCCGG	SC_NM	-0.212818	-0.0343219	FALSE	FALSE	FALSE
scg_1_N61CGAGTTACAACTGTGT	Endothelial cells	7.7316	1.36275	TRUE	TRUE	TRUE
scg_1_N61CGATCGGTCTCCCAAC	SC_M	-0.104684	0.0376404	FALSE	FALSE	FALSE
scg_1_N61CGCATAACATCGATAC	SC_M	-0.181912	-0.00548348	FALSE	FALSE	FALSE
scg_1_N61CGCATAATCCGTAGGC	SC_M	-0.208721	-0.111939	FALSE	FALSE	FALSE
scg_1_N61CGCATGGAGCCGCACT	SC_M	-0.156319	0.760027	FALSE	TRUE	FALSE
scg_1_N61CGCCATTCACTGCTTC	Endothelial cells	1.43537	-0.223327	TRUE	FALSE	FALSE
scg_1_N61CGCCATTCAGCGGTCT	Endothelial cells	0.316249	-0.367604	FALSE	FALSE	FALSE
scg_1_N61CGCCATTTCTCGTGGG	Endothelial cells	0.724267	0.579157	FALSE	FALSE	FALSE
scg_1_N61CGGAACCGTGCAATAA	SC_NM	-0.209232	-0.187237	FALSE	FALSE	FALSE
scg_1_N61CGGAATTCAGAACTTC	SC_M	-0.0972767	0.0856192	FALSE	FALSE	FALSE
scg_1_N61CGGCAGTGTCCATACA	Endothelial cells	0.558738	1.46285	FALSE	TRUE	FALSE
scg_1_N61CGGGACTCATAGCACT	SC_NM	-0.228582	0.224413	FALSE	FALSE	FALSE
scg_1_N61CGGGACTTCGACCAAT	SC_NM	-0.212056	0.297509	FALSE	FALSE	FALSE
scg_1_N61CGGGTCAAGGTAGACC	DCs	-0.254249	0.154817	FALSE	FALSE	FALSE
scg_1_N61CGGGTGTAGTCCCTAA	SC_NM	-0.199465	0.0606211	FALSE	FALSE	FALSE
scg_1_N61CGGGTGTGTATCATGC	Endothelial cells	1.25413	3.903	TRUE	TRUE	TRUE
scg_1_N61CGTAAGTAGATGAACT	SC_M	-0.159784	0.230459	FALSE	FALSE	FALSE
scg_1_N61CGTAAGTGTCATCACA	Endothelial cells	0.441406	-0.31832	FALSE	FALSE	FALSE
scg_1_N61CGTAATGCAAGGAGTC	SC_NM	-0.17363	-0.205101	FALSE	FALSE	FALSE
scg_1_N61CGTCCATAGTGGCCTC	SC_NM	-0.214741	-0.0778098	FALSE	FALSE	FALSE
scg_1_N61CGTCCATCAGCTACTA	Macrophages	-0.179817	0.187297	FALSE	FALSE	FALSE
scg_1_N61CGTGCTTAGGTGCTAG	DCs	-0.158919	-0.0325427	FALSE	FALSE	FALSE
scg_1_N61CGTGTCTCAGCGTTTA	Macrophages	-0.180659	0.201797	FALSE	FALSE	FALSE
scg_1_N61CGTTAGACAATCTAGC	SC_M	-0.159805	-0.139496	FALSE	FALSE	FALSE
scg_1_N61CGTTCTGCATCGGTTA	SC_NM	-0.205552	-0.203954	FALSE	FALSE	FALSE
scg_1_N61CGTTGGGAGTAGCCAG	Endothelial cells	4.25406	2.18381	TRUE	TRUE	TRUE
scg_1_N61CTAACCCTCGGCTCTT	DCs	-0.160286	-0.383694	FALSE	FALSE	FALSE
scg_1_N61CTAACTTAGAATGTTG	SC_M	-0.0138329	-0.102805	FALSE	FALSE	FALSE
scg_1_N61CTAACTTCAGAGGTTG	SC_NM	-0.225561	-0.331034	FALSE	FALSE	FALSE
scg_1_N61CTAACTTGTCGATGCC	SC_M	-0.169153	0.0641269	FALSE	FALSE	FALSE
scg_1_N61CTAAGTGTCAAGGCTT	Macrophages	-0.171141	1.89431	FALSE	TRUE	FALSE
scg_1_N61CTACAGAAGAGTGTTA	DCs	-0.208174	0.202675	FALSE	FALSE	FALSE
scg_1_N61CTACATTAGATGCTGG	SC_NM	-0.261028	-0.0809112	FALSE	FALSE	FALSE
scg_1_N61CTACATTAGGTCGTAG	SC_M	-0.158366	-0.296827	FALSE	FALSE	FALSE
scg_1_N61CTACATTAGTAGGAAG	SC_M	-0.145122	0.0720691	FALSE	FALSE	FALSE
scg_1_N61CTACCCAGTATACCTG	Macrophages	-0.175103	0.0361061	FALSE	FALSE	FALSE
scg_1_N61CTACCTGTCCTCTAAT	SC_NM	-0.302823	-0.240533	FALSE	FALSE	FALSE
scg_1_N61CTACTATAGCCTCGTG	DCs	-0.15773	0.157751	FALSE	FALSE	FALSE
scg_1_N61CTACTATAGGAACGCT	Endothelial cells	6.52228	0.759821	TRUE	TRUE	TRUE
scg_1_N61CTAGGTAAGGGTTTCT	SC_M	-0.191588	-0.348838	FALSE	FALSE	FALSE
scg_1_N61CTAGGTACAGTCCCGA	SC_NM	-0.222525	-0.0311246	FALSE	FALSE	FALSE
scg_1_N61CTATAGGGTACGAGTG	SC_NM	-0.218923	-0.355556	FALSE	FALSE	FALSE
scg_1_N61CTATCCGTCTCGTCGT	Endothelial cells	7.18902	1.13213	TRUE	TRUE	TRUE
scg_1_N61CTCAACCCACTGTTCC	SC_M	-0.17347	0.386673	FALSE	FALSE	FALSE
scg_1_N61CTCAACCTCACTACTT	SC_NM	-0.213133	0.219193	FALSE	FALSE	FALSE
scg_1_N61CTCAAGAAGCTACTGT	Macrophages	-0.172797	2.06207	FALSE	TRUE	FALSE
scg_1_N61CTCAAGAAGGTGCAGT	Macrophages	-0.187529	1.62757	FALSE	TRUE	FALSE
scg_1_N61CTCAATTCAAGCGAGT	SC_M	-0.132916	0.043928	FALSE	FALSE	FALSE
scg_1_N61CTCAGAACAAGGCTTT	Macrophages	-0.18432	1.15471	FALSE	TRUE	FALSE
scg_1_N61CTCAGGGAGAGAGCAA	SC_NM	-0.190958	-0.179702	FALSE	FALSE	FALSE
scg_1_N61CTCAGGGTCTGTCGTC	Neurons	-0.447818	0.0612448	FALSE	FALSE	FALSE
scg_1_N61CTCAGTCGTACGTGTT	Macrophages	-0.163026	0.966714	FALSE	TRUE	FALSE
scg_1_N61CTCATGCGTACGACTT	Macrophages	-0.170667	1.92675	FALSE	TRUE	FALSE
scg_1_N61CTCATGCGTACGAGTG	SC_NM	-0.200962	-0.210774	FALSE	FALSE	FALSE
scg_1_N61CTCATTAGTCTCTCCA	Endothelial cells	1.40987	0.117	TRUE	FALSE	FALSE
scg_1_N61CTCCCTCAGGATTTGA	Microglia	-0.165433	2.6314	FALSE	TRUE	FALSE
scg_1_N61CTCCGATCAAAGTATG	Pericytes	-0.190602	-0.211007	FALSE	FALSE	FALSE
scg_1_N61CTCCTCCAGATGCAGC	SC_NM	-0.169826	0.0760715	FALSE	FALSE	FALSE
scg_1_N61CTCCTCCCAATGTTGC	SC_M	-0.176624	-0.172455	FALSE	FALSE	FALSE
scg_1_N61CTCCTCCGTTACCGTA	Microglia	-0.211452	-1.83806	FALSE	FALSE	FALSE
scg_1_N61CTCCTTTCAAGCGCTC	Pericytes	-0.139604	-0.203059	FALSE	FALSE	FALSE
scg_1_N61CTCCTTTGTCTCAAGT	SC_NM	-0.208354	-0.32581	FALSE	FALSE	FALSE
scg_1_N61CTCGAGGCAGCAAGAC	Microglia	-0.221416	0.634738	FALSE	FALSE	FALSE
scg_1_N61CTCTCAGGTAGACAGC	Macrophages	-0.172113	0.523348	FALSE	FALSE	FALSE
scg_1_N61CTGAATGAGCTCGAAG	Endothelial cells	0.751292	1.35497	TRUE	TRUE	TRUE
scg_1_N61CTGAGCGAGCAGGGAG	Endothelial cells	3.337	0.826112	TRUE	TRUE	TRUE
scg_1_N61CTGAGCGCACGTCATA	Endothelial cells	-0.404302	-0.490052	FALSE	FALSE	FALSE
scg_1_N61CTGAGCGGTATGACAA	Microglia	-0.207374	-2.78457	FALSE	FALSE	FALSE
scg_1_N61CTGAGCGTCCTAGCGG	Macrophages	-0.1826	0.779673	FALSE	TRUE	FALSE
scg_1_N61CTGAGGCAGTCTTCGA	Macrophages	-0.189948	0.886864	FALSE	TRUE	FALSE
scg_1_N61CTGATCCAGCCGCACT	Endothelial cells	6.10807	0.448205	TRUE	FALSE	FALSE
scg_1_N61CTGATCCGTGGCATCC	SC_NM	-0.207747	0.0433274	FALSE	FALSE	FALSE
scg_1_N61CTGCAGGGTAGTTCCA	SC_NM	-0.158202	-0.242653	FALSE	FALSE	FALSE
scg_1_N61CTGCATCCATGATCTG	Endothelial cells	7.87964	1.56119	TRUE	TRUE	TRUE
scg_1_N61CTGCATCCATTAAAGG	Endothelial cells	8.80367	1.82842	TRUE	TRUE	TRUE
scg_1_N61CTGCCATTCATGCGGC	Macrophages	-0.210437	3.49305	FALSE	TRUE	FALSE
scg_1_N61CTGCCTATCTTTCCGG	Macrophages	-0.168694	1.85591	FALSE	TRUE	FALSE
scg_1_N61CTGCGAGAGAGAGCCT	Pericytes	-0.205139	-0.218119	FALSE	FALSE	FALSE
scg_1_N61CTGCGAGCACGAGAAC	Endothelial cells	7.19403	0.913205	TRUE	TRUE	TRUE
scg_1_N61CTGCGAGGTCACTCTC	SC_M	-0.0736969	-0.100072	FALSE	FALSE	FALSE
scg_1_N61CTGCTCACAAACAGGC	SC_NM	-0.257616	-0.110396	FALSE	FALSE	FALSE
scg_1_N61CTGCTCACATCGTTCC	Endothelial cells	-0.0620328	1.29234	FALSE	TRUE	FALSE
scg_1_N61CTGCTCAGTTCCGGTG	Macrophages	-0.187302	-0.176529	FALSE	FALSE	FALSE
scg_1_N61CTGGACGAGGAGTCTG	Macrophages	-0.16449	3.78784	FALSE	TRUE	FALSE
scg_1_N61CTGGCAGAGTAGCCAG	Macrophages	-0.1669	2.55737	FALSE	TRUE	FALSE
scg_1_N61CTGGCAGTCTGGAGAG	SC_NM	-0.159388	0.122809	FALSE	FALSE	FALSE
scg_1_N61CTGGTCTCAGAGGTAC	Macrophages	-0.185366	2.092	FALSE	TRUE	FALSE
scg_1_N61CTGTAGAAGATCGCTT	SC_NM	-0.15372	-0.0434625	FALSE	FALSE	FALSE
scg_1_N61CTGTATTTCATTCATC	Pericytes	-0.180452	-0.190135	FALSE	FALSE	FALSE
scg_1_N61CTGTGAACAAGACCTT	Macrophages	-0.14261	3.40558	FALSE	TRUE	FALSE
scg_1_N61CTGTGAACATAGGAGC	SC_NM	-0.210806	-0.14011	FALSE	FALSE	FALSE
scg_1_N61CTGTGGGTCACGATAC	SC_NM	-0.24278	-0.268265	FALSE	FALSE	FALSE
scg_1_N61CTTACCGAGCTTAAGA	Macrophages	-0.159038	0.593455	FALSE	FALSE	FALSE
scg_1_N61CTTACCGGTAACAAGT	SC_NM	-0.223424	-0.222146	FALSE	FALSE	FALSE
scg_1_N61CTTACCGGTCACCCTT	SC_NM	-0.194668	-0.174002	FALSE	FALSE	FALSE
scg_1_N61CTTACCGTCTCTCGAC	SC_NM	-0.208555	-0.036303	FALSE	FALSE	FALSE
scg_1_N61CTTAGGAAGCTGTTAC	SC_M	-0.175624	-0.132312	FALSE	FALSE	FALSE
scg_1_N61CTTCCTTCAGAAGTTA	SC_M	-0.158615	-0.0940488	FALSE	FALSE	FALSE
scg_1_N61CTTCGGTCACCCTAAA	Macrophages	-0.180226	2.40669	FALSE	TRUE	FALSE
scg_1_N61CTTCTAATCTAGTGTG	Macrophages	-0.0960935	2.07737	FALSE	TRUE	FALSE
scg_1_N61CTTCTCTGTCCTCATC	SC_NM	-0.208233	-0.181766	FALSE	FALSE	FALSE
scg_1_N61CTTCTCTTCCCTTCCC	SC_M	-0.155553	0.0860106	FALSE	FALSE	FALSE
scg_1_N61CTTGAGATCCTACGGG	Macrophages	-0.172367	1.82931	FALSE	TRUE	FALSE
scg_1_N61CTTGATTCATGGCACC	SC_NM	-0.185437	-0.0430449	FALSE	FALSE	FALSE
scg_1_N61CTTTCAACATGTGACT	Macrophages	-0.191594	-0.0692264	FALSE	FALSE	FALSE
scg_1_N61GAAACCTGTAGGCAGT	DCs	-0.152994	-0.35077	FALSE	FALSE	FALSE
scg_1_N61GAAACCTTCGAACCAT	Tregs	-0.151574	-0.0936564	FALSE	FALSE	FALSE
scg_1_N61GAACACTGTACGCGTC	SC_NM	-0.18037	0.380745	FALSE	FALSE	FALSE
scg_1_N61GAACGTTAGGCTAGCA	Macrophages	-0.160493	-0.0770273	FALSE	FALSE	FALSE
scg_1_N61GAACGTTCACGTAGTT	Endothelial cells	0.562034	0.854559	FALSE	TRUE	FALSE
scg_1_N61GAACTGTCAGCCCACA	SC_M	-0.144731	-0.126919	FALSE	FALSE	FALSE
scg_1_N61GAACTGTGTTGGCTAT	Macrophages	-0.175157	-0.0225253	FALSE	FALSE	FALSE
scg_1_N61GAAGCGAGTGAGATCG	SC_NM	-0.210716	-0.122196	FALSE	FALSE	FALSE
scg_1_N61GAAGGACCAAGTCCCG	Microglia	-0.160665	1.35679	FALSE	TRUE	FALSE
scg_1_N61GAAGGGTGTAATCAAG	Pericytes	-0.113113	-0.193303	FALSE	FALSE	FALSE
scg_1_N61GAAGGGTGTTGGTGTT	Pericytes	-0.160418	-0.196393	FALSE	FALSE	FALSE
scg_1_N61GAAGTAAAGACTACCT	Pericytes	-0.194149	-0.216208	FALSE	FALSE	FALSE
scg_1_N61GAAGTAAAGTCGCGAA	Neurons	-0.355137	1.49188	FALSE	TRUE	FALSE
scg_1_N61GAATAGACAGGAAGTC	Endothelial cells	1.91359	1.32717	TRUE	TRUE	TRUE
scg_1_N61GAATAGACATAATGCC	SC_M	-0.170758	0.216651	FALSE	FALSE	FALSE
scg_1_N61GAATAGAGTACAGTAA	SC_NM	-0.198178	-0.0487732	FALSE	FALSE	FALSE
scg_1_N61GAATAGAGTTACCTGA	Pericytes	-0.193315	-0.207255	FALSE	FALSE	FALSE
scg_1_N61GAATCACTCCCTCGAT	SC_NM	-0.208071	-0.100658	FALSE	FALSE	FALSE
scg_1_N61GACACGCAGTATTGCC	Endothelial cells	3.78152	1.91735	TRUE	TRUE	TRUE
scg_1_N61GACACGCCAGTGGCTC	SC_M	-0.220272	-0.157249	FALSE	FALSE	FALSE
scg_1_N61GACATCAGTAGAGGAA	SC_M	-0.166494	-0.0316379	FALSE	FALSE	FALSE
scg_1_N61GACCAATTCAAACGAA	SC_NM	-0.203684	0.222154	FALSE	FALSE	FALSE
scg_1_N61GACCTTCGTCGGTGTC	Pericytes	-0.195999	-0.217319	FALSE	FALSE	FALSE
scg_1_N61GACGTTATCTTCGATT	Endothelial cells	9.23992	1.2737	TRUE	TRUE	TRUE
scg_1_N61GACTATGAGGTCGAGT	SC_M	-0.0731107	0.510756	FALSE	FALSE	FALSE
scg_1_N61GACTCAAGTTCGCGTG	Tregs	-0.148611	-0.0876783	FALSE	FALSE	FALSE
scg_1_N61GACTCTCTCTCGCAGG	Pericytes	-0.18845	-0.205156	FALSE	FALSE	FALSE
scg_1_N61GACTGATAGTGAGGCT	Macrophages	-0.16182	1.3537	FALSE	TRUE	FALSE
scg_1_N61GACTGATCACCTCAGG	SC_M	-0.206725	0.0987829	FALSE	FALSE	FALSE
scg_1_N61GACTGATCAGAGCCCT	SC_NM	-0.21402	-0.103206	FALSE	FALSE	FALSE
scg_1_N61GACTGATGTCTTACAG	Endothelial cells	0.553358	0.449337	FALSE	FALSE	FALSE
scg_1_N61GACTTCCAGGAGGGTG	DCs	-0.168505	0.201844	FALSE	FALSE	FALSE
scg_1_N61GACTTCCCAGGTCAAG	Pericytes	-0.201128	-0.233331	FALSE	FALSE	FALSE
scg_1_N61GAGAAATCAGCAGAAC	SC_NM	-0.200265	-0.159129	FALSE	FALSE	FALSE
scg_1_N61GAGAAATGTGGCTTGC	Macrophages	-0.15664	0.721442	FALSE	FALSE	FALSE
scg_1_N61GAGACCCTCCTGTAAG	SC_NM	-0.189558	-0.17939	FALSE	FALSE	FALSE
scg_1_N61GAGACTTCACCTTCGT	Macrophages	-0.165488	2.4775	FALSE	TRUE	FALSE
scg_1_N61GAGACTTGTAACATGA	SC_NM	-0.204677	-0.475512	FALSE	FALSE	FALSE
scg_1_N61GAGAGGTCAAACGAGC	SC_NM	-0.242344	-0.159498	FALSE	FALSE	FALSE
scg_1_N61GAGAGGTCAGGTGACA	SC_NM	-0.197412	-0.237614	FALSE	FALSE	FALSE
scg_1_N61GAGAGGTTCCAAGCCG	SC_NM	-0.222232	-0.230502	FALSE	FALSE	FALSE
scg_1_N61GAGAGGTTCGTGGCTG	SC_M	-0.163975	-0.0889	FALSE	FALSE	FALSE
scg_1_N61GAGATGGGTCGTGATT	SC_M	-0.14246	0.0518428	FALSE	FALSE	FALSE
scg_1_N61GAGATGGGTGAATTAG	SC_NM	-0.191249	-0.144125	FALSE	FALSE	FALSE
scg_1_N61GAGCTGCGTGTGTGTT	SC_NM	-0.16603	0.0916214	FALSE	FALSE	FALSE
scg_1_N61GAGCTGCTCCGAGTGC	SC_M	-0.154713	0.0557508	FALSE	FALSE	FALSE
scg_1_N61GAGGCCTTCCATCTCG	SC_M	-0.213948	-0.00767359	FALSE	FALSE	FALSE
scg_1_N61GAGGGATTCTCTTAAC	SC_NM	-0.181047	0.167677	FALSE	FALSE	FALSE
scg_1_N61GAGGGTATCATTGCCC	Endothelial cells	0.400216	-0.0955382	FALSE	FALSE	FALSE
scg_1_N61GAGTCATCAATTTCGG	Endothelial cells	7.25308	0.523824	TRUE	FALSE	FALSE
scg_1_N61GAGTCATGTACCCGCA	SC_M	-0.211273	0.102801	FALSE	FALSE	FALSE
scg_1_N61GAGTCTACAGGCACAA	SC_NM	-0.216929	-0.300397	FALSE	FALSE	FALSE
scg_1_N61GAGTCTATCTAGGCCG	SC_NM	-0.238075	-0.0168479	FALSE	FALSE	FALSE
scg_1_N61GAGTTTGAGACCATGG	SC_M	-0.0272873	0.151133	FALSE	FALSE	FALSE
scg_1_N61GATAGAAGTTACGCCG	Macrophages	-0.148704	2.313	FALSE	TRUE	FALSE
scg_1_N61GATAGCTTCGGATACT	Endothelial cells	0.248139	0.967689	FALSE	TRUE	FALSE
scg_1_N61GATCACATCGCTATTT	Endothelial cells	6.08741	0.201846	TRUE	FALSE	FALSE
scg_1_N61GATCACATCTTTCAGT	SC_NM	-0.156077	0.90795	FALSE	TRUE	FALSE
scg_1_N61GATCAGTAGATAACGT	Microglia	-0.152865	2.11657	FALSE	TRUE	FALSE
scg_1_N61GATCAGTCAGCACGAA	SC_NM	-0.222782	-0.249399	FALSE	FALSE	FALSE
scg_1_N61GATCATGGTTCGATTG	SC_NM	-0.201124	0.0113429	FALSE	FALSE	FALSE
scg_1_N61GATCGTACAGACGGAT	SC_NM	-0.211714	0.00222442	FALSE	FALSE	FALSE
scg_1_N61GATCGTACAGACTCTA	Endothelial cells	0.515871	-0.0869272	FALSE	FALSE	FALSE
scg_1_N61GATGCTAAGGTTATAG	SC_NM	-0.221367	-0.168719	FALSE	FALSE	FALSE
scg_1_N61GATGTTGCACGTAACT	Neurons	-0.486939	0.0818501	FALSE	FALSE	FALSE
scg_1_N61GATGTTGCATAGATGA	Neurons	-0.411716	1.02463	FALSE	TRUE	FALSE
scg_1_N61GATGTTGTCAGATGCT	Macrophages	-0.177624	-0.26672	FALSE	FALSE	FALSE
scg_1_N61GATTGGTGTACACGTT	Pericytes	-0.180529	-0.198605	FALSE	FALSE	FALSE
scg_1_N61GATTTCTCATGACGTT	Macrophages	-0.185817	0.82007	FALSE	TRUE	FALSE
scg_1_N61GCAACATCATTGTACG	Endothelial cells	0.934839	0.652045	TRUE	FALSE	FALSE
scg_1_N61GCAACATTCTTTGCTA	Macrophages	-0.152273	2.77874	FALSE	TRUE	FALSE
scg_1_N61GCACGGTAGTCGAGGT	Macrophages	-0.153837	3.64469	FALSE	TRUE	FALSE
scg_1_N61GCACGGTGTCTCGGAC	SC_M	-0.0450307	0.107527	FALSE	FALSE	FALSE
scg_1_N61GCACGTGAGCGTCAAG	DCs	-0.237383	-0.373416	FALSE	FALSE	FALSE
scg_1_N61GCACTAATCATGCAGT	SC_M	-0.132791	-0.00237957	FALSE	FALSE	FALSE
scg_1_N61GCAGCCAGTGGCCACT	SC_NM	-0.196558	0.0750689	FALSE	FALSE	FALSE
scg_1_N61GCATCTCGTGGGCTCT	Neurons	-0.401915	-0.0981656	FALSE	FALSE	FALSE
scg_1_N61GCATGATAGGAGAGGC	Endothelial cells	0.921907	0.0763467	TRUE	FALSE	FALSE
scg_1_N61GCCAACGCACTCCCTA	SC_M	-0.173442	-0.2757	FALSE	FALSE	FALSE
scg_1_N61GCCAACGCAGCCCACA	SC_NM	-0.218033	0.114554	FALSE	FALSE	FALSE
scg_1_N61GCCAGCAGTGTGTGTT	Macrophages	-0.1417	3.24274	FALSE	TRUE	FALSE
scg_1_N61GCCAGGTCACCCGTAG	Macrophages	-0.15132	2.48098	FALSE	TRUE	FALSE
scg_1_N61GCCAGGTGTTCAAGTC	SC_NM	-0.213954	-0.356968	FALSE	FALSE	FALSE
scg_1_N61GCCAGTGTCAAACCCA	SC_M	-0.0580879	-0.0137349	FALSE	FALSE	FALSE
scg_1_N61GCCATGGGTGTATCCA	SC_M	-0.158266	0.211141	FALSE	FALSE	FALSE
scg_1_N61GCCCAGACAGATTAAG	Tregs	-0.14811	0.144485	FALSE	FALSE	FALSE
scg_1_N61GCCCAGATCCATTTGT	Macrophages	-0.181135	2.44461	FALSE	TRUE	FALSE
scg_1_N61GCCTGTTGTAGGCTGA	SC_M	-0.159992	0.400492	FALSE	FALSE	FALSE
scg_1_N61GCCTGTTTCTTCTGTA	Endothelial cells	1.40947	1.01861	TRUE	TRUE	TRUE
scg_1_N61GCGAGAAAGCAACAAT	Pericytes	-0.179179	-0.189821	FALSE	FALSE	FALSE
scg_1_N61GCGAGAAGTCGAGATG	Macrophages	-0.167589	1.77816	FALSE	TRUE	FALSE
scg_1_N61GCGATCGTCCCATGGG	Macrophages	-0.148265	2.71828	FALSE	TRUE	FALSE
scg_1_N61GCGGAAAGTCACTCGG	Macrophages	-0.179782	1.11038	FALSE	TRUE	FALSE
scg_1_N61GCGGATCAGCACGTCC	Neurons	-0.248117	1.09625	FALSE	TRUE	FALSE
scg_1_N61GCGTGCAAGTTGGAAT	Macrophages	-0.177472	1.48444	FALSE	TRUE	FALSE
scg_1_N61GCGTGCACAACCCGCA	SC_NM	-0.187155	-0.172529	FALSE	FALSE	FALSE
scg_1_N61GCGTTTCAGCTCGACC	SC_NM	-0.158332	0.33157	FALSE	FALSE	FALSE
scg_1_N61GCGTTTCGTCACGCTG	SC_NM	-0.214284	-0.418709	FALSE	FALSE	FALSE
scg_1_N61GCTACAACAACTCGTA	Macrophages	-0.174082	1.69718	FALSE	TRUE	FALSE
scg_1_N61GCTACCTAGCACTCTA	Macrophages	-0.212037	0.864242	FALSE	TRUE	FALSE
scg_1_N61GCTCAAAGTGGTATGG	SC_NM	-0.219883	-0.115281	FALSE	FALSE	FALSE
scg_1_N61GCTGCAGCAATCGTCA	Endothelial cells	1.08789	0.0809183	TRUE	FALSE	FALSE
scg_1_N61GCTTCACAGCACACCC	SC_M	-0.0763414	-0.0218836	FALSE	FALSE	FALSE
scg_1_N61GCTTCACGTAGTGGCA	SC_NM	-0.206726	-0.190338	FALSE	FALSE	FALSE
scg_1_N61GCTTTCGAGGTTTGAA	Neurons	-0.425473	0.37732	FALSE	FALSE	FALSE
scg_1_N61GGAAGTGGTCGGCACT	SC_NM	-0.187493	-0.181779	FALSE	FALSE	FALSE
scg_1_N61GGAATCTAGTCTCGTA	Macrophages	-0.186612	3.955	FALSE	TRUE	FALSE
scg_1_N61GGAATGGCAGATCATC	Macrophages	-0.184342	0.579765	FALSE	FALSE	FALSE
scg_1_N61GGACGTCGTATCTCTT	Pericytes	-0.186023	-0.20495	FALSE	FALSE	FALSE
scg_1_N61GGAGAACAGGAGCAAA	Macrophages	-0.170727	0.968702	FALSE	TRUE	FALSE
scg_1_N61GGAGAACCATCAACCA	SC_M	-0.147077	0.0528541	FALSE	FALSE	FALSE
scg_1_N61GGAGAACTCACAGAGG	Endothelial cells	0.737237	0.26303	FALSE	FALSE	FALSE
scg_1_N61GGAGAACTCCTTGGAA	Pericytes	-0.182341	-0.189428	FALSE	FALSE	FALSE
scg_1_N61GGAGATGCAACAGCCC	Microglia	-0.308958	-1.36828	FALSE	FALSE	FALSE
scg_1_N61GGAGCAAAGAGCAGTC	Macrophages	-0.165768	2.02348	FALSE	TRUE	FALSE
scg_1_N61GGAGGATCAGACATCT	SC_NM	-0.234594	-0.0774478	FALSE	FALSE	FALSE
scg_1_N61GGAGGATTCCCTGTTG	SC_NM	-0.17141	0.205278	FALSE	FALSE	FALSE
scg_1_N61GGAGGTACAAGGTCAG	SC_M	-0.116319	0.0881982	FALSE	FALSE	FALSE
scg_1_N61GGAGGTACAGGTGGAT	SC_NM	-0.179151	-0.0789654	FALSE	FALSE	FALSE
scg_1_N61GGAGGTATCCGGACGT	Macrophages	-0.192446	0.446865	FALSE	FALSE	FALSE
scg_1_N61GGATCTAAGATTAGAC	SC_NM	-0.175522	-0.22914	FALSE	FALSE	FALSE
scg_1_N61GGATCTACACCCTATC	Macrophages	-0.16227	3.096	FALSE	TRUE	FALSE
scg_1_N61GGCACGTTCAGTGTGT	SC_NM	-0.132962	-0.0798456	FALSE	FALSE	FALSE
scg_1_N61GGCAGTCGTGTTAGCT	DCs	-0.218169	0.198191	FALSE	FALSE	FALSE
scg_1_N61GGCAGTCTCGTAGAGG	SC_M	-0.0723424	-0.0587427	FALSE	FALSE	FALSE
scg_1_N61GGCTGTGCATGAGATA	Endothelial cells	0.403984	0.603198	FALSE	FALSE	FALSE
scg_1_N61GGCTGTGGTATTGAGA	Endothelial cells	9.06476	1.0427	TRUE	TRUE	TRUE
scg_1_N61GGCTTGGCAGCTGAGA	SC_NM	-0.205817	-0.147352	FALSE	FALSE	FALSE
scg_1_N61GGCTTGGTCTCGTGAA	DCs	-0.203111	-0.184705	FALSE	FALSE	FALSE
scg_1_N61GGCTTGGTCTTGGATG	DCs	-0.152221	-0.582042	FALSE	FALSE	FALSE
scg_1_N61GGCTTTCTCGTGGCGT	Neurons	-0.359594	0.184658	FALSE	FALSE	FALSE
scg_1_N61GGGAAGTAGTTTGAGA	Tregs	-0.158394	0.181479	FALSE	FALSE	FALSE
scg_1_N61GGGAAGTGTCAGACTT	DCs	-0.162763	0.23404	FALSE	FALSE	FALSE
scg_1_N61GGGACCTCAACATACC	Endothelial cells	0.124162	-0.277456	FALSE	FALSE	FALSE
scg_1_N61GGGACCTGTCGGCTAC	SC_M	-0.183787	-0.0652119	FALSE	FALSE	FALSE
scg_1_N61GGGACTCCACTTTAGG	Endothelial cells	1.20027	0.621187	TRUE	FALSE	FALSE
scg_1_N61GGGAGATAGTTAACGA	DCs	-0.137862	-0.654674	FALSE	FALSE	FALSE
scg_1_N61GGGAGTAGTGTTCCAA	Pericytes	-0.192106	-0.204538	FALSE	FALSE	FALSE
scg_1_N61GGGAGTATCCACGTAA	DCs	-0.217213	-0.0264179	FALSE	FALSE	FALSE
scg_1_N61GGGAGTATCGAGCTGC	Pericytes	-0.154814	-0.0722264	FALSE	FALSE	FALSE
scg_1_N61GGGATCCTCTAGACAC	SC_M	-0.170281	0.521254	FALSE	FALSE	FALSE
scg_1_N61GGGCCATGTTCAATCG	SC_NM	-0.233323	-0.154689	FALSE	FALSE	FALSE
scg_1_N61GGGCGTTTCGTTATCT	SC_NM	-0.232556	-0.079346	FALSE	FALSE	FALSE
scg_1_N61GGGCTACAGCCGATAG	Macrophages	-0.178046	-0.111321	FALSE	FALSE	FALSE
scg_1_N61GGGCTACCACTCCCTA	Macrophages	-0.161951	2.84304	FALSE	TRUE	FALSE
scg_1_N61GGGCTACTCACTGCTC	SC_NM	-0.20741	-0.17902	FALSE	FALSE	FALSE
scg_1_N61GGGTAGAAGTCAACAA	SC_NM	-0.203248	-0.13084	FALSE	FALSE	FALSE
scg_1_N61GGGTAGACACAAGCAG	Tregs	-0.165057	-0.0397657	FALSE	FALSE	FALSE
scg_1_N61GGGTAGAGTCCTGTTC	SC_M	-0.14921	0.0566731	FALSE	FALSE	FALSE
scg_1_N61GGGTAGATCGGTTCAA	DCs	-0.227705	-0.14505	FALSE	FALSE	FALSE
scg_1_N61GGGTATTAGTTGGCTT	SC_NM	-0.172185	0.283458	FALSE	FALSE	FALSE
scg_1_N61GGGTCACTCGCGCTGA	Tregs	-0.154545	0.383975	FALSE	FALSE	FALSE
scg_1_N61GGGTCTGTCAAGGACG	Macrophages	-0.213311	2.62228	FALSE	TRUE	FALSE
scg_1_N61GGGTGAAAGCACGGAT	SC_M	-0.19805	-0.122046	FALSE	FALSE	FALSE
scg_1_N61GGGTGAATCGGTCAGC	DCs	-0.228276	1.18763	FALSE	TRUE	FALSE
scg_1_N61GGGTTATCATTGCTTT	Neurons	-0.36498	0.17453	FALSE	FALSE	FALSE
scg_1_N61GGGTTTACAACCGCCA	SC_M	-0.158295	0.0890175	FALSE	FALSE	FALSE
scg_1_N61GGGTTTACACTGTGAT	Macrophages	-0.165276	3.33515	FALSE	TRUE	FALSE
scg_1_N61GGTAACTGTGAGCAGT	Endothelial cells	-0.0793324	0.441988	FALSE	FALSE	FALSE
scg_1_N61GGTAACTTCCCTTCCC	Macrophages	-0.175784	3.98511	FALSE	TRUE	FALSE
scg_1_N61GGTAATCAGGGAGGCA	Endothelial cells	0.234389	1.37362	FALSE	TRUE	FALSE
scg_1_N61GGTAATCGTTGCGAAG	Pericytes	-0.181551	-0.199483	FALSE	FALSE	FALSE
scg_1_N61GGTAGAGGTCGAGCAA	SC_NM	-0.193719	-0.261128	FALSE	FALSE	FALSE
scg_1_N61GGTCTGGAGCTACGTT	SC_NM	-0.222327	-0.106642	FALSE	FALSE	FALSE
scg_1_N61GGTCTGGGTATCCTCC	SC_M	-0.185256	0.00818923	FALSE	FALSE	FALSE
scg_1_N61GGTGAAGAGGAACGTC	Neurons	-0.383262	-0.299238	FALSE	FALSE	FALSE
scg_1_N61GGTGAAGTCCGGACGT	Macrophages	-0.177796	1.08111	FALSE	TRUE	FALSE
scg_1_N61GGTGATTGTATCAGGG	SC_NM	-0.202439	0.0212568	FALSE	FALSE	FALSE
scg_1_N61GGTGGCTAGGACAACC	SC_NM	-0.175475	-0.054387	FALSE	FALSE	FALSE
scg_1_N61GGTGGCTAGTGCTCAT	SC_NM	-0.21582	-0.0870546	FALSE	FALSE	FALSE
scg_1_N61GGTGTTAAGACATACA	DCs	-0.142936	-0.0874919	FALSE	FALSE	FALSE
scg_1_N61GGTTAACCAACCGATT	SC_M	0.940169	-0.336937	TRUE	FALSE	FALSE
scg_1_N61GGTTCTCCACGTCGTG	SC_M	-0.0811833	0.02849	FALSE	FALSE	FALSE
scg_1_N61GGTTGTATCCTGTACC	Endothelial cells	0.191967	-0.197548	FALSE	FALSE	FALSE
scg_1_N61GTAACCAAGTGGTTAA	Macrophages	-0.178704	0.643913	FALSE	FALSE	FALSE
scg_1_N61GTAACCAGTGATAGAT	SC_NM	-0.224215	-0.206989	FALSE	FALSE	FALSE
scg_1_N61GTAAGTCTCGAGATGG	Macrophages	-0.173675	3.02452	FALSE	TRUE	FALSE
scg_1_N61GTAATCGAGAAAGCGA	SC_NM	-0.172531	-0.181337	FALSE	FALSE	FALSE
scg_1_N61GTAATCGGTAGATGTA	SC_NM	-0.208505	-0.208144	FALSE	FALSE	FALSE
scg_1_N61GTAATCGGTAGGTACG	Macrophages	-0.0595156	0.630917	FALSE	FALSE	FALSE
scg_1_N61GTAATCGGTCGCTCGA	SC_NM	-0.226843	-0.337776	FALSE	FALSE	FALSE
scg_1_N61GTAATGCAGACAGCGT	SC_NM	-0.227821	-0.0883543	FALSE	FALSE	FALSE
scg_1_N61GTAATGCCAAGCGATG	Macrophages	-0.165231	1.9026	FALSE	TRUE	FALSE
scg_1_N61GTAATGCGTTACCCTC	SC_NM	-0.1684	0.374893	FALSE	FALSE	FALSE
scg_1_N61GTACAACCAATACCTG	SC_NM	-0.194035	0.125208	FALSE	FALSE	FALSE
scg_1_N61GTACAGTAGCACACCC	Endothelial cells	1.11115	0.116494	TRUE	FALSE	FALSE
scg_1_N61GTAGAAACAAGAATAC	SC_NM	-0.200855	-0.119069	FALSE	FALSE	FALSE
scg_1_N61GTAGAAAGTCTCGGGT	Endothelial cells	-0.394258	0.362903	FALSE	FALSE	FALSE
scg_1_N61GTAGCTAAGCGCATCC	SC_M	-0.163761	0.756111	FALSE	TRUE	FALSE
scg_1_N61GTAGCTAGTGAGCCAA	Tregs	-0.167443	0.398615	FALSE	FALSE	FALSE
scg_1_N61GTAGCTATCCTACCGT	SC_NM	-0.222681	-0.3252	FALSE	FALSE	FALSE
scg_1_N61GTAGGAGAGTAGCTCT	SC_NM	-0.251107	0.0156291	FALSE	FALSE	FALSE
scg_1_N61GTAGGAGAGTGCACCC	Macrophages	-0.184164	-0.218658	FALSE	FALSE	FALSE
scg_1_N61GTAGGTTGTTTACACG	Microglia	-0.160435	-0.314854	FALSE	FALSE	FALSE
scg_1_N61GTAGTACTCGAGTACT	SC_NM	-0.216697	0.12	FALSE	FALSE	FALSE
scg_1_N61GTATTGGCAAATAGCA	SC_M	-0.174153	-0.0692799	FALSE	FALSE	FALSE
scg_1_N61GTATTTCAGGGAGTGG	Pericytes	-0.240402	-0.110057	FALSE	FALSE	FALSE
scg_1_N61GTCACGGCAAGAGGCT	SC_NM	-0.216565	-0.146249	FALSE	FALSE	FALSE
scg_1_N61GTCATCCAGGTCATTC	SC_NM	-0.213763	-0.162733	FALSE	FALSE	FALSE
scg_1_N61GTCATCCTCACAATGC	SC_M	-0.135326	0.0689505	FALSE	FALSE	FALSE
scg_1_N61GTCCACTGTGATTAGA	Macrophages	-0.168416	0.394847	FALSE	FALSE	FALSE
scg_1_N61GTCCCATTCATGAGGG	SC_NM	-0.204825	-0.143942	FALSE	FALSE	FALSE
scg_1_N61GTCCCATTCTGGGTCG	SC_NM	-0.179966	-0.210427	FALSE	FALSE	FALSE
scg_1_N61GTCCTCAAGTTACGGG	SC_M	-0.148745	-0.229066	FALSE	FALSE	FALSE
scg_1_N61GTCGAATCAGAAGCTG	Pericytes	-0.20131	-0.230515	FALSE	FALSE	FALSE
scg_1_N61GTCGCGAGTGGGTATG	SC_NM	-0.209825	-0.211309	FALSE	FALSE	FALSE
scg_1_N61GTCGTAACAGATTTCG	Pericytes	-0.203469	-0.29917	FALSE	FALSE	FALSE
scg_1_N61GTCGTAACAGGACATG	Macrophages	-0.156132	1.96492	FALSE	TRUE	FALSE
scg_1_N61GTCGTAAGTCTGTCCT	Pericytes	-0.200932	-0.20249	FALSE	FALSE	FALSE
scg_1_N61GTCGTTCGTGTTACTG	Macrophages	-0.176431	1.89591	FALSE	TRUE	FALSE
scg_1_N61GTCTACCCACTTACAG	Macrophages	-0.173959	-0.693165	FALSE	FALSE	FALSE
scg_1_N61GTCTACCGTACTAAGA	Endothelial cells	4.99417	-0.0674981	TRUE	FALSE	FALSE
scg_1_N61GTCTAGATCCCAGCGA	SC_M	-0.227672	-0.0355507	FALSE	FALSE	FALSE
scg_1_N61GTCTCACTCTATTGTC	Endothelial cells	0.436646	0.132004	FALSE	FALSE	FALSE
scg_1_N61GTCTGTCCACGATTCA	SC_NM	-0.231663	-0.206777	FALSE	FALSE	FALSE
scg_1_N61GTCTTTAAGATAGGGA	DCs	-0.21557	0.0210958	FALSE	FALSE	FALSE
scg_1_N61GTGAGCCAGCAGGCAT	SC_M	-0.174796	-0.0817573	FALSE	FALSE	FALSE
scg_1_N61GTGAGCCCACAGCGCT	Macrophages	-0.0885713	0.552785	FALSE	FALSE	FALSE
scg_1_N61GTGAGCCCAGATAAAC	SC_NM	-0.214204	-0.146766	FALSE	FALSE	FALSE
scg_1_N61GTGAGGACATACCGTA	SC_M	-0.10421	0.103808	FALSE	FALSE	FALSE
scg_1_N61GTGAGGAGTCTTCGAA	SC_M	-0.170064	-0.192597	FALSE	FALSE	FALSE
scg_1_N61GTGAGTTCAACCAACT	DCs	-0.192471	2.54568	FALSE	TRUE	FALSE
scg_1_N61GTGAGTTGTTGCTCCT	Pericytes	-0.187847	-0.201619	FALSE	FALSE	FALSE
scg_1_N61GTGAGTTTCTAAGCCA	Macrophages	-0.184158	0.764942	FALSE	TRUE	FALSE
scg_1_N61GTGATGTGTGACTGTT	SC_M	-0.185437	0.225885	FALSE	FALSE	FALSE
scg_1_N61GTGCACGAGTAAACGT	Endothelial cells	-0.23535	-0.609234	FALSE	FALSE	FALSE
scg_1_N61GTGCAGCCAGTACTAC	Macrophages	-0.161675	1.06363	FALSE	TRUE	FALSE
scg_1_N61GTGCAGCTCTGGGATT	SC_NM	-0.226065	-0.0158087	FALSE	FALSE	FALSE
scg_1_N61GTGCGTGCATCATCCC	SC_NM	-0.223666	0.14663	FALSE	FALSE	FALSE
scg_1_N61GTGCGTGGTAGATCGG	DCs	-0.198647	1.63694	FALSE	TRUE	FALSE
scg_1_N61GTGCGTGTCTGGCCAG	SC_NM	-0.222403	-0.120854	FALSE	FALSE	FALSE
scg_1_N61GTGCTTCCACGACAAG	SC_NM	-0.216465	-0.150788	FALSE	FALSE	FALSE
scg_1_N61GTGCTTCGTTACTCAG	DCs	-0.149922	0.610841	FALSE	FALSE	FALSE
scg_1_N61GTGCTTCTCAGGCGAA	Pericytes	-0.191719	-0.201092	FALSE	FALSE	FALSE
scg_1_N61GTGGAAGAGGATAATC	Endothelial cells	9.89575	0.987036	TRUE	TRUE	TRUE
scg_1_N61GTGGAGATCTGTGCGG	SC_NM	-0.213707	1.04042	FALSE	TRUE	FALSE
scg_1_N61GTGGCGTTCGAACCAT	SC_NM	-0.161147	0.357865	FALSE	FALSE	FALSE
scg_1_N61GTGGGAACATCAGCAT	Macrophages	-0.157066	4.22617	FALSE	TRUE	FALSE
scg_1_N61GTGGGAAGTGGCTCTG	SC_NM	-0.215497	-0.160208	FALSE	FALSE	FALSE
scg_1_N61GTGTAACGTAGGTACG	SC_NM	-0.210393	-0.166257	FALSE	FALSE	FALSE
scg_1_N61GTGTTAGCATCGTTCC	SC_NM	-0.209507	1.87186	FALSE	TRUE	FALSE
scg_1_N61GTGTTCCAGGAATGTT	SC_M	-0.15923	0.0739359	FALSE	FALSE	FALSE
scg_1_N61GTTACCCCACATTGTG	Endothelial cells	5.54644	0.31404	TRUE	FALSE	FALSE
scg_1_N61GTTACCCGTGGAGGTT	Macrophages	-0.178467	1.43821	FALSE	TRUE	FALSE
scg_1_N61GTTACGAGTATACCTG	Endothelial cells	1.12506	1.94866	TRUE	TRUE	TRUE
scg_1_N61GTTACGATCATCACAG	SC_NM	-0.201615	0.391149	FALSE	FALSE	FALSE
scg_1_N61GTTAGTGCAATGAACA	SC_NM	-0.213328	-0.200142	FALSE	FALSE	FALSE
scg_1_N61GTTAGTGGTTATCCAG	Endothelial cells	1.60299	-0.284881	TRUE	FALSE	FALSE
scg_1_N61GTTATGGGTATCGTTG	Endothelial cells	1.33015	0.472635	TRUE	FALSE	FALSE
scg_1_N61GTTCATTAGCAATAAC	DCs	-0.22008	-0.0427149	FALSE	FALSE	FALSE
scg_1_N61GTTCGCTCAGGCCTGT	SC_NM	-0.152063	0.300512	FALSE	FALSE	FALSE
scg_1_N61GTTCTATGTGAACGGT	SC_NM	-0.239146	-0.177855	FALSE	FALSE	FALSE
scg_1_N61GTTGCGGAGGCTGGAT	SC_NM	-0.215455	0.174349	FALSE	FALSE	FALSE
scg_1_N61GTTGCTCTCTCCGAGG	Macrophages	-0.151244	2.7388	FALSE	TRUE	FALSE
scg_1_N61GTTGTCCCACTCACTC	Macrophages	-0.178113	3.52992	FALSE	TRUE	FALSE
scg_1_N61GTTGTCCTCCCAGGAC	Neurons	-0.436959	0.994503	FALSE	TRUE	FALSE
scg_1_N61GTTGTGACAGCAGACA	Endothelial cells	1.69572	-0.289032	TRUE	FALSE	FALSE
scg_1_N61GTTTGGATCCGAAGGA	Macrophages	-0.157552	2.42293	FALSE	TRUE	FALSE
scg_1_N61TAACACGAGGTGCCTC	SC_NM	-0.167211	-0.0459854	FALSE	FALSE	FALSE
scg_1_N61TAACCAGAGAGAAGGT	Pericytes	-0.208425	-0.269417	FALSE	FALSE	FALSE
scg_1_N61TAACCAGAGTCTAACC	Microglia	-0.159441	1.33406	FALSE	TRUE	FALSE
scg_1_N61TAACCAGCATCAGTCA	Endothelial cells	0.438705	0.454304	FALSE	FALSE	FALSE
scg_1_N61TAACTTCGTGAACGGT	SC_M	-0.175804	-0.140368	FALSE	FALSE	FALSE
scg_1_N61TAACTTCGTGTCTAAC	SC_M	-0.184053	-0.18923	FALSE	FALSE	FALSE
scg_1_N61TAAGCGTAGTTCTCTT	Endothelial cells	6.52849	-0.108852	TRUE	FALSE	FALSE
scg_1_N61TAAGTCGAGCGTGAAC	Macrophages	-0.172083	0.454531	FALSE	FALSE	FALSE
scg_1_N61TAAGTCGCAGTCCCGA	SC_M	-0.162414	0.198025	FALSE	FALSE	FALSE
scg_1_N61TAATCTCCAACACGAG	Neurons	-0.313352	-0.12823	FALSE	FALSE	FALSE
scg_1_N61TAATCTCGTCTTACTT	SC_NM	-0.207722	-0.153944	FALSE	FALSE	FALSE
scg_1_N61TACAACGCACTCAGAT	SC_NM	-0.226518	0.000918722	FALSE	FALSE	FALSE
scg_1_N61TACAGGTAGGTCATTC	Endothelial cells	0.0133587	0.583569	FALSE	FALSE	FALSE
scg_1_N61TACAGGTAGTTCTACG	SC_NM	-0.200266	-0.50204	FALSE	FALSE	FALSE
scg_1_N61TACCCACGTCCGAAGA	SC_NM	-0.216135	0.100878	FALSE	FALSE	FALSE
scg_1_N61TACCCGTCAGGCGATA	Endothelial cells	0.00260125	-0.440575	FALSE	FALSE	FALSE
scg_1_N61TACCCGTTCATGAGGG	Macrophages	-0.168181	3.43931	FALSE	TRUE	FALSE
scg_1_N61TACCCGTTCCGCACGA	Neurons	-0.172018	-0.0400962	FALSE	FALSE	FALSE
scg_1_N61TACCGAACATCAGTCA	SC_NM	-0.230348	-0.190964	FALSE	FALSE	FALSE
scg_1_N61TACCTCGCAGTAGATA	SC_M	-0.177044	-0.110529	FALSE	FALSE	FALSE
scg_1_N61TACCTGCAGGTATTGA	SC_NM	-0.224144	-0.183278	FALSE	FALSE	FALSE
scg_1_N61TACGCTCTCGCTTTAT	SC_NM	-0.173516	-0.179299	FALSE	FALSE	FALSE
scg_1_N61TACGCTCTCTGTGCGG	Endothelial cells	1.4387	0.625863	TRUE	FALSE	FALSE
scg_1_N61TACGGGCAGTCTCCTC	SC_NM	-0.205484	-0.417673	FALSE	FALSE	FALSE
scg_1_N61TACGGGCCAGCGTTTA	SC_NM	-0.193372	0.534352	FALSE	FALSE	FALSE
scg_1_N61TACGTCCAGGCGAACT	Endothelial cells	1.11834	0.372635	TRUE	FALSE	FALSE
scg_1_N61TACGTCCGTGCCCAGT	Pericytes	-0.189819	-0.207312	FALSE	FALSE	FALSE
scg_1_N61TACTGCCAGATACCAA	Endothelial cells	4.21112	0.562178	TRUE	FALSE	FALSE
scg_1_N61TACTGCCTCGCAGATT	SC_NM	-0.162076	0.144992	FALSE	FALSE	FALSE
scg_1_N61TACTTACCACGGCTAC	Neurons	-0.45478	0.476728	FALSE	FALSE	FALSE
scg_1_N61TACTTACTCCGAACGC	SC_M	-0.147279	0.266797	FALSE	FALSE	FALSE
scg_1_N61TACTTCAAGCTTAAGA	Tregs	-0.15949	-0.00749212	FALSE	FALSE	FALSE
scg_1_N61TACTTCATCGACATCA	Macrophages	-0.180633	0.0826994	FALSE	FALSE	FALSE
scg_1_N61TACTTGTAGTCATCCA	Endothelial cells	-0.800451	-0.32042	FALSE	FALSE	FALSE
scg_1_N61TACTTGTGTAGAATAC	SC_NM	-0.209431	-0.276884	FALSE	FALSE	FALSE
scg_1_N61TAGACCACAAACGGCA	SC_M	-0.164759	0.0122869	FALSE	FALSE	FALSE
scg_1_N61TAGACCATCTAGATCG	Macrophages	-0.165827	2.46382	FALSE	TRUE	FALSE
scg_1_N61TAGACTGAGCCTCAAT	Microglia	-0.160173	2.00758	FALSE	TRUE	FALSE
scg_1_N61TAGACTGCACCTTCGT	Macrophages	-0.169907	2.10346	FALSE	TRUE	FALSE
scg_1_N61TAGAGTCAGATTGCGG	Tregs	-0.140287	0.18403	FALSE	FALSE	FALSE
scg_1_N61TAGATCGAGTCAGAGC	Macrophages	-0.221908	2.1752	FALSE	TRUE	FALSE
scg_1_N61TAGCACACATCGAACT	SC_NM	-0.214364	0.0552691	FALSE	FALSE	FALSE
scg_1_N61TAGGAGGAGAAGCTGC	SC_NM	-0.208311	0.246856	FALSE	FALSE	FALSE
scg_1_N61TAGGAGGGTCCTATAG	Macrophages	-0.184204	-0.396778	FALSE	FALSE	FALSE
scg_1_N61TAGGAGGGTCGGCCTA	Endothelial cells	1.71553	0.812723	TRUE	TRUE	TRUE
scg_1_N61TAGGAGGGTCTCGCGA	Macrophages	-0.173403	3.00211	FALSE	TRUE	FALSE
scg_1_N61TAGGAGGTCGTGCATA	SC_NM	-0.208111	0.325388	FALSE	FALSE	FALSE
scg_1_N61TAGGGTTAGACCAGAC	Macrophages	-0.162743	0.566671	FALSE	FALSE	FALSE
scg_1_N61TAGGGTTAGACTTCGT	SC_M	-0.145486	0.0631444	FALSE	FALSE	FALSE
scg_1_N61TAGGTACCAAGATGGC	Microglia	-0.164689	3.87914	FALSE	TRUE	FALSE
scg_1_N61TAGGTACGTGAATTGA	Endothelial cells	0.25879	1.29399	FALSE	TRUE	FALSE
scg_1_N61TAGGTACGTGGAGGTT	DCs	-0.190247	-0.498591	FALSE	FALSE	FALSE
scg_1_N61TAGTGCACAGAGACTG	Tregs	-0.152146	0.0341672	FALSE	FALSE	FALSE
scg_1_N61TAGTGCACATCAGCGC	SC_NM	-0.211548	0.00385531	FALSE	FALSE	FALSE
scg_1_N61TATACCTCAAGCACAG	Endothelial cells	0.992211	0.254138	TRUE	FALSE	FALSE
scg_1_N61TATCAGGAGGCGACAT	SC_NM	-0.225224	-0.243013	FALSE	FALSE	FALSE
scg_1_N61TATCCTAAGCTCACTA	SC_M	-0.17459	-0.03568	FALSE	FALSE	FALSE
scg_1_N61TATCGCCAGGGTCAAC	SC_M	-0.147111	-0.0780932	FALSE	FALSE	FALSE
scg_1_N61TATCGCCAGTGAATAC	Microglia	-0.187107	1.68372	FALSE	TRUE	FALSE
scg_1_N61TATCGCCGTGACAGGT	SC_NM	-0.174528	-0.148086	FALSE	FALSE	FALSE
scg_1_N61TATCTTGGTTTCACAG	SC_NM	-0.19878	-0.0953913	FALSE	FALSE	FALSE
scg_1_N61TATGTTCTCGGCTTGG	SC_NM	-0.16007	0.139773	FALSE	FALSE	FALSE
scg_1_N61TATTCCAAGTGCAGGT	Tregs	-0.142528	0.0600472	FALSE	FALSE	FALSE
scg_1_N61TATTCCACAAGAAATC	SC_NM	-0.208678	-0.0473855	FALSE	FALSE	FALSE
scg_1_N61TATTGCTCATTAAAGG	SC_NM	-0.219543	-0.191606	FALSE	FALSE	FALSE
scg_1_N61TATTGCTGTACATACC	SC_NM	-0.225186	-0.0317078	FALSE	FALSE	FALSE
scg_1_N61TATTGCTTCGGACCAC	Neurons	-0.432024	-0.368344	FALSE	FALSE	FALSE
scg_1_N61TATTGGGAGCTGACCC	DCs	-0.227133	0.522668	FALSE	FALSE	FALSE
scg_1_N61TATTGGGCACCACATA	SC_NM	-0.236459	0.155157	FALSE	FALSE	FALSE
scg_1_N61TATTGGGCAGCCGTCA	Endothelial cells	0.228837	0.365323	FALSE	FALSE	FALSE
scg_1_N61TATTGGGGTGTTGACT	Endothelial cells	2.75276	0.331046	TRUE	FALSE	FALSE
scg_1_N61TATTTCGGTATGCTTG	Macrophages	-0.216713	1.42069	FALSE	TRUE	FALSE
scg_1_N61TATTTCGGTCTGATAC	Endothelial cells	0.516447	-0.377712	FALSE	FALSE	FALSE
scg_1_N61TATTTCGTCGCTGACG	SC_NM	-0.183652	-0.201966	FALSE	FALSE	FALSE
scg_1_N61TCAAGACTCCCTGGTT	DCs	-0.218264	0.552371	FALSE	FALSE	FALSE
scg_1_N61TCAAGCAAGTGACACG	DCs	-0.151259	-0.322581	FALSE	FALSE	FALSE
scg_1_N61TCAAGCACACGGGTAA	DCs	-0.225629	-0.223338	FALSE	FALSE	FALSE
scg_1_N61TCAAGCAGTCTTGAGT	SC_NM	-0.223171	-0.129125	FALSE	FALSE	FALSE
scg_1_N61TCAAGTGCAATCCTTT	Macrophages	-0.149411	2.835	FALSE	TRUE	FALSE
scg_1_N61TCAATCTCAATGGCAG	Endothelial cells	8.54808	1.22695	TRUE	TRUE	TRUE
scg_1_N61TCAATCTGTTCCGCGA	Pericytes	-0.185945	-0.201741	FALSE	FALSE	FALSE
scg_1_N61TCAATTCGTAACAGGC	Endothelial cells	0.136372	-0.249812	FALSE	FALSE	FALSE
scg_1_N61TCACAAGAGTCGAGGT	Macrophages	-0.184197	-0.0924737	FALSE	FALSE	FALSE
scg_1_N61TCACAAGTCCATAAGC	SC_NM	-0.214829	-0.232088	FALSE	FALSE	FALSE
scg_1_N61TCACAAGTCCATTGGA	Macrophages	-0.182193	1.21435	FALSE	TRUE	FALSE
scg_1_N61TCACACCCATCCGGCA	SC_NM	-0.201677	-0.227987	FALSE	FALSE	FALSE
scg_1_N61TCACACCGTGCCCACA	SC_NM	-0.231213	-0.369202	FALSE	FALSE	FALSE
scg_1_N61TCACGCTAGAAGGCTC	SC_NM	-0.220615	0.0923525	FALSE	FALSE	FALSE
scg_1_N61TCACGCTGTTGGTGTT	SC_NM	-0.170749	0.537388	FALSE	FALSE	FALSE
scg_1_N61TCACGCTTCCACAGCG	SC_NM	-0.155123	0.577415	FALSE	FALSE	FALSE
scg_1_N61TCACGGGGTAGTCACT	DCs	-0.231247	0.0477858	FALSE	FALSE	FALSE
scg_1_N61TCACTATGTATACCTG	SC_NM	-0.22619	-0.157348	FALSE	FALSE	FALSE
scg_1_N61TCACTATGTTCACGAT	Macrophages	-0.179373	1.05989	FALSE	TRUE	FALSE
scg_1_N61TCAGCAATCCGTTGGG	SC_NM	-0.190005	-0.195097	FALSE	FALSE	FALSE
scg_1_N61TCAGCCTGTACAAGTA	SC_M	-0.153971	-0.146174	FALSE	FALSE	FALSE
scg_1_N61TCAGTGATCCTGGTCT	Macrophages	-0.172889	0.344247	FALSE	FALSE	FALSE
scg_1_N61TCAGTTTCACGCAGTC	SC_M	-0.208321	-0.0818218	FALSE	FALSE	FALSE
scg_1_N61TCATATCAGATGGTAT	SC_M	-0.174968	-0.0488688	FALSE	FALSE	FALSE
scg_1_N61TCATATCGTTGAGAGC	Endothelial cells	1.17193	-0.265829	TRUE	FALSE	FALSE
scg_1_N61TCATCATGTAGCGTCC	Endothelial cells	5.55726	0.267261	TRUE	FALSE	FALSE
scg_1_N61TCATCCGGTTTGGGTT	SC_NM	-0.202631	0.128645	FALSE	FALSE	FALSE
scg_1_N61TCATCCGTCGACGAGA	SC_NM	-0.198963	-0.232834	FALSE	FALSE	FALSE
scg_1_N61TCATGAGAGGGAGAAT	Endothelial cells	-0.206252	0.0401743	FALSE	FALSE	FALSE
scg_1_N61TCATGCCTCCGACATA	Endothelial cells	2.84173	0.270428	TRUE	FALSE	FALSE
scg_1_N61TCATGGATCATTACGG	SC_M	-0.109737	-0.159489	FALSE	FALSE	FALSE
scg_1_N61TCATGTTTCCTTATGT	DCs	-0.213854	0.312239	FALSE	FALSE	FALSE
scg_1_N61TCATTACAGTTCATCG	Pericytes	-0.200933	-0.226506	FALSE	FALSE	FALSE
scg_1_N61TCATTACGTTTCCATT	SC_NM	-0.173024	0.34064	FALSE	FALSE	FALSE
scg_1_N61TCATTGTGTCGCAGTC	SC_M	-0.174699	0.0907114	FALSE	FALSE	FALSE
scg_1_N61TCCAGAATCAAACCCA	SC_M	-0.170112	0.0813772	FALSE	FALSE	FALSE
scg_1_N61TCCATCGAGGTTGGAC	SC_NM	-0.199602	-0.0507347	FALSE	FALSE	FALSE
scg_1_N61TCCATGCGTGTGTACT	Macrophages	-0.175236	1.20216	FALSE	TRUE	FALSE
scg_1_N61TCCCAGTGTGACCTGC	Endothelial cells	0.32866	0.614569	FALSE	FALSE	FALSE
scg_1_N61TCCCAGTTCCACGTAA	SC_M	-0.149927	-0.206017	FALSE	FALSE	FALSE
scg_1_N61TCCCAGTTCCTCTAAT	SC_NM	-0.220052	-0.285872	FALSE	FALSE	FALSE
scg_1_N61TCCGGGAGTTCCACGG	SC_NM	-0.179549	-0.759798	FALSE	FALSE	FALSE
scg_1_N61TCCGTGTCACATTCGA	Macrophages	-0.180741	1.37527	FALSE	TRUE	FALSE
scg_1_N61TCCTAATAGACGGTCA	Tregs	-0.14882	0.0350245	FALSE	FALSE	FALSE
scg_1_N61TCCTCCCCACTTCAGA	Neurons	-0.177023	-0.208478	FALSE	FALSE	FALSE
scg_1_N61TCCTTTCAGGTGCATG	Macrophages	-0.182265	0.780091	FALSE	TRUE	FALSE
scg_1_N61TCCTTTCGTCCCTGAG	SC_NM	-0.219	-0.0194707	FALSE	FALSE	FALSE
scg_1_N61TCGAACAAGTTATGGA	Neurons	-0.29483	-0.0880292	FALSE	FALSE	FALSE
scg_1_N61TCGAACACAACTGCTA	Macrophages	-0.170734	-0.13229	FALSE	FALSE	FALSE
scg_1_N61TCGACGGAGCTCTTCC	SC_NM	-0.32993	0.107356	FALSE	FALSE	FALSE
scg_1_N61TCGACGGCACAGTATC	Macrophages	-0.173308	1.5659	FALSE	TRUE	FALSE
scg_1_N61TCGACGGTCCTCTAAT	SC_NM	-0.195649	-0.0467659	FALSE	FALSE	FALSE
scg_1_N61TCGATTTCAGACCCGT	SC_NM	-0.210589	-0.111149	FALSE	FALSE	FALSE
scg_1_N61TCGATTTTCACACCGG	Endothelial cells	0.867311	0.344473	TRUE	FALSE	FALSE
scg_1_N61TCGCAGGCAACGATTC	Endothelial cells	0.742393	-0.417045	FALSE	FALSE	FALSE
scg_1_N61TCGCAGGCAATCAGCT	SC_M	-0.173857	-0.151712	FALSE	FALSE	FALSE
scg_1_N61TCGCAGGCACGTTGGC	Pericytes	-0.249642	-0.040982	FALSE	FALSE	FALSE
scg_1_N61TCGCAGGCATCAGCTA	Pericytes	-0.2155	-0.206382	FALSE	FALSE	FALSE
scg_1_N61TCGGATAAGGATTTGA	Pericytes	-0.19083	-0.200641	FALSE	FALSE	FALSE
scg_1_N61TCGGGACCACAGTCCG	Macrophages	-0.155465	-0.0954384	FALSE	FALSE	FALSE
scg_1_N61TCGGGCAAGGAGGCAG	SC_NM	0.00147116	0.169579	FALSE	FALSE	FALSE
scg_1_N61TCGGGCAAGTTATGGA	Endothelial cells	1.57332	0.780315	TRUE	TRUE	TRUE
scg_1_N61TCGGGTGCATGTGGTT	Macrophages	-0.143575	1.67349	FALSE	TRUE	FALSE
scg_1_N61TCGGTCTCACACCAGC	Pericytes	-0.194149	-0.201733	FALSE	FALSE	FALSE
scg_1_N61TCGTCCAAGGTGCATG	SC_M	-0.0934846	-0.0348697	FALSE	FALSE	FALSE
scg_1_N61TCGTCCAAGTCTTCGA	SC_NM	-0.207529	-0.186324	FALSE	FALSE	FALSE
scg_1_N61TCGTCCAAGTTGAAAC	SC_NM	-0.221868	-0.0494647	FALSE	FALSE	FALSE
scg_1_N61TCGTGGGAGATGGCAC	Microglia	-0.157368	2.70601	FALSE	TRUE	FALSE
scg_1_N61TCGTGGGAGTCTAACC	SC_NM	-0.176102	0.0283953	FALSE	FALSE	FALSE
scg_1_N61TCGTGGGTCCATTGCC	Endothelial cells	0.909397	0.231973	TRUE	FALSE	FALSE
scg_1_N61TCTAACTTCCCTATTA	Endothelial cells	7.93789	1.71388	TRUE	TRUE	TRUE
scg_1_N61TCTAACTTCTGGGATT	DCs	-0.222922	0.581045	FALSE	FALSE	FALSE
scg_1_N61TCTACATCAGAAACCG	SC_NM	-0.159052	0.0968847	FALSE	FALSE	FALSE
scg_1_N61TCTACATTCGAGAAAT	Macrophages	-0.165146	2.46676	FALSE	TRUE	FALSE
scg_1_N61TCTACCGTCAGACCCG	DCs	-0.158047	-0.458307	FALSE	FALSE	FALSE
scg_1_N61TCTATACAGCTTGTTG	SC_M	-0.157083	0.0900714	FALSE	FALSE	FALSE
scg_1_N61TCTATCAAGGTTTGAA	DCs	-0.223969	0.892573	FALSE	TRUE	FALSE
scg_1_N61TCTATCACAATCCTAG	Endothelial cells	5.55509	-1.4618	TRUE	FALSE	FALSE
scg_1_N61TCTCAGCGTTGCAACT	SC_NM	-0.20716	-0.130348	FALSE	FALSE	FALSE
scg_1_N61TCTCCGAAGGATACAT	Neurons	-0.2706	-1.16361	FALSE	FALSE	FALSE
scg_1_N61TCTCTGGTCAGGACGA	SC_NM	-0.219577	-0.264225	FALSE	FALSE	FALSE
scg_1_N61TCTCTGGTCGTTGTAG	Macrophages	-0.16509	1.27743	FALSE	TRUE	FALSE
scg_1_N61TCTGTCGAGTCGCCCA	Pericytes	-0.201035	-0.204408	FALSE	FALSE	FALSE
scg_1_N61TCTTCCTCACATAACC	Neurons	-0.503356	0.0060912	FALSE	FALSE	FALSE
scg_1_N61TCTTCCTCAGCACACC	SC_NM	-0.21785	-0.123125	FALSE	FALSE	FALSE
scg_1_N61TCTTGCGCATTGAGCT	Endothelial cells	2.60233	1.32108	TRUE	TRUE	TRUE
scg_1_N61TCTTGCGGTACAGTTC	Macrophages	-0.216211	1.06921	FALSE	TRUE	FALSE
scg_1_N61TGAACGTGTGACAGGT	Neurons	-0.448789	0.314724	FALSE	FALSE	FALSE
scg_1_N61TGAACGTTCCATACAG	SC_NM	-0.241533	0.722573	FALSE	FALSE	FALSE
scg_1_N61TGAACGTTCTAAGGAA	DCs	-0.224772	0.249186	FALSE	FALSE	FALSE
scg_1_N61TGAATCGAGCATTGTC	Macrophages	-0.172536	2.25691	FALSE	TRUE	FALSE
scg_1_N61TGAATCGTCTGTTCAT	Neurons	-0.422939	0.0994305	FALSE	FALSE	FALSE
scg_1_N61TGACAGTGTGCTGTCG	Endothelial cells	9.31757	2.15638	TRUE	TRUE	TRUE
scg_1_N61TGACTCCAGACCATAA	Macrophages	-0.176874	2.88604	FALSE	TRUE	FALSE
scg_1_N61TGACTCCGTACCTATG	SC_NM	-0.192047	-0.327949	FALSE	FALSE	FALSE
scg_1_N61TGACTCCGTATGTGTC	Macrophages	-0.209683	-0.135893	FALSE	FALSE	FALSE
scg_1_N61TGACTCCGTCTGTCAA	SC_NM	-0.245343	0.0121555	FALSE	FALSE	FALSE
scg_1_N61TGAGACTGTTGCATCA	DCs	-0.222887	0.171048	FALSE	FALSE	FALSE
scg_1_N61TGAGACTTCACCTCAC	Macrophages	-0.178335	4.39138	FALSE	TRUE	FALSE
scg_1_N61TGAGCATAGTAATACG	Endothelial cells	0.763178	1.27342	TRUE	TRUE	TRUE
scg_1_N61TGAGCGCAGGTTGGTG	SC_NM	-0.218296	-0.138103	FALSE	FALSE	FALSE
scg_1_N61TGAGCGCCAACGTATC	SC_NM	-0.248874	-0.207188	FALSE	FALSE	FALSE
scg_1_N61TGAGCGCCATACAGCT	Endothelial cells	7.26742	0.762037	TRUE	TRUE	TRUE
scg_1_N61TGAGCGCCATCTAACG	SC_NM	-0.151058	0.0454153	FALSE	FALSE	FALSE
scg_1_N61TGAGCGCGTGGTCCCA	Endothelial cells	7.77005	2.22606	TRUE	TRUE	TRUE
scg_1_N61TGAGGAGTCCGTCAAA	SC_M	-0.164328	-0.0551362	FALSE	FALSE	FALSE
scg_1_N61TGAGGGACAAGGGCAT	Endothelial cells	1.79461	-0.135683	TRUE	FALSE	FALSE
scg_1_N61TGAGGTTCATGGGATG	Macrophages	-0.18134	2.52859	FALSE	TRUE	FALSE
scg_1_N61TGAGTCACACGAAGAC	Macrophages	-0.172688	1.15709	FALSE	TRUE	FALSE
scg_1_N61TGATCTTCAATGTGGG	Pericytes	-0.189745	-0.205227	FALSE	FALSE	FALSE
scg_1_N61TGATGCAAGCATTTGC	DCs	-0.239659	-0.0862716	FALSE	FALSE	FALSE
scg_1_N61TGATGGTCAAAGCTAA	SC_NM	-0.228933	-0.198269	FALSE	FALSE	FALSE
scg_1_N61TGCACGGGTATGAAGT	SC_NM	-0.166668	-0.0314064	FALSE	FALSE	FALSE
scg_1_N61TGCAGATCATTGAGCT	Macrophages	-0.19855	-0.415252	FALSE	FALSE	FALSE
scg_1_N61TGCAGATGTCATCCCT	Microglia	-0.158342	4.0714	FALSE	TRUE	FALSE
scg_1_N61TGCATCCCAGATCATC	Macrophages	-0.189222	1.37047	FALSE	TRUE	FALSE
scg_1_N61TGCGATAAGTAAACAC	Macrophages	-0.17511	0.331022	FALSE	FALSE	FALSE
scg_1_N61TGCGATATCAAATGCC	Tregs	-0.148737	0.108484	FALSE	FALSE	FALSE
scg_1_N61TGCTCCAAGCTAGATA	Pericytes	-0.171034	-0.192197	FALSE	FALSE	FALSE
scg_1_N61TGCTCCACAGCTGTAT	SC_NM	-0.168459	0.0629706	FALSE	FALSE	FALSE
scg_1_N61TGCTCCAGTTCTATCT	Macrophages	-0.161186	3.01067	FALSE	TRUE	FALSE
scg_1_N61TGCTGAAGTTGTGCCG	Endothelial cells	9.26786	2.07511	TRUE	TRUE	TRUE
scg_1_N61TGCTGAATCGAGAGAC	Endothelial cells	2.03087	0.850973	TRUE	TRUE	TRUE
scg_1_N61TGCTGAATCTGATGGT	Endothelial cells	6.7858	0.649327	TRUE	FALSE	FALSE
scg_1_N61TGCTTCGGTGGTTTGT	SC_NM	-0.199646	0.022035	FALSE	FALSE	FALSE
scg_1_N61TGCTTCGTCCAAACCA	Macrophages	-0.227318	-0.385151	FALSE	FALSE	FALSE
scg_1_N61TGCTTGCCATGAATCC	Endothelial cells	3.89827	-0.463982	TRUE	FALSE	FALSE
scg_1_N61TGGAACTCAATGTCTG	SC_NM	-0.224501	-0.127116	FALSE	FALSE	FALSE
scg_1_N61TGGATCATCATGTCAG	SC_M	-0.100607	-0.0313564	FALSE	FALSE	FALSE
scg_1_N61TGGCGTGAGAACTTCC	Pericytes	-0.241181	-0.222447	FALSE	FALSE	FALSE
scg_1_N61TGGGAAGCACTACGGC	Macrophages	-0.149254	3.98523	FALSE	TRUE	FALSE
scg_1_N61TGGGAGATCGCAGAGA	SC_NM	-0.194402	-0.229743	FALSE	FALSE	FALSE
scg_1_N61TGGGATTAGTGCTCAT	Neurons	-0.163487	-0.0747186	FALSE	FALSE	FALSE
scg_1_N61TGGGATTCAGCAATTC	SC_NM	-0.219709	-0.078752	FALSE	FALSE	FALSE
scg_1_N61TGGGATTGTAGTCCTA	SC_NM	-0.202587	-0.248309	FALSE	FALSE	FALSE
scg_1_N61TGGGATTTCTAGCAAC	Macrophages	-0.160323	2.15652	FALSE	TRUE	FALSE
scg_1_N61TGGGTTAAGATTAGTG	SC_NM	-0.21344	-0.0964172	FALSE	FALSE	FALSE
scg_1_N61TGGGTTAAGTGGCCTC	Endothelial cells	7.30785	1.16173	TRUE	TRUE	TRUE
scg_1_N61TGGGTTAGTAGGTAGC	SC_NM	-0.239132	-0.00193575	FALSE	FALSE	FALSE
scg_1_N61TGGTACACACACTGGC	Endothelial cells	2.47132	0.379013	TRUE	FALSE	FALSE
scg_1_N61TGGTAGTTCCTCTCGA	Macrophages	-0.175344	1.06009	FALSE	TRUE	FALSE
scg_1_N61TGGTTAGGTGCCGTAC	SC_NM	-0.215789	-0.145929	FALSE	FALSE	FALSE
scg_1_N61TGGTTAGGTTCCCACT	SC_NM	-0.216927	-0.026098	FALSE	FALSE	FALSE
scg_1_N61TGTAAGCAGGCCACCT	SC_M	-0.141497	-0.0720999	FALSE	FALSE	FALSE
scg_1_N61TGTCAGAAGAGGGTCT	SC_NM	-0.201914	-0.0609745	FALSE	FALSE	FALSE
scg_1_N61TGTCAGAGTGGATTTC	Endothelial cells	9.6147	1.27135	TRUE	TRUE	TRUE
scg_1_N61TGTCCACAGGTATCTC	Endothelial cells	1.95231	-0.232176	TRUE	FALSE	FALSE
scg_1_N61TGTCCTGTCTGGTTGA	Macrophages	-0.186627	3.81653	FALSE	TRUE	FALSE
scg_1_N61TGTGATGTCTTCCCAG	SC_NM	-0.217491	-0.15448	FALSE	FALSE	FALSE
scg_1_N61TGTGCGGCAAGACGGT	Pericytes	0.0754588	-0.17612	FALSE	FALSE	FALSE
scg_1_N61TGTGCGGCACAGACGA	SC_M	-0.130725	0.0285412	FALSE	FALSE	FALSE
scg_1_N61TGTGCGGCACCGGTCA	Macrophages	-0.177425	0.2395	FALSE	FALSE	FALSE
scg_1_N61TGTGCGGTCGGAGATG	SC_NM	-0.212663	-0.435052	FALSE	FALSE	FALSE
scg_1_N61TGTGTGAAGCGTTCAT	SC_M	-0.175094	-0.128029	FALSE	FALSE	FALSE
scg_1_N61TGTTACTTCCGGTTCT	SC_NM	-0.221344	-0.151157	FALSE	FALSE	FALSE
scg_1_N61TGTTCCGCATCGCCTT	SC_NM	-0.210872	0.218397	FALSE	FALSE	FALSE
scg_1_N61TGTTCCGGTCGAAGCA	SC_NM	-0.21853	0.0329058	FALSE	FALSE	FALSE
scg_1_N61TGTTCCGTCAAGAATG	SC_M	-0.0897483	-0.00138755	FALSE	FALSE	FALSE
scg_1_N61TGTTGGACAGTGTGGA	SC_NM	-0.171289	0.0582983	FALSE	FALSE	FALSE
scg_1_N61TGTTGGAGTAGCTGCC	DCs	-0.222579	-0.179029	FALSE	FALSE	FALSE
scg_1_N61TGTTTGTAGAAGTGTT	SC_M	-0.122024	-0.238097	FALSE	FALSE	FALSE
scg_1_N61TTAATCCTCAAACGTC	SC_M	-0.195187	0.145389	FALSE	FALSE	FALSE
scg_1_N61TTACCATGTTGCAACT	DCs	-0.229672	-0.485801	FALSE	FALSE	FALSE
scg_1_N61TTACCATTCGTCCTCA	SC_NM	-0.230121	-0.199787	FALSE	FALSE	FALSE
scg_1_N61TTACCGCAGACCATTC	DCs	-0.226327	0.709681	FALSE	FALSE	FALSE
scg_1_N61TTACCGCCATTACTCT	Macrophages	-0.186633	1.63088	FALSE	TRUE	FALSE
scg_1_N61TTACCGCTCTCCCAAC	Endothelial cells	2.32197	1.67547	TRUE	TRUE	TRUE
scg_1_N61TTAGGCACAACTTGCA	Endothelial cells	0.0186898	-0.6592	FALSE	FALSE	FALSE
scg_1_N61TTAGTCTCATCCTTGC	SC_NM	-0.169413	-0.0359963	FALSE	FALSE	FALSE
scg_1_N61TTAGTCTGTTCGTTCC	SC_NM	-0.218108	-0.0815194	FALSE	FALSE	FALSE
scg_1_N61TTATTGCAGTTGGAGC	Macrophages	-0.212085	1.42194	FALSE	TRUE	FALSE
scg_1_N61TTCACCGAGCAGAAAG	Endothelial cells	8.38378	-0.0476547	TRUE	FALSE	FALSE
scg_1_N61TTCACGCAGGGCCAAT	SC_NM	-0.163208	0.395186	FALSE	FALSE	FALSE
scg_1_N61TTCAGGAAGTTCTCTT	Macrophages	-0.172999	3.67442	FALSE	TRUE	FALSE
scg_1_N61TTCATTGAGACGCATG	SC_NM	-0.225731	-0.0981881	FALSE	FALSE	FALSE
scg_1_N61TTCCACGAGCTATCCA	SC_M	-0.17247	-0.127992	FALSE	FALSE	FALSE
scg_1_N61TTCCACGCATGTGTCA	DCs	-0.20694	0.255291	FALSE	FALSE	FALSE
scg_1_N61TTCCACGCATTCACCC	SC_NM	-0.160687	0.24655	FALSE	FALSE	FALSE
scg_1_N61TTCCGTGCAAGTGTCT	SC_NM	-0.212782	0.0326046	FALSE	FALSE	FALSE
scg_1_N61TTCCGTGGTGATGAAT	SC_NM	-0.160218	-0.0881284	FALSE	FALSE	FALSE
scg_1_N61TTCCTAATCCTAACAG	SC_NM	-0.218543	-0.237988	FALSE	FALSE	FALSE
scg_1_N61TTCCTCTTCACTACGA	SC_M	-0.172041	-0.0296906	FALSE	FALSE	FALSE
scg_1_N61TTCCTTCAGATGGCAC	Pericytes	-0.179692	-0.196853	FALSE	FALSE	FALSE
scg_1_N61TTCGATTCAAATGAAC	SC_M	-0.234096	-0.00726818	FALSE	FALSE	FALSE
scg_1_N61TTCGATTGTACTCGAT	SC_NM	-0.190164	-0.036351	FALSE	FALSE	FALSE
scg_1_N61TTCGCTGAGACTACCT	SC_NM	-0.211194	-0.250749	FALSE	FALSE	FALSE
scg_1_N61TTCGGTCCAGGAGACT	SC_NM	-0.17568	-0.567124	FALSE	FALSE	FALSE
scg_1_N61TTCTAGTTCATAGACC	SC_NM	-0.206744	-0.274948	FALSE	FALSE	FALSE
scg_1_N61TTCTCTCCACCGGTCA	DCs	-0.162206	-0.21554	FALSE	FALSE	FALSE
scg_1_N61TTCTCTCTCTTCCTAA	Pericytes	-0.19629	-0.216207	FALSE	FALSE	FALSE
scg_1_N61TTCTTCCCACTGTCCT	Macrophages	-0.177841	-0.07204	FALSE	FALSE	FALSE
scg_1_N61TTGAGTGGTAGCTTTG	Macrophages	-0.17937	-0.366352	FALSE	FALSE	FALSE
scg_1_N61TTGAGTGGTGTAGGAC	Endothelial cells	1.24801	0.816887	TRUE	TRUE	TRUE
scg_1_N61TTGATGGCAAAGCGTG	SC_M	0.0416606	0.173958	FALSE	FALSE	FALSE
scg_1_N61TTGATGGCATTGACCA	SC_NM	-0.213646	-0.130713	FALSE	FALSE	FALSE
scg_1_N61TTGATGGTCGAGAATA	SC_NM	-0.16371	0.158666	FALSE	FALSE	FALSE
scg_1_N61TTGCATTCACCTGCAG	SC_NM	-0.228001	-0.0183527	FALSE	FALSE	FALSE
scg_1_N61TTGCATTGTACTCGTA	Pericytes	-1.49524	-0.244193	FALSE	FALSE	FALSE
scg_1_N61TTGCATTGTCACAGTT	SC_NM	-0.235696	-0.0816863	FALSE	FALSE	FALSE
scg_1_N61TTGCATTTCTGGGCGT	SC_NM	-0.224817	-0.0693738	FALSE	FALSE	FALSE
scg_1_N61TTGCGTCAGCGAACTG	Pericytes	-0.178864	-0.171063	FALSE	FALSE	FALSE
scg_1_N61TTGCGTCTCAAAGGAT	Endothelial cells	8.40157	1.65394	TRUE	TRUE	TRUE
scg_1_N61TTGCTGCTCCACTAGA	SC_NM	-0.162421	-0.238149	FALSE	FALSE	FALSE
scg_1_N61TTGCTGCTCGGTAAGG	SC_NM	-0.202267	-0.730632	FALSE	FALSE	FALSE
scg_1_N61TTGGATGTCTGTCGCT	Neurons	-0.409365	0.257607	FALSE	FALSE	FALSE
scg_1_N61TTGGGATAGCCTGTGC	Endothelial cells	8.19032	0.72168	TRUE	FALSE	FALSE
scg_1_N61TTGGGATCAACTGCTA	Pericytes	-0.184358	-0.177872	FALSE	FALSE	FALSE
scg_1_N61TTGGGCGCAGGTCTCG	Endothelial cells	1.35344	-0.226219	TRUE	FALSE	FALSE
scg_1_N61TTGGGCGGTCAGATTC	SC_NM	-0.158661	-0.18526	FALSE	FALSE	FALSE
scg_1_N61TTGGGCGTCGACGAGA	DCs	-0.23574	-0.00649822	FALSE	FALSE	FALSE
scg_1_N61TTGGGTAAGATTGTGA	DCs	-0.218303	-0.147429	FALSE	FALSE	FALSE
scg_1_N61TTGGGTACAAAGCTCT	SC_M	-0.136087	-0.0466663	FALSE	FALSE	FALSE
scg_1_N61TTGGGTACATATGAAG	DCs	-0.193663	-0.0148143	FALSE	FALSE	FALSE
scg_1_N61TTGGGTACATGTGTCA	Macrophages	-0.146797	2.75039	FALSE	TRUE	FALSE
scg_1_N61TTGGTTTCACAGGATG	SC_NM	-0.159261	0.0298551	FALSE	FALSE	FALSE
scg_1_N61TTGTGGAGTAGACGTG	Endothelial cells	8.05336	1.08189	TRUE	TRUE	TRUE
scg_1_N61TTGTGGATCAAGGTGG	SC_NM	-0.231973	-0.196771	FALSE	FALSE	FALSE
scg_1_N61TTGTTCACATACTGAC	SC_NM	-0.168132	0.251951	FALSE	FALSE	FALSE
scg_1_N61TTGTTTGGTAGGACCA	SC_M	-0.1537	0.228944	FALSE	FALSE	FALSE
scg_1_N61TTGTTTGGTGTCCAAT	SC_NM	-0.213404	-0.105368	FALSE	FALSE	FALSE
scg_1_N61TTTACCACACAGTGTT	Endothelial cells	0.403805	-0.3501	FALSE	FALSE	FALSE
scg_1_N61TTTACGTAGGTCTACT	Macrophages	-0.188145	-0.633351	FALSE	FALSE	FALSE
scg_1_N61TTTACTGAGGTTGGAC	SC_NM	-0.207398	0.0436166	FALSE	FALSE	FALSE
scg_1_N61TTTAGTCCATCTATCT	Macrophages	-0.187643	0.160097	FALSE	FALSE	FALSE
scg_1_N61TTTATGCAGGGCGAGA	Macrophages	-0.164887	3.10909	FALSE	TRUE	FALSE
scg_1_N61TTTATGCGTCCACATA	Macrophages	-0.177426	0.786179	FALSE	TRUE	FALSE
scg_1_N61TTTCACACAAGTGCTT	DCs	-0.239458	-0.245886	FALSE	FALSE	FALSE
scg_1_N61TTTCACAGTTCTAAGC	Neurons	-0.399023	0.370713	FALSE	FALSE	FALSE
scg_1_N61TTTCAGTCATTGGATC	Endothelial cells	5.37311	0.926949	TRUE	TRUE	TRUE
scg_1_N61TTTCAGTGTGATCGTT	SC_M	-0.226563	-0.0362377	FALSE	FALSE	FALSE
scg_1_N61TTTCATGAGTCAGGGT	SC_M	-0.147176	0.0201823	FALSE	FALSE	FALSE
scg_1_N61TTTCCTCAGTTTGGCT	SC_NM	-0.225137	-0.219763	FALSE	FALSE	FALSE
scg_1_N61TTTCCTCCAGCACGAA	SC_NM	-0.22138	-0.2055	FALSE	FALSE	FALSE
scg_1_N61TTTCGATGTATTTCCT	SC_NM	-0.213623	-0.173387	FALSE	FALSE	FALSE
scg_1_N61TTTCGATTCAATGTCG	Endothelial cells	1.40695	-0.339962	TRUE	FALSE	FALSE
scg_1_N61TTTGATCGTTACGCCG	SC_NM	-0.216656	-0.0306694	FALSE	FALSE	FALSE
scg_1_N61TTTGGAGCAGCAGTAG	SC_NM	-0.231108	-0.105621	FALSE	FALSE	FALSE
scg_1_N61TTTGTTGCACGTGTGC	SC_M	-0.148829	-0.0551608	FALSE	FALSE	FALSE
scg_1_N61TTTGTTGGTTCGAGCC	Endothelial cells	1.07186	-0.211208	TRUE	FALSE	FALSE
scg_2_N61AAACCCATCTCAACCC	SC_M	-0.140625	-0.0143341	FALSE	FALSE	FALSE
scg_2_N61AAACGAATCCGAGTGC	Endothelial cells	0.867545	-0.0943993	TRUE	FALSE	FALSE
scg_2_N61AAACGCTTCCCTTGGT	SC_NM	-0.223302	-0.0998329	FALSE	FALSE	FALSE
scg_2_N61AAAGAACCAACAGTGG	SC_NM	-0.16468	0.109295	FALSE	FALSE	FALSE
scg_2_N61AAAGGATAGCTAGTTC	SC_NM	-0.193607	-0.260658	FALSE	FALSE	FALSE
scg_2_N61AAAGGTAAGTCTTCCC	Macrophages	-0.164467	1.87147	FALSE	TRUE	FALSE
scg_2_N61AAAGGTAAGTTGGCTT	SC_NM	-0.157204	0.287836	FALSE	FALSE	FALSE
scg_2_N61AAAGGTAGTTCTCTCG	Macrophages	-0.152725	0.205854	FALSE	FALSE	FALSE
scg_2_N61AAAGGTATCTGGGCGT	Microglia	-0.147264	1.60251	FALSE	TRUE	FALSE
scg_2_N61AAAGTCCTCTCCGAAA	Macrophages	-0.147171	1.98358	FALSE	TRUE	FALSE
scg_2_N61AAAGTGATCAAGTCGT	SC_NM	-0.212497	-0.0857914	FALSE	FALSE	FALSE
scg_2_N61AAATGGAAGCATTGAA	Macrophages	-0.214812	0.658853	FALSE	FALSE	FALSE
scg_2_N61AAATGGATCCAGTACA	Microglia	-0.160525	5.05228	FALSE	TRUE	FALSE
scg_2_N61AACAAAGTCGAACCTA	SC_NM	0.347323	-0.194247	FALSE	FALSE	FALSE
scg_2_N61AACAAGACATATCTCT	Endothelial cells	0.0195873	-0.0619678	FALSE	FALSE	FALSE
scg_2_N61AACACACGTGAACGGT	Macrophages	-0.175574	1.35726	FALSE	TRUE	FALSE
scg_2_N61AACACACTCATTTCCA	Macrophages	-0.160777	2.94693	FALSE	TRUE	FALSE
scg_2_N61AACAGGGGTGGGATTG	SC_NM	-0.217284	-0.150362	FALSE	FALSE	FALSE
scg_2_N61AACCAACCAGAACTCT	Pericytes	-0.193726	-0.201141	FALSE	FALSE	FALSE
scg_2_N61AACCACAGTGAACTAA	Tregs	-0.156646	-0.105865	FALSE	FALSE	FALSE
scg_2_N61AACCATGGTTCGTAAC	Endothelial cells	0.966108	0.784063	TRUE	TRUE	TRUE
scg_2_N61AACCATGTCGGCTTCT	SC_NM	-0.235201	-0.101309	FALSE	FALSE	FALSE
scg_2_N61AACCTGAAGGCAGCTA	SC_NM	-0.22859	-0.270336	FALSE	FALSE	FALSE
scg_2_N61AACCTGAGTTAGGGAC	Endothelial cells	2.24075	0.250586	TRUE	FALSE	FALSE
scg_2_N61AACCTGATCATCACAG	SC_NM	-0.214575	-0.132034	FALSE	FALSE	FALSE
scg_2_N61AACCTTTAGGGTTAGC	Pericytes	-0.121973	-0.122384	FALSE	FALSE	FALSE
scg_2_N61AACCTTTCAGGTATGG	SC_M	-0.139954	-0.0466586	FALSE	FALSE	FALSE
scg_2_N61AACGAAAAGAGCAGAA	SC_NM	-0.231447	-0.166324	FALSE	FALSE	FALSE
scg_2_N61AACGAAACACTGCGAC	SC_NM	-0.210668	0.124594	FALSE	FALSE	FALSE
scg_2_N61AACGAAACAGACAAGC	SC_NM	-0.212249	-0.07277	FALSE	FALSE	FALSE
scg_2_N61AACGGGACATGTACGT	DCs	-0.24462	0.123977	FALSE	FALSE	FALSE
scg_2_N61AACGTCATCCAACACA	SC_NM	-0.232349	-0.357219	FALSE	FALSE	FALSE
scg_2_N61AACTTCTAGCGATTCT	Endothelial cells	0.569376	-0.0703781	FALSE	FALSE	FALSE
scg_2_N61AAGAACATCCACTGAA	Macrophages	-0.176154	1.26287	FALSE	TRUE	FALSE
scg_2_N61AAGACAAAGCATTTCG	Microglia	-0.172576	1.37298	FALSE	TRUE	FALSE
scg_2_N61AAGACTCAGCCAAGTG	SC_M	-0.137418	0.11552	FALSE	FALSE	FALSE
scg_2_N61AAGCATCGTGCCCAGT	Pericytes	-0.163141	-0.156069	FALSE	FALSE	FALSE
scg_2_N61AAGCCATAGGGCTTCC	SC_NM	-0.217497	-0.00971777	FALSE	FALSE	FALSE
scg_2_N61AAGCCATAGTTCCGGC	SC_NM	-0.205558	-0.273263	FALSE	FALSE	FALSE
scg_2_N61AAGCCATCAGATCCTA	SC_NM	-0.184917	-0.117141	FALSE	FALSE	FALSE
scg_2_N61AAGCCATGTTGCCTAA	SC_M	-0.208612	0.0338199	FALSE	FALSE	FALSE
scg_2_N61AAGCCATGTTGCTCCT	Macrophages	-0.162656	1.42792	FALSE	TRUE	FALSE
scg_2_N61AAGCGAGTCAATCCGA	SC_M	-0.149837	0.126438	FALSE	FALSE	FALSE
scg_2_N61AAGCGAGTCTGGAGAG	Endothelial cells	-0.242446	-0.41813	FALSE	FALSE	FALSE
scg_2_N61AAGGAATCATCTTCGC	Macrophages	-0.14185	4.66469	FALSE	TRUE	FALSE
scg_2_N61AAGGTAAGTAGGGAGG	Neurons	-0.401298	0.168171	FALSE	FALSE	FALSE
scg_2_N61AAGTACCAGGCATGGT	SC_NM	-0.226623	-0.184431	FALSE	FALSE	FALSE
scg_2_N61AAGTACCAGGGCCTCT	SC_M	-0.209588	-0.10877	FALSE	FALSE	FALSE
scg_2_N61AAGTACCTCACGAGGA	SC_NM	-0.219282	-0.107194	FALSE	FALSE	FALSE
scg_2_N61AAGTCGTCAAAGACTA	SC_M	-0.17122	-0.137582	FALSE	FALSE	FALSE
scg_2_N61AAGTCGTCACTTGAAC	SC_NM	-0.203092	-0.0552616	FALSE	FALSE	FALSE
scg_2_N61AAGTCGTGTCCTCCTA	Macrophages	-0.176106	0.656368	FALSE	FALSE	FALSE
scg_2_N61AAGTGAATCTGTGTGA	Tregs	-0.183789	-1.22218	FALSE	FALSE	FALSE
scg_2_N61AAGTTCGAGGTTCCAT	Macrophages	-0.178313	1.39017	FALSE	TRUE	FALSE
scg_2_N61AAGTTCGTCGTAACAC	SC_NM	-0.169605	0.0728471	FALSE	FALSE	FALSE
scg_2_N61AATAGAGCAACGGCTC	Endothelial cells	2.00715	0.825582	TRUE	TRUE	TRUE
scg_2_N61AATAGAGCAAGCGATG	SC_NM	-0.209831	-0.0253173	FALSE	FALSE	FALSE
scg_2_N61AATAGAGGTGATTGGG	SC_NM	-0.217474	-0.0361029	FALSE	FALSE	FALSE
scg_2_N61AATAGAGTCACCCATC	Endothelial cells	0.578112	-0.0197039	FALSE	FALSE	FALSE
scg_2_N61AATCACGAGACTCTTG	SC_NM	-0.20616	-0.178951	FALSE	FALSE	FALSE
scg_2_N61AATCACGCACATTCGA	Macrophages	-0.143797	2.85182	FALSE	TRUE	FALSE
scg_2_N61AATCACGCAGTATGAA	DCs	-0.0840957	-0.402795	FALSE	FALSE	FALSE
scg_2_N61AATCACGTCATCGACA	SC_NM	-0.176843	-0.175955	FALSE	FALSE	FALSE
scg_2_N61AATCGACGTTATCCAG	SC_NM	-0.231231	-0.260388	FALSE	FALSE	FALSE
scg_2_N61AATCGTGGTTCCTTGC	SC_NM	-0.17667	-0.17428	FALSE	FALSE	FALSE
scg_2_N61AATGAAGAGTACCATC	Macrophages	-0.162372	2.79579	FALSE	TRUE	FALSE
scg_2_N61AATGACCAGACAACTA	DCs	-0.147122	1.64218	FALSE	TRUE	FALSE
scg_2_N61AATGACCAGTGCACTT	Endothelial cells	0.704983	-0.322428	FALSE	FALSE	FALSE
scg_2_N61AATGACCGTCAAGTTC	Endothelial cells	6.85943	1.37283	TRUE	TRUE	TRUE
scg_2_N61AATGACCGTTAACAGA	Endothelial cells	0.596589	-0.325622	FALSE	FALSE	FALSE
scg_2_N61AATGCCACAATGCTCA	Endothelial cells	0.569038	-0.263468	FALSE	FALSE	FALSE
scg_2_N61AATGCCAGTTCCAGGC	SC_NM	-0.203584	0.0442243	FALSE	FALSE	FALSE
scg_2_N61AATGCCATCCACTAGA	Macrophages	-0.186307	0.0141095	FALSE	FALSE	FALSE
scg_2_N61AATGGAACAGCTACAT	SC_M	-0.135183	-0.0796772	FALSE	FALSE	FALSE
scg_2_N61AATGGAACATTGAAGA	DCs	-0.216966	-0.0977749	FALSE	FALSE	FALSE
scg_2_N61AATGGAAGTCACTAGT	SC_M	-0.161592	-0.373866	FALSE	FALSE	FALSE
scg_2_N61AATGGCTGTACTAACC	SC_M	-0.173546	0.361846	FALSE	FALSE	FALSE
scg_2_N61ACAAAGAAGACATAGT	Macrophages	-0.173249	0.209241	FALSE	FALSE	FALSE
scg_2_N61ACAAAGACATATTCGG	SC_NM	-0.201982	-0.152413	FALSE	FALSE	FALSE
scg_2_N61ACAAAGAGTGAGCCAA	SC_M	-0.189594	0.0702957	FALSE	FALSE	FALSE
scg_2_N61ACAACCAAGACCAAGC	SC_NM	-0.217377	0.0843973	FALSE	FALSE	FALSE
scg_2_N61ACAACCACACAATGAA	Endothelial cells	-0.0974291	-0.213057	FALSE	FALSE	FALSE
scg_2_N61ACACAGTCACATACGT	SC_NM	-0.222425	-0.189437	FALSE	FALSE	FALSE
scg_2_N61ACACCAACAACACAAA	SC_M	-0.170048	-0.319456	FALSE	FALSE	FALSE
scg_2_N61ACACCAAGTCGATTTG	SC_NM	-0.209841	-0.0849982	FALSE	FALSE	FALSE
scg_2_N61ACACTGACACAGACGA	SC_NM	-0.207827	-0.054152	FALSE	FALSE	FALSE
scg_2_N61ACACTGATCGACCACG	SC_NM	-0.173919	-0.233031	FALSE	FALSE	FALSE
scg_2_N61ACAGCCGAGGCTGGAT	Endothelial cells	0.467692	0.10277	FALSE	FALSE	FALSE
scg_2_N61ACAGCCGAGTGGATAT	Macrophages	-0.18422	0.0360217	FALSE	FALSE	FALSE
scg_2_N61ACAGGGAGTAATTGGA	Macrophages	-0.195632	1.26903	FALSE	TRUE	FALSE
scg_2_N61ACAGGGAGTTATGACC	DCs	-0.150403	-0.364418	FALSE	FALSE	FALSE
scg_2_N61ACATCCCCACATTACG	SC_NM	-0.160088	-0.152515	FALSE	FALSE	FALSE
scg_2_N61ACATCGACAACACAGG	SC_NM	-0.159593	0.191605	FALSE	FALSE	FALSE
scg_2_N61ACATCGACACCTCTGT	SC_NM	-0.220656	-0.0314252	FALSE	FALSE	FALSE
scg_2_N61ACATCGATCAGTCTTT	Endothelial cells	1.0821	-0.345107	TRUE	FALSE	FALSE
scg_2_N61ACATCGATCCAGCAAT	Endothelial cells	10.9011	1.83697	TRUE	TRUE	TRUE
scg_2_N61ACATGCACAAAGGCAC	SC_M	-0.142194	0.0398641	FALSE	FALSE	FALSE
scg_2_N61ACCAAACCACGAGAAC	SC_M	-0.119472	0.0425705	FALSE	FALSE	FALSE
scg_2_N61ACCAAACCATGTGTCA	SC_NM	-0.219197	0.0938068	FALSE	FALSE	FALSE
scg_2_N61ACCAAACGTACATTGC	SC_NM	-0.172146	-0.080583	FALSE	FALSE	FALSE
scg_2_N61ACCAACAAGCACACAG	Macrophages	-0.191767	0.686028	FALSE	FALSE	FALSE
scg_2_N61ACCAACAAGGCTCTCG	SC_NM	-0.177816	0.0930525	FALSE	FALSE	FALSE
scg_2_N61ACCATTTGTAACAAGT	DCs	-0.223834	0.0448678	FALSE	FALSE	FALSE
scg_2_N61ACCATTTTCCTCTGCA	SC_NM	-0.215776	0.168142	FALSE	FALSE	FALSE
scg_2_N61ACCCTCAGTCCATAGT	SC_NM	-0.171382	0.0248629	FALSE	FALSE	FALSE
scg_2_N61ACCCTCAGTCGAGATG	SC_NM	-0.222366	-0.114648	FALSE	FALSE	FALSE
scg_2_N61ACCCTCAGTGCTTCAA	SC_NM	-0.203727	-0.00251259	FALSE	FALSE	FALSE
scg_2_N61ACCCTCATCCAGCAAT	Macrophages	-0.129655	0.919205	FALSE	TRUE	FALSE
scg_2_N61ACCCTTGCAGTCAGTT	Macrophages	-0.171173	1.52516	FALSE	TRUE	FALSE
scg_2_N61ACCCTTGGTTTCCATT	SC_NM	-0.229559	-0.086937	FALSE	FALSE	FALSE
scg_2_N61ACCTGAACAATGCAAA	SC_M	-0.200601	-0.0229535	FALSE	FALSE	FALSE
scg_2_N61ACCTGAACATCGTGCG	SC_NM	-0.163869	0.0658856	FALSE	FALSE	FALSE
scg_2_N61ACCTGTCAGGAGAGGC	SC_NM	-0.166184	-0.212799	FALSE	FALSE	FALSE
scg_2_N61ACCTGTCTCAGATTGC	Macrophages	-0.169682	2.62681	FALSE	TRUE	FALSE
scg_2_N61ACGATGTCATAGGTAA	Tregs	-0.146115	0.0186476	FALSE	FALSE	FALSE
scg_2_N61ACGGAAGAGAAGATCT	SC_NM	-0.226842	-0.119958	FALSE	FALSE	FALSE
scg_2_N61ACGGAAGTCCTAAACG	SC_NM	-0.191584	-0.291725	FALSE	FALSE	FALSE
scg_2_N61ACGGGTCGTGGAGGTT	DCs	-0.162044	0.219617	FALSE	FALSE	FALSE
scg_2_N61ACGGTCGGTGTATCCA	SC_NM	-0.225517	-0.183567	FALSE	FALSE	FALSE
scg_2_N61ACGGTCGTCAACCTTT	SC_NM	-0.22289	-0.119802	FALSE	FALSE	FALSE
scg_2_N61ACGGTTACATTGAGCT	Endothelial cells	7.42844	0.881838	TRUE	TRUE	TRUE
scg_2_N61ACGTAACGTATCCCTC	Microglia	-0.156814	1.44634	FALSE	TRUE	FALSE
scg_2_N61ACGTAACGTCGAACAG	DCs	-0.230049	-0.0371672	FALSE	FALSE	FALSE
scg_2_N61ACGTAACGTGAGACCA	SC_NM	-0.170526	-0.123726	FALSE	FALSE	FALSE
scg_2_N61ACGTAACTCACTTATC	SC_NM	-0.196564	-0.0590624	FALSE	FALSE	FALSE
scg_2_N61ACGTAGTAGCGTTAGG	Pericytes	-0.194306	-0.218615	FALSE	FALSE	FALSE
scg_2_N61ACGTCCTCAATTCACG	SC_NM	-0.167234	-0.0692901	FALSE	FALSE	FALSE
scg_2_N61ACGTCCTGTATCGTAC	SC_NM	-0.21877	-0.0908629	FALSE	FALSE	FALSE
scg_2_N61ACGTCCTTCGCGCCAA	Macrophages	-0.18431	2.01566	FALSE	TRUE	FALSE
scg_2_N61ACTACGAAGCGAGTAC	Macrophages	-0.174009	2.90671	FALSE	TRUE	FALSE
scg_2_N61ACTACGAAGTACGAGC	DCs	-0.250768	0.562028	FALSE	FALSE	FALSE
scg_2_N61ACTATCTAGACGACGT	Macrophages	-0.184626	2.41018	FALSE	TRUE	FALSE
scg_2_N61ACTATTCAGACACACG	DCs	-0.230776	0.280885	FALSE	FALSE	FALSE
scg_2_N61ACTATTCAGCACTCCG	SC_NM	-0.172998	-0.0224873	FALSE	FALSE	FALSE
scg_2_N61ACTATTCTCAGCTGTA	SC_NM	-0.20593	-0.205661	FALSE	FALSE	FALSE
scg_2_N61ACTCCCATCTGTGTGA	SC_NM	-0.209287	-0.273904	FALSE	FALSE	FALSE
scg_2_N61ACTCTCGGTCAGACTT	SC_NM	-0.200022	-0.461288	FALSE	FALSE	FALSE
scg_2_N61ACTGATGAGCAAATGT	Macrophages	-0.164898	0.569498	FALSE	FALSE	FALSE
scg_2_N61ACTGATGAGCCTCGTG	SC_M	-0.165287	0.204937	FALSE	FALSE	FALSE
scg_2_N61ACTGTCCGTGGACAGT	SC_NM	-0.194734	-0.19241	FALSE	FALSE	FALSE
scg_2_N61ACTGTCCTCGGTTCAA	SC_NM	-0.200353	-0.0353798	FALSE	FALSE	FALSE
scg_2_N61ACTTAGGCAAACTAAG	Microglia	-0.163228	2.56381	FALSE	TRUE	FALSE
scg_2_N61ACTTAGGCACGTCGGT	SC_NM	-0.271088	-0.211919	FALSE	FALSE	FALSE
scg_2_N61ACTTATCAGAGATCGC	SC_M	-0.269375	-0.418319	FALSE	FALSE	FALSE
scg_2_N61ACTTATCAGTAAAGCT	Endothelial cells	7.45885	2.66661	TRUE	TRUE	TRUE
scg_2_N61ACTTATCTCGTAACAC	SC_NM	-0.147487	-0.0462172	FALSE	FALSE	FALSE
scg_2_N61ACTTTCACAGCGACAA	SC_NM	-0.179347	-0.0540588	FALSE	FALSE	FALSE
scg_2_N61ACTTTCATCCATTTGT	SC_NM	-0.193998	0.646624	FALSE	FALSE	FALSE
scg_2_N61ACTTTCATCTCTAGGA	SC_M	-0.194348	-0.784345	FALSE	FALSE	FALSE
scg_2_N61ACTTTGTCAGCGCGTT	SC_NM	-0.206442	0.394523	FALSE	FALSE	FALSE
scg_2_N61AGAACAAAGGTACAGC	SC_NM	-0.155683	0.627117	FALSE	FALSE	FALSE
scg_2_N61AGAACAAGTTGATGTC	DCs	-0.229426	0.203995	FALSE	FALSE	FALSE
scg_2_N61AGAACCTAGCCTATTG	Endothelial cells	2.14854	-0.178595	TRUE	FALSE	FALSE
scg_2_N61AGAACCTAGTAGACCG	SC_NM	-0.213886	0.552093	FALSE	FALSE	FALSE
scg_2_N61AGAACCTGTCCGTTTC	SC_NM	-0.210855	-0.164412	FALSE	FALSE	FALSE
scg_2_N61AGAAGCGCAACCCTAA	Pericytes	-0.194416	-0.212667	FALSE	FALSE	FALSE
scg_2_N61AGAAGCGCACATTGTG	SC_NM	-0.156287	0.117547	FALSE	FALSE	FALSE
scg_2_N61AGAAGTAAGCGTGCCT	SC_NM	-0.155025	-0.137806	FALSE	FALSE	FALSE
scg_2_N61AGAAGTAGTGAGCCAA	SC_NM	-0.196623	-0.216713	FALSE	FALSE	FALSE
scg_2_N61AGAAGTAGTGCCCTTT	Endothelial cells	6.88214	0.813242	TRUE	TRUE	TRUE
scg_2_N61AGAAGTATCTGAGAAA	SC_NM	-0.171795	0.142684	FALSE	FALSE	FALSE
scg_2_N61AGACAAAAGATGTTAG	SC_NM	-0.147004	0.21819	FALSE	FALSE	FALSE
scg_2_N61AGACAAAGTACCACGC	SC_M	-0.183133	0.50955	FALSE	FALSE	FALSE
scg_2_N61AGACAAAGTCGCACGT	DCs	-0.227542	0.251879	FALSE	FALSE	FALSE
scg_2_N61AGACAAAGTGCATACT	SC_M	-0.129111	2.72588	FALSE	TRUE	FALSE
scg_2_N61AGACAAATCGTTACCC	Pericytes	-0.193292	-0.217041	FALSE	FALSE	FALSE
scg_2_N61AGACACTCAAGGTCGA	DCs	-0.226756	0.719413	FALSE	FALSE	FALSE
scg_2_N61AGACCATGTCTCGACG	SC_NM	-0.196441	-0.360464	FALSE	FALSE	FALSE
scg_2_N61AGACCCGGTACGTGAG	SC_NM	-0.215482	-0.0174525	FALSE	FALSE	FALSE
scg_2_N61AGACTCAGTGAGAACC	SC_NM	-0.164585	0.27629	FALSE	FALSE	FALSE
scg_2_N61AGAGAGCTCGAGTCTA	SC_M	-0.184291	-0.183662	FALSE	FALSE	FALSE
scg_2_N61AGAGCAGAGATTGACA	Endothelial cells	-0.0857063	2.56447	FALSE	TRUE	FALSE
scg_2_N61AGAGCAGCACTGTGTA	SC_NM	-0.210261	-0.335531	FALSE	FALSE	FALSE
scg_2_N61AGAGCAGTCAAGGCTT	Pericytes	-0.180619	-0.206153	FALSE	FALSE	FALSE
scg_2_N61AGAGCAGTCGCTCTCA	SC_NM	-0.269217	-0.185669	FALSE	FALSE	FALSE
scg_2_N61AGATAGAAGAAACCCG	Macrophages	-0.212495	0.596138	FALSE	FALSE	FALSE
scg_2_N61AGATCCACATCTCCCA	SC_NM	-0.198867	-0.123028	FALSE	FALSE	FALSE
scg_2_N61AGATCGTAGCTGGCCT	SC_NM	-0.208597	-0.116791	FALSE	FALSE	FALSE
scg_2_N61AGATCGTGTGCGAGTA	SC_NM	-0.20355	-0.0478688	FALSE	FALSE	FALSE
scg_2_N61AGATCGTTCCGATCTC	SC_NM	-0.146938	0.207488	FALSE	FALSE	FALSE
scg_2_N61AGATGAATCCGTGTAA	SC_M	-0.162071	-0.00618204	FALSE	FALSE	FALSE
scg_2_N61AGATGCTGTCGGAAAC	SC_NM	-0.215784	0.174104	FALSE	FALSE	FALSE
scg_2_N61AGATGCTTCTGCCCTA	SC_NM	-0.213086	-0.0526698	FALSE	FALSE	FALSE
scg_2_N61AGCATCACAACTCATG	SC_M	-0.190309	-0.116879	FALSE	FALSE	FALSE
scg_2_N61AGCATCACACCGAATT	Neurons	-0.155376	-0.228764	FALSE	FALSE	FALSE
scg_2_N61AGCATCATCGTTCCCA	SC_M	-0.130372	-0.0221894	FALSE	FALSE	FALSE
scg_2_N61AGCCAATGTCAGGAGT	SC_NM	-0.174187	-0.181033	FALSE	FALSE	FALSE
scg_2_N61AGCCAATGTTCTCCTG	SC_NM	-0.165032	0.112902	FALSE	FALSE	FALSE
scg_2_N61AGCCACGCAATTCTTC	SC_M	-0.195467	-0.127613	FALSE	FALSE	FALSE
scg_2_N61AGCCAGCCATGAGATA	Macrophages	-0.198055	0.118183	FALSE	FALSE	FALSE
scg_2_N61AGCCAGCTCACTCACC	SC_NM	-0.175636	0.328945	FALSE	FALSE	FALSE
scg_2_N61AGCGATTCATCGGCCA	Microglia	-0.171356	3.11498	FALSE	TRUE	FALSE
scg_2_N61AGCGCCAGTACGCTAT	SC_NM	-0.219166	-0.0820679	FALSE	FALSE	FALSE
scg_2_N61AGCGCCAGTAGTGATA	DCs	-0.220991	0.176808	FALSE	FALSE	FALSE
scg_2_N61AGCGCCAGTGGCATCC	SC_M	-0.15202	0.140661	FALSE	FALSE	FALSE
scg_2_N61AGCGTCGAGGTCGACA	SC_NM	-0.205621	-0.146928	FALSE	FALSE	FALSE
scg_2_N61AGCTACACAAATTGCC	SC_NM	-0.167156	-0.162897	FALSE	FALSE	FALSE
scg_2_N61AGCTCAAAGCATTTCG	Macrophages	-0.162078	0.0163003	FALSE	FALSE	FALSE
scg_2_N61AGCTCAACAGCTCGGT	Endothelial cells	0.0210871	-0.173875	FALSE	FALSE	FALSE
scg_2_N61AGGAAATCACACGCCA	SC_M	-0.15182	-0.0815568	FALSE	FALSE	FALSE
scg_2_N61AGGAAATGTATCCCTC	Macrophages	-0.176385	2.39364	FALSE	TRUE	FALSE
scg_2_N61AGGAAATTCTTAAGGC	Endothelial cells	0.743447	0.128778	FALSE	FALSE	FALSE
scg_2_N61AGGAATAGTCGCCACA	Macrophages	-0.187058	-0.193197	FALSE	FALSE	FALSE
scg_2_N61AGGACTTCAAGGCAAC	Macrophages	-0.179154	2.43028	FALSE	TRUE	FALSE
scg_2_N61AGGACTTCACTACAGT	SC_M	-0.0889793	0.00607327	FALSE	FALSE	FALSE
scg_2_N61AGGACTTGTAGCGTTT	Tregs	-0.151513	0.546532	FALSE	FALSE	FALSE
scg_2_N61AGGATAATCGAGATGG	SC_NM	-0.18357	-0.159942	FALSE	FALSE	FALSE
scg_2_N61AGGATCTCAGCACAAG	Endothelial cells	-0.326986	0.015864	FALSE	FALSE	FALSE
scg_2_N61AGGCATTTCTTCCAGC	SC_M	-0.250205	0.0403025	FALSE	FALSE	FALSE
scg_2_N61AGGCTGCTCACTGAAC	Tregs	-0.152658	-0.28792	FALSE	FALSE	FALSE
scg_2_N61AGGGAGTCACCAAAGG	SC_M	-0.10854	0.258398	FALSE	FALSE	FALSE
scg_2_N61AGGGCCTCAATAGAGT	Endothelial cells	0.445769	0.24201	FALSE	FALSE	FALSE
scg_2_N61AGGGCTCAGTATGGAT	Macrophages	-0.152053	3.11646	FALSE	TRUE	FALSE
scg_2_N61AGGGCTCTCCCTTGGT	Tregs	-0.162793	-0.107754	FALSE	FALSE	FALSE
scg_2_N61AGGGTCCAGTGGATTA	SC_NM	-0.219525	0.721571	FALSE	FALSE	FALSE
scg_2_N61AGGGTTTTCAAGTTGC	SC_NM	-0.221247	-0.158729	FALSE	FALSE	FALSE
scg_2_N61AGGTAGGGTTTACGAC	Endothelial cells	0.596778	0.415284	FALSE	FALSE	FALSE
scg_2_N61AGGTCATTCGCTTGCT	DCs	-0.202602	0.0400392	FALSE	FALSE	FALSE
scg_2_N61AGGTGTTAGCTCCCTT	Pericytes	-0.128668	-0.142671	FALSE	FALSE	FALSE
scg_2_N61AGGTTACAGCCAAGCA	SC_NM	-0.237412	-0.435073	FALSE	FALSE	FALSE
scg_2_N61AGGTTGTCAGGGAATC	SC_M	-0.46438	0.549338	FALSE	FALSE	FALSE
scg_2_N61AGGTTGTCATGAGTAA	SC_NM	-0.205925	-0.144689	FALSE	FALSE	FALSE
scg_2_N61AGTAACCCACGCAGTC	Macrophages	-0.160662	1.7233	FALSE	TRUE	FALSE
scg_2_N61AGTAACCCAGAAGCGT	Macrophages	-0.191611	0.306757	FALSE	FALSE	FALSE
scg_2_N61AGTAACCGTCCTTGTC	Macrophages	-0.18116	2.7921	FALSE	TRUE	FALSE
scg_2_N61AGTACCAAGCTGAGTG	SC_NM	-0.228877	-0.102206	FALSE	FALSE	FALSE
scg_2_N61AGTACCAGTTAGGAGC	Endothelial cells	3.63923	0.398747	TRUE	FALSE	FALSE
scg_2_N61AGTACTGCAACCAACT	Macrophages	-0.171925	1.78442	FALSE	TRUE	FALSE
scg_2_N61AGTACTGCAAGATGTA	Endothelial cells	0.171095	1.84655	FALSE	TRUE	FALSE
scg_2_N61AGTACTGCAATAGTCC	SC_NM	-0.215384	-0.249882	FALSE	FALSE	FALSE
scg_2_N61AGTACTGCAGTGCGCT	SC_M	-0.187952	0.200148	FALSE	FALSE	FALSE
scg_2_N61AGTACTGTCGAGCCAC	SC_NM	-0.153468	0.0360114	FALSE	FALSE	FALSE
scg_2_N61AGTAGCTCAAGTGGAC	Macrophages	-0.184758	0.338914	FALSE	FALSE	FALSE
scg_2_N61AGTAGTCCAACTGGTT	Endothelial cells	1.45532	-0.158338	TRUE	FALSE	FALSE
scg_2_N61AGTAGTCGTGTAACGG	SC_NM	-0.184903	-0.208057	FALSE	FALSE	FALSE
scg_2_N61AGTAGTCTCTACTGCC	Endothelial cells	0.433888	1.91305	FALSE	TRUE	FALSE
scg_2_N61AGTCAACTCTCGACCT	Macrophages	-0.148245	4.20092	FALSE	TRUE	FALSE
scg_2_N61AGTCACAGTTCTTGCC	SC_NM	-0.187613	-0.0261682	FALSE	FALSE	FALSE
scg_2_N61AGTCTCCGTAACATGA	SC_NM	-0.217227	-0.289939	FALSE	FALSE	FALSE
scg_2_N61AGTCTCCTCTATTCGT	Endothelial cells	-0.0497882	-0.330942	FALSE	FALSE	FALSE
scg_2_N61AGTGACTCAAGTAGTA	Neurons	-0.152901	-0.0386963	FALSE	FALSE	FALSE
scg_2_N61AGTGCCGCACCGTGAC	Endothelial cells	1.74084	0.637792	TRUE	FALSE	FALSE
scg_2_N61AGTGCCGCAGAGATTA	SC_M	-0.14151	0.389517	FALSE	FALSE	FALSE
scg_2_N61AGTGCCGGTCCTTAAG	SC_M	-0.154288	-0.0784142	FALSE	FALSE	FALSE
scg_2_N61AGTGTTGGTTATCCAG	SC_NM	-0.182968	0.15662	FALSE	FALSE	FALSE
scg_2_N61AGTGTTGTCTGCTAGA	SC_NM	-0.187187	-0.193572	FALSE	FALSE	FALSE
scg_2_N61AGTTAGCAGTATTAGG	SC_NM	-0.175296	0.854849	FALSE	TRUE	FALSE
scg_2_N61AGTTAGCGTAAGGCCA	SC_NM	-0.159523	-0.0549181	FALSE	FALSE	FALSE
scg_2_N61AGTTAGCTCTCACTCG	SC_NM	-0.22307	-0.00295034	FALSE	FALSE	FALSE
scg_2_N61AGTTCCCGTATCACGT	SC_M	-0.0877893	-0.157843	FALSE	FALSE	FALSE
scg_2_N61AGTTCGACATCACAGT	SC_NM	-0.195989	-0.33093	FALSE	FALSE	FALSE
scg_2_N61AGTTCGAGTAATTGGA	SC_NM	-0.167909	-0.217951	FALSE	FALSE	FALSE
scg_2_N61ATACCGAAGGCACAAC	SC_M	-0.176967	-0.0754141	FALSE	FALSE	FALSE
scg_2_N61ATACCGATCTATTTCG	SC_NM	-0.221069	-0.167494	FALSE	FALSE	FALSE
scg_2_N61ATACCTTCAAAGACGC	SC_NM	-0.22433	-0.217526	FALSE	FALSE	FALSE
scg_2_N61ATACCTTCAAGAGTGC	SC_NM	-0.16622	-0.211916	FALSE	FALSE	FALSE
scg_2_N61ATACCTTGTGCGGATA	DCs	-0.239375	-0.344498	FALSE	FALSE	FALSE
scg_2_N61ATACCTTTCCATTTGT	SC_NM	-0.213773	-0.0785352	FALSE	FALSE	FALSE
scg_2_N61ATACTTCAGTCTAGCT	SC_NM	-0.245165	-0.236391	FALSE	FALSE	FALSE
scg_2_N61ATACTTCCAACAGATA	Endothelial cells	9.08269	0.434326	TRUE	FALSE	FALSE
scg_2_N61ATAGACCTCAGCAATC	SC_NM	-0.19841	-0.161191	FALSE	FALSE	FALSE
scg_2_N61ATAGAGAAGACCTCAT	SC_NM	-0.20213	-0.144631	FALSE	FALSE	FALSE
scg_2_N61ATAGAGATCATCACAG	Macrophages	-0.171767	1.47917	FALSE	TRUE	FALSE
scg_2_N61ATAGGCTAGGTATCTC	SC_M	-0.15839	0.245922	FALSE	FALSE	FALSE
scg_2_N61ATATCCTAGTAGACAT	Endothelial cells	0.789588	0.32476	TRUE	FALSE	FALSE
scg_2_N61ATATCCTCAAGGGTCA	Pericytes	-0.18603	-0.215863	FALSE	FALSE	FALSE
scg_2_N61ATATCCTTCGAGAAGC	Macrophages	-0.180867	4.48388	FALSE	TRUE	FALSE
scg_2_N61ATCACAGCAACAACAA	SC_NM	-0.224734	0.00868171	FALSE	FALSE	FALSE
scg_2_N61ATCACAGGTATGGGAC	Endothelial cells	0.269549	0.201993	FALSE	FALSE	FALSE
scg_2_N61ATCACGAAGATGTTAG	Macrophages	-0.197528	1.32793	FALSE	TRUE	FALSE
scg_2_N61ATCACGAGTCGAATGG	Endothelial cells	0.593445	-0.038224	FALSE	FALSE	FALSE
scg_2_N61ATCACTTTCGGTAACT	SC_NM	-0.20793	-0.141536	FALSE	FALSE	FALSE
scg_2_N61ATCAGGTCAACCCTCT	SC_NM	-0.228096	-0.301651	FALSE	FALSE	FALSE
scg_2_N61ATCAGGTCACCAAATC	SC_NM	-0.216593	-0.295241	FALSE	FALSE	FALSE
scg_2_N61ATCAGGTTCCGAACGC	SC_NM	-0.234906	0.0794014	FALSE	FALSE	FALSE
scg_2_N61ATCAGGTTCTTGAGCA	SC_M	-0.169439	-0.0144892	FALSE	FALSE	FALSE
scg_2_N61ATCATTCAGACCTCAT	SC_NM	-0.192093	-0.15823	FALSE	FALSE	FALSE
scg_2_N61ATCCACCAGGATGAGA	SC_NM	-0.176104	-0.0678869	FALSE	FALSE	FALSE
scg_2_N61ATCCACCAGTGGGAAA	SC_NM	-0.183857	-0.101766	FALSE	FALSE	FALSE
scg_2_N61ATCCCTGGTAAGCAAT	SC_NM	-0.196372	-0.558386	FALSE	FALSE	FALSE
scg_2_N61ATCCCTGTCAAAGACA	SC_M	-0.177218	-0.130615	FALSE	FALSE	FALSE
scg_2_N61ATCCCTGTCTAGGCCG	SC_M	-0.166524	-0.000964768	FALSE	FALSE	FALSE
scg_2_N61ATCCGTCTCTGTCCCA	SC_NM	-0.20255	-0.242316	FALSE	FALSE	FALSE
scg_2_N61ATCCTATTCAACCCGG	SC_NM	-0.17391	0.114412	FALSE	FALSE	FALSE
scg_2_N61ATCGATGGTAGTGATA	SC_NM	-0.181045	-0.187822	FALSE	FALSE	FALSE
scg_2_N61ATCGATGTCGAGGCAA	Macrophages	-0.1675	3.29432	FALSE	TRUE	FALSE
scg_2_N61ATCGCCTGTTCTTGTT	Pericytes	-0.181139	-0.197142	FALSE	FALSE	FALSE
scg_2_N61ATCGGATCATTGTCGA	Endothelial cells	4.3667	1.8736	TRUE	TRUE	TRUE
scg_2_N61ATCGGCGGTGTCTTCC	SC_NM	-0.217596	0.384049	FALSE	FALSE	FALSE
scg_2_N61ATCGTAGTCTAAGCCA	SC_NM	-0.226507	0.041966	FALSE	FALSE	FALSE
scg_2_N61ATCGTGAAGCATTTGC	SC_NM	-0.174187	-0.0978202	FALSE	FALSE	FALSE
scg_2_N61ATCGTGAAGGATCATA	Endothelial cells	1.07449	1.08144	TRUE	TRUE	TRUE
scg_2_N61ATCTCTAGTCGTCGGT	SC_NM	-0.202163	0.0165165	FALSE	FALSE	FALSE
scg_2_N61ATCTTCAAGAACCCGA	SC_M	-0.167518	0.162565	FALSE	FALSE	FALSE
scg_2_N61ATCTTCAAGCACCCAC	SC_NM	-0.208252	-0.12569	FALSE	FALSE	FALSE
scg_2_N61ATCTTCAAGGCGAACT	SC_NM	-0.217543	-0.203103	FALSE	FALSE	FALSE
scg_2_N61ATGACCAAGTAAAGCT	SC_NM	-0.194533	-0.127502	FALSE	FALSE	FALSE
scg_2_N61ATGACCACAAAGGATT	Pericytes	-0.169749	-0.202407	FALSE	FALSE	FALSE
scg_2_N61ATGACCACAGCGGTCT	Endothelial cells	0.339264	-0.440703	FALSE	FALSE	FALSE
scg_2_N61ATGACCAGTATGTCAC	SC_NM	-0.23187	-0.128191	FALSE	FALSE	FALSE
scg_2_N61ATGACCAGTTGTCCCT	Microglia	-0.193007	1.0669	FALSE	TRUE	FALSE
scg_2_N61ATGAGGGCACGTAGTT	Endothelial cells	0.741807	-0.0879787	FALSE	FALSE	FALSE
scg_2_N61ATGATCGAGGTTTACC	SC_NM	-0.178615	-0.244179	FALSE	FALSE	FALSE
scg_2_N61ATGATCGGTGAGCGAT	Endothelial cells	2.90246	0.871599	TRUE	TRUE	TRUE
scg_2_N61ATGCATGGTAGCTGAG	SC_NM	-0.220476	-0.13478	FALSE	FALSE	FALSE
scg_2_N61ATGCGATCAACGCATT	Macrophages	-0.27703	-1.41422	FALSE	FALSE	FALSE
scg_2_N61ATGGAGGTCAATCTTC	Endothelial cells	1.00239	0.375127	TRUE	FALSE	FALSE
scg_2_N61ATGGGAGAGACCACGA	Tregs	-0.159184	0.00601425	FALSE	FALSE	FALSE
scg_2_N61ATGGGAGCACTGCGAC	SC_NM	-0.193464	0.19309	FALSE	FALSE	FALSE
scg_2_N61ATGGGAGGTTAATGAG	Endothelial cells	1.03074	0.689634	TRUE	FALSE	FALSE
scg_2_N61ATGGGTTAGCACCGAA	SC_NM	-0.197385	-0.211797	FALSE	FALSE	FALSE
scg_2_N61ATGGTTGCAAGTGGTG	Pericytes	-0.113824	-0.20875	FALSE	FALSE	FALSE
scg_2_N61ATGGTTGTCAGAGTGG	Pericytes	-0.131539	-0.141523	FALSE	FALSE	FALSE
scg_2_N61ATGTCTTCACGGCACT	Macrophages	-0.197479	-0.339275	FALSE	FALSE	FALSE
scg_2_N61ATTACCTCAGCTATTG	Endothelial cells	1.01227	-0.086921	TRUE	FALSE	FALSE
scg_2_N61ATTACTCTCATACGGT	Endothelial cells	0.922649	0.285075	TRUE	FALSE	FALSE
scg_2_N61ATTATCCCACTGGATT	Endothelial cells	1.25765	1.70961	TRUE	TRUE	TRUE
scg_2_N61ATTCAGGAGAAATGGG	Macrophages	-0.207527	-0.0423567	FALSE	FALSE	FALSE
scg_2_N61ATTCAGGAGCTTCATG	SC_M	-0.203441	0.262582	FALSE	FALSE	FALSE
scg_2_N61ATTCCATAGGCTAAAT	SC_M	-0.114007	0.0856863	FALSE	FALSE	FALSE
scg_2_N61ATTCCATTCTTAATCC	Pericytes	-0.178113	-0.190175	FALSE	FALSE	FALSE
scg_2_N61ATTCCTAAGAAGGATG	Endothelial cells	0.187443	0.335536	FALSE	FALSE	FALSE
scg_2_N61ATTCGTTCAAATGATG	SC_M	-0.190729	-0.253233	FALSE	FALSE	FALSE
scg_2_N61ATTCGTTCACCTGCAG	SC_M	-0.141253	0.529226	FALSE	FALSE	FALSE
scg_2_N61ATTCTACAGGTCCTGC	SC_NM	-0.220245	-0.0968494	FALSE	FALSE	FALSE
scg_2_N61ATTCTTGAGCGACAGT	SC_NM	-0.179844	-0.00788731	FALSE	FALSE	FALSE
scg_2_N61ATTCTTGTCTACACTT	Pericytes	-0.18295	-0.202246	FALSE	FALSE	FALSE
scg_2_N61ATTGGGTAGGTTCTAC	SC_NM	-0.222085	-0.125521	FALSE	FALSE	FALSE
scg_2_N61ATTGGGTAGTCTAGAA	SC_NM	-0.213838	-0.171637	FALSE	FALSE	FALSE
scg_2_N61ATTGGGTCACGTCGGT	Macrophages	-0.173372	0.671102	FALSE	FALSE	FALSE
scg_2_N61ATTGTTCAGGTAACTA	Microglia	-0.265666	1.2965	FALSE	TRUE	FALSE
scg_2_N61ATTGTTCGTTCGTACA	SC_M	-0.128401	0.0142687	FALSE	FALSE	FALSE
scg_2_N61ATTGTTCTCACAAGAA	SC_M	-0.25659	0.158514	FALSE	FALSE	FALSE
scg_2_N61ATTTACCGTTGCTCAA	SC_NM	-0.215535	-0.147855	FALSE	FALSE	FALSE
scg_2_N61ATTTACCTCATCTATC	SC_NM	-0.251966	0.173281	FALSE	FALSE	FALSE
scg_2_N61ATTTCACCACCCAACG	Pericytes	-0.202966	-0.225447	FALSE	FALSE	FALSE
scg_2_N61ATTTCTGGTGCAGGAT	Macrophages	-0.153163	2.15945	FALSE	TRUE	FALSE
scg_2_N61CAAAGAAAGGCTCAAG	DCs	-0.21442	0.0634346	FALSE	FALSE	FALSE
scg_2_N61CAAAGAAAGTTTGAGA	Macrophages	-0.175397	1.46922	FALSE	TRUE	FALSE
scg_2_N61CAAAGAAGTCGGCCTA	Macrophages	-0.294566	0.72276	FALSE	FALSE	FALSE
scg_2_N61CAACAGTAGGTTGACG	SC_NM	-0.251412	-0.0686793	FALSE	FALSE	FALSE
scg_2_N61CAACCAAGTTGTAGCT	SC_M	-0.141002	-0.457852	FALSE	FALSE	FALSE
scg_2_N61CAACCAATCGACGCTG	SC_NM	-0.158021	1.8807	FALSE	TRUE	FALSE
scg_2_N61CAACCTCAGCTTGTGT	Macrophages	-0.173128	0.677809	FALSE	FALSE	FALSE
scg_2_N61CAACCTCAGGGTTAGC	Macrophages	-0.201588	0.321171	FALSE	FALSE	FALSE
scg_2_N61CAACCTCGTATCACCA	Neurons	-0.166493	-0.173165	FALSE	FALSE	FALSE
scg_2_N61CAACCTCGTGTTCGAT	Tregs	-0.17832	-0.274242	FALSE	FALSE	FALSE
scg_2_N61CAACGATCATCCTAAG	Macrophages	-0.161588	3.48769	FALSE	TRUE	FALSE
scg_2_N61CAACGATGTAGCCAGA	SC_M	-0.170358	0.25275	FALSE	FALSE	FALSE
scg_2_N61CAACGGCCATGGGTCC	Endothelial cells	1.38123	0.543577	TRUE	FALSE	FALSE
scg_2_N61CAACGGCGTGTGCCTG	Endothelial cells	0.635582	-1.02743	FALSE	FALSE	FALSE
scg_2_N61CAACGGCTCGCGCCAA	SC_NM	-0.222979	-0.0641802	FALSE	FALSE	FALSE
scg_2_N61CAAGAGGCAGAGGCAT	SC_NM	-0.201356	-0.178639	FALSE	FALSE	FALSE
scg_2_N61CAAGAGGGTGCTAGCC	SC_NM	-0.210085	0.0293662	FALSE	FALSE	FALSE
scg_2_N61CAAGCTATCGTGTCAA	Pericytes	-0.187946	-0.206449	FALSE	FALSE	FALSE
scg_2_N61CAATCGACACTTCAAG	SC_M	-0.0865209	-0.331729	FALSE	FALSE	FALSE
scg_2_N61CAATCGATCTTCTTCC	SC_NM	-0.196311	-0.124272	FALSE	FALSE	FALSE
scg_2_N61CAATGACCACTCCACT	Macrophages	-0.169379	0.150282	FALSE	FALSE	FALSE
scg_2_N61CAATGACTCGTACACA	SC_M	-0.0793448	0.0492315	FALSE	FALSE	FALSE
scg_2_N61CAATGACTCTACTTCA	Macrophages	-0.152263	2.83792	FALSE	TRUE	FALSE
scg_2_N61CAATTTCGTGGATTTC	SC_M	-0.152145	-0.0170156	FALSE	FALSE	FALSE
scg_2_N61CACAACACACTGCTTC	SC_M	-0.167005	0.155484	FALSE	FALSE	FALSE
scg_2_N61CACAACACAGAATCGG	Microglia	-0.223457	-0.508662	FALSE	FALSE	FALSE
scg_2_N61CACACAAAGATGTTGA	SC_NM	-0.168164	-0.185914	FALSE	FALSE	FALSE
scg_2_N61CACACAAAGGTATAGT	Endothelial cells	0.3225	0.607832	FALSE	FALSE	FALSE
scg_2_N61CACACAATCTCATTAC	Tregs	-0.153684	0.120413	FALSE	FALSE	FALSE
scg_2_N61CACAGATCAAATCCCA	SC_M	-0.157013	-0.586867	FALSE	FALSE	FALSE
scg_2_N61CACAGATCACCAATTG	Endothelial cells	3.01309	0.0484664	TRUE	FALSE	FALSE
scg_2_N61CACATGAAGTGGAATT	SC_NM	-0.210986	-0.453735	FALSE	FALSE	FALSE
scg_2_N61CACATGAAGTGGTTCT	SC_NM	-0.161057	-0.118773	FALSE	FALSE	FALSE
scg_2_N61CACCGTTAGGGTGAAA	Tregs	-0.14819	1.9897	FALSE	TRUE	FALSE
scg_2_N61CACGAATAGGCCACCT	SC_M	-0.172985	-0.242191	FALSE	FALSE	FALSE
scg_2_N61CACGGGTAGAGTGAAG	Microglia	-0.16163	2.77871	FALSE	TRUE	FALSE
scg_2_N61CACGTGGAGCACGTCC	Macrophages	-0.179105	2.8721	FALSE	TRUE	FALSE
scg_2_N61CACGTGGAGTACAGAT	SC_NM	-0.193468	-0.430799	FALSE	FALSE	FALSE
scg_2_N61CACGTGGTCCGGCTTT	SC_NM	-0.230973	-0.240435	FALSE	FALSE	FALSE
scg_2_N61CACGTTCAGTAATCCC	SC_NM	-0.161729	-0.154637	FALSE	FALSE	FALSE
scg_2_N61CACGTTCAGTAGATCA	SC_NM	-0.218381	-0.077562	FALSE	FALSE	FALSE
scg_2_N61CACGTTCGTCTGTAAC	SC_NM	-0.218539	-0.038662	FALSE	FALSE	FALSE
scg_2_N61CACTAAGTCGAAGCAG	DCs	-0.154442	-0.147727	FALSE	FALSE	FALSE
scg_2_N61CACTAAGTCTTGCAAG	Macrophages	-0.185759	1.93782	FALSE	TRUE	FALSE
scg_2_N61CACTGAACAGATCCTA	Endothelial cells	1.83489	-0.244413	TRUE	FALSE	FALSE
scg_2_N61CACTGAAGTGGGTTGA	SC_NM	-0.220612	-0.165548	FALSE	FALSE	FALSE
scg_2_N61CACTGAAGTTGCGTAT	Endothelial cells	3.04887	0.0552743	TRUE	FALSE	FALSE
scg_2_N61CACTGTCCACGGATCC	SC_NM	-0.219294	-0.323545	FALSE	FALSE	FALSE
scg_2_N61CACTTCGAGAGTGACC	Microglia	-0.159862	1.78359	FALSE	TRUE	FALSE
scg_2_N61CACTTCGAGCAATAGT	Endothelial cells	1.00093	-0.112253	TRUE	FALSE	FALSE
scg_2_N61CAGAGCCTCATCCCGT	SC_NM	-0.207849	-0.14873	FALSE	FALSE	FALSE
scg_2_N61CAGATACGTATGATCC	SC_M	-0.163746	-0.156674	FALSE	FALSE	FALSE
scg_2_N61CAGATACTCCGATAGT	SC_NM	-0.165708	-0.16149	FALSE	FALSE	FALSE
scg_2_N61CAGATACTCGGCATAT	SC_M	-0.138589	0.0859737	FALSE	FALSE	FALSE
scg_2_N61CAGATCATCATTTCGT	SC_M	-0.178166	-0.0496105	FALSE	FALSE	FALSE
scg_2_N61CAGCACGAGGCTAAAT	SC_NM	-0.184558	-0.148865	FALSE	FALSE	FALSE
scg_2_N61CAGCACGAGTCGAATA	DCs	-0.161206	-0.333062	FALSE	FALSE	FALSE
scg_2_N61CAGCACGCAAACGAGC	SC_NM	-0.227183	-0.220848	FALSE	FALSE	FALSE
scg_2_N61CAGCAGCAGTAGAGTT	SC_NM	-0.197242	-0.122424	FALSE	FALSE	FALSE
scg_2_N61CAGCAGCCACCCTAGG	SC_NM	-0.229157	-0.176445	FALSE	FALSE	FALSE
scg_2_N61CAGCAGCTCTGGCTGG	Endothelial cells	2.23965	0.76342	TRUE	TRUE	TRUE
scg_2_N61CAGCCAGCACGGATCC	DCs	-0.148806	-0.00746521	FALSE	FALSE	FALSE
scg_2_N61CAGCCAGCAGAGGCTA	SC_NM	-0.208534	-0.159047	FALSE	FALSE	FALSE
scg_2_N61CAGCCAGTCCTGATAG	Macrophages	-0.15921	1.79042	FALSE	TRUE	FALSE
scg_2_N61CAGCGTGAGGTGTGAC	Macrophages	-0.172444	0.518619	FALSE	FALSE	FALSE
scg_2_N61CAGGCCAAGCACACCC	Microglia	-0.14985	3.52267	FALSE	TRUE	FALSE
scg_2_N61CAGGTATAGCAACTTC	Endothelial cells	5.73839	1.94669	TRUE	TRUE	TRUE
scg_2_N61CAGGTATGTCGCAGTC	Endothelial cells	5.21497	0.401484	TRUE	FALSE	FALSE
scg_2_N61CAGGTATTCCGTTTCG	SC_M	-0.156122	0.0134407	FALSE	FALSE	FALSE
scg_2_N61CAGTTAGAGGTACATA	Endothelial cells	0.889619	0.506243	TRUE	FALSE	FALSE
scg_2_N61CAGTTAGGTAATACCC	SC_NM	-0.214993	-0.263921	FALSE	FALSE	FALSE
scg_2_N61CAGTTCCAGTATAGAC	Microglia	-0.191015	1.39615	FALSE	TRUE	FALSE
scg_2_N61CAGTTCCCAGTAGATA	SC_NM	-0.1965	0.576126	FALSE	FALSE	FALSE
scg_2_N61CAGTTCCGTGGCTCTG	SC_M	-0.10135	0.266474	FALSE	FALSE	FALSE
scg_2_N61CATAAGCAGTCTGTAC	SC_NM	-0.202285	-0.478933	FALSE	FALSE	FALSE
scg_2_N61CATAAGCCACCTCGTT	SC_M	-0.253416	0.0354577	FALSE	FALSE	FALSE
scg_2_N61CATAAGCCAGCTGTTA	SC_NM	-0.228913	-0.200747	FALSE	FALSE	FALSE
scg_2_N61CATACAGAGAAGGGAT	SC_NM	-0.205492	-0.00415633	FALSE	FALSE	FALSE
scg_2_N61CATACAGCACTCAAGT	Macrophages	-0.136788	1.95562	FALSE	TRUE	FALSE
scg_2_N61CATACAGCATTCCTCG	Endothelial cells	0.106366	-0.367609	FALSE	FALSE	FALSE
scg_2_N61CATACCCCATGTCAGT	SC_M	-0.149099	0.0254249	FALSE	FALSE	FALSE
scg_2_N61CATACCCGTACCTGTA	SC_M	-0.18617	-0.252705	FALSE	FALSE	FALSE
scg_2_N61CATACTTGTACGGCAA	Macrophages	-0.182544	0.70899	FALSE	FALSE	FALSE
scg_2_N61CATACTTTCTGCATGA	SC_NM	-0.206811	-0.243764	FALSE	FALSE	FALSE
scg_2_N61CATCCACCAAGGTACG	Microglia	-0.20545	0.557547	FALSE	FALSE	FALSE
scg_2_N61CATCCACCAATACGCT	Macrophages	-0.174571	1.27614	FALSE	TRUE	FALSE
scg_2_N61CATCCACTCGGAGTGA	Macrophages	-0.161415	0.291931	FALSE	FALSE	FALSE
scg_2_N61CATCCGTCACCAGTAT	DCs	-0.224319	1.06339	FALSE	TRUE	FALSE
scg_2_N61CATCCGTCATGACTAC	SC_NM	-0.188296	-0.18172	FALSE	FALSE	FALSE
scg_2_N61CATCCGTTCGAGAGCA	Endothelial cells	9.68388	1.24677	TRUE	TRUE	TRUE
scg_2_N61CATCGTCCAAGTGCTT	SC_NM	-0.211363	0.573058	FALSE	FALSE	FALSE
scg_2_N61CATCGTCCATACAGGG	DCs	-0.173302	0.358414	FALSE	FALSE	FALSE
scg_2_N61CATGCAACACCAGCCA	SC_NM	-0.216276	-0.162357	FALSE	FALSE	FALSE
scg_2_N61CATGCAACACGACCTG	Endothelial cells	1.23175	-0.139021	TRUE	FALSE	FALSE
scg_2_N61CATGCCTGTTTCGCTC	Macrophages	-0.179624	1.99148	FALSE	TRUE	FALSE
scg_2_N61CATGCCTTCTAGGCAT	SC_NM	-0.235841	-0.114149	FALSE	FALSE	FALSE
scg_2_N61CATGCTCAGACGTCGA	Endothelial cells	8.39466	0.572934	TRUE	FALSE	FALSE
scg_2_N61CATGCTCAGAGAGCGG	SC_M	-0.204361	-0.151537	FALSE	FALSE	FALSE
scg_2_N61CATGCTCAGCCTTCTC	SC_NM	-0.21891	-0.13881	FALSE	FALSE	FALSE
scg_2_N61CATGCTCCAATTGGTC	Macrophages	-0.186589	1.03302	FALSE	TRUE	FALSE
scg_2_N61CATGCTCTCGGAAACG	SC_NM	-0.224748	-0.101294	FALSE	FALSE	FALSE
scg_2_N61CATGGATTCCATACTT	SC_NM	-0.252032	0.0310944	FALSE	FALSE	FALSE
scg_2_N61CATGGTAAGACTACGG	SC_NM	-0.226822	0.0453975	FALSE	FALSE	FALSE
scg_2_N61CATGGTACAAGCAGGT	Endothelial cells	6.53679	0.947235	TRUE	TRUE	TRUE
scg_2_N61CATTCCGTCTGCAGCG	SC_M	-0.161682	0.0745687	FALSE	FALSE	FALSE
scg_2_N61CATTCTACACCCTGAG	Neurons	-0.412425	0.220176	FALSE	FALSE	FALSE
scg_2_N61CATTGCCTCACTCACC	Macrophages	-0.167142	1.73539	FALSE	TRUE	FALSE
scg_2_N61CATTGCCTCCGATGTA	SC_M	-0.177838	0.176091	FALSE	FALSE	FALSE
scg_2_N61CATTGTTAGGTAGTCG	SC_M	-0.181165	0.142787	FALSE	FALSE	FALSE
scg_2_N61CATTGTTTCATTGCCC	Macrophages	-0.176329	1.67301	FALSE	TRUE	FALSE
scg_2_N61CCAAGCGTCAATCCAG	SC_NM	-0.204567	-0.268174	FALSE	FALSE	FALSE
scg_2_N61CCAATGACAGCTCATA	SC_NM	-0.19317	0.200104	FALSE	FALSE	FALSE
scg_2_N61CCAATTTAGATCGGTG	Macrophages	-0.15443	1.01847	FALSE	TRUE	FALSE
scg_2_N61CCAATTTCAACCTATG	Macrophages	-0.191287	0.190055	FALSE	FALSE	FALSE
scg_2_N61CCACAAAAGACTACCT	DCs	-0.177983	-0.455625	FALSE	FALSE	FALSE
scg_2_N61CCACACTTCCGCTGTT	Tregs	-0.146348	-0.0565418	FALSE	FALSE	FALSE
scg_2_N61CCACGTTCACGGTGTC	Endothelial cells	0.902008	0.622675	TRUE	FALSE	FALSE
scg_2_N61CCACGTTCAGCGCTTG	SC_NM	-0.214621	-0.183993	FALSE	FALSE	FALSE
scg_2_N61CCACTTGAGCGGGTAT	SC_M	-0.184558	-0.286113	FALSE	FALSE	FALSE
scg_2_N61CCATAAGAGCGATGAC	SC_NM	-0.20172	-0.329309	FALSE	FALSE	FALSE
scg_2_N61CCATAAGGTGCATGAG	Endothelial cells	0.0848901	-1.17136	FALSE	FALSE	FALSE
scg_2_N61CCATCACCACGTCTCT	Endothelial cells	0.983294	-0.280543	TRUE	FALSE	FALSE
scg_2_N61CCCAACTCACACTGGC	Tregs	-0.163043	0.0483489	FALSE	FALSE	FALSE
scg_2_N61CCCATTGAGAACAGGA	Neurons	-0.421334	0.196335	FALSE	FALSE	FALSE
scg_2_N61CCCATTGGTACCGGCT	Endothelial cells	0.293365	0.654945	FALSE	FALSE	FALSE
scg_2_N61CCCATTGTCCAAGAGG	SC_M	-0.213418	-0.205966	FALSE	FALSE	FALSE
scg_2_N61CCCATTGTCTTTGCAT	SC_NM	-0.229406	-0.373472	FALSE	FALSE	FALSE
scg_2_N61CCCGAAGCATCCGAAT	SC_M	-0.16566	-0.264317	FALSE	FALSE	FALSE
scg_2_N61CCCGAAGTCGGAGTGA	SC_NM	-0.199258	0.306204	FALSE	FALSE	FALSE
scg_2_N61CCCTAACCAATTCACG	SC_M	-0.247052	0.34899	FALSE	FALSE	FALSE
scg_2_N61CCCTAACTCGCGTAGC	SC_M	-0.224371	0.345534	FALSE	FALSE	FALSE
scg_2_N61CCCTCTCGTTATGTGC	Pericytes	-0.15435	-0.202629	FALSE	FALSE	FALSE
scg_2_N61CCCTCTCTCTTCACAT	Endothelial cells	0.0637814	-0.131053	FALSE	FALSE	FALSE
scg_2_N61CCCTTAGCACAGAGAC	Endothelial cells	0.302601	0.3703	FALSE	FALSE	FALSE
scg_2_N61CCGAACGAGGTTTACC	SC_NM	-0.211802	-0.249916	FALSE	FALSE	FALSE
scg_2_N61CCGCAAGAGAAGTGTT	SC_NM	-0.19868	-0.133332	FALSE	FALSE	FALSE
scg_2_N61CCGCAAGAGGTATCTC	SC_NM	-0.229719	-0.0402253	FALSE	FALSE	FALSE
scg_2_N61CCGCAAGGTTGACGGA	Endothelial cells	2.75369	0.282471	TRUE	FALSE	FALSE
scg_2_N61CCGGACACACGCGGTT	Endothelial cells	1.15743	-0.211918	TRUE	FALSE	FALSE
scg_2_N61CCGGTGACATGGAACG	SC_NM	-0.173622	0.193631	FALSE	FALSE	FALSE
scg_2_N61CCGTAGGAGCAGCCCT	SC_M	-0.152927	1.05419	FALSE	TRUE	FALSE
scg_2_N61CCGTGAGAGGATGAGA	SC_NM	-0.201971	-0.137088	FALSE	FALSE	FALSE
scg_2_N61CCGTGAGGTGCTTATG	Macrophages	-0.169246	2.04591	FALSE	TRUE	FALSE
scg_2_N61CCGTGAGTCCAATCCC	SC_NM	-0.212922	-0.0108911	FALSE	FALSE	FALSE
scg_2_N61CCGTTCAAGCTGGAGT	SC_NM	-0.201306	-0.288949	FALSE	FALSE	FALSE
scg_2_N61CCGTTCAAGGAACGCT	SC_NM	-0.163929	-0.176267	FALSE	FALSE	FALSE
scg_2_N61CCGTTCAAGGTTGCCC	Tregs	-0.151691	-0.00373799	FALSE	FALSE	FALSE
scg_2_N61CCGTTCAGTAACCCGC	SC_M	-0.141619	0.597451	FALSE	FALSE	FALSE
scg_2_N61CCTAACCGTGAGCCAA	Endothelial cells	0.0156062	0.434318	FALSE	FALSE	FALSE
scg_2_N61CCTAAGACATTGGCAT	SC_M	-0.154893	-0.122846	FALSE	FALSE	FALSE
scg_2_N61CCTAAGAGTGGCGTAA	SC_M	-0.128239	-0.043068	FALSE	FALSE	FALSE
scg_2_N61CCTACGTTCATTATCC	SC_NM	-0.148243	-0.150258	FALSE	FALSE	FALSE
scg_2_N61CCTACGTTCGATAACC	SC_NM	-0.226654	-0.315439	FALSE	FALSE	FALSE
scg_2_N61CCTATCGGTGGATTTC	SC_NM	-0.199142	-0.114472	FALSE	FALSE	FALSE
scg_2_N61CCTCAACCAAAGGCTG	SC_NM	-0.157072	0.612987	FALSE	FALSE	FALSE
scg_2_N61CCTCAACCACAATGAA	SC_NM	-0.207875	-0.14139	FALSE	FALSE	FALSE
scg_2_N61CCTCAACGTAGTACGG	SC_M	-0.160162	0.00341958	FALSE	FALSE	FALSE
scg_2_N61CCTCACAGTTCTTGCC	SC_NM	-0.22655	-0.178284	FALSE	FALSE	FALSE
scg_2_N61CCTCACATCATCTATC	SC_NM	-0.226546	0.173527	FALSE	FALSE	FALSE
scg_2_N61CCTCAGTCACAGACGA	SC_NM	-0.200749	-0.308892	FALSE	FALSE	FALSE
scg_2_N61CCTCAGTCAGTAACGG	SC_M	-0.187095	-0.0740196	FALSE	FALSE	FALSE
scg_2_N61CCTCAGTTCTTTGCTA	SC_M	-0.151482	-0.411137	FALSE	FALSE	FALSE
scg_2_N61CCTCCAACAAGAGGCT	SC_NM	-0.223032	-0.0692891	FALSE	FALSE	FALSE
scg_2_N61CCTCCTCCAGTTTCGA	SC_NM	-0.200369	0.0882553	FALSE	FALSE	FALSE
scg_2_N61CCTCCTCCATCATCTT	SC_NM	-0.222771	-0.173071	FALSE	FALSE	FALSE
scg_2_N61CCTCCTCGTTAACCTG	SC_NM	-0.166873	0.0327566	FALSE	FALSE	FALSE
scg_2_N61CCTGCATCAACAGATA	SC_NM	-0.216941	-0.0689485	FALSE	FALSE	FALSE
scg_2_N61CCTGCATTCATGAAAG	Macrophages	-0.171261	0.611829	FALSE	FALSE	FALSE
scg_2_N61CCTGTTGGTCAAGCCC	SC_NM	-0.212994	-0.125066	FALSE	FALSE	FALSE
scg_2_N61CCTTTGGCAGGAAGTC	SC_NM	-0.151856	0.396265	FALSE	FALSE	FALSE
scg_2_N61CCTTTGGGTCGGAAAC	SC_NM	-0.153238	0.186031	FALSE	FALSE	FALSE
scg_2_N61CGAAGGATCAGCAGAG	SC_M	-0.24022	0.202717	FALSE	FALSE	FALSE
scg_2_N61CGAAGGATCCACTAGA	Macrophages	-0.182049	4.88107	FALSE	TRUE	FALSE
scg_2_N61CGAAGTTGTCTCGGAC	SC_NM	-0.229824	0.209342	FALSE	FALSE	FALSE
scg_2_N61CGAAGTTTCGTAACAC	SC_M	-0.197129	1.07137	FALSE	TRUE	FALSE
scg_2_N61CGAATTGTCCCTGGTT	SC_M	-0.157599	-0.0346893	FALSE	FALSE	FALSE
scg_2_N61CGAGGCTCAAGACAAT	Macrophages	-0.173117	1.21958	FALSE	TRUE	FALSE
scg_2_N61CGAGGCTGTCTAACGT	Macrophages	-0.17215	0.19995	FALSE	FALSE	FALSE
scg_2_N61CGAGTGCTCTTCGTGC	SC_M	-0.168706	-0.0410097	FALSE	FALSE	FALSE
scg_2_N61CGAGTTAGTGTTAGCT	SC_M	-0.140893	0.0540758	FALSE	FALSE	FALSE
scg_2_N61CGATCGGAGACTTCGT	Endothelial cells	8.136	0.255106	TRUE	FALSE	FALSE
scg_2_N61CGATCGGAGCAACAAT	SC_M	-0.173286	0.314551	FALSE	FALSE	FALSE
scg_2_N61CGATGCGTCAAGCTTG	SC_NM	-0.200453	-0.263684	FALSE	FALSE	FALSE
scg_2_N61CGATGGCAGGTCGCCT	SC_M	-0.150536	-0.118741	FALSE	FALSE	FALSE
scg_2_N61CGATGGCCATCGCTGG	Macrophages	-0.156272	2.69103	FALSE	TRUE	FALSE
scg_2_N61CGCAGGTCAAGTTGGG	SC_NM	-0.171242	-0.164287	FALSE	FALSE	FALSE
scg_2_N61CGCAGGTGTATGGGAC	SC_NM	-0.218493	0.489272	FALSE	FALSE	FALSE
scg_2_N61CGCATAAGTGTGAGCA	SC_NM	-0.178103	-0.142166	FALSE	FALSE	FALSE
scg_2_N61CGCATGGGTCCGGATC	Microglia	-0.216202	-2.61798	FALSE	FALSE	FALSE
scg_2_N61CGCATGGGTGCGGCTT	SC_NM	-0.211391	-0.0375645	FALSE	FALSE	FALSE
scg_2_N61CGCCAGATCTTAGGAC	SC_NM	-0.207092	-0.0542108	FALSE	FALSE	FALSE
scg_2_N61CGCCATTAGGCCTGAA	SC_NM	-0.226437	-0.0457509	FALSE	FALSE	FALSE
scg_2_N61CGCGTGATCCAAGCAT	SC_NM	-0.220731	0.00366119	FALSE	FALSE	FALSE
scg_2_N61CGGAACCCACACAGAG	SC_M	-0.164541	0.0161136	FALSE	FALSE	FALSE
scg_2_N61CGGACACCAGAGAGGG	SC_M	-0.189814	-0.121623	FALSE	FALSE	FALSE
scg_2_N61CGGACACTCCATCTCG	SC_NM	-0.166876	-0.129737	FALSE	FALSE	FALSE
scg_2_N61CGGAGAAAGGTCCTGC	DCs	-0.241083	0.192696	FALSE	FALSE	FALSE
scg_2_N61CGGAGAAGTCCGGTCA	Endothelial cells	-0.965493	1.11444	FALSE	TRUE	FALSE
scg_2_N61CGGAGAATCTAGATCG	Endothelial cells	7.18789	2.34372	TRUE	TRUE	TRUE
scg_2_N61CGGGTCAAGGTGCCTC	SC_NM	-0.200855	-0.388351	FALSE	FALSE	FALSE
scg_2_N61CGGGTCAGTAAGTCAA	SC_NM	-0.172803	0.283003	FALSE	FALSE	FALSE
scg_2_N61CGGGTGTGTCGAGATG	SC_NM	-0.144917	0.0474516	FALSE	FALSE	FALSE
scg_2_N61CGGGTGTGTGAGCCAA	Endothelial cells	9.77206	1.29037	TRUE	TRUE	TRUE
scg_2_N61CGGGTGTGTTATCCAG	SC_NM	-0.202441	-0.0851218	FALSE	FALSE	FALSE
scg_2_N61CGGTCAGGTTTGTTGG	SC_NM	-0.177724	-0.167434	FALSE	FALSE	FALSE
scg_2_N61CGTAAGTCACGGCGTT	DCs	-0.232703	0.397787	FALSE	FALSE	FALSE
scg_2_N61CGTAATGAGATGTTAG	Macrophages	-0.160094	2.90926	FALSE	TRUE	FALSE
scg_2_N61CGTAATGAGGTCGTCC	SC_NM	-0.170197	0.502272	FALSE	FALSE	FALSE
scg_2_N61CGTAGTAGTACCGGAA	SC_M	-0.170061	-0.19148	FALSE	FALSE	FALSE
scg_2_N61CGTAGTATCTCGTCGT	Pericytes	-0.236272	-0.18443	FALSE	FALSE	FALSE
scg_2_N61CGTCCATAGGTTCCGC	Endothelial cells	7.3878	0.303389	TRUE	FALSE	FALSE
scg_2_N61CGTCCATTCGCCGAAC	SC_NM	-0.231558	-0.218847	FALSE	FALSE	FALSE
scg_2_N61CGTGAATAGCAAGCCA	Macrophages	-0.162028	1.77707	FALSE	TRUE	FALSE
scg_2_N61CGTGATAGTGTATCCA	Macrophages	-0.19009	0.392793	FALSE	FALSE	FALSE
scg_2_N61CGTGATATCAAGCCTA	SC_NM	-0.163796	0.0800765	FALSE	FALSE	FALSE
scg_2_N61CGTGATATCTGTCTCG	SC_NM	-0.213445	0.822268	FALSE	TRUE	FALSE
scg_2_N61CGTGCTTAGCGGGTAT	Endothelial cells	0.365229	0.163829	FALSE	FALSE	FALSE
scg_2_N61CGTTAGACAAGACCGA	Pericytes	-0.146837	-0.150267	FALSE	FALSE	FALSE
scg_2_N61CGTTAGATCCGTGCGA	Macrophages	-0.17282	1.93456	FALSE	TRUE	FALSE
scg_2_N61CGTTCTGAGTACTGTC	Endothelial cells	9.51596	1.7242	TRUE	TRUE	TRUE
scg_2_N61CTAACCCAGGACATCG	SC_M	-0.169934	0.0383602	FALSE	FALSE	FALSE
scg_2_N61CTAACCCCACGTAGAG	SC_NM	-0.207633	-0.0858895	FALSE	FALSE	FALSE
scg_2_N61CTAACCCTCCCGAACG	SC_NM	-0.24074	-0.255	FALSE	FALSE	FALSE
scg_2_N61CTAACCCTCGAGCCTG	SC_NM	-0.187442	0.0246177	FALSE	FALSE	FALSE
scg_2_N61CTAAGTGGTGTGAATA	SC_NM	-0.224708	-0.0614159	FALSE	FALSE	FALSE
scg_2_N61CTACAGACATGCAGCC	SC_NM	-0.181863	-0.176588	FALSE	FALSE	FALSE
scg_2_N61CTACATTCATATCTGG	SC_NM	-0.221017	-0.289534	FALSE	FALSE	FALSE
scg_2_N61CTACATTTCGCTTACC	SC_NM	-0.173595	-0.0946903	FALSE	FALSE	FALSE
scg_2_N61CTACCCAGTTGCCAAT	Macrophages	-0.17535	3.53342	FALSE	TRUE	FALSE
scg_2_N61CTACCTGTCCGCACTT	SC_NM	-0.225975	0.196701	FALSE	FALSE	FALSE
scg_2_N61CTACGGGCAGTCGGTC	SC_NM	-0.179028	-0.186653	FALSE	FALSE	FALSE
scg_2_N61CTACGGGGTAGATGTA	SC_NM	-0.196408	-0.193601	FALSE	FALSE	FALSE
scg_2_N61CTAGACACAGTGCCTG	SC_NM	-0.192803	-0.192171	FALSE	FALSE	FALSE
scg_2_N61CTAGGTACAAGCGGAT	SC_NM	-0.219951	-0.101446	FALSE	FALSE	FALSE
scg_2_N61CTAGGTAGTTTGACAC	SC_NM	-0.222336	0.0201476	FALSE	FALSE	FALSE
scg_2_N61CTATAGGCAACTTCTT	Pericytes	-0.178766	-0.208246	FALSE	FALSE	FALSE
scg_2_N61CTATAGGTCCTACTGC	DCs	-0.151478	1.73662	FALSE	TRUE	FALSE
scg_2_N61CTATCCGTCCTATGGA	Endothelial cells	-0.478424	-0.508979	FALSE	FALSE	FALSE
scg_2_N61CTATCTATCGTAGCCG	Macrophages	-0.148461	2.79967	FALSE	TRUE	FALSE
scg_2_N61CTCAACCTCTGAGCAT	Endothelial cells	1.09527	0.383009	TRUE	FALSE	FALSE
scg_2_N61CTCAAGATCTGGACCG	SC_NM	-0.211303	-0.0164234	FALSE	FALSE	FALSE
scg_2_N61CTCAATTGTCTACAAC	Macrophages	-0.209099	0.400772	FALSE	FALSE	FALSE
scg_2_N61CTCACTGCACACCGCA	Macrophages	-0.176167	0.366249	FALSE	FALSE	FALSE
scg_2_N61CTCACTGCAGCCGGTT	SC_M	-0.188887	-0.18259	FALSE	FALSE	FALSE
scg_2_N61CTCACTGTCCAGCTCT	SC_NM	-0.223203	-0.268359	FALSE	FALSE	FALSE
scg_2_N61CTCAGGGAGTAACGAT	DCs	-0.225656	-0.362123	FALSE	FALSE	FALSE
scg_2_N61CTCAGTCTCTACCTTA	SC_NM	-0.181928	0.231971	FALSE	FALSE	FALSE
scg_2_N61CTCATCGGTACTAACC	Macrophages	-0.266389	-0.544405	FALSE	FALSE	FALSE
scg_2_N61CTCATGCCACTTTAGG	Macrophages	-0.154355	1.88076	FALSE	TRUE	FALSE
scg_2_N61CTCATGCTCTCAGTCC	Macrophages	-0.160928	-0.0472549	FALSE	FALSE	FALSE
scg_2_N61CTCATTAAGTATTAGG	SC_NM	-0.220931	-0.215511	FALSE	FALSE	FALSE
scg_2_N61CTCATTAAGTTCATGC	Endothelial cells	1.4088	2.04445	TRUE	TRUE	TRUE
scg_2_N61CTCATTATCTAGTGTG	Macrophages	-0.173376	0.311735	FALSE	FALSE	FALSE
scg_2_N61CTCCACAAGGTGATAT	Endothelial cells	0.377557	0.3508	FALSE	FALSE	FALSE
scg_2_N61CTCCACACATCCGTTC	SC_NM	-0.146106	0.237127	FALSE	FALSE	FALSE
scg_2_N61CTCCACATCGATCCCT	Microglia	-0.164524	2.16751	FALSE	TRUE	FALSE
scg_2_N61CTCCATGTCCTCTGCA	Macrophages	-0.165684	2.88372	FALSE	TRUE	FALSE
scg_2_N61CTCCCAATCAGGTGTT	SC_NM	-0.199703	0.394882	FALSE	FALSE	FALSE
scg_2_N61CTCCGATAGGCTCCCA	SC_NM	-0.215092	-0.0841559	FALSE	FALSE	FALSE
scg_2_N61CTCCGATGTAGCTAAA	SC_NM	-0.151704	0.173616	FALSE	FALSE	FALSE
scg_2_N61CTCCTCCAGACATCAA	SC_M	-0.203019	-0.0228306	FALSE	FALSE	FALSE
scg_2_N61CTCCTTTAGCGAGTCA	SC_NM	-0.165466	-0.0471443	FALSE	FALSE	FALSE
scg_2_N61CTCCTTTGTCTACGAT	Macrophages	-0.160909	0.34076	FALSE	FALSE	FALSE
scg_2_N61CTCTCGAAGGTTCACT	Macrophages	-0.178161	0.0641534	FALSE	FALSE	FALSE
scg_2_N61CTCTCGATCTAGACCA	Endothelial cells	2.36671	0.125306	TRUE	FALSE	FALSE
scg_2_N61CTCTGGTAGTCAGCCC	SC_M	-0.260237	0.00764283	FALSE	FALSE	FALSE
scg_2_N61CTCTGGTTCACTCGAA	SC_NM	-0.219603	-0.0538292	FALSE	FALSE	FALSE
scg_2_N61CTCTGGTTCTCGTGGG	SC_NM	-0.160891	-0.151089	FALSE	FALSE	FALSE
scg_2_N61CTGAATGAGTTTGCTG	SC_NM	-0.205693	-0.156422	FALSE	FALSE	FALSE
scg_2_N61CTGAGGCAGGTGGTTG	SC_NM	-0.211527	-0.13857	FALSE	FALSE	FALSE
scg_2_N61CTGAGGCGTGACACGA	Macrophages	-0.170625	3.4209	FALSE	TRUE	FALSE
scg_2_N61CTGAGGCGTGCAACGA	Macrophages	-0.186985	0.5254	FALSE	FALSE	FALSE
scg_2_N61CTGAGGCGTGTTGATC	Macrophages	-0.167662	-0.0369224	FALSE	FALSE	FALSE
scg_2_N61CTGATCCAGACCTGGA	Macrophages	-0.192173	1.07831	FALSE	TRUE	FALSE
scg_2_N61CTGATCCGTTGATCGT	Endothelial cells	5.31516	0.528357	TRUE	FALSE	FALSE
scg_2_N61CTGCAGGGTATGAAGT	SC_M	-0.118467	-0.00379194	FALSE	FALSE	FALSE
scg_2_N61CTGCCATGTGCCTACG	Endothelial cells	0.692259	5.38616	FALSE	TRUE	FALSE
scg_2_N61CTGCCTACACGGCGTT	Macrophages	-0.163517	2.23235	FALSE	TRUE	FALSE
scg_2_N61CTGCGAGTCTCGACCT	Macrophages	-0.184286	0.168915	FALSE	FALSE	FALSE
scg_2_N61CTGGACGTCAGGTGTT	Endothelial cells	9.43296	1.14394	TRUE	TRUE	TRUE
scg_2_N61CTGGACGTCCACGTGG	SC_NM	-0.192272	-0.202263	FALSE	FALSE	FALSE
scg_2_N61CTGGCAGCATTAGGCT	SC_NM	-0.155137	-0.0436752	FALSE	FALSE	FALSE
scg_2_N61CTGGTCTGTTGGTACT	SC_NM	-0.251805	-0.414328	FALSE	FALSE	FALSE
scg_2_N61CTGTACCAGGTCGTAG	Macrophages	-0.176098	2.20399	FALSE	TRUE	FALSE
scg_2_N61CTGTACCCACAAATAG	SC_M	-0.146697	-0.207308	FALSE	FALSE	FALSE
scg_2_N61CTGTAGAAGTTATGGA	Macrophages	-0.184423	1.5957	FALSE	TRUE	FALSE
scg_2_N61CTGTAGACAAATGAAC	Macrophages	-0.171006	1.64562	FALSE	TRUE	FALSE
scg_2_N61CTGTAGAGTACTTCCC	SC_NM	-0.192682	-0.154228	FALSE	FALSE	FALSE
scg_2_N61CTGTAGATCGGAGTAG	SC_M	-0.177367	-0.0738232	FALSE	FALSE	FALSE
scg_2_N61CTGTATTCAATTGCCA	SC_NM	-0.213753	0.0838646	FALSE	FALSE	FALSE
scg_2_N61CTGTCGTTCCTTCTGG	SC_M	-0.16311	-0.112699	FALSE	FALSE	FALSE
scg_2_N61CTGTGAACACGCTTAA	Macrophages	-0.184751	0.455617	FALSE	FALSE	FALSE
scg_2_N61CTGTGAATCCCAGGAC	SC_NM	-0.18873	0.108453	FALSE	FALSE	FALSE
scg_2_N61CTGTGGGAGCCATTCA	SC_M	-0.139167	0.448427	FALSE	FALSE	FALSE
scg_2_N61CTGTGGGCACCCTTAC	SC_NM	-0.190629	-0.323673	FALSE	FALSE	FALSE
scg_2_N61CTGTGGGGTGTGTGGA	Endothelial cells	2.8423	0.387444	TRUE	FALSE	FALSE
scg_2_N61CTTACCGCACTCAGAT	SC_NM	-0.168752	0.136356	FALSE	FALSE	FALSE
scg_2_N61CTTACCGCATGACGAG	SC_M	-0.170713	-0.0925481	FALSE	FALSE	FALSE
scg_2_N61CTTACCGGTACCGTCG	SC_M	0.0340839	0.152139	FALSE	FALSE	FALSE
scg_2_N61CTTACCGTCCGCAGTG	SC_NM	-0.167836	-0.191712	FALSE	FALSE	FALSE
scg_2_N61CTTCAATAGTGAGTTA	SC_NM	-0.159096	0.0792404	FALSE	FALSE	FALSE
scg_2_N61CTTCAATTCTATCACT	Endothelial cells	1.2861	0.0326444	TRUE	FALSE	FALSE
scg_2_N61CTTCCGAGTCTACGTA	SC_NM	-0.21042	0.0548853	FALSE	FALSE	FALSE
scg_2_N61CTTCCTTCAAATAAGC	SC_NM	-0.215269	-0.188473	FALSE	FALSE	FALSE
scg_2_N61CTTCCTTTCCTAGCTC	Endothelial cells	0.879511	0.106161	TRUE	FALSE	FALSE
scg_2_N61CTTCTAACATCGCTAA	Macrophages	-0.165829	1.94632	FALSE	TRUE	FALSE
scg_2_N61CTTGATTCAAGGTCTT	Microglia	-0.161374	4.26423	FALSE	TRUE	FALSE
scg_2_N61CTTGATTCACAGACGA	SC_M	-0.135689	-0.0207022	FALSE	FALSE	FALSE
scg_2_N61CTTGATTTCCGAGGCT	DCs	-0.234005	0.703135	FALSE	FALSE	FALSE
scg_2_N61CTTTCAACAGCTATAC	SC_NM	-0.234375	-0.0289724	FALSE	FALSE	FALSE
scg_2_N61CTTTCAATCAATCCAG	Endothelial cells	-0.0221306	-1.66208	FALSE	FALSE	FALSE
scg_2_N61CTTTCGGAGAGCTTTC	Pericytes	-0.185721	-0.208365	FALSE	FALSE	FALSE
scg_2_N61CTTTCGGCATGTTTGG	SC_NM	-0.237963	-0.370576	FALSE	FALSE	FALSE
scg_2_N61CTTTCGGTCTAGTGAC	Macrophages	-0.174571	-0.0411624	FALSE	FALSE	FALSE
scg_2_N61GAAACCTAGGTGCTTT	Endothelial cells	1.97795	0.312549	TRUE	FALSE	FALSE
scg_2_N61GAAACCTGTTCAGTAC	SC_NM	-0.152772	0.518118	FALSE	FALSE	FALSE
scg_2_N61GAAACCTTCGAGTACT	SC_M	-0.161497	0.204974	FALSE	FALSE	FALSE
scg_2_N61GAAATGATCGCCAATA	SC_M	-0.175616	0.651115	FALSE	FALSE	FALSE
scg_2_N61GAACACTCAGGCATGA	SC_NM	-0.195033	-0.559663	FALSE	FALSE	FALSE
scg_2_N61GAACTGTGTAGTCGTT	Microglia	-0.166085	2.98793	FALSE	TRUE	FALSE
scg_2_N61GAAGAATAGACCTGGA	Tregs	-0.16484	-0.0238544	FALSE	FALSE	FALSE
scg_2_N61GAAGAATAGGCATCTT	SC_NM	-0.197258	-0.176294	FALSE	FALSE	FALSE
scg_2_N61GAAGCCCGTAGTGTGG	Endothelial cells	0.225333	0.0159952	FALSE	FALSE	FALSE
scg_2_N61GAAGCGAAGCGTTGTT	SC_NM	-0.205939	-0.173475	FALSE	FALSE	FALSE
scg_2_N61GAAGCGATCACCCATC	SC_NM	-0.212889	-0.0506391	FALSE	FALSE	FALSE
scg_2_N61GAAGGACCAGCTTTGA	Macrophages	-0.18414	0.947201	FALSE	TRUE	FALSE
scg_2_N61GAAGTAAAGGGCATGT	Endothelial cells	5.85071	1.45247	TRUE	TRUE	TRUE
scg_2_N61GAAGTAACAATGTGGG	Macrophages	-0.184204	1.48084	FALSE	TRUE	FALSE
scg_2_N61GAATAGATCCATAGGT	Microglia	-0.156359	1.77786	FALSE	TRUE	FALSE
scg_2_N61GAATCACAGCGATCGA	DCs	-0.180804	0.184068	FALSE	FALSE	FALSE
scg_2_N61GAATCGTCAGTATACC	SC_M	-0.161008	-0.104784	FALSE	FALSE	FALSE
scg_2_N61GACACGCAGGTAGCCA	SC_NM	-0.201461	-0.148048	FALSE	FALSE	FALSE
scg_2_N61GACACGCCATCCGATA	Endothelial cells	0.564711	-0.834003	FALSE	FALSE	FALSE
scg_2_N61GACACGCTCCTGGGAC	SC_M	-0.142819	0.172614	FALSE	FALSE	FALSE
scg_2_N61GACAGCCAGATGGGCT	Macrophages	-0.242185	1.50805	FALSE	TRUE	FALSE
scg_2_N61GACAGCCAGTGATTCC	Macrophages	-0.173723	2.82651	FALSE	TRUE	FALSE
scg_2_N61GACAGCCCAGCCTACG	Macrophages	-0.170059	1.21899	FALSE	TRUE	FALSE
scg_2_N61GACCCTTTCGCCAGAC	SC_NM	-0.220411	-0.138494	FALSE	FALSE	FALSE
scg_2_N61GACCGTGAGGCGAACT	SC_NM	-0.228896	-0.115266	FALSE	FALSE	FALSE
scg_2_N61GACCGTGCACTGGCGT	SC_M	-0.159692	-0.0390291	FALSE	FALSE	FALSE
scg_2_N61GACCGTGTCCAAGCAT	Tregs	-0.161029	0.105812	FALSE	FALSE	FALSE
scg_2_N61GACCGTGTCCTAAGTG	SC_NM	-0.196282	-0.119849	FALSE	FALSE	FALSE
scg_2_N61GACCTTCAGGGACACT	SC_M	-0.151111	-0.0143271	FALSE	FALSE	FALSE
scg_2_N61GACGCTGAGACGCCCT	SC_NM	-0.227705	0.203004	FALSE	FALSE	FALSE
scg_2_N61GACGCTGAGGAGTCTG	SC_NM	-0.209445	-0.188818	FALSE	FALSE	FALSE
scg_2_N61GACGCTGCAGAGACTG	SC_NM	-0.243964	-0.0616038	FALSE	FALSE	FALSE
scg_2_N61GACTATGAGTGCAACG	SC_M	-0.144122	0.0315592	FALSE	FALSE	FALSE
scg_2_N61GACTATGGTGGACCAA	Endothelial cells	1.02826	-0.00177754	TRUE	FALSE	FALSE
scg_2_N61GACTCAAAGGACTGGT	SC_NM	-0.224657	0.0617565	FALSE	FALSE	FALSE
scg_2_N61GACTCAAAGTCACTAC	Macrophages	-0.156252	0.638023	FALSE	FALSE	FALSE
scg_2_N61GACTCAACACCCAATA	SC_NM	-0.196751	-0.199242	FALSE	FALSE	FALSE
scg_2_N61GACTCTCGTGTTGCCG	Pericytes	-0.198449	-0.215315	FALSE	FALSE	FALSE
scg_2_N61GACTGATCAGGACTAG	SC_M	-0.142125	0.0367652	FALSE	FALSE	FALSE
scg_2_N61GACTGATGTGACGCCT	Macrophages	-0.172962	-0.244978	FALSE	FALSE	FALSE
scg_2_N61GACTTCCCAGTCGAGA	Endothelial cells	0.58489	0.213477	FALSE	FALSE	FALSE
scg_2_N61GAGACCCAGACTCTAC	Endothelial cells	8.385	0.883669	TRUE	TRUE	TRUE
scg_2_N61GAGACCCCAGACGGAT	Macrophages	-0.175593	0.294826	FALSE	FALSE	FALSE
scg_2_N61GAGACCCCATCGCCTT	SC_NM	-0.21501	-0.308918	FALSE	FALSE	FALSE
scg_2_N61GAGACCCGTGACATCT	Macrophages	-0.192475	0.980789	FALSE	TRUE	FALSE
scg_2_N61GAGACTTAGATGACCG	SC_M	-0.150594	-0.117	FALSE	FALSE	FALSE
scg_2_N61GAGACTTAGGTCACAG	Pericytes	-0.193899	-0.210122	FALSE	FALSE	FALSE
scg_2_N61GAGACTTAGTACTGGG	Pericytes	-0.206681	-0.186658	FALSE	FALSE	FALSE
scg_2_N61GAGATGGGTTGCATCA	SC_NM	-0.234431	-0.244579	FALSE	FALSE	FALSE
scg_2_N61GAGCCTGCAGCGAACA	Macrophages	-0.160445	1.81176	FALSE	TRUE	FALSE
scg_2_N61GAGCTGCGTCCACACG	SC_NM	-0.201083	-0.118725	FALSE	FALSE	FALSE
scg_2_N61GAGCTGCTCAACTACG	Endothelial cells	0.511623	0.109391	FALSE	FALSE	FALSE
scg_2_N61GAGCTGCTCTCTGCTG	Endothelial cells	9.45438	0.828316	TRUE	TRUE	TRUE
scg_2_N61GAGGCAAAGTATGGCG	Endothelial cells	0.614549	-0.0488966	FALSE	FALSE	FALSE
scg_2_N61GAGGCAATCCACGAAT	SC_NM	-0.168108	0.331723	FALSE	FALSE	FALSE
scg_2_N61GAGGCCTAGTGTGTTC	SC_NM	-0.210914	-0.0580172	FALSE	FALSE	FALSE
scg_2_N61GAGGGATTCATTCCTA	Macrophages	-0.178558	1.35836	FALSE	TRUE	FALSE
scg_2_N61GAGGGATTCGTTACCC	Tregs	-0.154358	0.0247603	FALSE	FALSE	FALSE
scg_2_N61GAGTCATAGCTAATCC	SC_NM	-0.143863	-0.141332	FALSE	FALSE	FALSE
scg_2_N61GAGTCATAGCTTAGTC	Tregs	-0.190345	0.126739	FALSE	FALSE	FALSE
scg_2_N61GAGTCTAAGATTTGCC	Endothelial cells	1.63363	0.764269	TRUE	TRUE	TRUE
scg_2_N61GAGTGTTTCTGTGCTC	Pericytes	-0.189188	-0.215935	FALSE	FALSE	FALSE
scg_2_N61GAGTTACTCCCAGTGG	SC_NM	-0.19349	-0.213517	FALSE	FALSE	FALSE
scg_2_N61GAGTTACTCGTAACTG	SC_M	-0.166958	-0.364137	FALSE	FALSE	FALSE
scg_2_N61GATAGAAAGTAAACAC	SC_NM	-0.161058	-0.0976312	FALSE	FALSE	FALSE
scg_2_N61GATAGAAGTAGTCACT	SC_NM	-0.220091	-0.196705	FALSE	FALSE	FALSE
scg_2_N61GATAGCTTCTCTAGGA	SC_NM	-0.200537	-0.36418	FALSE	FALSE	FALSE
scg_2_N61GATCACAAGAATAGTC	Macrophages	-0.165861	0.485235	FALSE	FALSE	FALSE
scg_2_N61GATCACACAAGTGCAG	SC_M	-0.173789	0.362603	FALSE	FALSE	FALSE
scg_2_N61GATCACATCTGAGGTT	Pericytes	-0.194883	-0.208997	FALSE	FALSE	FALSE
scg_2_N61GATCATGAGATCGACG	Macrophages	-0.183937	0.655414	FALSE	FALSE	FALSE
scg_2_N61GATCCCTAGATGGGCT	Macrophages	-0.158099	1.62358	FALSE	TRUE	FALSE
scg_2_N61GATCCCTGTATTTCGG	SC_NM	-0.236988	-0.0799568	FALSE	FALSE	FALSE
scg_2_N61GATCCCTTCTAAGGAA	Endothelial cells	2.93198	1.12365	TRUE	TRUE	TRUE
scg_2_N61GATCGTAAGCACAAAT	Macrophages	-0.15253	4.2685	FALSE	TRUE	FALSE
scg_2_N61GATCGTAAGGCCACTC	SC_NM	-0.171427	-0.163814	FALSE	FALSE	FALSE
scg_2_N61GATCGTAGTTCCTACC	DCs	-0.155033	-0.364357	FALSE	FALSE	FALSE
scg_2_N61GATGACTAGGGCTGAT	SC_M	-0.0435449	-0.299915	FALSE	FALSE	FALSE
scg_2_N61GATGAGGGTGTCATTG	Endothelial cells	5.03258	1.68987	TRUE	TRUE	TRUE
scg_2_N61GATGCTATCGCCTTTG	SC_NM	-0.215366	0.0678871	FALSE	FALSE	FALSE
scg_2_N61GATGGAGAGCCAGTAG	SC_NM	-0.241509	-0.0510767	FALSE	FALSE	FALSE
scg_2_N61GATGGAGTCCTAACAG	SC_M	-0.143161	-0.30261	FALSE	FALSE	FALSE
scg_2_N61GATGGAGTCTTAGTTC	SC_NM	-0.207278	-0.19363	FALSE	FALSE	FALSE
scg_2_N61GATGTTGCAATCTCGA	Macrophages	-0.186214	0.495064	FALSE	FALSE	FALSE
scg_2_N61GATGTTGGTTACCGTA	Pericytes	-0.182986	-0.203054	FALSE	FALSE	FALSE
scg_2_N61GATTCGACAAGTAGTA	Endothelial cells	0.194653	-0.161596	FALSE	FALSE	FALSE
scg_2_N61GATTGGTAGAAGGGAT	Microglia	-0.162576	1.17086	FALSE	TRUE	FALSE
scg_2_N61GATTGGTAGACTCGAG	SC_NM	-0.221218	0.133777	FALSE	FALSE	FALSE
scg_2_N61GATTGGTGTGAAAGTT	Endothelial cells	3.27587	0.479836	TRUE	FALSE	FALSE
scg_2_N61GATTGGTTCACAACCA	Endothelial cells	0.330724	2.02429	FALSE	TRUE	FALSE
scg_2_N61GATTTCTAGATCGACG	SC_NM	-0.209685	-0.21166	FALSE	FALSE	FALSE
scg_2_N61GCAACATTCGTGGTAT	SC_NM	-0.210129	-0.543809	FALSE	FALSE	FALSE
scg_2_N61GCAACCGAGATCACTC	SC_NM	-0.223873	0.138365	FALSE	FALSE	FALSE
scg_2_N61GCACATAAGCGTGTCC	Pericytes	-0.177064	-0.203687	FALSE	FALSE	FALSE
scg_2_N61GCACATAAGTTACTCG	SC_M	-0.146432	-0.0258877	FALSE	FALSE	FALSE
scg_2_N61GCACATAAGTTAGTGA	SC_NM	-0.208267	-0.268389	FALSE	FALSE	FALSE
scg_2_N61GCACATATCATCTCTA	SC_NM	-0.210283	-0.0381562	FALSE	FALSE	FALSE
scg_2_N61GCACGTGCAAATCCCA	SC_NM	-0.186729	-0.470945	FALSE	FALSE	FALSE
scg_2_N61GCACGTGGTCAATGGG	Microglia	-0.161335	1.68268	FALSE	TRUE	FALSE
scg_2_N61GCACGTGTCGTAGAGG	SC_NM	-0.215259	-0.0738242	FALSE	FALSE	FALSE
scg_2_N61GCACTAAAGACCATAA	Microglia	-0.150869	2.51846	FALSE	TRUE	FALSE
scg_2_N61GCACTAACAATCTCTT	SC_NM	-0.172655	0.234921	FALSE	FALSE	FALSE
scg_2_N61GCAGCCACAGGGATAC	Endothelial cells	0.896434	0.150505	TRUE	FALSE	FALSE
scg_2_N61GCAGGCTAGCAGTAAT	SC_M	-0.156901	-0.124811	FALSE	FALSE	FALSE
scg_2_N61GCAGGCTGTGTAAACA	SC_NM	-0.168404	-0.158273	FALSE	FALSE	FALSE
scg_2_N61GCATCGGAGCTCTGTA	SC_NM	-0.199359	-0.124344	FALSE	FALSE	FALSE
scg_2_N61GCATCTCAGAGTCGAC	SC_NM	-0.2233	-0.211279	FALSE	FALSE	FALSE
scg_2_N61GCATCTCAGGCATTTC	SC_NM	-0.211312	-0.0346577	FALSE	FALSE	FALSE
scg_2_N61GCATGATTCGACATCA	SC_M	-0.153428	-0.196262	FALSE	FALSE	FALSE
scg_2_N61GCCAACGAGTCCCAAT	Macrophages	-0.183538	3.78243	FALSE	TRUE	FALSE
scg_2_N61GCCAGCACAGGCTATT	Macrophages	-0.166787	0.879444	FALSE	TRUE	FALSE
scg_2_N61GCCAGGTAGAGGTATT	SC_NM	-0.217668	-0.296631	FALSE	FALSE	FALSE
scg_2_N61GCCAGGTAGTATAACG	SC_M	-0.151648	0.133914	FALSE	FALSE	FALSE
scg_2_N61GCCAGGTCAATCGCCG	SC_NM	-0.210502	-0.00149193	FALSE	FALSE	FALSE
scg_2_N61GCCATTCAGATGTTGA	Endothelial cells	0.76463	-0.329789	TRUE	FALSE	FALSE
scg_2_N61GCCATTCAGGAATCGC	Endothelial cells	1.00782	-0.0370839	TRUE	FALSE	FALSE
scg_2_N61GCCATTCAGTAGTCAA	Pericytes	-0.20309	-0.179595	FALSE	FALSE	FALSE
scg_2_N61GCCCAGACATGACGGA	Endothelial cells	-0.0511019	-0.248784	FALSE	FALSE	FALSE
scg_2_N61GCCCGAAAGCCATTGT	SC_NM	-0.193413	-0.0510672	FALSE	FALSE	FALSE
scg_2_N61GCCCGAAAGGAATCGC	SC_NM	-0.160392	0.224077	FALSE	FALSE	FALSE
scg_2_N61GCCCGAACACCCTTGT	Endothelial cells	0.747237	0.152952	FALSE	FALSE	FALSE
scg_2_N61GCCCGAATCCGTGACG	SC_NM	-0.183524	0.0483149	FALSE	FALSE	FALSE
scg_2_N61GCCGATGCATGCAGGA	SC_M	-0.160677	-0.0826276	FALSE	FALSE	FALSE
scg_2_N61GCCGATGGTTCTTGCC	SC_NM	-0.156178	-0.136273	FALSE	FALSE	FALSE
scg_2_N61GCCGATGTCTTCGTAT	SC_NM	-0.204008	-0.0423288	FALSE	FALSE	FALSE
scg_2_N61GCCGTGAAGAGGTCGT	SC_NM	-0.205205	0.034245	FALSE	FALSE	FALSE
scg_2_N61GCCGTGAAGCTAAATG	Microglia	-0.179327	2.33655	FALSE	TRUE	FALSE
scg_2_N61GCCTGTTGTATGTGTC	SC_M	-0.172096	0.333109	FALSE	FALSE	FALSE
scg_2_N61GCGATCGCACACGGTC	SC_NM	-0.188193	-0.133271	FALSE	FALSE	FALSE
scg_2_N61GCGGAAAGTCTACTGA	SC_NM	-0.215984	0.204051	FALSE	FALSE	FALSE
scg_2_N61GCGGAAATCACCTCGT	SC_NM	-0.213642	-0.18853	FALSE	FALSE	FALSE
scg_2_N61GCGGATCAGCGTACAG	SC_M	-0.163129	-0.248888	FALSE	FALSE	FALSE
scg_2_N61GCGGATCTCAGGAAAT	Macrophages	-0.187123	1.79336	FALSE	TRUE	FALSE
scg_2_N61GCGTTTCAGAGTGGCT	SC_M	-0.200679	0.271625	FALSE	FALSE	FALSE
scg_2_N61GCTACCTAGGGTTAGC	SC_NM	-0.196581	-0.0373195	FALSE	FALSE	FALSE
scg_2_N61GCTGAATGTGCGTCGT	Endothelial cells	-0.00242382	-0.283138	FALSE	FALSE	FALSE
scg_2_N61GCTGAATTCCACTTTA	SC_M	-0.182794	0.0212239	FALSE	FALSE	FALSE
scg_2_N61GCTGCAGAGAATCTAG	SC_NM	-0.212767	-0.0549512	FALSE	FALSE	FALSE
scg_2_N61GCTGCAGCAAATACGA	SC_NM	-0.195809	-0.0722512	FALSE	FALSE	FALSE
scg_2_N61GCTGCAGGTTGTATGC	DCs	-0.223157	0.367762	FALSE	FALSE	FALSE
scg_2_N61GCTGGGTTCATGAGTC	Endothelial cells	-0.685014	-0.799603	FALSE	FALSE	FALSE
scg_2_N61GCTTCACGTCCGACGT	SC_NM	-0.230175	-0.359105	FALSE	FALSE	FALSE
scg_2_N61GCTTGGGGTAGGGTAC	SC_NM	-0.16589	0.631091	FALSE	FALSE	FALSE
scg_2_N61GCTTGGGGTCCTCCTA	Macrophages	-0.176402	9.54846	FALSE	TRUE	FALSE
scg_2_N61GCTTGGGGTTGTTGTG	Endothelial cells	7.088	0.889721	TRUE	TRUE	TRUE
scg_2_N61GCTTTCGTCCATTTGT	SC_M	-0.140201	0.0225582	FALSE	FALSE	FALSE
scg_2_N61GGAACCCCACCAGTAT	SC_NM	-0.158708	-0.107341	FALSE	FALSE	FALSE
scg_2_N61GGAATGGGTGCTCCGA	SC_M	-0.15712	0.181461	FALSE	FALSE	FALSE
scg_2_N61GGACGTCCATGGACAG	SC_M	-0.133647	-0.0566998	FALSE	FALSE	FALSE
scg_2_N61GGACGTCTCACTTGGA	SC_NM	-0.21879	-0.318841	FALSE	FALSE	FALSE
scg_2_N61GGAGAACCAGCTGTTA	Neurons	-0.173844	-0.0116247	FALSE	FALSE	FALSE
scg_2_N61GGAGAACGTTGAATCC	SC_M	-0.192668	-0.167585	FALSE	FALSE	FALSE
scg_2_N61GGAGATGGTCTGATCA	Endothelial cells	8.25668	1.57316	TRUE	TRUE	TRUE
scg_2_N61GGAGCAAAGCACTAAA	Endothelial cells	0.587629	-0.409286	FALSE	FALSE	FALSE
scg_2_N61GGAGCAATCCATAGAC	Macrophages	-0.191172	4.26603	FALSE	TRUE	FALSE
scg_2_N61GGAGCAATCTACCACC	SC_M	-0.238759	-0.102502	FALSE	FALSE	FALSE
scg_2_N61GGAGGATCACATTCGA	SC_NM	-0.200091	-0.627583	FALSE	FALSE	FALSE
scg_2_N61GGAGGATTCCGTAATG	DCs	-0.25265	0.0914774	FALSE	FALSE	FALSE
scg_2_N61GGAGGTATCGACATAC	SC_NM	-0.187194	-0.149447	FALSE	FALSE	FALSE
scg_2_N61GGATCTACATGTGCTA	Macrophages	-0.159956	3.26032	FALSE	TRUE	FALSE
scg_2_N61GGATCTAGTCAACATC	SC_M	-0.0614832	0.403981	FALSE	FALSE	FALSE
scg_2_N61GGATGTTAGCTGACAG	SC_M	-0.178889	0.146356	FALSE	FALSE	FALSE
scg_2_N61GGATGTTGTATGCGGA	SC_NM	-0.215791	-0.23619	FALSE	FALSE	FALSE
scg_2_N61GGCAGTCGTGTCTAAC	Endothelial cells	1.13517	0.144002	TRUE	FALSE	FALSE
scg_2_N61GGCGTCAAGGCTTAAA	Macrophages	-0.188642	0.410375	FALSE	FALSE	FALSE
scg_2_N61GGCGTCACAATCGAAA	SC_M	-0.238286	0.132297	FALSE	FALSE	FALSE
scg_2_N61GGCGTCACAGTCCCGA	SC_NM	-0.219312	0.48537	FALSE	FALSE	FALSE
scg_2_N61GGCTGTGCATAACCCA	SC_M	-0.164165	-0.0984704	FALSE	FALSE	FALSE
scg_2_N61GGCTGTGGTGCTCTTC	Microglia	-0.168583	3.66005	FALSE	TRUE	FALSE
scg_2_N61GGCTTGGAGTAGGCCA	SC_M	-0.144795	0.107498	FALSE	FALSE	FALSE
scg_2_N61GGCTTTCAGTTTCAGC	Endothelial cells	9.12839	0.567121	TRUE	FALSE	FALSE
scg_2_N61GGCTTTCGTGAGCGAT	Tregs	-0.156603	0.00405909	FALSE	FALSE	FALSE
scg_2_N61GGCTTTCGTTGTGGAG	Pericytes	-0.181844	-0.19732	FALSE	FALSE	FALSE
scg_2_N61GGCTTTCTCCTAGCCT	SC_M	-0.181037	-0.689627	FALSE	FALSE	FALSE
scg_2_N61GGGACTCCACTTACAG	SC_NM	-0.205596	-0.153535	FALSE	FALSE	FALSE
scg_2_N61GGGACTCTCAGGGTAG	SC_NM	-0.199279	0.0439336	FALSE	FALSE	FALSE
scg_2_N61GGGAGATGTAACATCC	Endothelial cells	2.48131	0.631514	TRUE	FALSE	FALSE
scg_2_N61GGGAGTACATCGGAAG	SC_NM	-0.198182	0.109683	FALSE	FALSE	FALSE
scg_2_N61GGGAGTAGTTTACGTG	Macrophages	-0.1777	1.8237	FALSE	TRUE	FALSE
scg_2_N61GGGAGTATCATGTCTT	Pericytes	-0.19106	-0.198314	FALSE	FALSE	FALSE
scg_2_N61GGGAGTATCCTCTTTC	Macrophages	-0.151191	9.40159	FALSE	TRUE	FALSE
scg_2_N61GGGATCCGTACAAAGT	Macrophages	-0.178152	0.674219	FALSE	FALSE	FALSE
scg_2_N61GGGATCCTCTCTAAGG	Endothelial cells	8.04146	1.2073	TRUE	TRUE	TRUE
scg_2_N61GGGATGATCCATTCGC	Endothelial cells	1.68859	1.18884	TRUE	TRUE	TRUE
scg_2_N61GGGATGATCCCAGTGG	Macrophages	-0.157176	1.38119	FALSE	TRUE	FALSE
scg_2_N61GGGCCATAGACTCGAG	SC_NM	-0.223898	-0.134338	FALSE	FALSE	FALSE
scg_2_N61GGGCGTTGTCTGTGCG	SC_NM	-0.204725	-0.162461	FALSE	FALSE	FALSE
scg_2_N61GGGCTACAGCCTCTTC	SC_NM	-0.218322	-0.377582	FALSE	FALSE	FALSE
scg_2_N61GGGCTACGTCGAGTTT	SC_NM	-0.154484	-0.161694	FALSE	FALSE	FALSE
scg_2_N61GGGTAGACAGTCAGCC	SC_M	0.315276	-0.0991435	FALSE	FALSE	FALSE
scg_2_N61GGGTAGACATTAAGCC	Macrophages	-0.163827	0.931636	FALSE	TRUE	FALSE
scg_2_N61GGGTATTCACAAGCAG	Pericytes	-0.131525	-0.217591	FALSE	FALSE	FALSE
scg_2_N61GGGTCACAGAAGTCTA	Macrophages	-0.170664	1.8312	FALSE	TRUE	FALSE
scg_2_N61GGGTCACCAGAGAATT	SC_M	-0.149287	0.072782	FALSE	FALSE	FALSE
scg_2_N61GGGTCACGTGGTCCCA	SC_NM	-0.189382	0.0386952	FALSE	FALSE	FALSE
scg_2_N61GGGTGTCGTGGAAATT	SC_NM	-0.191187	0.294455	FALSE	FALSE	FALSE
scg_2_N61GGGTGTCTCATTCACT	SC_M	-0.166557	-0.143742	FALSE	FALSE	FALSE
scg_2_N61GGGTTATTCCCAGTGG	SC_M	-0.104455	-0.154299	FALSE	FALSE	FALSE
scg_2_N61GGGTTTACAATTGTGC	Endothelial cells	0.487654	1.6285	FALSE	TRUE	FALSE
scg_2_N61GGGTTTAGTCCTCAGG	Endothelial cells	9.97011	0.752694	TRUE	TRUE	TRUE
scg_2_N61GGGTTTATCCAGCCTT	SC_M	-0.177814	-0.158687	FALSE	FALSE	FALSE
scg_2_N61GGTAATCAGCCTCCAG	Macrophages	-0.184468	0.0552537	FALSE	FALSE	FALSE
scg_2_N61GGTAATCGTTATGACC	Macrophages	-0.165277	3.4277	FALSE	TRUE	FALSE
scg_2_N61GGTAGAGAGTCATCCA	Endothelial cells	0.0275653	0.277002	FALSE	FALSE	FALSE
scg_2_N61GGTCACGCACTCTGCT	Macrophages	-0.178803	1.33234	FALSE	TRUE	FALSE
scg_2_N61GGTCACGCATCCGAGC	SC_NM	-0.21152	0.0257184	FALSE	FALSE	FALSE
scg_2_N61GGTGAAGGTAGTAAGT	SC_NM	-0.168444	0.00238382	FALSE	FALSE	FALSE
scg_2_N61GGTGGCTCACCGTGGT	SC_NM	-0.194123	0.0793508	FALSE	FALSE	FALSE
scg_2_N61GGTGTTATCTGAGAAA	Endothelial cells	0.166839	0.654663	FALSE	FALSE	FALSE
scg_2_N61GGTTAACAGAAGCGGG	SC_M	-0.176572	0.331539	FALSE	FALSE	FALSE
scg_2_N61GGTTAACAGCGCCTTG	SC_M	-0.148069	0.0168829	FALSE	FALSE	FALSE
scg_2_N61GGTTAACTCCTATTTG	SC_NM	-0.206874	-0.286718	FALSE	FALSE	FALSE
scg_2_N61GGTTCTCAGATCCGAG	Macrophages	-0.171053	-0.169975	FALSE	FALSE	FALSE
scg_2_N61GGTTCTCAGGAAGTGA	SC_NM	-0.210168	0.0182174	FALSE	FALSE	FALSE
scg_2_N61GGTTCTCTCCTCCACA	SC_NM	-0.184953	-0.195829	FALSE	FALSE	FALSE
scg_2_N61GGTTGTAGTCGGAACA	SC_NM	-0.211244	-0.261133	FALSE	FALSE	FALSE
scg_2_N61GGTTGTATCGTAACTG	SC_NM	-0.215558	-0.204824	FALSE	FALSE	FALSE
scg_2_N61GTAACACAGAGCATAT	Macrophages	-0.157955	3.84145	FALSE	TRUE	FALSE
scg_2_N61GTAACCAAGCGATGAC	SC_M	-0.168956	-0.105177	FALSE	FALSE	FALSE
scg_2_N61GTAACCAAGTGAGGCT	SC_NM	-0.204153	-0.264777	FALSE	FALSE	FALSE
scg_2_N61GTACAGTAGCTTCATG	SC_NM	-0.23411	-0.185587	FALSE	FALSE	FALSE
scg_2_N61GTACAGTTCGCCACTT	SC_NM	-0.222201	-0.181687	FALSE	FALSE	FALSE
scg_2_N61GTAGAAAAGGCCACTC	SC_NM	-0.206546	-0.224761	FALSE	FALSE	FALSE
scg_2_N61GTAGAAACAGGTTACT	Tregs	-0.1702	-0.00470173	FALSE	FALSE	FALSE
scg_2_N61GTAGAGGAGATAGGGA	Macrophages	-0.12856	0.545591	FALSE	FALSE	FALSE
scg_2_N61GTAGAGGAGGGAGGAC	Neurons	-0.152583	-0.107226	FALSE	FALSE	FALSE
scg_2_N61GTAGAGGCATGTGGTT	Endothelial cells	2.36654	1.0387	TRUE	TRUE	TRUE
scg_2_N61GTAGAGGTCCACCCTA	SC_M	-0.179211	-0.15198	FALSE	FALSE	FALSE
scg_2_N61GTAGAGGTCGGTGCAC	Macrophages	-0.167953	0.380514	FALSE	FALSE	FALSE
scg_2_N61GTAGCTAGTTGTCTAG	Endothelial cells	10.5135	1.16924	TRUE	TRUE	TRUE
scg_2_N61GTAGGAGAGCGACATG	SC_NM	-0.15101	0.200564	FALSE	FALSE	FALSE
scg_2_N61GTAGGAGGTATCCCAA	SC_M	-0.175145	-0.194735	FALSE	FALSE	FALSE
scg_2_N61GTAGGTTAGGGTGAGG	Tregs	-0.153199	-0.0682128	FALSE	FALSE	FALSE
scg_2_N61GTAGGTTAGTCACTCA	Microglia	-0.155797	-0.357267	FALSE	FALSE	FALSE
scg_2_N61GTAGGTTCAGTCACGC	Endothelial cells	7.25799	1.09358	TRUE	TRUE	TRUE
scg_2_N61GTAGTACCAGACTGCC	Endothelial cells	1.18052	0.881008	TRUE	TRUE	TRUE
scg_2_N61GTAGTACCAGTCTTCC	SC_NM	-0.208234	-0.0142317	FALSE	FALSE	FALSE
scg_2_N61GTAGTACCATAGAATG	SC_M	-0.176777	-0.117062	FALSE	FALSE	FALSE
scg_2_N61GTATTGGCACATGAAA	SC_NM	-0.195286	-0.144464	FALSE	FALSE	FALSE
scg_2_N61GTCAAGTAGGTTAAAC	DCs	-0.231033	0.0983986	FALSE	FALSE	FALSE
scg_2_N61GTCAAGTCATAAGATG	SC_M	-0.0713953	0.039969	FALSE	FALSE	FALSE
scg_2_N61GTCAAGTTCCGCGGAT	SC_NM	-0.210792	0.414568	FALSE	FALSE	FALSE
scg_2_N61GTCACTCAGATGGCAC	SC_M	-0.137448	0.00863167	FALSE	FALSE	FALSE
scg_2_N61GTCACTCCAGCGGTTC	SC_NM	-0.192552	-0.22803	FALSE	FALSE	FALSE
scg_2_N61GTCACTCCATGGGATG	SC_NM	-0.195492	-0.243012	FALSE	FALSE	FALSE
scg_2_N61GTCAGCGAGCCGTTGC	SC_M	-0.152418	-0.0481604	FALSE	FALSE	FALSE
scg_2_N61GTCATGACAAGAAATC	DCs	-0.245383	-0.285354	FALSE	FALSE	FALSE
scg_2_N61GTCATGACAAGTCCCG	SC_NM	-0.214403	-0.352871	FALSE	FALSE	FALSE
scg_2_N61GTCATTTAGTAAACGT	SC_NM	-0.203299	-0.0859078	FALSE	FALSE	FALSE
scg_2_N61GTCATTTAGTAACAGT	DCs	-0.229593	1.83921	FALSE	TRUE	FALSE
scg_2_N61GTCATTTGTATCGTTG	Endothelial cells	0.0211472	0.198757	FALSE	FALSE	FALSE
scg_2_N61GTCCACTCAAATGAGT	SC_M	-0.14269	0.0251875	FALSE	FALSE	FALSE
scg_2_N61GTCGCGAAGCTTCATG	Macrophages	-0.181351	0.062601	FALSE	FALSE	FALSE
scg_2_N61GTCGTTCAGGCGACAT	Endothelial cells	0.660411	-0.181447	FALSE	FALSE	FALSE
scg_2_N61GTCTACCCAGAACTAA	SC_NM	-0.183994	-0.278932	FALSE	FALSE	FALSE
scg_2_N61GTCTCACCATACTGAC	SC_NM	-0.170808	0.106987	FALSE	FALSE	FALSE
[truncated: 33,827 more rows]

## Sheet: Figure3b_permutation_source_dat
cell_type	mean_Lepr_thr	mean_Adrb2_thr	mean_co_ocur	iter
DCs	0	9.6875	0	1
Endothelial cells	50.9302	25.969	18.3721	1
Macrophages	0.389864	60.1365	0.292398	1
Microglia	0	75.8621	0	1
Neurons	0	8.33333	0	1
Pericytes	3.21285	2.00803	0	1
SC_M	0	2.07254	0	1
SC_NM	0.0446362	1.72593	0	1
Tregs	0	1.79372	0	1
background	5.88947	11.0625	2.15854	1
DCs	0.3125	8.4375	0	2
Endothelial cells	51.3178	29.3798	20.5426	2
Macrophages	0	58.9669	0	2
Microglia	0	81.6092	0	2
Neurons	0	5	0	2
Pericytes	2.40964	0.401606	0	2
SC_M	0.129534	2.20207	0	2
SC_NM	0.0297575	2.02351	0	2
Tregs	0	3.13901	0	2
background	5.9732	11.2114	2.2981	2
DCs	0.3125	12.5	0.3125	3
Endothelial cells	50.4651	28.6822	19.0698	3
Macrophages	0.194932	59.7466	0.0974659	3
Microglia	0	75.8621	0	3
Neurons	0	10	0	3
Pericytes	3.61446	0.401606	0	3
SC_M	0	2.20207	0	3
SC_NM	0.059515	1.8896	0	3
Tregs	0	3.58744	0	3
background	6.68031	11.5277	2.7633	3
DCs	0	9.0625	0	4
Endothelial cells	54.7287	27.907	20.8527	4
Macrophages	0.0974659	61.1111	0.0974659	4
Microglia	0	80.4598	0	4
Neurons	0	6.66667	0	4
Pericytes	1.60643	1.20482	0	4
SC_M	0	3.23834	0	4
SC_NM	0.059515	1.91936	0	4
Tregs	0	3.58744	0	4
background	6.75475	11.444	2.58653	4
DCs	0.3125	8.4375	0	5
Endothelial cells	51.0078	28.2171	19.1473	5
Macrophages	0.389864	60.1365	0.389864	5
Microglia	0	75.8621	0	5
Neurons	0	5	0	5
Pericytes	2.40964	1.20482	0	5
SC_M	0	1.94301	0	5
SC_NM	0.0446362	1.99375	0	5
Tregs	0	1.34529	0	5
background	6.28024	11.8627	2.55862	5
DCs	0.625	10.625	0	6
Endothelial cells	54.1085	29.2248	21.6279	6
Macrophages	0.0974659	57.4074	0	6
Microglia	0	78.1609	0	6
Neurons	0	3.33333	0	6
Pericytes	2.00803	0	0	6
SC_M	0	3.10881	0	6
SC_NM	0.0446362	1.77057	0	6
Tregs	0	4.03587	0	6
background	6.23372	11.751	2.7447	6
DCs	0	10	0	7
Endothelial cells	54.1085	28.1395	20.155	7
Macrophages	0.194932	60.2339	0.194932	7
Microglia	0	72.4138	0	7
Neurons	0	10	0	7
Pericytes	2.81124	0.803213	0	7
SC_M	0	2.97927	0	7
SC_NM	0.0446362	2.02351	0	7
Tregs	0	3.13901	0	7
background	6.27093	11.2393	2.32601	7
DCs	0	6.875	0	8
Endothelial cells	52.093	27.6744	20.4651	8
Macrophages	0.0974659	59.1618	0.0974659	8
Microglia	0	77.0115	0	8
Neurons	0	6.66667	0	8
Pericytes	1.60643	0.803213	0	8
SC_M	0.129534	2.20207	0	8
SC_NM	0.0148787	1.90448	0	8
Tregs	0	3.13901	0	8
background	6.33606	11.1277	2.44697	8
DCs	0	11.25	0	9
Endothelial cells	52.6357	28.5271	21.3178	9
Macrophages	0.0974659	58.4795	0	9
Microglia	0	80.4598	0	9
Neurons	0	10	0	9
Pericytes	3.21285	0.803213	0	9
SC_M	0	2.07254	0	9
SC_NM	0.0743937	1.93424	0	9
Tregs	0	3.13901	0	9
background	6.61518	11.7696	2.72609	9
DCs	0.625	11.875	0.625	10
Endothelial cells	52.7132	28.5271	21.3178	10
Macrophages	0.194932	59.3567	0.194932	10
Microglia	0	68.9655	0	10
Neurons	0	10	0	10
Pericytes	2.40964	0.803213	0	10
SC_M	0	1.5544	0	10
SC_NM	0.0446362	1.97887	0	10
Tregs	0	2.69058	0	10
background	6.08485	11.5929	2.40045	10
DCs	0.3125	11.875	0	11
Endothelial cells	49.9225	29.1473	20.6202	11
Macrophages	0.292398	58.4795	0.292398	11
Microglia	0	70.1149	0	11
Neurons	0	8.33333	0	11
Pericytes	2.40964	0.401606	0	11
SC_M	0	1.42487	0	11
SC_NM	0.0148787	1.53251	0	11
Tregs	0	3.13901	0	11
background	6.51284	12.0488	2.54001	11
DCs	0	9.0625	0	12
Endothelial cells	50.2326	28.5271	20.0775	12
Macrophages	0.194932	60.2339	0.194932	12
Microglia	0	62.069	0	12
Neurons	0	8.33333	0	12
Pericytes	2.40964	1.20482	0	12
SC_M	0	1.81347	0	12
SC_NM	0.0446362	1.83008	0	12
Tregs	0	2.24215	0	12
background	6.37328	12.0301	2.40045	12
DCs	0.3125	9.6875	0	13
Endothelial cells	50.9302	28.3721	19.845	13
Macrophages	0.194932	60.6238	0.194932	13
Microglia	0	78.1609	0	13
Neurons	0	6.66667	0	13
Pericytes	1.60643	0.401606	0	13
SC_M	0.129534	4.01554	0	13
SC_NM	0.0446362	1.77057	0	13
Tregs	0	3.13901	0	13
background	6.31745	11.537	2.50279	13
DCs	0.3125	10.3125	0	14
Endothelial cells	49.9225	27.8295	19.2248	14
Macrophages	0	59.8441	0	14
Microglia	0	59.7701	0	14
Neurons	0	3.33333	0	14
Pericytes	3.21285	1.20482	0	14
SC_M	0.259067	2.20207	0	14
SC_NM	0	1.63666	0	14
Tregs	0	4.4843	0	14
background	6.62449	11.2021	2.63305	14
DCs	0	6.875	0	15
Endothelial cells	51.5504	25.969	17.3643	15
Macrophages	0.0974659	57.3099	0.0974659	15
Microglia	0	83.908	0	15
Neurons	0	15	0	15
Pericytes	1.20482	1.20482	0	15
SC_M	0	1.94301	0	15
SC_NM	0.0446362	1.74081	0	15
Tregs	0	2.24215	0	15
background	6.02903	11.0067	2.2888	15
DCs	0	9.0625	0	16
Endothelial cells	51.0853	27.907	19.6124	16
Macrophages	0	61.4035	0	16
Microglia	0	75.8621	0	16
Neurons	0	8.33333	0	16
Pericytes	2.81124	0.803213	0	16
SC_M	0.259067	2.46114	0	16
SC_NM	0.0297575	1.75569	0	16
Tregs	0	0.896861	0	16
background	6.1872	11.0718	2.46557	16
DCs	0.3125	7.8125	0	17
Endothelial cells	50.9302	29.3023	18.6047	17
Macrophages	0	58.6745	0	17
Microglia	0	77.0115	0	17
Neurons	0	1.66667	0	17
Pericytes	2.00803	0.401606	0	17
SC_M	0	3.10881	0	17
SC_NM	0.059515	1.80033	0	17
Tregs	0	3.13901	0	17
background	6.21511	11.2951	2.46557	17
DCs	0.625	13.4375	0.3125	18
Endothelial cells	53.1783	29.0698	21.3953	18
Macrophages	0.194932	60.3314	0.194932	18
Microglia	0	77.0115	0	18
Neurons	0	8.33333	0	18
Pericytes	2.00803	0.401606	0	18
SC_M	0	2.07254	0	18
SC_NM	0.0446362	2.06814	0	18
Tregs	0	0.896861	0	18
background	6.10346	11.1742	2.57722	18
DCs	0.625	10.625	0.3125	19
Endothelial cells	53.0233	27.1318	19.6124	19
Macrophages	0.0974659	58.4795	0.0974659	19
Microglia	0	79.3103	0	19
Neurons	0	10	0	19
Pericytes	2.00803	0.803213	0	19
SC_M	0	2.97927	0	19
SC_NM	0.0148787	1.91936	0	19
Tregs	0	2.24215	0	19
background	6.59658	10.8857	2.5214	19
DCs	0.3125	11.875	0.3125	20
Endothelial cells	52.2481	27.2868	19.6899	20
Macrophages	0	57.2125	0	20
Microglia	0	78.1609	0	20
Neurons	0	3.33333	0	20
Pericytes	2.00803	0.803213	0	20
SC_M	0	2.84974	0	20
SC_NM	0.0297575	1.99375	0	20
Tregs	0	3.58744	0	20
background	6.37328	11.6859	2.40045	20
DCs	0.3125	11.5625	0.3125	21
Endothelial cells	49.9225	28.062	20	21
Macrophages	0.0974659	59.1618	0	21
Microglia	0	81.6092	0	21
Neurons	0	1.66667	0	21
Pericytes	2.81124	0	0	21
SC_M	0	2.33161	0	21
SC_NM	0.0446362	2.14254	0	21
Tregs	0	4.4843	0	21
background	6.55936	11.5277	2.54931	21
DCs	0	6.5625	0	22
Endothelial cells	55.2713	28.6822	21.0078	22
Macrophages	0.0974659	57.5049	0	22
Microglia	0	71.2644	0	22
Neurons	0	3.33333	0	22
Pericytes	2.40964	0.401606	0	22
SC_M	0.388601	2.97927	0	22
SC_NM	0.0446362	1.66642	0	22
Tregs	0	0.896861	0	22
background	6.25233	11.537	2.42836	22
DCs	0	11.5625	0	23
Endothelial cells	53.4109	29.1473	20.6202	23
Macrophages	0.194932	59.2593	0.194932	23
Microglia	0	73.5632	0	23
Neurons	0	3.33333	0	23
Pericytes	2.40964	0.401606	0	23
SC_M	0	3.10881	0	23
SC_NM	0.0446362	2.05327	0	23
Tregs	0	2.69058	0	23
background	6.15929	11.5556	2.41905	23
DCs	0.3125	11.875	0	24
Endothelial cells	50	27.5969	19.6899	24
Macrophages	0.0974659	60.6238	0.0974659	24
Microglia	0	75.8621	0	24
Neurons	0	5	0	24
Pericytes	2.40964	1.60643	0	24
SC_M	0.259067	1.94301	0	24
SC_NM	0.0148787	1.78545	0	24
Tregs	0	2.69058	0	24
background	6.4291	11.5929	2.5121	24
DCs	0	11.25	0	25
Endothelial cells	53.4109	30.6977	21.5504	25
Macrophages	0	58.3821	0	25
Microglia	0	78.1609	0	25
Neurons	0	3.33333	0	25
Pericytes	1.60643	0.401606	0	25
SC_M	0.259067	1.5544	0	25
SC_NM	0.0297575	1.93424	0	25
Tregs	0	4.03587	0	25
background	6.4291	11.8348	2.48418	25
DCs	0.3125	10.3125	0.3125	26
Endothelial cells	49.6899	26.8992	19.7674	26
Macrophages	0.0974659	60.039	0	26
Microglia	0	75.8621	0	26
Neurons	0	13.3333	0	26
Pericytes	2.00803	0.803213	0	26
SC_M	0.129534	2.84974	0	26
SC_NM	0.0148787	1.75569	0	26
Tregs	0	4.4843	0	26
background	6.12207	10.8671	2.26089	26
DCs	0.3125	9.375	0	27
Endothelial cells	51.5504	28.3721	19.3798	27
Macrophages	0.194932	59.9415	0.0974659	27
Microglia	0	75.8621	0	27
Neurons	0	5	0	27
Pericytes	1.60643	0.803213	0	27
SC_M	0	2.33161	0	27
SC_NM	0.0446362	1.81521	0	27
Tregs	0	2.69058	0	27
background	6.36397	11.5091	2.48418	27
DCs	0.3125	8.75	0.3125	28
Endothelial cells	51.4729	31.5504	22.4806	28
Macrophages	0	57.9922	0	28
Microglia	0	67.8161	0	28
Neurons	0	15	0	28
Pericytes	3.21285	0.803213	0	28
SC_M	0	2.84974	0	28
SC_NM	0.0148787	2.03839	0	28
Tregs	0	1.79372	0	28
background	6.47562	11.6766	2.36323	28
DCs	0.3125	9.375	0	29
Endothelial cells	51.0853	26.3566	19.6124	29
Macrophages	0.0974659	58.4795	0	29
Microglia	0	72.4138	0	29
Neurons	0	3.33333	0	29
Pericytes	2.40964	0	0	29
SC_M	0	2.33161	0	29
SC_NM	0.0446362	1.77057	0	29
Tregs	0	5.8296	0	29
background	6.95943	11.537	2.7633	29
DCs	0	10	0	30
Endothelial cells	51.7054	29.7674	21.1628	30
Macrophages	0.0974659	60.4288	0.0974659	30
Microglia	0	72.4138	0	30
Neurons	0	5	0	30
Pericytes	0.803213	0.401606	0	30
SC_M	0.129534	2.33161	0	30
SC_NM	0.0446362	1.81521	0	30
Tregs	0	2.24215	0	30
background	6.07555	10.9695	2.27949	30
DCs	0.3125	6.5625	0.3125	31
Endothelial cells	52.3256	31.0853	22.093	31
Macrophages	0.194932	62.3782	0.194932	31
Microglia	0	73.5632	0	31
Neurons	0	5	0	31
Pericytes	1.60643	0	0	31
SC_M	0	1.42487	0	31
SC_NM	0.0446362	1.90448	0	31
Tregs	0	3.13901	0	31
background	6.55936	11.7696	2.63305	31
DCs	0.3125	7.5	0.3125	32
Endothelial cells	52.9457	28.062	20.0775	32
Macrophages	0.194932	58.6745	0.194932	32
Microglia	0	77.0115	0	32
Neurons	0	6.66667	0	32
Pericytes	4.01606	0	0	32
SC_M	0.259067	3.23834	0	32
SC_NM	0.0297575	1.96399	0	32
Tregs	0	4.03587	0	32
background	6.37328	11.5742	2.5121	32
DCs	0	11.875	0	33
Endothelial cells	50.2326	27.907	20.5426	33
Macrophages	0.0974659	56.6277	0.0974659	33
Microglia	0	79.3103	0	33
Neurons	0	6.66667	0	33
Pericytes	2.00803	0.401606	0	33
SC_M	0	1.94301	0	33
SC_NM	0.104151	1.80033	0	33
Tregs	0	1.79372	0	33
background	6.41049	11.3603	2.54931	33
DCs	0.625	8.125	0.3125	34
Endothelial cells	51.3953	27.4419	19.845	34
Macrophages	0	58.4795	0	34
Microglia	0	83.908	0	34
Neurons	0	8.33333	0	34
Pericytes	3.21285	0.401606	0	34
SC_M	0.129534	1.81347	0	34
SC_NM	0.0446362	1.85984	0	34
Tregs	0	2.24215	0	34
background	6.14068	11.4719	2.27949	34
DCs	0.3125	10.3125	0.3125	35
Endothelial cells	51.6279	28.2171	20.0775	35
Macrophages	0.0974659	60.3314	0.0974659	35
Microglia	0	72.4138	0	35
Neurons	0	3.33333	0	35
Pericytes	2.40964	0.803213	0	35
SC_M	0	2.59067	0	35
SC_NM	0	2.06814	0	35
Tregs	0	1.79372	0	35
background	6.29885	12.1046	2.57722	35
DCs	0.9375	10.3125	0.3125	36
Endothelial cells	50.9302	28.6822	20.9302	36
Macrophages	0.292398	61.4035	0.292398	36
Microglia	0	70.1149	0	36
Neurons	0	6.66667	0	36
Pericytes	0.401606	0	0	36
SC_M	0	2.33161	0	36
SC_NM	0.0148787	1.63666	0	36
Tregs	0	1.79372	0	36
background	6.31745	11.3882	2.33532	36
DCs	0.3125	14.6875	0	37
Endothelial cells	50.0775	27.8295	19.6124	37
Macrophages	0	56.6277	0	37
Microglia	0	71.2644	0	37
Neurons	0	6.66667	0	37
Pericytes	2.81124	1.60643	0	37
SC_M	0.129534	2.46114	0	37
SC_NM	0.0892724	2.0979	0	37
Tregs	0	1.34529	0	37
background	5.9732	11.0811	2.33532	37
DCs	0.3125	10.9375	0	38
Endothelial cells	51.7829	29.7674	20	38
Macrophages	0.0974659	60.3314	0.0974659	38
Microglia	0	74.7126	0	38
Neurons	0	6.66667	0	38
Pericytes	2.00803	0	0	38
SC_M	0.259067	2.59067	0	38
SC_NM	0.059515	1.8896	0	38
Tregs	0	5.38117	0	38
background	6.13137	11.1928	2.27019	38
DCs	0	7.5	0	39
Endothelial cells	50.6977	28.9922	18.7597	39
Macrophages	0	58.577	0	39
Microglia	0	78.1609	0	39
Neurons	0	1.66667	0	39
Pericytes	2.40964	0.401606	0	39
SC_M	0	2.59067	0	39
SC_NM	0.0148787	1.8896	0	39
Tregs	0	4.03587	0	39
background	6.55006	11.2951	2.70748	39
DCs	0.625	9.375	0.3125	40
Endothelial cells	55.814	30.0775	22.093	40
Macrophages	0.0974659	59.6491	0.0974659	40
Microglia	0	68.9655	0	40
Neurons	0	5	0	40
Pericytes	3.61446	1.20482	0	40
SC_M	0.259067	1.94301	0	40
SC_NM	0.0446362	1.85984	0	40
Tregs	0	2.69058	0	40
background	6.35467	11.5091	2.43766	40
DCs	0.3125	8.75	0	41
Endothelial cells	50.9302	28.5271	19.6899	41
Macrophages	0.0974659	59.9415	0.0974659	41
Microglia	0	82.7586	0	41
Neurons	0	8.33333	0	41
Pericytes	0.803213	1.20482	0	41
SC_M	0.259067	1.94301	0	41
SC_NM	0.0148787	1.84496	0	41
Tregs	0	3.58744	0	41
background	5.98251	11.4719	2.35393	41
DCs	0.3125	11.25	0	42
Endothelial cells	50.4651	25.5814	17.8295	42
Macrophages	0.292398	63.0604	0.194932	42
Microglia	0	82.7586	0	42
Neurons	0	10	0	42
Pericytes	2.00803	0.803213	0	42
SC_M	0.129534	2.07254	0	42
SC_NM	0.0297575	2.12766	0	42
Tregs	0	2.69058	0	42
background	6.4198	11.2207	2.5214	42
DCs	0	10.625	0	43
Endothelial cells	51.8605	27.8295	19.3023	43
Macrophages	0	60.7212	0	43
Microglia	0	74.7126	0	43
Neurons	0	5	0	43
Pericytes	2.81124	0.401606	0	43
SC_M	0	3.10881	0	43
SC_NM	0.0297575	2.03839	0	43
Tregs	0	1.79372	0	43
background	6.28024	10.7462	2.2888	43
DCs	0.3125	9.6875	0	44
Endothelial cells	53.9535	28.6822	21.3953	44
Macrophages	0	62.2807	0	44
Microglia	0	77.0115	0	44
Neurons	0	5	0	44
Pericytes	1.60643	0	0	44
SC_M	0	3.10881	0	44
SC_NM	0.059515	1.8896	0	44
Tregs	0	4.03587	0	44
background	6.31745	11.1928	2.36323	44
DCs	1.25	7.5	0	45
Endothelial cells	53.4109	28.1395	21.0853	45
Macrophages	0	59.1618	0	45
Microglia	0	78.1609	0	45
Neurons	0	6.66667	0	45
Pericytes	2.00803	0.401606	0	45
SC_M	0.388601	2.84974	0	45
SC_NM	0.0148787	1.6813	0	45
Tregs	0	1.79372	0	45
background	6.74544	11.3044	2.37253	45
DCs	0	12.8125	0	46
Endothelial cells	51.7829	29.1473	19.3798	46
Macrophages	0.292398	59.9415	0.194932	46
Microglia	0	72.4138	0	46
Neurons	0	1.66667	0	46
Pericytes	2.81124	0	0	46
SC_M	0.129534	1.5544	0	46
SC_NM	0.0743937	2.0979	0	46
Tregs	0	3.13901	0	46
background	6.4291	11.537	2.44697	46
DCs	0.9375	7.1875	0	47
Endothelial cells	53.9535	27.2868	20.6202	47
Macrophages	0.292398	61.1111	0.292398	47
Microglia	0	72.4138	0	47
Neurons	0	5	0	47
Pericytes	1.20482	0	0	47
SC_M	0	3.62694	0	47
SC_NM	0.0297575	1.94911	0	47
Tregs	0	2.24215	0	47
background	6.35467	11.8068	2.46557	47
DCs	0.3125	9.6875	0	48
Endothelial cells	50.0775	27.1318	18.6047	48
Macrophages	0.292398	60.3314	0	48
Microglia	0	72.4138	0	48
Neurons	0	11.6667	0	48
Pericytes	2.81124	0.401606	0	48
SC_M	0	2.33161	0	48
SC_NM	0.0446362	2.05327	0	48
Tregs	0	2.69058	0	48
background	6.50354	11.0904	2.55862	48
DCs	0	9.6875	0	49
Endothelial cells	53.4884	28.4496	21.1628	49
Macrophages	0.389864	60.8187	0.389864	49
Microglia	0	78.1609	0	49
Neurons	0	3.33333	0	49
Pericytes	1.60643	1.20482	0	49
SC_M	0.129534	2.97927	0	49
SC_NM	0.0446362	1.94911	0	49
Tregs	0	3.13901	0	49
background	6.22441	11.3416	2.45627	49
DCs	0	12.1875	0	50
Endothelial cells	52.5581	27.0543	20.5426	50
Macrophages	0.194932	59.3567	0.0974659	50
Microglia	0	82.7586	0	50
Neurons	0	5	0	50
Pericytes	1.20482	0.401606	0	50
SC_M	0	1.68394	0	50
SC_NM	0.059515	1.74081	0	50
Tregs	0	2.69058	0	50
background	6.4198	11.2579	2.36323	50
DCs	0	14.0625	0	51
Endothelial cells	53.1783	28.062	19.845	51
Macrophages	0.0974659	59.6491	0.0974659	51
Microglia	0	72.4138	0	51
Neurons	0	6.66667	0	51
Pericytes	3.61446	1.20482	0	51
SC_M	0	2.20207	0	51
SC_NM	0.059515	1.8896	0	51
Tregs	0	1.79372	0	51
background	6.55006	11.2114	2.38184	51
DCs	0.3125	10.625	0	52
Endothelial cells	52.6357	28.6047	21.3178	52
Macrophages	0	61.0136	0	52
Microglia	0	78.1609	0	52
Neurons	0	1.66667	0	52
Pericytes	2.81124	0	0	52
SC_M	0	2.46114	0	52
SC_NM	0.0446362	2.11278	0	52
Tregs	0	2.69058	0	52
background	6.28954	11.4905	2.54001	52
DCs	0.625	8.75	0	53
Endothelial cells	52.3256	27.5969	20.2326	53
Macrophages	0.0974659	57.9922	0	53
Microglia	0	78.1609	0	53
Neurons	0	11.6667	0	53
Pericytes	2.40964	0.401606	0	53
SC_M	0	2.46114	0	53
SC_NM	0.0743937	1.66642	0	53
Tregs	0	1.34529	0	53
background	6.34537	11.6301	2.61444	53
DCs	1.25	11.5625	0	54
Endothelial cells	52.2481	29.5349	21.2403	54
Macrophages	0	58.4795	0	54
Microglia	0	79.3103	0	54
Neurons	0	10	0	54
Pericytes	1.20482	1.20482	0	54
SC_M	0.129534	3.36788	0	54
SC_NM	0.0297575	2.03839	0	54
Tregs	0	4.4843	0	54
background	6.6524	11.5091	2.70748	54
DCs	0.625	8.4375	0.3125	55
Endothelial cells	52.9457	29.4574	21.3178	55
Macrophages	0.0974659	61.4035	0.0974659	55
Microglia	0	81.6092	0	55
Neurons	0	6.66667	0	55
Pericytes	1.60643	0.401606	0	55
SC_M	0	1.5544	0	55
SC_NM	0.0148787	1.78545	0	55
Tregs	0	2.69058	0	55
background	6.25233	11.2765	2.35393	55
DCs	0.3125	6.5625	0	56
Endothelial cells	55.1163	28.4496	20.8527	56
Macrophages	0	57.8947	0	56
Microglia	0	72.4138	0	56
Neurons	0	8.33333	0	56
Pericytes	2.81124	0	0	56
SC_M	0	3.62694	0	56
SC_NM	0.0743937	1.84496	0	56
Tregs	0	1.34529	0	56
background	6.68031	12.1046	2.58653	56
DCs	0.625	10.3125	0	57
Endothelial cells	51.6279	28.4496	20.3876	57
Macrophages	0.0974659	58.4795	0.0974659	57
Microglia	0	74.7126	0	57
Neurons	0	5	0	57
Pericytes	1.20482	0.803213	0	57
SC_M	0	2.07254	0	57
SC_NM	0.0297575	2.02351	0	57
Tregs	0	2.69058	0	57
background	6.44771	11.0997	2.41905	57
DCs	0	12.5	0	58
Endothelial cells	51.4729	28.8372	21.7054	58
Macrophages	0.194932	60.039	0.0974659	58
Microglia	0	63.2184	0	58
Neurons	0	3.33333	0	58
Pericytes	1.60643	0.401606	0	58
SC_M	0.129534	2.20207	0	58
SC_NM	0.0297575	1.77057	0	58
Tregs	0	2.69058	0	58
background	6.41049	11.7324	2.61444	58
DCs	0	11.25	0	59
Endothelial cells	50.3876	27.7519	20	59
Macrophages	0.194932	60.1365	0.194932	59
Microglia	0	78.1609	0	59
Neurons	0	3.33333	0	59
Pericytes	2.81124	0.401606	0	59
SC_M	0	2.20207	0	59
SC_NM	0.0148787	2.11278	0	59
Tregs	0	3.13901	0	59
background	6.4198	11.0997	2.5214	59
DCs	0.625	12.8125	0.3125	60
Endothelial cells	51.3178	28.3721	19.5349	60
Macrophages	0	56.8226	0	60
Microglia	0	73.5632	0	60
Neurons	0	8.33333	0	60
Pericytes	2.81124	1.20482	0	60
SC_M	0.388601	1.94301	0	60
SC_NM	0.0297575	1.90448	0	60
Tregs	0	1.79372	0	60
background	6.36397	11.323	2.37253	60
DCs	0.3125	10	0	61
Endothelial cells	49.7674	28.5271	19.3798	61
Macrophages	0.0974659	58.9669	0.0974659	61
Microglia	0	81.6092	0	61
Neurons	0	8.33333	0	61
Pericytes	2.81124	0.401606	0	61
SC_M	0	2.72021	0	61
SC_NM	0.059515	1.87472	0	61
Tregs	0	1.79372	0	61
background	6.4198	11.751	2.5121	61
DCs	0.625	9.6875	0	62
Endothelial cells	51.7054	30	22.3256	62
Macrophages	0	60.039	0	62
Microglia	0	73.5632	0	62
Neurons	0	6.66667	0	62
Pericytes	2.81124	1.60643	0	62
SC_M	0	2.46114	0	62
SC_NM	0.0446362	1.66642	0	62
Tregs	0	2.69058	0	62
background	6.31745	11.5742	2.46557	62
DCs	0	7.8125	0	63
Endothelial cells	50.5426	29.9225	20	63
Macrophages	0	59.7466	0	63
Microglia	0	75.8621	0	63
Neurons	0	3.33333	0	63
Pericytes	1.60643	0.803213	0	63
SC_M	0	1.94301	0	63
SC_NM	0.0743937	2.03839	0	63
Tregs	0	2.24215	0	63
background	6.44771	11.9929	2.47488	63
DCs	0.625	11.875	0	64
Endothelial cells	52.4806	29.9225	21.5504	64
Macrophages	0	60.039	0	64
Microglia	0	68.9655	0	64
Neurons	0	5	0	64
Pericytes	2.81124	0.401606	0	64
SC_M	0	2.20207	0	64
SC_NM	0.0297575	1.69618	0	64
Tregs	0	3.58744	0	64
background	5.87086	11.3509	2.43766	64
DCs	0.3125	10	0.3125	65
Endothelial cells	53.6434	26.6667	20.6202	65
Macrophages	0	59.8441	0	65
Microglia	0	80.4598	0	65
Neurons	0	10	0	65
Pericytes	1.60643	0.803213	0	65
SC_M	0	2.72021	0	65
SC_NM	0.0446362	1.74081	0	65
Tregs	0	0.44843	0	65
background	6.46632	11.1742	2.41905	65
DCs	0	10.9375	0	66
Endothelial cells	52.1705	27.5969	19.7674	66
Macrophages	0.0974659	59.6491	0.0974659	66
Microglia	0	70.1149	0	66
Neurons	0	6.66667	0	66
Pericytes	2.40964	0.401606	0	66
SC_M	0	2.72021	0	66
SC_NM	0	1.69618	0	66
Tregs	0	3.58744	0	66
background	6.55936	11.6208	2.38184	66
DCs	0	10.625	0	67
Endothelial cells	51.8605	28.2946	19.6899	67
Macrophages	0.0974659	60.3314	0	67
Microglia	0	67.8161	0	67
Neurons	0	10	0	67
Pericytes	1.20482	1.60643	0	67
SC_M	0.129534	2.20207	0	67
SC_NM	0.0297575	1.97887	0	67
Tregs	0	3.13901	0	67
background	6.23372	11.7417	2.57722	67
DCs	0	11.5625	0	68
Endothelial cells	52.6357	28.6047	20.8527	68
Macrophages	0.0974659	58.7719	0	68
Microglia	0	74.7126	0	68
Neurons	0	8.33333	0	68
Pericytes	2.81124	0.401606	0	68
SC_M	0.129534	1.1658	0	68
SC_NM	0.059515	1.80033	0	68
Tregs	0	0.896861	0	68
background	6.47562	11.6208	2.37253	68
DCs	0.3125	8.75	0	69
Endothelial cells	51.2403	27.3643	18.7597	69
Macrophages	0.0974659	60.2339	0.0974659	69
Microglia	0	74.7126	0	69
Neurons	0	5	0	69
Pericytes	2.40964	0.401606	0	69
SC_M	0.129534	2.72021	0	69
SC_NM	0.0743937	1.77057	0	69
Tregs	0	3.13901	0	69
background	6.24302	12.1046	2.46557	69
DCs	0.3125	11.875	0	70
Endothelial cells	52.4031	29.3023	21.0853	70
Macrophages	0	61.6959	0	70
Microglia	0	78.1609	0	70
Neurons	0	6.66667	0	70
Pericytes	2.40964	1.20482	0	70
SC_M	0	2.20207	0	70
SC_NM	0.0148787	1.87472	0	70
Tregs	0	3.13901	0	70
background	6.59658	11.0718	2.43766	70
DCs	0.625	12.8125	0.3125	71
Endothelial cells	51.7054	27.8295	20.0775	71
Macrophages	0	60.7212	0	71
Microglia	0	70.1149	0	71
Neurons	0	5	0	71
Pericytes	2.00803	1.20482	0	71
SC_M	0	2.07254	0	71
SC_NM	0.0743937	1.81521	0	71
Tregs	0	3.58744	0	71
background	6.22441	11.3603	2.47488	71
DCs	0.625	9.0625	0	72
Endothelial cells	50.2326	28.6047	20.4651	72
Macrophages	0.0974659	58.1871	0.0974659	72
Microglia	0	77.0115	0	72
Neurons	0	6.66667	0	72
Pericytes	4.01606	0.401606	0	72
SC_M	0	2.46114	0	72
SC_NM	0.0297575	1.87472	0	72
Tregs	0	3.58744	0	72
background	6.50354	11.9278	2.60514	72
DCs	0.3125	9.6875	0	73
Endothelial cells	51.2403	29.0698	21.1628	73
Macrophages	0	57.8947	0	73
Microglia	0	82.7586	0	73
Neurons	0	8.33333	0	73
Pericytes	2.00803	1.20482	0	73
SC_M	0	2.59067	0	73
SC_NM	0.0297575	1.81521	0	73
Tregs	0	0.896861	0	73
background	6.37328	11.4719	2.60514	73
DCs	0.9375	10.3125	0.625	74
Endothelial cells	50	28.2946	19.4574	74
Macrophages	0	57.6023	0	74
Microglia	0	85.0575	0	74
Neurons	0	13.3333	0	74
Pericytes	2.81124	0.401606	0	74
SC_M	0.129534	3.10881	0	74
SC_NM	0.0148787	1.84496	0	74
Tregs	0	3.13901	0	74
background	6.15929	11.6859	2.16785	74
DCs	0.9375	10.625	0	75
Endothelial cells	52.4031	29.2248	22.0155	75
Macrophages	0.0974659	59.2593	0.0974659	75
Microglia	0	68.9655	0	75
Neurons	0	6.66667	0	75
Pericytes	1.20482	1.20482	0	75
SC_M	0.259067	3.10881	0	75
SC_NM	0.0148787	1.84496	0	75
Tregs	0	1.79372	0	75
background	6.08485	11.2207	2.40975	75
DCs	0	7.8125	0	76
Endothelial cells	52.4806	27.1318	19.5349	76
Macrophages	0.0974659	60.9162	0.0974659	76
Microglia	0	73.5632	0	76
Neurons	0	8.33333	0	76
Pericytes	2.00803	0.401606	0	76
SC_M	0	2.97927	0	76
SC_NM	0.059515	1.54739	0	76
Tregs	0	2.24215	0	76
background	6.13137	10.7834	2.27019	76
DCs	0	10	0	77
Endothelial cells	49.4574	27.5194	18.9147	77
Macrophages	0	60.3314	0	77
Microglia	0	71.2644	0	77
Neurons	0	6.66667	0	77
Pericytes	2.40964	0.803213	0	77
SC_M	0.259067	3.23834	0	77
SC_NM	0.0892724	1.75569	0	77
Tregs	0	1.34529	0	77
background	6.36397	11.0253	2.40045	77
DCs	0	12.8125	0	78
Endothelial cells	50.3101	27.907	19.2248	78
Macrophages	0.194932	56.7251	0.194932	78
Microglia	0	74.7126	0	78
Neurons	0	3.33333	0	78
Pericytes	2.40964	0.401606	0	78
SC_M	0	2.46114	0	78
SC_NM	0.0297575	1.93424	0	78
Tregs	0	4.03587	0	78
background	6.28024	11.0997	2.38184	78
DCs	0.625	8.125	0	79
Endothelial cells	52.3256	29.3023	20.8527	79
Macrophages	0.292398	59.3567	0	79
Microglia	0	67.8161	0	79
Neurons	0	3.33333	0	79
Pericytes	2.40964	0.803213	0	79
SC_M	0	2.72021	0	79
SC_NM	0.0297575	1.50275	0	79
Tregs	0	2.69058	0	79
background	6.53145	11.2858	2.7447	79
DCs	0	11.875	0	80
Endothelial cells	53.3333	30.0775	22.093	80
Macrophages	0.194932	60.5263	0.194932	80
Microglia	0	79.3103	0	80
Neurons	0	8.33333	0	80
Pericytes	2.40964	0.401606	0	80
SC_M	0	2.20207	0	80
SC_NM	0.104151	1.50275	0	80
Tregs	0	3.58744	0	80
background	6.44771	11.4626	2.57722	80
DCs	0.3125	10.9375	0	81
Endothelial cells	52.7907	28.6822	21.2403	81
Macrophages	0	60.4288	0	81
Microglia	0	73.5632	0	81
Neurons	0	5	0	81
Pericytes	0.803213	0.401606	0	81
SC_M	0	2.59067	0	81
SC_NM	0	1.54739	0	81
Tregs	0	2.69058	0	81
background	6.35467	11.3137	2.22367	81
DCs	0	8.4375	0	82
Endothelial cells	52.093	28.6047	19.6899	82
Macrophages	0	60.2339	0	82
Microglia	0	71.2644	0	82
Neurons	0	1.66667	0	82
Pericytes	2.40964	1.20482	0	82
SC_M	0.129534	2.07254	0	82
SC_NM	0.0148787	1.65154	0	82
Tregs	0	0.44843	0	82
background	6.15929	11.2207	2.26089	82
DCs	0	9.375	0	83
Endothelial cells	52.7132	29.3023	22.093	83
Macrophages	0.389864	61.5984	0.194932	83
Microglia	0	75.8621	0	83
Neurons	0	1.66667	0	83
Pericytes	2.00803	0.401606	0	83
SC_M	0.129534	2.20207	0	83
SC_NM	0.0446362	1.62178	0	83
Tregs	0	2.69058	0	83
background	6.40119	11.1835	2.5214	83
DCs	0	7.5	0	84
Endothelial cells	53.0233	26.2791	18.2946	84
Macrophages	0	57.5049	0	84
Microglia	0	72.4138	0	84
Neurons	0	8.33333	0	84
Pericytes	3.21285	0.401606	0	84
SC_M	0.129534	2.07254	0	84
SC_NM	0.0148787	2.00863	0	84
Tregs	0	2.69058	0	84
background	6.12207	11.3975	2.15854	84
DCs	0.625	9.375	0	85
Endothelial cells	51.7054	30.0775	21.7829	85
Macrophages	0	61.7934	0	85
Microglia	0	72.4138	0	85
Neurons	0	5	0	85
Pericytes	3.21285	0	0	85
SC_M	0	2.72021	0	85
SC_NM	0.059515	1.75569	0	85
Tregs	0	3.58744	0	85
background	6.6617	11.5091	2.64235	85
DCs	0.3125	7.8125	0	86
Endothelial cells	54.2636	29.845	22.093	86
Macrophages	0	59.5517	0	86
Microglia	0	82.7586	0	86
Neurons	0	6.66667	0	86
Pericytes	3.61446	0	0	86
SC_M	0.259067	2.97927	0	86
SC_NM	0.0743937	1.59202	0	86
Tregs	0	4.03587	0	86
background	6.34537	11.6859	2.48418	86
DCs	0.9375	7.1875	0.3125	87
Endothelial cells	52.2481	28.2946	20.155	87
Macrophages	0	57.2125	0	87
Microglia	0	70.1149	0	87
Neurons	0	8.33333	0	87
Pericytes	2.40964	0.401606	0	87
SC_M	0	1.94301	0	87
SC_NM	0.0297575	1.65154	0	87
Tregs	0	5.38117	0	87
background	6.48493	11.8162	2.58653	87
DCs	0.3125	11.5625	0.3125	88
Endothelial cells	50.9302	30	21.938	88
Macrophages	0.0974659	57.3099	0	88
Microglia	0	67.8161	0	88
Neurons	0	6.66667	0	88
Pericytes	0.401606	0.401606	0	88
SC_M	0	2.46114	0	88
SC_NM	0.0297575	1.74081	0	88
Tregs	0	2.24215	0	88
background	7.1083	11.6487	2.65166	88
DCs	0.625	9.6875	0	89
Endothelial cells	52.2481	27.3643	20.3101	89
Macrophages	0.0974659	59.6491	0	89
Microglia	0	82.7586	0	89
Neurons	0	8.33333	0	89
Pericytes	2.00803	0.803213	0	89
SC_M	0	2.20207	0	89
SC_NM	0.0446362	2.03839	0	89
Tregs	0	2.24215	0	89
background	6.05694	11.3509	2.54931	89
DCs	0	13.125	0	90
Endothelial cells	52.7132	28.1395	20.2326	90
Macrophages	0.292398	61.1111	0.194932	90
Microglia	0	73.5632	0	90
Neurons	0	10	0	90
Pericytes	2.00803	0.803213	0	90
SC_M	0	2.20207	0	90
SC_NM	0.0148787	1.83008	0	90
Tregs	0	3.58744	0	90
background	6.44771	11.4068	2.43766	90
DCs	0.3125	9.6875	0	91
Endothelial cells	51.0078	26.5116	18.2946	91
Macrophages	0.0974659	59.6491	0.0974659	91
Microglia	0	71.2644	0	91
Neurons	0	6.66667	0	91
Pericytes	0.401606	0.803213	0	91
SC_M	0	3.36788	0	91
SC_NM	0.0297575	1.66642	0	91
Tregs	0	3.13901	0	91
background	6.68962	11.4626	2.62374	91
DCs	0	8.75	0	92
Endothelial cells	54.4186	29.6899	21.0853	92
Macrophages	0.292398	60.4288	0.292398	92
Microglia	0	77.0115	0	92
Neurons	0	10	0	92
Pericytes	0.803213	1.60643	0	92
SC_M	0.129534	2.97927	0	92
SC_NM	0.0297575	1.8896	0	92
Tregs	0	2.69058	0	92
background	6.80127	11.6673	2.7447	92
DCs	0	10.9375	0	93
Endothelial cells	51.0078	29.6124	19.845	93
Macrophages	0	59.8441	0	93
Microglia	0	63.2184	0	93
Neurons	0	5	0	93
Pericytes	2.00803	0.401606	0	93
SC_M	0	2.33161	0	93
SC_NM	0.0148787	1.77057	0	93
Tregs	0	3.58744	0	93
background	6.12207	11.658	2.61444	93
DCs	0.625	6.875	0	94
Endothelial cells	53.3333	29.6124	21.0078	94
Macrophages	0.0974659	58.7719	0.0974659	94
Microglia	0	71.2644	0	94
Neurons	0	8.33333	0	94
Pericytes	1.60643	0.803213	0	94
SC_M	0	2.07254	0	94
SC_NM	0.0446362	2.21693	0	94
Tregs	0	1.79372	0	94
background	6.10346	11.0346	2.45627	94
DCs	0.625	12.5	0	95
Endothelial cells	53.0233	28.1395	20.7752	95
Macrophages	0.194932	58.7719	0.0974659	95
Microglia	0	85.0575	0	95
Neurons	0	3.33333	0	95
Pericytes	2.00803	0.803213	0	95
SC_M	0.129534	2.84974	0	95
SC_NM	0.0297575	2.05327	0	95
Tregs	0	3.58744	0	95
background	6.61518	11.6208	2.63305	95
DCs	0	10	0	96
Endothelial cells	51.7829	29.0698	19.6124	96
Macrophages	0	58.6745	0	96
Microglia	0	75.8621	0	96
Neurons	0	8.33333	0	96
Pericytes	2.81124	0.803213	0	96
SC_M	0	3.10881	0	96
SC_NM	0.0148787	2.11278	0	96
Tregs	0	0.896861	0	96
background	6.12207	11.1835	2.26089	96
DCs	0.9375	8.4375	0.625	97
Endothelial cells	53.5659	31.3178	22.2481	97
Macrophages	0.194932	59.5517	0.194932	97
Microglia	0	81.6092	0	97
Neurons	0	8.33333	0	97
Pericytes	2.81124	0.401606	0	97
SC_M	0.259067	1.81347	0	97
SC_NM	0.0892724	1.8896	0	97
Tregs	0	2.69058	0	97
background	6.10346	11.3416	2.49349	97
DCs	0.625	8.125	0	98
Endothelial cells	53.4109	28.5271	21.0078	98
Macrophages	0	59.9415	0	98
Microglia	0	80.4598	0	98
Neurons	0	10	0	98
Pericytes	3.61446	0.401606	0	98
SC_M	0	1.81347	0	98
SC_NM	0	1.91936	0	98
Tregs	0	3.58744	0	98
background	5.99181	11.6487	2.36323	98
DCs	0.9375	9.0625	0.625	99
Endothelial cells	50.6202	29.6124	20.7752	99
Macrophages	0	61.0136	0	99
Microglia	0	77.0115	0	99
Neurons	0	3.33333	0	99
Pericytes	1.60643	1.60643	0	99
SC_M	0.259067	2.20207	0	99
SC_NM	0.0148787	1.56227	0	99
Tregs	0	4.4843	0	99
background	6.38258	11.9185	2.39114	99
DCs	0.625	7.5	0	100
Endothelial cells	52.8682	30.0775	20.4651	100
Macrophages	0.194932	57.4074	0.194932	100
Microglia	0	79.3103	0	100
Neurons	0	5	0	100
Pericytes	1.60643	1.60643	0	100
SC_M	0	2.33161	0	100
SC_NM	0.0446362	1.87472	0	100
Tregs	0	4.4843	0	100
background	6.35467	12.2907	2.60514	100
DCs	0.625	7.1875	0	101
Endothelial cells	51.938	27.6744	20.2326	101
Macrophages	0	56.7251	0	101
Microglia	0	67.8161	0	101
Neurons	0	5	0	101
Pericytes	2.40964	0.803213	0	101
SC_M	0	2.46114	0	101
SC_NM	0.11903	1.90448	0	101
Tregs	0	1.79372	0	101
background	6.76405	11.751	2.7633	101
DCs	0.625	12.1875	0	102
Endothelial cells	50.2326	30.6977	21.5504	102
Macrophages	0.0974659	58.9669	0.0974659	102
Microglia	0	74.7126	0	102
Neurons	0	3.33333	0	102
Pericytes	1.60643	0.803213	0	102
SC_M	0	3.49741	0	102
SC_NM	0.0446362	1.90448	0	102
Tregs	0	0.896861	0	102
background	6.31745	11.2021	2.70748	102
DCs	0	9.0625	0	103
Endothelial cells	51.5504	28.2946	20.7752	103
Macrophages	0.0974659	59.4542	0	103
Microglia	0	74.7126	0	103
Neurons	0	3.33333	0	103
Pericytes	3.61446	0	0	103
SC_M	0	2.84974	0	103
SC_NM	0.0297575	1.87472	0	103
Tregs	0	2.69058	0	103
background	6.62449	11.323	2.70748	103
DCs	0.625	8.4375	0.625	104
Endothelial cells	54.3411	27.7519	20.155	104
Macrophages	0	57.6998	0	104
Microglia	0	72.4138	0	104
Neurons	0	1.66667	0	104
Pericytes	3.21285	0	0	104
SC_M	0	1.94301	0	104
SC_NM	0.059515	1.80033	0	104
Tregs	0	2.24215	0	104
background	6.50354	11.6859	2.50279	104
DCs	0	10	0	105
Endothelial cells	53.2558	28.3721	21.3178	105
Macrophages	0	60.4288	0	105
Microglia	0	85.0575	0	105
Neurons	0	3.33333	0	105
Pericytes	1.20482	0	0	105
SC_M	0.129534	2.20207	0	105
SC_NM	0.0446362	2.02351	0	105
Tregs	0	2.69058	0	105
background	6.50354	11.444	2.5214	105
DCs	0	7.8125	0	106
Endothelial cells	51.5504	29.5349	21.3953	106
Macrophages	0.292398	60.5263	0.194932	106
Microglia	0	73.5632	0	106
Neurons	0	3.33333	0	106
Pericytes	3.61446	0.401606	0	106
SC_M	0.129534	1.5544	0	106
SC_NM	0.0446362	2.12766	0	106
Tregs	0	1.34529	0	106
background	6.81987	11.9929	2.77261	106
DCs	0	9.375	0	107
Endothelial cells	54.031	29.3023	20.9302	107
Macrophages	0.194932	60.039	0.194932	107
Microglia	0	79.3103	0	107
Neurons	0	5	0	107
Pericytes	2.40964	0.401606	0	107
SC_M	0.129534	1.5544	0	107
SC_NM	0.0446362	1.81521	0	107
Tregs	0	2.24215	0	107
background	6.76405	11.6208	2.5214	107
DCs	0.3125	10	0.3125	108
Endothelial cells	51.7054	27.1318	19.1473	108
Macrophages	0.0974659	60.039	0.0974659	108
Microglia	0	70.1149	0	108
Neurons	0	5	0	108
Pericytes	2.40964	0.401606	0	108
SC_M	0	1.42487	0	108
SC_NM	0.0446362	1.57715	0	108
Tregs	0	3.13901	0	108
background	6.1965	11.3789	2.40975	108
DCs	0	8.125	0	109
Endothelial cells	51.0078	30.2326	20.3101	109
Macrophages	0.194932	62.6706	0.194932	109
Microglia	0	78.1609	0	109
Neurons	0	6.66667	0	109
Pericytes	2.81124	0	0	109
SC_M	0	2.20207	0	109
SC_NM	0.0148787	1.85984	0	109
Tregs	0	2.69058	0	109
background	6.35467	11.4161	2.49349	109
DCs	0.625	8.75	0	110
Endothelial cells	54.6512	28.1395	19.4574	110
Macrophages	0.194932	62.0858	0.0974659	110
Microglia	0	79.3103	0	110
Neurons	0	3.33333	0	110
Pericytes	2.40964	0.803213	0	110
SC_M	0	2.72021	0	110
SC_NM	0.0446362	1.83008	0	110
Tregs	0	1.34529	0	110
background	6.4291	11.3044	2.58653	110
DCs	0.3125	14.0625	0.3125	111
Endothelial cells	54.1085	29.3798	21.3178	111
Macrophages	0.292398	62.4756	0.194932	111
Microglia	0	68.9655	0	111
Neurons	0	10	0	111
Pericytes	2.40964	0	0	111
SC_M	0	2.97927	0	111
SC_NM	0.104151	1.84496	0	111
Tregs	0	0.896861	0	111
background	6.02903	11.4533	2.09341	111
DCs	0	10	0	112
Endothelial cells	53.1008	29.6124	20.6977	112
Macrophages	0	61.306	0	112
Microglia	0	77.0115	0	112
Neurons	0	0	0	112
Pericytes	3.21285	0.803213	0	112
SC_M	0	1.81347	0	112
SC_NM	0.0297575	1.84496	0	112
Tregs	0	3.13901	0	112
background	6.28024	11.3416	2.59583	112
DCs	0.3125	11.875	0	113
Endothelial cells	53.6434	29.7674	21.2403	113
Macrophages	0	59.3567	0	113
Microglia	0	71.2644	0	113
Neurons	0	5	0	113
Pericytes	1.60643	1.60643	0	113
SC_M	0	2.72021	0	113
SC_NM	0.0148787	1.71105	0	113
Tregs	0	4.4843	0	113
background	6.30815	11.6208	2.43766	113
DCs	0.3125	9.375	0	114
Endothelial cells	50.8527	26.8992	19.5349	114
Macrophages	0.0974659	59.1618	0.0974659	114
Microglia	0	70.1149	0	114
Neurons	0	3.33333	0	114
Pericytes	1.20482	0	0	114
SC_M	0.129534	2.46114	0	114
SC_NM	0.0148787	2.21693	0	114
Tregs	0	3.13901	0	114
background	6.31745	11.2765	2.36323	114
DCs	0	10.9375	0	115
Endothelial cells	51.7829	29.6899	20.6977	115
Macrophages	0.0974659	61.6959	0.0974659	115
Microglia	0	73.5632	0	115
Neurons	0	5	0	115
Pericytes	2.40964	0	0	115
SC_M	0.388601	2.72021	0	115
SC_NM	0.0148787	1.80033	0	115
Tregs	0	1.79372	0	115
background	6.15929	11.1556	2.27949	115
DCs	0	10.9375	0	116
Endothelial cells	52.8682	27.9845	20.6977	116
Macrophages	0	59.8441	0	116
Microglia	0	74.7126	0	116
Neurons	0	8.33333	0	116
Pericytes	0.803213	1.20482	0	116
SC_M	0	1.68394	0	116
SC_NM	0	1.87472	0	116
Tregs	0	3.13901	0	116
background	6.09416	10.8671	2.15854	116
DCs	0.3125	9.6875	0	117
Endothelial cells	53.3333	27.7519	20.155	117
Macrophages	0.194932	57.8947	0.0974659	117
Microglia	0	73.5632	0	117
Neurons	0	3.33333	0	117
Pericytes	2.40964	0.401606	0	117
SC_M	0.259067	1.81347	0	117
SC_NM	0	2.0979	0	117
Tregs	0	2.69058	0	117
background	6.33606	11.7138	2.5214	117
DCs	0.3125	8.125	0.3125	118
Endothelial cells	53.4109	27.7519	20.2326	118
Macrophages	0.0974659	60.6238	0	118
Microglia	0	85.0575	0	118
Neurons	0	0	0	118
Pericytes	0	0	0	118
SC_M	0.259067	3.23834	0	118
SC_NM	0.059515	2.05327	0	118
Tregs	0	2.69058	0	118
background	6.70822	11.2579	2.64235	118
DCs	0.625	10.3125	0	119
Endothelial cells	51.0853	28.5271	19.845	119
Macrophages	0	59.6491	0	119
Microglia	0	81.6092	0	119
Neurons	0	8.33333	0	119
Pericytes	4.41767	0.803213	0	119
SC_M	0	1.68394	0	119
SC_NM	0.0297575	1.78545	0	119
Tregs	0	2.69058	0	119
background	6.26163	11.4719	2.31671	119
DCs	0.3125	12.1875	0	120
Endothelial cells	50.9302	26.4341	18.062	120
Macrophages	0.194932	58.8694	0.0974659	120
Microglia	0	72.4138	0	120
Neurons	0	3.33333	0	120
Pericytes	2.00803	1.60643	0	120
SC_M	0	2.20207	0	120
SC_NM	0.0297575	1.85984	0	120
Tregs	0	3.13901	0	120
background	5.92668	11.6022	2.64235	120
DCs	0.3125	8.75	0	121
Endothelial cells	49.845	26.5116	19.0698	121
Macrophages	0.0974659	60.6238	0.0974659	121
Microglia	0	79.3103	0	121
Neurons	0	3.33333	0	121
Pericytes	2.40964	0.803213	0	121
SC_M	0.129534	2.46114	0	121
SC_NM	0.0297575	1.75569	0	121
Tregs	0	2.69058	0	121
background	6.14998	10.8578	2.31671	121
DCs	0.9375	11.5625	0.3125	122
Endothelial cells	54.4186	28.6047	21.0078	122
Macrophages	0.194932	57.6023	0.194932	122
Microglia	0	81.6092	0	122
Neurons	0	5	0	122
Pericytes	2.81124	0.401606	0	122
SC_M	0.259067	2.07254	0	122
SC_NM	0.0446362	1.91936	0	122
Tregs	0	3.13901	0	122
background	6.25233	11.8162	2.56792	122
DCs	0.3125	6.5625	0	123
Endothelial cells	53.2558	28.2171	21.6279	123
Macrophages	0.194932	60.039	0	123
Microglia	0	79.3103	0	123
Neurons	0	6.66667	0	123
Pericytes	1.20482	0.401606	0	123
SC_M	0	1.94301	0	123
SC_NM	0.0446362	1.81521	0	123
Tregs	0	2.24215	0	123
background	6.68031	11.1649	2.5121	123
DCs	0.9375	9.0625	0.3125	124
Endothelial cells	53.7209	29.3798	21.1628	124
Macrophages	0.194932	58.1871	0.0974659	124
Microglia	0	82.7586	0	124
Neurons	0	10	0	124
Pericytes	3.21285	1.60643	0	124
SC_M	0.129534	1.5544	0	124
SC_NM	0.0148787	1.87472	0	124
Tregs	0	3.13901	0	124
background	6.59658	11.8813	2.65166	124
DCs	0.3125	9.6875	0	125
Endothelial cells	52.1705	28.9147	22.8682	125
Macrophages	0.194932	62.6706	0	125
Microglia	0	63.2184	0	125
Neurons	0	5	0	125
Pericytes	1.60643	0.803213	0	125
SC_M	0	2.20207	0	125
SC_NM	0.0446362	1.62178	0	125
Tregs	0	2.69058	0	125
background	6.34537	11.7231	2.5214	125
DCs	1.25	10.9375	0.625	126
Endothelial cells	52.1705	27.2868	19.9225	126
Macrophages	0.194932	58.4795	0.0974659	126
Microglia	0	79.3103	0	126
Neurons	0	5	0	126
Pericytes	2.81124	0	0	126
SC_M	0.129534	2.59067	0	126
SC_NM	0.0446362	1.87472	0	126
Tregs	0	2.24215	0	126
background	6.15929	11.2207	2.35393	126
DCs	0.3125	10.625	0.3125	127
Endothelial cells	52.0155	28.4496	20.155	127
Macrophages	0	60.8187	0	127
Microglia	0	73.5632	0	127
Neurons	0	8.33333	0	127
Pericytes	0.803213	1.60643	0	127
SC_M	0.129534	2.20207	0	127
SC_NM	0	1.6813	0	127
Tregs	0	2.24215	0	127
background	6.4198	11.8906	2.67026	127
DCs	0.3125	12.8125	0.3125	128
Endothelial cells	52.5581	29.3798	21.0078	128
Macrophages	0	60.4288	0	128
Microglia	0	80.4598	0	128
Neurons	0	1.66667	0	128
Pericytes	3.21285	0	0	128
SC_M	0.259067	1.81347	0	128
SC_NM	0.0148787	1.75569	0	128
Tregs	0	3.58744	0	128
background	6.27093	11.0718	2.47488	128
DCs	0.3125	10.625	0.3125	129
Endothelial cells	50	26.8217	19.1473	129
Macrophages	0.0974659	59.5517	0.0974659	129
Microglia	0	68.9655	0	129
Neurons	0	8.33333	0	129
Pericytes	1.20482	0.803213	0	129
SC_M	0.129534	2.72021	0	129
SC_NM	0.059515	1.69618	0	129
Tregs	0	1.79372	0	129
background	6.46632	11.3323	2.64235	129
DCs	0	6.25	0	130
Endothelial cells	51.6279	28.8372	20.155	130
Macrophages	0	59.8441	0	130
Microglia	0	71.2644	0	130
Neurons	0	15	0	130
Pericytes	4.41767	0.401606	0	130
SC_M	0	3.23834	0	130
SC_NM	0.0297575	2.05327	0	130
Tregs	0	1.79372	0	130
background	6.39189	12.0208	2.49349	130
DCs	0.625	12.8125	0.3125	131
Endothelial cells	52.8682	28.7597	20.3876	131
Macrophages	0.0974659	61.5984	0.0974659	131
Microglia	0	75.8621	0	131
Neurons	0	10	0	131
Pericytes	0.803213	0	0	131
SC_M	0.259067	2.97927	0	131
SC_NM	0.0297575	1.94911	0	131
Tregs	0	2.24215	0	131
background	6.57797	11.7045	2.67026	131
DCs	0.9375	8.125	0.3125	132
Endothelial cells	53.5659	28.1395	21.2403	132
Macrophages	0	61.4035	0	132
Microglia	0	70.1149	0	132
Neurons	0	5	0	132
Pericytes	2.00803	0.401606	0	132
SC_M	0	2.20207	0	132
SC_NM	0.0446362	1.80033	0	132
Tregs	0	4.4843	0	132
background	6.02903	11.3044	2.41905	132
DCs	0.3125	9.375	0.3125	133
Endothelial cells	52.7132	29.2248	22.4031	133
Macrophages	0.194932	60.2339	0.0974659	133
Microglia	0	72.4138	0	133
Neurons	0	6.66667	0	133
Pericytes	1.20482	0.803213	0	133
SC_M	0	2.46114	0	133
SC_NM	0.0743937	2.08302	0	133
Tregs	0	2.69058	0	133
background	6.04764	11.323	2.38184	133
DCs	0.625	11.5625	0.3125	134
Endothelial cells	51.3953	31.7054	21.1628	134
Macrophages	0.0974659	58.2846	0.0974659	134
Microglia	0	75.8621	0	134
Neurons	0	3.33333	0	134
Pericytes	2.81124	0.401606	0	134
SC_M	0	1.29534	0	134
SC_NM	0.0892724	1.69618	0	134
Tregs	0	2.69058	0	134
background	6.17789	10.3833	2.30741	134
DCs	0	9.375	0	135
Endothelial cells	52.1705	26.9767	19.1473	135
Macrophages	0.194932	59.1618	0.194932	135
Microglia	0	74.7126	0	135
Neurons	0	10	0	135
Pericytes	3.21285	0.803213	0	135
SC_M	0	2.07254	0	135
SC_NM	0	1.72593	0	135
Tregs	0	3.58744	0	135
background	6.43841	11.537	2.59583	135
DCs	0.3125	8.4375	0.3125	136
Endothelial cells	52.7132	27.8295	20.3101	136
Macrophages	0	58.7719	0	136
Microglia	0	78.1609	0	136
Neurons	0	10	0	136
Pericytes	3.21285	1.60643	0	136
SC_M	0.129534	3.10881	0	136
SC_NM	0.0743937	1.80033	0	136
Tregs	0	3.13901	0	136
background	6.46632	11.7417	2.55862	136
DCs	0.3125	8.75	0	137
Endothelial cells	52.9457	28.1395	20.3876	137
Macrophages	0.0974659	59.8441	0	137
Microglia	0	70.1149	0	137
Neurons	0	3.33333	0	137
Pericytes	2.00803	1.20482	0	137
SC_M	0	1.42487	0	137
SC_NM	0.0297575	1.80033	0	137
Tregs	0	1.79372	0	137
background	6.73614	11.9557	2.5121	137
DCs	0.3125	6.875	0	138
Endothelial cells	52.4806	26.9767	19.1473	138
Macrophages	0.194932	59.6491	0.0974659	138
Microglia	0	75.8621	0	138
Neurons	0	1.66667	0	138
Pericytes	2.40964	0.401606	0	138
SC_M	0	1.81347	0	138
SC_NM	0.0148787	1.78545	0	138
Tregs	0	5.38117	0	138
background	6.49423	11.7231	2.54001	138
DCs	0	9.375	0	139
Endothelial cells	52.4806	27.9845	21.0853	139
Macrophages	0.194932	59.5517	0.194932	139
Microglia	0	75.8621	0	139
Neurons	0	5	0	139
Pericytes	1.60643	0	0	139
SC_M	0	1.29534	0	139
SC_NM	0.0297575	2.08302	0	139
Tregs	0	4.4843	0	139
background	6.29885	11.2951	2.41905	139
DCs	0.3125	12.8125	0.3125	140
Endothelial cells	49.845	28.2171	19.4574	140
Macrophages	0.292398	61.1111	0.292398	140
Microglia	0	68.9655	0	140
Neurons	0	6.66667	0	140
Pericytes	1.20482	2.00803	0	140
SC_M	0.259067	1.42487	0	140
SC_NM	0.059515	1.6813	0	140
Tregs	0	1.79372	0	140
background	6.31745	11.0811	2.34462	140
DCs	0	10.625	0	141
Endothelial cells	52.4806	26.124	19.2248	141
Macrophages	0.0974659	58.4795	0.0974659	141
Microglia	0	73.5632	0	141
Neurons	0	3.33333	0	141
Pericytes	2.40964	0.803213	0	141
SC_M	0	3.36788	0	141
SC_NM	0.0148787	1.77057	0	141
Tregs	0	4.93274	0	141
background	6.45702	11.3323	2.49349	141
DCs	0.3125	13.125	0.3125	142
Endothelial cells	52.1705	28.5271	20.9302	142
Macrophages	0.194932	58.3821	0	142
Microglia	0	74.7126	0	142
Neurons	0	3.33333	0	142
Pericytes	2.40964	0.803213	0	142
SC_M	0	2.07254	0	142
SC_NM	0.0148787	1.84496	0	142
Tregs	0	1.34529	0	142
background	6.46632	11.1742	2.37253	142
DCs	0	9.6875	0	143
Endothelial cells	53.3333	28.6047	20.2326	143
Macrophages	0	56.9201	0	143
Microglia	0	74.7126	0	143
Neurons	0	3.33333	0	143
Pericytes	1.60643	0.401606	0	143
SC_M	0.259067	1.94301	0	143
SC_NM	0.0446362	2.06814	0	143
Tregs	0	3.58744	0	143
background	6.12207	11.751	2.47488	143
DCs	0	9.0625	0	144
Endothelial cells	50.6977	28.1395	20	144
Macrophages	0.0974659	59.4542	0.0974659	144
Microglia	0	70.1149	0	144
Neurons	0	6.66667	0	144
Pericytes	3.21285	0	0	144
SC_M	0.259067	2.84974	0	144
SC_NM	0.0297575	1.97887	0	144
Tregs	0	1.34529	0	144
background	6.36397	11.3416	2.39114	144
DCs	0.3125	12.1875	0	145
Endothelial cells	50.3876	28.1395	19.9225	145
Macrophages	0.194932	58.9669	0.194932	145
Microglia	0	75.8621	0	145
Neurons	0	3.33333	0	145
Pericytes	3.21285	0	0	145
SC_M	0	2.33161	0	145
SC_NM	0.059515	1.53251	0	145
Tregs	0	4.4843	0	145
background	6.40119	11.0997	2.43766	145
DCs	0	7.5	0	146
Endothelial cells	50.9302	27.7519	19.6124	146
Macrophages	0.0974659	56.8226	0.0974659	146
Microglia	0	73.5632	0	146
Neurons	0	3.33333	0	146
Pericytes	2.40964	0.803213	0	146
SC_M	0	2.84974	0	146
SC_NM	0.059515	1.69618	0	146
Tregs	0	1.79372	0	146
background	6.1872	11.3137	2.41905	146
DCs	0	8.4375	0	147
Endothelial cells	51.5504	28.9922	19.9225	147
Macrophages	0	59.6491	0	147
Microglia	0	78.1609	0	147
Neurons	0	3.33333	0	147
Pericytes	5.22088	0.401606	0	147
SC_M	0	2.84974	0	147
SC_NM	0.0148787	1.85984	0	147
Tregs	0	4.03587	0	147
background	6.14998	11.0904	2.45627	147
DCs	0.3125	6.25	0	148
Endothelial cells	50.3101	28.6822	19.3798	148
Macrophages	0.0974659	58.9669	0.0974659	148
Microglia	0	74.7126	0	148
Neurons	0	3.33333	0	148
Pericytes	2.00803	0.401606	0	148
SC_M	0.129534	2.72021	0	148
SC_NM	0.0148787	1.54739	0	148
Tregs	0	2.69058	0	148
background	6.37328	11.6673	2.32601	148
DCs	0.3125	12.8125	0.3125	149
Endothelial cells	49.2248	29.3023	20.4651	149
Macrophages	0	58.4795	0	149
Microglia	0	71.2644	0	149
Neurons	0	8.33333	0	149
Pericytes	0.803213	0.401606	0	149
SC_M	0.129534	1.68394	0	149
SC_NM	0.0148787	2.00863	0	149
Tregs	0	3.13901	0	149
background	6.01972	11.3509	2.38184	149
DCs	0.625	10.9375	0	150
Endothelial cells	52.4806	28.062	20.6202	150
Macrophages	0	60.4288	0	150
Microglia	0	79.3103	0	150
Neurons	0	5	0	150
Pericytes	2.40964	0	0	150
SC_M	0	1.81347	0	150
SC_NM	0.0446362	1.65154	0	150
Tregs	0	3.58744	0	150
background	6.36397	11.537	2.49349	150
DCs	0.3125	8.4375	0	151
Endothelial cells	52.9457	28.1395	20.0775	151
Macrophages	0.0974659	61.501	0	151
Microglia	0	73.5632	0	151
Neurons	0	10	0	151
Pericytes	2.00803	0.401606	0	151
SC_M	0	2.72021	0	151
SC_NM	0.0297575	1.90448	0	151
Tregs	0	2.69058	0	151
background	6.1872	10.9974	2.24228	151
DCs	0.625	10.3125	0	152
Endothelial cells	51.6279	29.1473	20.6202	152
Macrophages	0	57.8947	0	152
Microglia	0	80.4598	0	152
Neurons	0	6.66667	0	152
Pericytes	2.81124	0.401606	0	152
SC_M	0.259067	2.33161	0	152
SC_NM	0.0297575	1.74081	0	152
Tregs	0	2.24215	0	152
background	6.33606	11.5836	2.47488	152
DCs	0.3125	8.75	0	153
Endothelial cells	51.3178	28.1395	19.3023	153
Macrophages	0.0974659	58.6745	0.0974659	153
Microglia	0	74.7126	0	153
Neurons	0	6.66667	0	153
Pericytes	1.20482	0.803213	0	153
SC_M	0.259067	2.07254	0	153
SC_NM	0.0297575	1.75569	0	153
Tregs	0	2.69058	0	153
background	6.20581	11.2579	2.36323	153
DCs	0.3125	10.9375	0.3125	154
Endothelial cells	49.4574	25.4264	17.7519	154
Macrophages	0.194932	63.4503	0.0974659	154
Microglia	0	75.8621	0	154
Neurons	0	6.66667	0	154
Pericytes	1.20482	0.803213	0	154
SC_M	0	2.59067	0	154
SC_NM	0.0148787	1.99375	0	154
Tregs	0	2.24215	0	154
background	6.53145	11.8068	2.5307	154
DCs	0	9.6875	0	155
Endothelial cells	51.0853	30.0775	20.3876	155
Macrophages	0.0974659	59.0643	0.0974659	155
Microglia	0	71.2644	0	155
Neurons	0	1.66667	0	155
Pericytes	2.00803	0.803213	0	155
SC_M	0	2.46114	0	155
SC_NM	0.0297575	1.80033	0	155
Tregs	0	4.03587	0	155
background	6.53145	11.8999	2.69818	155
DCs	0	8.125	0	156
Endothelial cells	52.7132	28.2171	21.0078	156
Macrophages	0	61.7934	0	156
Microglia	0	75.8621	0	156
Neurons	0	1.66667	0	156
Pericytes	3.21285	0.401606	0	156
SC_M	0.259067	2.84974	0	156
SC_NM	0.0297575	1.77057	0	156
Tregs	0	2.24215	0	156
background	6.46632	10.9974	2.49349	156
DCs	0.625	12.1875	0	157
Endothelial cells	52.0155	29.2248	22.0155	157
Macrophages	0.0974659	59.2593	0	157
Microglia	0	79.3103	0	157
Neurons	0	8.33333	0	157
Pericytes	2.81124	0	0	157
SC_M	0.129534	2.07254	0	157
SC_NM	0	1.87472	0	157
Tregs	0	1.34529	0	157
background	6.48493	11.9743	2.57722	157
DCs	0.3125	10	0	158
Endothelial cells	52.7132	28.6822	21.3953	158
Macrophages	0	58.2846	0	158
Microglia	0	72.4138	0	158
Neurons	0	5	0	158
Pericytes	2.40964	1.20482	0	158
SC_M	0	3.23834	0	158
SC_NM	0.0297575	2.0979	0	158
Tregs	0	2.69058	0	158
background	6.55936	11.6766	2.27019	158
DCs	0	11.875	0	159
Endothelial cells	50.9302	28.9147	20.7752	159
Macrophages	0	59.6491	0	159
Microglia	0	78.1609	0	159
Neurons	0	0	0	159
Pericytes	1.60643	2.00803	0	159
SC_M	0	1.94301	0	159
SC_NM	0.0743937	1.8896	0	159
Tregs	0	2.69058	0	159
background	6.1965	11.3416	2.45627	159
DCs	0.3125	7.8125	0	160
Endothelial cells	50	28.2171	20.2326	160
Macrophages	0.0974659	59.3567	0.0974659	160
Microglia	0	72.4138	0	160
Neurons	0	8.33333	0	160
Pericytes	2.40964	0	0	160
SC_M	0.259067	2.72021	0	160
SC_NM	0.0743937	1.78545	0	160
Tregs	0	2.24215	0	160
background	6.55006	11.3137	2.54001	160
DCs	0.3125	10.3125	0	161
Endothelial cells	53.1783	29.9225	22.7907	161
Macrophages	0.0974659	60.5263	0.0974659	161
Microglia	0	78.1609	0	161
Neurons	0	5	0	161
Pericytes	2.81124	0.401606	0	161
SC_M	0	3.10881	0	161
SC_NM	0.059515	1.59202	0	161
Tregs	0	0.896861	0	161
background	6.32676	11.7324	2.5214	161
DCs	0	11.875	0	162
Endothelial cells	51.3178	28.9147	20.6977	162
Macrophages	0	57.0175	0	162
Microglia	0	71.2644	0	162
Neurons	0	3.33333	0	162
Pericytes	1.20482	0.803213	0	162
SC_M	0.129534	1.94301	0	162
SC_NM	0.059515	1.66642	0	162
Tregs	0	2.69058	0	162
background	6.6524	11.6208	2.62374	162
DCs	0.625	8.4375	0.625	163
Endothelial cells	52.7907	30.4651	21.5504	163
Macrophages	0.194932	60.039	0.0974659	163
Microglia	0	74.7126	0	163
Neurons	0	5	0	163
Pericytes	3.21285	0.803213	0	163
SC_M	0.129534	2.97927	0	163
SC_NM	0	1.75569	0	163
Tregs	0	2.24215	0	163
background	6.04764	10.9416	2.21437	163
DCs	0	5.625	0	164
Endothelial cells	50.155	28.2946	18.9922	164
Macrophages	0	60.8187	0	164
Microglia	0	75.8621	0	164
Neurons	0	5	0	164
Pericytes	2.40964	0.803213	0	164
SC_M	0.129534	1.5544	0	164
SC_NM	0	1.87472	0	164
Tregs	0	2.24215	0	164
background	6.40119	11.0439	2.25158	164
DCs	0.3125	9.6875	0.3125	165
Endothelial cells	50.6202	29.7674	20.155	165
Macrophages	0.0974659	58.577	0.0974659	165
Microglia	0	67.8161	0	165
Neurons	0	1.66667	0	165
Pericytes	2.00803	0	0	165
SC_M	0	2.72021	0	165
SC_NM	0.0297575	1.69618	0	165
Tregs	0	2.69058	0	165
background	6.16859	11.6859	2.36323	165
DCs	0	8.75	0	166
Endothelial cells	52.1705	28.2171	19.5349	166
Macrophages	0	60.2339	0	166
Microglia	0	75.8621	0	166
Neurons	0	3.33333	0	166
Pericytes	3.21285	0.401606	0	166
SC_M	0	2.46114	0	166
SC_NM	0.0148787	2.11278	0	166
Tregs	0	2.24215	0	166
background	6.51284	11.537	2.73539	166
DCs	0.3125	12.1875	0.3125	167
Endothelial cells	53.3333	30	20.5426	167
Macrophages	0	59.9415	0	167
Microglia	0	77.0115	0	167
Neurons	0	8.33333	0	167
Pericytes	1.60643	0.803213	0	167
SC_M	0.129534	1.68394	0	167
SC_NM	0.0446362	1.85984	0	167
Tregs	0	2.24215	0	167
background	6.41049	11.3044	2.5214	167
DCs	0.3125	9.6875	0	168
Endothelial cells	53.7984	30.3101	21.7829	168
Macrophages	0.194932	60.4288	0.0974659	168
Microglia	0	77.0115	0	168
Neurons	0	1.66667	0	168
Pericytes	3.21285	0.401606	0	168
SC_M	0.129534	2.07254	0	168
SC_NM	0	1.66642	0	168
Tregs	0	3.13901	0	168
background	6.30815	10.9602	2.5214	168
DCs	0.3125	11.25	0	169
Endothelial cells	52.1705	29.2248	20.7752	169
Macrophages	0.194932	59.4542	0.194932	169
Microglia	0	74.7126	0	169
Neurons	0	11.6667	0	169
Pericytes	2.81124	0.401606	0	169
SC_M	0	2.84974	0	169
SC_NM	0.059515	2.06814	0	169
Tregs	0	2.69058	0	169
background	6.45702	11.323	2.43766	169
DCs	0	9.0625	0	170
Endothelial cells	53.1008	27.0543	18.9922	170
Macrophages	0	59.9415	0	170
Microglia	0	82.7586	0	170
Neurons	0	5	0	170
Pericytes	2.40964	0.401606	0	170
SC_M	0	3.36788	0	170
SC_NM	0.104151	1.71105	0	170
Tregs	0	4.4843	0	170
background	6.38258	11.3323	2.48418	170
DCs	0	10.3125	0	171
Endothelial cells	51.938	28.8372	21.1628	171
Macrophages	0	59.1618	0	171
Microglia	0	75.8621	0	171
Neurons	0	1.66667	0	171
Pericytes	1.20482	0.803213	0	171
SC_M	0	2.46114	0	171
SC_NM	0.059515	1.72593	0	171
Tregs	0	2.69058	0	171
background	6.01972	11.444	2.5214	171
DCs	0.3125	8.75	0.3125	172
Endothelial cells	50.5426	27.9845	19.6899	172
Macrophages	0.292398	59.2593	0.0974659	172
Microglia	0	71.2644	0	172
Neurons	0	1.66667	0	172
Pericytes	1.60643	0	0	172
SC_M	0.388601	1.94301	0	172
SC_NM	0.0297575	1.80033	0	172
Tregs	0	1.79372	0	172
background	6.41049	11.5091	2.48418	172
DCs	0.3125	9.6875	0	173
Endothelial cells	51.8605	29.4574	20.4651	173
Macrophages	0	59.1618	0	173
Microglia	0	74.7126	0	173
Neurons	0	3.33333	0	173
Pericytes	2.81124	0.401606	0	173
SC_M	0.259067	1.5544	0	173
SC_NM	0.0297575	1.74081	0	173
Tregs	0	1.34529	0	173
background	6.20581	11.2765	2.37253	173
DCs	0.3125	9.6875	0	174
Endothelial cells	51.0078	27.0543	19.3798	174
Macrophages	0.0974659	61.4035	0.0974659	174
Microglia	0	82.7586	0	174
Neurons	0	11.6667	0	174
Pericytes	3.21285	0.401606	0	174
SC_M	0	2.07254	0	174
SC_NM	0.0297575	2.1723	0	174
Tregs	0	3.58744	0	174
background	6.31745	12.1046	2.41905	174
DCs	0	9.375	0	175
Endothelial cells	53.7209	29.1473	21.938	175
Macrophages	0.194932	61.2086	0	175
Microglia	0	73.5632	0	175
Neurons	0	5	0	175
Pericytes	2.40964	0	0	175
SC_M	0	1.81347	0	175
SC_NM	0.0446362	1.75569	0	175
Tregs	0	4.4843	0	175
background	6.48493	11.5277	2.49349	175
DCs	0.3125	10	0	176
Endothelial cells	52.0155	27.2868	19.7674	176
Macrophages	0.194932	60.2339	0.0974659	176
Microglia	0	75.8621	0	176
Neurons	0	5	0	176
Pericytes	3.21285	0	0	176
SC_M	0.129534	1.94301	0	176
SC_NM	0.0446362	2.11278	0	176
Tregs	0	1.34529	0	176
background	6.52214	11.4347	2.63305	176
DCs	0.3125	9.0625	0.3125	177
Endothelial cells	53.4109	30.155	22.0155	177
Macrophages	0.194932	62.1832	0.194932	177
Microglia	0	71.2644	0	177
Neurons	0	10	0	177
Pericytes	2.00803	0	0	177
SC_M	0.129534	2.97927	0	177
SC_NM	0.0446362	1.97887	0	177
Tregs	0	4.4843	0	177
background	6.58727	11.6766	2.60514	177
DCs	0.625	12.1875	0	178
Endothelial cells	51.3953	29.3023	20.8527	178
Macrophages	0.292398	61.0136	0.194932	178
Microglia	0	73.5632	0	178
Neurons	0	3.33333	0	178
Pericytes	1.20482	0	0	178
SC_M	0	2.72021	0	178
SC_NM	0.059515	1.99375	0	178
Tregs	0	1.79372	0	178
background	6.25233	11.4347	2.45627	178
DCs	0	7.1875	0	179
Endothelial cells	50.6977	25.969	17.8295	179
Macrophages	0.194932	60.5263	0.0974659	179
Microglia	0	78.1609	0	179
Neurons	0	5	0	179
Pericytes	2.81124	0.803213	0	179
SC_M	0.259067	1.5544	0	179
SC_NM	0.0297575	1.80033	0	179
Tregs	0	2.24215	0	179
background	7.08969	11.7324	2.79122	179
DCs	0.625	6.875	0.3125	180
Endothelial cells	51.5504	30.0775	21.0078	180
Macrophages	0.194932	56.4327	0.0974659	180
Microglia	0	67.8161	0	180
Neurons	0	3.33333	0	180
Pericytes	2.40964	0.401606	0	180
SC_M	0	1.94301	0	180
SC_NM	0.0297575	1.83008	0	180
Tregs	0	3.58744	0	180
background	6.4291	12.2162	2.56792	180
DCs	0.3125	9.0625	0	181
Endothelial cells	53.5659	27.907	20.3876	181
Macrophages	0.0974659	58.4795	0.0974659	181
Microglia	0	79.3103	0	181
Neurons	0	5	0	181
Pericytes	1.20482	0	0	181
SC_M	0.129534	1.94301	0	181
SC_NM	0.0148787	1.74081	0	181
Tregs	0	3.58744	0	181
background	6.40119	11.751	2.40045	181
DCs	0	10	0	182
Endothelial cells	51.938	27.7519	19.3023	182
Macrophages	0.194932	60.3314	0.194932	182
Microglia	0	80.4598	0	182
Neurons	0	1.66667	0	182
Pericytes	2.00803	1.20482	0	182
SC_M	0	2.33161	0	182
SC_NM	0.0297575	1.80033	0	182
Tregs	0	2.69058	0	182
background	6.33606	11.109	2.40975	182
DCs	0.625	6.875	0	183
Endothelial cells	52.0155	28.3721	21.3178	183
Macrophages	0.0974659	58.7719	0.0974659	183
Microglia	0	75.8621	0	183
Neurons	0	11.6667	0	183
Pericytes	2.81124	2.00803	0	183
SC_M	0.129534	2.84974	0	183
SC_NM	0.0148787	1.99375	0	183
Tregs	0	3.58744	0	183
background	6.48493	11.4068	2.49349	183
DCs	0	9.6875	0	184
Endothelial cells	51.938	28.4496	20.0775	184
Macrophages	0	58.4795	0	184
Microglia	0	73.5632	0	184
Neurons	0	5	0	184
Pericytes	2.40964	0	0	184
SC_M	0.129534	1.81347	0	184
SC_NM	0.0297575	1.99375	0	184
Tregs	0	5.38117	0	184
background	6.1872	11.3789	2.39114	184
DCs	0.3125	10	0.3125	185
Endothelial cells	52.5581	29.1473	20.155	185
Macrophages	0.292398	60.5263	0.194932	185
Microglia	0	78.1609	0	185
Neurons	0	6.66667	0	185
Pericytes	1.60643	0.803213	0	185
SC_M	0	2.20207	0	185
SC_NM	0.0446362	1.78545	0	185
Tregs	0	2.69058	0	185
background	6.98735	11.537	2.754	185
DCs	0	10.3125	0	186
Endothelial cells	53.4109	29.2248	21.3178	186
Macrophages	0.0974659	62.0858	0	186
Microglia	0	71.2644	0	186
Neurons	0	8.33333	0	186
Pericytes	2.00803	1.60643	0	186
SC_M	0	3.10881	0	186
SC_NM	0.059515	1.81521	0	186
Tregs	0	3.58744	0	186
background	6.43841	12.3	2.62374	186
DCs	0.625	6.25	0	187
Endothelial cells	50.8527	28.5271	20.155	187
Macrophages	0	59.4542	0	187
Microglia	0	80.4598	0	187
Neurons	0	1.66667	0	187
Pericytes	3.21285	1.60643	0	187
SC_M	0	2.59067	0	187
SC_NM	0.059515	1.77057	0	187
Tregs	0	0.896861	0	187
background	6.23372	11.2951	2.58653	187
DCs	0.9375	8.4375	0.9375	188
Endothelial cells	52.093	28.9922	20.2326	188
Macrophages	0	62.0858	0	188
Microglia	0	86.2069	0	188
Neurons	0	11.6667	0	188
Pericytes	0.803213	1.60643	0	188
SC_M	0	3.75648	0	188
SC_NM	0.0148787	2.24669	0	188
Tregs	0	3.13901	0	188
background	5.92668	11.9278	2.44697	188
DCs	0.3125	9.6875	0.3125	189
Endothelial cells	50.0775	30.155	20.8527	189
Macrophages	0.389864	60.7212	0.389864	189
Microglia	0	82.7586	0	189
Neurons	0	3.33333	0	189
Pericytes	2.40964	0.803213	0	189
SC_M	0	3.10881	0	189
SC_NM	0.0297575	1.90448	0	189
Tregs	0	1.79372	0	189
background	6.39189	11.4719	2.40975	189
DCs	0.3125	9.6875	0.3125	190
Endothelial cells	50.3101	26.5116	18.2171	190
Macrophages	0	60.3314	0	190
Microglia	0	71.2644	0	190
Neurons	0	10	0	190
Pericytes	3.21285	0	0	190
SC_M	0	2.46114	0	190
SC_NM	0.0297575	2.32108	0	190
Tregs	0	3.13901	0	190
background	6.10346	11.1277	2.40045	190
DCs	0	11.875	0	191
Endothelial cells	53.4884	29.3023	20.2326	191
Macrophages	0.0974659	59.6491	0	191
Microglia	0	71.2644	0	191
Neurons	0	3.33333	0	191
Pericytes	0.401606	0.401606	0	191
SC_M	0	3.36788	0	191
SC_NM	0.0446362	2.00863	0	191
Tregs	0	3.58744	0	191
background	6.57797	11.5091	2.40045	191
DCs	0.3125	9.0625	0	192
Endothelial cells	52.093	29.4574	21.7829	192
Macrophages	0	59.7466	0	192
Microglia	0	73.5632	0	192
Neurons	0	8.33333	0	192
Pericytes	2.40964	0.401606	0	192
SC_M	0.259067	2.84974	0	192
SC_NM	0.059515	2.03839	0	192
Tregs	0	3.13901	0	192
background	6.29885	10.4019	2.16785	192
DCs	0.625	9.0625	0.3125	193
Endothelial cells	52.6357	30.2326	21.2403	193
Macrophages	0	60.4288	0	193
Microglia	0	73.5632	0	193
Neurons	0	3.33333	0	193
Pericytes	3.21285	1.20482	0	193
SC_M	0.259067	2.59067	0	193
SC_NM	0.0892724	1.65154	0	193
Tregs	0	3.13901	0	193
background	6.28024	11.2021	2.5307	193
DCs	0	12.8125	0	194
Endothelial cells	54.4186	28.6822	21.938	194
Macrophages	0.0974659	62.3782	0.0974659	194
Microglia	0	74.7126	0	194
Neurons	0	10	0	194
Pericytes	2.00803	0.803213	0	194
SC_M	0.129534	2.59067	0	194
SC_NM	0.0446362	2.00863	0	194
Tregs	0	2.69058	0	194
background	6.60588	11.6394	2.79122	194
DCs	0	11.875	0	195
Endothelial cells	52.4806	30	21.1628	195
Macrophages	0	59.6491	0	195
Microglia	0	72.4138	0	195
Neurons	0	3.33333	0	195
Pericytes	1.20482	0.401606	0	195
SC_M	0	2.07254	0	195
SC_NM	0.0892724	1.72593	0	195
Tregs	0	4.03587	0	195
background	6.55006	11.6952	2.67957	195
DCs	0.3125	9.6875	0	196
Endothelial cells	53.3333	30.3101	21.938	196
Macrophages	0.194932	59.0643	0.194932	196
Microglia	0	79.3103	0	196
Neurons	0	11.6667	0	196
Pericytes	1.60643	0.401606	0	196
SC_M	0.259067	3.36788	0	196
SC_NM	0.0743937	1.81521	0	196
Tregs	0	3.58744	0	196
background	6.6524	11.8162	2.68887	196
DCs	0	10.3125	0	197
Endothelial cells	52.093	27.4419	20.9302	197
Macrophages	0	61.7934	0	197
Microglia	0	77.0115	0	197
Neurons	0	5	0	197
Pericytes	2.40964	0	0	197
SC_M	0	2.46114	0	197
SC_NM	0.059515	1.65154	0	197
Tregs	0	3.13901	0	197
background	6.44771	11.1463	2.61444	197
DCs	0.625	11.25	0.625	198
Endothelial cells	52.4031	30.4651	22.4031	198
Macrophages	0.0974659	58.2846	0	198
Microglia	0	75.8621	0	198
Neurons	0	1.66667	0	198
Pericytes	0.803213	0.803213	0	198
SC_M	0.129534	2.46114	0	198
SC_NM	0.0148787	1.90448	0	198
Tregs	0	2.24215	0	198
background	5.98251	11.23	2.36323	198
DCs	0	10	0	199
Endothelial cells	53.1008	28.062	19.6124	199
Macrophages	0	56.7251	0	199
Microglia	0	80.4598	0	199
Neurons	0	5	0	199
Pericytes	2.40964	0	0	199
SC_M	0	2.20207	0	199
SC_NM	0	1.75569	0	199
Tregs	0	2.69058	0	199
background	6.55936	11.2951	2.44697	199
DCs	0.3125	9.6875	0.3125	200
Endothelial cells	52.5581	27.3643	20.2326	200
Macrophages	0	59.4542	0	200
Microglia	0	66.6667	0	200
Neurons	0	1.66667	0	200
Pericytes	2.00803	0.401606	0	200
SC_M	0	2.72021	0	200
SC_NM	0.0446362	1.93424	0	200
Tregs	0	2.24215	0	200
[truncated: 98,001 more rows]

## Sheet: Figure_3e_AME_boxplot_source_da
Author_Class_Curated	mean_Lepr_thr	mean_Adrb2_thr	mean_co_ocur	iter
background	0.74378	1.79533	0.0512952	1
background	1.00026	1.69274	0.0769428	2
background	0.948961	1.87227	0.0256476	3
background	1.00026	2.00051	0.0769428	4
background	0.974609	2.02616	0.0256476	5
background	0.923314	1.71839	0.153886	6
background	0.769428	1.92357	0.0256476	7
background	1.00026	1.64145	0.0256476	8
background	0.74378	2.07746	0.0256476	9
background	0.923314	2.1031	0	10
background	0.948961	1.82098	0.128238	11
background	0.872018	1.66709	0.0512952	12
background	0.974609	1.76968	0.0769428	13
background	0.974609	2.18005	0.0769428	14
background	0.923314	1.74404	0.0512952	15
background	0.74378	1.51321	0.0256476	16
background	1.17979	1.6158	0.0512952	17
background	0.897666	1.64145	0.0256476	18
background	1.15414	1.59015	0.0256476	19
background	0.769428	1.71839	0.0256476	20
background	0.948961	1.76968	0.0769428	21
background	1.30803	2.02616	0	22
background	0.820723	1.5645	0.0512952	23
background	0.692485	1.89792	0.10259	24
background	1.0772	1.89792	0.0256476	25
background	1.0259	2.05181	0	26
background	1.10285	1.35932	0.0512952	27
background	0.74378	1.92357	0.0256476	28
background	0.974609	1.66709	0.0256476	29
background	0.948961	2.12875	0.0769428	30
background	1.05155	1.64145	0.10259	31
background	1.17979	1.76968	0.0256476	32
background	0.872018	2.07746	0.10259	33
background	0.795076	1.69274	0.0512952	34
background	0.948961	2.05181	0.0512952	35
background	0.923314	1.71839	0.0512952	36
background	0.974609	1.69274	0.0769428	37
background	0.872018	1.94922	0.0512952	38
background	0.872018	1.38497	0.0256476	39
background	1.0259	1.94922	0	40
background	0.923314	1.87227	0	41
background	0.795076	1.82098	0.0256476	42
background	0.897666	1.89792	0.0256476	43
background	0.948961	1.66709	0.10259	44
background	1.0259	1.71839	0.0512952	45
background	0.923314	1.82098	0.0256476	46
background	0.820723	1.64145	0.0256476	47
background	1.10285	1.6158	0.0512952	48
background	0.64119	2.1031	0.0512952	49
background	1.05155	1.92357	0.128238	50
background	0.974609	1.20544	0.0256476	51
background	0.974609	1.74404	0.0769428	52
background	0.948961	2.05181	0.128238	53
background	0.74378	1.71839	0.0256476	54
background	0.846371	1.82098	0.0512952	55
background	0.692485	1.5645	0.0256476	56
background	0.846371	1.59015	0.0256476	57
background	1.0772	2.00051	0.0769428	58
background	0.872018	1.84663	0.0769428	59
background	0.846371	2.02616	0.0256476	60
background	0.872018	1.84663	0.128238	61
background	1.05155	1.43627	0.10259	62
background	0.923314	1.84663	0.0256476	63
background	0.795076	1.74404	0.0512952	64
background	1.12849	1.89792	0.0512952	65
background	0.974609	1.51321	0.10259	66
background	0.692485	2.00051	0.0769428	67
background	1.15414	1.84663	0.0769428	68
background	1.05155	1.71839	0.0512952	69
background	0.692485	1.59015	0	70
background	0.820723	1.35932	0	71
background	0.948961	1.5645	0.0256476	72
background	1.10285	1.48756	0.10259	73
background	0.74378	1.89792	0.0512952	74
background	0.692485	1.74404	0.0256476	75
background	0.872018	1.84663	0.0769428	76
background	0.923314	1.76968	0	77
background	0.923314	1.66709	0.0769428	78
background	1.28238	1.94922	0.0769428	79
background	0.74378	1.66709	0.0256476	80
background	0.872018	1.97487	0.0769428	81
background	0.872018	1.76968	0.0769428	82
background	0.872018	1.41062	0.0769428	83
background	0.769428	1.41062	0	84
background	0.74378	1.92357	0.0256476	85
background	1.10285	1.6158	0.0512952	86
background	0.74378	1.66709	0.0512952	87
background	1.05155	1.84663	0.0256476	88
background	0.74378	1.43627	0.0512952	89
background	0.948961	1.51321	0.0512952	90
background	1.35932	2.02616	0.128238	91
background	0.948961	1.94922	0.0256476	92
background	0.974609	1.69274	0.0256476	93
background	0.846371	1.51321	0.0512952	94
background	0.897666	1.48756	0.0256476	95
background	0.923314	1.84663	0.0769428	96
background	0.74378	1.74404	0.0769428	97
background	1.15414	1.79533	0.0256476	98
background	0.795076	1.51321	0	99
background	0.74378	1.71839	0.0256476	100
background	0.897666	1.74404	0.0512952	101
background	0.820723	2.05181	0.0256476	102
background	0.769428	1.69274	0.0769428	103
background	1.15414	2.12875	0.0512952	104
background	1.0772	1.35932	0.0769428	105
background	1.20544	1.66709	0.0769428	106
background	1.10285	1.82098	0.0256476	107
background	1.0259	2.05181	0.10259	108
background	0.692485	1.74404	0.0256476	109
background	0.820723	1.79533	0.0769428	110
background	0.923314	1.48756	0.0256476	111
background	0.718133	1.87227	0	112
background	1.00026	1.69274	0.0769428	113
background	1.05155	2.07746	0.0512952	114
background	0.795076	1.76968	0	115
background	0.974609	1.64145	0.10259	116
background	0.923314	1.79533	0.0512952	117
background	0.923314	1.97487	0.10259	118
background	1.17979	2.00051	0.10259	119
background	1.25673	2.05181	0.128238	120
background	1.00026	1.53886	0.0256476	121
background	1.0259	1.79533	0.0769428	122
background	0.795076	1.71839	0.0512952	123
background	0.769428	1.79533	0.0769428	124
background	0.872018	1.89792	0.0512952	125
background	1.00026	1.76968	0.0769428	126
background	0.974609	1.5645	0.0512952	127
background	1.28238	2.1031	0.128238	128
background	0.948961	1.84663	0	129
background	0.974609	2.1544	0.0512952	130
background	0.74378	1.84663	0.0256476	131
background	1.00026	1.87227	0.0256476	132
background	0.897666	1.71839	0.0256476	133
background	0.948961	1.79533	0	134
background	0.769428	1.79533	0.0512952	135
background	0.769428	1.71839	0.10259	136
background	0.923314	2.1031	0.0512952	137
background	1.00026	1.87227	0.0256476	138
background	1.12849	2.1544	0.0512952	139
background	0.923314	1.94922	0.10259	140
background	0.974609	1.82098	0.10259	141
background	1.15414	1.79533	0.0512952	142
background	0.948961	1.71839	0.0512952	143
background	1.12849	1.69274	0.0256476	144
background	0.897666	1.74404	0.0512952	145
background	0.820723	1.71839	0.0769428	146
background	0.923314	2.05181	0.0256476	147
background	1.05155	1.66709	0.0256476	148
background	1.17979	1.87227	0.0769428	149
background	0.820723	1.84663	0.10259	150
background	0.974609	2.05181	0.0512952	151
background	1.0772	1.71839	0.128238	152
background	0.769428	1.59015	0.0512952	153
background	0.795076	1.92357	0.0512952	154
background	0.820723	1.64145	0.0512952	155
background	1.12849	1.51321	0.0512952	156
background	1.00026	1.89792	0.0769428	157
background	0.923314	2.07746	0.0256476	158
background	0.795076	1.87227	0.0769428	159
background	1.12849	1.6158	0.0512952	160
background	0.564247	1.71839	0.0769428	161
background	0.846371	1.89792	0.0769428	162
background	0.769428	1.53886	0	163
background	0.795076	1.66709	0.0769428	164
background	0.820723	1.5645	0.0512952	165
background	0.846371	1.97487	0.0256476	166
background	0.769428	1.79533	0.0256476	167
background	0.948961	1.82098	0.0512952	168
background	0.718133	2.20569	0.0512952	169
background	1.00026	1.71839	0.0256476	170
background	1.05155	1.76968	0.0512952	171
background	0.666838	1.51321	0.0512952	172
background	1.0259	2.1031	0.0769428	173
background	0.820723	1.84663	0.10259	174
background	0.795076	1.92357	0	175
background	1.10285	1.76968	0.10259	176
background	0.923314	1.97487	0.0256476	177
background	0.974609	2.05181	0.0256476	178
background	0.897666	1.97487	0.0256476	179
background	1.10285	1.94922	0.153886	180
background	0.769428	1.94922	0.0256476	181
background	1.05155	1.84663	0.10259	182
background	0.897666	1.15414	0.0512952	183
background	0.897666	1.6158	0.0512952	184
background	1.00026	1.76968	0.0256476	185
background	1.0772	1.76968	0.0256476	186
background	1.43627	1.71839	0.10259	187
background	0.74378	1.46191	0.0256476	188
background	0.872018	1.5645	0.0256476	189
background	1.0772	1.51321	0.0256476	190
background	1.10285	1.6158	0.0256476	191
background	1.10285	1.76968	0.0256476	192
background	0.769428	1.92357	0.0512952	193
background	1.28238	1.82098	0.128238	194
background	0.948961	2.02616	0.10259	195
background	0.666838	1.79533	0	196
background	1.0259	1.43627	0.0769428	197
background	1.00026	1.79533	0.0256476	198
background	0.923314	1.79533	0.0769428	199
background	1.0259	1.82098	0.0512952	200
background	0.74378	1.71839	0.0256476	201
background	0.948961	1.69274	0	202
background	0.974609	1.51321	0.0256476	203
background	0.872018	1.46191	0.0512952	204
background	0.948961	1.84663	0.0769428	205
background	1.0772	2.00051	0.0256476	206
background	0.872018	1.87227	0.0256476	207
background	0.872018	1.84663	0.10259	208
background	1.33368	1.82098	0	209
background	0.872018	2.28264	0.0256476	210
background	0.897666	1.5645	0.0769428	211
background	0.846371	1.87227	0.0769428	212
background	0.948961	1.74404	0.0256476	213
background	1.15414	1.97487	0.0769428	214
background	1.10285	1.87227	0.0256476	215
background	1.05155	2.05181	0.0769428	216
background	0.923314	2.1544	0.0769428	217
background	0.974609	1.76968	0.0512952	218
background	0.846371	1.53886	0.10259	219
background	1.0259	2.25699	0.10259	220
background	0.974609	1.46191	0.0512952	221
background	1.0772	2.05181	0.128238	222
background	0.692485	1.66709	0.0256476	223
background	0.897666	2.12875	0.0769428	224
background	0.923314	2.02616	0.0769428	225
background	1.05155	1.41062	0.0769428	226
background	0.974609	2.02616	0.10259	227
background	0.923314	2.07746	0.0256476	228
background	1.0772	1.92357	0.0512952	229
background	0.795076	1.66709	0.10259	230
background	0.897666	1.69274	0	231
background	0.948961	1.74404	0.0512952	232
background	0.74378	1.51321	0.0769428	233
background	0.897666	1.92357	0.0769428	234
background	0.974609	1.74404	0.0512952	235
background	0.872018	1.82098	0.0256476	236
background	0.948961	1.94922	0.0769428	237
background	1.0772	2.02616	0.0256476	238
background	1.23108	1.48756	0.0256476	239
background	0.769428	1.66709	0.0512952	240
background	1.00026	1.87227	0.0512952	241
background	1.0259	2.18005	0.0512952	242
background	0.974609	1.48756	0.0769428	243
background	0.666838	1.74404	0.0512952	244
background	1.17979	1.6158	0.0512952	245
background	0.948961	1.30803	0.0256476	246
background	0.923314	1.71839	0	247
background	0.974609	2.05181	0.0256476	248
background	0.923314	1.69274	0.0769428	249
background	1.15414	1.64145	0.0256476	250
background	0.74378	1.76968	0.128238	251
background	0.820723	1.74404	0.0512952	252
background	0.846371	1.66709	0.0769428	253
background	0.872018	1.97487	0.0256476	254
background	0.846371	1.66709	0.0512952	255
background	1.0259	1.82098	0.10259	256
background	0.820723	1.51321	0.10259	257
background	1.23108	1.94922	0.153886	258
background	0.923314	1.59015	0	259
background	0.820723	1.87227	0.10259	260
background	1.0772	1.82098	0.128238	261
background	0.974609	1.6158	0.0256476	262
background	0.897666	1.48756	0.0512952	263
background	1.0259	1.66709	0.0512952	264
background	0.74378	1.89792	0.0256476	265
background	0.948961	1.84663	0	266
background	0.923314	2.1544	0	267
background	0.795076	1.46191	0	268
background	1.00026	2.05181	0.0512952	269
background	1.00026	2.05181	0.0256476	270
background	0.897666	2.00051	0.153886	271
background	0.897666	1.89792	0.0769428	272
background	1.00026	1.64145	0.0512952	273
background	0.974609	1.76968	0.10259	274
background	0.974609	2.1031	0.0256476	275
background	0.666838	1.43627	0.0769428	276
background	0.795076	1.87227	0.0256476	277
background	0.974609	1.35932	0.0512952	278
background	0.948961	1.92357	0.128238	279
background	1.20544	1.69274	0.0512952	280
background	0.974609	2.1544	0.10259	281
background	0.974609	1.66709	0.0769428	282
background	1.0772	2.18005	0.128238	283
background	1.10285	1.79533	0.10259	284
background	1.10285	1.64145	0.10259	285
background	0.795076	1.79533	0.0769428	286
background	0.795076	2.18005	0.0769428	287
background	1.00026	2.1031	0.153886	288
background	0.820723	1.76968	0.0256476	289
background	1.15414	1.84663	0.0512952	290
background	0.897666	1.64145	0.0769428	291
background	1.30803	1.69274	0.0256476	292
background	0.872018	2.33393	0.0256476	293
background	1.05155	1.66709	0.0769428	294
background	0.615542	1.53886	0.0256476	295
background	0.897666	1.94922	0	296
background	0.872018	1.69274	0.0256476	297
background	0.795076	1.66709	0.0256476	298
background	0.974609	1.59015	0.0256476	299
background	1.05155	1.6158	0.0769428	300
background	0.897666	1.89792	0.0256476	301
background	1.05155	1.84663	0.10259	302
background	0.974609	1.53886	0.0256476	303
background	0.795076	1.35932	0.0256476	304
background	1.05155	2.30828	0.0769428	305
background	0.897666	1.87227	0.0256476	306
background	1.05155	2.25699	0.10259	307
background	0.948961	2.23134	0.0769428	308
background	1.0772	1.6158	0.0769428	309
background	0.820723	1.82098	0.0769428	310
background	0.923314	1.71839	0.0256476	311
background	0.974609	1.69274	0.0769428	312
background	0.872018	1.97487	0.0256476	313
background	0.923314	1.64145	0.0256476	314
background	0.74378	1.46191	0.0256476	315
background	1.00026	2.1544	0.128238	316
background	0.692485	1.74404	0.10259	317
background	0.923314	1.94922	0.0256476	318
background	0.769428	1.74404	0.0256476	319
background	0.795076	1.69274	0.0256476	320
background	1.17979	1.51321	0.0256476	321
background	1.15414	1.97487	0.128238	322
background	0.615542	2.05181	0.0512952	323
background	1.05155	1.94922	0.10259	324
background	1.05155	1.71839	0.0769428	325
background	0.846371	1.64145	0.0256476	326
background	1.20544	1.79533	0.0256476	327
background	1.28238	1.84663	0.0256476	328
background	0.897666	1.5645	0	329
background	1.15414	1.74404	0.0512952	330
background	1.10285	1.48756	0.0512952	331
background	0.846371	1.38497	0	332
background	0.923314	1.71839	0	333
background	1.12849	1.89792	0	334
background	0.692485	1.48756	0.0512952	335
background	0.897666	2.07746	0.10259	336
background	1.15414	1.74404	0.0256476	337
background	1.05155	2.07746	0.0769428	338
background	0.974609	1.59015	0.0512952	339
background	0.974609	1.64145	0.0256476	340
background	1.12849	1.5645	0.0769428	341
background	0.666838	1.97487	0.0512952	342
background	1.0259	1.89792	0.0769428	343
background	1.0259	1.76968	0.10259	344
background	1.05155	1.51321	0.0769428	345
background	1.05155	1.74404	0	346
background	0.820723	1.92357	0.0256476	347
background	1.00026	1.79533	0.0512952	348
background	1.05155	1.66709	0.0256476	349
background	0.795076	1.30803	0.0256476	350
background	0.974609	1.89792	0.0256476	351
background	1.10285	1.64145	0	352
background	1.0772	1.59015	0.10259	353
background	1.0772	1.69274	0.0769428	354
background	0.897666	1.69274	0.0769428	355
background	1.10285	1.89792	0.0256476	356
background	1.23108	1.94922	0.0512952	357
background	0.948961	1.46191	0.10259	358
background	1.10285	1.94922	0.0512952	359
background	0.948961	2.07746	0.0769428	360
background	0.795076	1.23108	0	361
background	1.12849	1.94922	0.0256476	362
background	0.820723	1.46191	0.0512952	363
background	1.0259	2.07746	0.0256476	364
background	1.10285	2.07746	0.0256476	365
background	1.00026	2.02616	0.0769428	366
background	0.564247	2.00051	0.0256476	367
background	0.820723	1.71839	0.0256476	368
background	0.948961	1.38497	0.0769428	369
background	0.820723	2.07746	0.0512952	370
background	1.00026	1.64145	0.0256476	371
background	0.974609	1.74404	0.0512952	372
background	0.948961	1.74404	0.10259	373
background	0.64119	1.84663	0.0256476	374
background	0.795076	1.30803	0.0512952	375
background	1.00026	1.71839	0.0769428	376
background	1.00026	1.92357	0.0512952	377
background	1.0259	1.94922	0.0512952	378
background	1.0259	1.79533	0.128238	379
background	1.12849	2.23134	0.0769428	380
background	1.0259	1.82098	0.0512952	381
background	1.0772	1.79533	0.10259	382
background	0.872018	1.64145	0.0256476	383
background	1.0772	1.35932	0.0512952	384
background	0.769428	1.94922	0.10259	385
background	0.897666	1.53886	0.0256476	386
background	0.615542	1.66709	0.0512952	387
background	0.820723	1.64145	0.0256476	388
background	1.05155	1.94922	0.0769428	389
background	0.948961	2.07746	0.0256476	390
background	1.0259	1.84663	0.0769428	391
background	0.872018	1.64145	0.0256476	392
background	0.64119	1.59015	0.0769428	393
background	0.923314	1.5645	0.0769428	394
background	0.846371	1.87227	0.0512952	395
background	0.795076	1.82098	0	396
background	0.795076	1.82098	0.10259	397
background	1.00026	2.05181	0.0512952	398
background	0.820723	1.59015	0	399
background	1.15414	1.41062	0.0256476	400
background	0.974609	1.64145	0	401
background	1.33368	1.97487	0.0769428	402
background	0.923314	1.71839	0.0769428	403
background	0.948961	1.51321	0	404
background	0.820723	1.5645	0	405
background	1.30803	2.02616	0.0512952	406
background	0.846371	2.02616	0	407
background	0.846371	1.6158	0.0256476	408
background	0.974609	1.84663	0.0512952	409
background	0.718133	1.41062	0.0256476	410
background	0.820723	1.5645	0.0769428	411
background	0.923314	1.92357	0.0256476	412
background	1.10285	1.76968	0.0512952	413
background	0.923314	1.82098	0.0769428	414
background	1.23108	1.92357	0.0512952	415
background	1.17979	2.23134	0.0769428	416
background	1.0259	1.94922	0.0512952	417
background	0.923314	1.48756	0.0769428	418
background	0.974609	1.69274	0.153886	419
background	0.974609	1.5645	0.0512952	420
background	1.0772	1.74404	0.0512952	421
background	1.15414	1.74404	0.179533	422
background	0.692485	1.92357	0	423
background	0.846371	1.84663	0.0769428	424
background	0.769428	1.64145	0.0769428	425
background	0.769428	1.66709	0.0256476	426
background	0.923314	1.87227	0.0769428	427
background	0.948961	1.82098	0.0769428	428
background	1.00026	1.82098	0.0256476	429
background	1.0772	1.5645	0.0512952	430
background	0.795076	1.5645	0	431
background	0.820723	1.84663	0.0769428	432
background	1.0259	2.05181	0.128238	433
background	1.10285	2.48782	0.0512952	434
background	1.0259	1.82098	0.0512952	435
background	0.974609	1.87227	0	436
background	0.846371	1.82098	0.0512952	437
background	0.948961	1.53886	0.0769428	438
background	0.923314	1.79533	0.0256476	439
background	1.00026	1.87227	0.0512952	440
background	1.10285	2.18005	0.0512952	441
background	0.923314	1.64145	0.0512952	442
background	1.20544	2.07746	0.153886	443
background	1.0259	1.87227	0.0512952	444
background	0.872018	1.92357	0.0256476	445
background	0.846371	1.87227	0.10259	446
background	1.15414	1.87227	0.0512952	447
background	0.74378	1.87227	0.0256476	448
background	0.795076	1.87227	0	449
background	0.820723	1.53886	0.0256476	450
background	1.10285	1.51321	0.0512952	451
background	1.0772	1.74404	0.0512952	452
background	0.666838	1.64145	0.0512952	453
background	1.00026	2.20569	0.0769428	454
background	0.897666	1.74404	0.0512952	455
background	0.846371	1.94922	0.0769428	456
background	1.17979	2.07746	0.0769428	457
background	0.923314	1.71839	0.10259	458
background	0.820723	1.66709	0.0256476	459
background	0.897666	1.82098	0	460
background	1.0259	1.79533	0.0256476	461
background	1.0772	1.79533	0.0769428	462
background	0.820723	1.84663	0.10259	463
background	1.00026	1.79533	0.0256476	464
background	0.948961	1.69274	0	465
background	0.846371	1.38497	0.0512952	466
background	0.897666	1.59015	0.0256476	467
background	0.923314	1.92357	0.0512952	468
background	0.769428	1.74404	0.0256476	469
background	0.923314	1.59015	0.0512952	470
background	0.846371	1.92357	0.0769428	471
background	0.692485	1.64145	0.0512952	472
background	1.05155	2.20569	0.0512952	473
background	0.897666	1.64145	0.0512952	474
background	1.35932	1.89792	0.128238	475
background	1.23108	2.02616	0.0769428	476
background	0.872018	1.82098	0.0769428	477
background	0.846371	1.89792	0	478
background	0.923314	1.76968	0.0256476	479
background	0.846371	1.66709	0.0256476	480
background	1.12849	2.23134	0.0769428	481
background	1.0259	1.97487	0	482
background	1.15414	1.64145	0.128238	483
background	1.0259	1.69274	0.0256476	484
background	0.923314	1.74404	0.0512952	485
background	0.948961	1.23108	0	486
background	0.872018	1.76968	0.0512952	487
background	1.35932	1.82098	0.128238	488
background	1.05155	1.46191	0.0512952	489
background	0.948961	1.92357	0.0512952	490
background	0.769428	1.71839	0.0512952	491
background	0.666838	1.87227	0.0512952	492
background	0.769428	1.69274	0.0256476	493
background	0.795076	1.41062	0	494
background	0.820723	1.84663	0.0512952	495
background	0.820723	1.25673	0	496
background	0.872018	1.74404	0.0256476	497
background	0.795076	2.18005	0.0512952	498
background	0.795076	1.89792	0.0256476	499
background	0.872018	1.71839	0.0256476	500
background	1.15414	1.89792	0.0512952	501
background	1.0772	1.12849	0.0256476	502
background	0.846371	1.82098	0.0256476	503
background	0.718133	2.18005	0.0769428	504
background	1.12849	1.38497	0.10259	505
background	0.948961	1.82098	0.0256476	506
background	1.00026	1.79533	0.0512952	507
background	0.897666	1.6158	0.0769428	508
background	0.974609	1.71839	0.0769428	509
background	1.00026	2.1544	0.10259	510
background	0.974609	1.66709	0.10259	511
background	0.769428	1.92357	0.0512952	512
background	0.820723	1.79533	0	513
background	1.00026	1.5645	0	514
background	0.974609	1.76968	0	515
background	1.23108	1.79533	0.153886	516
background	0.846371	2.05181	0.0256476	517
background	1.05155	1.82098	0.0769428	518
background	0.923314	1.89792	0.0512952	519
background	1.12849	1.48756	0.0512952	520
background	0.846371	1.59015	0.0769428	521
background	0.948961	1.5645	0.0512952	522
background	0.718133	1.89792	0.0256476	523
background	1.12849	1.5645	0.0256476	524
background	1.15414	1.30803	0.0769428	525
background	1.0259	2.00051	0.0512952	526
background	0.948961	1.43627	0.0256476	527
background	0.897666	1.64145	0.0769428	528
background	0.974609	1.6158	0.0512952	529
background	0.589895	1.66709	0	530
background	0.974609	1.76968	0.0512952	531
background	0.872018	1.53886	0	532
background	0.666838	2.20569	0.10259	533
background	1.0259	1.69274	0.128238	534
background	0.923314	1.59015	0.0512952	535
background	0.923314	1.64145	0.0512952	536
background	0.923314	2.1031	0.0512952	537
background	0.948961	2.02616	0.0256476	538
background	1.0259	1.84663	0.0256476	539
background	0.718133	1.84663	0.0256476	540
background	1.10285	1.82098	0.0512952	541
background	0.923314	1.82098	0.0256476	542
background	0.923314	1.28238	0.0256476	543
background	0.923314	1.46191	0.0256476	544
background	0.948961	1.64145	0.0512952	545
background	1.0772	2.1031	0.10259	546
background	0.846371	2.00051	0.0512952	547
background	0.795076	1.82098	0.0769428	548
background	0.948961	2.05181	0.0769428	549
background	0.872018	1.97487	0.0512952	550
background	0.795076	1.5645	0.0256476	551
background	0.923314	2.1031	0.0256476	552
background	0.897666	1.66709	0.128238	553
background	0.74378	1.53886	0.0256476	554
background	1.10285	1.71839	0.0512952	555
background	0.64119	2.18005	0.0512952	556
background	1.10285	2.20569	0.0512952	557
background	1.15414	1.94922	0.0769428	558
background	0.974609	1.76968	0.0256476	559
background	0.948961	1.71839	0.0256476	560
background	0.897666	1.84663	0.0256476	561
background	0.795076	2.1031	0.0512952	562
background	0.897666	1.89792	0.0512952	563
background	0.769428	1.6158	0.0512952	564
background	0.846371	1.33368	0.0512952	565
background	0.718133	1.94922	0.10259	566
background	1.05155	1.41062	0.0256476	567
background	1.0772	2.00051	0.0769428	568
background	0.820723	1.66709	0.0512952	569
background	0.74378	1.94922	0.0512952	570
background	1.05155	1.97487	0.0256476	571
background	0.923314	1.82098	0.10259	572
background	0.974609	1.84663	0.0256476	573
background	1.12849	2.02616	0.10259	574
background	0.872018	1.41062	0	575
background	0.769428	1.51321	0	576
background	1.00026	1.66709	0.10259	577
background	1.12849	2.1031	0.0512952	578
background	1.05155	1.59015	0.0512952	579
background	0.769428	2.12875	0.0256476	580
background	0.718133	1.74404	0.10259	581
background	0.769428	2.20569	0	582
background	0.974609	1.76968	0.10259	583
background	0.974609	1.76968	0.0512952	584
background	0.948961	1.74404	0.10259	585
background	0.692485	1.64145	0	586
background	1.0259	2.05181	0.0769428	587
background	0.820723	1.84663	0.0512952	588
background	1.00026	1.64145	0.0512952	589
background	1.00026	1.41062	0	590
background	1.15414	1.89792	0.0769428	591
background	0.948961	1.74404	0.0769428	592
background	1.05155	1.48756	0.0256476	593
background	1.12849	1.92357	0.0512952	594
background	1.10285	1.89792	0.10259	595
background	1.33368	2.02616	0.0769428	596
background	0.897666	1.35932	0	597
background	1.05155	1.89792	0.0769428	598
background	1.0772	1.97487	0	599
background	0.846371	2.07746	0.0256476	600
background	0.64119	1.97487	0	601
background	0.974609	1.53886	0.0256476	602
background	0.872018	1.6158	0	603
background	0.769428	1.48756	0.0769428	604
background	0.974609	1.92357	0.128238	605
background	1.0259	2.00051	0.128238	606
background	0.692485	1.59015	0	607
background	0.974609	1.12849	0.0512952	608
background	0.897666	1.66709	0.0256476	609
background	1.0772	2.59041	0.0256476	610
background	0.820723	1.5645	0.0512952	611
background	1.05155	1.53886	0.0256476	612
background	0.769428	2.23134	0	613
background	0.897666	1.66709	0.0512952	614
background	1.0259	1.79533	0.0256476	615
background	0.974609	2.12875	0.0256476	616
background	1.0259	2.12875	0.0769428	617
background	0.769428	1.89792	0.0769428	618
background	0.846371	1.89792	0.0512952	619
background	0.923314	1.69274	0.0256476	620
background	0.769428	1.71839	0.0512952	621
background	0.948961	1.82098	0.0769428	622
background	0.769428	1.51321	0.0512952	623
background	0.948961	1.38497	0	624
background	0.769428	1.97487	0.10259	625
background	0.897666	1.53886	0.0256476	626
background	1.30803	1.92357	0.0769428	627
background	0.872018	1.79533	0.128238	628
background	0.820723	1.76968	0	629
background	0.692485	1.66709	0.0512952	630
background	1.25673	1.5645	0.0512952	631
background	1.12849	1.79533	0.0769428	632
background	0.974609	1.6158	0.128238	633
background	0.795076	1.71839	0.0256476	634
background	0.897666	1.94922	0	635
background	0.897666	1.82098	0.0512952	636
background	1.0259	1.97487	0.10259	637
background	0.692485	1.92357	0.0256476	638
background	1.20544	1.79533	0.0769428	639
background	0.64119	1.53886	0.0256476	640
background	0.897666	1.59015	0.0256476	641
background	1.17979	1.87227	0.0769428	642
background	0.64119	1.69274	0.0256476	643
background	0.897666	2.12875	0.10259	644
background	0.948961	1.66709	0.0769428	645
background	0.923314	1.5645	0.0256476	646
background	0.872018	1.92357	0.0769428	647
background	1.0772	1.76968	0.10259	648
background	0.974609	1.69274	0.0769428	649
background	0.897666	1.71839	0	650
background	1.0259	2.1544	0.0256476	651
background	1.12849	1.84663	0.10259	652
background	1.0772	2.02616	0.0512952	653
background	0.795076	1.6158	0.0512952	654
background	0.948961	1.74404	0.0512952	655
background	1.00026	1.69274	0	656
background	1.20544	1.69274	0.0256476	657
background	0.820723	2.07746	0.0512952	658
background	0.897666	1.79533	0.0256476	659
background	0.820723	1.97487	0.0256476	660
background	0.74378	1.84663	0.0256476	661
background	0.948961	1.79533	0.10259	662
background	1.12849	1.76968	0.0769428	663
background	1.05155	1.79533	0.0769428	664
background	0.974609	1.66709	0.0512952	665
background	0.897666	1.59015	0	666
background	0.820723	1.74404	0.0512952	667
background	0.820723	1.76968	0.0769428	668
background	0.795076	1.79533	0.0512952	669
background	0.897666	1.28238	0	670
background	0.897666	1.5645	0.0256476	671
background	1.0259	1.5645	0.0256476	672
background	1.15414	1.43627	0.0512952	673
background	0.948961	1.69274	0.0512952	674
background	0.846371	1.92357	0.0256476	675
background	0.897666	1.5645	0	676
background	1.0259	1.97487	0.0512952	677
background	0.820723	1.59015	0	678
background	0.872018	1.35932	0.0769428	679
background	0.795076	1.69274	0.0512952	680
background	0.795076	1.84663	0.10259	681
background	1.15414	1.92357	0.10259	682
background	0.923314	1.92357	0.0512952	683
background	0.923314	1.84663	0.0256476	684
background	1.0772	2.35958	0.0769428	685
background	0.718133	1.59015	0	686
background	1.00026	1.87227	0.0512952	687
background	0.948961	1.84663	0	688
background	0.897666	1.69274	0.0512952	689
background	0.846371	1.92357	0.128238	690
background	1.00026	2.12875	0.10259	691
background	0.872018	1.76968	0.0512952	692
background	0.820723	1.48756	0.0512952	693
background	1.12849	1.38497	0.0769428	694
background	0.769428	1.5645	0.10259	695
background	0.820723	1.43627	0	696
background	0.974609	1.66709	0.0512952	697
background	1.25673	1.59015	0.128238	698
background	1.0259	1.64145	0.0256476	699
background	0.872018	1.69274	0.0769428	700
background	0.974609	1.92357	0.0256476	701
background	1.0772	1.84663	0.0512952	702
background	0.897666	1.74404	0.0512952	703
background	1.0772	2.07746	0.10259	704
background	0.846371	1.82098	0.0769428	705
background	1.0259	1.46191	0	706
background	0.820723	1.92357	0.10259	707
background	1.0259	1.74404	0.0769428	708
background	0.846371	1.43627	0.0769428	709
background	0.948961	1.71839	0.0512952	710
background	1.0772	1.97487	0.179533	711
background	0.74378	1.84663	0	712
background	0.820723	1.89792	0.128238	713
background	0.923314	2.25699	0.0769428	714
background	0.820723	1.59015	0.0512952	715
background	0.974609	1.5645	0.0512952	716
background	0.718133	1.79533	0.0769428	717
background	0.897666	1.76968	0.0256476	718
background	1.0259	2.1544	0.0256476	719
background	1.00026	1.6158	0.0512952	720
background	1.00026	1.82098	0.0769428	721
background	1.0259	1.84663	0.0256476	722
background	0.897666	1.76968	0.0512952	723
background	0.974609	1.53886	0.0256476	724
background	0.846371	2.1031	0	725
background	1.00026	1.97487	0.0512952	726
background	1.12849	1.89792	0	727
background	0.795076	1.84663	0.0512952	728
background	0.923314	1.59015	0.0256476	729
background	1.20544	1.53886	0.0512952	730
background	0.846371	2.1544	0.0769428	731
background	1.0772	1.5645	0.0256476	732
background	0.795076	1.69274	0.0769428	733
background	0.820723	1.82098	0.0256476	734
background	1.20544	1.48756	0	735
background	0.974609	2.00051	0.0512952	736
background	1.05155	2.33393	0.10259	737
background	0.897666	1.6158	0.0512952	738
background	1.12849	1.69274	0.0769428	739
background	0.974609	1.71839	0.0256476	740
background	0.846371	1.89792	0	741
background	1.12849	1.59015	0.0256476	742
background	1.0772	1.76968	0.0769428	743
background	1.0772	1.46191	0.0256476	744
background	0.974609	1.6158	0.0256476	745
background	1.35932	1.89792	0.128238	746
background	0.923314	1.79533	0.0256476	747
background	0.820723	2.1031	0.0256476	748
background	0.923314	2.28264	0.10259	749
background	1.12849	1.71839	0.0512952	750
background	0.74378	1.74404	0.0769428	751
background	0.74378	1.35932	0.0256476	752
background	1.12849	1.74404	0.0769428	753
background	1.0259	1.53886	0	754
background	1.35932	1.76968	0.0769428	755
background	1.00026	1.79533	0.10259	756
background	0.846371	1.69274	0.0769428	757
background	0.897666	1.71839	0.0512952	758
background	0.846371	2.02616	0.0769428	759
background	0.846371	2.02616	0.0769428	760
background	1.0259	2.12875	0.0512952	761
background	0.769428	2.6417	0	762
background	0.795076	1.46191	0.0769428	763
background	0.692485	1.6158	0.0256476	764
background	0.923314	1.71839	0.0769428	765
background	0.692485	2.05181	0.0512952	766
background	1.12849	1.84663	0.0769428	767
background	1.0772	1.28238	0.0256476	768
background	0.615542	2.12875	0.0512952	769
background	0.795076	2.51346	0.0769428	770
background	0.872018	1.59015	0.0256476	771
background	0.769428	2.00051	0.0256476	772
background	1.10285	2.02616	0.0512952	773
background	1.0259	2.35958	0.0769428	774
background	0.974609	1.43627	0.0256476	775
background	0.948961	1.92357	0.0512952	776
background	0.846371	1.82098	0.0512952	777
background	0.923314	2.1031	0.0769428	778
background	0.923314	1.71839	0.0512952	779
background	0.897666	2.05181	0.0769428	780
background	0.974609	1.84663	0.0769428	781
background	0.948961	1.87227	0	782
background	1.0259	1.79533	0.0256476	783
background	1.05155	1.89792	0.0256476	784
background	0.74378	1.74404	0	785
background	0.948961	1.53886	0.0769428	786
background	0.820723	1.33368	0.0769428	787
background	0.872018	1.48756	0.0256476	788
background	0.923314	2.1031	0	789
background	0.897666	1.69274	0.0256476	790
background	1.30803	1.92357	0.0512952	791
background	0.872018	2.05181	0.0256476	792
background	0.718133	1.69274	0.0512952	793
background	1.20544	1.51321	0.0769428	794
background	0.820723	2.41087	0	795
background	0.846371	1.82098	0.0512952	796
background	0.948961	1.59015	0.0256476	797
background	1.15414	1.59015	0	798
background	0.846371	1.92357	0.0769428	799
background	0.74378	1.84663	0	800
background	0.872018	1.66709	0.128238	801
background	0.872018	1.76968	0	802
background	1.05155	1.97487	0.0256476	803
background	0.718133	1.82098	0.0256476	804
background	0.897666	1.66709	0.0256476	805
background	0.769428	1.84663	0.0256476	806
background	1.05155	1.82098	0.0256476	807
background	0.974609	2.05181	0.0512952	808
background	0.923314	1.53886	0.0769428	809
background	1.0259	1.94922	0.0769428	810
background	1.05155	1.71839	0.10259	811
background	1.05155	2.1031	0.0769428	812
background	0.923314	1.51321	0.0512952	813
background	0.897666	1.87227	0.0512952	814
background	0.846371	1.33368	0.0256476	815
background	1.35932	1.89792	0.0769428	816
background	0.718133	1.79533	0.0256476	817
background	0.589895	1.82098	0	818
background	0.948961	1.69274	0.0769428	819
background	0.795076	1.94922	0.0769428	820
background	0.897666	1.92357	0.0512952	821
background	0.923314	1.82098	0.0512952	822
background	0.795076	1.71839	0.0256476	823
background	1.00026	1.76968	0.0769428	824
background	1.20544	1.76968	0.0512952	825
background	0.846371	1.94922	0.0256476	826
background	0.846371	1.92357	0.0512952	827
background	1.0772	1.89792	0.0512952	828
background	1.05155	1.79533	0.0256476	829
background	1.05155	1.66709	0.153886	830
background	1.00026	1.69274	0.0256476	831
background	0.846371	1.87227	0.0512952	832
background	0.666838	1.79533	0	833
background	1.05155	1.76968	0.0256476	834
background	0.948961	2.02616	0.0512952	835
background	1.0259	1.6158	0	836
background	1.12849	1.51321	0.128238	837
background	0.897666	1.66709	0.0769428	838
background	1.12849	1.89792	0.128238	839
background	1.10285	1.84663	0.0769428	840
background	0.923314	1.94922	0.0769428	841
background	0.846371	2.18005	0.0512952	842
background	0.846371	1.64145	0	843
background	0.820723	1.69274	0.0512952	844
background	1.17979	2.1544	0.0769428	845
background	0.846371	1.94922	0.0256476	846
background	0.948961	2.1544	0.0769428	847
background	0.820723	1.53886	0.0512952	848
background	0.846371	1.87227	0	849
background	1.33368	1.69274	0.10259	850
background	1.0772	1.84663	0	851
background	0.795076	1.74404	0.0256476	852
background	0.795076	1.69274	0.0256476	853
background	1.0259	1.76968	0.0769428	854
background	0.718133	1.53886	0	855
background	1.0259	1.71839	0.0256476	856
background	0.897666	1.94922	0.0769428	857
background	1.17979	1.5645	0.0512952	858
background	0.769428	1.89792	0.0769428	859
background	0.923314	1.53886	0.0512952	860
background	1.10285	1.5645	0.0512952	861
background	1.10285	1.94922	0	862
background	0.974609	1.84663	0.0769428	863
background	0.948961	2.1031	0.10259	864
background	0.846371	1.92357	0	865
background	0.820723	2.20569	0.10259	866
background	0.948961	1.64145	0.0512952	867
background	1.15414	2.30828	0.0769428	868
background	0.974609	1.97487	0.153886	869
background	0.820723	1.82098	0.0512952	870
background	0.820723	2.02616	0.10259	871
background	0.872018	2.05181	0.0512952	872
background	0.923314	1.84663	0.0512952	873
background	1.00026	1.84663	0.128238	874
background	0.846371	1.87227	0.0512952	875
background	0.974609	1.84663	0.10259	876
background	0.923314	1.94922	0.0512952	877
background	0.974609	1.74404	0.0512952	878
background	0.846371	2.1031	0.0512952	879
background	1.17979	1.79533	0.0256476	880
background	1.05155	1.87227	0.0769428	881
background	1.23108	1.71839	0.10259	882
background	1.10285	1.35932	0.0256476	883
background	0.923314	1.92357	0	884
background	0.897666	1.69274	0	885
background	1.12849	1.64145	0.128238	886
background	0.769428	1.28238	0.0512952	887
background	0.666838	1.82098	0.0512952	888
background	1.12849	1.23108	0	889
background	1.00026	1.6158	0.0256476	890
background	0.692485	1.74404	0.0769428	891
background	0.948961	1.84663	0.0512952	892
background	0.795076	1.76968	0.0769428	893
background	1.0259	1.76968	0.0512952	894
background	0.948961	1.84663	0.10259	895
background	0.820723	2.20569	0.0256476	896
background	0.948961	1.76968	0	897
background	0.897666	1.82098	0.0512952	898
background	1.10285	1.92357	0.0769428	899
background	0.769428	1.5645	0.0256476	900
background	0.769428	1.92357	0.0512952	901
background	1.15414	1.66709	0.0256476	902
background	0.872018	1.53886	0.0512952	903
background	0.74378	1.76968	0	904
background	0.872018	1.97487	0.0256476	905
background	0.846371	1.79533	0.10259	906
background	0.974609	1.97487	0	907
background	0.666838	1.6158	0.0256476	908
background	0.897666	2.1031	0	909
background	0.974609	1.94922	0.0512952	910
background	0.948961	2.05181	0.0256476	911
background	0.923314	2.02616	0.0769428	912
background	1.38497	1.79533	0.0256476	913
background	0.897666	2.1031	0.10259	914
background	0.974609	1.76968	0.0256476	915
background	0.872018	1.64145	0.0512952	916
background	1.0259	2.05181	0.128238	917
background	0.846371	1.87227	0.0769428	918
background	0.795076	2.1544	0.0512952	919
background	0.64119	1.87227	0.0256476	920
background	0.74378	1.74404	0	921
background	0.666838	1.92357	0.0256476	922
background	0.74378	1.84663	0.0512952	923
background	1.0259	1.89792	0.0769428	924
background	1.00026	1.87227	0.0769428	925
background	1.0259	1.6158	0.10259	926
background	0.872018	2.05181	0.128238	927
background	0.897666	1.53886	0.0256476	928
background	1.0772	1.64145	0	929
background	1.20544	1.48756	0.0512952	930
background	0.923314	1.59015	0.0512952	931
background	0.846371	1.82098	0.0769428	932
background	1.05155	1.48756	0.128238	933
background	1.28238	1.97487	0.0256476	934
background	0.948961	1.79533	0.0512952	935
background	0.923314	1.59015	0.0256476	936
background	0.666838	1.74404	0.0512952	937
background	1.28238	1.43627	0	938
background	1.05155	1.35932	0.0256476	939
background	1.00026	1.5645	0	940
background	0.795076	1.92357	0.153886	941
background	0.897666	2.02616	0	942
background	0.820723	1.71839	0	943
background	0.846371	1.51321	0.0512952	944
background	0.820723	1.92357	0	945
background	1.05155	2.00051	0.153886	946
background	1.05155	1.71839	0.0256476	947
background	1.17979	1.6158	0.0769428	948
background	0.872018	1.69274	0.0512952	949
background	0.615542	1.71839	0.10259	950
background	0.923314	1.66709	0.0256476	951
background	1.00026	2.00051	0.10259	952
background	1.33368	1.87227	0.10259	953
background	0.769428	1.69274	0.0512952	954
background	0.769428	1.53886	0.0256476	955
background	1.05155	1.94922	0.128238	956
background	0.974609	2.02616	0.10259	957
background	0.872018	1.69274	0.0256476	958
background	0.795076	1.92357	0.0256476	959
background	0.897666	1.82098	0.0512952	960
background	1.0259	1.82098	0.0512952	961
background	0.948961	2.02616	0.0512952	962
background	1.00026	1.48756	0.0256476	963
background	1.20544	1.87227	0.0256476	964
background	0.872018	1.41062	0.0512952	965
background	1.05155	1.5645	0.0512952	966
background	0.974609	2.05181	0.0256476	967
background	0.948961	1.79533	0.0256476	968
background	1.12849	1.53886	0	969
background	0.923314	1.66709	0.0769428	970
background	0.64119	1.84663	0	971
background	0.897666	1.74404	0.0769428	972
background	1.23108	1.66709	0.10259	973
background	0.820723	1.71839	0	974
background	0.846371	1.89792	0.0256476	975
background	1.05155	2.1031	0.10259	976
background	1.00026	1.69274	0	977
background	0.74378	1.69274	0	978
background	1.0259	2.05181	0.0769428	979
background	1.00026	2.02616	0.0512952	980
background	1.12849	1.76968	0.0769428	981
background	0.897666	1.59015	0.0769428	982
background	1.00026	1.69274	0.0256476	983
background	1.00026	1.97487	0.0512952	984
background	1.10285	1.53886	0.0256476	985
background	1.23108	1.5645	0.0256476	986
background	1.05155	1.74404	0.0512952	987
background	0.897666	1.48756	0.0256476	988
background	0.666838	1.69274	0.0256476	989
background	1.12849	1.79533	0.10259	990
background	0.820723	1.76968	0.0769428	991
background	1.30803	1.87227	0	992
background	0.974609	1.46191	0.0256476	993
background	0.974609	1.79533	0.0512952	994
background	0.769428	1.89792	0.0256476	995
background	0.846371	1.6158	0.0512952	996
background	1.00026	1.84663	0.0256476	997
background	1.05155	1.69274	0.0512952	998
background	0.795076	2.1031	0.0769428	999
background	1.0259	1.84663	0.10259	1000
background	1.05155	1.59015	0.0256476	1001
background	1.00026	1.5645	0.0256476	1002
background	1.10285	1.66709	0.0512952	1003
background	0.974609	1.76968	0.10259	1004
background	0.718133	1.46191	0.0256476	1005
background	1.05155	1.87227	0.0769428	1006
background	0.718133	1.87227	0.0769428	1007
background	0.795076	2.1031	0.0769428	1008
background	1.00026	1.51321	0.0769428	1009
background	0.795076	1.94922	0.0769428	1010
background	1.0259	1.69274	0.0512952	1011
background	0.718133	1.6158	0.0769428	1012
background	0.948961	1.6158	0.0769428	1013
background	1.05155	1.59015	0.0769428	1014
background	1.17979	2.00051	0.0512952	1015
background	1.0259	2.05181	0.0512952	1016
background	1.12849	1.74404	0.10259	1017
background	0.74378	2.18005	0	1018
background	0.923314	1.84663	0	1019
background	0.923314	1.46191	0.0256476	1020
background	0.948961	2.1544	0.128238	1021
background	1.0259	1.66709	0.0769428	1022
background	0.897666	1.92357	0	1023
background	0.897666	1.94922	0.0256476	1024
background	1.12849	2.05181	0.0512952	1025
background	0.948961	1.69274	0.0769428	1026
background	1.0259	1.38497	0.10259	1027
background	0.897666	1.76968	0	1028
background	0.692485	1.79533	0.10259	1029
background	1.0259	1.64145	0.0769428	1030
background	0.846371	1.76968	0.0256476	1031
background	1.0772	1.97487	0.179533	1032
background	0.666838	2.02616	0	1033
background	0.923314	1.71839	0.10259	1034
background	0.615542	1.87227	0	1035
background	0.769428	2.07746	0.0769428	1036
background	1.00026	1.71839	0.0769428	1037
background	1.23108	1.84663	0.128238	1038
background	1.05155	1.66709	0.10259	1039
background	0.923314	1.71839	0.0256476	1040
background	0.948961	1.74404	0.0256476	1041
background	0.795076	2.00051	0.0256476	1042
background	0.974609	1.79533	0.0512952	1043
background	0.718133	2.07746	0.10259	1044
background	1.12849	2.02616	0.0769428	1045
background	0.923314	1.94922	0.179533	1046
background	0.974609	1.71839	0.0512952	1047
background	0.820723	2.12875	0.0256476	1048
background	0.769428	1.97487	0.10259	1049
background	0.872018	2.07746	0	1050
background	0.718133	1.82098	0.0512952	1051
background	0.846371	1.87227	0	1052
background	1.00026	1.69274	0.10259	1053
background	0.795076	1.59015	0.0769428	1054
background	0.948961	2.00051	0.0256476	1055
background	0.897666	1.53886	0.0769428	1056
background	1.15414	1.71839	0.128238	1057
background	0.948961	1.92357	0.0256476	1058
background	0.769428	1.87227	0.0769428	1059
background	0.846371	1.66709	0	1060
background	1.00026	1.82098	0.0512952	1061
background	0.948961	1.89792	0.0256476	1062
background	0.820723	1.74404	0.0769428	1063
background	1.10285	1.89792	0.0769428	1064
background	0.897666	1.76968	0.0512952	1065
background	0.948961	1.97487	0.10259	1066
background	0.974609	1.82098	0.0769428	1067
background	0.872018	1.92357	0.0256476	1068
background	0.846371	1.84663	0.0512952	1069
background	0.948961	1.74404	0.0256476	1070
background	0.769428	1.94922	0	1071
background	0.795076	1.71839	0.128238	1072
background	1.0259	2.05181	0.0769428	1073
background	0.948961	1.38497	0.153886	1074
background	1.15414	2.28264	0.128238	1075
background	0.820723	1.79533	0.0769428	1076
background	1.17979	1.46191	0.0256476	1077
background	0.923314	1.76968	0.0512952	1078
background	0.872018	1.59015	0.0769428	1079
background	0.872018	1.5645	0.0256476	1080
background	0.974609	1.6158	0.0769428	1081
background	1.05155	1.5645	0.0769428	1082
background	1.33368	2.28264	0.0769428	1083
background	1.23108	1.94922	0.10259	1084
background	1.35932	1.94922	0.10259	1085
background	0.74378	2.1031	0.10259	1086
background	0.923314	1.69274	0.0256476	1087
background	1.15414	1.53886	0.128238	1088
background	1.05155	1.5645	0.0256476	1089
background	1.12849	1.66709	0.128238	1090
background	1.15414	2.18005	0.0769428	1091
background	0.948961	1.94922	0.0256476	1092
background	0.74378	1.30803	0.0256476	1093
background	0.897666	1.89792	0.0256476	1094
background	0.615542	1.66709	0.0256476	1095
background	1.23108	1.35932	0.0769428	1096
background	1.0259	1.79533	0.0769428	1097
background	1.12849	1.59015	0.0769428	1098
background	0.897666	1.74404	0	1099
background	1.10285	1.59015	0.0769428	1100
background	0.948961	1.69274	0.153886	1101
background	1.0772	1.94922	0.0512952	1102
background	1.00026	1.94922	0.0256476	1103
background	0.820723	1.59015	0.0256476	1104
background	1.05155	1.89792	0.0512952	1105
background	0.564247	1.82098	0	1106
background	0.948961	1.64145	0.10259	1107
background	0.948961	1.94922	0	1108
background	0.846371	1.84663	0.0769428	1109
background	1.30803	1.84663	0.0512952	1110
background	0.923314	1.79533	0.0256476	1111
background	1.28238	1.66709	0.0769428	1112
background	0.74378	1.82098	0.0256476	1113
background	0.846371	2.02616	0.128238	1114
background	1.15414	1.76968	0.0512952	1115
background	0.666838	1.79533	0.0512952	1116
background	1.12849	2.00051	0.0769428	1117
background	1.25673	1.71839	0.0512952	1118
background	0.948961	1.48756	0.0512952	1119
background	0.974609	1.64145	0.0769428	1120
background	0.872018	1.82098	0.0769428	1121
background	0.820723	2.02616	0.0512952	1122
background	1.12849	2.20569	0.10259	1123
background	0.948961	1.79533	0.0256476	1124
background	1.0259	1.97487	0.0769428	1125
background	0.948961	2.20569	0.153886	1126
background	1.12849	1.94922	0.0512952	1127
background	1.00026	1.76968	0.128238	1128
background	0.948961	1.94922	0.0512952	1129
background	0.872018	1.66709	0	1130
background	1.35932	1.41062	0.0512952	1131
background	1.25673	1.76968	0.0769428	1132
background	0.692485	1.74404	0	1133
background	0.795076	1.53886	0.0769428	1134
background	0.974609	2.33393	0.0769428	1135
background	0.872018	1.92357	0.0769428	1136
background	0.820723	1.79533	0	1137
background	1.17979	1.89792	0.0769428	1138
background	1.12849	1.89792	0.0769428	1139
background	1.00026	1.79533	0.0769428	1140
background	0.795076	1.66709	0.0512952	1141
background	1.00026	2.1031	0.0769428	1142
background	0.872018	1.48756	0.0256476	1143
background	0.64119	1.79533	0.0256476	1144
background	1.15414	1.82098	0.0256476	1145
background	0.974609	1.79533	0.0512952	1146
background	0.795076	1.71839	0.0512952	1147
background	1.00026	1.53886	0.10259	1148
background	0.564247	1.82098	0.0512952	1149
background	0.974609	1.82098	0.0256476	1150
background	0.948961	1.30803	0.0256476	1151
background	0.846371	1.53886	0.0256476	1152
background	1.10285	1.94922	0.0512952	1153
background	0.923314	1.43627	0.0512952	1154
background	0.872018	1.79533	0.0256476	1155
background	0.846371	1.89792	0.0512952	1156
background	1.00026	1.76968	0.0256476	1157
background	0.846371	1.79533	0.10259	1158
background	0.974609	1.71839	0	1159
background	1.05155	1.6158	0.10259	1160
background	0.872018	1.6158	0.0256476	1161
background	1.20544	1.64145	0.0512952	1162
background	1.05155	1.53886	0.0769428	1163
background	0.820723	1.89792	0.0512952	1164
background	0.769428	1.64145	0.0256476	1165
background	1.0772	1.94922	0.0256476	1166
background	1.05155	2.07746	0.0512952	1167
background	0.64119	2.25699	0.0769428	1168
background	1.15414	1.84663	0.0512952	1169
background	1.00026	1.76968	0.0512952	1170
background	1.00026	2.05181	0.10259	1171
background	0.820723	2.00051	0.0512952	1172
background	0.974609	1.97487	0.0256476	1173
background	1.00026	1.76968	0	1174
background	1.20544	1.82098	0.0256476	1175
background	0.820723	1.5645	0.0256476	1176
background	0.872018	1.6158	0	1177
background	1.0259	1.28238	0.0256476	1178
background	1.0772	1.97487	0.0769428	1179
background	0.897666	1.74404	0.0512952	1180
background	0.718133	1.38497	0.0769428	1181
background	0.820723	1.5645	0.0512952	1182
background	0.974609	1.71839	0.0512952	1183
background	1.00026	1.69274	0.10259	1184
background	0.846371	1.79533	0.0512952	1185
background	0.923314	1.53886	0.0512952	1186
background	1.0259	1.66709	0.128238	1187
background	0.64119	1.64145	0.0256476	1188
background	0.948961	2.20569	0.0512952	1189
background	0.846371	1.69274	0.0769428	1190
background	1.0259	1.6158	0.0256476	1191
background	0.718133	1.89792	0.0512952	1192
background	0.923314	1.79533	0.0256476	1193
background	0.948961	1.64145	0.10259	1194
background	0.872018	1.76968	0.0512952	1195
background	0.589895	2.23134	0.0512952	1196
background	0.974609	1.6158	0.0769428	1197
background	0.872018	1.69274	0.0769428	1198
background	1.15414	1.84663	0.153886	1199
background	0.64119	1.87227	0.10259	1200
background	0.820723	2.02616	0.128238	1201
background	0.897666	1.5645	0.0769428	1202
background	0.846371	1.74404	0.0512952	1203
background	0.948961	1.51321	0.0769428	1204
background	1.0259	1.43627	0.128238	1205
background	1.0772	1.74404	0.0512952	1206
background	1.12849	2.05181	0.10259	1207
background	0.872018	2.07746	0.0256476	1208
background	0.872018	1.94922	0.10259	1209
background	0.846371	1.84663	0.0512952	1210
background	0.948961	2.00051	0	1211
background	1.05155	2.35958	0.10259	1212
background	0.974609	2.02616	0.0512952	1213
background	1.0259	1.71839	0.0769428	1214
background	0.897666	2.05181	0.0512952	1215
background	0.872018	1.84663	0.0512952	1216
background	0.846371	2.07746	0.0512952	1217
background	0.923314	1.82098	0.0512952	1218
background	0.923314	1.51321	0	1219
background	1.12849	1.94922	0.0512952	1220
background	0.718133	1.71839	0	1221
background	0.948961	1.94922	0	1222
background	0.923314	1.82098	0	1223
background	1.00026	1.66709	0.0512952	1224
background	1.20544	2.28264	0.10259	1225
background	1.0259	2.02616	0.0769428	1226
background	1.05155	1.6158	0.0256476	1227
background	0.897666	1.59015	0.0512952	1228
background	0.846371	1.79533	0	1229
background	0.923314	1.87227	0.0769428	1230
background	0.615542	2.05181	0	1231
background	1.0259	1.97487	0.10259	1232
background	1.0772	1.84663	0.0512952	1233
background	0.974609	1.87227	0.0512952	1234
background	0.923314	2.07746	0.0769428	1235
background	1.05155	1.89792	0.0256476	1236
background	0.897666	1.64145	0.0256476	1237
background	1.10285	1.66709	0.0512952	1238
background	1.15414	2.02616	0.0512952	1239
background	1.20544	1.87227	0.0512952	1240
background	0.948961	2.33393	0.179533	1241
background	0.897666	1.53886	0.0512952	1242
background	1.0259	2.07746	0.0512952	1243
background	1.00026	1.84663	0.0256476	1244
background	1.15414	1.89792	0.10259	1245
background	0.948961	1.87227	0	1246
background	0.846371	2.02616	0.0769428	1247
background	0.820723	1.79533	0	1248
background	1.25673	1.69274	0.0512952	1249
background	1.25673	1.71839	0.0769428	1250
background	0.846371	1.94922	0.0512952	1251
background	1.00026	1.74404	0.0512952	1252
background	1.05155	2.38523	0.0512952	1253
background	0.948961	1.69274	0.0256476	1254
background	1.05155	1.97487	0	1255
background	0.974609	1.87227	0.0256476	1256
background	0.872018	1.82098	0.10259	1257
background	0.718133	1.82098	0.0769428	1258
background	1.00026	1.82098	0.0256476	1259
background	1.10285	2.18005	0.0256476	1260
background	0.974609	1.79533	0	1261
background	0.74378	1.74404	0.0256476	1262
background	0.897666	1.79533	0.0769428	1263
background	0.974609	1.92357	0.0512952	1264
background	0.589895	1.69274	0	1265
background	0.769428	1.69274	0.0256476	1266
background	0.769428	2.02616	0.0512952	1267
background	1.12849	1.87227	0.0256476	1268
background	1.25673	1.82098	0.10259	1269
background	0.897666	1.82098	0.0256476	1270
background	0.820723	1.71839	0.0512952	1271
background	1.41062	1.71839	0.0512952	1272
background	0.74378	1.69274	0.0256476	1273
background	1.00026	1.53886	0.10259	1274
background	0.5386	1.38497	0.0512952	1275
background	0.897666	2.23134	0.0512952	1276
background	0.948961	1.74404	0.0256476	1277
background	0.718133	1.33368	0	1278
background	1.05155	1.66709	0.0512952	1279
background	0.948961	1.48756	0.0256476	1280
background	0.820723	2.02616	0.0512952	1281
background	0.897666	1.64145	0.0769428	1282
background	1.05155	2.00051	0.0256476	1283
background	0.769428	1.5645	0.0512952	1284
background	0.769428	2.1544	0.0256476	1285
background	0.846371	2.07746	0.0512952	1286
background	0.795076	1.74404	0.0512952	1287
background	0.64119	1.82098	0.0769428	1288
background	1.10285	1.94922	0.0769428	1289
background	0.666838	1.6158	0.0256476	1290
background	1.0259	1.97487	0.0512952	1291
background	1.20544	1.97487	0.0512952	1292
background	0.820723	1.76968	0.0769428	1293
background	0.974609	1.89792	0	1294
background	0.872018	1.84663	0.0256476	1295
background	0.948961	1.71839	0	1296
background	1.00026	2.05181	0.128238	1297
background	1.10285	1.59015	0.10259	1298
background	0.820723	1.69274	0.0512952	1299
background	1.0259	1.84663	0.0512952	1300
background	1.0772	1.59015	0.0256476	1301
background	1.00026	2.28264	0.0769428	1302
background	0.974609	1.89792	0.0512952	1303
background	1.05155	1.94922	0.0769428	1304
background	0.923314	1.87227	0.0256476	1305
background	0.718133	2.1031	0.0512952	1306
background	1.0259	1.84663	0.0512952	1307
background	0.795076	1.66709	0	1308
background	1.12849	1.74404	0.10259	1309
background	0.795076	1.82098	0	1310
background	0.74378	2.12875	0.0769428	1311
background	1.15414	1.23108	0.0256476	1312
background	0.897666	1.89792	0.0512952	1313
background	1.12849	2.30828	0.0512952	1314
background	0.948961	1.71839	0.0256476	1315
background	0.74378	2.12875	0.153886	1316
background	0.948961	1.79533	0.0256476	1317
background	0.846371	1.38497	0.0512952	1318
background	0.923314	2.07746	0.0769428	1319
background	0.820723	1.74404	0.0769428	1320
background	0.74378	1.84663	0.0256476	1321
background	1.05155	1.89792	0.0256476	1322
background	0.897666	1.71839	0.0256476	1323
background	0.795076	1.6158	0.0256476	1324
background	0.897666	1.5645	0.0256476	1325
background	0.872018	1.69274	0.0256476	1326
background	0.923314	1.79533	0.0256476	1327
background	0.897666	1.97487	0.0256476	1328
background	1.12849	1.64145	0	1329
background	0.666838	1.97487	0.0512952	1330
background	0.923314	1.87227	0.0512952	1331
background	0.795076	1.64145	0	1332
background	1.00026	2.18005	0.0256476	1333
background	0.948961	2.05181	0.0769428	1334
background	0.795076	1.6158	0.0769428	1335
background	0.820723	1.76968	0.0769428	1336
background	0.795076	1.92357	0.0256476	1337
background	1.00026	1.89792	0.10259	1338
background	0.923314	1.92357	0.0256476	1339
background	0.74378	2.00051	0.0256476	1340
background	0.820723	1.97487	0.0512952	1341
background	0.666838	1.6158	0.0256476	1342
background	1.0259	1.97487	0.0769428	1343
background	0.846371	1.48756	0.0256476	1344
background	1.12849	1.5645	0.0512952	1345
background	1.0772	1.79533	0.0256476	1346
background	1.00026	1.82098	0.0512952	1347
background	0.897666	1.94922	0.0256476	1348
background	0.948961	1.46191	0.0512952	1349
background	0.948961	2.05181	0.0256476	1350
background	0.769428	2.1544	0	1351
background	0.897666	1.66709	0.0769428	1352
background	1.0772	1.82098	0.0512952	1353
background	0.769428	1.97487	0.0512952	1354
background	0.820723	1.53886	0.0769428	1355
background	1.15414	1.92357	0.0769428	1356
background	1.00026	1.69274	0.0256476	1357
background	1.00026	1.71839	0.0769428	1358
background	1.15414	1.53886	0.0256476	1359
background	1.00026	1.66709	0.0769428	1360
background	0.923314	2.00051	0.10259	1361
background	1.00026	1.76968	0	1362
background	0.948961	1.69274	0.0512952	1363
background	1.00026	1.59015	0.0512952	1364
background	0.923314	1.66709	0.0256476	1365
background	0.769428	2.05181	0.0512952	1366
background	0.820723	1.74404	0.0512952	1367
background	0.718133	1.94922	0.0512952	1368
background	0.948961	1.69274	0.0512952	1369
background	0.820723	1.84663	0.0769428	1370
background	0.795076	1.43627	0.0256476	1371
background	0.718133	1.79533	0.0769428	1372
background	1.10285	1.64145	0.10259	1373
background	1.23108	1.48756	0.0769428	1374
background	1.15414	1.51321	0.0769428	1375
background	0.923314	2.12875	0.10259	1376
background	0.897666	1.64145	0.0512952	1377
background	0.974609	1.87227	0.0256476	1378
background	0.923314	1.6158	0.0256476	1379
background	1.15414	1.89792	0.0256476	1380
background	1.0772	1.71839	0.10259	1381
background	0.769428	1.74404	0.10259	1382
background	1.0259	1.66709	0.0512952	1383
background	1.12849	1.79533	0.153886	1384
background	0.666838	1.79533	0.0256476	1385
background	1.0772	1.89792	0.0512952	1386
background	0.872018	1.46191	0.0769428	1387
background	0.820723	1.64145	0	1388
background	0.820723	2.02616	0.0256476	1389
background	0.795076	1.35932	0.0256476	1390
background	0.615542	1.84663	0.0769428	1391
background	1.00026	2.02616	0.0769428	1392
background	1.10285	1.59015	0.0256476	1393
background	0.846371	1.38497	0.0256476	1394
background	0.692485	1.5645	0.0256476	1395
background	1.0772	1.48756	0	1396
background	0.948961	2.02616	0.0769428	1397
background	0.872018	2.35958	0.0512952	1398
background	0.820723	1.92357	0.128238	1399
background	0.897666	2.00051	0	1400
background	1.05155	1.76968	0.0512952	1401
background	0.846371	1.94922	0	1402
background	0.974609	1.51321	0.10259	1403
background	0.769428	1.76968	0.0769428	1404
background	1.20544	1.74404	0.0769428	1405
background	1.0259	1.5645	0.0512952	1406
background	0.897666	1.64145	0.0512952	1407
background	0.974609	1.84663	0.0769428	1408
background	1.0772	1.64145	0.0512952	1409
background	0.872018	1.6158	0	1410
background	1.10285	2.12875	0.0256476	1411
background	1.12849	1.97487	0.0769428	1412
background	0.666838	2.12875	0.0256476	1413
background	1.0259	1.64145	0.10259	1414
background	0.872018	1.74404	0.0769428	1415
background	1.10285	1.87227	0.0512952	1416
background	1.0772	1.64145	0.128238	1417
background	0.872018	1.46191	0	1418
background	1.10285	1.89792	0.0256476	1419
background	1.00026	1.53886	0.0769428	1420
background	1.05155	2.00051	0.10259	1421
background	1.0259	1.5645	0.0256476	1422
background	0.974609	2.02616	0.0512952	1423
background	1.10285	1.71839	0.0512952	1424
background	0.897666	1.51321	0.0769428	1425
background	0.923314	1.87227	0.0512952	1426
background	0.872018	1.76968	0.0769428	1427
background	0.718133	1.41062	0.0512952	1428
background	0.872018	2.1031	0	1429
background	0.872018	2.02616	0.0512952	1430
background	1.0259	1.71839	0.0512952	1431
background	0.948961	1.71839	0.0256476	1432
background	0.974609	1.5645	0.0769428	1433
background	0.820723	1.5645	0.0512952	1434
background	0.923314	1.76968	0.10259	1435
background	1.15414	1.84663	0.0769428	1436
background	0.923314	1.97487	0.0769428	1437
background	1.10285	1.59015	0.10259	1438
background	0.564247	1.94922	0.0256476	1439
background	0.846371	2.12875	0.0256476	1440
background	1.15414	2.02616	0.179533	1441
background	0.897666	2.05181	0.0769428	1442
background	0.923314	1.84663	0	1443
background	1.12849	1.51321	0.0512952	1444
background	1.0772	1.53886	0	1445
background	0.872018	1.89792	0.0769428	1446
background	1.0772	1.84663	0	1447
background	0.897666	1.82098	0.0512952	1448
background	1.0259	1.94922	0.10259	1449
background	0.74378	1.89792	0.0256476	1450
background	0.948961	1.79533	0.0256476	1451
background	0.872018	1.66709	0.0769428	1452
background	1.15414	1.82098	0.128238	1453
background	1.12849	1.41062	0.0256476	1454
background	1.10285	1.87227	0.153886	1455
background	1.00026	1.94922	0.0512952	1456
background	0.948961	1.94922	0	1457
background	0.974609	1.41062	0	1458
background	0.897666	2.00051	0.0512952	1459
background	1.12849	1.82098	0.0769428	1460
background	0.948961	1.71839	0.0256476	1461
background	0.795076	1.79533	0.0512952	1462
background	0.974609	1.66709	0.10259	1463
background	1.25673	2.05181	0.128238	1464
background	1.05155	1.82098	0.0512952	1465
background	0.795076	1.69274	0	1466
background	0.948961	1.5645	0.0512952	1467
background	0.872018	1.89792	0.0256476	1468
background	0.820723	1.43627	0.0256476	1469
background	0.974609	1.6158	0.0256476	1470
background	0.718133	1.66709	0.0256476	1471
background	0.948961	1.6158	0.0769428	1472
background	0.769428	1.79533	0	1473
background	0.974609	1.74404	0.0512952	1474
background	1.05155	2.12875	0.0256476	1475
background	1.00026	1.94922	0.0256476	1476
background	0.897666	2.07746	0.0512952	1477
background	1.17979	1.48756	0.0256476	1478
background	0.820723	1.5645	0.0256476	1479
background	1.0772	1.87227	0.0769428	1480
background	1.0259	1.79533	0.0256476	1481
background	1.0259	2.02616	0.179533	1482
background	0.718133	1.33368	0.0769428	1483
background	0.74378	1.59015	0	1484
background	1.05155	1.38497	0.0512952	1485
background	0.948961	1.87227	0.0512952	1486
background	0.872018	1.71839	0	1487
background	0.872018	2.02616	0.0769428	1488
background	1.12849	1.64145	0.0256476	1489
background	0.872018	1.76968	0.10259	1490
background	0.974609	1.5645	0.0512952	1491
background	1.0259	2.1031	0.0512952	1492
background	0.820723	2.02616	0.0512952	1493
background	0.974609	2.20569	0.10259	1494
background	1.0772	1.59015	0.0769428	1495
background	0.769428	1.82098	0.0512952	1496
background	0.948961	2.35958	0.0512952	1497
background	0.923314	1.66709	0.0256476	1498
background	0.897666	1.5645	0.0769428	1499
background	1.0259	1.76968	0.10259	1500
background	1.0259	1.87227	0.0512952	1501
background	1.30803	1.64145	0.153886	1502
background	1.0259	1.92357	0.0769428	1503
background	0.74378	1.94922	0.0769428	1504
background	0.923314	1.53886	0.0769428	1505
background	0.64119	1.87227	0.0256476	1506
background	1.28238	1.48756	0.0256476	1507
background	0.820723	2.00051	0.0769428	1508
background	0.897666	1.59015	0.0256476	1509
background	1.00026	1.46191	0	1510
background	0.718133	1.46191	0.0512952	1511
background	1.10285	1.76968	0.0512952	1512
background	0.795076	1.59015	0.0512952	1513
background	0.615542	2.28264	0.0512952	1514
background	1.10285	2.05181	0.0512952	1515
background	0.692485	1.82098	0.0512952	1516
background	1.0259	2.12875	0.10259	1517
background	0.820723	1.79533	0	1518
background	0.846371	1.79533	0	1519
background	0.846371	1.89792	0.10259	1520
background	0.974609	1.6158	0.0256476	1521
background	1.00026	1.74404	0.0256476	1522
background	0.974609	1.71839	0.0256476	1523
background	1.10285	2.02616	0.0512952	1524
background	1.33368	1.69274	0.0512952	1525
background	1.17979	1.33368	0.0256476	1526
background	0.923314	1.97487	0.0512952	1527
background	0.974609	1.69274	0.10259	1528
background	0.923314	1.76968	0.0256476	1529
background	0.795076	1.5645	0.0256476	1530
background	0.769428	1.43627	0.0256476	1531
background	0.820723	1.48756	0	1532
background	1.28238	1.71839	0.0256476	1533
background	0.820723	1.79533	0.0512952	1534
background	1.05155	1.84663	0.0512952	1535
background	0.820723	1.59015	0.0256476	1536
background	0.846371	1.97487	0.0512952	1537
background	1.17979	2.1031	0.0769428	1538
background	1.0772	1.97487	0.0256476	1539
background	0.974609	1.79533	0.0256476	1540
background	0.872018	1.76968	0.0256476	1541
background	1.15414	1.71839	0.0512952	1542
background	0.74378	1.74404	0.0512952	1543
background	1.10285	1.59015	0.0512952	1544
background	0.923314	2.05181	0.0512952	1545
background	0.820723	1.79533	0	1546
background	1.20544	1.84663	0.153886	1547
background	0.897666	1.84663	0.0512952	1548
background	1.23108	2.05181	0.10259	1549
background	0.872018	1.89792	0.0512952	1550
background	1.17979	1.51321	0.0769428	1551
background	0.718133	1.87227	0.0512952	1552
background	0.974609	1.97487	0.0512952	1553
background	0.923314	2.18005	0.153886	1554
background	0.615542	1.64145	0.0256476	1555
background	0.923314	1.66709	0.0256476	1556
background	1.05155	1.64145	0.0256476	1557
background	0.820723	1.38497	0.0256476	1558
background	1.0259	1.92357	0	1559
background	1.00026	2.07746	0.0769428	1560
background	0.769428	1.74404	0.0512952	1561
background	1.17979	1.79533	0	1562
background	1.05155	1.66709	0.0256476	1563
background	1.15414	1.53886	0.0256476	1564
background	0.872018	1.94922	0.0769428	1565
background	1.15414	1.74404	0.0769428	1566
background	0.846371	1.82098	0.0769428	1567
background	1.12849	1.97487	0.10259	1568
background	1.10285	2.18005	0.0512952	1569
background	0.769428	1.97487	0	1570
background	0.795076	2.07746	0.0769428	1571
background	1.0772	1.82098	0.10259	1572
background	1.25673	1.87227	0.0512952	1573
background	1.05155	1.66709	0.0512952	1574
background	1.12849	1.82098	0.205181	1575
background	0.872018	1.89792	0.0769428	1576
background	0.897666	2.12875	0.0256476	1577
background	1.12849	2.12875	0.0769428	1578
background	0.512952	1.92357	0.0512952	1579
background	0.974609	1.76968	0.0256476	1580
background	1.20544	1.35932	0.10259	1581
background	1.10285	1.92357	0.128238	1582
background	0.897666	1.79533	0.0512952	1583
background	0.872018	1.84663	0.0256476	1584
background	0.948961	1.87227	0.0256476	1585
background	0.820723	1.64145	0.0256476	1586
background	0.923314	1.87227	0.0256476	1587
background	0.872018	1.6158	0.128238	1588
background	1.00026	1.66709	0	1589
background	0.974609	1.41062	0.0256476	1590
background	0.718133	2.00051	0	1591
background	0.897666	1.69274	0.0256476	1592
background	0.974609	1.94922	0.0512952	1593
background	0.846371	1.74404	0.0256476	1594
background	0.769428	1.87227	0.0256476	1595
background	1.00026	2.07746	0.10259	1596
background	1.20544	1.64145	0.0769428	1597
background	0.897666	2.05181	0.0512952	1598
background	0.923314	1.71839	0.0256476	1599
background	1.00026	1.89792	0.0256476	1600
background	0.948961	1.71839	0	1601
background	1.0772	1.76968	0.0769428	1602
background	0.897666	2.05181	0.0769428	1603
background	0.718133	1.87227	0.0769428	1604
background	1.0772	1.94922	0.0769428	1605
background	1.12849	1.48756	0.0256476	1606
background	1.0259	1.79533	0.0512952	1607
background	0.872018	1.97487	0.0769428	1608
background	0.872018	1.59015	0.0256476	1609
background	0.846371	1.43627	0.0512952	1610
background	0.846371	1.35932	0.0256476	1611
background	0.846371	1.79533	0.0256476	1612
background	0.974609	1.66709	0.0769428	1613
background	1.10285	1.84663	0.0769428	1614
background	1.05155	1.74404	0.0769428	1615
background	0.897666	1.84663	0.0512952	1616
background	1.0259	1.82098	0.0512952	1617
background	0.718133	2.07746	0.0256476	1618
background	1.0772	1.51321	0.0769428	1619
background	0.974609	1.94922	0.0769428	1620
background	0.974609	1.59015	0.0512952	1621
background	1.10285	1.41062	0.128238	1622
background	0.948961	1.43627	0.128238	1623
background	0.795076	2.1031	0.10259	1624
background	0.897666	1.74404	0.0512952	1625
background	0.897666	1.59015	0.0256476	1626
background	1.0259	1.97487	0.0512952	1627
background	1.0772	1.69274	0.128238	1628
background	0.872018	1.94922	0.10259	1629
background	1.00026	1.97487	0.10259	1630
background	0.974609	1.5645	0	1631
background	0.897666	1.59015	0.0512952	1632
background	1.20544	1.97487	0.0512952	1633
background	0.769428	1.94922	0.0769428	1634
background	1.17979	1.69274	0.0769428	1635
background	1.10285	2.00051	0.0769428	1636
background	1.0259	1.43627	0.0256476	1637
background	1.0772	1.59015	0.0769428	1638
background	0.769428	1.38497	0	1639
background	1.0772	1.59015	0.0769428	1640
background	0.948961	2.00051	0.10259	1641
background	0.897666	1.71839	0	1642
background	0.897666	1.82098	0.0769428	1643
background	0.897666	1.71839	0.0769428	1644
background	0.897666	2.07746	0.0512952	1645
background	0.974609	1.79533	0.0769428	1646
background	0.897666	2.20569	0.0512952	1647
background	0.974609	1.92357	0	1648
background	0.74378	1.69274	0.0512952	1649
background	0.897666	2.1031	0.0512952	1650
background	0.795076	1.6158	0.0256476	1651
background	0.897666	1.59015	0.0256476	1652
background	1.0772	1.79533	0.128238	1653
background	0.974609	1.51321	0	1654
background	0.795076	1.74404	0.10259	1655
background	1.0259	2.12875	0.0512952	1656
background	1.0259	2.20569	0.0769428	1657
background	1.20544	1.97487	0.0256476	1658
background	0.795076	1.82098	0.0512952	1659
background	0.897666	1.92357	0	1660
background	0.872018	1.66709	0	1661
background	1.0772	1.59015	0	1662
background	0.872018	1.51321	0	1663
background	0.974609	2.1544	0.0769428	1664
background	0.820723	1.74404	0.0769428	1665
background	0.897666	1.6158	0	1666
background	0.769428	1.87227	0	1667
background	1.05155	2.33393	0.128238	1668
background	0.974609	1.59015	0.0256476	1669
background	0.948961	2.02616	0.10259	1670
background	0.769428	1.87227	0.0769428	1671
background	0.974609	1.92357	0.0769428	1672
background	1.00026	1.89792	0.0512952	1673
background	1.00026	1.76968	0.0256476	1674
background	1.25673	1.64145	0.0769428	1675
background	0.897666	1.46191	0.0512952	1676
background	0.615542	1.82098	0	1677
background	1.12849	1.79533	0.0769428	1678
background	1.12849	1.71839	0.0512952	1679
background	0.923314	2.07746	0.0256476	1680
background	1.12849	1.69274	0.0769428	1681
background	0.820723	1.41062	0.0512952	1682
background	0.897666	1.82098	0	1683
background	1.0772	1.89792	0.0512952	1684
background	1.05155	1.66709	0.0256476	1685
background	1.15414	1.64145	0.0769428	1686
background	1.0259	1.71839	0.0769428	1687
background	0.74378	2.02616	0.0256476	1688
background	0.718133	2.23134	0.0512952	1689
background	1.0259	1.66709	0.0769428	1690
background	1.0772	2.02616	0.0512952	1691
background	0.948961	1.79533	0.10259	1692
background	1.20544	1.69274	0.0512952	1693
background	0.974609	1.64145	0.0256476	1694
background	1.0259	1.59015	0.10259	1695
background	0.846371	1.33368	0	1696
background	0.872018	1.92357	0.0256476	1697
background	1.00026	1.79533	0.10259	1698
background	0.820723	1.5645	0.0512952	1699
background	0.769428	1.74404	0.0769428	1700
background	1.0259	1.71839	0.0256476	1701
background	1.17979	1.82098	0.0769428	1702
background	1.15414	1.89792	0.0512952	1703
background	0.872018	1.76968	0.0512952	1704
background	0.74378	1.82098	0.0256476	1705
background	1.05155	2.02616	0.0256476	1706
background	0.974609	1.82098	0.0769428	1707
background	0.74378	1.5645	0.0256476	1708
background	0.846371	1.66709	0.0512952	1709
background	0.974609	1.79533	0.0512952	1710
background	0.718133	1.82098	0.0256476	1711
background	0.974609	1.53886	0.0769428	1712
background	1.0259	1.53886	0.0769428	1713
background	1.15414	1.74404	0.0256476	1714
background	0.64119	1.51321	0.0256476	1715
background	1.05155	1.82098	0.10259	1716
background	1.12849	2.00051	0.0512952	1717
background	0.666838	1.33368	0.0769428	1718
background	0.795076	1.59015	0.0512952	1719
background	0.795076	2.00051	0.0769428	1720
background	1.20544	1.6158	0	1721
background	0.923314	2.07746	0.0256476	1722
background	1.15414	1.59015	0.0256476	1723
background	1.0259	1.82098	0.0512952	1724
background	1.12849	1.41062	0.0512952	1725
background	0.974609	1.69274	0.0256476	1726
background	1.0259	1.5645	0.0769428	1727
background	0.846371	1.64145	0	1728
background	0.948961	1.41062	0.0769428	1729
background	0.872018	1.89792	0.0256476	1730
background	0.692485	1.66709	0.0512952	1731
background	1.23108	1.59015	0.0256476	1732
background	1.15414	1.71839	0.0769428	1733
background	1.0259	1.43627	0.0256476	1734
background	0.872018	2.12875	0	1735
background	0.974609	2.20569	0.10259	1736
background	1.05155	1.59015	0.128238	1737
background	1.10285	1.74404	0.0512952	1738
background	0.872018	1.5645	0.0512952	1739
background	1.10285	1.51321	0.0256476	1740
background	1.00026	1.46191	0.10259	1741
background	0.897666	1.71839	0.0256476	1742
background	0.795076	1.97487	0.0512952	1743
background	0.666838	1.84663	0.0256476	1744
background	0.692485	1.82098	0.0512952	1745
background	0.948961	1.46191	0.0256476	1746
background	1.10285	1.71839	0.10259	1747
background	1.00026	2.02616	0.0769428	1748
background	0.897666	1.89792	0.0769428	1749
background	1.12849	2.05181	0.0256476	1750
background	1.0259	1.51321	0.0256476	1751
background	0.74378	1.79533	0.0512952	1752
background	0.692485	2.1031	0.0256476	1753
background	1.10285	2.1031	0.10259	1754
background	0.769428	2.00051	0.0512952	1755
background	1.12849	2.23134	0.0769428	1756
background	1.05155	1.74404	0.0512952	1757
background	0.820723	1.87227	0.128238	1758
background	0.820723	1.64145	0.0256476	1759
background	1.0259	1.82098	0.0512952	1760
background	0.846371	1.97487	0.0256476	1761
background	0.769428	1.79533	0.10259	1762
background	1.12849	2.1031	0.0512952	1763
background	0.795076	1.87227	0.128238	1764
background	0.795076	2.12875	0	1765
background	1.05155	1.89792	0.0512952	1766
background	0.948961	1.74404	0.0256476	1767
background	0.923314	1.41062	0	1768
background	0.974609	1.66709	0.0512952	1769
background	0.948961	2.07746	0.0512952	1770
background	1.00026	1.87227	0.10259	1771
background	0.666838	1.92357	0.0256476	1772
background	1.20544	1.71839	0.10259	1773
background	0.846371	1.71839	0.0512952	1774
background	1.00026	1.82098	0.0769428	1775
background	1.25673	1.94922	0.0256476	1776
background	1.05155	1.79533	0	1777
background	0.820723	1.5645	0.0256476	1778
background	1.05155	1.87227	0.0769428	1779
background	0.897666	1.79533	0.0256476	1780
background	0.769428	1.69274	0.0256476	1781
background	1.00026	1.89792	0	1782
background	0.923314	1.71839	0.0256476	1783
background	0.974609	1.89792	0.0512952	1784
background	0.897666	1.69274	0	1785
background	0.820723	1.74404	0.0769428	1786
background	0.948961	1.66709	0.0769428	1787
background	0.846371	1.69274	0.0256476	1788
background	0.846371	1.89792	0.10259	1789
background	0.846371	1.69274	0.0512952	1790
background	1.0259	1.84663	0.0769428	1791
background	1.0772	1.43627	0.0769428	1792
background	1.23108	1.66709	0.0512952	1793
background	1.0259	1.76968	0	1794
background	1.10285	1.6158	0.0512952	1795
background	0.846371	1.69274	0.0769428	1796
background	1.10285	1.97487	0.0769428	1797
background	0.846371	1.74404	0.0512952	1798
background	0.820723	1.97487	0.0256476	1799
background	0.974609	1.87227	0.0256476	1800
background	1.00026	1.53886	0.0512952	1801
background	0.820723	2.07746	0.0256476	1802
background	0.974609	2.00051	0	1803
background	0.897666	1.76968	0.0512952	1804
background	1.15414	1.64145	0.10259	1805
background	1.17979	2.1031	0.0512952	1806
background	0.718133	1.89792	0	1807
background	0.692485	1.69274	0	1808
background	1.17979	1.87227	0.0512952	1809
background	1.05155	2.25699	0.0512952	1810
background	1.33368	1.82098	0.128238	1811
background	0.974609	2.05181	0.0769428	1812
background	0.769428	2.07746	0.10259	1813
background	1.0772	1.71839	0.0769428	1814
background	0.872018	1.66709	0.0512952	1815
background	0.872018	1.82098	0.0256476	1816
background	1.12849	1.82098	0.128238	1817
background	1.25673	1.92357	0.153886	1818
background	0.795076	1.97487	0	1819
background	1.10285	2.1031	0	1820
background	0.974609	1.92357	0.0769428	1821
background	0.666838	2.12875	0.0512952	1822
background	0.974609	1.5645	0.10259	1823
background	1.10285	1.74404	0.0512952	1824
background	1.0772	1.69274	0.10259	1825
background	0.948961	1.69274	0	1826
background	1.10285	2.20569	0	1827
background	1.05155	1.92357	0.128238	1828
background	0.820723	1.43627	0.0512952	1829
background	0.769428	1.74404	0.0256476	1830
background	0.974609	1.53886	0.0256476	1831
background	0.897666	1.87227	0.0256476	1832
background	0.820723	1.71839	0.0512952	1833
background	0.923314	1.35932	0.0256476	1834
background	0.666838	1.76968	0.0512952	1835
background	0.769428	1.82098	0.0769428	1836
background	1.15414	1.92357	0.0256476	1837
background	1.15414	1.64145	0.0512952	1838
background	1.0259	1.64145	0.0769428	1839
background	0.948961	1.71839	0.0512952	1840
background	0.923314	1.69274	0.10259	1841
background	0.769428	1.92357	0.128238	1842
background	0.769428	1.28238	0.0256476	1843
background	1.00026	1.97487	0.128238	1844
background	0.795076	1.5645	0	1845
background	0.769428	1.64145	0.0512952	1846
background	0.718133	1.71839	0.10259	1847
background	0.846371	2.1031	0.0512952	1848
background	0.820723	2.05181	0.10259	1849
background	0.897666	1.87227	0.0769428	1850
background	0.948961	1.87227	0.0512952	1851
background	0.615542	1.82098	0.0256476	1852
background	0.872018	1.84663	0	1853
background	1.05155	1.5645	0.0769428	1854
background	1.00026	2.00051	0.0256476	1855
background	1.05155	1.89792	0.153886	1856
background	0.718133	2.20569	0.0512952	1857
background	0.948961	1.71839	0.10259	1858
background	0.718133	1.69274	0.10259	1859
background	0.820723	1.92357	0.0256476	1860
background	1.17979	1.59015	0.0769428	1861
background	0.897666	2.35958	0.0256476	1862
background	0.692485	2.20569	0.0256476	1863
background	0.948961	1.76968	0.0256476	1864
background	0.74378	1.23108	0.0256476	1865
background	1.23108	1.53886	0.0512952	1866
background	1.00026	2.00051	0	1867
background	0.718133	1.84663	0.0512952	1868
background	0.769428	1.84663	0.10259	1869
background	1.25673	1.5645	0.0769428	1870
background	0.897666	2.00051	0.0512952	1871
background	1.10285	2.1031	0.179533	1872
background	1.05155	1.76968	0.0512952	1873
background	0.74378	1.87227	0.0769428	1874
background	0.948961	1.82098	0.0512952	1875
background	0.872018	2.1544	0.10259	1876
background	0.974609	1.41062	0.0769428	1877
background	0.74378	1.89792	0.128238	1878
background	1.12849	1.35932	0.0256476	1879
background	0.74378	1.69274	0.0512952	1880
background	0.846371	1.92357	0	1881
background	1.0772	1.71839	0.0769428	1882
background	0.820723	2.00051	0.0256476	1883
background	1.20544	2.20569	0.0256476	1884
background	0.820723	1.48756	0.0512952	1885
background	0.974609	2.02616	0.0512952	1886
background	1.23108	1.76968	0.10259	1887
background	0.948961	1.71839	0.0256476	1888
background	1.0259	1.92357	0	1889
background	0.948961	1.74404	0.0512952	1890
background	1.0772	1.71839	0.0769428	1891
background	0.692485	1.66709	0.0256476	1892
background	1.10285	1.79533	0.10259	1893
background	0.872018	1.87227	0.0256476	1894
background	1.0259	1.97487	0	1895
background	1.05155	1.74404	0.0512952	1896
background	1.10285	1.64145	0.0512952	1897
background	1.10285	1.84663	0.0256476	1898
background	0.795076	1.66709	0.0256476	1899
background	0.692485	1.53886	0	1900
background	0.897666	1.74404	0.10259	1901
background	0.974609	1.87227	0.0769428	1902
background	1.00026	1.66709	0.10259	1903
background	1.28238	1.71839	0.0769428	1904
background	0.923314	1.6158	0	1905
background	0.974609	2.30828	0.0256476	1906
background	0.872018	2.20569	0.0512952	1907
background	0.897666	1.74404	0.0256476	1908
background	0.820723	1.59015	0.0256476	1909
background	0.923314	1.6158	0.0256476	1910
background	1.00026	2.23134	0.10259	1911
background	0.820723	1.76968	0.0512952	1912
background	1.00026	1.69274	0.0769428	1913
background	0.769428	1.94922	0.0512952	1914
background	0.948961	1.92357	0.0256476	1915
background	1.05155	1.6158	0.10259	1916
background	1.15414	1.43627	0.0769428	1917
background	0.795076	1.69274	0	1918
background	1.0259	2.00051	0.153886	1919
background	1.0772	1.74404	0.10259	1920
background	0.897666	1.71839	0	1921
background	0.820723	1.20544	0.0769428	1922
background	1.0259	2.12875	0.0256476	1923
background	1.0259	2.00051	0.10259	1924
background	0.872018	1.87227	0.0256476	1925
background	0.820723	1.82098	0	1926
background	0.589895	1.41062	0.0256476	1927
background	1.12849	1.84663	0.128238	1928
background	1.05155	1.71839	0.0256476	1929
background	0.74378	1.74404	0.0256476	1930
background	0.820723	1.59015	0.0256476	1931
background	1.20544	1.64145	0.10259	1932
background	0.948961	2.18005	0.0512952	1933
background	0.974609	2.12875	0.10259	1934
background	0.718133	1.89792	0	1935
background	0.974609	1.69274	0.128238	1936
background	0.872018	1.94922	0.0769428	1937
background	0.974609	1.64145	0.0769428	1938
background	0.718133	1.79533	0	1939
background	0.74378	1.87227	0.0512952	1940
background	0.974609	1.84663	0.0256476	1941
background	1.23108	1.46191	0.0769428	1942
background	0.974609	2.05181	0.0512952	1943
background	1.0772	1.71839	0.0769428	1944
background	0.897666	1.64145	0.0769428	1945
background	0.769428	1.89792	0.0256476	1946
background	0.923314	1.79533	0.0512952	1947
background	0.948961	1.87227	0	1948
background	0.897666	1.64145	0.128238	1949
background	1.10285	1.89792	0.10259	1950
background	1.05155	1.6158	0.0256476	1951
background	0.897666	1.74404	0.10259	1952
background	1.05155	1.97487	0.128238	1953
background	1.17979	1.69274	0.10259	1954
background	1.25673	1.82098	0.0512952	1955
background	0.820723	1.69274	0	1956
background	0.74378	2.00051	0.0769428	1957
background	0.974609	1.69274	0.0512952	1958
background	1.28238	1.84663	0.205181	1959
background	0.820723	1.69274	0.0769428	1960
background	1.15414	2.25699	0.128238	1961
background	0.769428	1.92357	0.0256476	1962
background	0.872018	1.71839	0.10259	1963
background	0.692485	2.12875	0.10259	1964
background	1.0772	1.41062	0.0256476	1965
background	0.846371	1.84663	0	1966
background	0.795076	1.71839	0.0512952	1967
background	1.10285	1.97487	0.0769428	1968
background	1.0772	1.82098	0.0256476	1969
background	0.795076	1.87227	0.0769428	1970
background	1.05155	1.43627	0.0256476	1971
background	0.897666	2.1544	0.10259	1972
background	0.5386	1.35932	0.0256476	1973
background	0.974609	1.6158	0.0256476	1974
background	0.795076	1.35932	0	1975
background	0.923314	1.6158	0	1976
background	0.974609	2.07746	0.153886	1977
background	0.795076	1.48756	0.0256476	1978
background	1.23108	1.89792	0.0512952	1979
background	1.30803	1.97487	0.10259	1980
background	1.0772	1.5645	0.0512952	1981
background	1.0772	1.82098	0.0512952	1982
background	0.923314	1.87227	0.0512952	1983
background	0.872018	1.69274	0	1984
background	1.15414	1.82098	0.10259	1985
background	0.872018	1.41062	0.0256476	1986
background	0.948961	1.59015	0.0256476	1987
background	0.974609	1.84663	0.10259	1988
background	0.974609	1.5645	0.0256476	1989
background	1.17979	2.07746	0.128238	1990
background	0.897666	2.1544	0.0769428	1991
background	0.846371	1.89792	0.0769428	1992
background	1.0259	1.51321	0.0769428	1993
background	0.872018	1.92357	0.0512952	1994
background	1.05155	1.92357	0.0512952	1995
background	0.769428	2.02616	0.10259	1996
background	0.820723	2.00051	0.0256476	1997
background	0.897666	1.79533	0.0512952	1998
background	0.846371	1.87227	0.0256476	1999
[truncated: 8,001 more rows]

## Sheet: Figure3g_arc_rnascope
ARC_Hypo_RNAscope
Animal	NeuN Lepr	NeuN Adrb2	NeuN Lepr Adrb2
1	10.2174	5	1.30435
2	15.2137	7.69231	1.36752
3	16.4539	10.3546	3.12057
4	15.8093	4.51694	2.133
5	14.3036	8.40652	2.133

## Sheet: Figure3h_ND_BW
Fig. 3h_BW_ND
Weeks	Adrb2fl/fl																						LepRcre::Adrb2fl/fl
6	22.3	19.5	22.2	22.4	21.8			19.7	18.7														17.3	20.3												21.6	22.1	24	22.5	20.6	23.6
7	11.5	19.6	22.5	23.3	22.9	24	23.3	21.5	21.2	24.4	21.5	21.2	22.9	21.7	23.4								20.1	22.2	23.7	22.4	25	23.4	27	26.5	25.4	24.6	22.8	25.5	24.6	21.9	22.3	24.5	22.7	21	24.4
8	24.6	20.5	23.4	23.9	24.4	25.7	25	23.3	22.3	24.9	23.3	22.3	24	24.1	25.3								21.3	23.3	24.6	23.5	26.3	24.1	28.5	27.7	27.6	26.5	24.1	27.3	25.7	23	25.9	25.1	23.6	21.7	24.4
9	25.7	21.8	24.8	24.3	25.1	26.5	25.6	24.8	23.6	25.4	24.8	23.6	23.7	25.6	26.6								22.6	24.6	24.9	24.2	27.4	25.2	29.3	28.8	27.5	27.5	25.4	29.2	27.4	24.9	27.4	27.3	24.8	26.3	25.1
10	27.3	22.6	25.4	24.7	24.5	27.7	25.9	25.4	24.7	28.8	25.4	24.7	24.6	26.3	28.4								25.3	25.1	26	25.7	28.1	26.1	30.9	29.6	29.4	30	28.1	30.7	28.1	26.2	28.7	29.1	24.9	24.5	26.3
11						28.6	26.1			27.2	26	24.7	24.6	27.9	30.7										26.5	26.7	29.1	27.1	32.1	30.6	29.9	30.1	30.2	31.1	28.8	27	29.3	29.5	25.8	25.9	26.6
12						28.7	26.5			27.5	25.9	25.5	24.9	27.6	30.3										27.2	27.6	29.5	27.9	33.5	32.7	31.5	32.7	30.4	32.6	29.4	28.3	30.4	31.3	26.8	27.6	28.3
13						29.4	26.9			27.8	26.1	25.7	25	28.3	30.5										27.7	28.6	31.1	28.6	34.4	34.4	33.7	33.3	32.2	32.3	29.7	28.3	31	31.9	28.6	27.3
14						29.1	26.7			28.4	27.1	25.9	26	28.8	30.9										28.3	29.6	32	29.7	35.9	35.2	35.1	34.2	33.6	34.5	30.7
15						30.4	27.7			29.3	27.1	26.1	25.4	28.9	30.9										29	27.4	29.4	30.4	34.6	35.4	35.8	34.7	34.6	35.4	30.5
16						29.6	28.4			29.9	27.4	26.3	25.6	29.2	31.6										28.7	30.1	30.2	31.2	36.8	35.7	35.8	34.3	35.1	34.6	30.4

## Sheet: Figure3i_ND_FI
Fig. 3i_Cumulative_FI_ND
Weeks	Adrb2fl/fl				LepRcre::Adrb2fl/fl
7	4.48571	4.16429	3.25714	3.54286	3.025	3.86786	3.92381
8	8.54286	8.50714	6.9	7.12857	6.34643	7.73571	8.04762
9	13.0714	13.0071	10.2857	10.8143	9.69286	11.7286	12.5952
10	18.4429	17.35	13.7429	14.4214	13.1143	15.3714	16.7857
11	22.2286	21.4571	17.0571	18.8143	16.7214	19.5714	20.8571
12	26.4286	25.0857	20.6286	21.7429	20.4679	23.725	24.8143
13	30.9714	28.5786	24.0714	23.1786	24.35	27.1179	28.3571
14	34.6143	32.2	27.9429	26.9071	28.1357	31.6429	33.1905
15	38.1	35.4786	31.4143	30.6071		35.4536	37.2095

## Sheet: Figure3j_HFD_BW
Fig.3j_HFD_BW
weeks	Adrb2fl/fl																	LeprCre:Adrb2fl/fl
0	26.6	26.5	29.7	27.1	23	24.6	24.1	23.1	23.7	20.9	24	30.3	27.4	27.5	28.6	29.3		24.8	26.8	24.9	26.1	25.5	23.4	24.5	25.5	24.2	26.4	26.1	26.3	25.2	23.5	24.1	25.6	25.4	28.2	26.1	26.9	27.6	24.9	28.1
1	29.9	29.5	31.5	29.4	26.8	26.1	26.7	26.1	28.7	22.5	27.8	32.8	28.4	28.6	31	31.7		31.5	33.3	28.9	33.3	30	28.1	29.3	31.3	29.9	31.1	33.4	32	30.2	24.2	28.4	30.5	30	31.5	32.5	28.9	30.6	26.6	32
2	32	30.5	33.3	30.4	26.5	26.4	27.5	26.9	30.7	23.2	30.8	41.4	30.6	30.8	36	33.6		35.2	37.4	31.5	37.3	34.3	30.3	33.9	35.1	33.2	34.3	37.1	35.4	31.7	25.6	30.6	33.5	33.2	35.4	31.3	32	33.6	29.8	34.6
3	36.4	33.4	37.4	32.4	30	28.2	29.4	30	35.2	24.2	35.8	46.2	31.5	31.9	34	37.9		38.5	41.4	32.9	40.5	37.6	32.6	38	38	35.7	36.4	39.7	38.1	34	26.7	34.2	35.2	37	39.1	34.6	34.4	36.1	32.2	38.2
4	41.2	36.3	41.2	35.4	31.5	29.7	31.2	33	36.7	24.7	40.1	48.9	33.1	34	37.5	41.1		43.4	47.2	36.2	45.9	41.9	36.1	42.4	43.1	39.7	41.1	44	42.2	37.7	29.6	39.3	38.4	42	43.2	39.8	38	40.2	36	43.4
5	45.1	39.5	45.4	38	34.1	30.5	32.4	34.4	40.4	26.4	44	51.7	37.4	34.9	40	44.7		46.7	50.8	37.9	49.3	45.4	39.2	46.8	47.3	41.9	44.8	47.7	46.3	42.3	31.7	42.8	43.4	46.2	47.6	43.6	40	43.8	40.4	47.6
6	47.3	42.8	48.1	41.8	36.3	32.2	34.2	36.7	43.2	27.4	46.2	52.5	38.9	40.2	42	45.9		49.4	53.7	41.6	52.4	49.2	42.3	49.8	52	45.8	47.9	51.2	49.8	45.3	32.9	46.5	45.7	48.1	51.2	48.3	43.3	45.7	42	48.1
7	48.9	44.6	51.2	43.7	39	33.2	36.9	39.3	45.7	28.9	49.6	52.2	41.3	42.4	44	47.7		50.9	55.5	45.2	54.3	51.5	45.5	51.9	53.6	49.5	50.8	52	52.5	48	34	48.7	49.3	49.7	52.3	49.6	46.3	47.8	45.9	50
8	49.4	45.1	52.8	44.8	40.6	34.2	37.2	41.5	46.7	30.1	50.3	52.6	42.6	45	45.7	49.6		53	56.7	47.6	56.1	52.5	48.2	51.5	55.1	50.2	51.5	54.1	53.7	51.2	35	51.3	52.1	51.7	53.4	51.2	48.7	49.6	49.7	52.3
9	50.1	46.7	53.6	46	43.7	35	38.8	43	47.3	31.5	51	52.8						54.7	58.3	50.6	57.6	53.6	50.7	52.9	56.2	57.3	52.6	55.2	54.6	51.9	37.8	54	52	52.1
10	50.6	48.2	54.2	47.5	44.8	37.2	40.5	44.9	48.6	33.4	50.8	52.6						55.1	58.5	51.7	58.1	54.9	50.6	53.2	56.4	56.9	53.5	55	54.7	52.1	38.9	53.1	55.7	52.9
11	51.4	48.5	54.4	48.2	47	38.9	43.9	46.8	49.3	36.7	51.6	53.2						55.6	59.3	53.4	58.5	53.6	51.3	53.7	56.5	55.7	53.9	55.9	56.2	53.7	40.7	54.4	56.3	53.6
12	51.8	49.3	55.2	49.4	48.6	40.1	46.5	48.3	48.6	38.7	51.2	53.9						56.9	59.8	54.1	59.7	55	52.2	54.1	57.6	55.1	54.8	56.4	56	55.2	42.5	54.8	56.8	55.3

## Sheet: Figure3k_HFD_FI
Fig.3k_HFD_Cumulative FI
Weeks	Adrb2fl/fl				LeprCre:Adrb2fl/fl
1	3.25	2.71429	3.5	4.15714	3.29286	3.575	3.82143	3.93143
2	6.28929	5.23571	6.24286	7.55714	6.50714	6.50357	6.93929	6.36571
3	9.51429	7.96429	10.2143	13.0429	8.87143	9.27143	10.0321	9.29143
4	12.75	10.4643	13.9143	15.7571	11.7393	12.2143	12.5	12.1971
5	15.5821	12.8357	17.4286	19.0714	14.6786	16.0286	15.7036	15.1286
6	19.1607	15.381	21.3143	22.2	17.6036	19.1071	19.2179	17.8429
7	22.25	18.4286	25.0286	25.5857	20.3679	22.1357	22.4464	20.3286
8	25.3464	21.1548	28.5	28.7429	22.6679	24.525	25.2893	23.0229
9	28.4679	24.081	32.0143	32.0286	25.7857	28.3071	29.5107	26.3314
10	31.6179	26.4595	35.9	35.3286	28.4429	31.0393	32.6643	28.56
11	34.5786	29.3357	41.1	39.4857	31.0464	33.7393	36.1429	31.4257
12	37.7286	32.4571	45.2286	44.6286	33.8321	36.5857	39.5893	34.6829

## Sheet: Figure3l_ND_fatleanmass
Fig. 3l_Fat_Lean_mass
Fat mass				Lean mass
Adrb2fl/fl	LeprCre::Adrb2fl/fl			Adrb2fl/fl	LeprCre::Adrb2fl/fl
4.94246	4.47219			27.9404	19.5234
4.42953	5.09978			20.2004	20.3295
3.90182	4.39908			21.663	18.6749
3.92931	5.43444			22.5453	22.1213
5.00901	5.96549			22.5453	20.1207
	6.12606				22.6614
	5.28069				20.0203

## Sheet: Figure3m_HFD_fatleanmass
Fig. 3m_Fat_Lean_mass
Fat mass			Lean mass
Adrb2fl/fl	LeprCre:Adrb2fl/fl		Adrb2fl/fl	LeprCre:Adrb2fl/fl
10.4768	17.9928		24.269	28.2337
8.28579	15.6239		22.981	25.0957
12.2669	16.304		26.547	24.8812
6.97049	17.0106		23.2075	25.6338
	17.6938			27.0215
	19.2857			30.987
	19.23			30.0922

[truncated: 4 more sheets: Figure3o_r_ND_BAT, Figure3q_s_HFD_BAT, Figure3t_ND_EE, Figure3u_HFD_EE]
