# Supplementary material for: The perineurium integrates leptin with its sympathetic outflow to protect against obesity
Source: Nat Metab. 2026 Jul 13;8(7):1563–82. doi: 10.1038/s42255-026-01555-3 (PMC13400315; doi:10.1038/s42255-026-01555-3)
Supplement: Supplementary file 10 — Statistical source data. [file 42255_2026_1555_MOESM10_ESM.xlsx]

## Sheet: Source_Data_Fig_4a
cell_type	tissue	condition	count_iter	n
Endothelial cells	SCG	lean	n_1	0.566449
Endothelial cells	SCG	lean	n_2	0.583606
Endothelial cells	SCG	lean	n_3	0.576253
Endothelial cells	SCG	lean	n_4	0.556645
Endothelial cells	SCG	lean	n_5	0.579248
Endothelial cells	SCG	lean	n_6	0.563725
Endothelial cells	SCG	lean	n_7	0.563453
Endothelial cells	SCG	lean	n_8	0.567266
Endothelial cells	SCG	lean	n_9	0.566721
Endothelial cells	SCG	lean	n_10	0.562364
Endothelial cells	SCG	lean	n_11	0.572712
Endothelial cells	SCG	lean	n_12	0.576525
Endothelial cells	SCG	lean	n_13	0.565632
Endothelial cells	SCG	lean	n_14	0.587146
Endothelial cells	SCG	lean	n_15	0.587691
Endothelial cells	SCG	lean	n_16	0.586874
Endothelial cells	SCG	lean	n_17	0.575436
Endothelial cells	SCG	lean	n_18	0.581972
Endothelial cells	SCG	lean	n_19	0.561819
Endothelial cells	SCG	lean	n_20	0.568627
Endothelial cells	SCG	lean	n_21	0.555828
Endothelial cells	SCG	lean	n_22	0.565904
Endothelial cells	SCG	lean	n_23	0.569717
Endothelial cells	SCG	lean	n_24	0.58061
Endothelial cells	SCG	lean	n_25	0.572168
Endothelial cells	SCG	lean	n_26	0.584695
Endothelial cells	SCG	lean	n_27	0.567538
Endothelial cells	SCG	lean	n_28	0.562636
Endothelial cells	SCG	lean	n_29	0.576797
Endothelial cells	SCG	lean	n_30	0.572168
Endothelial cells	SCG	lean	n_31	0.572985
Endothelial cells	SCG	lean	n_32	0.561819
Endothelial cells	SCG	lean	n_33	0.559913
Endothelial cells	SCG	lean	n_34	0.581699
Endothelial cells	SCG	lean	n_35	0.561547
Endothelial cells	SCG	lean	n_36	0.569989
Endothelial cells	SCG	lean	n_37	0.588235
Endothelial cells	SCG	lean	n_38	0.550654
Endothelial cells	SCG	lean	n_39	0.565632
Endothelial cells	SCG	lean	n_40	0.562364
Endothelial cells	SCG	lean	n_41	0.570261
Endothelial cells	SCG	lean	n_42	0.571078
Endothelial cells	SCG	lean	n_43	0.562092
Endothelial cells	SCG	lean	n_44	0.566993
Endothelial cells	SCG	lean	n_45	0.571351
Endothelial cells	SCG	lean	n_46	0.575708
Endothelial cells	SCG	lean	n_47	0.576253
Endothelial cells	SCG	lean	n_48	0.578976
Endothelial cells	SCG	lean	n_49	0.572168
Endothelial cells	SCG	lean	n_50	0.58415
Endothelial cells	SCG	lean	n_51	0.576253
Endothelial cells	SCG	lean	n_52	0.58878
Endothelial cells	SCG	lean	n_53	0.556373
Endothelial cells	SCG	lean	n_54	0.574346
Endothelial cells	SCG	lean	n_55	0.571623
Endothelial cells	SCG	lean	n_56	0.558007
Endothelial cells	SCG	lean	n_57	0.566449
Endothelial cells	SCG	lean	n_58	0.555011
Endothelial cells	SCG	lean	n_59	0.580338
Endothelial cells	SCG	lean	n_60	0.578704
Endothelial cells	SCG	lean	n_61	0.565359
Endothelial cells	SCG	lean	n_62	0.568355
Endothelial cells	SCG	lean	n_63	0.566176
Endothelial cells	SCG	lean	n_64	0.570534
Endothelial cells	SCG	lean	n_65	0.575436
Endothelial cells	SCG	lean	n_66	0.564542
Endothelial cells	SCG	lean	n_67	0.567266
Endothelial cells	SCG	lean	n_68	0.566721
Endothelial cells	SCG	lean	n_69	0.562092
Endothelial cells	SCG	lean	n_70	0.566176
Endothelial cells	SCG	lean	n_71	0.562636
Endothelial cells	SCG	lean	n_72	0.552015
Endothelial cells	SCG	lean	n_73	0.579793
Endothelial cells	SCG	lean	n_74	0.583061
Endothelial cells	SCG	lean	n_75	0.564815
Endothelial cells	SCG	lean	n_76	0.571623
Endothelial cells	SCG	lean	n_77	0.57707
Endothelial cells	SCG	lean	n_78	0.582516
Endothelial cells	SCG	lean	n_79	0.58524
Endothelial cells	SCG	lean	n_80	0.565087
Endothelial cells	SCG	lean	n_81	0.586874
Endothelial cells	SCG	lean	n_82	0.55719
Endothelial cells	SCG	lean	n_83	0.572712
Endothelial cells	SCG	lean	n_84	0.574619
Endothelial cells	SCG	lean	n_85	0.567538
Endothelial cells	SCG	lean	n_86	0.572168
Endothelial cells	SCG	lean	n_87	0.573529
Endothelial cells	SCG	lean	n_88	0.560458
Endothelial cells	SCG	lean	n_89	0.569172
Endothelial cells	SCG	lean	n_90	0.57244
Endothelial cells	SCG	lean	n_91	0.573802
Endothelial cells	SCG	lean	n_92	0.577887
Endothelial cells	SCG	lean	n_93	0.569989
Endothelial cells	SCG	lean	n_94	0.574074
Endothelial cells	SCG	lean	n_95	0.569444
Endothelial cells	SCG	lean	n_96	0.574074
Endothelial cells	SCG	lean	n_97	0.563998
Endothelial cells	SCG	lean	n_98	0.562364
Endothelial cells	SCG	lean	n_99	0.572168
Endothelial cells	SCG	lean	n_100	0.581699
Endothelial cells	SCG	lean	n_101	0.5689
Endothelial cells	SCG	lean	n_102	0.582244
Endothelial cells	SCG	lean	n_103	0.571078
Endothelial cells	SCG	lean	n_104	0.566449
Endothelial cells	SCG	lean	n_105	0.573257
Endothelial cells	SCG	lean	n_106	0.573529
Endothelial cells	SCG	lean	n_107	0.561547
Endothelial cells	SCG	lean	n_108	0.566721
Endothelial cells	SCG	lean	n_109	0.564815
Endothelial cells	SCG	lean	n_110	0.555828
Endothelial cells	SCG	lean	n_111	0.571895
Endothelial cells	SCG	lean	n_112	0.564815
Endothelial cells	SCG	lean	n_113	0.571623
Endothelial cells	SCG	lean	n_114	0.564815
Endothelial cells	SCG	lean	n_115	0.559641
Endothelial cells	SCG	lean	n_116	0.555011
Endothelial cells	SCG	lean	n_117	0.568083
Endothelial cells	SCG	lean	n_118	0.57598
Endothelial cells	SCG	lean	n_119	0.566721
Endothelial cells	SCG	lean	n_120	0.56073
Endothelial cells	SCG	lean	n_121	0.567266
Endothelial cells	SCG	lean	n_122	0.584967
Endothelial cells	SCG	lean	n_123	0.584967
Endothelial cells	SCG	lean	n_124	0.569172
Endothelial cells	SCG	lean	n_125	0.581155
Endothelial cells	SCG	lean	n_126	0.567538
Endothelial cells	SCG	lean	n_127	0.557734
Endothelial cells	SCG	lean	n_128	0.575436
Endothelial cells	SCG	lean	n_129	0.561275
Endothelial cells	SCG	lean	n_130	0.571895
Endothelial cells	SCG	lean	n_131	0.577342
Endothelial cells	SCG	lean	n_132	0.568627
Endothelial cells	SCG	lean	n_133	0.577887
Endothelial cells	SCG	lean	n_134	0.565632
Endothelial cells	SCG	lean	n_135	0.561547
Endothelial cells	SCG	lean	n_136	0.582789
Endothelial cells	SCG	lean	n_137	0.570806
Endothelial cells	SCG	lean	n_138	0.570806
Endothelial cells	SCG	lean	n_139	0.577887
Endothelial cells	SCG	lean	n_140	0.570534
Endothelial cells	SCG	lean	n_141	0.557734
Endothelial cells	SCG	lean	n_142	0.562908
Endothelial cells	SCG	lean	n_143	0.562364
Endothelial cells	SCG	lean	n_144	0.570806
Endothelial cells	SCG	lean	n_145	0.576525
Endothelial cells	SCG	lean	n_146	0.558007
Endothelial cells	SCG	lean	n_147	0.590686
Endothelial cells	SCG	lean	n_148	0.564542
Endothelial cells	SCG	lean	n_149	0.571895
Endothelial cells	SCG	lean	n_150	0.574074
Endothelial cells	SCG	lean	n_151	0.566993
Endothelial cells	SCG	lean	n_152	0.576797
Endothelial cells	SCG	lean	n_153	0.567538
Endothelial cells	SCG	lean	n_154	0.564815
Endothelial cells	SCG	lean	n_155	0.575708
Endothelial cells	SCG	lean	n_156	0.561275
Endothelial cells	SCG	lean	n_157	0.574619
Endothelial cells	SCG	lean	n_158	0.557462
Endothelial cells	SCG	lean	n_159	0.563725
Endothelial cells	SCG	lean	n_160	0.572168
Endothelial cells	SCG	lean	n_161	0.555556
Endothelial cells	SCG	lean	n_162	0.566721
Endothelial cells	SCG	lean	n_163	0.573529
Endothelial cells	SCG	lean	n_164	0.569172
Endothelial cells	SCG	lean	n_165	0.565359
Endothelial cells	SCG	lean	n_166	0.56427
Endothelial cells	SCG	lean	n_167	0.580065
Endothelial cells	SCG	lean	n_168	0.571623
Endothelial cells	SCG	lean	n_169	0.576525
Endothelial cells	SCG	lean	n_170	0.57244
Endothelial cells	SCG	lean	n_171	0.575163
Endothelial cells	SCG	lean	n_172	0.572168
Endothelial cells	SCG	lean	n_173	0.550926
Endothelial cells	SCG	lean	n_174	0.563998
Endothelial cells	SCG	lean	n_175	0.571351
Endothelial cells	SCG	lean	n_176	0.559368
Endothelial cells	SCG	lean	n_177	0.566993
Endothelial cells	SCG	lean	n_178	0.575436
Endothelial cells	SCG	lean	n_179	0.573802
Endothelial cells	SCG	lean	n_180	0.557462
Endothelial cells	SCG	lean	n_181	0.58524
Endothelial cells	SCG	lean	n_182	0.566721
Endothelial cells	SCG	lean	n_183	0.554739
Endothelial cells	SCG	lean	n_184	0.569444
Endothelial cells	SCG	lean	n_185	0.562636
Endothelial cells	SCG	lean	n_186	0.5689
Endothelial cells	SCG	lean	n_187	0.588235
Endothelial cells	SCG	lean	n_188	0.580338
Endothelial cells	SCG	lean	n_189	0.561275
Endothelial cells	SCG	lean	n_190	0.572712
Endothelial cells	SCG	lean	n_191	0.562908
Endothelial cells	SCG	lean	n_192	0.568355
Endothelial cells	SCG	lean	n_193	0.579248
Endothelial cells	SCG	lean	n_194	0.570806
Endothelial cells	SCG	lean	n_195	0.566176
Endothelial cells	SCG	lean	n_196	0.573802
Endothelial cells	SCG	lean	n_197	0.571351
Endothelial cells	SCG	lean	n_198	0.564815
Endothelial cells	SCG	lean	n_199	0.581155
Endothelial cells	SCG	lean	n_200	0.574346
Endothelial cells	SCG	lean	n_201	0.57598
Endothelial cells	SCG	lean	n_202	0.569717
Endothelial cells	SCG	lean	n_203	0.559368
Endothelial cells	SCG	lean	n_204	0.580882
Endothelial cells	SCG	lean	n_205	0.583878
Endothelial cells	SCG	lean	n_206	0.589052
Endothelial cells	SCG	lean	n_207	0.56781
Endothelial cells	SCG	lean	n_208	0.569172
Endothelial cells	SCG	lean	n_209	0.569717
Endothelial cells	SCG	lean	n_210	0.565359
Endothelial cells	SCG	lean	n_211	0.579793
Endothelial cells	SCG	lean	n_212	0.574619
Endothelial cells	SCG	lean	n_213	0.568355
Endothelial cells	SCG	lean	n_214	0.575163
Endothelial cells	SCG	lean	n_215	0.574346
Endothelial cells	SCG	lean	n_216	0.562908
Endothelial cells	SCG	lean	n_217	0.5689
Endothelial cells	SCG	lean	n_218	0.5689
Endothelial cells	SCG	lean	n_219	0.569444
Endothelial cells	SCG	lean	n_220	0.572985
Endothelial cells	SCG	lean	n_221	0.583061
Endothelial cells	SCG	lean	n_222	0.562092
Endothelial cells	SCG	lean	n_223	0.573529
Endothelial cells	SCG	lean	n_224	0.559913
Endothelial cells	SCG	lean	n_225	0.583061
Endothelial cells	SCG	lean	n_226	0.574346
Endothelial cells	SCG	lean	n_227	0.568083
Endothelial cells	SCG	lean	n_228	0.569444
Endothelial cells	SCG	lean	n_229	0.57707
Endothelial cells	SCG	lean	n_230	0.561002
Endothelial cells	SCG	lean	n_231	0.564542
Endothelial cells	SCG	lean	n_232	0.58061
Endothelial cells	SCG	lean	n_233	0.574619
Endothelial cells	SCG	lean	n_234	0.568083
Endothelial cells	SCG	lean	n_235	0.565359
Endothelial cells	SCG	lean	n_236	0.572168
Endothelial cells	SCG	lean	n_237	0.577614
Endothelial cells	SCG	lean	n_238	0.566176
Endothelial cells	SCG	lean	n_239	0.569717
Endothelial cells	SCG	lean	n_240	0.570261
Endothelial cells	SCG	lean	n_241	0.559641
Endothelial cells	SCG	lean	n_242	0.563998
Endothelial cells	SCG	lean	n_243	0.562364
Endothelial cells	SCG	lean	n_244	0.571351
Endothelial cells	SCG	lean	n_245	0.574891
Endothelial cells	SCG	lean	n_246	0.568627
Endothelial cells	SCG	lean	n_247	0.579521
Endothelial cells	SCG	lean	n_248	0.56781
Endothelial cells	SCG	lean	n_249	0.57244
Endothelial cells	SCG	lean	n_250	0.572168
Endothelial cells	SCG	lean	n_251	0.565087
Endothelial cells	SCG	lean	n_252	0.569172
Endothelial cells	SCG	lean	n_253	0.563453
Endothelial cells	SCG	lean	n_254	0.57598
Endothelial cells	SCG	lean	n_255	0.578704
Endothelial cells	SCG	lean	n_256	0.562636
Endothelial cells	SCG	lean	n_257	0.5689
Endothelial cells	SCG	lean	n_258	0.571351
Endothelial cells	SCG	lean	n_259	0.553649
Endothelial cells	SCG	lean	n_260	0.575436
Endothelial cells	SCG	lean	n_261	0.565359
Endothelial cells	SCG	lean	n_262	0.572985
Endothelial cells	SCG	lean	n_263	0.554194
Endothelial cells	SCG	lean	n_264	0.562636
Endothelial cells	SCG	lean	n_265	0.552015
Endothelial cells	SCG	lean	n_266	0.557734
Endothelial cells	SCG	lean	n_267	0.565087
Endothelial cells	SCG	lean	n_268	0.564542
Endothelial cells	SCG	lean	n_269	0.572712
Endothelial cells	SCG	lean	n_270	0.564815
Endothelial cells	SCG	lean	n_271	0.57707
Endothelial cells	SCG	lean	n_272	0.585512
Endothelial cells	SCG	lean	n_273	0.579793
Endothelial cells	SCG	lean	n_274	0.568355
Endothelial cells	SCG	lean	n_275	0.561275
Endothelial cells	SCG	lean	n_276	0.563453
Endothelial cells	SCG	lean	n_277	0.570261
Endothelial cells	SCG	lean	n_278	0.562364
Endothelial cells	SCG	lean	n_279	0.575163
Endothelial cells	SCG	lean	n_280	0.568355
Endothelial cells	SCG	lean	n_281	0.558824
Endothelial cells	SCG	lean	n_282	0.562364
Endothelial cells	SCG	lean	n_283	0.565359
Endothelial cells	SCG	lean	n_284	0.566176
Endothelial cells	SCG	lean	n_285	0.561002
Endothelial cells	SCG	lean	n_286	0.561275
Endothelial cells	SCG	lean	n_287	0.568083
Endothelial cells	SCG	lean	n_288	0.566721
Endothelial cells	SCG	lean	n_289	0.570534
Endothelial cells	SCG	lean	n_290	0.576797
Endothelial cells	SCG	lean	n_291	0.573257
Endothelial cells	SCG	lean	n_292	0.574074
Endothelial cells	SCG	lean	n_293	0.574346
Endothelial cells	SCG	lean	n_294	0.585784
Endothelial cells	SCG	lean	n_295	0.549837
Endothelial cells	SCG	lean	n_296	0.561819
Endothelial cells	SCG	lean	n_297	0.575708
Endothelial cells	SCG	lean	n_298	0.563998
Endothelial cells	SCG	lean	n_299	0.568627
Endothelial cells	SCG	lean	n_300	0.568355
Endothelial cells	SCG	lean	n_301	0.547113
Endothelial cells	SCG	lean	n_302	0.567538
Endothelial cells	SCG	lean	n_303	0.574619
Endothelial cells	SCG	lean	n_304	0.5561
Endothelial cells	SCG	lean	n_305	0.58061
Endothelial cells	SCG	lean	n_306	0.558824
Endothelial cells	SCG	lean	n_307	0.569717
Endothelial cells	SCG	lean	n_308	0.579793
Endothelial cells	SCG	lean	n_309	0.559368
Endothelial cells	SCG	lean	n_310	0.576253
Endothelial cells	SCG	lean	n_311	0.578431
Endothelial cells	SCG	lean	n_312	0.590414
Endothelial cells	SCG	lean	n_313	0.563453
Endothelial cells	SCG	lean	n_314	0.568627
Endothelial cells	SCG	lean	n_315	0.56073
Endothelial cells	SCG	lean	n_316	0.574346
Endothelial cells	SCG	lean	n_317	0.572168
Endothelial cells	SCG	lean	n_318	0.571351
Endothelial cells	SCG	lean	n_319	0.5561
Endothelial cells	SCG	lean	n_320	0.559913
Endothelial cells	SCG	lean	n_321	0.580338
Endothelial cells	SCG	lean	n_322	0.584695
Endothelial cells	SCG	lean	n_323	0.552832
Endothelial cells	SCG	lean	n_324	0.565904
Endothelial cells	SCG	lean	n_325	0.577342
Endothelial cells	SCG	lean	n_326	0.574074
Endothelial cells	SCG	lean	n_327	0.570261
Endothelial cells	SCG	lean	n_328	0.579248
Endothelial cells	SCG	lean	n_329	0.575708
Endothelial cells	SCG	lean	n_330	0.569717
Endothelial cells	SCG	lean	n_331	0.556373
Endothelial cells	SCG	lean	n_332	0.574074
Endothelial cells	SCG	lean	n_333	0.58524
Endothelial cells	SCG	lean	n_334	0.570261
Endothelial cells	SCG	lean	n_335	0.55256
Endothelial cells	SCG	lean	n_336	0.559368
Endothelial cells	SCG	lean	n_337	0.555283
Endothelial cells	SCG	lean	n_338	0.566176
Endothelial cells	SCG	lean	n_339	0.56781
Endothelial cells	SCG	lean	n_340	0.557462
Endothelial cells	SCG	lean	n_341	0.569444
Endothelial cells	SCG	lean	n_342	0.569989
Endothelial cells	SCG	lean	n_343	0.568355
Endothelial cells	SCG	lean	n_344	0.562636
Endothelial cells	SCG	lean	n_345	0.567266
Endothelial cells	SCG	lean	n_346	0.57707
Endothelial cells	SCG	lean	n_347	0.57598
Endothelial cells	SCG	lean	n_348	0.568083
Endothelial cells	SCG	lean	n_349	0.570534
Endothelial cells	SCG	lean	n_350	0.573257
Endothelial cells	SCG	lean	n_351	0.565904
Endothelial cells	SCG	lean	n_352	0.559913
Endothelial cells	SCG	lean	n_353	0.559641
Endothelial cells	SCG	lean	n_354	0.571351
Endothelial cells	SCG	lean	n_355	0.56781
Endothelial cells	SCG	lean	n_356	0.571078
Endothelial cells	SCG	lean	n_357	0.56427
Endothelial cells	SCG	lean	n_358	0.58061
Endothelial cells	SCG	lean	n_359	0.573802
Endothelial cells	SCG	lean	n_360	0.563998
Endothelial cells	SCG	lean	n_361	0.571623
Endothelial cells	SCG	lean	n_362	0.559641
Endothelial cells	SCG	lean	n_363	0.561547
Endothelial cells	SCG	lean	n_364	0.570261
Endothelial cells	SCG	lean	n_365	0.56781
Endothelial cells	SCG	lean	n_366	0.558551
Endothelial cells	SCG	lean	n_367	0.567266
Endothelial cells	SCG	lean	n_368	0.57598
Endothelial cells	SCG	lean	n_369	0.558279
Endothelial cells	SCG	lean	n_370	0.569172
Endothelial cells	SCG	lean	n_371	0.569989
Endothelial cells	SCG	lean	n_372	0.567266
Endothelial cells	SCG	lean	n_373	0.592593
Endothelial cells	SCG	lean	n_374	0.574346
Endothelial cells	SCG	lean	n_375	0.566176
Endothelial cells	SCG	lean	n_376	0.583606
Endothelial cells	SCG	lean	n_377	0.563181
Endothelial cells	SCG	lean	n_378	0.586874
Endothelial cells	SCG	lean	n_379	0.562908
Endothelial cells	SCG	lean	n_380	0.57598
Endothelial cells	SCG	lean	n_381	0.563181
Endothelial cells	SCG	lean	n_382	0.579248
Endothelial cells	SCG	lean	n_383	0.569989
Endothelial cells	SCG	lean	n_384	0.57244
Endothelial cells	SCG	lean	n_385	0.581699
Endothelial cells	SCG	lean	n_386	0.574074
Endothelial cells	SCG	lean	n_387	0.586057
Endothelial cells	SCG	lean	n_388	0.571351
Endothelial cells	SCG	lean	n_389	0.566449
Endothelial cells	SCG	lean	n_390	0.563725
Endothelial cells	SCG	lean	n_391	0.56781
Endothelial cells	SCG	lean	n_392	0.577614
Endothelial cells	SCG	lean	n_393	0.579793
Endothelial cells	SCG	lean	n_394	0.561002
Endothelial cells	SCG	lean	n_395	0.571351
Endothelial cells	SCG	lean	n_396	0.580338
Endothelial cells	SCG	lean	n_397	0.566176
Endothelial cells	SCG	lean	n_398	0.571623
Endothelial cells	SCG	lean	n_399	0.567266
Endothelial cells	SCG	lean	n_400	0.582244
Endothelial cells	SCG	lean	n_401	0.562636
Endothelial cells	SCG	lean	n_402	0.571351
Endothelial cells	SCG	lean	n_403	0.569172
Endothelial cells	SCG	lean	n_404	0.562636
Endothelial cells	SCG	lean	n_405	0.565087
Endothelial cells	SCG	lean	n_406	0.565632
Endothelial cells	SCG	lean	n_407	0.575436
Endothelial cells	SCG	lean	n_408	0.569172
Endothelial cells	SCG	lean	n_409	0.57707
Endothelial cells	SCG	lean	n_410	0.571351
Endothelial cells	SCG	lean	n_411	0.563453
Endothelial cells	SCG	lean	n_412	0.563453
Endothelial cells	SCG	lean	n_413	0.57598
Endothelial cells	SCG	lean	n_414	0.562364
Endothelial cells	SCG	lean	n_415	0.563725
Endothelial cells	SCG	lean	n_416	0.546569
Endothelial cells	SCG	lean	n_417	0.562908
Endothelial cells	SCG	lean	n_418	0.55256
Endothelial cells	SCG	lean	n_419	0.575163
Endothelial cells	SCG	lean	n_420	0.562908
Endothelial cells	SCG	lean	n_421	0.580882
Endothelial cells	SCG	lean	n_422	0.574619
Endothelial cells	SCG	lean	n_423	0.569989
Endothelial cells	SCG	lean	n_424	0.573257
Endothelial cells	SCG	lean	n_425	0.554466
Endothelial cells	SCG	lean	n_426	0.577342
Endothelial cells	SCG	lean	n_427	0.580338
Endothelial cells	SCG	lean	n_428	0.5689
Endothelial cells	SCG	lean	n_429	0.563725
Endothelial cells	SCG	lean	n_430	0.582789
Endothelial cells	SCG	lean	n_431	0.563725
Endothelial cells	SCG	lean	n_432	0.572712
Endothelial cells	SCG	lean	n_433	0.561002
Endothelial cells	SCG	lean	n_434	0.557462
Endothelial cells	SCG	lean	n_435	0.563181
Endothelial cells	SCG	lean	n_436	0.558824
Endothelial cells	SCG	lean	n_437	0.571895
Endothelial cells	SCG	lean	n_438	0.568627
Endothelial cells	SCG	lean	n_439	0.563181
Endothelial cells	SCG	lean	n_440	0.570534
Endothelial cells	SCG	lean	n_441	0.558824
Endothelial cells	SCG	lean	n_442	0.579521
Endothelial cells	SCG	lean	n_443	0.566176
Endothelial cells	SCG	lean	n_444	0.573257
Endothelial cells	SCG	lean	n_445	0.574619
Endothelial cells	SCG	lean	n_446	0.570261
Endothelial cells	SCG	lean	n_447	0.569172
Endothelial cells	SCG	lean	n_448	0.564542
Endothelial cells	SCG	lean	n_449	0.561547
Endothelial cells	SCG	lean	n_450	0.565632
Endothelial cells	SCG	lean	n_451	0.564542
Endothelial cells	SCG	lean	n_452	0.583606
Endothelial cells	SCG	lean	n_453	0.570534
Endothelial cells	SCG	lean	n_454	0.569172
Endothelial cells	SCG	lean	n_455	0.582516
Endothelial cells	SCG	lean	n_456	0.575163
Endothelial cells	SCG	lean	n_457	0.576797
Endothelial cells	SCG	lean	n_458	0.572985
Endothelial cells	SCG	lean	n_459	0.574074
Endothelial cells	SCG	lean	n_460	0.562908
Endothelial cells	SCG	lean	n_461	0.566993
Endothelial cells	SCG	lean	n_462	0.569172
Endothelial cells	SCG	lean	n_463	0.572168
Endothelial cells	SCG	lean	n_464	0.5689
Endothelial cells	SCG	lean	n_465	0.562364
Endothelial cells	SCG	lean	n_466	0.563725
Endothelial cells	SCG	lean	n_467	0.570806
Endothelial cells	SCG	lean	n_468	0.587963
Endothelial cells	SCG	lean	n_469	0.57598
Endothelial cells	SCG	lean	n_470	0.558279
Endothelial cells	SCG	lean	n_471	0.567538
Endothelial cells	SCG	lean	n_472	0.567266
Endothelial cells	SCG	lean	n_473	0.564815
Endothelial cells	SCG	lean	n_474	0.577614
Endothelial cells	SCG	lean	n_475	0.581427
Endothelial cells	SCG	lean	n_476	0.574074
Endothelial cells	SCG	lean	n_477	0.574619
Endothelial cells	SCG	lean	n_478	0.58415
Endothelial cells	SCG	lean	n_479	0.570261
Endothelial cells	SCG	lean	n_480	0.560458
Endothelial cells	SCG	lean	n_481	0.580065
Endothelial cells	SCG	lean	n_482	0.556645
Endothelial cells	SCG	lean	n_483	0.572168
Endothelial cells	SCG	lean	n_484	0.559096
Endothelial cells	SCG	lean	n_485	0.5689
Endothelial cells	SCG	lean	n_486	0.571895
Endothelial cells	SCG	lean	n_487	0.570806
Endothelial cells	SCG	lean	n_488	0.558007
Endothelial cells	SCG	lean	n_489	0.569172
Endothelial cells	SCG	lean	n_490	0.57244
Endothelial cells	SCG	lean	n_491	0.566993
Endothelial cells	SCG	lean	n_492	0.569989
Endothelial cells	SCG	lean	n_493	0.567266
Endothelial cells	SCG	lean	n_494	0.579248
Endothelial cells	SCG	lean	n_495	0.567266
Endothelial cells	SCG	lean	n_496	0.567538
Endothelial cells	SCG	lean	n_497	0.582789
Endothelial cells	SCG	lean	n_498	0.563181
Endothelial cells	SCG	lean	n_499	0.586057
Endothelial cells	SCG	lean	n_500	0.562636
Endothelial cells	SCG	lean	n_501	0.560458
Endothelial cells	SCG	lean	n_502	0.57244
Endothelial cells	SCG	lean	n_503	0.569989
Endothelial cells	SCG	lean	n_504	0.571623
Endothelial cells	SCG	lean	n_505	0.557462
Endothelial cells	SCG	lean	n_506	0.570534
Endothelial cells	SCG	lean	n_507	0.565359
Endothelial cells	SCG	lean	n_508	0.563725
Endothelial cells	SCG	lean	n_509	0.56073
Endothelial cells	SCG	lean	n_510	0.561002
Endothelial cells	SCG	lean	n_511	0.56781
Endothelial cells	SCG	lean	n_512	0.571623
Endothelial cells	SCG	lean	n_513	0.56781
Endothelial cells	SCG	lean	n_514	0.560458
Endothelial cells	SCG	lean	n_515	0.562364
Endothelial cells	SCG	lean	n_516	0.563181
Endothelial cells	SCG	lean	n_517	0.566721
Endothelial cells	SCG	lean	n_518	0.569444
Endothelial cells	SCG	lean	n_519	0.570806
Endothelial cells	SCG	lean	n_520	0.560458
Endothelial cells	SCG	lean	n_521	0.572168
Endothelial cells	SCG	lean	n_522	0.57707
Endothelial cells	SCG	lean	n_523	0.548203
Endothelial cells	SCG	lean	n_524	0.559368
Endothelial cells	SCG	lean	n_525	0.562092
Endothelial cells	SCG	lean	n_526	0.562092
Endothelial cells	SCG	lean	n_527	0.577614
Endothelial cells	SCG	lean	n_528	0.561547
Endothelial cells	SCG	lean	n_529	0.554194
Endothelial cells	SCG	lean	n_530	0.572985
Endothelial cells	SCG	lean	n_531	0.572712
Endothelial cells	SCG	lean	n_532	0.555011
Endothelial cells	SCG	lean	n_533	0.575163
Endothelial cells	SCG	lean	n_534	0.570534
Endothelial cells	SCG	lean	n_535	0.573802
Endothelial cells	SCG	lean	n_536	0.570261
Endothelial cells	SCG	lean	n_537	0.574619
Endothelial cells	SCG	lean	n_538	0.555828
Endothelial cells	SCG	lean	n_539	0.578431
Endothelial cells	SCG	lean	n_540	0.571078
Endothelial cells	SCG	lean	n_541	0.571351
Endothelial cells	SCG	lean	n_542	0.549564
Endothelial cells	SCG	lean	n_543	0.57598
Endothelial cells	SCG	lean	n_544	0.579248
Endothelial cells	SCG	lean	n_545	0.565904
Endothelial cells	SCG	lean	n_546	0.562364
Endothelial cells	SCG	lean	n_547	0.565632
Endothelial cells	SCG	lean	n_548	0.56427
Endothelial cells	SCG	lean	n_549	0.563181
Endothelial cells	SCG	lean	n_550	0.566721
Endothelial cells	SCG	lean	n_551	0.577887
Endothelial cells	SCG	lean	n_552	0.578976
Endothelial cells	SCG	lean	n_553	0.57707
Endothelial cells	SCG	lean	n_554	0.576797
Endothelial cells	SCG	lean	n_555	0.565904
Endothelial cells	SCG	lean	n_556	0.564542
Endothelial cells	SCG	lean	n_557	0.581699
Endothelial cells	SCG	lean	n_558	0.564542
Endothelial cells	SCG	lean	n_559	0.56781
Endothelial cells	SCG	lean	n_560	0.567266
Endothelial cells	SCG	lean	n_561	0.5689
Endothelial cells	SCG	lean	n_562	0.561819
Endothelial cells	SCG	lean	n_563	0.565087
Endothelial cells	SCG	lean	n_564	0.570534
Endothelial cells	SCG	lean	n_565	0.584695
Endothelial cells	SCG	lean	n_566	0.566993
Endothelial cells	SCG	lean	n_567	0.563725
Endothelial cells	SCG	lean	n_568	0.572985
Endothelial cells	SCG	lean	n_569	0.579793
Endothelial cells	SCG	lean	n_570	0.580882
Endothelial cells	SCG	lean	n_571	0.570806
Endothelial cells	SCG	lean	n_572	0.579521
Endothelial cells	SCG	lean	n_573	0.578159
Endothelial cells	SCG	lean	n_574	0.566721
Endothelial cells	SCG	lean	n_575	0.559096
Endothelial cells	SCG	lean	n_576	0.56427
Endothelial cells	SCG	lean	n_577	0.563998
Endothelial cells	SCG	lean	n_578	0.573802
Endothelial cells	SCG	lean	n_579	0.57244
Endothelial cells	SCG	lean	n_580	0.558824
Endothelial cells	SCG	lean	n_581	0.574619
Endothelial cells	SCG	lean	n_582	0.571895
Endothelial cells	SCG	lean	n_583	0.562908
Endothelial cells	SCG	lean	n_584	0.564542
Endothelial cells	SCG	lean	n_585	0.559096
Endothelial cells	SCG	lean	n_586	0.583061
Endothelial cells	SCG	lean	n_587	0.573529
Endothelial cells	SCG	lean	n_588	0.566993
Endothelial cells	SCG	lean	n_589	0.573802
Endothelial cells	SCG	lean	n_590	0.570261
Endothelial cells	SCG	lean	n_591	0.563998
Endothelial cells	SCG	lean	n_592	0.568083
Endothelial cells	SCG	lean	n_593	0.558824
Endothelial cells	SCG	lean	n_594	0.584695
Endothelial cells	SCG	lean	n_595	0.563453
Endothelial cells	SCG	lean	n_596	0.577614
Endothelial cells	SCG	lean	n_597	0.581972
Endothelial cells	SCG	lean	n_598	0.58415
Endothelial cells	SCG	lean	n_599	0.584695
Endothelial cells	SCG	lean	n_600	0.572712
Endothelial cells	SCG	lean	n_601	0.570806
Endothelial cells	SCG	lean	n_602	0.568083
Endothelial cells	SCG	lean	n_603	0.566993
Endothelial cells	SCG	lean	n_604	0.559096
Endothelial cells	SCG	lean	n_605	0.558824
Endothelial cells	SCG	lean	n_606	0.573529
Endothelial cells	SCG	lean	n_607	0.581699
Endothelial cells	SCG	lean	n_608	0.571623
Endothelial cells	SCG	lean	n_609	0.570806
Endothelial cells	SCG	lean	n_610	0.578704
Endothelial cells	SCG	lean	n_611	0.57598
Endothelial cells	SCG	lean	n_612	0.568355
Endothelial cells	SCG	lean	n_613	0.590959
Endothelial cells	SCG	lean	n_614	0.567266
Endothelial cells	SCG	lean	n_615	0.571078
Endothelial cells	SCG	lean	n_616	0.567538
Endothelial cells	SCG	lean	n_617	0.571351
Endothelial cells	SCG	lean	n_618	0.575708
Endothelial cells	SCG	lean	n_619	0.571623
Endothelial cells	SCG	lean	n_620	0.569717
Endothelial cells	SCG	lean	n_621	0.571895
Endothelial cells	SCG	lean	n_622	0.563998
Endothelial cells	SCG	lean	n_623	0.563453
Endothelial cells	SCG	lean	n_624	0.557734
Endothelial cells	SCG	lean	n_625	0.561819
Endothelial cells	SCG	lean	n_626	0.581972
Endothelial cells	SCG	lean	n_627	0.559913
Endothelial cells	SCG	lean	n_628	0.552288
Endothelial cells	SCG	lean	n_629	0.569989
Endothelial cells	SCG	lean	n_630	0.586057
Endothelial cells	SCG	lean	n_631	0.564815
Endothelial cells	SCG	lean	n_632	0.588235
Endothelial cells	SCG	lean	n_633	0.559641
Endothelial cells	SCG	lean	n_634	0.565632
Endothelial cells	SCG	lean	n_635	0.572168
Endothelial cells	SCG	lean	n_636	0.575708
Endothelial cells	SCG	lean	n_637	0.571895
Endothelial cells	SCG	lean	n_638	0.576797
Endothelial cells	SCG	lean	n_639	0.584423
Endothelial cells	SCG	lean	n_640	0.569717
Endothelial cells	SCG	lean	n_641	0.573529
Endothelial cells	SCG	lean	n_642	0.569444
Endothelial cells	SCG	lean	n_643	0.565904
Endothelial cells	SCG	lean	n_644	0.558551
Endothelial cells	SCG	lean	n_645	0.583061
Endothelial cells	SCG	lean	n_646	0.577887
Endothelial cells	SCG	lean	n_647	0.573529
Endothelial cells	SCG	lean	n_648	0.563453
Endothelial cells	SCG	lean	n_649	0.562092
Endothelial cells	SCG	lean	n_650	0.566176
Endothelial cells	SCG	lean	n_651	0.557734
Endothelial cells	SCG	lean	n_652	0.56427
Endothelial cells	SCG	lean	n_653	0.574346
Endothelial cells	SCG	lean	n_654	0.5689
Endothelial cells	SCG	lean	n_655	0.576525
Endothelial cells	SCG	lean	n_656	0.579521
Endothelial cells	SCG	lean	n_657	0.580882
Endothelial cells	SCG	lean	n_658	0.580882
Endothelial cells	SCG	lean	n_659	0.561002
Endothelial cells	SCG	lean	n_660	0.577887
Endothelial cells	SCG	lean	n_661	0.561275
Endothelial cells	SCG	lean	n_662	0.580882
Endothelial cells	SCG	lean	n_663	0.554194
Endothelial cells	SCG	lean	n_664	0.577887
Endothelial cells	SCG	lean	n_665	0.580338
Endothelial cells	SCG	lean	n_666	0.580065
Endothelial cells	SCG	lean	n_667	0.566721
Endothelial cells	SCG	lean	n_668	0.582516
Endothelial cells	SCG	lean	n_669	0.58061
Endothelial cells	SCG	lean	n_670	0.580065
Endothelial cells	SCG	lean	n_671	0.563181
Endothelial cells	SCG	lean	n_672	0.574891
Endothelial cells	SCG	lean	n_673	0.560458
Endothelial cells	SCG	lean	n_674	0.56073
Endothelial cells	SCG	lean	n_675	0.549564
Endothelial cells	SCG	lean	n_676	0.58061
Endothelial cells	SCG	lean	n_677	0.569444
Endothelial cells	SCG	lean	n_678	0.571895
Endothelial cells	SCG	lean	n_679	0.574074
Endothelial cells	SCG	lean	n_680	0.573529
Endothelial cells	SCG	lean	n_681	0.564542
Endothelial cells	SCG	lean	n_682	0.573802
Endothelial cells	SCG	lean	n_683	0.564815
Endothelial cells	SCG	lean	n_684	0.571351
Endothelial cells	SCG	lean	n_685	0.554466
Endothelial cells	SCG	lean	n_686	0.563181
Endothelial cells	SCG	lean	n_687	0.578704
Endothelial cells	SCG	lean	n_688	0.579793
Endothelial cells	SCG	lean	n_689	0.570261
Endothelial cells	SCG	lean	n_690	0.5689
Endothelial cells	SCG	lean	n_691	0.569444
Endothelial cells	SCG	lean	n_692	0.559368
Endothelial cells	SCG	lean	n_693	0.575436
Endothelial cells	SCG	lean	n_694	0.563181
Endothelial cells	SCG	lean	n_695	0.559096
Endothelial cells	SCG	lean	n_696	0.56781
Endothelial cells	SCG	lean	n_697	0.5689
Endothelial cells	SCG	lean	n_698	0.563453
Endothelial cells	SCG	lean	n_699	0.562908
Endothelial cells	SCG	lean	n_700	0.58415
Endothelial cells	SCG	lean	n_701	0.582789
Endothelial cells	SCG	lean	n_702	0.574891
Endothelial cells	SCG	lean	n_703	0.574346
Endothelial cells	SCG	lean	n_704	0.562908
Endothelial cells	SCG	lean	n_705	0.570261
Endothelial cells	SCG	lean	n_706	0.550109
Endothelial cells	SCG	lean	n_707	0.567266
Endothelial cells	SCG	lean	n_708	0.564815
Endothelial cells	SCG	lean	n_709	0.569444
Endothelial cells	SCG	lean	n_710	0.584695
Endothelial cells	SCG	lean	n_711	0.570806
Endothelial cells	SCG	lean	n_712	0.566993
Endothelial cells	SCG	lean	n_713	0.57598
Endothelial cells	SCG	lean	n_714	0.583606
Endothelial cells	SCG	lean	n_715	0.564542
Endothelial cells	SCG	lean	n_716	0.567538
Endothelial cells	SCG	lean	n_717	0.561819
Endothelial cells	SCG	lean	n_718	0.575708
Endothelial cells	SCG	lean	n_719	0.562364
Endothelial cells	SCG	lean	n_720	0.571078
Endothelial cells	SCG	lean	n_721	0.571351
Endothelial cells	SCG	lean	n_722	0.571623
Endothelial cells	SCG	lean	n_723	0.572712
Endothelial cells	SCG	lean	n_724	0.569989
Endothelial cells	SCG	lean	n_725	0.570534
Endothelial cells	SCG	lean	n_726	0.567266
Endothelial cells	SCG	lean	n_727	0.563181
Endothelial cells	SCG	lean	n_728	0.576525
Endothelial cells	SCG	lean	n_729	0.575163
Endothelial cells	SCG	lean	n_730	0.56781
Endothelial cells	SCG	lean	n_731	0.562636
Endothelial cells	SCG	lean	n_732	0.579521
Endothelial cells	SCG	lean	n_733	0.580065
Endothelial cells	SCG	lean	n_734	0.573802
Endothelial cells	SCG	lean	n_735	0.564815
Endothelial cells	SCG	lean	n_736	0.569172
Endothelial cells	SCG	lean	n_737	0.565087
Endothelial cells	SCG	lean	n_738	0.56781
Endothelial cells	SCG	lean	n_739	0.555011
Endothelial cells	SCG	lean	n_740	0.566449
Endothelial cells	SCG	lean	n_741	0.566449
Endothelial cells	SCG	lean	n_742	0.549292
Endothelial cells	SCG	lean	n_743	0.547386
Endothelial cells	SCG	lean	n_744	0.571351
Endothelial cells	SCG	lean	n_745	0.565359
Endothelial cells	SCG	lean	n_746	0.571351
Endothelial cells	SCG	lean	n_747	0.571623
Endothelial cells	SCG	lean	n_748	0.573257
Endothelial cells	SCG	lean	n_749	0.563998
Endothelial cells	SCG	lean	n_750	0.570534
Endothelial cells	SCG	lean	n_751	0.574891
Endothelial cells	SCG	lean	n_752	0.581155
Endothelial cells	SCG	lean	n_753	0.566449
Endothelial cells	SCG	lean	n_754	0.554194
Endothelial cells	SCG	lean	n_755	0.563998
Endothelial cells	SCG	lean	n_756	0.568083
Endothelial cells	SCG	lean	n_757	0.569444
Endothelial cells	SCG	lean	n_758	0.561002
Endothelial cells	SCG	lean	n_759	0.552288
Endothelial cells	SCG	lean	n_760	0.573802
Endothelial cells	SCG	lean	n_761	0.565087
Endothelial cells	SCG	lean	n_762	0.561275
Endothelial cells	SCG	lean	n_763	0.572168
Endothelial cells	SCG	lean	n_764	0.567538
Endothelial cells	SCG	lean	n_765	0.556917
Endothelial cells	SCG	lean	n_766	0.586601
Endothelial cells	SCG	lean	n_767	0.572985
Endothelial cells	SCG	lean	n_768	0.574619
Endothelial cells	SCG	lean	n_769	0.564815
Endothelial cells	SCG	lean	n_770	0.559913
Endothelial cells	SCG	lean	n_771	0.589052
Endothelial cells	SCG	lean	n_772	0.579248
Endothelial cells	SCG	lean	n_773	0.563453
Endothelial cells	SCG	lean	n_774	0.572712
Endothelial cells	SCG	lean	n_775	0.574619
Endothelial cells	SCG	lean	n_776	0.561002
Endothelial cells	SCG	lean	n_777	0.574619
Endothelial cells	SCG	lean	n_778	0.565632
Endothelial cells	SCG	lean	n_779	0.570534
Endothelial cells	SCG	lean	n_780	0.581155
Endothelial cells	SCG	lean	n_781	0.566993
Endothelial cells	SCG	lean	n_782	0.581155
Endothelial cells	SCG	lean	n_783	0.575708
Endothelial cells	SCG	lean	n_784	0.58415
Endothelial cells	SCG	lean	n_785	0.58415
Endothelial cells	SCG	lean	n_786	0.560458
Endothelial cells	SCG	lean	n_787	0.565904
Endothelial cells	SCG	lean	n_788	0.588235
Endothelial cells	SCG	lean	n_789	0.572712
Endothelial cells	SCG	lean	n_790	0.580338
Endothelial cells	SCG	lean	n_791	0.572712
Endothelial cells	SCG	lean	n_792	0.591776
Endothelial cells	SCG	lean	n_793	0.559096
Endothelial cells	SCG	lean	n_794	0.553105
Endothelial cells	SCG	lean	n_795	0.561002
Endothelial cells	SCG	lean	n_796	0.569989
Endothelial cells	SCG	lean	n_797	0.576797
Endothelial cells	SCG	lean	n_798	0.569444
Endothelial cells	SCG	lean	n_799	0.578431
Endothelial cells	SCG	lean	n_800	0.567538
Endothelial cells	SCG	lean	n_801	0.572985
Endothelial cells	SCG	lean	n_802	0.57707
Endothelial cells	SCG	lean	n_803	0.565632
Endothelial cells	SCG	lean	n_804	0.571351
Endothelial cells	SCG	lean	n_805	0.565087
Endothelial cells	SCG	lean	n_806	0.570806
Endothelial cells	SCG	lean	n_807	0.563453
Endothelial cells	SCG	lean	n_808	0.569989
Endothelial cells	SCG	lean	n_809	0.571351
Endothelial cells	SCG	lean	n_810	0.575708
Endothelial cells	SCG	lean	n_811	0.576253
Endothelial cells	SCG	lean	n_812	0.57244
Endothelial cells	SCG	lean	n_813	0.561547
Endothelial cells	SCG	lean	n_814	0.565359
Endothelial cells	SCG	lean	n_815	0.572985
Endothelial cells	SCG	lean	n_816	0.562092
Endothelial cells	SCG	lean	n_817	0.567538
Endothelial cells	SCG	lean	n_818	0.576525
Endothelial cells	SCG	lean	n_819	0.567538
Endothelial cells	SCG	lean	n_820	0.57244
Endothelial cells	SCG	lean	n_821	0.567266
Endothelial cells	SCG	lean	n_822	0.571351
Endothelial cells	SCG	lean	n_823	0.570806
Endothelial cells	SCG	lean	n_824	0.563725
Endothelial cells	SCG	lean	n_825	0.5689
Endothelial cells	SCG	lean	n_826	0.575163
Endothelial cells	SCG	lean	n_827	0.578431
Endothelial cells	SCG	lean	n_828	0.564542
Endothelial cells	SCG	lean	n_829	0.586874
Endothelial cells	SCG	lean	n_830	0.569717
Endothelial cells	SCG	lean	n_831	0.571623
Endothelial cells	SCG	lean	n_832	0.568627
Endothelial cells	SCG	lean	n_833	0.565632
Endothelial cells	SCG	lean	n_834	0.572985
Endothelial cells	SCG	lean	n_835	0.564815
Endothelial cells	SCG	lean	n_836	0.558007
Endothelial cells	SCG	lean	n_837	0.561819
Endothelial cells	SCG	lean	n_838	0.5689
Endothelial cells	SCG	lean	n_839	0.569989
Endothelial cells	SCG	lean	n_840	0.583061
Endothelial cells	SCG	lean	n_841	0.574891
Endothelial cells	SCG	lean	n_842	0.57244
Endothelial cells	SCG	lean	n_843	0.584967
Endothelial cells	SCG	lean	n_844	0.583878
Endothelial cells	SCG	lean	n_845	0.570806
Endothelial cells	SCG	lean	n_846	0.571078
Endothelial cells	SCG	lean	n_847	0.562636
Endothelial cells	SCG	lean	n_848	0.570806
Endothelial cells	SCG	lean	n_849	0.572712
Endothelial cells	SCG	lean	n_850	0.567538
Endothelial cells	SCG	lean	n_851	0.570261
Endothelial cells	SCG	lean	n_852	0.577887
Endothelial cells	SCG	lean	n_853	0.566176
Endothelial cells	SCG	lean	n_854	0.567538
Endothelial cells	SCG	lean	n_855	0.570534
Endothelial cells	SCG	lean	n_856	0.570806
Endothelial cells	SCG	lean	n_857	0.551743
Endothelial cells	SCG	lean	n_858	0.574619
Endothelial cells	SCG	lean	n_859	0.564815
Endothelial cells	SCG	lean	n_860	0.578976
Endothelial cells	SCG	lean	n_861	0.577342
Endothelial cells	SCG	lean	n_862	0.570261
Endothelial cells	SCG	lean	n_863	0.571351
Endothelial cells	SCG	lean	n_864	0.570261
Endothelial cells	SCG	lean	n_865	0.572712
Endothelial cells	SCG	lean	n_866	0.564542
Endothelial cells	SCG	lean	n_867	0.56781
Endothelial cells	SCG	lean	n_868	0.548203
Endothelial cells	SCG	lean	n_869	0.558007
Endothelial cells	SCG	lean	n_870	0.573257
Endothelial cells	SCG	lean	n_871	0.574619
Endothelial cells	SCG	lean	n_872	0.559641
Endothelial cells	SCG	lean	n_873	0.590414
Endothelial cells	SCG	lean	n_874	0.578431
Endothelial cells	SCG	lean	n_875	0.555283
Endothelial cells	SCG	lean	n_876	0.577887
Endothelial cells	SCG	lean	n_877	0.572712
Endothelial cells	SCG	lean	n_878	0.565632
Endothelial cells	SCG	lean	n_879	0.571351
Endothelial cells	SCG	lean	n_880	0.574619
Endothelial cells	SCG	lean	n_881	0.569717
Endothelial cells	SCG	lean	n_882	0.561002
Endothelial cells	SCG	lean	n_883	0.575163
Endothelial cells	SCG	lean	n_884	0.581427
Endothelial cells	SCG	lean	n_885	0.559096
Endothelial cells	SCG	lean	n_886	0.553105
Endothelial cells	SCG	lean	n_887	0.555556
Endothelial cells	SCG	lean	n_888	0.55719
Endothelial cells	SCG	lean	n_889	0.579521
Endothelial cells	SCG	lean	n_890	0.568355
Endothelial cells	SCG	lean	n_891	0.56427
Endothelial cells	SCG	lean	n_892	0.567538
Endothelial cells	SCG	lean	n_893	0.58415
Endothelial cells	SCG	lean	n_894	0.57244
Endothelial cells	SCG	lean	n_895	0.57598
Endothelial cells	SCG	lean	n_896	0.567538
Endothelial cells	SCG	lean	n_897	0.573257
Endothelial cells	SCG	lean	n_898	0.574346
Endothelial cells	SCG	lean	n_899	0.565087
Endothelial cells	SCG	lean	n_900	0.581699
Endothelial cells	SCG	lean	n_901	0.560458
Endothelial cells	SCG	lean	n_902	0.572168
Endothelial cells	SCG	lean	n_903	0.56073
Endothelial cells	SCG	lean	n_904	0.551471
Endothelial cells	SCG	lean	n_905	0.563998
Endothelial cells	SCG	lean	n_906	0.573529
Endothelial cells	SCG	lean	n_907	0.556373
Endothelial cells	SCG	lean	n_908	0.558551
Endothelial cells	SCG	lean	n_909	0.577887
Endothelial cells	SCG	lean	n_910	0.580065
Endothelial cells	SCG	lean	n_911	0.570806
Endothelial cells	SCG	lean	n_912	0.571078
Endothelial cells	SCG	lean	n_913	0.577342
Endothelial cells	SCG	lean	n_914	0.574074
Endothelial cells	SCG	lean	n_915	0.570261
Endothelial cells	SCG	lean	n_916	0.574891
Endothelial cells	SCG	lean	n_917	0.574074
Endothelial cells	SCG	lean	n_918	0.561819
Endothelial cells	SCG	lean	n_919	0.559913
Endothelial cells	SCG	lean	n_920	0.555556
Endothelial cells	SCG	lean	n_921	0.562908
Endothelial cells	SCG	lean	n_922	0.590142
Endothelial cells	SCG	lean	n_923	0.574346
Endothelial cells	SCG	lean	n_924	0.564815
Endothelial cells	SCG	lean	n_925	0.57244
Endothelial cells	SCG	lean	n_926	0.562908
Endothelial cells	SCG	lean	n_927	0.552288
Endothelial cells	SCG	lean	n_928	0.562364
Endothelial cells	SCG	lean	n_929	0.574074
Endothelial cells	SCG	lean	n_930	0.574619
Endothelial cells	SCG	lean	n_931	0.564815
Endothelial cells	SCG	lean	n_932	0.574074
Endothelial cells	SCG	lean	n_933	0.572712
Endothelial cells	SCG	lean	n_934	0.576797
Endothelial cells	SCG	lean	n_935	0.584695
Endothelial cells	SCG	lean	n_936	0.547386
Endothelial cells	SCG	lean	n_937	0.587146
Endothelial cells	SCG	lean	n_938	0.573802
Endothelial cells	SCG	lean	n_939	0.559913
Endothelial cells	SCG	lean	n_940	0.583061
Endothelial cells	SCG	lean	n_941	0.562908
Endothelial cells	SCG	lean	n_942	0.578159
Endothelial cells	SCG	lean	n_943	0.561547
Endothelial cells	SCG	lean	n_944	0.563998
Endothelial cells	SCG	lean	n_945	0.582244
Endothelial cells	SCG	lean	n_946	0.567266
Endothelial cells	SCG	lean	n_947	0.584695
Endothelial cells	SCG	lean	n_948	0.578159
Endothelial cells	SCG	lean	n_949	0.5561
Endothelial cells	SCG	lean	n_950	0.552015
Endothelial cells	SCG	lean	n_951	0.572712
Endothelial cells	SCG	lean	n_952	0.569444
Endothelial cells	SCG	lean	n_953	0.571351
Endothelial cells	SCG	lean	n_954	0.576253
Endothelial cells	SCG	lean	n_955	0.574346
Endothelial cells	SCG	lean	n_956	0.572985
Endothelial cells	SCG	lean	n_957	0.58524
Endothelial cells	SCG	lean	n_958	0.565632
Endothelial cells	SCG	lean	n_959	0.563181
Endothelial cells	SCG	lean	n_960	0.554194
Endothelial cells	SCG	lean	n_961	0.571623
Endothelial cells	SCG	lean	n_962	0.565904
Endothelial cells	SCG	lean	n_963	0.551198
Endothelial cells	SCG	lean	n_964	0.580338
Endothelial cells	SCG	lean	n_965	0.582244
Endothelial cells	SCG	lean	n_966	0.566176
Endothelial cells	SCG	lean	n_967	0.580338
Endothelial cells	SCG	lean	n_968	0.553649
Endothelial cells	SCG	lean	n_969	0.549292
Endothelial cells	SCG	lean	n_970	0.576525
Endothelial cells	SCG	lean	n_971	0.565632
Endothelial cells	SCG	lean	n_972	0.565904
Endothelial cells	SCG	lean	n_973	0.574346
Endothelial cells	SCG	lean	n_974	0.562908
Endothelial cells	SCG	lean	n_975	0.571623
Endothelial cells	SCG	lean	n_976	0.572168
Endothelial cells	SCG	lean	n_977	0.58524
Endothelial cells	SCG	lean	n_978	0.561819
Endothelial cells	SCG	lean	n_979	0.582516
Endothelial cells	SCG	lean	n_980	0.568355
Endothelial cells	SCG	lean	n_981	0.575708
Endothelial cells	SCG	lean	n_982	0.562364
Endothelial cells	SCG	lean	n_983	0.571623
Endothelial cells	SCG	lean	n_984	0.573802
Endothelial cells	SCG	lean	n_985	0.568627
Endothelial cells	SCG	lean	n_986	0.561002
Endothelial cells	SCG	lean	n_987	0.573529
Endothelial cells	SCG	lean	n_988	0.557734
Endothelial cells	SCG	lean	n_989	0.578704
Endothelial cells	SCG	lean	n_990	0.568627
Endothelial cells	SCG	lean	n_991	0.569717
Endothelial cells	SCG	lean	n_992	0.575163
Endothelial cells	SCG	lean	n_993	0.578976
Endothelial cells	SCG	lean	n_994	0.569717
Endothelial cells	SCG	lean	n_995	0.570261
Endothelial cells	SCG	lean	n_996	0.577342
Endothelial cells	SCG	lean	n_997	0.580065
Endothelial cells	SCG	lean	n_998	0.56781
Endothelial cells	SCG	lean	n_999	0.565632
Endothelial cells	SCG	lean	n_1000	0.565632
Endothelial cells	SCG	lean	n_1001	0.575436
Endothelial cells	SCG	lean	n_1002	0.582789
Endothelial cells	SCG	lean	n_1003	0.566449
Endothelial cells	SCG	lean	n_1004	0.581699
Endothelial cells	SCG	lean	n_1005	0.590686
Endothelial cells	SCG	lean	n_1006	0.568627
Endothelial cells	SCG	lean	n_1007	0.555283
Endothelial cells	SCG	lean	n_1008	0.571078
Endothelial cells	SCG	lean	n_1009	0.580065
Endothelial cells	SCG	lean	n_1010	0.561547
Endothelial cells	SCG	lean	n_1011	0.568355
Endothelial cells	SCG	lean	n_1012	0.556373
Endothelial cells	SCG	lean	n_1013	0.570261
Endothelial cells	SCG	lean	n_1014	0.553649
Endothelial cells	SCG	lean	n_1015	0.56073
Endothelial cells	SCG	lean	n_1016	0.5689
Endothelial cells	SCG	lean	n_1017	0.566449
Endothelial cells	SCG	lean	n_1018	0.579793
Endothelial cells	SCG	lean	n_1019	0.561002
Endothelial cells	SCG	lean	n_1020	0.559913
Endothelial cells	SCG	lean	n_1021	0.5561
Endothelial cells	SCG	lean	n_1022	0.567538
Endothelial cells	SCG	lean	n_1023	0.566176
Endothelial cells	SCG	lean	n_1024	0.579521
Endothelial cells	SCG	lean	n_1025	0.571078
Endothelial cells	SCG	lean	n_1026	0.568627
Endothelial cells	SCG	lean	n_1027	0.571078
Endothelial cells	SCG	lean	n_1028	0.560185
Endothelial cells	SCG	lean	n_1029	0.565087
Endothelial cells	SCG	lean	n_1030	0.567538
Endothelial cells	SCG	lean	n_1031	0.572168
Endothelial cells	SCG	lean	n_1032	0.572712
Endothelial cells	SCG	lean	n_1033	0.570806
Endothelial cells	SCG	lean	n_1034	0.556645
Endothelial cells	SCG	lean	n_1035	0.561547
Endothelial cells	SCG	lean	n_1036	0.578976
Endothelial cells	SCG	lean	n_1037	0.572168
Endothelial cells	SCG	lean	n_1038	0.575163
Endothelial cells	SCG	lean	n_1039	0.556645
Endothelial cells	SCG	lean	n_1040	0.586329
Endothelial cells	SCG	lean	n_1041	0.552288
Endothelial cells	SCG	lean	n_1042	0.566993
Endothelial cells	SCG	lean	n_1043	0.5689
Endothelial cells	SCG	lean	n_1044	0.558551
Endothelial cells	SCG	lean	n_1045	0.577614
Endothelial cells	SCG	lean	n_1046	0.570534
Endothelial cells	SCG	lean	n_1047	0.590959
Endothelial cells	SCG	lean	n_1048	0.558551
Endothelial cells	SCG	lean	n_1049	0.5689
Endothelial cells	SCG	lean	n_1050	0.547658
Endothelial cells	SCG	lean	n_1051	0.559096
Endothelial cells	SCG	lean	n_1052	0.563181
Endothelial cells	SCG	lean	n_1053	0.576525
Endothelial cells	SCG	lean	n_1054	0.571351
Endothelial cells	SCG	lean	n_1055	0.56781
Endothelial cells	SCG	lean	n_1056	0.563725
Endothelial cells	SCG	lean	n_1057	0.577342
Endothelial cells	SCG	lean	n_1058	0.552832
Endothelial cells	SCG	lean	n_1059	0.561275
Endothelial cells	SCG	lean	n_1060	0.565904
Endothelial cells	SCG	lean	n_1061	0.563998
Endothelial cells	SCG	lean	n_1062	0.567266
Endothelial cells	SCG	lean	n_1063	0.5689
Endothelial cells	SCG	lean	n_1064	0.580338
Endothelial cells	SCG	lean	n_1065	0.571623
Endothelial cells	SCG	lean	n_1066	0.565359
Endothelial cells	SCG	lean	n_1067	0.573802
Endothelial cells	SCG	lean	n_1068	0.583333
Endothelial cells	SCG	lean	n_1069	0.573802
Endothelial cells	SCG	lean	n_1070	0.559096
Endothelial cells	SCG	lean	n_1071	0.576525
Endothelial cells	SCG	lean	n_1072	0.575436
Endothelial cells	SCG	lean	n_1073	0.57598
Endothelial cells	SCG	lean	n_1074	0.558007
Endothelial cells	SCG	lean	n_1075	0.571078
Endothelial cells	SCG	lean	n_1076	0.575708
Endothelial cells	SCG	lean	n_1077	0.565359
Endothelial cells	SCG	lean	n_1078	0.576797
Endothelial cells	SCG	lean	n_1079	0.573257
Endothelial cells	SCG	lean	n_1080	0.565087
Endothelial cells	SCG	lean	n_1081	0.577887
Endothelial cells	SCG	lean	n_1082	0.550654
Endothelial cells	SCG	lean	n_1083	0.56427
Endothelial cells	SCG	lean	n_1084	0.5689
Endothelial cells	SCG	lean	n_1085	0.574346
Endothelial cells	SCG	lean	n_1086	0.548203
Endothelial cells	SCG	lean	n_1087	0.583878
Endothelial cells	SCG	lean	n_1088	0.580338
Endothelial cells	SCG	lean	n_1089	0.558279
Endothelial cells	SCG	lean	n_1090	0.563181
Endothelial cells	SCG	lean	n_1091	0.570261
Endothelial cells	SCG	lean	n_1092	0.573529
Endothelial cells	SCG	lean	n_1093	0.561547
Endothelial cells	SCG	lean	n_1094	0.575708
Endothelial cells	SCG	lean	n_1095	0.554739
Endothelial cells	SCG	lean	n_1096	0.57244
Endothelial cells	SCG	lean	n_1097	0.571895
Endothelial cells	SCG	lean	n_1098	0.57598
Endothelial cells	SCG	lean	n_1099	0.571078
Endothelial cells	SCG	lean	n_1100	0.572168
Endothelial cells	SCG	lean	n_1101	0.570534
Endothelial cells	SCG	lean	n_1102	0.581972
Endothelial cells	SCG	lean	n_1103	0.566993
Endothelial cells	SCG	lean	n_1104	0.572168
Endothelial cells	SCG	lean	n_1105	0.569172
Endothelial cells	SCG	lean	n_1106	0.56073
Endothelial cells	SCG	lean	n_1107	0.559913
Endothelial cells	SCG	lean	n_1108	0.577887
Endothelial cells	SCG	lean	n_1109	0.569717
Endothelial cells	SCG	lean	n_1110	0.576797
Endothelial cells	SCG	lean	n_1111	0.568083
Endothelial cells	SCG	lean	n_1112	0.566721
Endothelial cells	SCG	lean	n_1113	0.569444
Endothelial cells	SCG	lean	n_1114	0.565632
Endothelial cells	SCG	lean	n_1115	0.565359
Endothelial cells	SCG	lean	n_1116	0.570534
Endothelial cells	SCG	lean	n_1117	0.578976
Endothelial cells	SCG	lean	n_1118	0.565359
Endothelial cells	SCG	lean	n_1119	0.578704
Endothelial cells	SCG	lean	n_1120	0.564815
Endothelial cells	SCG	lean	n_1121	0.566176
Endothelial cells	SCG	lean	n_1122	0.563725
Endothelial cells	SCG	lean	n_1123	0.566449
Endothelial cells	SCG	lean	n_1124	0.556645
Endothelial cells	SCG	lean	n_1125	0.566176
Endothelial cells	SCG	lean	n_1126	0.562364
Endothelial cells	SCG	lean	n_1127	0.572985
Endothelial cells	SCG	lean	n_1128	0.569717
Endothelial cells	SCG	lean	n_1129	0.579793
Endothelial cells	SCG	lean	n_1130	0.568627
Endothelial cells	SCG	lean	n_1131	0.558007
Endothelial cells	SCG	lean	n_1132	0.565904
Endothelial cells	SCG	lean	n_1133	0.564542
Endothelial cells	SCG	lean	n_1134	0.556917
Endothelial cells	SCG	lean	n_1135	0.569444
Endothelial cells	SCG	lean	n_1136	0.576253
Endothelial cells	SCG	lean	n_1137	0.570806
Endothelial cells	SCG	lean	n_1138	0.569989
Endothelial cells	SCG	lean	n_1139	0.56781
Endothelial cells	SCG	lean	n_1140	0.563998
Endothelial cells	SCG	lean	n_1141	0.562908
Endothelial cells	SCG	lean	n_1142	0.571351
Endothelial cells	SCG	lean	n_1143	0.579248
Endothelial cells	SCG	lean	n_1144	0.57598
Endothelial cells	SCG	lean	n_1145	0.578431
Endothelial cells	SCG	lean	n_1146	0.562636
Endothelial cells	SCG	lean	n_1147	0.555011
Endothelial cells	SCG	lean	n_1148	0.572985
Endothelial cells	SCG	lean	n_1149	0.5689
Endothelial cells	SCG	lean	n_1150	0.546024
Endothelial cells	SCG	lean	n_1151	0.583606
Endothelial cells	SCG	lean	n_1152	0.575436
Endothelial cells	SCG	lean	n_1153	0.553105
Endothelial cells	SCG	lean	n_1154	0.571623
Endothelial cells	SCG	lean	n_1155	0.566176
Endothelial cells	SCG	lean	n_1156	0.569717
Endothelial cells	SCG	lean	n_1157	0.570534
Endothelial cells	SCG	lean	n_1158	0.576797
Endothelial cells	SCG	lean	n_1159	0.569444
Endothelial cells	SCG	lean	n_1160	0.569172
Endothelial cells	SCG	lean	n_1161	0.568083
Endothelial cells	SCG	lean	n_1162	0.553649
Endothelial cells	SCG	lean	n_1163	0.567266
Endothelial cells	SCG	lean	n_1164	0.574619
Endothelial cells	SCG	lean	n_1165	0.57598
Endothelial cells	SCG	lean	n_1166	0.586601
Endothelial cells	SCG	lean	n_1167	0.565904
Endothelial cells	SCG	lean	n_1168	0.561819
Endothelial cells	SCG	lean	n_1169	0.568355
Endothelial cells	SCG	lean	n_1170	0.567538
Endothelial cells	SCG	lean	n_1171	0.574346
Endothelial cells	SCG	lean	n_1172	0.565904
Endothelial cells	SCG	lean	n_1173	0.578704
Endothelial cells	SCG	lean	n_1174	0.563181
Endothelial cells	SCG	lean	n_1175	0.561819
Endothelial cells	SCG	lean	n_1176	0.585512
Endothelial cells	SCG	lean	n_1177	0.559913
Endothelial cells	SCG	lean	n_1178	0.5689
Endothelial cells	SCG	lean	n_1179	0.578159
Endothelial cells	SCG	lean	n_1180	0.590142
Endothelial cells	SCG	lean	n_1181	0.566449
Endothelial cells	SCG	lean	n_1182	0.576253
Endothelial cells	SCG	lean	n_1183	0.567266
Endothelial cells	SCG	lean	n_1184	0.582244
Endothelial cells	SCG	lean	n_1185	0.556373
Endothelial cells	SCG	lean	n_1186	0.566993
Endothelial cells	SCG	lean	n_1187	0.565087
Endothelial cells	SCG	lean	n_1188	0.554739
Endothelial cells	SCG	lean	n_1189	0.556645
Endothelial cells	SCG	lean	n_1190	0.566721
Endothelial cells	SCG	lean	n_1191	0.561547
Endothelial cells	SCG	lean	n_1192	0.573257
Endothelial cells	SCG	lean	n_1193	0.559913
Endothelial cells	SCG	lean	n_1194	0.549564
Endothelial cells	SCG	lean	n_1195	0.587418
Endothelial cells	SCG	lean	n_1196	0.574074
Endothelial cells	SCG	lean	n_1197	0.566721
Endothelial cells	SCG	lean	n_1198	0.570261
Endothelial cells	SCG	lean	n_1199	0.580065
Endothelial cells	SCG	lean	n_1200	0.575708
Endothelial cells	SCG	lean	n_1201	0.569717
Endothelial cells	SCG	lean	n_1202	0.567538
Endothelial cells	SCG	lean	n_1203	0.570806
Endothelial cells	SCG	lean	n_1204	0.578704
Endothelial cells	SCG	lean	n_1205	0.58524
Endothelial cells	SCG	lean	n_1206	0.568355
Endothelial cells	SCG	lean	n_1207	0.57598
Endothelial cells	SCG	lean	n_1208	0.569444
Endothelial cells	SCG	lean	n_1209	0.581972
Endothelial cells	SCG	lean	n_1210	0.569717
Endothelial cells	SCG	lean	n_1211	0.571078
Endothelial cells	SCG	lean	n_1212	0.577614
Endothelial cells	SCG	lean	n_1213	0.582244
Endothelial cells	SCG	lean	n_1214	0.563453
Endothelial cells	SCG	lean	n_1215	0.572168
Endothelial cells	SCG	lean	n_1216	0.579248
Endothelial cells	SCG	lean	n_1217	0.560458
Endothelial cells	SCG	lean	n_1218	0.562636
Endothelial cells	SCG	lean	n_1219	0.5689
Endothelial cells	SCG	lean	n_1220	0.540577
Endothelial cells	SCG	lean	n_1221	0.581699
Endothelial cells	SCG	lean	n_1222	0.566449
Endothelial cells	SCG	lean	n_1223	0.567266
Endothelial cells	SCG	lean	n_1224	0.564542
Endothelial cells	SCG	lean	n_1225	0.571078
Endothelial cells	SCG	lean	n_1226	0.586874
Endothelial cells	SCG	lean	n_1227	0.58524
Endothelial cells	SCG	lean	n_1228	0.570261
Endothelial cells	SCG	lean	n_1229	0.577614
Endothelial cells	SCG	lean	n_1230	0.562636
Endothelial cells	SCG	lean	n_1231	0.56073
Endothelial cells	SCG	lean	n_1232	0.576253
Endothelial cells	SCG	lean	n_1233	0.567266
Endothelial cells	SCG	lean	n_1234	0.576253
Endothelial cells	SCG	lean	n_1235	0.578159
Endothelial cells	SCG	lean	n_1236	0.565904
Endothelial cells	SCG	lean	n_1237	0.572985
Endothelial cells	SCG	lean	n_1238	0.561547
Endothelial cells	SCG	lean	n_1239	0.563453
Endothelial cells	SCG	lean	n_1240	0.563725
Endothelial cells	SCG	lean	n_1241	0.566176
Endothelial cells	SCG	lean	n_1242	0.566176
Endothelial cells	SCG	lean	n_1243	0.572168
Endothelial cells	SCG	lean	n_1244	0.572168
Endothelial cells	SCG	lean	n_1245	0.565632
Endothelial cells	SCG	lean	n_1246	0.564542
Endothelial cells	SCG	lean	n_1247	0.554739
Endothelial cells	SCG	lean	n_1248	0.571351
Endothelial cells	SCG	lean	n_1249	0.560458
Endothelial cells	SCG	lean	n_1250	0.564815
Endothelial cells	SCG	lean	n_1251	0.565632
Endothelial cells	SCG	lean	n_1252	0.568083
Endothelial cells	SCG	lean	n_1253	0.573802
Endothelial cells	SCG	lean	n_1254	0.571351
Endothelial cells	SCG	lean	n_1255	0.577342
Endothelial cells	SCG	lean	n_1256	0.577342
Endothelial cells	SCG	lean	n_1257	0.568627
Endothelial cells	SCG	lean	n_1258	0.573529
Endothelial cells	SCG	lean	n_1259	0.561547
Endothelial cells	SCG	lean	n_1260	0.560458
Endothelial cells	SCG	lean	n_1261	0.572985
Endothelial cells	SCG	lean	n_1262	0.565359
Endothelial cells	SCG	lean	n_1263	0.573529
Endothelial cells	SCG	lean	n_1264	0.567266
Endothelial cells	SCG	lean	n_1265	0.565904
Endothelial cells	SCG	lean	n_1266	0.562636
Endothelial cells	SCG	lean	n_1267	0.574346
Endothelial cells	SCG	lean	n_1268	0.575436
Endothelial cells	SCG	lean	n_1269	0.579521
Endothelial cells	SCG	lean	n_1270	0.566176
Endothelial cells	SCG	lean	n_1271	0.569717
Endothelial cells	SCG	lean	n_1272	0.578431
Endothelial cells	SCG	lean	n_1273	0.572168
Endothelial cells	SCG	lean	n_1274	0.569444
Endothelial cells	SCG	lean	n_1275	0.571078
Endothelial cells	SCG	lean	n_1276	0.566721
Endothelial cells	SCG	lean	n_1277	0.555283
Endothelial cells	SCG	lean	n_1278	0.572985
Endothelial cells	SCG	lean	n_1279	0.575436
Endothelial cells	SCG	lean	n_1280	0.56073
Endothelial cells	SCG	lean	n_1281	0.570534
Endothelial cells	SCG	lean	n_1282	0.583606
Endothelial cells	SCG	lean	n_1283	0.564542
Endothelial cells	SCG	lean	n_1284	0.552288
Endothelial cells	SCG	lean	n_1285	0.564815
Endothelial cells	SCG	lean	n_1286	0.569444
Endothelial cells	SCG	lean	n_1287	0.569717
Endothelial cells	SCG	lean	n_1288	0.565087
Endothelial cells	SCG	lean	n_1289	0.57244
Endothelial cells	SCG	lean	n_1290	0.573257
Endothelial cells	SCG	lean	n_1291	0.572985
Endothelial cells	SCG	lean	n_1292	0.583878
Endothelial cells	SCG	lean	n_1293	0.553922
Endothelial cells	SCG	lean	n_1294	0.556373
Endothelial cells	SCG	lean	n_1295	0.563998
Endothelial cells	SCG	lean	n_1296	0.565359
Endothelial cells	SCG	lean	n_1297	0.56073
Endothelial cells	SCG	lean	n_1298	0.569444
Endothelial cells	SCG	lean	n_1299	0.572168
Endothelial cells	SCG	lean	n_1300	0.578431
Endothelial cells	SCG	lean	n_1301	0.560458
Endothelial cells	SCG	lean	n_1302	0.569444
Endothelial cells	SCG	lean	n_1303	0.551743
Endothelial cells	SCG	lean	n_1304	0.571895
Endothelial cells	SCG	lean	n_1305	0.571623
Endothelial cells	SCG	lean	n_1306	0.573802
Endothelial cells	SCG	lean	n_1307	0.580338
Endothelial cells	SCG	lean	n_1308	0.569444
Endothelial cells	SCG	lean	n_1309	0.566721
Endothelial cells	SCG	lean	n_1310	0.574346
Endothelial cells	SCG	lean	n_1311	0.570261
Endothelial cells	SCG	lean	n_1312	0.57244
Endothelial cells	SCG	lean	n_1313	0.559368
Endothelial cells	SCG	lean	n_1314	0.582516
Endothelial cells	SCG	lean	n_1315	0.5689
Endothelial cells	SCG	lean	n_1316	0.562092
Endothelial cells	SCG	lean	n_1317	0.569989
Endothelial cells	SCG	lean	n_1318	0.563453
Endothelial cells	SCG	lean	n_1319	0.569717
Endothelial cells	SCG	lean	n_1320	0.560458
Endothelial cells	SCG	lean	n_1321	0.568355
Endothelial cells	SCG	lean	n_1322	0.55719
Endothelial cells	SCG	lean	n_1323	0.563998
Endothelial cells	SCG	lean	n_1324	0.571895
Endothelial cells	SCG	lean	n_1325	0.560458
Endothelial cells	SCG	lean	n_1326	0.57707
Endothelial cells	SCG	lean	n_1327	0.571895
Endothelial cells	SCG	lean	n_1328	0.567266
Endothelial cells	SCG	lean	n_1329	0.57707
Endothelial cells	SCG	lean	n_1330	0.562908
Endothelial cells	SCG	lean	n_1331	0.565632
Endothelial cells	SCG	lean	n_1332	0.579793
Endothelial cells	SCG	lean	n_1333	0.565087
Endothelial cells	SCG	lean	n_1334	0.559368
Endothelial cells	SCG	lean	n_1335	0.555283
Endothelial cells	SCG	lean	n_1336	0.581155
Endothelial cells	SCG	lean	n_1337	0.574074
Endothelial cells	SCG	lean	n_1338	0.56427
Endothelial cells	SCG	lean	n_1339	0.577614
Endothelial cells	SCG	lean	n_1340	0.567538
Endothelial cells	SCG	lean	n_1341	0.57598
Endothelial cells	SCG	lean	n_1342	0.565087
Endothelial cells	SCG	lean	n_1343	0.556645
Endothelial cells	SCG	lean	n_1344	0.557462
Endothelial cells	SCG	lean	n_1345	0.562092
Endothelial cells	SCG	lean	n_1346	0.566721
Endothelial cells	SCG	lean	n_1347	0.566993
Endothelial cells	SCG	lean	n_1348	0.582516
Endothelial cells	SCG	lean	n_1349	0.573257
Endothelial cells	SCG	lean	n_1350	0.553922
Endothelial cells	SCG	lean	n_1351	0.572985
Endothelial cells	SCG	lean	n_1352	0.582244
Endothelial cells	SCG	lean	n_1353	0.574619
Endothelial cells	SCG	lean	n_1354	0.582516
Endothelial cells	SCG	lean	n_1355	0.571351
Endothelial cells	SCG	lean	n_1356	0.568627
Endothelial cells	SCG	lean	n_1357	0.580338
Endothelial cells	SCG	lean	n_1358	0.575708
Endothelial cells	SCG	lean	n_1359	0.580338
Endothelial cells	SCG	lean	n_1360	0.577887
Endothelial cells	SCG	lean	n_1361	0.563998
Endothelial cells	SCG	lean	n_1362	0.562908
Endothelial cells	SCG	lean	n_1363	0.551471
Endothelial cells	SCG	lean	n_1364	0.573257
Endothelial cells	SCG	lean	n_1365	0.558551
Endothelial cells	SCG	lean	n_1366	0.577342
Endothelial cells	SCG	lean	n_1367	0.583061
Endothelial cells	SCG	lean	n_1368	0.580882
Endothelial cells	SCG	lean	n_1369	0.573257
Endothelial cells	SCG	lean	n_1370	0.577887
Endothelial cells	SCG	lean	n_1371	0.570534
Endothelial cells	SCG	lean	n_1372	0.574074
Endothelial cells	SCG	lean	n_1373	0.584695
Endothelial cells	SCG	lean	n_1374	0.565087
Endothelial cells	SCG	lean	n_1375	0.560458
Endothelial cells	SCG	lean	n_1376	0.583606
Endothelial cells	SCG	lean	n_1377	0.581427
Endothelial cells	SCG	lean	n_1378	0.59232
Endothelial cells	SCG	lean	n_1379	0.567266
Endothelial cells	SCG	lean	n_1380	0.557462
Endothelial cells	SCG	lean	n_1381	0.567266
Endothelial cells	SCG	lean	n_1382	0.570534
Endothelial cells	SCG	lean	n_1383	0.56073
Endothelial cells	SCG	lean	n_1384	0.566176
Endothelial cells	SCG	lean	n_1385	0.566721
Endothelial cells	SCG	lean	n_1386	0.558279
Endothelial cells	SCG	lean	n_1387	0.5689
Endothelial cells	SCG	lean	n_1388	0.563998
Endothelial cells	SCG	lean	n_1389	0.575436
Endothelial cells	SCG	lean	n_1390	0.566721
Endothelial cells	SCG	lean	n_1391	0.568355
Endothelial cells	SCG	lean	n_1392	0.569717
Endothelial cells	SCG	lean	n_1393	0.581155
Endothelial cells	SCG	lean	n_1394	0.55719
Endothelial cells	SCG	lean	n_1395	0.562636
Endothelial cells	SCG	lean	n_1396	0.566449
Endothelial cells	SCG	lean	n_1397	0.580065
Endothelial cells	SCG	lean	n_1398	0.566993
Endothelial cells	SCG	lean	n_1399	0.565359
Endothelial cells	SCG	lean	n_1400	0.574346
Endothelial cells	SCG	lean	n_1401	0.580882
Endothelial cells	SCG	lean	n_1402	0.56781
Endothelial cells	SCG	lean	n_1403	0.574891
Endothelial cells	SCG	lean	n_1404	0.576797
Endothelial cells	SCG	lean	n_1405	0.560458
Endothelial cells	SCG	lean	n_1406	0.561547
Endothelial cells	SCG	lean	n_1407	0.573257
Endothelial cells	SCG	lean	n_1408	0.576525
Endothelial cells	SCG	lean	n_1409	0.56781
Endothelial cells	SCG	lean	n_1410	0.561547
Endothelial cells	SCG	lean	n_1411	0.57244
Endothelial cells	SCG	lean	n_1412	0.569172
Endothelial cells	SCG	lean	n_1413	0.579248
Endothelial cells	SCG	lean	n_1414	0.558824
Endothelial cells	SCG	lean	n_1415	0.573529
Endothelial cells	SCG	lean	n_1416	0.592865
Endothelial cells	SCG	lean	n_1417	0.58061
Endothelial cells	SCG	lean	n_1418	0.557734
Endothelial cells	SCG	lean	n_1419	0.570534
Endothelial cells	SCG	lean	n_1420	0.588235
Endothelial cells	SCG	lean	n_1421	0.586329
Endothelial cells	SCG	lean	n_1422	0.576525
Endothelial cells	SCG	lean	n_1423	0.569717
Endothelial cells	SCG	lean	n_1424	0.559641
Endothelial cells	SCG	lean	n_1425	0.557734
Endothelial cells	SCG	lean	n_1426	0.572168
Endothelial cells	SCG	lean	n_1427	0.573257
Endothelial cells	SCG	lean	n_1428	0.572168
Endothelial cells	SCG	lean	n_1429	0.573802
Endothelial cells	SCG	lean	n_1430	0.567266
Endothelial cells	SCG	lean	n_1431	0.566721
Endothelial cells	SCG	lean	n_1432	0.571078
Endothelial cells	SCG	lean	n_1433	0.555828
Endothelial cells	SCG	lean	n_1434	0.576797
Endothelial cells	SCG	lean	n_1435	0.54793
Endothelial cells	SCG	lean	n_1436	0.560458
Endothelial cells	SCG	lean	n_1437	0.565359
Endothelial cells	SCG	lean	n_1438	0.557462
Endothelial cells	SCG	lean	n_1439	0.579248
Endothelial cells	SCG	lean	n_1440	0.574891
Endothelial cells	SCG	lean	n_1441	0.566721
Endothelial cells	SCG	lean	n_1442	0.554194
Endothelial cells	SCG	lean	n_1443	0.560458
Endothelial cells	SCG	lean	n_1444	0.56781
Endothelial cells	SCG	lean	n_1445	0.571623
Endothelial cells	SCG	lean	n_1446	0.562636
Endothelial cells	SCG	lean	n_1447	0.565904
Endothelial cells	SCG	lean	n_1448	0.570806
Endothelial cells	SCG	lean	n_1449	0.567538
Endothelial cells	SCG	lean	n_1450	0.56781
Endothelial cells	SCG	lean	n_1451	0.561819
Endothelial cells	SCG	lean	n_1452	0.581155
Endothelial cells	SCG	lean	n_1453	0.562092
Endothelial cells	SCG	lean	n_1454	0.57598
Endothelial cells	SCG	lean	n_1455	0.568627
Endothelial cells	SCG	lean	n_1456	0.56781
Endothelial cells	SCG	lean	n_1457	0.576253
Endothelial cells	SCG	lean	n_1458	0.56781
Endothelial cells	SCG	lean	n_1459	0.561819
Endothelial cells	SCG	lean	n_1460	0.566993
Endothelial cells	SCG	lean	n_1461	0.566449
Endothelial cells	SCG	lean	n_1462	0.57598
Endothelial cells	SCG	lean	n_1463	0.561002
Endothelial cells	SCG	lean	n_1464	0.566721
Endothelial cells	SCG	lean	n_1465	0.558824
Endothelial cells	SCG	lean	n_1466	0.580338
Endothelial cells	SCG	lean	n_1467	0.580065
Endothelial cells	SCG	lean	n_1468	0.584423
Endothelial cells	SCG	lean	n_1469	0.575436
Endothelial cells	SCG	lean	n_1470	0.562092
Endothelial cells	SCG	lean	n_1471	0.568083
Endothelial cells	SCG	lean	n_1472	0.565904
Endothelial cells	SCG	lean	n_1473	0.571895
Endothelial cells	SCG	lean	n_1474	0.558824
Endothelial cells	SCG	lean	n_1475	0.571895
Endothelial cells	SCG	lean	n_1476	0.578704
Endothelial cells	SCG	lean	n_1477	0.563998
Endothelial cells	SCG	lean	n_1478	0.557734
Endothelial cells	SCG	lean	n_1479	0.572168
Endothelial cells	SCG	lean	n_1480	0.561547
Endothelial cells	SCG	lean	n_1481	0.568355
Endothelial cells	SCG	lean	n_1482	0.566721
Endothelial cells	SCG	lean	n_1483	0.571078
Endothelial cells	SCG	lean	n_1484	0.566449
Endothelial cells	SCG	lean	n_1485	0.576525
Endothelial cells	SCG	lean	n_1486	0.568355
Endothelial cells	SCG	lean	n_1487	0.570806
Endothelial cells	SCG	lean	n_1488	0.571078
Endothelial cells	SCG	lean	n_1489	0.566721
Endothelial cells	SCG	lean	n_1490	0.564815
Endothelial cells	SCG	lean	n_1491	0.581155
Endothelial cells	SCG	lean	n_1492	0.572985
Endothelial cells	SCG	lean	n_1493	0.574074
Endothelial cells	SCG	lean	n_1494	0.565359
Endothelial cells	SCG	lean	n_1495	0.568627
Endothelial cells	SCG	lean	n_1496	0.571078
Endothelial cells	SCG	lean	n_1497	0.570261
Endothelial cells	SCG	lean	n_1498	0.569717
Endothelial cells	SCG	lean	n_1499	0.573529
Endothelial cells	SCG	lean	n_1500	0.570534
Endothelial cells	SCG	lean	n_1501	0.570261
Endothelial cells	SCG	lean	n_1502	0.57244
Endothelial cells	SCG	lean	n_1503	0.577887
Endothelial cells	SCG	lean	n_1504	0.575163
Endothelial cells	SCG	lean	n_1505	0.562092
Endothelial cells	SCG	lean	n_1506	0.595861
Endothelial cells	SCG	lean	n_1507	0.561819
Endothelial cells	SCG	lean	n_1508	0.570261
Endothelial cells	SCG	lean	n_1509	0.556373
Endothelial cells	SCG	lean	n_1510	0.571351
Endothelial cells	SCG	lean	n_1511	0.578704
Endothelial cells	SCG	lean	n_1512	0.58415
Endothelial cells	SCG	lean	n_1513	0.56781
Endothelial cells	SCG	lean	n_1514	0.552832
Endothelial cells	SCG	lean	n_1515	0.546296
Endothelial cells	SCG	lean	n_1516	0.569444
Endothelial cells	SCG	lean	n_1517	0.59341
Endothelial cells	SCG	lean	n_1518	0.557734
Endothelial cells	SCG	lean	n_1519	0.583061
Endothelial cells	SCG	lean	n_1520	0.565904
Endothelial cells	SCG	lean	n_1521	0.565904
Endothelial cells	SCG	lean	n_1522	0.574074
Endothelial cells	SCG	lean	n_1523	0.565904
Endothelial cells	SCG	lean	n_1524	0.569172
Endothelial cells	SCG	lean	n_1525	0.562364
Endothelial cells	SCG	lean	n_1526	0.577614
Endothelial cells	SCG	lean	n_1527	0.574619
Endothelial cells	SCG	lean	n_1528	0.565904
Endothelial cells	SCG	lean	n_1529	0.582244
Endothelial cells	SCG	lean	n_1530	0.558007
Endothelial cells	SCG	lean	n_1531	0.582789
Endothelial cells	SCG	lean	n_1532	0.550381
Endothelial cells	SCG	lean	n_1533	0.571623
Endothelial cells	SCG	lean	n_1534	0.581699
Endothelial cells	SCG	lean	n_1535	0.553377
Endothelial cells	SCG	lean	n_1536	0.571895
Endothelial cells	SCG	lean	n_1537	0.567538
Endothelial cells	SCG	lean	n_1538	0.58415
Endothelial cells	SCG	lean	n_1539	0.562908
Endothelial cells	SCG	lean	n_1540	0.574346
Endothelial cells	SCG	lean	n_1541	0.571078
Endothelial cells	SCG	lean	n_1542	0.56781
Endothelial cells	SCG	lean	n_1543	0.582516
Endothelial cells	SCG	lean	n_1544	0.577614
Endothelial cells	SCG	lean	n_1545	0.588235
Endothelial cells	SCG	lean	n_1546	0.573529
Endothelial cells	SCG	lean	n_1547	0.578431
Endothelial cells	SCG	lean	n_1548	0.570806
Endothelial cells	SCG	lean	n_1549	0.572985
Endothelial cells	SCG	lean	n_1550	0.563725
Endothelial cells	SCG	lean	n_1551	0.565087
Endothelial cells	SCG	lean	n_1552	0.557734
Endothelial cells	SCG	lean	n_1553	0.58061
Endothelial cells	SCG	lean	n_1554	0.571078
Endothelial cells	SCG	lean	n_1555	0.565904
Endothelial cells	SCG	lean	n_1556	0.578159
Endothelial cells	SCG	lean	n_1557	0.563998
Endothelial cells	SCG	lean	n_1558	0.563181
Endothelial cells	SCG	lean	n_1559	0.576797
Endothelial cells	SCG	lean	n_1560	0.566176
Endothelial cells	SCG	lean	n_1561	0.570261
Endothelial cells	SCG	lean	n_1562	0.565359
Endothelial cells	SCG	lean	n_1563	0.578159
Endothelial cells	SCG	lean	n_1564	0.561547
Endothelial cells	SCG	lean	n_1565	0.561002
Endothelial cells	SCG	lean	n_1566	0.575436
Endothelial cells	SCG	lean	n_1567	0.58061
Endothelial cells	SCG	lean	n_1568	0.562364
Endothelial cells	SCG	lean	n_1569	0.56781
Endothelial cells	SCG	lean	n_1570	0.571895
Endothelial cells	SCG	lean	n_1571	0.572168
Endothelial cells	SCG	lean	n_1572	0.567538
Endothelial cells	SCG	lean	n_1573	0.58878
Endothelial cells	SCG	lean	n_1574	0.568627
Endothelial cells	SCG	lean	n_1575	0.57244
Endothelial cells	SCG	lean	n_1576	0.55719
Endothelial cells	SCG	lean	n_1577	0.582516
Endothelial cells	SCG	lean	n_1578	0.567266
Endothelial cells	SCG	lean	n_1579	0.555283
Endothelial cells	SCG	lean	n_1580	0.570261
Endothelial cells	SCG	lean	n_1581	0.576797
Endothelial cells	SCG	lean	n_1582	0.557462
Endothelial cells	SCG	lean	n_1583	0.565904
Endothelial cells	SCG	lean	n_1584	0.568355
Endothelial cells	SCG	lean	n_1585	0.565087
Endothelial cells	SCG	lean	n_1586	0.581699
Endothelial cells	SCG	lean	n_1587	0.578704
Endothelial cells	SCG	lean	n_1588	0.57707
Endothelial cells	SCG	lean	n_1589	0.58061
Endothelial cells	SCG	lean	n_1590	0.56427
Endothelial cells	SCG	lean	n_1591	0.569989
Endothelial cells	SCG	lean	n_1592	0.572985
Endothelial cells	SCG	lean	n_1593	0.566993
Endothelial cells	SCG	lean	n_1594	0.570806
Endothelial cells	SCG	lean	n_1595	0.590686
Endothelial cells	SCG	lean	n_1596	0.57244
Endothelial cells	SCG	lean	n_1597	0.577887
Endothelial cells	SCG	lean	n_1598	0.556373
Endothelial cells	SCG	lean	n_1599	0.559641
Endothelial cells	SCG	lean	n_1600	0.572985
Endothelial cells	SCG	lean	n_1601	0.570534
Endothelial cells	SCG	lean	n_1602	0.55719
Endothelial cells	SCG	lean	n_1603	0.555283
Endothelial cells	SCG	lean	n_1604	0.569989
Endothelial cells	SCG	lean	n_1605	0.568083
Endothelial cells	SCG	lean	n_1606	0.587146
Endothelial cells	SCG	lean	n_1607	0.559641
Endothelial cells	SCG	lean	n_1608	0.575436
Endothelial cells	SCG	lean	n_1609	0.565359
Endothelial cells	SCG	lean	n_1610	0.573257
Endothelial cells	SCG	lean	n_1611	0.554194
Endothelial cells	SCG	lean	n_1612	0.578159
Endothelial cells	SCG	lean	n_1613	0.578431
Endothelial cells	SCG	lean	n_1614	0.553649
Endothelial cells	SCG	lean	n_1615	0.576797
Endothelial cells	SCG	lean	n_1616	0.573257
Endothelial cells	SCG	lean	n_1617	0.577614
Endothelial cells	SCG	lean	n_1618	0.560458
Endothelial cells	SCG	lean	n_1619	0.567538
Endothelial cells	SCG	lean	n_1620	0.5561
Endothelial cells	SCG	lean	n_1621	0.573257
Endothelial cells	SCG	lean	n_1622	0.565087
Endothelial cells	SCG	lean	n_1623	0.565087
Endothelial cells	SCG	lean	n_1624	0.571895
Endothelial cells	SCG	lean	n_1625	0.578431
Endothelial cells	SCG	lean	n_1626	0.566721
Endothelial cells	SCG	lean	n_1627	0.571078
Endothelial cells	SCG	lean	n_1628	0.578431
Endothelial cells	SCG	lean	n_1629	0.562636
Endothelial cells	SCG	lean	n_1630	0.570534
Endothelial cells	SCG	lean	n_1631	0.570806
Endothelial cells	SCG	lean	n_1632	0.570806
Endothelial cells	SCG	lean	n_1633	0.56781
Endothelial cells	SCG	lean	n_1634	0.559368
Endothelial cells	SCG	lean	n_1635	0.582789
Endothelial cells	SCG	lean	n_1636	0.574619
Endothelial cells	SCG	lean	n_1637	0.565087
Endothelial cells	SCG	lean	n_1638	0.574619
Endothelial cells	SCG	lean	n_1639	0.576797
Endothelial cells	SCG	lean	n_1640	0.57244
Endothelial cells	SCG	lean	n_1641	0.552015
Endothelial cells	SCG	lean	n_1642	0.567266
Endothelial cells	SCG	lean	n_1643	0.57598
Endothelial cells	SCG	lean	n_1644	0.554739
Endothelial cells	SCG	lean	n_1645	0.56073
Endothelial cells	SCG	lean	n_1646	0.580338
Endothelial cells	SCG	lean	n_1647	0.561275
Endothelial cells	SCG	lean	n_1648	0.553377
Endothelial cells	SCG	lean	n_1649	0.558824
Endothelial cells	SCG	lean	n_1650	0.572168
Endothelial cells	SCG	lean	n_1651	0.569989
Endothelial cells	SCG	lean	n_1652	0.57244
Endothelial cells	SCG	lean	n_1653	0.566721
Endothelial cells	SCG	lean	n_1654	0.571895
Endothelial cells	SCG	lean	n_1655	0.563453
Endothelial cells	SCG	lean	n_1656	0.573529
Endothelial cells	SCG	lean	n_1657	0.574346
Endothelial cells	SCG	lean	n_1658	0.561275
Endothelial cells	SCG	lean	n_1659	0.568355
Endothelial cells	SCG	lean	n_1660	0.574619
Endothelial cells	SCG	lean	n_1661	0.565904
Endothelial cells	SCG	lean	n_1662	0.578431
Endothelial cells	SCG	lean	n_1663	0.569444
Endothelial cells	SCG	lean	n_1664	0.570806
Endothelial cells	SCG	lean	n_1665	0.577342
Endothelial cells	SCG	lean	n_1666	0.565632
Endothelial cells	SCG	lean	n_1667	0.572168
Endothelial cells	SCG	lean	n_1668	0.569444
Endothelial cells	SCG	lean	n_1669	0.561819
Endothelial cells	SCG	lean	n_1670	0.570806
Endothelial cells	SCG	lean	n_1671	0.573802
Endothelial cells	SCG	lean	n_1672	0.592865
Endothelial cells	SCG	lean	n_1673	0.556917
Endothelial cells	SCG	lean	n_1674	0.559096
Endothelial cells	SCG	lean	n_1675	0.569717
Endothelial cells	SCG	lean	n_1676	0.566449
Endothelial cells	SCG	lean	n_1677	0.571895
Endothelial cells	SCG	lean	n_1678	0.562092
Endothelial cells	SCG	lean	n_1679	0.566449
Endothelial cells	SCG	lean	n_1680	0.577614
Endothelial cells	SCG	lean	n_1681	0.567266
Endothelial cells	SCG	lean	n_1682	0.561547
Endothelial cells	SCG	lean	n_1683	0.568355
Endothelial cells	SCG	lean	n_1684	0.575436
Endothelial cells	SCG	lean	n_1685	0.548203
Endothelial cells	SCG	lean	n_1686	0.558007
Endothelial cells	SCG	lean	n_1687	0.580338
Endothelial cells	SCG	lean	n_1688	0.562092
Endothelial cells	SCG	lean	n_1689	0.559368
Endothelial cells	SCG	lean	n_1690	0.591231
Endothelial cells	SCG	lean	n_1691	0.581699
Endothelial cells	SCG	lean	n_1692	0.566721
Endothelial cells	SCG	lean	n_1693	0.568355
Endothelial cells	SCG	lean	n_1694	0.559368
Endothelial cells	SCG	lean	n_1695	0.58061
Endothelial cells	SCG	lean	n_1696	0.574619
Endothelial cells	SCG	lean	n_1697	0.576525
Endothelial cells	SCG	lean	n_1698	0.557462
Endothelial cells	SCG	lean	n_1699	0.553105
Endothelial cells	SCG	lean	n_1700	0.57598
Endothelial cells	SCG	lean	n_1701	0.57244
Endothelial cells	SCG	lean	n_1702	0.564542
Endothelial cells	SCG	lean	n_1703	0.575163
Endothelial cells	SCG	lean	n_1704	0.570261
Endothelial cells	SCG	lean	n_1705	0.575708
Endothelial cells	SCG	lean	n_1706	0.562636
Endothelial cells	SCG	lean	n_1707	0.585784
Endothelial cells	SCG	lean	n_1708	0.564815
Endothelial cells	SCG	lean	n_1709	0.562092
Endothelial cells	SCG	lean	n_1710	0.556645
Endothelial cells	SCG	lean	n_1711	0.570261
Endothelial cells	SCG	lean	n_1712	0.58061
Endothelial cells	SCG	lean	n_1713	0.558824
Endothelial cells	SCG	lean	n_1714	0.563725
Endothelial cells	SCG	lean	n_1715	0.565087
Endothelial cells	SCG	lean	n_1716	0.553105
Endothelial cells	SCG	lean	n_1717	0.564542
Endothelial cells	SCG	lean	n_1718	0.580882
Endothelial cells	SCG	lean	n_1719	0.574619
Endothelial cells	SCG	lean	n_1720	0.576525
Endothelial cells	SCG	lean	n_1721	0.571895
Endothelial cells	SCG	lean	n_1722	0.561275
Endothelial cells	SCG	lean	n_1723	0.564542
Endothelial cells	SCG	lean	n_1724	0.570806
Endothelial cells	SCG	lean	n_1725	0.557462
Endothelial cells	SCG	lean	n_1726	0.57707
Endothelial cells	SCG	lean	n_1727	0.580338
Endothelial cells	SCG	lean	n_1728	0.563453
Endothelial cells	SCG	lean	n_1729	0.572168
Endothelial cells	SCG	lean	n_1730	0.58524
Endothelial cells	SCG	lean	n_1731	0.568627
Endothelial cells	SCG	lean	n_1732	0.564815
Endothelial cells	SCG	lean	n_1733	0.580065
Endothelial cells	SCG	lean	n_1734	0.575163
Endothelial cells	SCG	lean	n_1735	0.568355
Endothelial cells	SCG	lean	n_1736	0.572985
Endothelial cells	SCG	lean	n_1737	0.561547
Endothelial cells	SCG	lean	n_1738	0.575163
Endothelial cells	SCG	lean	n_1739	0.591503
Endothelial cells	SCG	lean	n_1740	0.572985
Endothelial cells	SCG	lean	n_1741	0.568355
Endothelial cells	SCG	lean	n_1742	0.57707
Endothelial cells	SCG	lean	n_1743	0.571078
Endothelial cells	SCG	lean	n_1744	0.573257
Endothelial cells	SCG	lean	n_1745	0.569717
Endothelial cells	SCG	lean	n_1746	0.582244
Endothelial cells	SCG	lean	n_1747	0.571351
Endothelial cells	SCG	lean	n_1748	0.57707
Endothelial cells	SCG	lean	n_1749	0.573802
Endothelial cells	SCG	lean	n_1750	0.578431
Endothelial cells	SCG	lean	n_1751	0.556373
Endothelial cells	SCG	lean	n_1752	0.564815
Endothelial cells	SCG	lean	n_1753	0.568355
Endothelial cells	SCG	lean	n_1754	0.575708
Endothelial cells	SCG	lean	n_1755	0.562636
Endothelial cells	SCG	lean	n_1756	0.558007
Endothelial cells	SCG	lean	n_1757	0.571351
Endothelial cells	SCG	lean	n_1758	0.579521
Endothelial cells	SCG	lean	n_1759	0.563453
Endothelial cells	SCG	lean	n_1760	0.571623
Endothelial cells	SCG	lean	n_1761	0.580065
Endothelial cells	SCG	lean	n_1762	0.568355
Endothelial cells	SCG	lean	n_1763	0.559368
Endothelial cells	SCG	lean	n_1764	0.566176
Endothelial cells	SCG	lean	n_1765	0.562364
Endothelial cells	SCG	lean	n_1766	0.577342
Endothelial cells	SCG	lean	n_1767	0.569172
Endothelial cells	SCG	lean	n_1768	0.558007
Endothelial cells	SCG	lean	n_1769	0.580065
Endothelial cells	SCG	lean	n_1770	0.575708
Endothelial cells	SCG	lean	n_1771	0.563181
Endothelial cells	SCG	lean	n_1772	0.5561
Endothelial cells	SCG	lean	n_1773	0.572985
Endothelial cells	SCG	lean	n_1774	0.557734
Endothelial cells	SCG	lean	n_1775	0.566176
Endothelial cells	SCG	lean	n_1776	0.5689
Endothelial cells	SCG	lean	n_1777	0.5689
Endothelial cells	SCG	lean	n_1778	0.574891
Endothelial cells	SCG	lean	n_1779	0.554739
Endothelial cells	SCG	lean	n_1780	0.558551
Endothelial cells	SCG	lean	n_1781	0.571078
Endothelial cells	SCG	lean	n_1782	0.561002
Endothelial cells	SCG	lean	n_1783	0.576525
Endothelial cells	SCG	lean	n_1784	0.570806
Endothelial cells	SCG	lean	n_1785	0.574891
Endothelial cells	SCG	lean	n_1786	0.581427
Endothelial cells	SCG	lean	n_1787	0.566176
Endothelial cells	SCG	lean	n_1788	0.56781
Endothelial cells	SCG	lean	n_1789	0.576525
Endothelial cells	SCG	lean	n_1790	0.57244
Endothelial cells	SCG	lean	n_1791	0.562908
Endothelial cells	SCG	lean	n_1792	0.562908
Endothelial cells	SCG	lean	n_1793	0.585512
Endothelial cells	SCG	lean	n_1794	0.565087
Endothelial cells	SCG	lean	n_1795	0.556917
Endothelial cells	SCG	lean	n_1796	0.569989
Endothelial cells	SCG	lean	n_1797	0.573529
Endothelial cells	SCG	lean	n_1798	0.568355
Endothelial cells	SCG	lean	n_1799	0.565904
Endothelial cells	SCG	lean	n_1800	0.582244
Endothelial cells	SCG	lean	n_1801	0.571078
Endothelial cells	SCG	lean	n_1802	0.565632
Endothelial cells	SCG	lean	n_1803	0.565904
Endothelial cells	SCG	lean	n_1804	0.553922
Endothelial cells	SCG	lean	n_1805	0.55256
Endothelial cells	SCG	lean	n_1806	0.566176
Endothelial cells	SCG	lean	n_1807	0.569172
Endothelial cells	SCG	lean	n_1808	0.574346
Endothelial cells	SCG	lean	n_1809	0.578159
Endothelial cells	SCG	lean	n_1810	0.558824
Endothelial cells	SCG	lean	n_1811	0.564542
Endothelial cells	SCG	lean	n_1812	0.554739
Endothelial cells	SCG	lean	n_1813	0.565632
Endothelial cells	SCG	lean	n_1814	0.573257
Endothelial cells	SCG	lean	n_1815	0.558279
Endothelial cells	SCG	lean	n_1816	0.573257
Endothelial cells	SCG	lean	n_1817	0.571078
Endothelial cells	SCG	lean	n_1818	0.570534
Endothelial cells	SCG	lean	n_1819	0.573529
Endothelial cells	SCG	lean	n_1820	0.562364
Endothelial cells	SCG	lean	n_1821	0.577887
Endothelial cells	SCG	lean	n_1822	0.581699
Endothelial cells	SCG	lean	n_1823	0.571078
Endothelial cells	SCG	lean	n_1824	0.570534
Endothelial cells	SCG	lean	n_1825	0.557734
Endothelial cells	SCG	lean	n_1826	0.578976
Endothelial cells	SCG	lean	n_1827	0.575163
Endothelial cells	SCG	lean	n_1828	0.575436
Endothelial cells	SCG	lean	n_1829	0.576797
Endothelial cells	SCG	lean	n_1830	0.573529
Endothelial cells	SCG	lean	n_1831	0.57244
Endothelial cells	SCG	lean	n_1832	0.565904
Endothelial cells	SCG	lean	n_1833	0.573802
Endothelial cells	SCG	lean	n_1834	0.578431
Endothelial cells	SCG	lean	n_1835	0.55256
Endothelial cells	SCG	lean	n_1836	0.56427
Endothelial cells	SCG	lean	n_1837	0.586329
Endothelial cells	SCG	lean	n_1838	0.554739
Endothelial cells	SCG	lean	n_1839	0.569717
Endothelial cells	SCG	lean	n_1840	0.576797
Endothelial cells	SCG	lean	n_1841	0.571078
Endothelial cells	SCG	lean	n_1842	0.56427
Endothelial cells	SCG	lean	n_1843	0.57598
Endothelial cells	SCG	lean	n_1844	0.565632
Endothelial cells	SCG	lean	n_1845	0.570806
Endothelial cells	SCG	lean	n_1846	0.575163
Endothelial cells	SCG	lean	n_1847	0.550109
Endothelial cells	SCG	lean	n_1848	0.556917
Endothelial cells	SCG	lean	n_1849	0.570806
Endothelial cells	SCG	lean	n_1850	0.58524
Endothelial cells	SCG	lean	n_1851	0.569717
Endothelial cells	SCG	lean	n_1852	0.550926
Endothelial cells	SCG	lean	n_1853	0.543845
Endothelial cells	SCG	lean	n_1854	0.564542
Endothelial cells	SCG	lean	n_1855	0.549292
Endothelial cells	SCG	lean	n_1856	0.560458
Endothelial cells	SCG	lean	n_1857	0.568083
Endothelial cells	SCG	lean	n_1858	0.566993
Endothelial cells	SCG	lean	n_1859	0.560185
Endothelial cells	SCG	lean	n_1860	0.562364
Endothelial cells	SCG	lean	n_1861	0.565087
Endothelial cells	SCG	lean	n_1862	0.566449
Endothelial cells	SCG	lean	n_1863	0.563725
Endothelial cells	SCG	lean	n_1864	0.561819
Endothelial cells	SCG	lean	n_1865	0.566993
Endothelial cells	SCG	lean	n_1866	0.570806
Endothelial cells	SCG	lean	n_1867	0.567538
Endothelial cells	SCG	lean	n_1868	0.571078
Endothelial cells	SCG	lean	n_1869	0.580882
Endothelial cells	SCG	lean	n_1870	0.56427
Endothelial cells	SCG	lean	n_1871	0.591503
Endothelial cells	SCG	lean	n_1872	0.570534
Endothelial cells	SCG	lean	n_1873	0.570806
Endothelial cells	SCG	lean	n_1874	0.558551
Endothelial cells	SCG	lean	n_1875	0.583606
Endothelial cells	SCG	lean	n_1876	0.566993
Endothelial cells	SCG	lean	n_1877	0.565359
Endothelial cells	SCG	lean	n_1878	0.566993
Endothelial cells	SCG	lean	n_1879	0.564542
Endothelial cells	SCG	lean	n_1880	0.574074
Endothelial cells	SCG	lean	n_1881	0.568355
Endothelial cells	SCG	lean	n_1882	0.574619
Endothelial cells	SCG	lean	n_1883	0.570806
Endothelial cells	SCG	lean	n_1884	0.577614
Endothelial cells	SCG	lean	n_1885	0.569717
Endothelial cells	SCG	lean	n_1886	0.559096
Endothelial cells	SCG	lean	n_1887	0.571623
Endothelial cells	SCG	lean	n_1888	0.584423
Endothelial cells	SCG	lean	n_1889	0.56073
Endothelial cells	SCG	lean	n_1890	0.567266
Endothelial cells	SCG	lean	n_1891	0.573257
Endothelial cells	SCG	lean	n_1892	0.565904
Endothelial cells	SCG	lean	n_1893	0.564542
Endothelial cells	SCG	lean	n_1894	0.566176
Endothelial cells	SCG	lean	n_1895	0.562908
Endothelial cells	SCG	lean	n_1896	0.571078
Endothelial cells	SCG	lean	n_1897	0.578704
Endothelial cells	SCG	lean	n_1898	0.55719
Endothelial cells	SCG	lean	n_1899	0.565904
Endothelial cells	SCG	lean	n_1900	0.56781
Endothelial cells	SCG	lean	n_1901	0.581155
Endothelial cells	SCG	lean	n_1902	0.562636
Endothelial cells	SCG	lean	n_1903	0.570534
Endothelial cells	SCG	lean	n_1904	0.570806
Endothelial cells	SCG	lean	n_1905	0.559368
Endothelial cells	SCG	lean	n_1906	0.565359
Endothelial cells	SCG	lean	n_1907	0.568627
Endothelial cells	SCG	lean	n_1908	0.578976
Endothelial cells	SCG	lean	n_1909	0.574346
Endothelial cells	SCG	lean	n_1910	0.58524
Endothelial cells	SCG	lean	n_1911	0.568627
Endothelial cells	SCG	lean	n_1912	0.565359
Endothelial cells	SCG	lean	n_1913	0.573529
Endothelial cells	SCG	lean	n_1914	0.572712
Endothelial cells	SCG	lean	n_1915	0.572168
Endothelial cells	SCG	lean	n_1916	0.552288
Endothelial cells	SCG	lean	n_1917	0.589597
Endothelial cells	SCG	lean	n_1918	0.571623
Endothelial cells	SCG	lean	n_1919	0.560458
Endothelial cells	SCG	lean	n_1920	0.57244
Endothelial cells	SCG	lean	n_1921	0.559641
Endothelial cells	SCG	lean	n_1922	0.573802
Endothelial cells	SCG	lean	n_1923	0.57598
Endothelial cells	SCG	lean	n_1924	0.58878
Endothelial cells	SCG	lean	n_1925	0.585784
Endothelial cells	SCG	lean	n_1926	0.568083
Endothelial cells	SCG	lean	n_1927	0.564542
Endothelial cells	SCG	lean	n_1928	0.565904
Endothelial cells	SCG	lean	n_1929	0.567538
Endothelial cells	SCG	lean	n_1930	0.550926
Endothelial cells	SCG	lean	n_1931	0.571078
Endothelial cells	SCG	lean	n_1932	0.576525
Endothelial cells	SCG	lean	n_1933	0.559368
Endothelial cells	SCG	lean	n_1934	0.560185
Endothelial cells	SCG	lean	n_1935	0.562636
Endothelial cells	SCG	lean	n_1936	0.55719
Endothelial cells	SCG	lean	n_1937	0.587418
Endothelial cells	SCG	lean	n_1938	0.589325
Endothelial cells	SCG	lean	n_1939	0.573257
Endothelial cells	SCG	lean	n_1940	0.570806
Endothelial cells	SCG	lean	n_1941	0.562092
Endothelial cells	SCG	lean	n_1942	0.573802
Endothelial cells	SCG	lean	n_1943	0.570261
Endothelial cells	SCG	lean	n_1944	0.581699
Endothelial cells	SCG	lean	n_1945	0.5561
Endothelial cells	SCG	lean	n_1946	0.568083
Endothelial cells	SCG	lean	n_1947	0.569172
Endothelial cells	SCG	lean	n_1948	0.557462
Endothelial cells	SCG	lean	n_1949	0.554466
Endothelial cells	SCG	lean	n_1950	0.549292
Endothelial cells	SCG	lean	n_1951	0.565087
Endothelial cells	SCG	lean	n_1952	0.564815
Endothelial cells	SCG	lean	n_1953	0.559641
Endothelial cells	SCG	lean	n_1954	0.579521
Endothelial cells	SCG	lean	n_1955	0.569172
Endothelial cells	SCG	lean	n_1956	0.581427
Endothelial cells	SCG	lean	n_1957	0.582244
Endothelial cells	SCG	lean	n_1958	0.558279
Endothelial cells	SCG	lean	n_1959	0.563725
Endothelial cells	SCG	lean	n_1960	0.581699
Endothelial cells	SCG	lean	n_1961	0.565904
Endothelial cells	SCG	lean	n_1962	0.574074
Endothelial cells	SCG	lean	n_1963	0.578704
Endothelial cells	SCG	lean	n_1964	0.578159
Endothelial cells	SCG	lean	n_1965	0.577614
Endothelial cells	SCG	lean	n_1966	0.561819
Endothelial cells	SCG	lean	n_1967	0.559641
Endothelial cells	SCG	lean	n_1968	0.563181
Endothelial cells	SCG	lean	n_1969	0.570534
Endothelial cells	SCG	lean	n_1970	0.571895
Endothelial cells	SCG	lean	n_1971	0.556645
Endothelial cells	SCG	lean	n_1972	0.568355
Endothelial cells	SCG	lean	n_1973	0.573529
Endothelial cells	SCG	lean	n_1974	0.57244
Endothelial cells	SCG	lean	n_1975	0.563998
Endothelial cells	SCG	lean	n_1976	0.566176
Endothelial cells	SCG	lean	n_1977	0.57598
Endothelial cells	SCG	lean	n_1978	0.584423
Endothelial cells	SCG	lean	n_1979	0.574619
Endothelial cells	SCG	lean	n_1980	0.566176
Endothelial cells	SCG	lean	n_1981	0.56427
Endothelial cells	SCG	lean	n_1982	0.570534
Endothelial cells	SCG	lean	n_1983	0.558279
Endothelial cells	SCG	lean	n_1984	0.578431
Endothelial cells	SCG	lean	n_1985	0.560458
Endothelial cells	SCG	lean	n_1986	0.563725
Endothelial cells	SCG	lean	n_1987	0.574891
Endothelial cells	SCG	lean	n_1988	0.550654
Endothelial cells	SCG	lean	n_1989	0.558007
Endothelial cells	SCG	lean	n_1990	0.564815
Endothelial cells	SCG	lean	n_1991	0.575708
Endothelial cells	SCG	lean	n_1992	0.579793
Endothelial cells	SCG	lean	n_1993	0.571078
Endothelial cells	SCG	lean	n_1994	0.581972
Endothelial cells	SCG	lean	n_1995	0.571078
Endothelial cells	SCG	lean	n_1996	0.561547
Endothelial cells	SCG	lean	n_1997	0.561819
Endothelial cells	SCG	lean	n_1998	0.558551
Endothelial cells	SCG	lean	n_1999	0.573802
[truncated: 38,001 more rows]

## Sheet: Fig_4e_SPC_area_DIO_Lean
LEPR+ SPC area
Scwat Fibers
lean	obese
59.1597	16.3291
55.3579	25.1292
74.9945	21.2043
27.2298	22.0886
47.2036	14.9826
Bat Fibers
lean	obese
55.1597	32.3291
50	38.1292
64.9945	44.2043
61.2298	41.0886
47.2036	33.9826

## Sheet: Fig_4f_TH_neurons_DIO_Lean
TH+ neurons
Scwat Fibers
lean	obese
11.6111	9.83333
11.5556	5.16667
12.3333	6.44444
11	7.38889
10.3333	5.25
Bat Fibers
lean	obese
16	11
16	12
19.125	11.2
20.3	15.7222
17.3	11.9167

## Sheet: Figure_4h_perineurial_layers_so
animal	condition	perineurial_layers
1	obese	4
1	obese	1
1	obese	0
1	obese	0
1	obese	0
1	obese	0
1	obese	0
1	obese	0
1	obese	0
1	obese	0
1	obese	0
1	obese	0
1	obese	0
1	obese	0
1	obese	0
1	obese	0
1	obese	0
1	obese	5
1	obese	4
1	obese	4
2	obese	3
2	obese	5
2	obese	3
2	obese	3
2	obese	4
2	obese	3
2	obese	4
2	obese	4
2	obese	3
2	obese	4
2	obese	4
2	obese	4
2	obese	6
2	obese	4
2	obese	3
2	obese	3
2	obese	4
2	obese	4
2	obese	5
2	obese	5
3	obese	0
3	obese	0
3	obese	0
3	obese	0
3	obese	0
3	obese	0
3	obese	0
3	obese	0
3	obese	0
3	obese	0
3	obese	0
3	obese	0
3	obese	0
3	obese	0
3	obese	0
3	obese	0
3	obese	0
3	obese	0
3	obese	0
3	obese	0
1	ctrl	6
1	ctrl	6
1	ctrl	5
1	ctrl	5
1	ctrl	5
1	ctrl	6
1	ctrl	5
1	ctrl	5
1	ctrl	5
1	ctrl	4
1	ctrl	3
1	ctrl	4
1	ctrl	6
1	ctrl	5
1	ctrl	5
1	ctrl	5
1	ctrl	5
1	ctrl	6
1	ctrl	5
1	ctrl	5
2	ctrl	4
2	ctrl	5
2	ctrl	5
2	ctrl	5
2	ctrl	5
2	ctrl	4
2	ctrl	5
2	ctrl	5
2	ctrl	4
2	ctrl	4
2	ctrl	4
2	ctrl	5
2	ctrl	5
2	ctrl	6
2	ctrl	5
2	ctrl	5
2	ctrl	5
2	ctrl	5
2	ctrl	5
2	ctrl	5
3	ctrl	0
3	ctrl	1
3	ctrl	1
3	ctrl	1
3	ctrl	1
3	ctrl	1
3	ctrl	1
3	ctrl	1
3	ctrl	1
3	ctrl	2
3	ctrl	1
3	ctrl	1
3	ctrl	2
3	ctrl	1
3	ctrl	2
3	ctrl	0
3	ctrl	0
3	ctrl	1
3	ctrl	0
3	ctrl	0

## Sheet: Fig_4i_plasma_lep_DIO_Lean
plasma leptin level (ng/ml)
Lean	Obese
0.93	6.735
2.18	6.2275
2.165	7
2.465	7.33
3.6125	7.375
4.695	7.1375
3.765
3.7875

## Sheet: Fig_4k_SPC_Adrb2cko
CAV1+ SPC area
Scwat Fibers				Bat Fibers
Adrb2fl/fl	LeprCre:Adrb2fl/fl			Adrb2fl/fl	LeprCre:Adrb2fl/fl
61.404	40.3463			52.5204	35.1873
66.1226	30.2342			59.491	18.9805
70.8867	57.1153			52.3056	30.1869
67.0012	42.7313			67.3728	43.9307
69.7878	45.2953			67.5485	42.6779

## Sheet: Fig_4l_TH neurons_Adrb2cko
TH+ neurons
Scwat Fibers				Bat Fibers
Adrb2fl/fl	LeprCre:Adrb2fl/fl			Adrb2fl/fl	LeprCre:Adrb2fl/fl
17.5833	13.9583			21.6667	16.4444
18.25	14.9167			19.3333	15.8333
21.3889	17.3333			20.75	18.8333
18.1667	16.0278			17.1111	15.0556
19.3056	16			21.2778	17.8333

## Sheet: Fig_4m_plasma_lep_Adrb2cko
plasma leptin level (ng/ml)
Adrb2fl/fl	LepRcre::Adrb2fl/fl
1.5625	5.2125
2.825	10.225
2.4	7.75
3.775	10.9875
3.3875	7.6875
5.7625	4.625
4.3	5.025
	2.4375

## Sheet: Fig_4n_NE_ND_Adrb2cko
Tissue Norepinephrine level (ng/mg)
scWAT tissue_ND				BAT tissue_ND
Adrb2fl/fl	LepRcre::Adrb2fl/fl			Adrb2fl/fl	LepRcre::Adrb2fl/fl
3.34674	3.08047			6.66224	6.25181
6.51761	3.69893			6.72743	6.22115
4.19583	3.70986			8.7329	5.71826
4.34917	3.97721			6.76024	5.06124
4.72803	2.56532			6.40702	4.85444
5.64674	0.738792
4.08584

## Sheet: Fig_4o_NE_HFD_Adrb2cko
Tissue Norepinephrine level (ng/mg)
scWAT tissue_HFD				BAT tissue_HFD
Adrb2fl/fl	LepRcre::Adrb2fl/fl			Adrb2fl/fl	LepRcre::Adrb2fl/fl
0.155033	0.00885475			4.29141	3.32308
0.566033	0.215776			3.8637	2.9683
0.669093	0.264058			5.00917	2.78286
1.45928	0.20118			3.0143	2.85809
1.76176	0.244239			2.91873	2.83169
	0.181849			3.93573	2.78286
