# Supplementary material for: The perineurium integrates leptin with its sympathetic outflow to protect against obesity
Source: Nat Metab. 2026 Jul 13;8(7):1563–82. doi: 10.1038/s42255-026-01555-3 (PMC13400315; doi:10.1038/s42255-026-01555-3)
Supplement: Supplementary file 11 — Statistical source data. [file 42255_2026_1555_MOESM11_ESM.xlsx]

## Sheet: Figure_5a_DEG_shinyGO
symbol	p_val	avg_log2FC	pct.1 (obese)	pct.2 (lean)	p_val_adj
Itpr1	9.85e-209	5.29479	0.489	0.784	2.95e-205
Itpr2	1.79e-129	3.17594	0.598	0.816	5.38e-126
Tnfrsf1a	2.99e-127	3.43496	0.49	0.695	8.97e-124
Kras	7.8e-115	1.56249	0.348	0.507	2.34e-111
Dab2ip	9.19e-112	4.0591	0.536	0.743	2.76e-108
Mcl1	1.03e-108	6.895	0.531	0.711	3.1e-105
Lmna	1.59e-98	3.13685	0.537	0.708	4.77e-95
Ddit3	2.18e-79	7.54843	0.277	0.407	6.53e-76
Traf2	1.33e-74	1.2235	0.154	0.3	3.99e-71
Ctsz	1.31e-73	0.474899	0.303	0.483	3.93e-70
Csf2rb	2.19e-68	5.21159	0.302	0.458	6.57e-65
Birc3	4.13e-67	4.8363	0.241	0.405	1.24e-63
Gadd45a	1.09e-60	2.13732	0.331	0.484	3.26e-57
Nfkbia	5.74e-60	7.03823	0.672	0.817	1.72e-56
Csf2rb2	1.45e-56	3.30943	0.275	0.431	4.34e-53
Tuba4a	4.34e-54	0.617461	0.216	0.377	1.3e-50
Lmnb1	9.3e-53	11.8616	0.327	0.493	2.79e-49
Tnfsf10	6.52e-52	5.35748	0.416	0.57	1.96e-48
Ctsc	3.35e-49	13.2628	0.282	0.344	1e-45
Ctsh	6.28e-44	7.91817	0.174	0.252	1.88e-40
Traf1	2.64e-40	2.72986	0.085	0.155	7.92e-37
Tuba1c	2.33e-38	-3.86344	0.195	0.315	7e-35
Ctsd	3.59e-38	-0.793632	0.411	0.459	1.08e-34
Tuba1b	4.04e-31	0.549222	0.325	0.288	1.21e-27
Itpr3	6.72e-30	0.262365	0.145	0.17	2.01e-26
Bcl2l11	1.24e-28	-1.80157	0.311	0.421	3.71e-25
Jun	9.46e-21	1.37833	0.416	0.49	2.84e-17
Ctsl	7.53e-20	1.47308	0.208	0.143	2.26e-16
Actg1	9.37e-20	5.90963	0.576	0.654	2.81e-16
Bcl2	5.45e-19	0.748218	0.204	0.168	1.63e-15
Actb	2.74e-18	-8.96975	0.306	0.268	8.22e-15
Ptpn13	9.57e-18	-0.414718	0.293	0.336	2.87e-14
Tuba1a	3.66e-16	0.411865	0.106	0.057	1.1e-12
Fos	5.43e-11	1.26157	0.352	0.383	1.63e-07
Ctsb	4.81e-08	3.75958	0.442	0.428	0.000144
0	1.87e-07	4.48392	0.172	0.206	0.000561

## Sheet: Figure5b_volcano_source_data
symbol	p_val	avg_log2FC	pct.1..obese.	pct.2..lean.	p_val_adj	diffexpressed	delabel	neg_log10_pval
Itpr1	9.85e-209	5.29479	0.489	0.784	2.95e-205	UP	Itpr1	208.007
Itpr2	1.79e-129	3.17594	0.598	0.816	5.38e-126	UP	Itpr2	128.747
Tnfrsf1a	2.99e-127	3.43496	0.49	0.695	8.97e-124	UP	Tnfrsf1a	126.524
Kras	7.8e-115	1.56249	0.348	0.507	2.34e-111	UP	Kras	114.108
Dab2ip	9.19e-112	4.0591	0.536	0.743	2.76e-108	UP	Dab2ip	111.037
Mcl1	1.03e-108	6.895	0.531	0.711	3.1e-105	UP	Mcl1	107.987
Lmna	1.59e-98	3.13685	0.537	0.708	4.77e-95	UP	Lmna	97.7986
Ddit3	2.18e-79	7.54843	0.277	0.407	6.53e-76	UP	Ddit3	78.6615
Traf2	1.33e-74	1.2235	0.154	0.3	3.99e-71	UP	Traf2	73.8761
Ctsz	1.31e-73	0.474899	0.303	0.483	3.93e-70	NO	NA	72.8827
Csf2rb	2.19e-68	5.21159	0.302	0.458	6.57e-65	UP	Csf2rb	67.6596
Birc3	4.13e-67	4.8363	0.241	0.405	1.24e-63	UP	Birc3	66.384
Gadd45a	1.09e-60	2.13732	0.331	0.484	3.26e-57	UP	Gadd45a	59.9626
Nfkbia	5.74e-60	7.03823	0.672	0.817	1.72e-56	UP	Nfkbia	59.2411
Csf2rb2	1.45e-56	3.30943	0.275	0.431	4.34e-53	UP	Csf2rb2	55.8386
Tuba4a	4.34e-54	0.617461	0.216	0.377	1.3e-50	UP	Tuba4a	53.3625
Lmnb1	9.3e-53	11.8616	0.327	0.493	2.79e-49	UP	Lmnb1	52.0315
Tnfsf10	6.52e-52	5.35748	0.416	0.57	1.96e-48	UP	Tnfsf10	51.1858
Ctsc	3.35e-49	13.2628	0.282	0.344	1e-45	UP	Ctsc	48.475
Ctsh	6.28e-44	7.91817	0.174	0.252	1.88e-40	UP	Ctsh	43.202
Traf1	2.64e-40	2.72986	0.085	0.155	7.92e-37	UP	Traf1	39.5784
Tuba1c	2.33e-38	-3.86344	0.195	0.315	7e-35	DOWN	Tuba1c	37.6326
Ctsd	3.59e-38	-0.793632	0.411	0.459	1.08e-34	DOWN	Ctsd	37.4449
Tuba1b	4.04e-31	0.549222	0.325	0.288	1.21e-27	NO	NA	30.3936
Itpr3	6.72e-30	0.262365	0.145	0.17	2.01e-26	NO	NA	29.1726
Bcl2l11	1.24e-28	-1.80157	0.311	0.421	3.71e-25	DOWN	Bcl2l11	27.9066
Jun	9.46e-21	1.37833	0.416	0.49	2.84e-17	UP	Jun	20.0241
Ctsl	7.53e-20	1.47308	0.208	0.143	2.26e-16	UP	Ctsl	19.1232
Actg1	9.37e-20	5.90963	0.576	0.654	2.81e-16	UP	Actg1	19.0283
Bcl2	5.45e-19	0.748218	0.204	0.168	1.63e-15	UP	Bcl2	18.2636
Actb	2.74e-18	-8.96975	0.306	0.268	8.22e-15	DOWN	Actb	17.5622
Ptpn13	9.57e-18	-0.414718	0.293	0.336	2.87e-14	NO	NA	17.0191
Tuba1a	3.66e-16	0.411865	0.106	0.057	1.1e-12	NO	NA	15.4365
Fos	5.43e-11	1.26157	0.352	0.383	1.63e-07	UP	Fos	10.2652
Ctsb	4.81e-08	3.75958	0.442	0.428	0.000144	UP	Ctsb	7.31785
0	1.87e-07	4.48392	0.172	0.206	0.000561	UP	0	6.72816

## Sheet: Fig_5c_TNFR1_lean_obese
TNFR1_MFI
lean	obese
29.8259	39.642
26.6115	34.4691
31.8408	37.8876
32.4155	46.418

## Sheet: Fig_5e_explat_treatment
Cav1_MFI_Explant
Low Lep	High Lep	High Lep + Clenbuterol	Hlep+clen+buto
337.236	109.924	251.632	151.208
203.396	170.652	213.09	115.428
186.053	144.773	192.505	175.446
236.23	107.032	177.606	154.931
156.887	155.731	226.673	158.711
191.749	175.867	212.806	163.383
328.313	132.141	215.589
204.276	147.898	294.162
TH_MFI_Explant
Low Lep	High Lep	High Lep + Clenbuterol	High Lep +clen+butox
478.796	309.162	471.222	344.556
738.426	381.137	526.209	330.685
532.716	341.188	428.839	284.37
537.626	244.433	581.108	282.93
481.486	398.979	636.275	629.335
505.526	397.47	568.47	590.514
508.173	484.506	614.713
466.587	589.934	655.438

## Sheet: Fig_5f_hLep_BW_FI
Weight gain following leptin neutralization treatment
	Ctr (g)								help (g)
WK0	0	0	0	0	0	0	0		0	0	0	0	0	0	0
WK1	0.5	-0.2	2.3	2	3.1	1.7	2.2		1.6	1.6	1.1	0.9	0.9	0.6	0.9
WK2	1.5	0.8	3.3	3	4.1	5.7	3.2		2.6	2.6	2.1	3.9	0.9	-0.4	1.9
WK3	0.5	1.8	4.3	4	5.1	7.7	7.2		2.6	2	1.5	2.9	1.9	-0.3	1.9
Food Intake (g/mouse/day)
	Control			hLep
WK0	3.71143	4.03571		3.18571	4.03571
WK1	5.64286	3.14286		5.05714	4.28571
WK2	6.98571	2.72857		5.00571	3.21429
WK3	4.65714	3.79714		2.78	4.3

## Sheet: Fig_5h_i_hLep_scWATfib
scWAT fibers
Cav1+ SPC Area			TH+ neurons
Control	hLep		Control	hLep
48.0131	62.9436		17.4333	18.8167
45.9	58.9431		15.1333	24.25
49.0946	62.4893		16.2	19.375
48.0065	59.564		15	18.75
47.6589	61.2653		13.3333	17.6875
45.5783	53.7636		13.5	19.375
45.4635	57.4431		13	19.8

## Sheet: Fig_5j_k_hLep_BATfib
BAT fibers
Cav1+ SPC Area			TH+ neurons
Control	hLep		Control	hLep
50.0236	52.186		18.8125	21.3333
51.2603	56.9409		14.7083	23.4444
45.5273	56.8262		16.0833	18.8889
45.0838	59.7888		17.3611	18.3333
41.8361	50.3304		16.8095	18.8571
47.6412	57.3246		15.625	21.9583
50.3804	58.2006		17.8333	17.1667
