# Supplementary material for: The perineurium integrates leptin with its sympathetic outflow to protect against obesity
Source: Nat Metab. 2026 Jul 13;8(7):1563–82. doi: 10.1038/s42255-026-01555-3 (PMC13400315; doi:10.1038/s42255-026-01555-3)
Supplement: Supplementary file 12 — Statistical source data. [file 42255_2026_1555_MOESM12_ESM.xlsx]

## Sheet: Source_Data_Fig_UMAP_6a
	umapharmony_1	umapharmony_2	orig.ident	nCount_RNA	nFeature_RNA	stim	orig	percent.mt	predicted.class.score	predicted.class	predicted.cluster.score	predicted.cluster	predicted.subclass.score	predicted.subclass	predicted.cross_species_cluster.score	predicted.cross_species_cluster	mapping.score	barcode	donor_id	Method	unintegrated_clusters	seurat_clusters	harmony_clusters	rpca_clusters	cca_clusters	sex	celltype
Health_TGGATGTTCTGAGAGG-1	-7.44329	3.22243	SeuratProject	4195	1882	Health	SCG	0.500596	1	Non-Neuronal	0.605561	VLMC L1-5 PDGFRA COLEC12	0.605561	VLMC	0.605561	VLMC	0.63149	TGGATGTTCTGAGAGG-1	donor1	snSeq	6	3	3	3	3	male	Smooth_muscle_cells
Health_TGGTACACACTGCACG-1	-0.829871	3.51046	SeuratProject	4183	1979	Health	SCG	0.310782	0.51084	Glutamatergic	0.268291	Exc L5 FEZF2 CSN1S1	0.268291	L5 ET	0.268291	L5 ET_1	0.629841	TGGTACACACTGCACG-1	donor1	snSeq	9	6	6	6	6	male	Sympathetic_neurons
Health_TGGAGAGTCCCAGCGA-1	-7.40518	3.08104	SeuratProject	4037	1906	Health	SCG	0.396334	1	Non-Neuronal	0.841425	VLMC L1-5 PDGFRA COLEC12	0.841425	VLMC	0.841425	VLMC	0.489282	TGGAGAGTCCCAGCGA-1	donor1	snSeq	6	3	3	3	3	male	Smooth_muscle_cells
Health_CTTTCAATCAGCTCTC-1	-7.43288	3.03722	SeuratProject	4042	1974	Health	SCG	0.692726	1	Non-Neuronal	0.842012	VLMC L1-5 PDGFRA COLEC12	0.842012	VLMC	0.842012	VLMC	0.605502	CTTTCAATCAGCTCTC-1	donor1	snSeq	6	3	3	3	3	male	Smooth_muscle_cells
Health_CGTAATGTCACGGGAA-1	-7.73578	-2.57123	SeuratProject	3981	1982	Health	SCG	0.326551	1	Non-Neuronal	0.669353	VLMC L1-5 PDGFRA COLEC12	0.669353	VLMC	0.669353	VLMC	0.644247	CGTAATGTCACGGGAA-1	donor1	snSeq	1	1	1	1	1	male	Fibroblasts
Health_CCTGTTGTCTTAGCCC-1	7.23888	-0.925105	SeuratProject	3911	1981	Health	SCG	0.255689	1	Non-Neuronal	0.724056	Oligo L3-6 OPALIN LRP4-AS1	0.775112	Oligo	0.724056	exclude	0.836781	CCTGTTGTCTTAGCCC-1	donor1	snSeq	3	0	0	0	0	male	Glia_cells
Health_CAACAACTCCACGGGT-1	6.35757	-2.03875	SeuratProject	3910	1931	Health	SCG	0.537084	1	Non-Neuronal	0.706457	Oligo L3-6 OPALIN LRP4-AS1	0.752881	Oligo	0.706457	exclude	0.718949	CAACAACTCCACGGGT-1	donor1	snSeq	3	0	0	0	0	male	Glia_cells
Health_TTAGGGTGTTTAGTCG-1	-5.79141	-5.02757	SeuratProject	3860	1977	Health	SCG	0.440415	1	Non-Neuronal	0.847884	VLMC L1-5 PDGFRA COLEC12	0.847884	VLMC	0.847884	VLMC	0.64212	TTAGGGTGTTTAGTCG-1	donor1	snSeq	1	1	1	1	1	male	Fibroblasts
Health_CTTTCAATCTATGTGG-1	-0.848414	3.32677	SeuratProject	3912	1847	Health	SCG	0.43456	0.584595	Non-Neuronal	0.265795	VLMC L1-5 PDGFRA COLEC12	0.265795	VLMC	0.265795	VLMC	0.503972	CTTTCAATCTATGTGG-1	donor1	snSeq	9	6	6	6	6	male	Sympathetic_neurons
Health_GCTGAATTCACGGACC-1	5.4407	-3.54588	SeuratProject	3818	1976	Health	SCG	0.523834	1	Non-Neuronal	0.714121	Oligo L3-6 OPALIN LRP4-AS1	0.742118	Oligo	0.714121	exclude	0.734266	GCTGAATTCACGGACC-1	donor1	snSeq	3	0	0	0	0	male	Glia_cells
Health_GTGACGCTCAAACCTG-1	5.55545	-3.63864	SeuratProject	3826	1956	Health	SCG	0.365917	1	Non-Neuronal	0.654912	Oligo L3-6 OPALIN LRP4-AS1	0.721131	Oligo	0.654912	exclude	0.700584	GTGACGCTCAAACCTG-1	donor1	snSeq	3	0	0	0	0	male	Glia_cells
Health_GGTGTCGCAGACCCGT-1	-1.49715	7.51342	SeuratProject	3802	1829	Health	SCG	0.236718	1	Non-Neuronal	1	Endo L2-5 NOSTRIN SRGN	1	Endo	1	Endo	0.670882	GGTGTCGCAGACCCGT-1	donor1	snSeq	2	2	2	2	2	male	Endothelial_cells
Health_AGCTACAGTGTTCAGT-1	6.20082	-2.43883	SeuratProject	3813	1952	Health	SCG	0.157356	1	Non-Neuronal	0.641251	Oligo L3-6 OPALIN LRP4-AS1	0.691158	Oligo	0.641251	exclude	0.614525	AGCTACAGTGTTCAGT-1	donor1	snSeq	3	0	0	0	0	male	Glia_cells
Health_TCCTCTTTCATACAGC-1	4.95149	-3.67092	SeuratProject	3777	1920	Health	SCG	0.317712	1	Non-Neuronal	0.671347	Oligo L3-6 OPALIN LRP4-AS1	0.727543	Oligo	0.671347	exclude	0.71356	TCCTCTTTCATACAGC-1	donor1	snSeq	3	0	0	0	0	male	Glia_cells
Health_CACAGATGTAGGCAGT-1	-1.92311	6.37877	SeuratProject	3749	1731	Health	SCG	0.21339	1	Non-Neuronal	0.987629	Endo L2-5 NOSTRIN SRGN	0.987629	Endo	0.987629	Endo	0.775814	CACAGATGTAGGCAGT-1	donor1	snSeq	2	2	2	2	2	male	Endothelial_cells
Health_GTCCCATTCGGCGATC-1	-7.43262	-2.77964	SeuratProject	3733	1919	Health	SCG	0.937584	1	Non-Neuronal	0.859073	VLMC L1-5 PDGFRA COLEC12	0.859073	VLMC	0.859073	VLMC	0.475043	GTCCCATTCGGCGATC-1	donor1	snSeq	1	1	1	1	1	male	Fibroblasts
Health_TTTGGAGGTATCCCTC-1	-7.54037	2.9324	SeuratProject	3757	1949	Health	SCG	0.53234	1	Non-Neuronal	0.822108	VLMC L1-5 PDGFRA COLEC12	0.822108	VLMC	0.822108	VLMC	0.674489	TTTGGAGGTATCCCTC-1	doublet	snSeq	6	3	3	3	3	unknown	Smooth_muscle_cells
Health_CATGAGTGTAGGTTTC-1	-0.817631	3.35972	SeuratProject	3739	1991	Health	SCG	0.454667	0.540663	Non-Neuronal	0.235767	VLMC L1-5 PDGFRA COLEC12	0.235767	VLMC	0.235767	VLMC	0.579401	CATGAGTGTAGGTTTC-1	donor0	snSeq	9	6	6	6	6	female	Sympathetic_neurons
Health_ACTTAGGTCCCTCTTT-1	-5.88691	-5.20447	SeuratProject	3695	1845	Health	SCG	0.243572	1	Non-Neuronal	0.902966	VLMC L1-5 PDGFRA COLEC12	0.902966	VLMC	0.902966	VLMC	0.666862	ACTTAGGTCCCTCTTT-1	donor1	snSeq	1	1	1	1	1	male	Fibroblasts
Health_GAGATGGAGTGGTTGG-1	-7.7622	-2.71893	SeuratProject	3685	1906	Health	SCG	0.298507	1	Non-Neuronal	0.883713	VLMC L1-5 PDGFRA COLEC12	0.883713	VLMC	0.883713	VLMC	0.586533	GAGATGGAGTGGTTGG-1	donor1	snSeq	1	1	1	1	1	male	Fibroblasts
Health_TCTATCACAACTGATC-1	-1.28684	10.6679	SeuratProject	3674	1993	Health	SCG	0.435493	1	Non-Neuronal	0.948971	Endo L2-5 NOSTRIN SRGN	0.948971	Endo	0.948971	Endo	0.77384	TCTATCACAACTGATC-1	donor1	snSeq	2	2	2	2	2	male	Endothelial_cells
Health_GAGAAATAGTCACTCA-1	7.31753	-0.906529	SeuratProject	3661	1985	Health	SCG	0.273149	1	Non-Neuronal	0.575	Oligo L3-6 OPALIN LRP4-AS1	0.575	Oligo	0.575	exclude	0.819545	GAGAAATAGTCACTCA-1	donor1	snSeq	3	0	0	0	0	male	Glia_cells
Health_CGATCGGCACCGGTCA-1	5.54008	-3.52638	SeuratProject	3711	1965	Health	SCG	0.377257	1	Non-Neuronal	0.48242	VLMC L1-5 PDGFRA COLEC12	0.48242	VLMC	0.48242	VLMC	0.647419	CGATCGGCACCGGTCA-1	donor1	snSeq	3	0	0	0	0	male	Glia_cells
Health_GCATCTCCATTGCAAC-1	-0.965963	3.29478	SeuratProject	3706	1840	Health	SCG	0.377766	0.733948	Glutamatergic	0.410908	Exc L5 FEZF2 CSN1S1	0.410908	L5 ET	0.410908	L5 ET_1	0.974929	GCATCTCCATTGCAAC-1	donor0	snSeq	9	6	6	6	6	female	Sympathetic_neurons
Health_TGTTGGAAGCTTAAGA-1	5.34524	-3.74016	SeuratProject	3652	1934	Health	SCG	0.219058	1	Non-Neuronal	0.702449	Oligo L3-6 OPALIN LRP4-AS1	0.717957	Oligo	0.702449	exclude	0.628071	TGTTGGAAGCTTAAGA-1	donor1	snSeq	3	0	0	0	0	male	Glia_cells
Health_TACACCCCACTACTTT-1	-7.67188	-2.7862	SeuratProject	3655	1901	Health	SCG	0.465116	1	Non-Neuronal	0.925105	VLMC L1-5 PDGFRA COLEC12	0.925105	VLMC	0.925105	VLMC	0.589591	TACACCCCACTACTTT-1	donor1	snSeq	1	1	1	1	1	male	Fibroblasts
Health_TTTACTGAGGCTATCT-1	-5.1298	-1.89636	SeuratProject	3628	1973	Health	SCG	0.330761	1	Non-Neuronal	0.560585	VLMC L1-5 PDGFRA COLEC12	0.560585	VLMC	0.560585	VLMC	0.793538	TTTACTGAGGCTATCT-1	donor1	snSeq	1	1	1	1	1	male	Fibroblasts
Health_GGACGTCTCAGCACCG-1	5.85842	-2.76585	SeuratProject	3648	1894	Health	SCG	0.657895	1	Non-Neuronal	0.586684	Oligo L3-6 OPALIN LRP4-AS1	0.586684	Oligo	0.586684	exclude	0.807088	GGACGTCTCAGCACCG-1	donor1	snSeq	3	0	0	0	0	male	Glia_cells
Health_TTTACGTCAAGATTGA-1	-0.675467	6.84384	SeuratProject	3619	1903	Health	SCG	0.911854	1	Non-Neuronal	0.849028	VLMC L1-5 PDGFRA COLEC12	0.849028	VLMC	0.849028	VLMC	0.724164	TTTACGTCAAGATTGA-1	donor0	snSeq	2	2	2	2	2	female	Endothelial_cells
Health_GTTAGACCACGTACTA-1	-5.92387	-3.71125	SeuratProject	3617	1928	Health	SCG	0.304119	1	Non-Neuronal	0.797625	VLMC L1-5 PDGFRA COLEC12	0.797625	VLMC	0.797625	VLMC	0.686005	GTTAGACCACGTACTA-1	donor1	snSeq	1	1	1	1	1	male	Fibroblasts
Health_GAAACCTTCTGAGTCA-1	5.06508	-3.42294	SeuratProject	3645	1815	Health	SCG	0.246914	1	Non-Neuronal	0.464012	Oligo L3-6 OPALIN LRP4-AS1	0.464012	Oligo	0.464012	exclude	0.711459	GAAACCTTCTGAGTCA-1	donor1	snSeq	3	0	0	0	0	male	Glia_cells
Health_TAGGGTTCACCATAAC-1	-1.78189	10.1991	SeuratProject	3552	1729	Health	SCG	0.647523	1	Non-Neuronal	0.867551	Endo L2-5 NOSTRIN SRGN	0.867551	Endo	0.867551	Endo	0.779135	TAGGGTTCACCATAAC-1	donor1	snSeq	2	2	2	2	2	male	Endothelial_cells
Health_TAGCACACACATATCG-1	-0.68527	9.43016	SeuratProject	3579	1977	Health	SCG	0.447052	1	Non-Neuronal	0.991799	Endo L2-5 NOSTRIN SRGN	0.991799	Endo	0.991799	Endo	0.834634	TAGCACACACATATCG-1	donor1	snSeq	2	2	2	2	2	male	Endothelial_cells
Health_CAATCGAGTACATACC-1	-7.29545	-3.03535	SeuratProject	3579	1932	Health	SCG	0.335289	1	Non-Neuronal	0.75219	VLMC L1-5 PDGFRA COLEC12	0.75219	VLMC	0.75219	VLMC	0.675659	CAATCGAGTACATACC-1	donor1	snSeq	1	1	1	1	1	male	Fibroblasts
Health_AGTACCATCGCCTAGG-1	-0.832203	3.45613	SeuratProject	3628	1886	Health	SCG	0.330761	0.764771	Non-Neuronal	0.545003	VLMC L1-5 PDGFRA COLEC12	0.545003	VLMC	0.545003	VLMC	0.726188	AGTACCATCGCCTAGG-1	donor1	snSeq	9	6	6	6	6	male	Sympathetic_neurons
Health_CAAGACTTCTTTACAC-1	-7.55589	-2.81497	SeuratProject	3517	1871	Health	SCG	0.483367	1	Non-Neuronal	0.703746	VLMC L1-5 PDGFRA COLEC12	0.703746	VLMC	0.703746	VLMC	0.713654	CAAGACTTCTTTACAC-1	donor1	snSeq	1	1	1	1	1	male	Fibroblasts
Health_TGAGGGATCGAACGGA-1	-1.36579	10.6531	SeuratProject	3546	1897	Health	SCG	0.70502	1	Non-Neuronal	1	Endo L2-5 NOSTRIN SRGN	1	Endo	1	Endo	0.922094	TGAGGGATCGAACGGA-1	donor1	snSeq	2	2	2	2	2	male	Endothelial_cells
Health_ATCGATGCATTGGCAT-1	-7.08014	3.3136	SeuratProject	3548	1665	Health	SCG	0.620068	1	Non-Neuronal	0.819092	Endo L2-5 NOSTRIN SRGN	0.819092	Endo	0.819092	Endo	0.517742	ATCGATGCATTGGCAT-1	donor0	snSeq	6	3	3	3	3	female	Smooth_muscle_cells
Health_TCTAACTAGCGCTTCG-1	-2.1582	6.43266	SeuratProject	3517	1774	Health	SCG	0.796133	1	Non-Neuronal	0.942737	Endo L2-5 NOSTRIN SRGN	0.942737	Endo	0.942737	Endo	0.781519	TCTAACTAGCGCTTCG-1	donor1	snSeq	2	2	2	2	2	male	Endothelial_cells
Health_TTGCCTGTCTTGGCTC-1	5.86631	-2.92029	SeuratProject	3561	1853	Health	SCG	0.365066	1	Non-Neuronal	0.70297	Oligo L3-6 OPALIN LRP4-AS1	0.717657	Oligo	0.70297	exclude	0.793727	TTGCCTGTCTTGGCTC-1	donor1	snSeq	3	0	0	0	0	male	Glia_cells
Health_GAAACCTAGGCGTTAG-1	-4.24597	-6.12348	SeuratProject	3538	1997	Health	SCG	0.480497	1	Non-Neuronal	0.936665	VLMC L1-5 PDGFRA COLEC12	0.936665	VLMC	0.936665	VLMC	0.739135	GAAACCTAGGCGTTAG-1	donor1	snSeq	1	1	1	1	1	male	Fibroblasts
Health_TCATGCCTCTACTATC-1	-5.70218	-3.76729	SeuratProject	3546	1980	Health	SCG	0.592217	1	Non-Neuronal	0.689213	VLMC L1-5 PDGFRA COLEC12	0.689213	VLMC	0.689213	VLMC	0.799791	TCATGCCTCTACTATC-1	donor1	snSeq	1	1	1	1	1	male	Fibroblasts
Health_CGAGGCTAGTACAGCG-1	-1.15402	7.4095	SeuratProject	3547	1996	Health	SCG	0.817592	1	Non-Neuronal	0.955243	Endo L2-5 NOSTRIN SRGN	0.955243	Endo	0.955243	Endo	0.863822	CGAGGCTAGTACAGCG-1	donor1	snSeq	2	2	2	2	2	male	Endothelial_cells
Health_AGAGCAGGTTACGGAG-1	-6.15385	-4.7132	SeuratProject	3545	1883	Health	SCG	0.394922	1	Non-Neuronal	0.975978	VLMC L1-5 PDGFRA COLEC12	0.975978	VLMC	0.975978	VLMC	0.654834	AGAGCAGGTTACGGAG-1	donor1	snSeq	1	1	1	1	1	male	Fibroblasts
Health_TCATGAGGTAGCACGA-1	6.79418	-1.05417	SeuratProject	3550	1942	Health	SCG	0.366197	1	Non-Neuronal	0.727784	Oligo L3-6 OPALIN LRP4-AS1	0.767451	Oligo	0.727784	exclude	0.685082	TCATGAGGTAGCACGA-1	donor1	snSeq	3	0	0	0	0	male	Glia_cells
Health_CATCGGGGTTGAGGAC-1	-6.44893	-3.96424	SeuratProject	3549	1990	Health	SCG	0.422654	1	Non-Neuronal	0.937485	VLMC L1-5 PDGFRA COLEC12	0.937485	VLMC	0.937485	VLMC	0.803767	CATCGGGGTTGAGGAC-1	donor1	snSeq	1	1	1	1	1	male	Fibroblasts
Health_GTGTGATTCGCCGAGT-1	5.22505	-3.85653	SeuratProject	3554	1956	Health	SCG	0.787845	1	Non-Neuronal	0.461406	Oligo L3-6 OPALIN LRP4-AS1	0.473868	Oligo	0.461406	exclude	0.756846	GTGTGATTCGCCGAGT-1	donor1	snSeq	3	0	0	0	0	male	Glia_cells
Health_TGAGCATTCTGGCCTT-1	-6.65197	-3.54386	SeuratProject	3502	1992	Health	SCG	0.599657	1	Non-Neuronal	0.974908	VLMC L1-5 PDGFRA COLEC12	0.974908	VLMC	0.974908	VLMC	0.766606	TGAGCATTCTGGCCTT-1	donor1	snSeq	1	1	1	1	1	male	Fibroblasts
Health_GACAGCCAGACCACGA-1	7.22972	-0.556582	SeuratProject	3548	1954	Health	SCG	0.479143	1	Non-Neuronal	0.730797	Oligo L3-6 OPALIN LRP4-AS1	0.747245	Oligo	0.730797	exclude	0.890638	GACAGCCAGACCACGA-1	donor1	snSeq	3	0	0	0	0	male	Glia_cells
Health_CTGCTCAAGTAGGGTC-1	-7.04547	3.37258	SeuratProject	3548	1795	Health	SCG	0.563698	1	Non-Neuronal	0.4708	VLMC L1-5 PDGFRA COLEC12	0.4708	VLMC	0.4708	VLMC	0.617764	CTGCTCAAGTAGGGTC-1	donor0	snSeq	6	3	3	3	3	female	Smooth_muscle_cells
Health_TCGGGCAGTCCAAAGG-1	-4.96815	-1.84301	SeuratProject	3514	1968	Health	SCG	0.313034	1	Non-Neuronal	0.844306	VLMC L1-5 PDGFRA COLEC12	0.844306	VLMC	0.844306	VLMC	0.787655	TCGGGCAGTCCAAAGG-1	donor1	snSeq	1	1	1	1	1	male	Fibroblasts
Health_CCACACTCAGGCTTGC-1	-3.54123	-5.49252	SeuratProject	3522	1998	Health	SCG	0.681431	1	Non-Neuronal	0.861123	VLMC L1-5 PDGFRA COLEC12	0.861123	VLMC	0.861123	VLMC	0.704457	CCACACTCAGGCTTGC-1	donor0	snSeq	1	1	1	1	1	female	Fibroblasts
Health_GAACTGTCAGGACATG-1	5.83462	-2.66024	SeuratProject	3546	1936	Health	SCG	0.507614	1	Non-Neuronal	0.571243	Oligo L3-6 OPALIN LRP4-AS1	0.589115	Oligo	0.571243	exclude	0.704343	GAACTGTCAGGACATG-1	donor1	snSeq	3	0	0	0	0	male	Glia_cells
Health_GAAACCTAGTGGAATT-1	-7.50909	-2.50445	SeuratProject	3492	1903	Health	SCG	0.486827	1	Non-Neuronal	0.741446	VLMC L1-5 PDGFRA COLEC12	0.741446	VLMC	0.741446	VLMC	0.636548	GAAACCTAGTGGAATT-1	donor1	snSeq	1	1	1	1	1	male	Fibroblasts
Health_ATTCCATTCTACACTT-1	5.23676	-3.11593	SeuratProject	3468	1910	Health	SCG	0.634371	1	Non-Neuronal	0.569416	Oligo L3-6 OPALIN LRP4-AS1	0.584017	Oligo	0.569416	exclude	0.639666	ATTCCATTCTACACTT-1	donor1	snSeq	3	0	0	0	0	male	Glia_cells
Health_GTAACACTCTGTAAGC-1	-1.9066	6.44791	SeuratProject	3482	1977	Health	SCG	0.804136	1	Non-Neuronal	0.82496	Endo L2-5 NOSTRIN SRGN	0.82496	Endo	0.82496	Endo	0.763466	GTAACACTCTGTAAGC-1	donor1	snSeq	2	2	2	2	2	male	Endothelial_cells
Health_GAAACCTAGCCTAACT-1	-1.78164	6.45207	SeuratProject	3473	1840	Health	SCG	0.748632	1	Non-Neuronal	0.888828	Endo L2-5 NOSTRIN SRGN	0.888828	Endo	0.888828	Endo	0.854781	GAAACCTAGCCTAACT-1	donor1	snSeq	2	2	2	2	2	male	Endothelial_cells
Health_CTTCTCTTCAACACGT-1	-6.06923	-5.07295	SeuratProject	3485	1922	Health	SCG	0.315638	1	Non-Neuronal	0.952116	VLMC L1-5 PDGFRA COLEC12	0.952116	VLMC	0.952116	VLMC	0.649585	CTTCTCTTCAACACGT-1	donor1	snSeq	1	1	1	1	1	male	Fibroblasts
Health_GTGTGATGTCGTATTG-1	-7.88966	-2.64818	SeuratProject	3514	1943	Health	SCG	0.284576	1	Non-Neuronal	0.849572	VLMC L1-5 PDGFRA COLEC12	0.849572	VLMC	0.849572	VLMC	0.633171	GTGTGATGTCGTATTG-1	donor1	snSeq	1	1	1	1	1	male	Fibroblasts
Health_CTTTCAACAACAGAGC-1	-3.30683	-5.65215	SeuratProject	3500	1946	Health	SCG	0.971429	1	Non-Neuronal	0.912183	VLMC L1-5 PDGFRA COLEC12	0.912183	VLMC	0.912183	VLMC	0.801807	CTTTCAACAACAGAGC-1	donor0	snSeq	1	1	1	1	1	female	Fibroblasts
Health_AATGGCTCAATCTCGA-1	-7.03988	-3.24058	SeuratProject	3456	1910	Health	SCG	0.231481	1	Non-Neuronal	0.964837	VLMC L1-5 PDGFRA COLEC12	0.964837	VLMC	0.964837	VLMC	0.714711	AATGGCTCAATCTCGA-1	donor1	snSeq	1	1	1	1	1	male	Fibroblasts
Health_GTCATGACAACTCGAT-1	-7.90787	-2.40371	SeuratProject	3465	1993	Health	SCG	0.634921	1	Non-Neuronal	0.914212	VLMC L1-5 PDGFRA COLEC12	0.914212	VLMC	0.914212	VLMC	0.570633	GTCATGACAACTCGAT-1	donor1	snSeq	1	1	1	1	1	male	Fibroblasts
Health_CCTTTGGGTGTATACC-1	-1.78317	6.76583	SeuratProject	3460	1898	Health	SCG	0.606936	1	Non-Neuronal	0.934859	Endo L2-5 NOSTRIN SRGN	0.934859	Endo	0.934859	Endo	0.664096	CCTTTGGGTGTATACC-1	donor1	snSeq	2	2	2	2	2	male	Endothelial_cells
Health_TTCAGGATCTTACGTT-1	6.92235	-0.790185	SeuratProject	3497	1955	Health	SCG	0.285959	1	Non-Neuronal	0.691975	Oligo L3-6 OPALIN LRP4-AS1	0.769456	Oligo	0.691975	exclude	0.867545	TTCAGGATCTTACGTT-1	donor0	snSeq	3	0	0	0	0	female	Glia_cells
Health_CGGTCAGTCTGACAGT-1	-7.893	-2.5982	SeuratProject	3446	1995	Health	SCG	0.406268	1	Non-Neuronal	0.483409	VLMC L1-5 PDGFRA COLEC12	0.483409	VLMC	0.483409	VLMC	0.721116	CGGTCAGTCTGACAGT-1	donor1	snSeq	1	1	1	1	1	male	Fibroblasts
Health_TTGTGTTCACATATCG-1	-7.75553	-2.40953	SeuratProject	3421	1962	Health	SCG	0.613856	1	Non-Neuronal	0.885628	VLMC L1-5 PDGFRA COLEC12	0.885628	VLMC	0.885628	VLMC	0.653993	TTGTGTTCACATATCG-1	donor1	snSeq	1	1	1	1	1	male	Fibroblasts
Health_CGTGAATCAATCACGT-1	-7.18722	3.4042	SeuratProject	3439	1946	Health	SCG	0.930503	1	Non-Neuronal	0.535195	VLMC L1-5 PDGFRA COLEC12	0.535195	VLMC	0.535195	VLMC	0.611776	CGTGAATCAATCACGT-1	donor1	snSeq	6	3	3	3	3	male	Smooth_muscle_cells
Health_ATCCGTCTCCATCGTC-1	-6.08442	-4.90929	SeuratProject	3494	1950	Health	SCG	0.286205	1	Non-Neuronal	0.93534	VLMC L1-5 PDGFRA COLEC12	0.93534	VLMC	0.93534	VLMC	0.650269	ATCCGTCTCCATCGTC-1	doublet	snSeq	1	1	1	1	1	unknown	Fibroblasts
Health_TGAGCATGTGGTACAG-1	-7.76929	-2.40457	SeuratProject	3447	1972	Health	SCG	0.232086	1	Non-Neuronal	0.885261	VLMC L1-5 PDGFRA COLEC12	0.885261	VLMC	0.885261	VLMC	0.590982	TGAGCATGTGGTACAG-1	donor1	snSeq	1	1	1	1	1	male	Fibroblasts
Health_ATGAAAGGTCCTTAAG-1	-5.81801	-3.14639	SeuratProject	3458	1943	Health	SCG	0.520532	1	Non-Neuronal	0.951517	VLMC L1-5 PDGFRA COLEC12	0.951517	VLMC	0.951517	VLMC	0.596806	ATGAAAGGTCCTTAAG-1	donor1	snSeq	1	1	1	1	1	male	Fibroblasts
Health_TTTATGCTCAGACCTA-1	4.90627	-3.32312	SeuratProject	3441	1828	Health	SCG	0.43592	1	Non-Neuronal	0.505669	Oligo L3-6 OPALIN LRP4-AS1	0.522765	Oligo	0.505669	exclude	0.716227	TTTATGCTCAGACCTA-1	donor1	snSeq	3	0	0	0	0	male	Glia_cells
Health_GTAAGTCGTGCGACAA-1	-7.1363	3.45852	SeuratProject	3413	1960	Health	SCG	0.585995	1	Non-Neuronal	0.684043	VLMC L1-5 PDGFRA COLEC12	0.684043	VLMC	0.684043	VLMC	0.665944	GTAAGTCGTGCGACAA-1	donor1	snSeq	6	3	3	3	3	male	Smooth_muscle_cells
Health_CTGCATCCATATGCGT-1	-7.61446	-2.64814	SeuratProject	3441	1955	Health	SCG	0.639349	1	Non-Neuronal	0.666455	VLMC L1-5 PDGFRA COLEC12	0.666455	VLMC	0.666455	VLMC	0.752181	CTGCATCCATATGCGT-1	donor1	snSeq	1	1	1	1	1	male	Fibroblasts
Health_AGCATCAAGACCAACG-1	-7.15134	3.45324	SeuratProject	3445	1932	Health	SCG	0.290276	1	Non-Neuronal	0.700209	VLMC L1-5 PDGFRA COLEC12	0.700209	VLMC	0.700209	VLMC	0.551614	AGCATCAAGACCAACG-1	donor0	snSeq	6	3	3	3	3	female	Smooth_muscle_cells
Health_CTCTCGACAATTTCGG-1	-0.814271	9.39311	SeuratProject	3455	1761	Health	SCG	0.318379	1	Non-Neuronal	0.990127	Endo L2-5 NOSTRIN SRGN	0.990127	Endo	0.990127	Endo	0.829865	CTCTCGACAATTTCGG-1	donor1	snSeq	2	2	2	2	2	male	Endothelial_cells
Health_AAGCCATTCGTAACAC-1	-0.792481	3.18627	SeuratProject	3451	1829	Health	SCG	0.637496	0.910337	Non-Neuronal	0.518855	VLMC L1-5 PDGFRA COLEC12	0.518855	VLMC	0.518855	VLMC	0.611446	AAGCCATTCGTAACAC-1	donor0	snSeq	9	6	6	6	6	female	Sympathetic_neurons
Health_GTATTGGGTTCTATCT-1	-5.27758	-5.34419	SeuratProject	3423	1958	Health	SCG	0.408998	1	Non-Neuronal	0.894681	VLMC L1-5 PDGFRA COLEC12	0.894681	VLMC	0.894681	VLMC	0.67177	GTATTGGGTTCTATCT-1	donor1	snSeq	1	1	1	1	1	male	Fibroblasts
Health_GAAATGACACCTGTCT-1	-4.36095	-6.2398	SeuratProject	3431	1887	Health	SCG	0.641212	1	Non-Neuronal	0.976164	VLMC L1-5 PDGFRA COLEC12	0.976164	VLMC	0.976164	VLMC	0.746881	GAAATGACACCTGTCT-1	donor1	snSeq	1	1	1	1	1	male	Fibroblasts
Health_ACTGCAAAGTCGGCCT-1	-5.91581	-3.39818	SeuratProject	3417	1885	Health	SCG	0.760901	1	Non-Neuronal	0.726272	VLMC L1-5 PDGFRA COLEC12	0.726272	VLMC	0.726272	VLMC	0.648263	ACTGCAAAGTCGGCCT-1	donor1	snSeq	1	1	1	1	1	male	Fibroblasts
Health_TTTGACTAGGCTTAGG-1	5.32451	-3.38018	SeuratProject	3410	1873	Health	SCG	0.967742	1	Non-Neuronal	0.592551	Oligo L3-6 OPALIN LRP4-AS1	0.611914	Oligo	0.592551	exclude	0.672717	TTTGACTAGGCTTAGG-1	donor1	snSeq	3	0	0	0	0	male	Glia_cells
Health_CTTAGGAGTGACATCT-1	5.14981	-4.03369	SeuratProject	3403	1828	Health	SCG	0.293858	1	Non-Neuronal	0.552853	Oligo L3-6 OPALIN LRP4-AS1	0.635972	Oligo	0.552853	exclude	0.784672	CTTAGGAGTGACATCT-1	donor1	snSeq	3	0	0	0	0	male	Glia_cells
Health_TGGCGTGCAGATAAAC-1	-4.63663	-5.4243	SeuratProject	3436	1976	Health	SCG	0.465658	1	Non-Neuronal	0.916476	VLMC L1-5 PDGFRA COLEC12	0.916476	VLMC	0.916476	VLMC	0.73952	TGGCGTGCAGATAAAC-1	donor1	snSeq	1	1	1	1	1	male	Fibroblasts
Health_GGGTATTGTGAAAGTT-1	-4.1445	-6.06117	SeuratProject	3413	1930	Health	SCG	0.615294	1	Non-Neuronal	0.886896	VLMC L1-5 PDGFRA COLEC12	0.886896	VLMC	0.886896	VLMC	0.743334	GGGTATTGTGAAAGTT-1	donor1	snSeq	1	1	1	1	1	male	Fibroblasts
Health_GTAACACAGACGCAGT-1	-5.98732	-4.95084	SeuratProject	3407	1953	Health	SCG	0.264162	1	Non-Neuronal	0.942674	VLMC L1-5 PDGFRA COLEC12	0.942674	VLMC	0.942674	VLMC	0.695568	GTAACACAGACGCAGT-1	donor1	snSeq	1	1	1	1	1	male	Fibroblasts
Health_CCTAACCCACATATGC-1	5.4237	-3.7305	SeuratProject	3452	1839	Health	SCG	0.318656	1	Non-Neuronal	0.695269	Oligo L3-6 OPALIN LRP4-AS1	0.747054	Oligo	0.695269	exclude	0.771864	CCTAACCCACATATGC-1	donor1	snSeq	3	0	0	0	0	male	Glia_cells
Health_CATTGCCTCATTCGTT-1	-2.22594	6.37974	SeuratProject	3425	1619	Health	SCG	0.70073	1	Non-Neuronal	0.987391	Endo L2-5 NOSTRIN SRGN	0.987391	Endo	0.987391	Endo	0.800791	CATTGCCTCATTCGTT-1	donor1	snSeq	2	2	2	2	2	male	Endothelial_cells
Health_ACCCTTGGTTAAGAAC-1	-7.45924	-2.99454	SeuratProject	3390	1923	Health	SCG	0.412979	1	Non-Neuronal	0.639618	VLMC L1-5 PDGFRA COLEC12	0.639618	VLMC	0.639618	VLMC	0.686446	ACCCTTGGTTAAGAAC-1	donor1	snSeq	1	1	1	1	1	male	Fibroblasts
Health_CCGGACACAAGGATGC-1	6.40332	-1.93045	SeuratProject	3399	1983	Health	SCG	0.882613	1	Non-Neuronal	0.504736	Oligo L3-6 OPALIN LRP4-AS1	0.504736	Oligo	0.504736	exclude	0.677292	CCGGACACAAGGATGC-1	donor0	snSeq	3	0	0	0	0	female	Glia_cells
Health_TTCTGTAAGTTGAATG-1	6.18635	-2.28332	SeuratProject	3449	1995	Health	SCG	0.289939	1	Non-Neuronal	0.614511	Oligo L3-6 OPALIN LRP4-AS1	0.614511	Oligo	0.614511	exclude	0.766429	TTCTGTAAGTTGAATG-1	donor1	snSeq	3	0	0	0	0	male	Glia_cells
Health_CATTTCAGTATCACGT-1	5.60532	-3.04988	SeuratProject	3410	1972	Health	SCG	0.351906	1	Non-Neuronal	0.752192	VLMC L1-5 PDGFRA COLEC12	0.752192	VLMC	0.752192	VLMC	0.597711	CATTTCAGTATCACGT-1	donor1	snSeq	3	0	0	0	0	male	Glia_cells
Health_TTTCGATAGGTTACCT-1	-5.85579	-5.03516	SeuratProject	3401	1952	Health	SCG	0.382241	1	Non-Neuronal	0.896201	VLMC L1-5 PDGFRA COLEC12	0.896201	VLMC	0.896201	VLMC	0.659416	TTTCGATAGGTTACCT-1	donor1	snSeq	1	1	1	1	1	male	Fibroblasts
Health_AGCCAATGTGGCCTCA-1	5.59494	-2.92983	SeuratProject	3397	1973	Health	SCG	0.706506	1	Non-Neuronal	0.686898	VLMC L1-5 PDGFRA COLEC12	0.686898	VLMC	0.686898	VLMC	0.512494	AGCCAATGTGGCCTCA-1	donor1	snSeq	3	0	0	0	0	male	Glia_cells
Health_ACGTTCCCATGGGAAC-1	5.19386	-3.33982	SeuratProject	3378	1859	Health	SCG	0.296033	1	Non-Neuronal	0.569767	VLMC L1-5 PDGFRA COLEC12	0.569767	VLMC	0.569767	VLMC	0.572443	ACGTTCCCATGGGAAC-1	donor1	snSeq	3	0	0	0	0	male	Glia_cells
Health_GGCTTGGTCCGTTGAA-1	-5.57744	-5.18176	SeuratProject	3386	1993	Health	SCG	0.797401	1	Non-Neuronal	0.919741	VLMC L1-5 PDGFRA COLEC12	0.919741	VLMC	0.919741	VLMC	0.675809	GGCTTGGTCCGTTGAA-1	donor1	snSeq	1	1	1	1	1	male	Fibroblasts
Health_TCCTTCTCAGAGTCTT-1	6.8676	-0.530465	SeuratProject	3373	1987	Health	SCG	0.53365	1	Non-Neuronal	0.735824	Oligo L3-6 OPALIN LRP4-AS1	0.77945	Oligo	0.735824	exclude	0.740495	TCCTTCTCAGAGTCTT-1	donor0	snSeq	3	0	0	0	0	female	Glia_cells
Health_CATACAGAGGCCCACT-1	-1.0876	10.2215	SeuratProject	3428	1976	Health	SCG	0.408401	1	Non-Neuronal	1	Endo L2-5 NOSTRIN SRGN	1	Endo	1	Endo	0.970419	CATACAGAGGCCCACT-1	donor1	snSeq	2	2	2	2	2	male	Endothelial_cells
Health_TATATCCGTATCTCGA-1	4.67562	-3.60154	SeuratProject	3382	1846	Health	SCG	0.798344	1	Non-Neuronal	0.690908	Oligo L3-6 OPALIN LRP4-AS1	0.73339	Oligo	0.690908	exclude	0.701744	TATATCCGTATCTCGA-1	donor1	snSeq	3	0	0	0	0	male	Glia_cells
Health_AACCCAAGTCATTGCA-1	-0.816782	3.24602	SeuratProject	3382	1899	Health	SCG	0.561798	0.535474	Non-Neuronal	0.329087	VLMC L1-5 PDGFRA COLEC12	0.329087	VLMC	0.329087	VLMC	0.553125	AACCCAAGTCATTGCA-1	donor0	snSeq	9	6	6	6	6	female	Sympathetic_neurons
Health_TCTATACCAGGTGGAT-1	-4.59553	-6.06246	SeuratProject	3386	1918	Health	SCG	0.3544	1	Non-Neuronal	0.945438	VLMC L1-5 PDGFRA COLEC12	0.945438	VLMC	0.945438	VLMC	0.742377	TCTATACCAGGTGGAT-1	donor1	snSeq	1	1	1	1	1	male	Fibroblasts
Health_GAGACCCAGACATACA-1	6.05074	-2.23219	SeuratProject	3361	1985	Health	SCG	0.922345	1	Non-Neuronal	0.544375	VLMC L1-5 PDGFRA COLEC12	0.544375	VLMC	0.544375	VLMC	0.598742	GAGACCCAGACATACA-1	donor1	snSeq	3	0	0	0	0	male	Glia_cells
Health_ATCGATGCATATCTGG-1	-3.4669	-4.84888	SeuratProject	3409	1939	Health	SCG	0.674685	1	Non-Neuronal	0.922637	VLMC L1-5 PDGFRA COLEC12	0.922637	VLMC	0.922637	VLMC	0.771087	ATCGATGCATATCTGG-1	donor0	snSeq	1	1	1	1	1	female	Fibroblasts
Health_AACGTCAGTCCGATCG-1	-0.865331	3.44573	SeuratProject	3429	1974	Health	SCG	0.845728	0.949442	Non-Neuronal	0.460465	Endo L2-5 NOSTRIN SRGN	0.460465	Endo	0.460465	Endo	0.734008	AACGTCAGTCCGATCG-1	donor1	snSeq	9	6	6	6	6	male	Sympathetic_neurons
Health_GATCAGTAGCTGCCTG-1	4.64314	-3.83327	SeuratProject	3380	1972	Health	SCG	0.621302	1	Non-Neuronal	0.563	Oligo L3-6 OPALIN LRP4-AS1	0.61325	Oligo	0.563	exclude	0.832435	GATCAGTAGCTGCCTG-1	donor1	snSeq	3	0	0	0	0	male	Glia_cells
Health_TCGTCCATCTGCTTAT-1	-5.72665	-5.35828	SeuratProject	3396	1979	Health	SCG	0.382803	1	Non-Neuronal	0.897072	VLMC L1-5 PDGFRA COLEC12	0.897072	VLMC	0.897072	VLMC	0.674699	TCGTCCATCTGCTTAT-1	doublet	snSeq	1	1	1	1	1	unknown	Fibroblasts
Health_TACCTCGCAAAGACGC-1	-7.55332	3.14831	SeuratProject	3357	1872	Health	SCG	0.268097	1	Non-Neuronal	0.739783	VLMC L1-5 PDGFRA COLEC12	0.739783	VLMC	0.739783	VLMC	0.638623	TACCTCGCAAAGACGC-1	donor1	snSeq	6	3	3	3	3	male	Smooth_muscle_cells
Health_TTCATGTTCCTTGACC-1	-7.22037	3.11078	SeuratProject	3386	1943	Health	SCG	0.324867	1	Non-Neuronal	0.910053	Endo L2-5 NOSTRIN SRGN	0.910053	Endo	0.910053	Endo	0.820224	TTCATGTTCCTTGACC-1	donor0	snSeq	6	3	3	3	3	female	Smooth_muscle_cells
Health_GGTAACTAGATCACCT-1	-1.23659	7.38475	SeuratProject	3340	1880	Health	SCG	0.299401	1	Non-Neuronal	0.988108	Endo L2-5 NOSTRIN SRGN	0.988108	Endo	0.988108	Endo	0.846209	GGTAACTAGATCACCT-1	donor1	snSeq	2	2	2	2	2	male	Endothelial_cells
Health_TTCCGTGGTACAACGG-1	-7.64364	-2.58409	SeuratProject	3376	1882	Health	SCG	0.325829	1	Non-Neuronal	0.507289	Micro L1-6 TYROBP CD74	0.507289	Micro-PVM	0.507289	Microglia/PVM	0.686826	TTCCGTGGTACAACGG-1	donor1	snSeq	1	1	1	1	1	male	Fibroblasts
Health_AGGCCACAGGCCTTGC-1	-5.58357	-5.49623	SeuratProject	3389	1944	Health	SCG	0.236058	1	Non-Neuronal	0.901312	VLMC L1-5 PDGFRA COLEC12	0.901312	VLMC	0.901312	VLMC	0.726973	AGGCCACAGGCCTTGC-1	donor1	snSeq	1	1	1	1	1	male	Fibroblasts
Health_TCTGCCAAGTCACTAC-1	4.6983	-3.78377	SeuratProject	3372	1781	Health	SCG	0.44484	1	Non-Neuronal	0.528056	Oligo L3-6 OPALIN LRP4-AS1	0.58867	Oligo	0.528056	exclude	0.748109	TCTGCCAAGTCACTAC-1	donor1	snSeq	3	0	0	0	0	male	Glia_cells
Health_GCCATTCGTAGTATAG-1	-7.73202	-2.35223	SeuratProject	3310	1984	Health	SCG	0.241692	1	Non-Neuronal	0.945809	VLMC L1-5 PDGFRA COLEC12	0.945809	VLMC	0.945809	VLMC	0.733065	GCCATTCGTAGTATAG-1	donor1	snSeq	1	1	1	1	1	male	Fibroblasts
Health_GTAGCTACAGCGTATT-1	5.35794	-3.36004	SeuratProject	3319	1834	Health	SCG	0.964146	1	Non-Neuronal	0.542779	Oligo L3-6 OPALIN LRP4-AS1	0.557634	Oligo	0.542779	exclude	0.657117	GTAGCTACAGCGTATT-1	donor1	snSeq	3	0	0	0	0	male	Glia_cells
Health_TAATCTCTCTAGCATG-1	6.46977	-1.67121	SeuratProject	3365	1902	Health	SCG	0.326895	1	Non-Neuronal	0.60221	Oligo L3-6 OPALIN LRP4-AS1	0.619695	Oligo	0.60221	exclude	0.734453	TAATCTCTCTAGCATG-1	donor1	snSeq	3	0	0	0	0	male	Glia_cells
Health_CTTAGGAAGCTAATGA-1	-7.51184	-2.77975	SeuratProject	3362	1967	Health	SCG	0.624628	1	Non-Neuronal	0.806218	VLMC L1-5 PDGFRA COLEC12	0.806218	VLMC	0.806218	VLMC	0.749656	CTTAGGAAGCTAATGA-1	donor1	snSeq	1	1	1	1	1	male	Fibroblasts
Health_GATTGGTAGGATACAT-1	6.71594	-0.690003	SeuratProject	3351	1938	Health	SCG	0.835571	1	Non-Neuronal	0.703327	Oligo L3-6 OPALIN LRP4-AS1	0.723252	Oligo	0.703327	exclude	0.799509	GATTGGTAGGATACAT-1	donor1	snSeq	3	0	0	0	0	male	Glia_cells
Health_CACGGGTCATAGATGA-1	-7.25292	3.34256	SeuratProject	3322	1985	Health	SCG	0.331126	1	Non-Neuronal	0.624187	Endo L2-5 NOSTRIN SRGN	0.624187	Endo	0.624187	Endo	0.677678	CACGGGTCATAGATGA-1	donor0	snSeq	6	3	3	3	3	female	Smooth_muscle_cells
Health_AACAAGACAGAACTAA-1	6.31554	-1.46279	SeuratProject	3337	1893	Health	SCG	0.449506	1	Non-Neuronal	0.653425	Oligo L3-6 OPALIN LRP4-AS1	0.665016	Oligo	0.653425	exclude	0.721538	AACAAGACAGAACTAA-1	donor1	snSeq	3	0	0	0	0	male	Glia_cells
Health_CGGGACTCAATACCCA-1	-1.20963	7.09137	SeuratProject	3334	1941	Health	SCG	0.509898	1	Non-Neuronal	0.974857	Endo L2-5 NOSTRIN SRGN	0.974857	Endo	0.974857	Endo	0.887967	CGGGACTCAATACCCA-1	donor1	snSeq	2	2	2	2	2	male	Endothelial_cells
Health_GTTGTAGAGTATTCCG-1	-7.69774	-2.60814	SeuratProject	3305	1950	Health	SCG	0.574887	1	Non-Neuronal	0.542218	VLMC L1-5 PDGFRA COLEC12	0.542218	VLMC	0.542218	VLMC	0.703241	GTTGTAGAGTATTCCG-1	donor1	snSeq	1	1	1	1	1	male	Fibroblasts
Health_AACAACCCACCAGACC-1	-1.64727	6.48846	SeuratProject	3319	1751	Health	SCG	0.482073	1	Non-Neuronal	0.991961	Endo L2-5 NOSTRIN SRGN	0.991961	Endo	0.991961	Endo	0.749362	AACAACCCACCAGACC-1	donor1	snSeq	2	2	2	2	2	male	Endothelial_cells
Health_ACGGTCGCAATCTGCA-1	-5.92091	-3.34367	SeuratProject	3371	1796	Health	SCG	0.444972	1	Non-Neuronal	0.896322	VLMC L1-5 PDGFRA COLEC12	0.896322	VLMC	0.896322	VLMC	0.735073	ACGGTCGCAATCTGCA-1	donor1	snSeq	1	1	1	1	1	male	Fibroblasts
Health_CTACGGGGTGGCAACA-1	5.62552	-3.31074	SeuratProject	3416	1925	Health	SCG	0.43911	1	Non-Neuronal	0.645789	Oligo L3-6 OPALIN LRP4-AS1	0.692806	Oligo	0.645789	exclude	0.705036	CTACGGGGTGGCAACA-1	donor1	snSeq	3	0	0	0	0	male	Glia_cells
Health_AAGTTCGTCCTAGCGG-1	-0.746225	3.21199	SeuratProject	3313	1636	Health	SCG	0.784787	0.516288	Non-Neuronal	0.237508	VLMC L1-5 PDGFRA COLEC12	0.237508	VLMC	0.237508	VLMC	0.258764	AAGTTCGTCCTAGCGG-1	donor1	snSeq	9	6	6	6	6	male	Sympathetic_neurons
Health_AGAAATGCAACTGCTA-1	-6.02449	-5.01277	SeuratProject	3342	1981	Health	SCG	0.5386	1	Non-Neuronal	0.780666	VLMC L1-5 PDGFRA COLEC12	0.780666	VLMC	0.780666	VLMC	0.716103	AGAAATGCAACTGCTA-1	doublet	snSeq	1	1	1	1	1	unknown	Fibroblasts
Health_TCTCAGCTCACTTTGT-1	-7.19564	3.27893	SeuratProject	3287	1928	Health	SCG	0.365075	1	Non-Neuronal	0.494504	VLMC L1-5 PDGFRA COLEC12	0.494504	VLMC	0.494504	VLMC	0.678719	TCTCAGCTCACTTTGT-1	doublet	snSeq	6	3	3	3	3	unknown	Smooth_muscle_cells
Health_GATCGTAAGCGTGTTT-1	-7.6974	-2.7751	SeuratProject	3335	1908	Health	SCG	0.389805	1	Non-Neuronal	0.927373	VLMC L1-5 PDGFRA COLEC12	0.927373	VLMC	0.927373	VLMC	0.660862	GATCGTAAGCGTGTTT-1	donor1	snSeq	1	1	1	1	1	male	Fibroblasts
Health_CCTAACCTCATTTGCT-1	-0.906907	9.50682	SeuratProject	3366	1953	Health	SCG	0.623886	1	Non-Neuronal	1	Endo L2-5 NOSTRIN SRGN	1	Endo	1	Endo	0.925141	CCTAACCTCATTTGCT-1	donor1	snSeq	2	2	2	2	2	male	Endothelial_cells
Health_TGAGACTCACACTGGC-1	7.38711	-0.315904	SeuratProject	3336	1921	Health	SCG	0.629496	1	Non-Neuronal	0.450699	Oligo L3-6 OPALIN LRP4-AS1	0.450699	Oligo	0.450699	exclude	0.70735	TGAGACTCACACTGGC-1	donor1	snSeq	3	0	0	0	0	male	Glia_cells
Health_TTGCATTAGACTTGTC-1	-3.77669	-5.77751	SeuratProject	3331	1997	Health	SCG	0.360252	1	Non-Neuronal	0.968625	VLMC L1-5 PDGFRA COLEC12	0.968625	VLMC	0.968625	VLMC	0.812462	TTGCATTAGACTTGTC-1	donor0	snSeq	1	1	1	1	1	female	Fibroblasts
Health_GGAGGATGTTACGTAC-1	-4.83301	-5.99871	SeuratProject	3313	1964	Health	SCG	0.392394	1	Non-Neuronal	0.978489	VLMC L1-5 PDGFRA COLEC12	0.978489	VLMC	0.978489	VLMC	0.728496	GGAGGATGTTACGTAC-1	donor1	snSeq	1	1	1	1	1	male	Fibroblasts
Health_TCAGCAAAGTAAAGCT-1	-5.65956	-3.26916	SeuratProject	3316	1880	Health	SCG	0.361882	1	Non-Neuronal	0.749046	VLMC L1-5 PDGFRA COLEC12	0.749046	VLMC	0.749046	VLMC	0.682013	TCAGCAAAGTAAAGCT-1	donor1	snSeq	1	1	1	1	1	male	Fibroblasts
Health_TCGCAGGTCATCTCTA-1	7.4161	-0.142625	SeuratProject	3321	1994	Health	SCG	0.662451	1	Non-Neuronal	0.485051	VLMC L1-5 PDGFRA COLEC12	0.485051	VLMC	0.485051	VLMC	0.683447	TCGCAGGTCATCTCTA-1	donor1	snSeq	3	0	0	0	0	male	Glia_cells
Health_ACAGCCGAGATGCCGA-1	-5.88257	-3.56322	SeuratProject	3340	1852	Health	SCG	0.838323	1	Non-Neuronal	0.951409	VLMC L1-5 PDGFRA COLEC12	0.951409	VLMC	0.951409	VLMC	0.753527	ACAGCCGAGATGCCGA-1	donor1	snSeq	1	1	1	1	1	male	Fibroblasts
Health_GAGAGGTGTGCATGAG-1	-1.16412	9.25131	SeuratProject	3350	1711	Health	SCG	0.686567	1	Non-Neuronal	0.90729	Endo L2-5 NOSTRIN SRGN	0.90729	Endo	0.90729	Endo	0.872712	GAGAGGTGTGCATGAG-1	donor1	snSeq	2	2	2	2	2	male	Endothelial_cells
Health_TTGTTGTTCCTTCTTC-1	-5.56809	-2.84947	SeuratProject	3351	1800	Health	SCG	0.477469	1	Non-Neuronal	0.814899	VLMC L1-5 PDGFRA COLEC12	0.814899	VLMC	0.814899	VLMC	0.620921	TTGTTGTTCCTTCTTC-1	donor1	snSeq	1	1	1	1	1	male	Fibroblasts
Health_TCATTTGTCCAGTGTA-1	-5.95799	-3.24632	SeuratProject	3276	1967	Health	SCG	0.4884	1	Non-Neuronal	0.897386	VLMC L1-5 PDGFRA COLEC12	0.897386	VLMC	0.897386	VLMC	0.776931	TCATTTGTCCAGTGTA-1	donor1	snSeq	1	1	1	1	1	male	Fibroblasts
Health_GGATGTTGTTAGTTCG-1	-5.70352	-3.27228	SeuratProject	3310	1934	Health	SCG	0.422961	1	Non-Neuronal	0.677368	VLMC L1-5 PDGFRA COLEC12	0.677368	VLMC	0.677368	VLMC	0.707388	GGATGTTGTTAGTTCG-1	donor1	snSeq	1	1	1	1	1	male	Fibroblasts
Health_AAGTACCGTAGTACGG-1	-3.7766	-5.4521	SeuratProject	3310	1973	Health	SCG	0.392749	1	Non-Neuronal	0.989643	VLMC L1-5 PDGFRA COLEC12	0.989643	VLMC	0.989643	VLMC	0.781535	AAGTACCGTAGTACGG-1	donor0	snSeq	1	1	1	1	1	female	Fibroblasts
Health_GTTGCGGAGCTGCCAC-1	-5.38241	-5.33862	SeuratProject	3304	1995	Health	SCG	0.272397	1	Non-Neuronal	0.973548	VLMC L1-5 PDGFRA COLEC12	0.973548	VLMC	0.973548	VLMC	0.680659	GTTGCGGAGCTGCCAC-1	donor1	snSeq	1	1	1	1	1	male	Fibroblasts
Health_ATTATCCTCCTATTTG-1	-5.70646	-2.88772	SeuratProject	3322	1918	Health	SCG	0.361228	1	Non-Neuronal	0.8735	VLMC L1-5 PDGFRA COLEC12	0.8735	VLMC	0.8735	VLMC	0.673951	ATTATCCTCCTATTTG-1	donor1	snSeq	1	1	1	1	1	male	Fibroblasts
Health_CATTTCATCTGTAAGC-1	-7.82347	-2.48996	SeuratProject	3313	1936	Health	SCG	0.87534	1	Non-Neuronal	0.853624	VLMC L1-5 PDGFRA COLEC12	0.853624	VLMC	0.853624	VLMC	0.651327	CATTTCATCTGTAAGC-1	donor1	snSeq	1	1	1	1	1	male	Fibroblasts
Health_GAGTTACTCCCACAGG-1	-5.11377	-4.71976	SeuratProject	3332	1986	Health	SCG	0.480192	1	Non-Neuronal	0.939909	VLMC L1-5 PDGFRA COLEC12	0.939909	VLMC	0.939909	VLMC	0.693366	GAGTTACTCCCACAGG-1	donor0	snSeq	1	1	1	1	1	female	Fibroblasts
Health_AATGAAGGTTTCTATC-1	-1.23039	7.80348	SeuratProject	3280	1940	Health	SCG	0.792683	1	Non-Neuronal	0.992037	Endo L2-5 NOSTRIN SRGN	0.992037	Endo	0.992037	Endo	0.810751	AATGAAGGTTTCTATC-1	donor1	snSeq	2	2	2	2	2	male	Endothelial_cells
Health_CCAAGCGGTATACAGA-1	-7.85834	-2.23881	SeuratProject	3274	1988	Health	SCG	0.122175	1	Non-Neuronal	0.735801	VLMC L1-5 PDGFRA COLEC12	0.735801	VLMC	0.735801	VLMC	0.637137	CCAAGCGGTATACAGA-1	donor1	snSeq	6	3	3	3	3	male	Smooth_muscle_cells
Health_CATACAGAGCACAAAT-1	-4.97102	-5.91206	SeuratProject	3334	1886	Health	SCG	0.179964	1	Non-Neuronal	0.970657	VLMC L1-5 PDGFRA COLEC12	0.970657	VLMC	0.970657	VLMC	0.713336	CATACAGAGCACAAAT-1	donor1	snSeq	1	1	1	1	1	male	Fibroblasts
Health_AACAGGGGTTCTCCCA-1	-7.81701	-2.38741	SeuratProject	3279	1874	Health	SCG	0.304971	1	Non-Neuronal	0.855556	VLMC L1-5 PDGFRA COLEC12	0.855556	VLMC	0.855556	VLMC	0.516291	AACAGGGGTTCTCCCA-1	donor1	snSeq	1	1	1	1	1	male	Fibroblasts
Health_TCCTTCTTCAATCCAG-1	6.59446	0.147268	SeuratProject	3240	1970	Health	SCG	0.895062	1	Non-Neuronal	0.529974	Oligo L3-6 OPALIN LRP4-AS1	0.736585	Oligo	0.529974	exclude	0.745917	TCCTTCTTCAATCCAG-1	donor0	snSeq	3	0	0	0	0	female	Glia_cells
Health_TATCTGTTCACTTATC-1	5.92524	-1.73668	SeuratProject	3287	1924	Health	SCG	0.334652	1	Non-Neuronal	0.506937	Oligo L3-6 OPALIN LRP4-AS1	0.506937	Oligo	0.506937	exclude	0.595761	TATCTGTTCACTTATC-1	donor0	snSeq	3	0	0	0	0	female	Glia_cells
Health_ATTCCATTCGCAGTTA-1	-0.669632	6.71939	SeuratProject	3336	1932	Health	SCG	0.689448	1	Non-Neuronal	0.791982	Endo L2-5 NOSTRIN SRGN	0.791982	Endo	0.791982	Endo	0.824899	ATTCCATTCGCAGTTA-1	donor1	snSeq	2	2	2	2	2	male	Endothelial_cells
Health_AACGAAACATCTTCGC-1	4.73449	-3.93102	SeuratProject	3288	1860	Health	SCG	0.304136	1	Non-Neuronal	0.407621	Oligo L3-6 OPALIN LRP4-AS1	0.425338	Oligo	0.407621	exclude	0.731189	AACGAAACATCTTCGC-1	donor1	snSeq	3	0	0	0	0	male	Glia_cells
Health_ACAGCCGGTTGTAGCT-1	-2.02747	-5.46835	SeuratProject	3326	1972	Health	SCG	0.571257	1	Non-Neuronal	0.955955	VLMC L1-5 PDGFRA COLEC12	0.955955	VLMC	0.955955	VLMC	0.695708	ACAGCCGGTTGTAGCT-1	donor1	snSeq	4	1	1	1	1	male	Fibroblasts
Health_TCCTCGACACGGCACT-1	5.79102	-2.17282	SeuratProject	3277	1839	Health	SCG	0.488251	1	Non-Neuronal	0.365151	VLMC L1-5 PDGFRA COLEC12	0.420179	Oligo	0.365151	VLMC	0.692379	TCCTCGACACGGCACT-1	donor1	snSeq	3	0	0	0	0	male	Glia_cells
Health_GAAATGACACTAACGT-1	5.40059	-3.30244	SeuratProject	3272	1798	Health	SCG	0.977995	1	Non-Neuronal	0.653505	Oligo L3-6 OPALIN LRP4-AS1	0.667335	Oligo	0.653505	exclude	0.72681	GAAATGACACTAACGT-1	donor1	snSeq	3	0	0	0	0	male	Glia_cells
Health_GATCGTACACATGGTT-1	5.42417	-3.26212	SeuratProject	3309	1908	Health	SCG	0.332427	1	Non-Neuronal	0.698491	Oligo L3-6 OPALIN LRP4-AS1	0.719699	Oligo	0.698491	exclude	0.76567	GATCGTACACATGGTT-1	doublet	snSeq	3	0	0	0	0	unknown	Glia_cells
Health_CAAGCTATCTCATGCC-1	-6.82401	3.23402	SeuratProject	3238	1637	Health	SCG	0.494132	1	Non-Neuronal	0.684517	VLMC L1-5 PDGFRA COLEC12	0.684517	VLMC	0.684517	VLMC	0.440176	CAAGCTATCTCATGCC-1	donor0	snSeq	6	3	3	3	3	female	Smooth_muscle_cells
Health_TGATGGTTCATCGCCT-1	-7.44585	-2.63657	SeuratProject	3304	1822	Health	SCG	0.726392	1	Non-Neuronal	0.89493	VLMC L1-5 PDGFRA COLEC12	0.89493	VLMC	0.89493	VLMC	0.53369	TGATGGTTCATCGCCT-1	donor0	snSeq	1	1	1	1	1	female	Fibroblasts
Health_ACTTTGTCAACTTGCA-1	-7.3055	-2.84162	SeuratProject	3315	1871	Health	SCG	0.361991	1	Non-Neuronal	0.908852	VLMC L1-5 PDGFRA COLEC12	0.908852	VLMC	0.908852	VLMC	0.669323	ACTTTGTCAACTTGCA-1	donor0	snSeq	1	1	1	1	1	female	Fibroblasts
Health_TGAGTCATCTCCGTGT-1	-3.10485	0.763625	SeuratProject	3411	1932	Health	SCG	0.732923	0.974852	Non-Neuronal	0.404569	VLMC L1-5 PDGFRA COLEC12	0.404569	VLMC	0.404569	VLMC	0.65681	TGAGTCATCTCCGTGT-1	donor1	snSeq	8	5	5	5	5	male	Immune_cells
Health_TGACCCTAGGTCGAGT-1	-5.05292	-6.03964	SeuratProject	3307	1664	Health	SCG	0.241911	1	Non-Neuronal	0.962325	VLMC L1-5 PDGFRA COLEC12	0.962325	VLMC	0.962325	VLMC	0.674819	TGACCCTAGGTCGAGT-1	donor1	snSeq	1	1	1	1	1	male	Fibroblasts
Health_ATACTTCGTCTACGTA-1	-5.49571	-5.4149	SeuratProject	3285	1924	Health	SCG	0.547945	1	Non-Neuronal	0.910195	VLMC L1-5 PDGFRA COLEC12	0.910195	VLMC	0.910195	VLMC	0.768612	ATACTTCGTCTACGTA-1	donor1	snSeq	1	1	1	1	1	male	Fibroblasts
Health_AAGACTCAGCCATATC-1	-1.27103	6.99182	SeuratProject	3255	1904	Health	SCG	0.399386	1	Non-Neuronal	0.979679	Endo L2-5 NOSTRIN SRGN	0.979679	Endo	0.979679	Endo	0.800767	AAGACTCAGCCATATC-1	donor1	snSeq	2	2	2	2	2	male	Endothelial_cells
Health_ACGATGTGTTGAGAGC-1	-1.39183	7.25437	SeuratProject	3235	1893	Health	SCG	0.927357	1	Non-Neuronal	0.986763	Endo L2-5 NOSTRIN SRGN	0.986763	Endo	0.986763	Endo	0.857683	ACGATGTGTTGAGAGC-1	donor1	snSeq	2	2	2	2	2	male	Endothelial_cells
Health_CGGTCAGAGGGATCAC-1	-4.53876	-5.86587	SeuratProject	3240	1911	Health	SCG	0.679012	1	Non-Neuronal	0.979531	VLMC L1-5 PDGFRA COLEC12	0.979531	VLMC	0.979531	VLMC	0.768048	CGGTCAGAGGGATCAC-1	donor1	snSeq	1	1	1	1	1	male	Fibroblasts
Health_TGATCAGGTGCAAGAC-1	-0.77313	3.14808	SeuratProject	3254	1638	Health	SCG	0.983405	0.887432	Non-Neuronal	0.554774	VLMC L1-5 PDGFRA COLEC12	0.554774	VLMC	0.554774	VLMC	0.688481	TGATCAGGTGCAAGAC-1	donor1	snSeq	9	6	6	6	6	male	Sympathetic_neurons
Health_GGAGGTAGTACCGGCT-1	-0.844012	3.56514	SeuratProject	3307	1964	Health	SCG	0.302389	0.966055	Non-Neuronal	0.670766	VLMC L1-5 PDGFRA COLEC12	0.670766	VLMC	0.670766	VLMC	0.762911	GGAGGTAGTACCGGCT-1	donor0	snSeq	9	6	6	6	6	female	Sympathetic_neurons
Health_ACTTCGCAGACGGAAA-1	5.51193	-3.21889	SeuratProject	3260	1954	Health	SCG	0.368098	1	Non-Neuronal	0.469933	Oligo L3-6 OPALIN LRP4-AS1	0.490554	Oligo	0.469933	exclude	0.690209	ACTTCGCAGACGGAAA-1	donor1	snSeq	3	0	0	0	0	male	Glia_cells
Health_ATCGATGCAATCCAGT-1	-1.15844	9.71843	SeuratProject	3239	1901	Health	SCG	0.895338	1	Non-Neuronal	0.758874	Endo L2-5 NOSTRIN SRGN	0.758874	Endo	0.758874	Endo	0.871981	ATCGATGCAATCCAGT-1	donor1	snSeq	2	2	2	2	2	male	Endothelial_cells
Health_TCAATCTGTTGTCCCT-1	-3.00012	-5.39598	SeuratProject	3235	1990	Health	SCG	0.340031	1	Non-Neuronal	0.991746	VLMC L1-5 PDGFRA COLEC12	0.991746	VLMC	0.991746	VLMC	0.86013	TCAATCTGTTGTCCCT-1	donor0	snSeq	1	1	1	1	1	female	Fibroblasts
Health_GACTGATTCCTCTAAT-1	4.93571	-3.22884	SeuratProject	3280	1976	Health	SCG	0.884146	1	Non-Neuronal	0.556962	Oligo L3-6 OPALIN LRP4-AS1	0.608265	Oligo	0.556962	exclude	0.709794	GACTGATTCCTCTAAT-1	donor1	snSeq	3	0	0	0	0	male	Glia_cells
Health_TGGGAGAAGCAAATCA-1	-1.24338	6.76325	SeuratProject	3251	1969	Health	SCG	0.276838	1	Non-Neuronal	0.878791	Endo L2-5 NOSTRIN SRGN	0.878791	Endo	0.878791	Endo	0.754434	TGGGAGAAGCAAATCA-1	donor1	snSeq	2	2	2	2	2	male	Endothelial_cells
Health_GTCTCACGTTCCTAGA-1	-0.924176	9.52549	SeuratProject	3259	1794	Health	SCG	0.889844	1	Non-Neuronal	0.956232	Endo L2-5 NOSTRIN SRGN	0.956232	Endo	0.956232	Endo	0.849513	GTCTCACGTTCCTAGA-1	donor1	snSeq	2	2	2	2	2	male	Endothelial_cells
Health_CGCCAGATCTTTGATC-1	6.57503	-1.13395	SeuratProject	3248	1867	Health	SCG	0.831281	1	Non-Neuronal	0.694785	Oligo L3-6 OPALIN LRP4-AS1	0.713782	Oligo	0.694785	exclude	0.732621	CGCCAGATCTTTGATC-1	donor1	snSeq	3	0	0	0	0	male	Glia_cells
Health_CACTAAGTCTCTGCTG-1	-1.82733	6.54313	SeuratProject	3191	1756	Health	SCG	0.407396	1	Non-Neuronal	0.93635	Endo L2-5 NOSTRIN SRGN	0.93635	Endo	0.93635	Endo	0.775823	CACTAAGTCTCTGCTG-1	donor1	snSeq	2	2	2	2	2	male	Endothelial_cells
Health_TCTAACTCATGTGACT-1	-4.68027	-5.85562	SeuratProject	3264	1924	Health	SCG	0.428922	1	Non-Neuronal	0.92176	VLMC L1-5 PDGFRA COLEC12	0.92176	VLMC	0.92176	VLMC	0.828531	TCTAACTCATGTGACT-1	donor1	snSeq	1	1	1	1	1	male	Fibroblasts
Health_ATGAGGGTCCGATGCG-1	7.21859	-0.195011	SeuratProject	3254	1999	Health	SCG	0.491703	1	Non-Neuronal	0.546548	VLMC L1-5 PDGFRA COLEC12	0.546548	VLMC	0.546548	VLMC	0.64407	ATGAGGGTCCGATGCG-1	donor1	snSeq	3	0	0	0	0	male	Glia_cells
Health_TCATTCAGTACCTAGT-1	-5.11414	-4.78765	SeuratProject	3263	1995	Health	SCG	0.55164	1	Non-Neuronal	0.88802	VLMC L1-5 PDGFRA COLEC12	0.88802	VLMC	0.88802	VLMC	0.736749	TCATTCAGTACCTAGT-1	donor0	snSeq	1	1	1	1	1	female	Fibroblasts
Health_ATGCCTCGTTCCACGG-1	-5.66598	-5.1789	SeuratProject	3293	1941	Health	SCG	0.698451	1	Non-Neuronal	0.491992	VLMC L1-5 PDGFRA COLEC12	0.491992	VLMC	0.491992	VLMC	0.763651	ATGCCTCGTTCCACGG-1	donor1	snSeq	1	1	1	1	1	male	Fibroblasts
Health_TCTTTGAAGACTTCCA-1	-6.0277	-5.03911	SeuratProject	3237	1951	Health	SCG	0.77232	1	Non-Neuronal	0.90738	VLMC L1-5 PDGFRA COLEC12	0.90738	VLMC	0.90738	VLMC	0.684658	TCTTTGAAGACTTCCA-1	donor1	snSeq	1	1	1	1	1	male	Fibroblasts
Health_TCACTATCAACAGATA-1	6.20505	-1.72077	SeuratProject	3251	1891	Health	SCG	0.676715	1	Non-Neuronal	0.698603	Oligo L3-6 OPALIN LRP4-AS1	0.711684	Oligo	0.698603	exclude	0.660812	TCACTATCAACAGATA-1	donor1	snSeq	3	0	0	0	0	male	Glia_cells
Health_CTTAGGAGTACGTACT-1	-0.701313	6.65261	SeuratProject	3226	1906	Health	SCG	0.34098	1	Non-Neuronal	0.994103	Endo L2-5 NOSTRIN SRGN	0.994103	Endo	0.994103	Endo	0.693446	CTTAGGAGTACGTACT-1	donor1	snSeq	2	2	2	2	2	male	Endothelial_cells
Health_GAGAGGTTCTGCCCTA-1	-6.48113	-4.22662	SeuratProject	3244	1927	Health	SCG	0.770654	1	Non-Neuronal	0.974781	VLMC L1-5 PDGFRA COLEC12	0.974781	VLMC	0.974781	VLMC	0.683598	GAGAGGTTCTGCCCTA-1	donor1	snSeq	1	1	1	1	1	male	Fibroblasts
Health_ACTTCCGTCAAAGGTA-1	-5.59739	-5.04359	SeuratProject	3211	1870	Health	SCG	0.498287	1	Non-Neuronal	0.947573	VLMC L1-5 PDGFRA COLEC12	0.947573	VLMC	0.947573	VLMC	0.748787	ACTTCCGTCAAAGGTA-1	donor1	snSeq	1	1	1	1	1	male	Fibroblasts
Health_CCGTAGGCACATTCGA-1	6.03956	-2.23177	SeuratProject	3247	1849	Health	SCG	0.554358	1	Non-Neuronal	0.697953	Oligo L3-6 OPALIN LRP4-AS1	0.708575	Oligo	0.697953	exclude	0.818669	CCGTAGGCACATTCGA-1	donor1	snSeq	3	0	0	0	0	male	Glia_cells
Health_AGATGAATCGTACCTC-1	6.90821	-0.366617	SeuratProject	3222	1988	Health	SCG	0.434513	1	Non-Neuronal	0.632334	Oligo L3-6 OPALIN LRP4-AS1	0.632334	Oligo	0.632334	exclude	0.70921	AGATGAATCGTACCTC-1	donor0	snSeq	3	0	0	0	0	female	Glia_cells
Health_AGACAAAAGGTGAGCT-1	-3.01483	2.71478	SeuratProject	3183	1999	Health	SCG	0.691172	1	Non-Neuronal	0.939487	Micro L1-6 TYROBP CD74	0.939487	Micro-PVM	0.939487	Microglia/PVM	0.954256	AGACAAAAGGTGAGCT-1	donor0	snSeq	8	5	5	5	5	female	Immune_cells
Health_CCGTAGGAGTCGGCCT-1	5.05391	-4.42581	SeuratProject	3260	1842	Health	SCG	0.276074	1	Non-Neuronal	0.490893	VLMC L1-5 PDGFRA COLEC12	0.490893	VLMC	0.490893	VLMC	0.757865	CCGTAGGAGTCGGCCT-1	donor1	snSeq	0	0	0	0	0	male	Glia_cells
Health_TCTCACGCATTAGGAA-1	0.00211272	7.32661	SeuratProject	3236	1961	Health	SCG	0.896168	1	Non-Neuronal	0.886511	VLMC L1-5 PDGFRA COLEC12	0.886511	VLMC	0.886511	VLMC	0.732565	TCTCACGCATTAGGAA-1	doublet	snSeq	2	2	2	2	2	unknown	Endothelial_cells
Health_AGGACGACACATCATG-1	-5.23565	-5.74556	SeuratProject	3183	1995	Health	SCG	0.40842	1	Non-Neuronal	0.797123	VLMC L1-5 PDGFRA COLEC12	0.797123	VLMC	0.797123	VLMC	0.740088	AGGACGACACATCATG-1	donor1	snSeq	1	1	1	1	1	male	Fibroblasts
Health_TGGAGGACAACCAATC-1	-6.52704	-4.11893	SeuratProject	3254	1799	Health	SCG	0.307314	1	Non-Neuronal	0.89311	VLMC L1-5 PDGFRA COLEC12	0.89311	VLMC	0.89311	VLMC	0.746805	TGGAGGACAACCAATC-1	donor1	snSeq	1	1	1	1	1	male	Fibroblasts
Health_GTGAGCCCACATTCGA-1	-5.46872	-3.04635	SeuratProject	3197	1947	Health	SCG	0.969659	1	Non-Neuronal	0.750036	VLMC L1-5 PDGFRA COLEC12	0.750036	VLMC	0.750036	VLMC	0.734402	GTGAGCCCACATTCGA-1	donor1	snSeq	1	1	1	1	1	male	Fibroblasts
Health_CGAGGCTTCCTTTGAT-1	-7.15384	3.3154	SeuratProject	3199	1625	Health	SCG	0.500156	1	Non-Neuronal	0.903613	VLMC L1-5 PDGFRA COLEC12	0.903613	VLMC	0.903613	VLMC	0.516123	CGAGGCTTCCTTTGAT-1	donor1	snSeq	6	3	3	3	3	male	Smooth_muscle_cells
Health_AAAGGATTCTTCTGTA-1	6.05667	-2.53265	SeuratProject	3217	1764	Health	SCG	0.435188	1	Non-Neuronal	0.68787	Oligo L3-6 OPALIN LRP4-AS1	0.706568	Oligo	0.68787	exclude	0.648748	AAAGGATTCTTCTGTA-1	donor1	snSeq	3	0	0	0	0	male	Glia_cells
Health_CTGAGGCAGCAATAAC-1	-0.917492	3.30476	SeuratProject	3288	1737	Health	SCG	0.729927	0.525785	Non-Neuronal	0.226915	VLMC L1-5 PDGFRA COLEC12	0.226915	VLMC	0.226915	VLMC	0.569879	CTGAGGCAGCAATAAC-1	donor0	snSeq	9	6	6	6	6	female	Sympathetic_neurons
Health_TCCCACAAGAATCCCT-1	-5.268	-5.62868	SeuratProject	3252	1793	Health	SCG	0.430504	1	Non-Neuronal	0.979203	VLMC L1-5 PDGFRA COLEC12	0.979203	VLMC	0.979203	VLMC	0.716068	TCCCACAAGAATCCCT-1	donor1	snSeq	1	1	1	1	1	male	Fibroblasts
Health_ATTGTTCGTTCACGAT-1	0.730843	7.3924	SeuratProject	3214	1954	Health	SCG	0.186683	1	Non-Neuronal	0.608026	VLMC L1-5 PDGFRA COLEC12	0.608026	VLMC	0.608026	VLMC	0.640938	ATTGTTCGTTCACGAT-1	donor1	snSeq	3	0	0	0	0	male	Glia_cells
Health_TATCTGTGTAGCTTGT-1	5.26394	-4.27601	SeuratProject	3227	1862	Health	SCG	0.247908	1	Non-Neuronal	0.674938	Oligo L3-6 OPALIN LRP4-AS1	0.690074	Oligo	0.674938	exclude	0.723778	TATCTGTGTAGCTTGT-1	donor1	snSeq	3	0	0	0	0	male	Glia_cells
Health_GTGCTTCCATACTTTC-1	-3.16738	-5.54983	SeuratProject	3226	1969	Health	SCG	0.371978	1	Non-Neuronal	1	VLMC L1-5 PDGFRA COLEC12	1	VLMC	1	VLMC	0.782653	GTGCTTCCATACTTTC-1	donor0	snSeq	1	1	1	1	1	female	Fibroblasts
Health_CTTCCTTCAGTCAGCC-1	-6.9646	3.51078	SeuratProject	3204	1875	Health	SCG	0.374532	1	Non-Neuronal	0.816617	VLMC L1-5 PDGFRA COLEC12	0.816617	VLMC	0.816617	VLMC	0.547388	CTTCCTTCAGTCAGCC-1	donor0	snSeq	6	3	3	3	3	female	Smooth_muscle_cells
Health_TCCTTCTCATCTTTCA-1	-3.47198	-5.30185	SeuratProject	3208	1963	Health	SCG	0.280549	1	Non-Neuronal	0.971154	VLMC L1-5 PDGFRA COLEC12	0.971154	VLMC	0.971154	VLMC	0.809659	TCCTTCTCATCTTTCA-1	donor0	snSeq	1	1	1	1	1	female	Fibroblasts
Health_CACTTCGGTGCACATT-1	-7.76754	-2.61484	SeuratProject	3206	1854	Health	SCG	0.343107	1	Non-Neuronal	0.862659	VLMC L1-5 PDGFRA COLEC12	0.862659	VLMC	0.862659	VLMC	0.614073	CACTTCGGTGCACATT-1	donor1	snSeq	1	1	1	1	1	male	Fibroblasts
Health_GTCTACCCATTGGCAT-1	-7.4607	-2.94673	SeuratProject	3238	1890	Health	SCG	0.710315	1	Non-Neuronal	0.889738	VLMC L1-5 PDGFRA COLEC12	0.889738	VLMC	0.889738	VLMC	0.706178	GTCTACCCATTGGCAT-1	donor1	snSeq	1	1	1	1	1	male	Fibroblasts
Health_CACTGAAAGGCAGCTA-1	-6.40486	-4.56819	SeuratProject	3184	1883	Health	SCG	0.345477	1	Non-Neuronal	0.759974	VLMC L1-5 PDGFRA COLEC12	0.759974	VLMC	0.759974	VLMC	0.563115	CACTGAAAGGCAGCTA-1	donor1	snSeq	1	1	1	1	1	male	Fibroblasts
Health_ACTATTCCACAGCCTG-1	-6.00203	-4.92697	SeuratProject	3203	1824	Health	SCG	0.530752	1	Non-Neuronal	0.921659	VLMC L1-5 PDGFRA COLEC12	0.921659	VLMC	0.921659	VLMC	0.654174	ACTATTCCACAGCCTG-1	donor1	snSeq	1	1	1	1	1	male	Fibroblasts
Health_TCATTGTGTAAGGAGA-1	-7.33446	-2.1986	SeuratProject	3230	1811	Health	SCG	0.464396	1	Non-Neuronal	0.79293	VLMC L1-5 PDGFRA COLEC12	0.79293	VLMC	0.79293	VLMC	0.603842	TCATTGTGTAAGGAGA-1	donor1	snSeq	1	1	1	1	1	male	Fibroblasts
Health_AGGTCTAGTTTAGAGA-1	5.71386	-2.7486	SeuratProject	3198	1931	Health	SCG	0.500313	1	Non-Neuronal	0.599366	Oligo L3-6 OPALIN LRP4-AS1	0.615291	Oligo	0.599366	exclude	0.637669	AGGTCTAGTTTAGAGA-1	doublet	snSeq	3	0	0	0	0	unknown	Glia_cells
Health_GTGGAGAAGGTTGAGC-1	-7.32702	3.37247	SeuratProject	3267	1960	Health	SCG	0.214264	1	Non-Neuronal	0.635606	VLMC L1-5 PDGFRA COLEC12	0.635606	VLMC	0.635606	VLMC	0.463865	GTGGAGAAGGTTGAGC-1	donor0	snSeq	6	3	3	3	3	female	Smooth_muscle_cells
Health_CTCCCAACAAGCAATA-1	5.46628	-3.18714	SeuratProject	3179	1867	Health	SCG	0.471846	1	Non-Neuronal	0.63117	Oligo L3-6 OPALIN LRP4-AS1	0.63117	Oligo	0.63117	exclude	0.605212	CTCCCAACAAGCAATA-1	donor0	snSeq	3	0	0	0	0	female	Glia_cells
Health_CGTAGTACACCTTCGT-1	-5.42531	-5.04883	SeuratProject	3204	1920	Health	SCG	0.499376	1	Non-Neuronal	0.897679	VLMC L1-5 PDGFRA COLEC12	0.897679	VLMC	0.897679	VLMC	0.755215	CGTAGTACACCTTCGT-1	donor1	snSeq	1	1	1	1	1	male	Fibroblasts
Health_CTTTCGGGTTAGTTCG-1	6.8079	0.510996	SeuratProject	3224	1985	Health	SCG	0.248139	1	Non-Neuronal	0.690904	Oligo L3-6 OPALIN LRP4-AS1	0.741561	Oligo	0.690904	exclude	0.761381	CTTTCGGGTTAGTTCG-1	donor0	snSeq	3	0	0	0	0	female	Glia_cells
Health_GCATGATCAGAGGTTG-1	-6.05051	-4.89293	SeuratProject	3198	1935	Health	SCG	0.500313	1	Non-Neuronal	0.927729	VLMC L1-5 PDGFRA COLEC12	0.927729	VLMC	0.927729	VLMC	0.70203	GCATGATCAGAGGTTG-1	donor1	snSeq	1	1	1	1	1	male	Fibroblasts
Health_AGGGCCTAGGGAGATA-1	-3.10467	-5.30325	SeuratProject	3184	1997	Health	SCG	0.53392	1	Non-Neuronal	0.95313	VLMC L1-5 PDGFRA COLEC12	0.95313	VLMC	0.95313	VLMC	0.839063	AGGGCCTAGGGAGATA-1	donor0	snSeq	1	1	1	1	1	female	Fibroblasts
Health_TCTTGCGAGGTCCGAA-1	-3.11686	-5.31772	SeuratProject	3231	1986	Health	SCG	0.619003	1	Non-Neuronal	0.963719	VLMC L1-5 PDGFRA COLEC12	0.963719	VLMC	0.963719	VLMC	0.779534	TCTTGCGAGGTCCGAA-1	donor0	snSeq	1	1	1	1	1	female	Fibroblasts
Health_ATTTCTGCAACGTATC-1	5.51044	-2.06247	SeuratProject	3191	1901	Health	SCG	0.219367	1	Non-Neuronal	0.541283	Oligo L3-6 OPALIN LRP4-AS1	0.541283	Oligo	0.541283	exclude	0.811395	ATTTCTGCAACGTATC-1	donor0	snSeq	3	0	0	0	0	female	Glia_cells
Health_ATCCACCAGAATTGCA-1	-0.76389	3.11478	SeuratProject	3158	1712	Health	SCG	0.538315	0.841098	Non-Neuronal	0.427115	VLMC L1-5 PDGFRA COLEC12	0.427115	VLMC	0.427115	VLMC	0.588801	ATCCACCAGAATTGCA-1	donor0	snSeq	9	6	6	6	6	female	Sympathetic_neurons
Health_CATACTTTCGCATTAG-1	-5.31043	-5.85202	SeuratProject	3202	1980	Health	SCG	0.499688	1	Non-Neuronal	0.908479	VLMC L1-5 PDGFRA COLEC12	0.908479	VLMC	0.908479	VLMC	0.736568	CATACTTTCGCATTAG-1	donor1	snSeq	1	1	1	1	1	male	Fibroblasts
Health_CGAGTTATCCGCGGAT-1	-6.94519	-3.7264	SeuratProject	3204	1914	Health	SCG	0.780275	1	Non-Neuronal	0.817708	VLMC L1-5 PDGFRA COLEC12	0.817708	VLMC	0.817708	VLMC	0.753689	CGAGTTATCCGCGGAT-1	donor1	snSeq	1	1	1	1	1	male	Fibroblasts
Health_TGCACGGTCTACGGTA-1	5.56489	-3.80962	SeuratProject	3218	1992	Health	SCG	0.71473	1	Non-Neuronal	0.479901	Oligo L3-6 OPALIN LRP4-AS1	0.523695	Oligo	0.479901	exclude	0.630449	TGCACGGTCTACGGTA-1	donor0	snSeq	3	0	0	0	0	female	Glia_cells
Health_CAGCAATAGACATGCG-1	-5.84122	-5.27575	SeuratProject	3219	1935	Health	SCG	0.186393	1	Non-Neuronal	0.73236	VLMC L1-5 PDGFRA COLEC12	0.73236	VLMC	0.73236	VLMC	0.725192	CAGCAATAGACATGCG-1	donor1	snSeq	1	1	1	1	1	male	Fibroblasts
Health_ACTTAGGCACTAGGCC-1	6.29108	-1.64594	SeuratProject	3249	1889	Health	SCG	0.554017	1	Non-Neuronal	0.667294	Oligo L3-6 OPALIN LRP4-AS1	0.667294	Oligo	0.667294	exclude	0.746408	ACTTAGGCACTAGGCC-1	donor1	snSeq	3	0	0	0	0	male	Glia_cells
Health_TCATTTGCACGACAGA-1	6.6105	-1.68934	SeuratProject	3216	1981	Health	SCG	0.248756	1	Non-Neuronal	0.552257	Oligo L3-6 OPALIN LRP4-AS1	0.576844	Oligo	0.552257	exclude	0.751199	TCATTTGCACGACAGA-1	donor0	snSeq	3	0	0	0	0	female	Glia_cells
Health_AAACCCACATGTCTAG-1	-6.85909	-2.4429	SeuratProject	3156	1935	Health	SCG	0.982256	1	Non-Neuronal	0.956935	VLMC L1-5 PDGFRA COLEC12	0.956935	VLMC	0.956935	VLMC	0.698427	AAACCCACATGTCTAG-1	donor0	snSeq	1	1	1	1	1	female	Fibroblasts
Health_GTGCTTCGTCTGTAAC-1	4.59449	-4.13922	SeuratProject	3199	1808	Health	SCG	0.312598	1	Non-Neuronal	0.51609	Oligo L3-6 OPALIN LRP4-AS1	0.56874	Oligo	0.51609	exclude	0.786501	GTGCTTCGTCTGTAAC-1	donor1	snSeq	3	0	0	0	0	male	Glia_cells
Health_GTCAAGTAGTGATAAC-1	-1.20035	7.12316	SeuratProject	3201	1980	Health	SCG	0.531084	1	Non-Neuronal	0.672463	Endo L2-5 NOSTRIN SRGN	0.672463	Endo	0.672463	Endo	0.77473	GTCAAGTAGTGATAAC-1	donor1	snSeq	2	2	2	2	2	male	Endothelial_cells
Health_AGTGATCAGATACAGT-1	-0.728739	2.9489	SeuratProject	3224	1877	Health	SCG	0.775434	0.934756	Non-Neuronal	0.601466	VLMC L1-5 PDGFRA COLEC12	0.601466	VLMC	0.601466	VLMC	0.713952	AGTGATCAGATACAGT-1	donor0	snSeq	9	6	6	6	6	female	Sympathetic_neurons
Health_CCTGCATGTGAAGCTG-1	5.80285	-2.73336	SeuratProject	3202	1969	Health	SCG	0.65584	1	Non-Neuronal	0.650516	Oligo L3-6 OPALIN LRP4-AS1	0.734837	Oligo	0.650516	exclude	0.788512	CCTGCATGTGAAGCTG-1	donor1	snSeq	3	0	0	0	0	male	Glia_cells
Health_ACGGTCGCATGCCGGT-1	-7.14237	3.17751	SeuratProject	3105	1823	Health	SCG	0.708535	1	Non-Neuronal	0.816342	VLMC L1-5 PDGFRA COLEC12	0.816342	VLMC	0.816342	VLMC	0.650405	ACGGTCGCATGCCGGT-1	donor1	snSeq	6	3	3	3	3	male	Smooth_muscle_cells
Health_GATCACACAGCAGTAG-1	-7.68142	-2.69438	SeuratProject	3174	1974	Health	SCG	0.850662	1	Non-Neuronal	0.865329	VLMC L1-5 PDGFRA COLEC12	0.865329	VLMC	0.865329	VLMC	0.654086	GATCACACAGCAGTAG-1	donor1	snSeq	1	1	1	1	1	male	Fibroblasts
Health_CTCCTTTCAACGTAAA-1	-5.66189	-3.0483	SeuratProject	3174	1923	Health	SCG	0.756144	1	Non-Neuronal	0.378672	Micro L1-6 TYROBP CD74	0.378672	Micro-PVM	0.378672	Microglia/PVM	0.736088	CTCCTTTCAACGTAAA-1	donor1	snSeq	1	1	1	1	1	male	Fibroblasts
Health_TCCGAAATCATTCATC-1	-0.36362	7.90627	SeuratProject	3235	1973	Health	SCG	0.216383	1	Non-Neuronal	0.96625	Endo L2-5 NOSTRIN SRGN	0.96625	Endo	0.96625	Endo	0.796139	TCCGAAATCATTCATC-1	donor0	snSeq	2	2	2	2	2	female	Endothelial_cells
Health_GATCCCTGTCCTCCTA-1	-1.39643	7.83577	SeuratProject	3252	1919	Health	SCG	0.830258	1	Non-Neuronal	0.970523	Endo L2-5 NOSTRIN SRGN	0.970523	Endo	0.970523	Endo	0.808736	GATCCCTGTCCTCCTA-1	donor0	snSeq	2	2	2	2	2	female	Endothelial_cells
Health_CTGATCCTCTCTATAC-1	-5.20698	-5.5136	SeuratProject	3220	1876	Health	SCG	0.341615	1	Non-Neuronal	0.874624	VLMC L1-5 PDGFRA COLEC12	0.874624	VLMC	0.874624	VLMC	0.768915	CTGATCCTCTCTATAC-1	donor1	snSeq	1	1	1	1	1	male	Fibroblasts
Health_TTACTGTTCAAGGAGC-1	-6.05278	-4.58507	SeuratProject	3133	1924	Health	SCG	0.510693	1	Non-Neuronal	0.990761	VLMC L1-5 PDGFRA COLEC12	0.990761	VLMC	0.990761	VLMC	0.748751	TTACTGTTCAAGGAGC-1	donor1	snSeq	1	1	1	1	1	male	Fibroblasts
Health_TGCTTGCTCTCAATCT-1	6.49974	1.20444	SeuratProject	3156	1931	Health	SCG	0.602028	1	Non-Neuronal	0.682825	Oligo L3-6 OPALIN LRP4-AS1	0.697578	Oligo	0.682825	exclude	0.806891	TGCTTGCTCTCAATCT-1	donor0	snSeq	3	0	0	0	0	female	Glia_cells
Health_TCATTTGTCCATAGAC-1	-7.07471	3.29042	SeuratProject	3188	1845	Health	SCG	0.752823	1	Non-Neuronal	0.71667	VLMC L1-5 PDGFRA COLEC12	0.71667	VLMC	0.71667	VLMC	0.5216	TCATTTGTCCATAGAC-1	donor0	snSeq	6	3	3	3	3	female	Smooth_muscle_cells
Health_CTCATCGGTGACACAG-1	-3.29592	-5.26818	SeuratProject	3147	1991	Health	SCG	0.985065	1	Non-Neuronal	0.967733	VLMC L1-5 PDGFRA COLEC12	0.967733	VLMC	0.967733	VLMC	0.798373	CTCATCGGTGACACAG-1	donor0	snSeq	1	1	1	1	1	female	Fibroblasts
Health_TCGATTTTCATGGCCG-1	6.44099	-1.91276	SeuratProject	3176	1912	Health	SCG	0.535264	1	Non-Neuronal	0.682705	Oligo L3-6 OPALIN LRP4-AS1	0.708621	Oligo	0.682705	exclude	0.874899	TCGATTTTCATGGCCG-1	donor1	snSeq	3	0	0	0	0	male	Glia_cells
Health_AGATGCTTCGCCGTGA-1	-7.32377	3.21235	SeuratProject	3093	1633	Health	SCG	0.29098	1	Non-Neuronal	0.86781	VLMC L1-5 PDGFRA COLEC12	0.86781	VLMC	0.86781	VLMC	0.533565	AGATGCTTCGCCGTGA-1	donor1	snSeq	6	3	3	3	3	male	Smooth_muscle_cells
Health_ATCCCTGCAAGCGGAT-1	-7.7686	-2.14143	SeuratProject	3131	1874	Health	SCG	0.606835	1	Non-Neuronal	0.883676	VLMC L1-5 PDGFRA COLEC12	0.883676	VLMC	0.883676	VLMC	0.608839	ATCCCTGCAAGCGGAT-1	donor1	snSeq	1	1	1	1	1	male	Fibroblasts
Health_GGTGGCTTCATGGGAG-1	-0.934626	3.45053	SeuratProject	3260	1995	Health	SCG	0.306748	0.934077	Non-Neuronal	0.389945	VLMC L1-5 PDGFRA COLEC12	0.389945	VLMC	0.389945	VLMC	0.716725	GGTGGCTTCATGGGAG-1	doublet	snSeq	9	6	6	6	6	unknown	Sympathetic_neurons
Health_TTGGATGCACTCACTC-1	-5.52972	-2.95185	SeuratProject	3163	1871	Health	SCG	0.790389	1	Non-Neuronal	0.726508	VLMC L1-5 PDGFRA COLEC12	0.726508	VLMC	0.726508	VLMC	0.710294	TTGGATGCACTCACTC-1	donor1	snSeq	1	1	1	1	1	male	Fibroblasts
Health_CGTGCTTGTGTCCCTT-1	-7.6763	-2.63128	SeuratProject	3185	1827	Health	SCG	0.345369	1	Non-Neuronal	0.894107	VLMC L1-5 PDGFRA COLEC12	0.894107	VLMC	0.894107	VLMC	0.670235	CGTGCTTGTGTCCCTT-1	donor1	snSeq	1	1	1	1	1	male	Fibroblasts
Health_GGGATCCTCCTCCACA-1	6.5152	-0.640155	SeuratProject	3122	1867	Health	SCG	0.544523	1	Non-Neuronal	0.704083	Oligo L3-6 OPALIN LRP4-AS1	0.704083	Oligo	0.704083	exclude	0.821571	GGGATCCTCCTCCACA-1	donor0	snSeq	3	0	0	0	0	female	Glia_cells
Health_GTCTAGACAAACTGCT-1	-7.0764	-3.03673	SeuratProject	3199	1989	Health	SCG	0.969053	1	Non-Neuronal	0.940777	Micro L1-6 TYROBP CD74	0.940777	Micro-PVM	0.940777	Microglia/PVM	0.779615	GTCTAGACAAACTGCT-1	donor1	snSeq	1	1	1	1	1	male	Fibroblasts
Health_GCTTCACAGCCGCACT-1	-6.76451	-2.47323	SeuratProject	3139	1911	Health	SCG	0.541574	1	Non-Neuronal	0.919725	VLMC L1-5 PDGFRA COLEC12	0.919725	VLMC	0.919725	VLMC	0.462115	GCTTCACAGCCGCACT-1	donor0	snSeq	1	1	1	1	1	female	Fibroblasts
Health_GCGGATCTCGCAGTTA-1	-7.14644	-2.61527	SeuratProject	3203	1894	Health	SCG	0.280987	1	Non-Neuronal	0.870832	VLMC L1-5 PDGFRA COLEC12	0.870832	VLMC	0.870832	VLMC	0.654384	GCGGATCTCGCAGTTA-1	donor0	snSeq	1	1	1	1	1	female	Fibroblasts
Health_CACTTCGGTGATACAA-1	7.28208	0.215438	SeuratProject	3155	1945	Health	SCG	0.602219	1	Non-Neuronal	0.673212	Oligo L3-6 OPALIN LRP4-AS1	0.673212	Oligo	0.673212	exclude	0.899553	CACTTCGGTGATACAA-1	donor1	snSeq	3	0	0	0	0	male	Glia_cells
Health_GTAATCGCAACACGTT-1	0.161217	8.23596	SeuratProject	3156	1936	Health	SCG	0.538657	1	Non-Neuronal	0.617919	Endo L2-5 NOSTRIN SRGN	0.617919	Endo	0.617919	Endo	0.744414	GTAATCGCAACACGTT-1	donor1	snSeq	2	2	2	2	2	male	Endothelial_cells
Health_CAACAGTCAACACGTT-1	6.40411	-0.783796	SeuratProject	3122	1880	Health	SCG	0.576553	1	Non-Neuronal	0.647179	Oligo L3-6 OPALIN LRP4-AS1	0.726594	Oligo	0.647179	exclude	0.780806	CAACAGTCAACACGTT-1	donor1	snSeq	3	0	0	0	0	male	Glia_cells
Health_TTGCATTAGGTCATAA-1	-5.21279	-5.79674	SeuratProject	3174	1846	Health	SCG	0.724638	1	Non-Neuronal	0.958042	VLMC L1-5 PDGFRA COLEC12	0.958042	VLMC	0.958042	VLMC	0.71228	TTGCATTAGGTCATAA-1	donor1	snSeq	1	1	1	1	1	male	Fibroblasts
Health_TTTGATCAGAGGTATT-1	-5.87847	-3.66143	SeuratProject	3162	1833	Health	SCG	0.506009	1	Non-Neuronal	0.822457	VLMC L1-5 PDGFRA COLEC12	0.822457	VLMC	0.822457	VLMC	0.624038	TTTGATCAGAGGTATT-1	donor1	snSeq	1	1	1	1	1	male	Fibroblasts
Health_CCGGGTAAGGTAGCAC-1	-1.77312	10.7275	SeuratProject	3202	1894	Health	SCG	0.65584	1	Non-Neuronal	1	Endo L2-5 NOSTRIN SRGN	1	Endo	1	Endo	0.825154	CCGGGTAAGGTAGCAC-1	donor1	snSeq	2	2	2	2	2	male	Endothelial_cells
Health_CCAATTTTCCTCTCGA-1	-5.87973	-5.03847	SeuratProject	3141	1855	Health	SCG	0.286533	1	Non-Neuronal	0.913488	VLMC L1-5 PDGFRA COLEC12	0.913488	VLMC	0.913488	VLMC	0.741738	CCAATTTTCCTCTCGA-1	donor1	snSeq	1	1	1	1	1	male	Fibroblasts
Health_TCGCACTGTGTTACTG-1	-7.94318	-2.57704	SeuratProject	3156	1811	Health	SCG	0.475285	1	Non-Neuronal	0.611504	VLMC L1-5 PDGFRA COLEC12	0.611504	VLMC	0.611504	VLMC	0.68389	TCGCACTGTGTTACTG-1	donor1	snSeq	1	1	1	1	1	male	Fibroblasts
Health_TTTGGAGTCTACACTT-1	4.89644	-4.278	SeuratProject	3162	1885	Health	SCG	0.411132	1	Non-Neuronal	0.724891	VLMC L1-5 PDGFRA COLEC12	0.724891	VLMC	0.724891	VLMC	0.54653	TTTGGAGTCTACACTT-1	donor1	snSeq	3	0	0	0	0	male	Glia_cells
Health_AAGTTCGAGCACGGAT-1	-5.69478	-5.06381	SeuratProject	3140	1970	Health	SCG	0.89172	1	Non-Neuronal	0.804462	VLMC L1-5 PDGFRA COLEC12	0.804462	VLMC	0.804462	VLMC	0.788318	AAGTTCGAGCACGGAT-1	donor1	snSeq	1	1	1	1	1	male	Fibroblasts
Health_TCCAGAATCTGCACCT-1	6.61518	-0.503552	SeuratProject	3140	1963	Health	SCG	0.414013	1	Non-Neuronal	0.594307	Oligo L3-6 OPALIN LRP4-AS1	0.594307	Oligo	0.594307	exclude	0.823485	TCCAGAATCTGCACCT-1	donor0	snSeq	3	0	0	0	0	female	Glia_cells
Health_TCACTCGTCTCTCGCA-1	-3.4077	-5.59554	SeuratProject	3193	1986	Health	SCG	0.563733	1	Non-Neuronal	0.993066	VLMC L1-5 PDGFRA COLEC12	0.993066	VLMC	0.993066	VLMC	0.731419	TCACTCGTCTCTCGCA-1	donor0	snSeq	1	1	1	1	1	female	Fibroblasts
Health_CTGCGAGAGAGCAACC-1	-5.77693	-5.4645	SeuratProject	3168	1991	Health	SCG	0.757576	1	Non-Neuronal	0.889157	VLMC L1-5 PDGFRA COLEC12	0.889157	VLMC	0.889157	VLMC	0.761745	CTGCGAGAGAGCAACC-1	doublet	snSeq	1	1	1	1	1	unknown	Fibroblasts
Health_TTCCGTGGTGGACTGA-1	-7.72223	-2.50263	SeuratProject	3138	1928	Health	SCG	0.414277	1	Non-Neuronal	0.870402	VLMC L1-5 PDGFRA COLEC12	0.870402	VLMC	0.870402	VLMC	0.626391	TTCCGTGGTGGACTGA-1	donor1	snSeq	1	1	1	1	1	male	Fibroblasts
Health_CATGGTACACCGTCTT-1	-5.28741	-4.01295	SeuratProject	3151	1965	Health	SCG	0.285624	1	Non-Neuronal	0.931409	Micro L1-6 TYROBP CD74	0.931409	Micro-PVM	0.931409	Microglia/PVM	0.88737	CATGGTACACCGTCTT-1	donor1	snSeq	1	1	1	1	1	male	Fibroblasts
Health_ACAAAGACAGCAAGAC-1	-1.30292	10.52	SeuratProject	3159	1898	Health	SCG	0.253245	1	Non-Neuronal	0.764315	Endo L2-5 NOSTRIN SRGN	0.764315	Endo	0.764315	Endo	0.83213	ACAAAGACAGCAAGAC-1	donor1	snSeq	2	2	2	2	2	male	Endothelial_cells
Health_CATGAGTAGTTCAACC-1	-1.47988	10.5913	SeuratProject	3160	1895	Health	SCG	0.727848	1	Non-Neuronal	1	Endo L2-5 NOSTRIN SRGN	1	Endo	1	Endo	0.806568	CATGAGTAGTTCAACC-1	donor1	snSeq	2	2	2	2	2	male	Endothelial_cells
Health_CATTCATTCTTGTTAC-1	4.53759	-3.71079	SeuratProject	3137	1827	Health	SCG	0.446286	1	Non-Neuronal	0.451354	Oligo L3-6 OPALIN LRP4-AS1	0.451354	Oligo	0.451354	exclude	0.754701	CATTCATTCTTGTTAC-1	donor1	snSeq	3	0	0	0	0	male	Glia_cells
Health_TTATTGCCAGAGTCAG-1	4.77375	-3.76603	SeuratProject	3190	1927	Health	SCG	0.438871	1	Non-Neuronal	0.455395	VLMC L1-5 PDGFRA COLEC12	0.455395	VLMC	0.455395	VLMC	0.633421	TTATTGCCAGAGTCAG-1	donor1	snSeq	3	0	0	0	0	male	Glia_cells
Health_CCGTTCAAGATGGCAC-1	-1.99072	6.43648	SeuratProject	3138	1683	Health	SCG	0.98789	1	Non-Neuronal	0.862893	Endo L2-5 NOSTRIN SRGN	0.862893	Endo	0.862893	Endo	0.824179	CCGTTCAAGATGGCAC-1	donor1	snSeq	2	2	2	2	2	male	Endothelial_cells
Health_TTCCACGTCCAACCAA-1	5.98444	-2.24562	SeuratProject	3177	1932	Health	SCG	0.786906	1	Non-Neuronal	0.502848	Oligo L3-6 OPALIN LRP4-AS1	0.516074	Oligo	0.502848	exclude	0.726034	TTCCACGTCCAACCAA-1	donor0	snSeq	3	0	0	0	0	female	Glia_cells
Health_GGGCGTTCATGAATCC-1	-0.158085	7.15036	SeuratProject	3156	1998	Health	SCG	0.855513	1	Non-Neuronal	0.577495	VLMC L1-5 PDGFRA COLEC12	0.577495	VLMC	0.577495	VLMC	0.737918	GGGCGTTCATGAATCC-1	doublet	snSeq	2	2	2	2	2	unknown	Endothelial_cells
Health_CGGAATTCACGCTATA-1	5.47455	-2.84358	SeuratProject	3133	1994	Health	SCG	0.606447	1	Non-Neuronal	0.480607	Oligo L3-6 OPALIN LRP4-AS1	0.502609	Oligo	0.480607	exclude	0.71353	CGGAATTCACGCTATA-1	donor0	snSeq	3	0	0	0	0	female	Glia_cells
Health_GGTTCTCGTTAGGGTG-1	-5.6233	-2.95771	SeuratProject	3115	1862	Health	SCG	0.898876	1	Non-Neuronal	0.704326	VLMC L1-5 PDGFRA COLEC12	0.704326	VLMC	0.704326	VLMC	0.707812	GGTTCTCGTTAGGGTG-1	donor1	snSeq	1	1	1	1	1	male	Fibroblasts
Health_TCCGAAAAGGGTCAAC-1	-5.16455	-5.6598	SeuratProject	3169	1836	Health	SCG	0.504891	1	Non-Neuronal	0.901824	VLMC L1-5 PDGFRA COLEC12	0.901824	VLMC	0.901824	VLMC	0.737684	TCCGAAAAGGGTCAAC-1	donor1	snSeq	1	1	1	1	1	male	Fibroblasts
Health_ATGATCGTCAATCCAG-1	-7.78588	-2.31465	SeuratProject	3142	1895	Health	SCG	0.700191	1	Non-Neuronal	0.686463	VLMC L1-5 PDGFRA COLEC12	0.686463	VLMC	0.686463	VLMC	0.64098	ATGATCGTCAATCCAG-1	doublet	snSeq	1	1	1	1	1	unknown	Fibroblasts
Health_TTCCACGGTTGAATCC-1	5.14471	-4.25855	SeuratProject	3119	1899	Health	SCG	0.448862	1	Non-Neuronal	0.762598	VLMC L1-5 PDGFRA COLEC12	0.762598	VLMC	0.762598	VLMC	0.686426	TTCCACGGTTGAATCC-1	donor1	snSeq	3	0	0	0	0	male	Glia_cells
Health_AGATAGATCAAATAGG-1	4.98972	-3.98774	SeuratProject	3103	1695	Health	SCG	0.51563	1	Non-Neuronal	0.671336	Oligo L3-6 OPALIN LRP4-AS1	0.731483	Oligo	0.671336	exclude	0.74018	AGATAGATCAAATAGG-1	donor1	snSeq	3	0	0	0	0	male	Glia_cells
Health_GATGTTGTCCCAGTGG-1	-6.4541	-2.52716	SeuratProject	3201	1963	Health	SCG	0.374883	1	Non-Neuronal	0.976001	VLMC L1-5 PDGFRA COLEC12	0.976001	VLMC	0.976001	VLMC	0.732111	GATGTTGTCCCAGTGG-1	donor0	snSeq	1	1	1	1	1	female	Fibroblasts
Health_GTGTTAGGTGGGCTTC-1	-1.23979	8.48964	SeuratProject	3184	1960	Health	SCG	0.722362	1	Non-Neuronal	0.946753	Endo L2-5 NOSTRIN SRGN	0.946753	Endo	0.946753	Endo	0.811491	GTGTTAGGTGGGCTTC-1	donor1	snSeq	2	2	2	2	2	male	Endothelial_cells
Health_TAATTCCGTTTCGACA-1	5.50422	-2.72227	SeuratProject	3159	1911	Health	SCG	0.664767	1	Non-Neuronal	0.657326	Oligo L3-6 OPALIN LRP4-AS1	0.657326	Oligo	0.657326	exclude	0.851618	TAATTCCGTTTCGACA-1	donor1	snSeq	3	0	0	0	0	male	Glia_cells
Health_TGAACGTAGAATTTGG-1	-6.8408	3.10783	SeuratProject	3145	1947	Health	SCG	0.699523	1	Non-Neuronal	0.837145	VLMC L1-5 PDGFRA COLEC12	0.837145	VLMC	0.837145	VLMC	0.678598	TGAACGTAGAATTTGG-1	donor0	snSeq	6	3	3	3	3	female	Smooth_muscle_cells
Health_TGCGACGAGCTTGTTG-1	-7.70165	-2.66097	SeuratProject	3161	1972	Health	SCG	0.253084	1	Non-Neuronal	0.630726	VLMC L1-5 PDGFRA COLEC12	0.630726	VLMC	0.630726	VLMC	0.6563	TGCGACGAGCTTGTTG-1	doublet	snSeq	1	1	1	1	1	unknown	Fibroblasts
Health_TCCCATGCAGAACTAA-1	-7.94193	-2.30889	SeuratProject	3083	1951	Health	SCG	0.518975	1	Non-Neuronal	0.731196	VLMC L1-5 PDGFRA COLEC12	0.731196	VLMC	0.731196	VLMC	0.597364	TCCCATGCAGAACTAA-1	donor1	snSeq	1	1	1	1	1	male	Fibroblasts
Health_CCATCACAGCTCATAC-1	7.16299	-1.19208	SeuratProject	3156	1822	Health	SCG	0.380228	1	Non-Neuronal	0.563022	Oligo L3-6 OPALIN LRP4-AS1	0.758	Oligo	0.563022	exclude	0.727365	CCATCACAGCTCATAC-1	donor1	snSeq	3	0	0	0	0	male	Glia_cells
Health_CTCCAACAGAGCAGAA-1	-7.80294	-2.60263	SeuratProject	3103	1821	Health	SCG	0.322269	1	Non-Neuronal	0.498079	VLMC L1-5 PDGFRA COLEC12	0.498079	VLMC	0.498079	VLMC	0.694455	CTCCAACAGAGCAGAA-1	donor1	snSeq	1	1	1	1	1	male	Fibroblasts
Health_GTTGCGGCAGCCGTTG-1	7.2959	-0.400523	SeuratProject	3155	1922	Health	SCG	0.22187	1	Non-Neuronal	0.566234	Oligo L3-6 OPALIN LRP4-AS1	0.58694	Oligo	0.566234	exclude	0.832451	GTTGCGGCAGCCGTTG-1	donor1	snSeq	3	0	0	0	0	male	Glia_cells
Health_CTTCTAATCCATCGTC-1	2.88551	-6.96411	SeuratProject	3148	1774	Health	SCG	0.285896	1	Non-Neuronal	0.533431	Oligo L3-6 OPALIN LRP4-AS1	0.73883	Oligo	0.533431	exclude	0.823391	CTTCTAATCCATCGTC-1	donor1	snSeq	7	4	4	4	4	male	Glia_cells_2
Health_ACTATGGAGCATTGAA-1	-7.58702	-2.55606	SeuratProject	3104	1941	Health	SCG	0.289948	1	Non-Neuronal	0.910163	VLMC L1-5 PDGFRA COLEC12	0.910163	VLMC	0.910163	VLMC	0.614082	ACTATGGAGCATTGAA-1	donor1	snSeq	1	1	1	1	1	male	Fibroblasts
Health_AGTACTGGTTCAGGTT-1	-3.05749	2.5859	SeuratProject	3068	1964	Health	SCG	0.619296	1	Non-Neuronal	0.97066	Micro L1-6 TYROBP CD74	0.97066	Micro-PVM	0.97066	Microglia/PVM	0.974119	AGTACTGGTTCAGGTT-1	donor1	snSeq	8	5	5	5	5	male	Immune_cells
Health_TGTACAGCATCAACCA-1	-6.59138	-3.7432	SeuratProject	3123	1868	Health	SCG	0.448287	1	Non-Neuronal	0.840047	VLMC L1-5 PDGFRA COLEC12	0.840047	VLMC	0.840047	VLMC	0.735504	TGTACAGCATCAACCA-1	donor1	snSeq	1	1	1	1	1	male	Fibroblasts
Health_TGTGAGTGTGGAACCA-1	6.18259	-0.256661	SeuratProject	3150	1919	Health	SCG	0.412698	1	Non-Neuronal	0.639528	Oligo L3-6 OPALIN LRP4-AS1	0.673939	Oligo	0.639528	exclude	0.816587	TGTGAGTGTGGAACCA-1	donor1	snSeq	3	0	0	0	0	male	Glia_cells
Health_TAATCTCAGGGAACAA-1	-4.66398	-5.6799	SeuratProject	3169	1856	Health	SCG	0.126223	1	Non-Neuronal	0.790718	VLMC L1-5 PDGFRA COLEC12	0.790718	VLMC	0.790718	VLMC	0.75863	TAATCTCAGGGAACAA-1	donor1	snSeq	1	1	1	1	1	male	Fibroblasts
Health_CCGTAGGCACAATGTC-1	-6.76871	-3.29128	SeuratProject	3037	1893	Health	SCG	0.889035	1	Non-Neuronal	0.759708	VLMC L1-5 PDGFRA COLEC12	0.759708	VLMC	0.759708	VLMC	0.680895	CCGTAGGCACAATGTC-1	donor1	snSeq	1	1	1	1	1	male	Fibroblasts
Health_TCCTCTTAGATGTTGA-1	-0.815965	9.39112	SeuratProject	3123	1779	Health	SCG	0.416266	1	Non-Neuronal	1	Endo L2-5 NOSTRIN SRGN	1	Endo	1	Endo	0.911252	TCCTCTTAGATGTTGA-1	donor1	snSeq	2	2	2	2	2	male	Endothelial_cells
Health_AACAAGATCAGCGTCG-1	-4.74009	-6.02244	SeuratProject	3141	1972	Health	SCG	0.859599	1	Non-Neuronal	0.950859	VLMC L1-5 PDGFRA COLEC12	0.950859	VLMC	0.950859	VLMC	0.779507	AACAAGATCAGCGTCG-1	donor1	snSeq	1	1	1	1	1	male	Fibroblasts
Health_GGAATCTAGCGTGCCT-1	-3.17613	-5.16587	SeuratProject	3104	1956	Health	SCG	0.579897	1	Non-Neuronal	0.974091	VLMC L1-5 PDGFRA COLEC12	0.974091	VLMC	0.974091	VLMC	0.821958	GGAATCTAGCGTGCCT-1	donor0	snSeq	1	1	1	1	1	female	Fibroblasts
Health_GATTCTTCAAATCAGA-1	-5.43911	-2.8848	SeuratProject	3083	1900	Health	SCG	0.713591	1	Non-Neuronal	0.6381	Endo L2-5 NOSTRIN SRGN	0.6381	Endo	0.6381	Endo	0.643216	GATTCTTCAAATCAGA-1	donor1	snSeq	1	1	1	1	1	male	Fibroblasts
Health_AGAAGTATCCCTCATG-1	-3.6958	-5.80979	SeuratProject	3202	1870	Health	SCG	0.437227	1	Non-Neuronal	0.966184	VLMC L1-5 PDGFRA COLEC12	0.966184	VLMC	0.966184	VLMC	0.766522	AGAAGTATCCCTCATG-1	donor0	snSeq	1	1	1	1	1	female	Fibroblasts
Health_TCATCATAGCGCCCAT-1	-7.52181	-2.50645	SeuratProject	3109	1814	Health	SCG	0.257317	1	Non-Neuronal	0.905449	VLMC L1-5 PDGFRA COLEC12	0.905449	VLMC	0.905449	VLMC	0.61468	TCATCATAGCGCCCAT-1	donor1	snSeq	1	1	1	1	1	male	Fibroblasts
Health_GGCTTTCGTTCCATTT-1	4.81982	-3.57932	SeuratProject	3126	1732	Health	SCG	0.735765	1	Non-Neuronal	0.502464	Oligo L3-6 OPALIN LRP4-AS1	0.502464	Oligo	0.502464	exclude	0.594568	GGCTTTCGTTCCATTT-1	donor0	snSeq	3	0	0	0	0	female	Glia_cells
Health_TCTTGCGTCCCAGGAC-1	-0.769434	6.75084	SeuratProject	3089	1763	Health	SCG	0.485594	1	Non-Neuronal	0.642868	Endo L2-5 NOSTRIN SRGN	0.642868	Endo	0.642868	Endo	0.69867	TCTTGCGTCCCAGGAC-1	donor1	snSeq	2	2	2	2	2	male	Endothelial_cells
Health_AGGCATTCATATTCGG-1	-5.39355	-5.59994	SeuratProject	3111	1893	Health	SCG	0.385728	1	Non-Neuronal	0.903824	VLMC L1-5 PDGFRA COLEC12	0.903824	VLMC	0.903824	VLMC	0.802659	AGGCATTCATATTCGG-1	donor1	snSeq	1	1	1	1	1	male	Fibroblasts
Health_GCCGATGTCTTCGTAT-1	6.42634	-1.62636	SeuratProject	3137	1752	Health	SCG	0.255021	1	Non-Neuronal	0.544652	Oligo L3-6 OPALIN LRP4-AS1	0.597182	Oligo	0.544652	exclude	0.837005	GCCGATGTCTTCGTAT-1	donor1	snSeq	3	0	0	0	0	male	Glia_cells
Health_AGGGCCTTCGAATCCA-1	6.67133	-0.724018	SeuratProject	3158	1869	Health	SCG	0.221659	1	Non-Neuronal	0.687065	Oligo L3-6 OPALIN LRP4-AS1	0.687065	Oligo	0.687065	exclude	0.891424	AGGGCCTTCGAATCCA-1	donor1	snSeq	3	0	0	0	0	male	Glia_cells
Health_TTCCACGCAGAGGTAC-1	-1.45263	10.4052	SeuratProject	3098	1927	Health	SCG	0.839251	1	Non-Neuronal	0.983067	Endo L2-5 NOSTRIN SRGN	0.983067	Endo	0.983067	Endo	0.827439	TTCCACGCAGAGGTAC-1	donor0	snSeq	2	2	2	2	2	female	Endothelial_cells
Health_TAAGCCAAGATTCGCT-1	6.92059	-0.759458	SeuratProject	3073	1892	Health	SCG	0.455581	1	Non-Neuronal	0.678874	Oligo L3-6 OPALIN LRP4-AS1	0.678874	Oligo	0.678874	exclude	0.88811	TAAGCCAAGATTCGCT-1	donor1	snSeq	3	0	0	0	0	male	Glia_cells
Health_TATTTCGGTATCTTCT-1	6.79601	0.388953	SeuratProject	3103	1905	Health	SCG	0.547857	1	Non-Neuronal	0.448234	Oligo L3-6 OPALIN LRP4-AS1	0.46943	Oligo	0.448234	exclude	0.76053	TATTTCGGTATCTTCT-1	donor0	snSeq	3	0	0	0	0	female	Glia_cells
Health_AAGCCATTCCCAAGCG-1	7.39332	-0.181652	SeuratProject	3154	1938	Health	SCG	0.697527	1	Non-Neuronal	0.733296	Oligo L3-6 OPALIN LRP4-AS1	0.754661	Oligo	0.733296	exclude	0.882256	AAGCCATTCCCAAGCG-1	donor1	snSeq	3	0	0	0	0	male	Glia_cells
Health_AACCTGATCCGCTTAC-1	-7.55404	2.03267	SeuratProject	3113	1856	Health	SCG	0.835207	1	Non-Neuronal	0.945072	VLMC L1-5 PDGFRA COLEC12	0.945072	VLMC	0.945072	VLMC	0.68635	AACCTGATCCGCTTAC-1	donor0	snSeq	6	3	3	3	3	female	Smooth_muscle_cells
Health_GGTTAACCACGAGAAC-1	4.58612	-4.20533	SeuratProject	3102	1787	Health	SCG	0.612508	1	Non-Neuronal	0.603961	VLMC L1-5 PDGFRA COLEC12	0.603961	VLMC	0.603961	VLMC	0.650299	GGTTAACCACGAGAAC-1	donor1	snSeq	3	0	0	0	0	male	Glia_cells
Health_CATACAGGTATCACGT-1	-7.39919	2.76605	SeuratProject	3111	1875	Health	SCG	0.900032	1	Non-Neuronal	0.882862	Endo L2-5 NOSTRIN SRGN	0.882862	Endo	0.882862	Endo	0.761686	CATACAGGTATCACGT-1	doublet	snSeq	6	3	3	3	3	unknown	Smooth_muscle_cells
Health_ACTGTCCCATCCGTGG-1	6.61484	-1.02876	SeuratProject	3159	1984	Health	SCG	0.379867	1	Non-Neuronal	0.719312	Oligo L3-6 OPALIN LRP4-AS1	0.766062	Oligo	0.719312	exclude	0.868338	ACTGTCCCATCCGTGG-1	donor1	snSeq	3	0	0	0	0	male	Glia_cells
Health_CTAGACAGTCCACTCT-1	-7.73677	-2.17977	SeuratProject	3070	1920	Health	SCG	0.944625	1	Non-Neuronal	0.970488	VLMC L1-5 PDGFRA COLEC12	0.970488	VLMC	0.970488	VLMC	0.718781	CTAGACAGTCCACTCT-1	donor1	snSeq	1	1	1	1	1	male	Fibroblasts
Health_CACGTTCAGCTCTTCC-1	-5.72098	-3.66413	SeuratProject	3100	1898	Health	SCG	0.322581	1	Non-Neuronal	0.959737	VLMC L1-5 PDGFRA COLEC12	0.959737	VLMC	0.959737	VLMC	0.768472	CACGTTCAGCTCTTCC-1	donor1	snSeq	1	1	1	1	1	male	Fibroblasts
Health_TGCTCCAGTATCACCA-1	-0.834349	3.30832	SeuratProject	3169	1979	Health	SCG	0.284001	0.560555	Non-Neuronal	0.208644	Exc L5 FEZF2 CSN1S1	0.208644	L5 ET	0.208644	L5 ET_1	0.437859	TGCTCCAGTATCACCA-1	donor0	snSeq	9	6	6	6	6	female	Sympathetic_neurons
Health_TGGAACTCAATTGGTC-1	4.49909	-4.08336	SeuratProject	3080	1715	Health	SCG	0.292208	1	Non-Neuronal	0.599182	VLMC L1-5 PDGFRA COLEC12	0.599182	VLMC	0.599182	VLMC	0.626831	TGGAACTCAATTGGTC-1	donor1	snSeq	3	0	0	0	0	male	Glia_cells
Health_CTCTGGTTCCCTCGAT-1	-1.41806	7.3719	SeuratProject	3074	1665	Health	SCG	0.780742	1	Non-Neuronal	1	Endo L2-5 NOSTRIN SRGN	1	Endo	1	Endo	0.758919	CTCTGGTTCCCTCGAT-1	donor1	snSeq	2	2	2	2	2	male	Endothelial_cells
Health_GAGGGTATCGACGAGA-1	5.63833	-2.96236	SeuratProject	3106	1802	Health	SCG	0.772698	1	Non-Neuronal	0.408627	VLMC L1-5 PDGFRA COLEC12	0.408627	VLMC	0.408627	VLMC	0.753643	GAGGGTATCGACGAGA-1	donor1	snSeq	3	0	0	0	0	male	Glia_cells
Health_GATTCGAAGCATCCCG-1	5.15896	-3.0155	SeuratProject	3079	1907	Health	SCG	0.941864	1	Non-Neuronal	0.590108	Oligo L3-6 OPALIN LRP4-AS1	0.590108	Oligo	0.590108	exclude	0.883171	GATTCGAAGCATCCCG-1	donor1	snSeq	3	0	0	0	0	male	Glia_cells
Health_TCTCCGAGTGGGCTCT-1	6.99139	-0.541171	SeuratProject	3122	1991	Health	SCG	0.896861	1	Non-Neuronal	0.602098	VLMC L1-5 PDGFRA COLEC12	0.602098	VLMC	0.602098	VLMC	0.582874	TCTCCGAGTGGGCTCT-1	donor0	snSeq	3	0	0	0	0	female	Glia_cells
Health_GCGTGCAGTTGACGGA-1	-7.9999	-2.3559	SeuratProject	3095	1800	Health	SCG	0.193861	1	Non-Neuronal	0.802546	VLMC L1-5 PDGFRA COLEC12	0.802546	VLMC	0.802546	VLMC	0.566993	GCGTGCAGTTGACGGA-1	donor1	snSeq	1	1	1	1	1	male	Fibroblasts
Health_ACCTGAACACAGTCAT-1	5.00789	-3.52834	SeuratProject	3141	1983	Health	SCG	0.668577	1	Non-Neuronal	0.465474	VLMC L1-5 PDGFRA COLEC12	0.465474	VLMC	0.465474	VLMC	0.723712	ACCTGAACACAGTCAT-1	donor1	snSeq	3	0	0	0	0	male	Glia_cells
Health_GTCAAACAGAGCCGAT-1	-1.47559	6.59164	SeuratProject	3103	1991	Health	SCG	0.547857	1	Non-Neuronal	0.595203	Endo L2-5 NOSTRIN SRGN	0.595203	Endo	0.595203	Endo	0.692197	GTCAAACAGAGCCGAT-1	doublet	snSeq	2	2	2	2	2	unknown	Endothelial_cells
Health_TTACCATCACTATCCC-1	-3.69018	-5.89599	SeuratProject	3188	1952	Health	SCG	0.501882	1	Non-Neuronal	1	VLMC L1-5 PDGFRA COLEC12	1	VLMC	1	VLMC	0.744337	TTACCATCACTATCCC-1	donor0	snSeq	1	1	1	1	1	female	Fibroblasts
Health_CAGGCCACAATAGTAG-1	-6.88798	3.39749	SeuratProject	3155	1892	Health	SCG	0.348653	1	Non-Neuronal	0.868874	VLMC L1-5 PDGFRA COLEC12	0.868874	VLMC	0.868874	VLMC	0.606265	CAGGCCACAATAGTAG-1	donor1	snSeq	6	3	3	3	3	male	Smooth_muscle_cells
Health_CGCATAAAGTCTTCCC-1	4.53618	-3.60157	SeuratProject	3097	1700	Health	SCG	0.645786	1	Non-Neuronal	0.688362	Oligo L3-6 OPALIN LRP4-AS1	0.709138	Oligo	0.688362	exclude	0.757568	CGCATAAAGTCTTCCC-1	donor1	snSeq	3	0	0	0	0	male	Glia_cells
Health_CGGGTCACAATTGCCA-1	6.43756	-1.08859	SeuratProject	3091	1887	Health	SCG	0.517632	1	Non-Neuronal	0.64003	Oligo L3-6 OPALIN LRP4-AS1	0.739062	Oligo	0.64003	exclude	0.863867	CGGGTCACAATTGCCA-1	donor1	snSeq	3	0	0	0	0	male	Glia_cells
Health_GACTATGCATTACTCT-1	-5.21887	-3.00868	SeuratProject	3071	1943	Health	SCG	0.879192	1	Non-Neuronal	0.926438	VLMC L1-5 PDGFRA COLEC12	0.926438	VLMC	0.926438	VLMC	0.851263	GACTATGCATTACTCT-1	donor0	snSeq	1	1	1	1	1	female	Fibroblasts
Health_TCGACCTAGCGAGAAA-1	-1.15187	-4.43816	SeuratProject	3107	1970	Health	SCG	0.547152	1	Non-Neuronal	0.916201	VLMC L1-5 PDGFRA COLEC12	0.916201	VLMC	0.916201	VLMC	0.778219	TCGACCTAGCGAGAAA-1	donor1	snSeq	1	0	0	0	0	male	Glia_cells
Health_TGATGCACAAGGAGTC-1	-5.05478	-1.84447	SeuratProject	3109	1698	Health	SCG	0.48247	1	Non-Neuronal	0.951641	VLMC L1-5 PDGFRA COLEC12	0.951641	VLMC	0.951641	VLMC	0.725118	TGATGCACAAGGAGTC-1	donor1	snSeq	1	1	1	1	1	male	Fibroblasts
Health_GTGATGTTCTGCGGCA-1	-7.42927	2.76954	SeuratProject	3089	1589	Health	SCG	0.679832	1	Non-Neuronal	0.483483	VLMC L1-5 PDGFRA COLEC12	0.483483	VLMC	0.483483	VLMC	0.683526	GTGATGTTCTGCGGCA-1	donor1	snSeq	6	3	3	3	3	male	Smooth_muscle_cells
Health_GGAGGATTCTCCTGTG-1	6.93207	-0.829641	SeuratProject	3127	1908	Health	SCG	0.415734	1	Non-Neuronal	0.681351	Oligo L3-6 OPALIN LRP4-AS1	0.773211	Oligo	0.681351	exclude	0.775559	GGAGGATTCTCCTGTG-1	donor0	snSeq	3	0	0	0	0	female	Glia_cells
Health_GTCACGGAGCCTTGAT-1	-6.48559	-3.03693	SeuratProject	3146	1930	Health	SCG	0.953592	1	Non-Neuronal	0.957936	VLMC L1-5 PDGFRA COLEC12	0.957936	VLMC	0.957936	VLMC	0.732447	GTCACGGAGCCTTGAT-1	donor0	snSeq	1	1	1	1	1	female	Fibroblasts
Health_TCCTTTCTCACGATAC-1	-7.48926	1.92424	SeuratProject	3109	1857	Health	SCG	0.450306	1	Non-Neuronal	0.838162	VLMC L1-5 PDGFRA COLEC12	0.838162	VLMC	0.838162	VLMC	0.72276	TCCTTTCTCACGATAC-1	donor0	snSeq	6	3	3	3	3	female	Smooth_muscle_cells
Health_GAGGGATGTTACGTAC-1	5.37232	-3.62354	SeuratProject	3112	1770	Health	SCG	0.674807	1	Non-Neuronal	0.634438	Oligo L3-6 OPALIN LRP4-AS1	0.656485	Oligo	0.634438	exclude	0.822571	GAGGGATGTTACGTAC-1	donor1	snSeq	3	0	0	0	0	male	Glia_cells
Health_GCAGCTGTCCAGTGTA-1	5.33114	-3.90347	SeuratProject	3169	1940	Health	SCG	0.852004	1	Non-Neuronal	0.613954	Oligo L3-6 OPALIN LRP4-AS1	0.633132	Oligo	0.613954	exclude	0.791544	GCAGCTGTCCAGTGTA-1	doublet	snSeq	3	0	0	0	0	unknown	Glia_cells
Health_GACTGATGTTCGAACT-1	-0.642507	8.07817	SeuratProject	3064	1984	Health	SCG	0.456919	1	Non-Neuronal	1	Endo L2-5 NOSTRIN SRGN	1	Endo	1	Endo	0.889083	GACTGATGTTCGAACT-1	donor0	snSeq	2	2	2	2	2	female	Endothelial_cells
Health_ATTCCATAGTAGACAT-1	6.50539	-0.442165	SeuratProject	3076	1966	Health	SCG	0.422627	1	Non-Neuronal	0.713933	Oligo L3-6 OPALIN LRP4-AS1	0.72913	Oligo	0.713933	exclude	0.830862	ATTCCATAGTAGACAT-1	donor0	snSeq	3	0	0	0	0	female	Glia_cells
Health_GTTATGGAGTCGTCTA-1	-7.22946	3.11901	SeuratProject	3102	1818	Health	SCG	0.805932	1	Non-Neuronal	0.835974	VLMC L1-5 PDGFRA COLEC12	0.835974	VLMC	0.835974	VLMC	0.512176	GTTATGGAGTCGTCTA-1	donor0	snSeq	6	3	3	3	3	female	Smooth_muscle_cells
Health_TTTGGAGTCATTTGCT-1	-7.09798	3.29176	SeuratProject	3087	1743	Health	SCG	0.712666	1	Non-Neuronal	0.565385	VLMC L1-5 PDGFRA COLEC12	0.565385	VLMC	0.565385	VLMC	0.45087	TTTGGAGTCATTTGCT-1	donor0	snSeq	6	3	3	3	3	female	Smooth_muscle_cells
Health_GACCCAGAGCCTCAGC-1	6.00354	-1.78028	SeuratProject	3086	1927	Health	SCG	0.939728	1	Non-Neuronal	0.611332	Oligo L3-6 OPALIN LRP4-AS1	0.611332	Oligo	0.611332	exclude	0.872517	GACCCAGAGCCTCAGC-1	donor1	snSeq	3	0	0	0	0	male	Glia_cells
Health_CTGTAGAGTTGCCGAC-1	-0.832735	-5.13355	SeuratProject	3102	1970	Health	SCG	0.290135	1	Non-Neuronal	0.66491	VLMC L1-5 PDGFRA COLEC12	0.66491	VLMC	0.66491	VLMC	0.57056	CTGTAGAGTTGCCGAC-1	donor0	snSeq	1	0	0	0	0	female	Glia_cells
Health_GATCACATCTCCTGCA-1	7.0984	-0.611223	SeuratProject	3068	1967	Health	SCG	0.293351	1	Non-Neuronal	0.730894	Oligo L3-6 OPALIN LRP4-AS1	0.769737	Oligo	0.730894	exclude	0.821029	GATCACATCTCCTGCA-1	donor0	snSeq	3	0	0	0	0	female	Glia_cells
Health_AGATGAACAGCTTTCC-1	4.99663	-4.19445	SeuratProject	3075	1865	Health	SCG	0.715447	1	Non-Neuronal	0.732961	VLMC L1-5 PDGFRA COLEC12	0.732961	VLMC	0.732961	VLMC	0.675045	AGATGAACAGCTTTCC-1	donor1	snSeq	3	0	0	0	0	male	Glia_cells
Health_TTTCAGTGTGACATCT-1	-4.91201	-1.6831	SeuratProject	3034	1873	Health	SCG	0.626236	1	Non-Neuronal	0.721269	VLMC L1-5 PDGFRA COLEC12	0.721269	VLMC	0.721269	VLMC	0.810709	TTTCAGTGTGACATCT-1	donor1	snSeq	1	1	1	1	1	male	Fibroblasts
Health_GTAACCATCACAACCA-1	7.40273	0.0563957	SeuratProject	3052	1957	Health	SCG	0.42595	1	Non-Neuronal	0.675811	Oligo L3-6 OPALIN LRP4-AS1	0.747701	Oligo	0.675811	exclude	0.83776	GTAACCATCACAACCA-1	donor0	snSeq	3	0	0	0	0	female	Glia_cells
Health_TCACATTGTGAGCAGT-1	-3.03568	-5.26229	SeuratProject	3061	1970	Health	SCG	0.718719	1	Non-Neuronal	0.949212	VLMC L1-5 PDGFRA COLEC12	0.949212	VLMC	0.949212	VLMC	0.7961	TCACATTGTGAGCAGT-1	donor0	snSeq	1	1	1	1	1	female	Fibroblasts
Health_AAGAACAAGAGGTATT-1	-2.34866	2.45436	SeuratProject	3122	1878	Health	SCG	0.672646	1	Non-Neuronal	0.97826	Micro L1-6 TYROBP CD74	0.97826	Micro-PVM	0.97826	Microglia/PVM	0.878566	AAGAACAAGAGGTATT-1	donor1	snSeq	8	5	5	5	5	male	Immune_cells
Health_GTAAGTCTCGATTGGT-1	-0.861506	7.96845	SeuratProject	3037	1902	Health	SCG	0.823181	1	Non-Neuronal	0.837335	Endo L2-5 NOSTRIN SRGN	0.837335	Endo	0.837335	Endo	0.793579	GTAAGTCTCGATTGGT-1	donor0	snSeq	2	2	2	2	2	female	Endothelial_cells
Health_GACTATGGTAGGAGTC-1	-1.24766	8.23096	SeuratProject	3065	1930	Health	SCG	0.946166	1	Non-Neuronal	1	Endo L2-5 NOSTRIN SRGN	1	Endo	1	Endo	0.873471	GACTATGGTAGGAGTC-1	donor1	snSeq	2	2	2	2	2	male	Endothelial_cells
Health_AGGTCATTCAATGTCG-1	5.56211	-2.98372	SeuratProject	3091	1751	Health	SCG	0.64704	1	Non-Neuronal	0.710926	Oligo L3-6 OPALIN LRP4-AS1	0.758328	Oligo	0.710926	exclude	0.884974	AGGTCATTCAATGTCG-1	donor1	snSeq	3	0	0	0	0	male	Glia_cells
Health_AGGATAAAGGTTACAA-1	-4.80021	-5.86117	SeuratProject	3113	1817	Health	SCG	0.256987	1	Non-Neuronal	1	VLMC L1-5 PDGFRA COLEC12	1	VLMC	1	VLMC	0.700951	AGGATAAAGGTTACAA-1	donor1	snSeq	1	1	1	1	1	male	Fibroblasts
Health_AGCTTCCTCTATCGTT-1	-0.809948	8.09645	SeuratProject	3055	1938	Health	SCG	0.556465	1	Non-Neuronal	1	Endo L2-5 NOSTRIN SRGN	1	Endo	1	Endo	0.738468	AGCTTCCTCTATCGTT-1	donor0	snSeq	2	2	2	2	2	female	Endothelial_cells
Health_CCTTGTGGTATACAGA-1	-5.0616	-3.96565	SeuratProject	3093	1976	Health	SCG	0.484966	1	Non-Neuronal	0.970092	VLMC L1-5 PDGFRA COLEC12	0.970092	VLMC	0.970092	VLMC	0.76588	CCTTGTGGTATACAGA-1	donor0	snSeq	1	1	1	1	1	female	Fibroblasts
Health_GATTCGAGTGCAATAA-1	-7.63878	-2.48811	SeuratProject	3071	1947	Health	SCG	0.48844	1	Non-Neuronal	0.957533	VLMC L1-5 PDGFRA COLEC12	0.957533	VLMC	0.957533	VLMC	0.519125	GATTCGAGTGCAATAA-1	doublet	snSeq	1	1	1	1	1	unknown	Fibroblasts
Health_AACCTTTTCCGCGATG-1	-0.505677	9.31021	SeuratProject	3084	1891	Health	SCG	0.518807	1	Non-Neuronal	1	Endo L2-5 NOSTRIN SRGN	1	Endo	1	Endo	0.8764	AACCTTTTCCGCGATG-1	donor0	snSeq	2	2	2	2	2	female	Endothelial_cells
Health_TTTGACTTCATCTATC-1	-7.6031	2.01131	SeuratProject	3061	1896	Health	SCG	0.718719	1	Non-Neuronal	0.605382	VLMC L1-5 PDGFRA COLEC12	0.605382	VLMC	0.605382	VLMC	0.721748	TTTGACTTCATCTATC-1	donor1	snSeq	6	3	3	3	3	male	Smooth_muscle_cells
Health_GACACGCTCCTCACTG-1	4.85991	-3.63815	SeuratProject	3067	1671	Health	SCG	0.749918	1	Non-Neuronal	0.441131	Oligo L3-6 OPALIN LRP4-AS1	0.441131	Oligo	0.441131	exclude	0.752316	GACACGCTCCTCACTG-1	donor1	snSeq	3	0	0	0	0	male	Glia_cells
Health_TCTTGCGAGCGGGTAT-1	-7.82516	-2.81772	SeuratProject	3052	1877	Health	SCG	0.524246	1	Non-Neuronal	0.92803	VLMC L1-5 PDGFRA COLEC12	0.92803	VLMC	0.92803	VLMC	0.564024	TCTTGCGAGCGGGTAT-1	donor1	snSeq	1	1	1	1	1	male	Fibroblasts
Health_TCAAGTGAGACGGATC-1	6.77004	-0.281016	SeuratProject	3086	1797	Health	SCG	0.356448	1	Non-Neuronal	0.744498	Oligo L3-6 OPALIN LRP4-AS1	0.762056	Oligo	0.744498	exclude	0.776486	TCAAGTGAGACGGATC-1	donor0	snSeq	3	0	0	0	0	female	Glia_cells
Health_ATCTTCAAGCAGTACG-1	-3.06172	2.5097	SeuratProject	3082	1978	Health	SCG	0.584036	1	Non-Neuronal	0.95744	Micro L1-6 TYROBP CD74	0.95744	Micro-PVM	0.95744	Microglia/PVM	0.980903	ATCTTCAAGCAGTACG-1	donor0	snSeq	8	5	5	5	5	female	Immune_cells
Health_CATCGCTGTAGTTAGA-1	-7.34422	3.12401	SeuratProject	3107	1909	Health	SCG	0.547152	1	Non-Neuronal	0.892887	VLMC L1-5 PDGFRA COLEC12	0.892887	VLMC	0.892887	VLMC	0.618961	CATCGCTGTAGTTAGA-1	donor0	snSeq	6	3	3	3	3	female	Smooth_muscle_cells
Health_CAATTTCCATGCCGCA-1	-3.31178	-5.26275	SeuratProject	3053	1964	Health	SCG	0.98264	1	Non-Neuronal	1	VLMC L1-5 PDGFRA COLEC12	1	VLMC	1	VLMC	0.763742	CAATTTCCATGCCGCA-1	donor0	snSeq	1	1	1	1	1	female	Fibroblasts
Health_GTTGTGAAGGGAGGTG-1	-7.76553	-2.70646	SeuratProject	3076	1888	Health	SCG	0.552666	1	Non-Neuronal	0.859412	VLMC L1-5 PDGFRA COLEC12	0.859412	VLMC	0.859412	VLMC	0.714822	GTTGTGAAGGGAGGTG-1	donor1	snSeq	1	1	1	1	1	male	Fibroblasts
Health_TAACTTCTCAGCATTG-1	6.78323	0.824135	SeuratProject	3062	1979	Health	SCG	0.555193	1	Non-Neuronal	0.661555	Oligo L3-6 OPALIN LRP4-AS1	0.729826	Oligo	0.661555	exclude	0.792287	TAACTTCTCAGCATTG-1	donor0	snSeq	3	0	0	0	0	female	Glia_cells
Health_TTCTAGTCATGTTCGA-1	6.14435	-2.38094	SeuratProject	3070	1858	Health	SCG	0.29316	1	Non-Neuronal	0.404224	Oligo L3-6 OPALIN LRP4-AS1	0.417656	Oligo	0.404224	exclude	0.691672	TTCTAGTCATGTTCGA-1	donor1	snSeq	3	0	0	0	0	male	Glia_cells
Health_TACCTCGTCATCCCGT-1	-0.696187	9.22111	SeuratProject	3079	1916	Health	SCG	0.552127	1	Non-Neuronal	1	Endo L2-5 NOSTRIN SRGN	1	Endo	1	Endo	0.896871	TACCTCGTCATCCCGT-1	donor0	snSeq	2	2	2	2	2	female	Endothelial_cells
Health_GTCACGGCAGCCCACA-1	6.76925	-0.17037	SeuratProject	3125	1933	Health	SCG	0.608	1	Non-Neuronal	0.692033	Oligo L3-6 OPALIN LRP4-AS1	0.692033	Oligo	0.692033	exclude	0.903022	GTCACGGCAGCCCACA-1	donor1	snSeq	3	0	0	0	0	male	Glia_cells
Health_TCCGAAAAGATCCTAC-1	5.40719	-3.81141	SeuratProject	3054	1918	Health	SCG	0.622135	1	Non-Neuronal	0.493518	VLMC L1-5 PDGFRA COLEC12	0.493518	VLMC	0.493518	VLMC	0.56877	TCCGAAAAGATCCTAC-1	donor1	snSeq	3	0	0	0	0	male	Glia_cells
Health_TCATATCCAGGTTCGC-1	5.28585	-2.15626	SeuratProject	3106	1865	Health	SCG	0.933677	1	Non-Neuronal	0.519084	Oligo L3-6 OPALIN LRP4-AS1	0.519084	Oligo	0.519084	exclude	0.790712	TCATATCCAGGTTCGC-1	donor1	snSeq	3	0	0	0	0	male	Glia_cells
Health_ACACGCGAGGCCCACT-1	-6.02486	-4.81778	SeuratProject	3116	1854	Health	SCG	0.224647	1	Non-Neuronal	0.844811	VLMC L1-5 PDGFRA COLEC12	0.844811	VLMC	0.844811	VLMC	0.631953	ACACGCGAGGCCCACT-1	doublet	snSeq	1	1	1	1	1	unknown	Fibroblasts
Health_GTGATGTTCTAGGCCG-1	-0.835212	6.72543	SeuratProject	2993	1892	Health	SCG	0.835282	1	Non-Neuronal	0.749748	Endo L2-5 NOSTRIN SRGN	0.749748	Endo	0.749748	Endo	0.639756	GTGATGTTCTAGGCCG-1	donor1	snSeq	2	2	2	2	2	male	Endothelial_cells
Health_ATTACTCGTTCTTGTT-1	-4.94972	-1.74888	SeuratProject	3097	1849	Health	SCG	0.387472	1	Non-Neuronal	0.506523	Endo L2-5 NOSTRIN SRGN	0.506523	Endo	0.506523	Endo	0.793438	ATTACTCGTTCTTGTT-1	donor1	snSeq	1	1	1	1	1	male	Fibroblasts
Health_AGGGAGTAGAATTCAG-1	-4.14829	-6.01469	SeuratProject	3034	1889	Health	SCG	0.527357	1	Non-Neuronal	0.99239	VLMC L1-5 PDGFRA COLEC12	0.99239	VLMC	0.99239	VLMC	0.767698	AGGGAGTAGAATTCAG-1	donor1	snSeq	1	1	1	1	1	male	Fibroblasts
Health_CCCTAACCAAGTGTCT-1	-4.57228	-6.02928	SeuratProject	3041	1744	Health	SCG	0.624794	1	Non-Neuronal	0.959655	VLMC L1-5 PDGFRA COLEC12	0.959655	VLMC	0.959655	VLMC	0.743176	CCCTAACCAAGTGTCT-1	donor1	snSeq	1	1	1	1	1	male	Fibroblasts
Health_GCACGGTCATCAGCAT-1	4.8972	-3.67731	SeuratProject	3086	1719	Health	SCG	0.324044	1	Non-Neuronal	0.538045	Oligo L3-6 OPALIN LRP4-AS1	0.565597	Oligo	0.538045	exclude	0.59128	GCACGGTCATCAGCAT-1	donor1	snSeq	3	0	0	0	0	male	Glia_cells
Health_TCCACGTTCTCGTGAA-1	6.9078	-0.439521	SeuratProject	3114	1999	Health	SCG	0.7386	1	Non-Neuronal	0.580932	VLMC L1-5 PDGFRA COLEC12	0.580932	VLMC	0.580932	VLMC	0.680082	TCCACGTTCTCGTGAA-1	doublet	snSeq	3	0	0	0	0	unknown	Glia_cells
Health_CATCGTCGTTGCTAGT-1	-6.13686	-4.93649	SeuratProject	3044	1838	Health	SCG	0.459921	1	Non-Neuronal	0.950773	VLMC L1-5 PDGFRA COLEC12	0.950773	VLMC	0.950773	VLMC	0.731959	CATCGTCGTTGCTAGT-1	donor1	snSeq	1	1	1	1	1	male	Fibroblasts
Health_TACTTCAGTACATACC-1	7.14265	0.578628	SeuratProject	3072	1952	Health	SCG	0.651042	1	Non-Neuronal	0.636033	Oligo L3-6 OPALIN LRP4-AS1	0.650945	Oligo	0.636033	exclude	0.810792	TACTTCAGTACATACC-1	donor0	snSeq	3	0	0	0	0	female	Glia_cells
Health_GTGAGCCCAAAGTATG-1	-6.63278	-2.82282	SeuratProject	3076	1913	Health	SCG	0.682705	1	Non-Neuronal	0.887955	VLMC L1-5 PDGFRA COLEC12	0.887955	VLMC	0.887955	VLMC	0.7042	GTGAGCCCAAAGTATG-1	donor0	snSeq	1	1	1	1	1	female	Fibroblasts
Health_GTCATGAGTGTTATCG-1	-4.7696	-5.92964	SeuratProject	3081	1926	Health	SCG	0.421941	1	Non-Neuronal	0.946891	VLMC L1-5 PDGFRA COLEC12	0.946891	VLMC	0.946891	VLMC	0.812703	GTCATGAGTGTTATCG-1	doublet	snSeq	1	1	1	1	1	unknown	Fibroblasts
Health_CACCAAACATCTCAAG-1	-1.3884	7.86473	SeuratProject	3176	1993	Health	SCG	0.755668	1	Non-Neuronal	0.809043	Endo L2-5 NOSTRIN SRGN	0.809043	Endo	0.809043	Endo	0.775395	CACCAAACATCTCAAG-1	donor0	snSeq	2	2	2	2	2	female	Endothelial_cells
Health_GTTTGGAAGTTAACGA-1	-5.92299	-5.06603	SeuratProject	3023	1906	Health	SCG	0.297717	1	Non-Neuronal	0.862074	VLMC L1-5 PDGFRA COLEC12	0.862074	VLMC	0.862074	VLMC	0.596895	GTTTGGAAGTTAACGA-1	donor1	snSeq	1	1	1	1	1	male	Fibroblasts
Health_GGGAGTAAGAGCTGCA-1	-1.42445	10.6153	SeuratProject	3053	1929	Health	SCG	0.720603	1	Non-Neuronal	1	Endo L2-5 NOSTRIN SRGN	1	Endo	1	Endo	0.941928	GGGAGTAAGAGCTGCA-1	donor1	snSeq	2	2	2	2	2	male	Endothelial_cells
Health_TGACTCCTCCGCTTAC-1	-3.20286	-5.13375	SeuratProject	3047	1988	Health	SCG	0.492287	1	Non-Neuronal	0.992188	VLMC L1-5 PDGFRA COLEC12	0.992188	VLMC	0.992188	VLMC	0.823311	TGACTCCTCCGCTTAC-1	donor0	snSeq	1	1	1	1	1	female	Fibroblasts
Health_AATCGACAGAAATCCA-1	-1.17897	10.679	SeuratProject	3063	1894	Health	SCG	0.685602	1	Non-Neuronal	1	Endo L2-5 NOSTRIN SRGN	1	Endo	1	Endo	0.879268	AATCGACAGAAATCCA-1	doublet	snSeq	2	2	2	2	2	unknown	Endothelial_cells
Health_CATTCATTCATCACAG-1	-3.12858	-5.40834	SeuratProject	3048	1961	Health	SCG	0.951444	1	Non-Neuronal	1	VLMC L1-5 PDGFRA COLEC12	1	VLMC	1	VLMC	0.857794	CATTCATTCATCACAG-1	donor0	snSeq	1	1	1	1	1	female	Fibroblasts
Health_GTAGATCGTCAACATC-1	-7.27446	2.95528	SeuratProject	3042	1903	Health	SCG	0.624589	1	Non-Neuronal	0.672833	VLMC L1-5 PDGFRA COLEC12	0.672833	VLMC	0.672833	VLMC	0.564131	GTAGATCGTCAACATC-1	doublet	snSeq	6	3	3	3	3	unknown	Smooth_muscle_cells
Health_GCAGCTGGTACAAACA-1	-0.806095	3.20528	SeuratProject	3044	1661	Health	SCG	0.295664	0.848797	Non-Neuronal	0.573444	VLMC L1-5 PDGFRA COLEC12	0.573444	VLMC	0.573444	VLMC	0.641174	GCAGCTGGTACAAACA-1	donor1	snSeq	9	6	6	6	6	male	Sympathetic_neurons
Health_ACGGTTAAGAACTCCT-1	-1.79023	-5.27267	SeuratProject	3057	1982	Health	SCG	0.35983	1	Non-Neuronal	0.976818	VLMC L1-5 PDGFRA COLEC12	0.976818	VLMC	0.976818	VLMC	0.770508	ACGGTTAAGAACTCCT-1	doublet	snSeq	1	1	1	1	1	unknown	Fibroblasts
Health_TCCTTCTTCGTGTCAA-1	-7.82388	-2.45934	SeuratProject	3030	1807	Health	SCG	0.726073	1	Non-Neuronal	0.474087	VLMC L1-5 PDGFRA COLEC12	0.474087	VLMC	0.474087	VLMC	0.605467	TCCTTCTTCGTGTCAA-1	donor1	snSeq	1	1	1	1	1	male	Fibroblasts
Health_ACCCTCATCACCTCGT-1	4.8223	-2.73243	SeuratProject	2997	1905	Health	SCG	0.467134	1	Non-Neuronal	0.697634	Oligo L3-6 OPALIN LRP4-AS1	0.71571	Oligo	0.697634	exclude	0.69782	ACCCTCATCACCTCGT-1	donor0	snSeq	3	0	0	0	0	female	Glia_cells
Health_TGAATGCTCCATTGTT-1	-3.48583	-5.49479	SeuratProject	2977	1892	Health	SCG	0.974135	1	Non-Neuronal	0.989939	VLMC L1-5 PDGFRA COLEC12	0.989939	VLMC	0.989939	VLMC	0.833625	TGAATGCTCCATTGTT-1	donor0	snSeq	1	1	1	1	1	female	Fibroblasts
Health_CTCAGAATCGCTTACC-1	-6.94632	3.20808	SeuratProject	3025	1634	Health	SCG	0.429752	1	Non-Neuronal	0.853933	VLMC L1-5 PDGFRA COLEC12	0.853933	VLMC	0.853933	VLMC	0.637911	CTCAGAATCGCTTACC-1	donor0	snSeq	6	3	3	3	3	female	Smooth_muscle_cells
Health_CATGCAATCATGCCGG-1	7.4306	0.162708	SeuratProject	3057	1926	Health	SCG	0.228983	1	Non-Neuronal	0.6939	Oligo L3-6 OPALIN LRP4-AS1	0.6939	Oligo	0.6939	exclude	0.702341	CATGCAATCATGCCGG-1	donor0	snSeq	0	0	0	0	0	female	Glia_cells
Health_TGGAGGACAGCCGTCA-1	-3.47669	-5.4972	SeuratProject	3004	1907	Health	SCG	0.199734	1	Non-Neuronal	0.959265	VLMC L1-5 PDGFRA COLEC12	0.959265	VLMC	0.959265	VLMC	0.897103	TGGAGGACAGCCGTCA-1	donor0	snSeq	1	1	1	1	1	female	Fibroblasts
Health_TCATGTTGTTCCCACT-1	-7.34699	3.32365	SeuratProject	3039	1754	Health	SCG	0.361961	1	Non-Neuronal	0.512198	Endo L2-5 NOSTRIN SRGN	0.512198	Endo	0.512198	Endo	0.626129	TCATGTTGTTCCCACT-1	donor0	snSeq	6	3	3	3	3	female	Smooth_muscle_cells
Health_GGGTGTCGTGCCGAAA-1	-2.98591	-5.62223	SeuratProject	3071	1982	Health	SCG	0.651254	1	Non-Neuronal	0.931232	VLMC L1-5 PDGFRA COLEC12	0.931232	VLMC	0.931232	VLMC	0.790513	GGGTGTCGTGCCGAAA-1	donor0	snSeq	1	1	1	1	1	female	Fibroblasts
Health_TTAGGGTAGACTAAGT-1	6.20264	-1.62897	SeuratProject	3038	1778	Health	SCG	0.394997	1	Non-Neuronal	0.62788	Oligo L3-6 OPALIN LRP4-AS1	0.645445	Oligo	0.62788	exclude	0.806007	TTAGGGTAGACTAAGT-1	donor1	snSeq	3	0	0	0	0	male	Glia_cells
Health_AACCAACAGGACTTCT-1	-3.1335	-5.4185	SeuratProject	3046	1820	Health	SCG	0.328299	1	Non-Neuronal	0.942008	VLMC L1-5 PDGFRA COLEC12	0.942008	VLMC	0.942008	VLMC	0.871022	AACCAACAGGACTTCT-1	donor0	snSeq	1	1	1	1	1	female	Fibroblasts
Health_GACTGATTCTGTGCGG-1	-7.50662	-2.74418	SeuratProject	2992	1881	Health	SCG	0.26738	1	Non-Neuronal	0.645653	VLMC L1-5 PDGFRA COLEC12	0.645653	VLMC	0.645653	VLMC	0.625154	GACTGATTCTGTGCGG-1	donor1	snSeq	1	1	1	1	1	male	Fibroblasts
Health_CCGTGAGCAGTATACC-1	5.3018	-1.59463	SeuratProject	3075	1959	Health	SCG	0.878049	1	Non-Neuronal	0.545378	Oligo L3-6 OPALIN LRP4-AS1	0.545378	Oligo	0.545378	exclude	0.811735	CCGTGAGCAGTATACC-1	donor1	snSeq	3	0	0	0	0	male	Glia_cells
Health_CGTAAGTTCCATCCGT-1	-3.34234	-5.70453	SeuratProject	3019	1950	Health	SCG	0.861212	1	Non-Neuronal	0.930662	VLMC L1-5 PDGFRA COLEC12	0.930662	VLMC	0.930662	VLMC	0.833702	CGTAAGTTCCATCCGT-1	donor0	snSeq	1	1	1	1	1	female	Fibroblasts
Health_GAAGGACCAAGTACCT-1	-5.44027	-4.79928	SeuratProject	3043	1988	Health	SCG	0.460072	1	Non-Neuronal	0.945953	VLMC L1-5 PDGFRA COLEC12	0.945953	VLMC	0.945953	VLMC	0.833913	GAAGGACCAAGTACCT-1	donor0	snSeq	1	1	1	1	1	female	Fibroblasts
Health_ACTACGAAGCTATCTG-1	-3.00046	-5.04711	SeuratProject	3015	1887	Health	SCG	0.829187	1	Non-Neuronal	0.967962	VLMC L1-5 PDGFRA COLEC12	0.967962	VLMC	0.967962	VLMC	0.774356	ACTACGAAGCTATCTG-1	donor0	snSeq	1	1	1	1	1	female	Fibroblasts
Health_GTCCACTAGGCTCTAT-1	-2.18035	2.59715	SeuratProject	3099	1993	Health	SCG	0.903517	1	Non-Neuronal	0.502788	Micro L1-6 TYROBP CD74	0.502788	Micro-PVM	0.502788	Microglia/PVM	0.843591	GTCCACTAGGCTCTAT-1	donor0	snSeq	1	0	0	0	0	female	Glia_cells
Health_ATGGATCAGGTACCTT-1	-3.05616	-5.47702	SeuratProject	3017	1943	Health	SCG	0.795492	1	Non-Neuronal	0.95806	VLMC L1-5 PDGFRA COLEC12	0.95806	VLMC	0.95806	VLMC	0.740183	ATGGATCAGGTACCTT-1	donor0	snSeq	1	1	1	1	1	female	Fibroblasts
Health_TCCTTCTAGGTTAAAC-1	-7.13912	3.41767	SeuratProject	3046	1682	Health	SCG	0.19698	1	Non-Neuronal	0.598153	VLMC L1-5 PDGFRA COLEC12	0.598153	VLMC	0.598153	VLMC	0.526015	TCCTTCTAGGTTAAAC-1	donor0	snSeq	6	3	3	3	3	female	Smooth_muscle_cells
Health_CATGGATAGGGCAACT-1	-7.45002	3.10789	SeuratProject	2985	1727	Health	SCG	0.301508	1	Non-Neuronal	0.814944	VLMC L1-5 PDGFRA COLEC12	0.814944	VLMC	0.814944	VLMC	0.573248	CATGGATAGGGCAACT-1	donor1	snSeq	6	3	3	3	3	male	Smooth_muscle_cells
Health_TATATCCGTACTAAGA-1	-5.67443	-3.14595	SeuratProject	3025	1781	Health	SCG	0.561983	1	Non-Neuronal	0.889793	VLMC L1-5 PDGFRA COLEC12	0.889793	VLMC	0.889793	VLMC	0.7509	TATATCCGTACTAAGA-1	donor1	snSeq	1	1	1	1	1	male	Fibroblasts
Health_GCCCGAATCCAACTAG-1	-3.58394	-5.28424	SeuratProject	3064	1653	Health	SCG	0.163185	1	Non-Neuronal	0.992256	VLMC L1-5 PDGFRA COLEC12	0.992256	VLMC	0.992256	VLMC	0.83089	GCCCGAATCCAACTAG-1	donor0	snSeq	1	1	1	1	1	female	Fibroblasts
Health_GCTCAAATCCATTTGT-1	7.24351	-0.174258	SeuratProject	3059	1801	Health	SCG	0.294214	1	Non-Neuronal	0.708605	Oligo L3-6 OPALIN LRP4-AS1	0.731609	Oligo	0.708605	exclude	0.869353	GCTCAAATCCATTTGT-1	donor1	snSeq	3	0	0	0	0	male	Glia_cells
Health_TAGAGTCTCTTACGGA-1	-3.25506	-5.61941	SeuratProject	2983	1867	Health	SCG	0.905129	1	Non-Neuronal	0.971587	VLMC L1-5 PDGFRA COLEC12	0.971587	VLMC	0.971587	VLMC	0.874785	TAGAGTCTCTTACGGA-1	donor0	snSeq	1	1	1	1	1	female	Fibroblasts
Health_CTGTGAATCGTCTACC-1	-7.436	-2.03592	SeuratProject	3019	1672	Health	SCG	0.231865	1	Non-Neuronal	0.6893	VLMC L1-5 PDGFRA COLEC12	0.6893	VLMC	0.6893	VLMC	0.711219	CTGTGAATCGTCTACC-1	donor1	snSeq	1	1	1	1	1	male	Fibroblasts
Health_TCATTCAGTCTCACAA-1	0.662034	7.42375	SeuratProject	3055	1956	Health	SCG	0.589198	1	Non-Neuronal	0.736308	VLMC L1-5 PDGFRA COLEC12	0.736308	VLMC	0.736308	VLMC	0.646705	TCATTCAGTCTCACAA-1	doublet	snSeq	3	0	0	0	0	unknown	Glia_cells
Health_CTGTATTCACGTACTA-1	-7.63823	-2.51656	SeuratProject	2993	1845	Health	SCG	0.400936	1	Non-Neuronal	0.712605	VLMC L1-5 PDGFRA COLEC12	0.712605	VLMC	0.712605	VLMC	0.635831	CTGTATTCACGTACTA-1	donor1	snSeq	1	1	1	1	1	male	Fibroblasts
Health_AGAAGCGAGCACTAGG-1	6.90028	0.770027	SeuratProject	3003	1966	Health	SCG	0.599401	1	Non-Neuronal	0.387373	Oligo L3-6 OPALIN LRP4-AS1	0.492583	Oligo	0.387373	exclude	0.764075	AGAAGCGAGCACTAGG-1	donor0	snSeq	3	0	0	0	0	female	Glia_cells
Health_ACATTTCAGATAGCTA-1	-4.28405	-6.18465	SeuratProject	3001	1859	Health	SCG	0.333222	1	Non-Neuronal	0.983507	VLMC L1-5 PDGFRA COLEC12	0.983507	VLMC	0.983507	VLMC	0.811611	ACATTTCAGATAGCTA-1	donor1	snSeq	1	1	1	1	1	male	Fibroblasts
Health_CTGTGAATCCGTCACT-1	5.69096	-2.07668	SeuratProject	3016	1835	Health	SCG	0.397878	1	Non-Neuronal	0.43147	VLMC L1-5 PDGFRA COLEC12	0.43147	VLMC	0.43147	VLMC	0.656514	CTGTGAATCCGTCACT-1	donor0	snSeq	3	0	0	0	0	female	Glia_cells
Health_CTCCTCCTCCCAAGCG-1	-3.32009	-5.60259	SeuratProject	3001	1931	Health	SCG	0.933022	1	Non-Neuronal	0.990265	VLMC L1-5 PDGFRA COLEC12	0.990265	VLMC	0.990265	VLMC	0.784921	CTCCTCCTCCCAAGCG-1	donor0	snSeq	1	1	1	1	1	female	Fibroblasts
Health_GTGTGGCGTCAAACGG-1	-5.36708	-3.25892	SeuratProject	3037	1998	Health	SCG	0.823181	1	Non-Neuronal	0.952942	VLMC L1-5 PDGFRA COLEC12	0.952942	VLMC	0.952942	VLMC	0.714997	GTGTGGCGTCAAACGG-1	donor0	snSeq	1	1	1	1	1	female	Fibroblasts
Health_ATCACAGCACGTCGGT-1	2.92243	-6.92178	SeuratProject	2988	1932	Health	SCG	0.736278	1	Non-Neuronal	0.518637	VLMC L1-5 PDGFRA COLEC12	0.518637	VLMC	0.518637	VLMC	0.608182	ATCACAGCACGTCGGT-1	donor0	snSeq	7	4	4	4	4	female	Glia_cells_2
Health_ATCATTCTCAAATAGG-1	4.76374	-3.75869	SeuratProject	3008	1705	Health	SCG	0.930851	1	Non-Neuronal	0.675039	Oligo L3-6 OPALIN LRP4-AS1	0.721111	Oligo	0.675039	exclude	0.738944	ATCATTCTCAAATAGG-1	donor1	snSeq	3	0	0	0	0	male	Glia_cells
Health_AGGGTCCTCATGGAGG-1	7.38645	-0.71747	SeuratProject	3005	1777	Health	SCG	0.765391	1	Non-Neuronal	0.714144	Oligo L3-6 OPALIN LRP4-AS1	0.764845	Oligo	0.714144	exclude	0.866657	AGGGTCCTCATGGAGG-1	donor0	snSeq	3	0	0	0	0	female	Glia_cells
Health_TATTGGGCAAGGCCTC-1	-7.62911	-2.51915	SeuratProject	2950	1821	Health	SCG	0.677966	1	Non-Neuronal	0.925116	VLMC L1-5 PDGFRA COLEC12	0.925116	VLMC	0.925116	VLMC	0.740308	TATTGGGCAAGGCCTC-1	donor1	snSeq	1	1	1	1	1	male	Fibroblasts
Health_ACACAGTTCTGCTTAT-1	-0.774139	2.99325	SeuratProject	3068	1761	Health	SCG	0.488918	0.90493	Non-Neuronal	0.560617	VLMC L1-5 PDGFRA COLEC12	0.560617	VLMC	0.560617	VLMC	0.653001	ACACAGTTCTGCTTAT-1	donor0	snSeq	9	6	6	6	6	female	Sympathetic_neurons
Health_GCCGATGTCCGAGATT-1	-5.49975	-2.89092	SeuratProject	3010	1812	Health	SCG	0.531561	1	Non-Neuronal	0.892782	VLMC L1-5 PDGFRA COLEC12	0.892782	VLMC	0.892782	VLMC	0.606215	GCCGATGTCCGAGATT-1	donor1	snSeq	1	1	1	1	1	male	Fibroblasts
Health_ATTACCTTCCAACTGA-1	-0.940574	8.75047	SeuratProject	2989	1975	Health	SCG	0.869856	1	Non-Neuronal	0.954258	Endo L2-5 NOSTRIN SRGN	0.954258	Endo	0.954258	Endo	0.873364	ATTACCTTCCAACTGA-1	donor0	snSeq	2	2	2	2	2	female	Endothelial_cells
Health_GTTACGAGTCAGGTAG-1	-5.46546	-2.85827	SeuratProject	2985	1880	Health	SCG	0.536013	1	Non-Neuronal	0.799169	VLMC L1-5 PDGFRA COLEC12	0.799169	VLMC	0.799169	VLMC	0.543257	GTTACGAGTCAGGTAG-1	donor1	snSeq	1	1	1	1	1	male	Fibroblasts
Health_AACGTCAGTATCGCTA-1	-3.28955	-5.40482	SeuratProject	3048	1913	Health	SCG	0.426509	1	Non-Neuronal	0.573208	VLMC L1-5 PDGFRA COLEC12	0.573208	VLMC	0.573208	VLMC	0.743559	AACGTCAGTATCGCTA-1	donor0	snSeq	1	1	1	1	1	female	Fibroblasts
Health_TGCAGTAAGGCTCACC-1	5.38034	-4.05036	SeuratProject	3035	1681	Health	SCG	0.593081	1	Non-Neuronal	0.422495	VLMC L1-5 PDGFRA COLEC12	0.422495	VLMC	0.422495	VLMC	0.709481	TGCAGTAAGGCTCACC-1	donor1	snSeq	3	0	0	0	0	male	Glia_cells
Health_TTGATGGTCAGCTTGA-1	-6.14805	-4.68101	SeuratProject	3014	1844	Health	SCG	0.597213	1	Non-Neuronal	0.956233	VLMC L1-5 PDGFRA COLEC12	0.956233	VLMC	0.956233	VLMC	0.765252	TTGATGGTCAGCTTGA-1	donor1	snSeq	1	1	1	1	1	male	Fibroblasts
Health_GCCCAGACACTCCCTA-1	5.27371	-2.50734	SeuratProject	3066	1866	Health	SCG	0.750163	1	Non-Neuronal	0.719051	Oligo L3-6 OPALIN LRP4-AS1	0.739117	Oligo	0.719051	exclude	0.823176	GCCCAGACACTCCCTA-1	donor0	snSeq	3	0	0	0	0	female	Glia_cells
Health_CTACCCAAGTTGAAAC-1	-1.2087	6.99484	SeuratProject	3022	1893	Health	SCG	0.761085	1	Non-Neuronal	0.511828	Endo L2-5 NOSTRIN SRGN	0.511828	Endo	0.511828	Endo	0.794515	CTACCCAAGTTGAAAC-1	donor1	snSeq	2	2	2	2	2	male	Endothelial_cells
Health_CGAGGAATCGAACCTA-1	6.5425	-1.61436	SeuratProject	3072	1775	Health	SCG	0.260417	1	Non-Neuronal	0.44562	Oligo L3-6 OPALIN LRP4-AS1	0.44562	Oligo	0.44562	exclude	0.694403	CGAGGAATCGAACCTA-1	donor1	snSeq	3	0	0	0	0	male	Glia_cells
Health_TCAGCCTTCACACGAT-1	6.44846	-0.00931819	SeuratProject	2992	1919	Health	SCG	0.701872	1	Non-Neuronal	0.724344	Oligo L3-6 OPALIN LRP4-AS1	0.739649	Oligo	0.724344	exclude	0.91477	TCAGCCTTCACACGAT-1	donor0	snSeq	3	0	0	0	0	female	Glia_cells
Health_ATCGCCTCAGCAGAAC-1	2.49941	-7.14724	SeuratProject	2980	1792	Health	SCG	0.503356	1	Non-Neuronal	0.37942	Oligo L3-6 OPALIN LRP4-AS1	0.73141	Oligo	0.37942	exclude	0.831326	ATCGCCTCAGCAGAAC-1	donor1	snSeq	7	4	4	4	4	male	Glia_cells_2
Health_GTGTGGCTCCCAGCGA-1	-7.00617	-3.32851	SeuratProject	3034	1965	Health	SCG	0.527357	1	Non-Neuronal	0.899436	VLMC L1-5 PDGFRA COLEC12	0.899436	VLMC	0.899436	VLMC	0.781324	GTGTGGCTCCCAGCGA-1	doublet	snSeq	1	1	1	1	1	unknown	Fibroblasts
Health_GTTCGCTTCCATTTAC-1	-5.22089	-2.20306	SeuratProject	3025	1903	Health	SCG	0.363636	1	Non-Neuronal	0.900074	VLMC L1-5 PDGFRA COLEC12	0.900074	VLMC	0.900074	VLMC	0.833151	GTTCGCTTCCATTTAC-1	donor1	snSeq	1	1	1	1	1	male	Fibroblasts
Health_TCATATCTCAGCAATC-1	-4.11429	-5.55073	SeuratProject	2996	1792	Health	SCG	0.700935	1	Non-Neuronal	0.809654	VLMC L1-5 PDGFRA COLEC12	0.809654	VLMC	0.809654	VLMC	0.724422	TCATATCTCAGCAATC-1	donor0	snSeq	1	1	1	1	1	female	Fibroblasts
Health_TTAGGGTAGACCCTTA-1	-5.99398	-4.55755	SeuratProject	3015	1859	Health	SCG	0.66335	1	Non-Neuronal	0.878742	VLMC L1-5 PDGFRA COLEC12	0.878742	VLMC	0.878742	VLMC	0.793698	TTAGGGTAGACCCTTA-1	donor1	snSeq	1	1	1	1	1	male	Fibroblasts
Health_CTATCCGAGATGCCGA-1	6.87508	0.628883	SeuratProject	3056	1847	Health	SCG	0.294503	1	Non-Neuronal	0.66646	Oligo L3-6 OPALIN LRP4-AS1	0.710452	Oligo	0.66646	exclude	0.731875	CTATCCGAGATGCCGA-1	donor0	snSeq	3	0	0	0	0	female	Glia_cells
Health_ACTCCCAAGAGTCTGG-1	6.10868	-3.55243	SeuratProject	3036	1834	Health	SCG	0.823452	1	Non-Neuronal	0.590007	VLMC L1-5 PDGFRA COLEC12	0.590007	VLMC	0.590007	VLMC	0.648905	ACTCCCAAGAGTCTGG-1	donor1	snSeq	1	0	0	0	0	male	Glia_cells
Health_CCGATGGTCGCACTCT-1	0.77389	7.42566	SeuratProject	3033	1982	Health	SCG	0.626442	1	Non-Neuronal	0.880686	VLMC L1-5 PDGFRA COLEC12	0.880686	VLMC	0.880686	VLMC	0.690761	CCGATGGTCGCACTCT-1	donor0	snSeq	2	0	0	0	0	female	Glia_cells
Health_TCATGCCAGGACAGCT-1	-0.917845	3.37056	SeuratProject	3022	1861	Health	SCG	0.694904	0.87508	Non-Neuronal	0.445199	VLMC L1-5 PDGFRA COLEC12	0.445199	VLMC	0.445199	VLMC	0.683576	TCATGCCAGGACAGCT-1	donor0	snSeq	9	6	6	6	6	female	Sympathetic_neurons
Health_CGCGTGAAGACTAAGT-1	-5.41533	-2.85013	SeuratProject	2988	1801	Health	SCG	0.702811	1	Non-Neuronal	0.866185	VLMC L1-5 PDGFRA COLEC12	0.866185	VLMC	0.866185	VLMC	0.732346	CGCGTGAAGACTAAGT-1	donor1	snSeq	1	1	1	1	1	male	Fibroblasts
Health_ATTACTCGTTCTTCAT-1	-1.90451	10.308	SeuratProject	2998	1725	Health	SCG	0.400267	1	Non-Neuronal	0.977903	Endo L2-5 NOSTRIN SRGN	0.977903	Endo	0.977903	Endo	0.83843	ATTACTCGTTCTTCAT-1	donor1	snSeq	2	2	2	2	2	male	Endothelial_cells
Health_ACGGTTAAGGGTAATT-1	-3.13523	-5.12606	SeuratProject	2998	1915	Health	SCG	0.667111	1	Non-Neuronal	0.947932	VLMC L1-5 PDGFRA COLEC12	0.947932	VLMC	0.947932	VLMC	0.895526	ACGGTTAAGGGTAATT-1	donor0	snSeq	1	1	1	1	1	female	Fibroblasts
Health_AGGGCTCTCTCTCCGA-1	-6.53162	-3.93053	SeuratProject	3034	1761	Health	SCG	0.197759	1	Non-Neuronal	0.920503	VLMC L1-5 PDGFRA COLEC12	0.920503	VLMC	0.920503	VLMC	0.730781	AGGGCTCTCTCTCCGA-1	donor1	snSeq	1	1	1	1	1	male	Fibroblasts
Health_GGAGAACGTGCAATGG-1	-5.34432	-5.50856	SeuratProject	2992	1984	Health	SCG	0.467914	1	Non-Neuronal	0.917506	VLMC L1-5 PDGFRA COLEC12	0.917506	VLMC	0.917506	VLMC	0.799288	GGAGAACGTGCAATGG-1	unassigned	snSeq	1	1	1	1	1	unknown	Fibroblasts
Health_CCCTAACCACTACCCT-1	5.73062	-2.82338	SeuratProject	3004	1952	Health	SCG	0.732357	1	Non-Neuronal	0.625592	VLMC L1-5 PDGFRA COLEC12	0.625592	VLMC	0.625592	VLMC	0.575454	CCCTAACCACTACCCT-1	donor0	snSeq	3	0	0	0	0	female	Glia_cells
Health_TACGGTATCCGTATAG-1	-5.66206	-3.69972	SeuratProject	2979	1926	Health	SCG	0.40282	1	Non-Neuronal	0.506388	VLMC L1-5 PDGFRA COLEC12	0.506388	VLMC	0.506388	VLMC	0.853809	TACGGTATCCGTATAG-1	donor1	snSeq	1	1	1	1	1	male	Fibroblasts
Health_ACCATTTTCATTCCTA-1	4.66346	-2.7989	SeuratProject	3053	1908	Health	SCG	0.753357	1	Non-Neuronal	0.472781	Oligo L3-6 OPALIN LRP4-AS1	0.49188	Oligo	0.472781	exclude	0.798397	ACCATTTTCATTCCTA-1	donor1	snSeq	3	0	0	0	0	male	Glia_cells
Health_CTAGGTATCTTGGGCG-1	-4.1568	-5.89476	SeuratProject	2974	1837	Health	SCG	0.840619	1	Non-Neuronal	0.975078	VLMC L1-5 PDGFRA COLEC12	0.975078	VLMC	0.975078	VLMC	0.748893	CTAGGTATCTTGGGCG-1	donor1	snSeq	1	1	1	1	1	male	Fibroblasts
Health_ACCCTTGTCCAATCTT-1	-5.62697	-3.62904	SeuratProject	3030	1528	Health	SCG	0.363036	1	Non-Neuronal	0.62768	VLMC L1-5 PDGFRA COLEC12	0.62768	VLMC	0.62768	VLMC	0.749644	ACCCTTGTCCAATCTT-1	donor1	snSeq	1	1	1	1	1	male	Fibroblasts
Health_GTGCAGCGTCTACTGA-1	7.37304	-0.759802	SeuratProject	3039	1876	Health	SCG	0.329056	1	Non-Neuronal	0.677696	Oligo L3-6 OPALIN LRP4-AS1	0.677696	Oligo	0.677696	exclude	0.852649	GTGCAGCGTCTACTGA-1	donor1	snSeq	3	0	0	0	0	male	Glia_cells
Health_TTGAGTGCACCTCAGG-1	-7.56279	-2.28735	SeuratProject	2977	1891	Health	SCG	0.671817	1	Non-Neuronal	0.892793	VLMC L1-5 PDGFRA COLEC12	0.892793	VLMC	0.892793	VLMC	0.809434	TTGAGTGCACCTCAGG-1	donor1	snSeq	1	1	1	1	1	male	Fibroblasts
Health_CCTCTCCCAAGGGCAT-1	7.19489	-0.304301	SeuratProject	3007	1967	Health	SCG	0.199534	1	Non-Neuronal	0.427137	Oligo L3-6 OPALIN LRP4-AS1	0.427137	Oligo	0.427137	exclude	0.817744	CCTCTCCCAAGGGCAT-1	donor0	snSeq	3	0	0	0	0	female	Glia_cells
Health_CATACAGGTTCATCTT-1	-3.02432	-5.64974	SeuratProject	3038	1910	Health	SCG	0.427913	1	Non-Neuronal	0.989928	VLMC L1-5 PDGFRA COLEC12	0.989928	VLMC	0.989928	VLMC	0.808556	CATACAGGTTCATCTT-1	donor0	snSeq	1	1	1	1	1	female	Fibroblasts
Health_GGAGCAAGTGAACCGA-1	-1.48007	-5.35177	SeuratProject	3046	1947	Health	SCG	0.393959	1	Non-Neuronal	0.787736	VLMC L1-5 PDGFRA COLEC12	0.787736	VLMC	0.787736	VLMC	0.779201	GGAGCAAGTGAACCGA-1	doublet	snSeq	1	0	0	0	0	unknown	Glia_cells
Health_CAACCTCTCGACCATA-1	-5.66343	-4.36915	SeuratProject	3016	1889	Health	SCG	0.397878	1	Non-Neuronal	0.938013	VLMC L1-5 PDGFRA COLEC12	0.938013	VLMC	0.938013	VLMC	0.732566	CAACCTCTCGACCATA-1	donor1	snSeq	1	1	1	1	1	male	Fibroblasts
Health_GAGGCCTTCTGAGGTT-1	5.12557	-3.31364	SeuratProject	3018	1669	Health	SCG	0.662691	1	Non-Neuronal	0.568689	Oligo L3-6 OPALIN LRP4-AS1	0.584967	Oligo	0.568689	exclude	0.659562	GAGGCCTTCTGAGGTT-1	donor1	snSeq	3	0	0	0	0	male	Glia_cells
Health_TTACTGTGTTCTCACC-1	-3.063	-5.24831	SeuratProject	2941	1942	Health	SCG	0.544033	1	Non-Neuronal	0.967118	VLMC L1-5 PDGFRA COLEC12	0.967118	VLMC	0.967118	VLMC	0.778487	TTACTGTGTTCTCACC-1	donor0	snSeq	1	1	1	1	1	female	Fibroblasts
Health_AATGGCTCAATCCTAG-1	-3.11836	-5.44709	SeuratProject	2965	1846	Health	SCG	0.438449	1	Non-Neuronal	0.943058	VLMC L1-5 PDGFRA COLEC12	0.943058	VLMC	0.943058	VLMC	0.863961	AATGGCTCAATCCTAG-1	donor0	snSeq	1	1	1	1	1	female	Fibroblasts
Health_CTACAGAGTGAGACCA-1	-6.0889	-4.73699	SeuratProject	2961	1951	Health	SCG	0.979399	1	Non-Neuronal	0.870184	VLMC L1-5 PDGFRA COLEC12	0.870184	VLMC	0.870184	VLMC	0.698596	CTACAGAGTGAGACCA-1	donor1	snSeq	1	1	1	1	1	male	Fibroblasts
Health_ATCACTTTCCTCACTG-1	5.90983	-1.11136	SeuratProject	3063	1834	Health	SCG	0.848841	1	Non-Neuronal	0.638084	Oligo L3-6 OPALIN LRP4-AS1	0.638084	Oligo	0.638084	exclude	0.804196	ATCACTTTCCTCACTG-1	donor1	snSeq	3	0	0	0	0	male	Glia_cells
Health_ACGTCCTCAAAGGCTG-1	-1.24503	10.1021	SeuratProject	2984	1832	Health	SCG	0.402145	1	Non-Neuronal	0.992539	Endo L2-5 NOSTRIN SRGN	0.992539	Endo	0.992539	Endo	0.878167	ACGTCCTCAAAGGCTG-1	donor0	snSeq	2	2	2	2	2	female	Endothelial_cells
Health_TTGTTGTTCGAGATGG-1	-4.94377	-5.53792	SeuratProject	2990	1869	Health	SCG	0.535117	1	Non-Neuronal	0.974903	VLMC L1-5 PDGFRA COLEC12	0.974903	VLMC	0.974903	VLMC	0.796706	TTGTTGTTCGAGATGG-1	donor1	snSeq	1	1	1	1	1	male	Fibroblasts
Health_GACCAATTCTCATAGG-1	-6.23526	-4.4009	SeuratProject	3005	1891	Health	SCG	0.432612	1	Non-Neuronal	0.906629	VLMC L1-5 PDGFRA COLEC12	0.906629	VLMC	0.906629	VLMC	0.686554	GACCAATTCTCATAGG-1	doublet	snSeq	1	1	1	1	1	unknown	Fibroblasts
Health_CTACTATGTGTAGGAC-1	-3.38514	-5.56488	SeuratProject	2997	1897	Health	SCG	0.467134	1	Non-Neuronal	0.973519	VLMC L1-5 PDGFRA COLEC12	0.973519	VLMC	0.973519	VLMC	0.884496	CTACTATGTGTAGGAC-1	donor0	snSeq	1	1	1	1	1	female	Fibroblasts
Health_GAGAGGTTCCTGTTGC-1	-3.32944	-5.29544	SeuratProject	2975	1943	Health	SCG	0.571429	1	Non-Neuronal	0.92029	VLMC L1-5 PDGFRA COLEC12	0.92029	VLMC	0.92029	VLMC	0.826836	GAGAGGTTCCTGTTGC-1	donor0	snSeq	1	1	1	1	1	female	Fibroblasts
Health_AGGGTTTGTCAACCTA-1	-0.987913	-4.57225	SeuratProject	3030	1908	Health	SCG	0.825083	1	Non-Neuronal	0.676026	VLMC L1-5 PDGFRA COLEC12	0.676026	VLMC	0.676026	VLMC	0.703433	AGGGTTTGTCAACCTA-1	doublet	snSeq	1	0	0	0	0	unknown	Glia_cells
Health_AATTCCTTCGGCGATC-1	4.7428	-3.08945	SeuratProject	3006	1807	Health	SCG	0.765136	1	Non-Neuronal	0.693405	Oligo L3-6 OPALIN LRP4-AS1	0.709313	Oligo	0.693405	exclude	0.844658	AATTCCTTCGGCGATC-1	donor1	snSeq	3	0	0	0	0	male	Glia_cells
Health_TTTCCTCAGATTACCC-1	-6.27399	-4.23687	SeuratProject	2954	1834	Health	SCG	0.812458	1	Non-Neuronal	0.902608	VLMC L1-5 PDGFRA COLEC12	0.902608	VLMC	0.902608	VLMC	0.68699	TTTCCTCAGATTACCC-1	donor1	snSeq	1	1	1	1	1	male	Fibroblasts
Health_GAGTTACAGACTTCCA-1	-3.88135	-5.1897	SeuratProject	2961	1940	Health	SCG	0.878082	1	Non-Neuronal	0.972417	VLMC L1-5 PDGFRA COLEC12	0.972417	VLMC	0.972417	VLMC	0.821606	GAGTTACAGACTTCCA-1	donor0	snSeq	1	1	1	1	1	female	Fibroblasts
Health_AAACGCTCATGAATCC-1	-0.806461	8.91382	SeuratProject	2947	1941	Health	SCG	0.271463	1	Non-Neuronal	1	Endo L2-5 NOSTRIN SRGN	1	Endo	1	Endo	0.867792	AAACGCTCATGAATCC-1	donor0	snSeq	2	2	2	2	2	female	Endothelial_cells
Health_GAGCTGCGTTGCACGC-1	-1.738	6.69424	SeuratProject	2932	1674	Health	SCG	0.886767	1	Non-Neuronal	0.93964	Endo L2-5 NOSTRIN SRGN	0.93964	Endo	0.93964	Endo	0.750038	GAGCTGCGTTGCACGC-1	donor1	snSeq	2	2	2	2	2	male	Endothelial_cells
Health_GATGACTTCTGAGTCA-1	6.58107	1.19571	SeuratProject	2966	1920	Health	SCG	0.74174	1	Non-Neuronal	0.642353	Oligo L3-6 OPALIN LRP4-AS1	0.642353	Oligo	0.642353	exclude	0.810802	GATGACTTCTGAGTCA-1	donor0	snSeq	3	0	0	0	0	female	Glia_cells
Health_GTTGAACAGCGACAGT-1	4.75585	-2.92206	SeuratProject	2964	1895	Health	SCG	0.506073	1	Non-Neuronal	0.661212	Oligo L3-6 OPALIN LRP4-AS1	0.677313	Oligo	0.661212	exclude	0.705736	GTTGAACAGCGACAGT-1	donor0	snSeq	3	0	0	0	0	female	Glia_cells
Health_CAGTTCCTCGGCTCTT-1	5.71783	-3.84186	SeuratProject	3015	1943	Health	SCG	0.298507	1	Non-Neuronal	0.536333	Oligo L3-6 OPALIN LRP4-AS1	0.536333	Oligo	0.536333	exclude	0.742778	CAGTTCCTCGGCTCTT-1	donor1	snSeq	3	0	0	0	0	male	Glia_cells
Health_TGTTTGTGTATAGGGC-1	-0.724434	6.66754	SeuratProject	2994	1739	Health	SCG	0.868403	1	Non-Neuronal	0.88463	Endo L2-5 NOSTRIN SRGN	0.88463	Endo	0.88463	Endo	0.589486	TGTTTGTGTATAGGGC-1	donor1	snSeq	2	2	2	2	2	male	Endothelial_cells
Health_TTGGGTAGTTGCGGCT-1	-0.614488	6.67742	SeuratProject	2971	1767	Health	SCG	0.538539	1	Non-Neuronal	0.770949	Endo L2-5 NOSTRIN SRGN	0.770949	Endo	0.770949	Endo	0.67386	TTGGGTAGTTGCGGCT-1	donor1	snSeq	2	2	2	2	2	male	Endothelial_cells
Health_GCTACAAGTCTAACTG-1	-2.97325	2.74549	SeuratProject	2945	1972	Health	SCG	0.747029	1	Non-Neuronal	0.963729	Micro L1-6 TYROBP CD74	0.963729	Micro-PVM	0.963729	Microglia/PVM	0.939426	GCTACAAGTCTAACTG-1	donor0	snSeq	8	5	5	5	5	female	Immune_cells
Health_TTCACGCAGGTGCTTT-1	-6.41272	-3.10726	SeuratProject	3043	1984	Health	SCG	0.788695	1	Non-Neuronal	0.984055	VLMC L1-5 PDGFRA COLEC12	0.984055	VLMC	0.984055	VLMC	0.743931	TTCACGCAGGTGCTTT-1	donor0	snSeq	1	1	1	1	1	female	Fibroblasts
Health_ATCACAGCAACTCATG-1	-0.67394	8.2945	SeuratProject	3008	1905	Health	SCG	0.831117	1	Non-Neuronal	1	Endo L2-5 NOSTRIN SRGN	1	Endo	1	Endo	0.783951	ATCACAGCAACTCATG-1	donor0	snSeq	2	2	2	2	2	female	Endothelial_cells
Health_CAGCCAGGTCTATGAC-1	-7.34754	-2.86429	SeuratProject	2960	1685	Health	SCG	0.371622	1	Non-Neuronal	0.876439	VLMC L1-5 PDGFRA COLEC12	0.876439	VLMC	0.876439	VLMC	0.65049	CAGCCAGGTCTATGAC-1	donor1	snSeq	1	1	1	1	1	male	Fibroblasts
Health_TCTTCCTCACTACAGT-1	6.25341	-2.27276	SeuratProject	2997	1797	Health	SCG	0.133467	1	Non-Neuronal	0.62286	Oligo L3-6 OPALIN LRP4-AS1	0.633672	Oligo	0.62286	exclude	0.735144	TCTTCCTCACTACAGT-1	donor1	snSeq	3	0	0	0	0	male	Glia_cells
Health_AATTCCTAGATCGGTG-1	-6.18075	-4.4453	SeuratProject	2972	1828	Health	SCG	0.6393	1	Non-Neuronal	0.8127	VLMC L1-5 PDGFRA COLEC12	0.8127	VLMC	0.8127	VLMC	0.718896	AATTCCTAGATCGGTG-1	donor1	snSeq	1	1	1	1	1	male	Fibroblasts
Health_ACCCTCATCGATTGAC-1	-7.67879	-2.70941	SeuratProject	2992	1698	Health	SCG	0.601604	1	Non-Neuronal	0.586882	VLMC L1-5 PDGFRA COLEC12	0.586882	VLMC	0.586882	VLMC	0.593667	ACCCTCATCGATTGAC-1	donor1	snSeq	1	1	1	1	1	male	Fibroblasts
Health_CCTTTGGGTGGATCAG-1	4.53225	-4.03168	SeuratProject	3014	1845	Health	SCG	0.928998	1	Non-Neuronal	0.416559	VLMC L1-5 PDGFRA COLEC12	0.419964	Oligo	0.416559	VLMC	0.688444	CCTTTGGGTGGATCAG-1	donor1	snSeq	3	0	0	0	0	male	Glia_cells
Health_TTAATCCTCCTTATGT-1	6.53353	0.329211	SeuratProject	2884	1930	Health	SCG	0.554785	1	Non-Neuronal	0.53025	Oligo L3-6 OPALIN LRP4-AS1	0.541728	Oligo	0.53025	exclude	0.774715	TTAATCCTCCTTATGT-1	donor0	snSeq	3	0	0	0	0	female	Glia_cells
Health_CTACCCAAGCAACAGC-1	-3.34538	-5.15955	SeuratProject	2969	1979	Health	SCG	0.336814	1	Non-Neuronal	0.950746	VLMC L1-5 PDGFRA COLEC12	0.950746	VLMC	0.950746	VLMC	0.757552	CTACCCAAGCAACAGC-1	donor0	snSeq	1	1	1	1	1	female	Fibroblasts
Health_ATGATCGGTTTGAACC-1	-5.11442	-3.95627	SeuratProject	3017	1875	Health	SCG	0.430892	1	Non-Neuronal	0.941007	VLMC L1-5 PDGFRA COLEC12	0.941007	VLMC	0.941007	VLMC	0.65797	ATGATCGGTTTGAACC-1	doublet	snSeq	1	1	1	1	1	unknown	Fibroblasts
Health_CAGCGTGCAATGGGTG-1	-0.750824	3.18367	SeuratProject	2999	1767	Health	SCG	0.266756	0.621554	Non-Neuronal	0.32835	VLMC L1-5 PDGFRA COLEC12	0.32835	VLMC	0.32835	VLMC	0.437794	CAGCGTGCAATGGGTG-1	donor0	snSeq	9	6	6	6	6	female	Sympathetic_neurons
Health_ATGATCGCACACCTTC-1	-6.76812	-2.28091	SeuratProject	2959	1894	Health	SCG	0.811085	1	Non-Neuronal	0.936326	VLMC L1-5 PDGFRA COLEC12	0.936326	VLMC	0.936326	VLMC	0.63871	ATGATCGCACACCTTC-1	donor0	snSeq	1	1	1	1	1	female	Fibroblasts
Health_GATTCGAAGGGCAATC-1	-1.02861	8.78374	SeuratProject	2937	1886	Health	SCG	0.885257	1	Non-Neuronal	0.742447	Endo L2-5 NOSTRIN SRGN	0.742447	Endo	0.742447	Endo	0.908892	GATTCGAAGGGCAATC-1	donor1	snSeq	2	2	2	2	2	male	Endothelial_cells
Health_AAAGTCCAGATTGCGG-1	-0.533258	8.17432	SeuratProject	2934	1966	Health	SCG	0.64758	1	Non-Neuronal	0.818641	Endo L2-5 NOSTRIN SRGN	0.818641	Endo	0.818641	Endo	0.809851	AAAGTCCAGATTGCGG-1	donor0	snSeq	2	2	2	2	2	female	Endothelial_cells
Health_TGAGCATAGTTTCGGT-1	-7.26959	3.28589	SeuratProject	2963	1754	Health	SCG	0.641242	1	Non-Neuronal	0.814249	Endo L2-5 NOSTRIN SRGN	0.814249	Endo	0.814249	Endo	0.513655	TGAGCATAGTTTCGGT-1	donor0	snSeq	6	3	3	3	3	female	Smooth_muscle_cells
Health_TTTGTTGTCTGAGAGG-1	-7.26231	3.42219	SeuratProject	2999	1905	Health	SCG	0.966989	1	Non-Neuronal	0.901095	VLMC L1-5 PDGFRA COLEC12	0.901095	VLMC	0.901095	VLMC	0.710633	TTTGTTGTCTGAGAGG-1	donor0	snSeq	6	3	3	3	3	female	Smooth_muscle_cells
Health_ATACCTTAGGAACTAT-1	-5.39571	-4.81676	SeuratProject	3001	1807	Health	SCG	0.766411	1	Non-Neuronal	0.89385	VLMC L1-5 PDGFRA COLEC12	0.89385	VLMC	0.89385	VLMC	0.792013	ATACCTTAGGAACTAT-1	donor1	snSeq	1	1	1	1	1	male	Fibroblasts
Health_TGCTGAAAGGGATGTC-1	-4.88867	-5.85802	SeuratProject	2979	1847	Health	SCG	0.570661	1	Non-Neuronal	0.933522	VLMC L1-5 PDGFRA COLEC12	0.933522	VLMC	0.933522	VLMC	0.805132	TGCTGAAAGGGATGTC-1	donor1	snSeq	1	1	1	1	1	male	Fibroblasts
Health_ATACCTTTCAGCCTTC-1	-2.3959	2.4463	SeuratProject	2983	1725	Health	SCG	0.368756	1	Non-Neuronal	0.983706	Micro L1-6 TYROBP CD74	0.983706	Micro-PVM	0.983706	Microglia/PVM	0.931644	ATACCTTTCAGCCTTC-1	donor1	snSeq	8	5	5	5	5	male	Immune_cells
Health_TAATTCCGTTCCGCAG-1	-1.194	-5.24692	SeuratProject	3015	1900	Health	SCG	0.961857	1	Non-Neuronal	0.710684	VLMC L1-5 PDGFRA COLEC12	0.710684	VLMC	0.710684	VLMC	0.630467	TAATTCCGTTCCGCAG-1	doublet	snSeq	1	1	1	1	1	unknown	Fibroblasts
Health_TTCATGTGTCCGGATC-1	0.0782527	7.51085	SeuratProject	2960	1848	Health	SCG	0.743243	1	Non-Neuronal	0.431868	Endo L2-5 NOSTRIN SRGN	0.431868	Endo	0.431868	Endo	0.624769	TTCATGTGTCCGGATC-1	donor1	snSeq	2	2	2	2	2	male	Endothelial_cells
Health_CAATGACGTCCACTTC-1	-6.42363	-2.71858	SeuratProject	2958	1977	Health	SCG	0.676133	1	Non-Neuronal	0.877858	VLMC L1-5 PDGFRA COLEC12	0.877858	VLMC	0.877858	VLMC	0.652739	CAATGACGTCCACTTC-1	donor0	snSeq	1	1	1	1	1	female	Fibroblasts
Health_CTCGAGGAGGGAGAAT-1	-7.4898	-2.65782	SeuratProject	2988	1933	Health	SCG	0.60241	1	Non-Neuronal	0.961828	VLMC L1-5 PDGFRA COLEC12	0.961828	VLMC	0.961828	VLMC	0.764764	CTCGAGGAGGGAGAAT-1	donor0	snSeq	1	1	1	1	1	female	Fibroblasts
Health_TTCACGCCATCCTAAG-1	-6.26756	-2.94929	SeuratProject	2970	1896	Health	SCG	0.875421	1	Non-Neuronal	0.972408	VLMC L1-5 PDGFRA COLEC12	0.972408	VLMC	0.972408	VLMC	0.768594	TTCACGCCATCCTAAG-1	donor0	snSeq	1	1	1	1	1	female	Fibroblasts
Health_CTATCTAGTTAAACAG-1	-7.77487	-2.36865	SeuratProject	2981	1673	Health	SCG	0.469641	1	Non-Neuronal	0.955044	VLMC L1-5 PDGFRA COLEC12	0.955044	VLMC	0.955044	VLMC	0.49366	CTATCTAGTTAAACAG-1	donor1	snSeq	1	1	1	1	1	male	Fibroblasts
Health_TCACGCTCACTTCAAG-1	6.9201	-0.552238	SeuratProject	2954	1962	Health	SCG	0.575491	1	Non-Neuronal	0.683393	Oligo L3-6 OPALIN LRP4-AS1	0.683393	Oligo	0.683393	exclude	0.901426	TCACGCTCACTTCAAG-1	donor0	snSeq	3	0	0	0	0	female	Glia_cells
Health_AGTAGCTCAGAGGAAA-1	-5.88567	-4.85516	SeuratProject	2950	1870	Health	SCG	0.40678	1	Non-Neuronal	0.991428	VLMC L1-5 PDGFRA COLEC12	0.991428	VLMC	0.991428	VLMC	0.742304	AGTAGCTCAGAGGAAA-1	donor1	snSeq	1	1	1	1	1	male	Fibroblasts
Health_AGACCATCAATACCTG-1	-0.459924	8.0276	SeuratProject	2917	1954	Health	SCG	0.95989	1	Non-Neuronal	0.935563	Endo L2-5 NOSTRIN SRGN	0.935563	Endo	0.935563	Endo	0.738414	AGACCATCAATACCTG-1	donor0	snSeq	2	2	2	2	2	female	Endothelial_cells
Health_ACTCCCAAGCCGTTAT-1	-7.09753	3.30833	SeuratProject	2957	1747	Health	SCG	0.574907	1	Non-Neuronal	0.8288	VLMC L1-5 PDGFRA COLEC12	0.8288	VLMC	0.8288	VLMC	0.556798	ACTCCCAAGCCGTTAT-1	donor0	snSeq	6	3	3	3	3	female	Smooth_muscle_cells
Health_TTCATGTGTGGTACAG-1	-3.52132	-5.45667	SeuratProject	2952	1979	Health	SCG	0.677507	1	Non-Neuronal	0.979767	VLMC L1-5 PDGFRA COLEC12	0.979767	VLMC	0.979767	VLMC	0.826327	TTCATGTGTGGTACAG-1	donor0	snSeq	1	1	1	1	1	female	Fibroblasts
Health_ATAGACCTCGTAGCCG-1	0.546521	7.37304	SeuratProject	2931	1863	Health	SCG	0.716479	1	Non-Neuronal	0.558159	VLMC L1-5 PDGFRA COLEC12	0.558159	VLMC	0.558159	VLMC	0.601363	ATAGACCTCGTAGCCG-1	doublet	snSeq	3	0	0	0	0	unknown	Glia_cells
Health_CTTTCAACACAAATGA-1	6.70586	-0.967252	SeuratProject	2957	1936	Health	SCG	0.405817	1	Non-Neuronal	0.690056	Oligo L3-6 OPALIN LRP4-AS1	0.764346	Oligo	0.690056	exclude	0.756946	CTTTCAACACAAATGA-1	donor0	snSeq	3	0	0	0	0	female	Glia_cells
Health_GCAGGCTAGATACCAA-1	6.75649	-0.544867	SeuratProject	2953	1866	Health	SCG	0.541822	1	Non-Neuronal	0.735674	Oligo L3-6 OPALIN LRP4-AS1	0.753728	Oligo	0.735674	exclude	0.906739	GCAGGCTAGATACCAA-1	donor0	snSeq	3	0	0	0	0	female	Glia_cells
Health_TCAGCCTCATGGAAGC-1	-6.034	-3.4547	SeuratProject	2924	1905	Health	SCG	0.854993	1	Non-Neuronal	0.902025	VLMC L1-5 PDGFRA COLEC12	0.902025	VLMC	0.902025	VLMC	0.761951	TCAGCCTCATGGAAGC-1	donor1	snSeq	1	1	1	1	1	male	Fibroblasts
Health_TGGGAGAGTTGCTTGA-1	6.5514	-1.6775	SeuratProject	2974	1856	Health	SCG	0.605245	1	Non-Neuronal	0.564303	Oligo L3-6 OPALIN LRP4-AS1	0.564303	Oligo	0.564303	exclude	0.769106	TGGGAGAGTTGCTTGA-1	donor1	snSeq	3	0	0	0	0	male	Glia_cells
Health_TTGATGGTCATTGCTT-1	-0.806968	7.97262	SeuratProject	2915	1893	Health	SCG	0.51458	1	Non-Neuronal	0.976007	Endo L2-5 NOSTRIN SRGN	0.976007	Endo	0.976007	Endo	0.907315	TTGATGGTCATTGCTT-1	donor0	snSeq	2	2	2	2	2	female	Endothelial_cells
Health_AGACACTGTGAGGCAT-1	6.99888	-0.691715	SeuratProject	2943	1803	Health	SCG	0.611621	1	Non-Neuronal	0.677102	Oligo L3-6 OPALIN LRP4-AS1	0.781499	Oligo	0.677102	exclude	0.769571	AGACACTGTGAGGCAT-1	donor1	snSeq	3	0	0	0	0	male	Glia_cells
Health_GCAACCGAGGTTCTTG-1	-3.24978	-4.66124	SeuratProject	2900	1893	Health	SCG	0.862069	1	Non-Neuronal	0.989749	VLMC L1-5 PDGFRA COLEC12	0.989749	VLMC	0.989749	VLMC	0.790443	GCAACCGAGGTTCTTG-1	donor0	snSeq	1	1	1	1	1	female	Fibroblasts
Health_CACAACAAGATGAACT-1	-2.8937	2.35968	SeuratProject	2961	1959	Health	SCG	0.439041	1	Non-Neuronal	0.984132	Micro L1-6 TYROBP CD74	0.984132	Micro-PVM	0.984132	Microglia/PVM	0.989225	CACAACAAGATGAACT-1	donor0	snSeq	8	5	5	5	5	female	Immune_cells
Health_TAACGACTCCTTCAGC-1	-3.70169	-5.35629	SeuratProject	2938	1967	Health	SCG	0.544588	1	Non-Neuronal	0.976595	VLMC L1-5 PDGFRA COLEC12	0.976595	VLMC	0.976595	VLMC	0.872698	TAACGACTCCTTCAGC-1	donor0	snSeq	1	1	1	1	1	female	Fibroblasts
Health_ATACCTTAGACCAGAC-1	-1.17348	-4.29975	SeuratProject	3012	1962	Health	SCG	0.464807	1	Non-Neuronal	0.829655	VLMC L1-5 PDGFRA COLEC12	0.829655	VLMC	0.829655	VLMC	0.701501	ATACCTTAGACCAGAC-1	donor1	snSeq	1	0	0	0	0	male	Glia_cells
Health_ATAGGCTTCAACTCTT-1	-7.68431	-2.44278	SeuratProject	2910	1712	Health	SCG	0.584192	1	Non-Neuronal	0.534634	VLMC L1-5 PDGFRA COLEC12	0.534634	VLMC	0.534634	VLMC	0.644142	ATAGGCTTCAACTCTT-1	donor1	snSeq	1	1	1	1	1	male	Fibroblasts
Health_TCCTCGAAGTTGGAGC-1	-6.08056	-3.63799	SeuratProject	2961	1782	Health	SCG	0.70922	1	Non-Neuronal	0.844967	VLMC L1-5 PDGFRA COLEC12	0.844967	VLMC	0.844967	VLMC	0.602837	TCCTCGAAGTTGGAGC-1	donor1	snSeq	1	1	1	1	1	male	Fibroblasts
Health_CGGGCATTCGCTGTCT-1	6.21821	-0.260043	SeuratProject	2944	1865	Health	SCG	0.611413	1	Non-Neuronal	0.503944	Oligo L3-6 OPALIN LRP4-AS1	0.503944	Oligo	0.503944	exclude	0.767434	CGGGCATTCGCTGTCT-1	donor0	snSeq	3	0	0	0	0	female	Glia_cells
Health_ATGATCGTCCTACACC-1	5.53386	-3.35885	SeuratProject	2968	1992	Health	SCG	0.943396	1	Non-Neuronal	0.642606	VLMC L1-5 PDGFRA COLEC12	0.642606	VLMC	0.642606	VLMC	0.615011	ATGATCGTCCTACACC-1	doublet	snSeq	3	0	0	0	0	unknown	Glia_cells
Health_GACACGCCAAGATGTA-1	-3.33935	-5.41593	SeuratProject	2943	1879	Health	SCG	0.781515	1	Non-Neuronal	0.965932	VLMC L1-5 PDGFRA COLEC12	0.965932	VLMC	0.965932	VLMC	0.866489	GACACGCCAAGATGTA-1	donor0	snSeq	1	1	1	1	1	female	Fibroblasts
Health_AGCGTATTCTTCCTAA-1	-7.37154	-2.69341	SeuratProject	2933	1899	Health	SCG	0.579611	1	Non-Neuronal	0.584538	VLMC L1-5 PDGFRA COLEC12	0.584538	VLMC	0.584538	VLMC	0.716454	AGCGTATTCTTCCTAA-1	donor0	snSeq	1	1	1	1	1	female	Fibroblasts
Health_CCTCAACGTACTGAGG-1	-4.28492	-6.06106	SeuratProject	2931	1833	Health	SCG	0.307062	1	Non-Neuronal	0.928207	VLMC L1-5 PDGFRA COLEC12	0.928207	VLMC	0.928207	VLMC	0.700682	CCTCAACGTACTGAGG-1	donor1	snSeq	1	1	1	1	1	male	Fibroblasts
Health_CATACCCAGACATCAA-1	-1.5349	-5.41512	SeuratProject	2961	1960	Health	SCG	0.57413	1	Non-Neuronal	0.958931	VLMC L1-5 PDGFRA COLEC12	0.958931	VLMC	0.958931	VLMC	0.744	CATACCCAGACATCAA-1	donor0	snSeq	1	0	0	0	0	female	Glia_cells
Health_AAAGGATGTTGGGAAC-1	-1.34087	10.1858	SeuratProject	2934	1902	Health	SCG	0.443081	1	Non-Neuronal	0.85055	Endo L2-5 NOSTRIN SRGN	0.85055	Endo	0.85055	Endo	0.865965	AAAGGATGTTGGGAAC-1	donor0	snSeq	2	2	2	2	2	female	Endothelial_cells
Health_CTCCCAAGTTCCAAAC-1	-0.904836	9.50212	SeuratProject	2944	1869	Health	SCG	0.611413	1	Non-Neuronal	1	Endo L2-5 NOSTRIN SRGN	1	Endo	1	Endo	0.948133	CTCCCAAGTTCCAAAC-1	donor1	snSeq	2	2	2	2	2	male	Endothelial_cells
Health_GCAACCGTCCACGTGG-1	-0.661324	7.30611	SeuratProject	3026	1987	Health	SCG	0.627892	1	Non-Neuronal	0.51159	Micro L1-6 TYROBP CD74	0.51159	Micro-PVM	0.51159	Microglia/PVM	0.855581	GCAACCGTCCACGTGG-1	donor0	snSeq	8	2	2	2	2	female	Endothelial_cells
Health_GTCTCACGTGAGATTA-1	-0.656212	3.01733	SeuratProject	3006	1712	Health	SCG	0.964737	0.527474	Non-Neuronal	0.276775	Exc L5 FEZF2 CSN1S1	0.276775	L5 ET	0.276775	L5 ET_1	0.585372	GTCTCACGTGAGATTA-1	donor0	snSeq	9	6	6	6	6	female	Sympathetic_neurons
Health_ATTGTTCTCGTTTACT-1	-7.2465	3.15079	SeuratProject	2941	1749	Health	SCG	0.714043	1	Non-Neuronal	0.675532	VLMC L1-5 PDGFRA COLEC12	0.675532	VLMC	0.675532	VLMC	0.558048	ATTGTTCTCGTTTACT-1	donor0	snSeq	6	3	3	3	3	female	Smooth_muscle_cells
Health_CCACAAAAGTACTCGT-1	2.94331	-6.83182	SeuratProject	3007	1862	Health	SCG	0.764882	1	Non-Neuronal	0.530561	VLMC L1-5 PDGFRA COLEC12	0.530561	VLMC	0.530561	VLMC	0.794302	CCACAAAAGTACTCGT-1	donor0	snSeq	7	4	4	4	4	female	Glia_cells_2
Health_TACCGGGGTTGTAAAG-1	7.03085	0.34876	SeuratProject	2986	1757	Health	SCG	0.602813	1	Non-Neuronal	0.688075	Oligo L3-6 OPALIN LRP4-AS1	0.703411	Oligo	0.688075	exclude	0.807781	TACCGGGGTTGTAAAG-1	donor1	snSeq	3	0	0	0	0	male	Glia_cells
Health_TTTGACTGTATCATGC-1	7.12938	-0.800283	SeuratProject	2944	1924	Health	SCG	0.407609	1	Non-Neuronal	0.649363	Micro L1-6 TYROBP CD74	0.649363	Micro-PVM	0.649363	Microglia/PVM	0.690589	TTTGACTGTATCATGC-1	donor0	snSeq	3	0	0	0	0	female	Glia_cells
Health_GGGTGTCTCACCTTGC-1	-0.697328	7.84609	SeuratProject	2963	1922	Health	SCG	0.337496	1	Non-Neuronal	1	Endo L2-5 NOSTRIN SRGN	1	Endo	1	Endo	0.742908	GGGTGTCTCACCTTGC-1	donor0	snSeq	2	2	2	2	2	female	Endothelial_cells
Health_GTTGTAGAGACTCTTG-1	-3.09225	2.27348	SeuratProject	2934	1994	Health	SCG	0.579414	1	Non-Neuronal	0.979747	Micro L1-6 TYROBP CD74	0.979747	Micro-PVM	0.979747	Microglia/PVM	0.935758	GTTGTAGAGACTCTTG-1	donor0	snSeq	8	5	5	5	5	female	Immune_cells
Health_AGGATAAGTTCCGTTC-1	6.92363	-0.460251	SeuratProject	2988	1918	Health	SCG	0.568942	1	Non-Neuronal	0.531483	Oligo L3-6 OPALIN LRP4-AS1	0.531483	Oligo	0.531483	exclude	0.842845	AGGATAAGTTCCGTTC-1	donor1	snSeq	3	0	0	0	0	male	Glia_cells
Health_ATCCGTCGTTAGGACG-1	-7.14999	3.32159	SeuratProject	2966	1798	Health	SCG	0.438301	1	Non-Neuronal	0.551868	Endo L2-5 NOSTRIN SRGN	0.551868	Endo	0.551868	Endo	0.44921	ATCCGTCGTTAGGACG-1	donor0	snSeq	6	3	3	3	3	female	Smooth_muscle_cells
Health_CTGGTCTAGACTGTTC-1	-7.70483	-2.15273	SeuratProject	2937	1680	Health	SCG	0.20429	1	Non-Neuronal	0.496817	Endo L2-5 NOSTRIN SRGN	0.496817	Endo	0.496817	Endo	0.666914	CTGGTCTAGACTGTTC-1	donor1	snSeq	1	1	1	1	1	male	Fibroblasts
Health_AGGATAAGTCTTTCAT-1	-6.51624	-2.66264	SeuratProject	2939	1883	Health	SCG	0.408302	1	Non-Neuronal	0.962358	VLMC L1-5 PDGFRA COLEC12	0.962358	VLMC	0.962358	VLMC	0.671898	AGGATAAGTCTTTCAT-1	donor0	snSeq	1	1	1	1	1	female	Fibroblasts
Health_CCCTAACGTTAAGCAA-1	-6.84909	-3.25555	SeuratProject	2961	1799	Health	SCG	0.472813	1	Non-Neuronal	0.852124	VLMC L1-5 PDGFRA COLEC12	0.852124	VLMC	0.852124	VLMC	0.581122	CCCTAACGTTAAGCAA-1	donor1	snSeq	1	1	1	1	1	male	Fibroblasts
Health_TTAGTCTAGAAATTCG-1	6.36907	-1.46245	SeuratProject	2932	1870	Health	SCG	0.47749	1	Non-Neuronal	0.611579	Oligo L3-6 OPALIN LRP4-AS1	0.611579	Oligo	0.611579	exclude	0.767458	TTAGTCTAGAAATTCG-1	donor1	snSeq	3	0	0	0	0	male	Glia_cells
Health_CATTGAGTCCTTACCG-1	6.92674	0.737471	SeuratProject	2921	1932	Health	SCG	0.410818	1	Non-Neuronal	0.555804	Oligo L3-6 OPALIN LRP4-AS1	0.749906	Oligo	0.555804	exclude	0.69961	CATTGAGTCCTTACCG-1	donor0	snSeq	3	0	0	0	0	female	Glia_cells
Health_AGTGACTAGTCCTGTA-1	-0.831838	-4.38059	SeuratProject	2961	1929	Health	SCG	0.540358	1	Non-Neuronal	0.698648	Oligo L3-6 OPALIN LRP4-AS1	0.698648	Oligo	0.698648	exclude	0.827379	AGTGACTAGTCCTGTA-1	doublet	snSeq	1	0	0	0	0	unknown	Glia_cells
Health_AACGGGACATGTGTCA-1	7.18039	-1.07001	SeuratProject	2969	1651	Health	SCG	0.538902	1	Non-Neuronal	0.670199	VLMC L1-5 PDGFRA COLEC12	0.670199	VLMC	0.670199	VLMC	0.647775	AACGGGACATGTGTCA-1	donor1	snSeq	3	0	0	0	0	male	Glia_cells
Health_TGGCGTGTCTAGACAC-1	5.16552	-2.08288	SeuratProject	2923	1959	Health	SCG	0.752651	1	Non-Neuronal	0.742721	VLMC L1-5 PDGFRA COLEC12	0.742721	VLMC	0.742721	VLMC	0.643059	TGGCGTGTCTAGACAC-1	doublet	snSeq	3	0	0	0	0	unknown	Glia_cells
Health_CATGCCTAGCTGAGTG-1	6.90557	-0.763401	SeuratProject	2945	1871	Health	SCG	0.747029	1	Non-Neuronal	0.688671	Oligo L3-6 OPALIN LRP4-AS1	0.728586	Oligo	0.688671	exclude	0.832287	CATGCCTAGCTGAGTG-1	donor0	snSeq	3	0	0	0	0	female	Glia_cells
Health_ATATCCTAGAAGCGAA-1	6.88668	0.689548	SeuratProject	2918	1880	Health	SCG	0.548321	1	Non-Neuronal	0.725889	Oligo L3-6 OPALIN LRP4-AS1	0.756662	Oligo	0.725889	exclude	0.850542	ATATCCTAGAAGCGAA-1	donor0	snSeq	3	0	0	0	0	female	Glia_cells
Health_TTTGTTGAGCTATCCA-1	-7.29026	3.18838	SeuratProject	2977	1881	Health	SCG	0.571045	1	Non-Neuronal	0.565597	Endo L2-5 NOSTRIN SRGN	0.565597	Endo	0.565597	Endo	0.609608	TTTGTTGAGCTATCCA-1	donor0	snSeq	6	3	3	3	3	female	Smooth_muscle_cells
Health_CCGAACGCATAACCCA-1	6.6406	-1.7241	SeuratProject	2965	1951	Health	SCG	0.236088	1	Non-Neuronal	0.549812	VLMC L1-5 PDGFRA COLEC12	0.549812	VLMC	0.549812	VLMC	0.812369	CCGAACGCATAACCCA-1	donor1	snSeq	3	0	0	0	0	male	Glia_cells
Health_ATCGTGAAGGTACAAT-1	-0.949121	7.13192	SeuratProject	2955	1905	Health	SCG	0.575296	1	Non-Neuronal	0.759644	Micro L1-6 TYROBP CD74	0.759644	Micro-PVM	0.759644	Microglia/PVM	0.79587	ATCGTGAAGGTACAAT-1	donor1	snSeq	2	2	2	2	2	male	Endothelial_cells
Health_CCTCAACTCTGTCTCG-1	-2.97949	2.76072	SeuratProject	2891	1946	Health	SCG	0.380491	1	Non-Neuronal	0.935517	Micro L1-6 TYROBP CD74	0.935517	Micro-PVM	0.935517	Microglia/PVM	0.827987	CCTCAACTCTGTCTCG-1	donor0	snSeq	8	5	5	5	5	female	Immune_cells
Health_TCTTTGATCCTGGCTT-1	-6.47836	-3.1217	SeuratProject	2968	1928	Health	SCG	0.471698	1	Non-Neuronal	0.786661	VLMC L1-5 PDGFRA COLEC12	0.786661	VLMC	0.786661	VLMC	0.760128	TCTTTGATCCTGGCTT-1	donor0	snSeq	1	1	1	1	1	female	Fibroblasts
Health_CATTCCGTCCTGGCTT-1	7.3023	-0.558064	SeuratProject	2982	1735	Health	SCG	0.469484	1	Non-Neuronal	0.681932	Oligo L3-6 OPALIN LRP4-AS1	0.717779	Oligo	0.681932	exclude	0.805892	CATTCCGTCCTGGCTT-1	donor1	snSeq	3	0	0	0	0	male	Glia_cells
Health_TAGGTACGTCCCGCAA-1	-0.944801	7.33032	SeuratProject	2936	1897	Health	SCG	0.544959	1	Non-Neuronal	0.701697	Endo L2-5 NOSTRIN SRGN	0.701697	Endo	0.701697	Endo	0.869939	TAGGTACGTCCCGCAA-1	donor1	snSeq	2	2	2	2	2	male	Endothelial_cells
Health_ATTCATCAGATTTGCC-1	-0.59975	8.25507	SeuratProject	2910	1946	Health	SCG	0.584192	1	Non-Neuronal	0.993205	Endo L2-5 NOSTRIN SRGN	0.993205	Endo	0.993205	Endo	0.883634	ATTCATCAGATTTGCC-1	donor0	snSeq	2	2	2	2	2	female	Endothelial_cells
Health_GATCACATCTAACGGT-1	-3.3623	-5.37766	SeuratProject	2951	1872	Health	SCG	0.474415	1	Non-Neuronal	0.969625	VLMC L1-5 PDGFRA COLEC12	0.969625	VLMC	0.969625	VLMC	0.760868	GATCACATCTAACGGT-1	donor0	snSeq	1	1	1	1	1	female	Fibroblasts
Health_ATCACTTCATGCGGTC-1	5.9618	-2.28005	SeuratProject	2934	1717	Health	SCG	0.817996	1	Non-Neuronal	0.523241	VLMC L1-5 PDGFRA COLEC12	0.523241	VLMC	0.523241	VLMC	0.475572	ATCACTTCATGCGGTC-1	donor1	snSeq	3	0	0	0	0	male	Glia_cells
Health_CGTTCTGTCCCATAAG-1	-0.570652	7.90257	SeuratProject	2953	1974	Health	SCG	0.507958	1	Non-Neuronal	1	Endo L2-5 NOSTRIN SRGN	1	Endo	1	Endo	0.802504	CGTTCTGTCCCATAAG-1	donor0	snSeq	2	2	2	2	2	female	Endothelial_cells
Health_GTTCATTGTATGGAGC-1	-0.646392	7.91845	SeuratProject	2903	1973	Health	SCG	0.585601	1	Non-Neuronal	0.994039	Endo L2-5 NOSTRIN SRGN	0.994039	Endo	0.994039	Endo	0.867241	GTTCATTGTATGGAGC-1	donor0	snSeq	2	2	2	2	2	female	Endothelial_cells
Health_CTCTCAGCAAGGAGTC-1	-6.92452	3.11149	SeuratProject	2952	1893	Health	SCG	0.643631	1	Non-Neuronal	0.884302	VLMC L1-5 PDGFRA COLEC12	0.884302	VLMC	0.884302	VLMC	0.648023	CTCTCAGCAAGGAGTC-1	donor0	snSeq	6	3	3	3	3	female	Smooth_muscle_cells
Health_ATTCAGGTCGTTACCC-1	6.45775	0.9284	SeuratProject	2935	1964	Health	SCG	0.545145	1	Non-Neuronal	0.650498	Oligo L3-6 OPALIN LRP4-AS1	0.650498	Oligo	0.650498	exclude	0.810953	ATTCAGGTCGTTACCC-1	donor0	snSeq	3	0	0	0	0	female	Glia_cells
Health_ACAGAAATCTACTTCA-1	-5.86441	-4.94994	SeuratProject	2872	1898	Health	SCG	0.835655	1	Non-Neuronal	0.415555	VLMC L1-5 PDGFRA COLEC12	0.415555	VLMC	0.415555	VLMC	0.750064	ACAGAAATCTACTTCA-1	donor1	snSeq	1	1	1	1	1	male	Fibroblasts
Health_AGACCATGTCGCGGTT-1	7.10393	-0.188664	SeuratProject	2932	1811	Health	SCG	0.784447	1	Non-Neuronal	0.583535	Oligo L3-6 OPALIN LRP4-AS1	0.583535	Oligo	0.583535	exclude	0.782982	AGACCATGTCGCGGTT-1	donor1	snSeq	3	0	0	0	0	male	Glia_cells
Health_GTTTACTCAGCTACAT-1	6.73906	-0.630505	SeuratProject	2909	1959	Health	SCG	0.446889	1	Non-Neuronal	0.454306	Oligo L3-6 OPALIN LRP4-AS1	0.454306	Oligo	0.454306	exclude	0.842329	GTTTACTCAGCTACAT-1	donor0	snSeq	3	0	0	0	0	female	Glia_cells
Health_CTGTACCCACCGTGGT-1	-7.79518	-2.25928	SeuratProject	2910	1852	Health	SCG	0.274914	1	Non-Neuronal	0.765797	VLMC L1-5 PDGFRA COLEC12	0.765797	VLMC	0.765797	VLMC	0.732305	CTGTACCCACCGTGGT-1	donor1	snSeq	1	1	1	1	1	male	Fibroblasts
Health_TACGGGCGTGCCCTTT-1	5.40389	-0.965493	SeuratProject	3037	1941	Health	SCG	0.625617	1	Non-Neuronal	0.458058	Oligo L3-6 OPALIN LRP4-AS1	0.510412	Oligo	0.458058	exclude	0.708838	TACGGGCGTGCCCTTT-1	donor0	snSeq	3	0	0	0	0	female	Glia_cells
Health_TCAGTGATCTGCTCTG-1	-5.5801	-5.1808	SeuratProject	2886	1915	Health	SCG	0.38115	1	Non-Neuronal	0.840521	VLMC L1-5 PDGFRA COLEC12	0.840521	VLMC	0.840521	VLMC	0.743331	TCAGTGATCTGCTCTG-1	donor1	snSeq	1	1	1	1	1	male	Fibroblasts
Health_TTGCATTAGGCGACAT-1	-3.53012	-5.28473	SeuratProject	2938	1978	Health	SCG	0.510551	1	Non-Neuronal	0.544375	Micro L1-6 TYROBP CD74	0.544375	Micro-PVM	0.544375	Microglia/PVM	0.82424	TTGCATTAGGCGACAT-1	donor0	snSeq	1	1	1	1	1	female	Fibroblasts
Health_CGAAGGAGTCCACGCA-1	-7.34549	2.48888	SeuratProject	2993	1889	Health	SCG	0.968927	1	Non-Neuronal	0.870547	VLMC L1-5 PDGFRA COLEC12	0.870547	VLMC	0.870547	VLMC	0.743455	CGAAGGAGTCCACGCA-1	doublet	snSeq	6	0	0	0	0	unknown	Glia_cells
Health_TACCTGCAGACCGTTT-1	-1.48122	10.5228	SeuratProject	2932	1663	Health	SCG	0.238745	1	Non-Neuronal	0.975651	Endo L2-5 NOSTRIN SRGN	0.975651	Endo	0.975651	Endo	0.882235	TACCTGCAGACCGTTT-1	donor1	snSeq	2	2	2	2	2	male	Endothelial_cells
Health_ATAGAGAAGCAATTCC-1	6.65229	-0.259803	SeuratProject	2945	1876	Health	SCG	0.40747	1	Non-Neuronal	0.641107	Oligo L3-6 OPALIN LRP4-AS1	0.641107	Oligo	0.641107	exclude	0.881169	ATAGAGAAGCAATTCC-1	donor1	snSeq	3	0	0	0	0	male	Glia_cells
Health_TCGGTCTGTTTGGCTA-1	7.14689	-0.287757	SeuratProject	2910	1902	Health	SCG	0.962199	1	Non-Neuronal	0.69125	Oligo L3-6 OPALIN LRP4-AS1	0.70406	Oligo	0.69125	exclude	0.80641	TCGGTCTGTTTGGCTA-1	donor0	snSeq	3	0	0	0	0	female	Glia_cells
Health_AAGTACCTCACCGCTT-1	5.03108	-3.09681	SeuratProject	2893	1749	Health	SCG	0.553059	1	Non-Neuronal	0.567168	Oligo L3-6 OPALIN LRP4-AS1	0.567168	Oligo	0.567168	exclude	0.778739	AAGTACCTCACCGCTT-1	donor0	snSeq	3	0	0	0	0	female	Glia_cells
Health_CATAGACCAAATAAGC-1	-5.73642	-3.10727	SeuratProject	2900	1786	Health	SCG	0.724138	1	Non-Neuronal	0.713093	VLMC L1-5 PDGFRA COLEC12	0.713093	VLMC	0.713093	VLMC	0.691768	CATAGACCAAATAAGC-1	donor1	snSeq	1	1	1	1	1	male	Fibroblasts
Health_GCTGCAGTCGATTGGT-1	6.67372	1.0106	SeuratProject	2897	1903	Health	SCG	0.241629	1	Non-Neuronal	0.454047	Oligo L3-6 OPALIN LRP4-AS1	0.465348	Oligo	0.454047	exclude	0.815172	GCTGCAGTCGATTGGT-1	donor0	snSeq	3	0	0	0	0	female	Glia_cells
Health_TCGGTCTTCGTAACAC-1	-1.54137	10.1757	SeuratProject	2960	1901	Health	SCG	0.371622	1	Non-Neuronal	0.993722	Endo L2-5 NOSTRIN SRGN	0.993722	Endo	0.993722	Endo	0.868735	TCGGTCTTCGTAACAC-1	donor0	snSeq	2	2	2	2	2	female	Endothelial_cells
Health_ACAGCCGCACTAACGT-1	-0.944238	3.23591	SeuratProject	2919	1723	Health	SCG	0.4111	0.609672	Glutamatergic	0.327863	Exc L5 FEZF2 CSN1S1	0.327863	L5 ET	0.327863	L5 ET_1	0.933426	ACAGCCGCACTAACGT-1	donor0	snSeq	9	6	6	6	6	female	Sympathetic_neurons
Health_GATGGAGAGAATTCAG-1	4.94424	-2.94842	SeuratProject	2913	1704	Health	SCG	0.583591	1	Non-Neuronal	0.712584	Oligo L3-6 OPALIN LRP4-AS1	0.731963	Oligo	0.712584	exclude	0.621876	GATGGAGAGAATTCAG-1	donor0	snSeq	3	0	0	0	0	female	Glia_cells
Health_TTCCTTCTCGATGCAT-1	7.00904	-1.06062	SeuratProject	2923	1793	Health	SCG	0.752651	1	Non-Neuronal	0.673439	Oligo L3-6 OPALIN LRP4-AS1	0.727391	Oligo	0.673439	exclude	0.575005	TTCCTTCTCGATGCAT-1	donor0	snSeq	3	0	0	0	0	female	Glia_cells
Health_CATCGCTCAGTCAGCC-1	-5.65966	-3.50657	SeuratProject	2913	1895	Health	SCG	0.446275	1	Non-Neuronal	0.966428	VLMC L1-5 PDGFRA COLEC12	0.966428	VLMC	0.966428	VLMC	0.770048	CATCGCTCAGTCAGCC-1	donor0	snSeq	1	1	1	1	1	female	Fibroblasts
Health_TTTGTTGAGTGCACAG-1	-7.62396	-2.50698	SeuratProject	2966	1880	Health	SCG	0.539447	1	Non-Neuronal	0.912512	VLMC L1-5 PDGFRA COLEC12	0.912512	VLMC	0.912512	VLMC	0.57233	TTTGTTGAGTGCACAG-1	doublet	snSeq	1	1	1	1	1	unknown	Fibroblasts
Health_CTCATTAAGGTCGACA-1	6.88189	-0.727296	SeuratProject	2981	1899	Health	SCG	0.335458	1	Non-Neuronal	0.694719	Oligo L3-6 OPALIN LRP4-AS1	0.694719	Oligo	0.694719	exclude	0.867222	CTCATTAAGGTCGACA-1	donor0	snSeq	3	0	0	0	0	female	Glia_cells
Health_CTTTCGGTCCGTCCTA-1	-1.30317	10.444	SeuratProject	2929	1901	Health	SCG	0.955958	1	Non-Neuronal	0.841104	Endo L2-5 NOSTRIN SRGN	0.841104	Endo	0.841104	Endo	0.931665	CTTTCGGTCCGTCCTA-1	unassigned	snSeq	2	2	2	2	2	unknown	Endothelial_cells
Health_CAGTGCGCAAGACAAT-1	6.78225	-0.538599	SeuratProject	2928	1865	Health	SCG	0.648907	1	Non-Neuronal	0.613547	Oligo L3-6 OPALIN LRP4-AS1	0.694409	Oligo	0.613547	exclude	0.773923	CAGTGCGCAAGACAAT-1	donor1	snSeq	3	0	0	0	0	male	Glia_cells
Health_GAGCTGCAGGTGCAGT-1	-6.75567	-2.34509	SeuratProject	2925	1951	Health	SCG	0.786325	1	Non-Neuronal	0.750668	VLMC L1-5 PDGFRA COLEC12	0.750668	VLMC	0.750668	VLMC	0.704361	GAGCTGCAGGTGCAGT-1	donor0	snSeq	1	1	1	1	1	female	Fibroblasts
Health_TCTCCGAAGAGAGTTT-1	-6.72416	-3.06175	SeuratProject	2912	1719	Health	SCG	0.51511	1	Non-Neuronal	0.869186	VLMC L1-5 PDGFRA COLEC12	0.869186	VLMC	0.869186	VLMC	0.64609	TCTCCGAAGAGAGTTT-1	donor1	snSeq	1	1	1	1	1	male	Fibroblasts
Health_CTATCTATCCACTTTA-1	-6.17313	-4.58223	SeuratProject	2898	1886	Health	SCG	0.552105	1	Non-Neuronal	0.92367	VLMC L1-5 PDGFRA COLEC12	0.92367	VLMC	0.92367	VLMC	0.710079	CTATCTATCCACTTTA-1	donor1	snSeq	1	1	1	1	1	male	Fibroblasts
Health_TCATACTTCAACGCTA-1	7.1881	-0.349615	SeuratProject	2955	1764	Health	SCG	0.473773	1	Non-Neuronal	0.729477	Oligo L3-6 OPALIN LRP4-AS1	0.744417	Oligo	0.729477	exclude	0.803765	TCATACTTCAACGCTA-1	donor1	snSeq	3	0	0	0	0	male	Glia_cells
Health_CGAGAAGGTATGCGTT-1	6.79361	-0.882282	SeuratProject	2931	1883	Health	SCG	0.511771	1	Non-Neuronal	0.653861	Oligo L3-6 OPALIN LRP4-AS1	0.653861	Oligo	0.653861	exclude	0.747443	CGAGAAGGTATGCGTT-1	donor0	snSeq	3	0	0	0	0	female	Glia_cells
Health_GCAACCGTCCCTCGAT-1	-0.784852	3.28507	SeuratProject	3008	1835	Health	SCG	0.56516	0.979627	Non-Neuronal	0.55668	VLMC L1-5 PDGFRA COLEC12	0.55668	VLMC	0.55668	VLMC	0.680489	GCAACCGTCCCTCGAT-1	donor0	snSeq	9	6	6	6	6	female	Sympathetic_neurons
Health_GGTTGTAAGACTACCT-1	-7.02925	3.42366	SeuratProject	2905	1808	Health	SCG	0.481928	1	Non-Neuronal	0.640469	VLMC L1-5 PDGFRA COLEC12	0.640469	VLMC	0.640469	VLMC	0.449721	GGTTGTAAGACTACCT-1	donor0	snSeq	6	3	3	3	3	female	Smooth_muscle_cells
Health_GTAGCTAGTTCGAAGG-1	-6.98961	-3.09416	SeuratProject	2958	1932	Health	SCG	0.540906	1	Non-Neuronal	0.950873	Micro L1-6 TYROBP CD74	0.950873	Micro-PVM	0.950873	Microglia/PVM	0.922994	GTAGCTAGTTCGAAGG-1	doublet	snSeq	1	1	1	1	1	unknown	Fibroblasts
Health_TGCAGATAGGTAACTA-1	2.35758	-6.50968	SeuratProject	2921	1954	Health	SCG	0.308114	1	Non-Neuronal	0.950454	VLMC L1-5 PDGFRA COLEC12	0.950454	VLMC	0.950454	VLMC	0.7699	TGCAGATAGGTAACTA-1	donor0	snSeq	7	1	1	1	1	female	Fibroblasts
Health_ACGATCAAGGTTGCCC-1	-0.698052	8.23822	SeuratProject	2874	1864	Health	SCG	0.869868	1	Non-Neuronal	0.989887	Endo L2-5 NOSTRIN SRGN	0.989887	Endo	0.989887	Endo	0.841309	ACGATCAAGGTTGCCC-1	donor0	snSeq	2	2	2	2	2	female	Endothelial_cells
Health_GGTAGAGTCTTGGAAC-1	7.30583	0.126559	SeuratProject	2968	1974	Health	SCG	0.303235	1	Non-Neuronal	0.539408	Oligo L3-6 OPALIN LRP4-AS1	0.558225	Oligo	0.539408	exclude	0.77157	GGTAGAGTCTTGGAAC-1	donor0	snSeq	3	0	0	0	0	female	Glia_cells
Health_GCTCAAAGTAGTTACC-1	-1.03145	10.2078	SeuratProject	2923	1934	Health	SCG	0.71844	1	Non-Neuronal	0.519825	Endo L2-5 NOSTRIN SRGN	0.519825	Endo	0.519825	Endo	0.722668	GCTCAAAGTAGTTACC-1	donor0	snSeq	2	2	2	2	2	female	Endothelial_cells
Health_TCGTCCAAGGTTCTTG-1	-4.98278	-5.30059	SeuratProject	2958	1943	Health	SCG	0.608519	1	Non-Neuronal	0.984763	VLMC L1-5 PDGFRA COLEC12	0.984763	VLMC	0.984763	VLMC	0.74092	TCGTCCAAGGTTCTTG-1	donor0	snSeq	1	1	1	1	1	female	Fibroblasts
Health_TCATTCATCTTAGCAG-1	6.51926	-1.84432	SeuratProject	2926	1705	Health	SCG	0.478469	1	Non-Neuronal	0.651362	Oligo L3-6 OPALIN LRP4-AS1	0.69445	Oligo	0.651362	exclude	0.805991	TCATTCATCTTAGCAG-1	donor1	snSeq	3	0	0	0	0	male	Glia_cells
Health_AATTCCTGTTCCTAGA-1	-0.514854	7.99243	SeuratProject	2888	1928	Health	SCG	0.796399	1	Non-Neuronal	0.624603	Endo L2-5 NOSTRIN SRGN	0.624603	Endo	0.624603	Endo	0.855043	AATTCCTGTTCCTAGA-1	donor0	snSeq	2	2	2	2	2	female	Endothelial_cells
Health_CTCAGGGCAGGACTAG-1	-0.75422	3.24879	SeuratProject	2978	1492	Health	SCG	0.201478	0.752204	Glutamatergic	0.495154	Exc L5 FEZF2 CSN1S1	0.495154	L5 ET	0.495154	L5 ET_1	0.998853	CTCAGGGCAGGACTAG-1	donor1	snSeq	9	6	6	6	6	male	Sympathetic_neurons
Health_TAAGTCGTCCGTATGA-1	-1.73163	7.72867	SeuratProject	2889	1464	Health	SCG	0.588439	1	Non-Neuronal	1	Endo L2-5 NOSTRIN SRGN	1	Endo	1	Endo	0.835874	TAAGTCGTCCGTATGA-1	donor1	snSeq	2	2	2	2	2	male	Endothelial_cells
Health_TTTGGTTGTATCCTCC-1	6.9654	-0.604318	SeuratProject	2953	1992	Health	SCG	0.44023	1	Non-Neuronal	0.408985	Endo L2-5 NOSTRIN SRGN	0.408985	Endo	0.408985	Endo	0.73669	TTTGGTTGTATCCTCC-1	donor0	snSeq	3	0	0	0	0	female	Glia_cells
Health_ACATCGATCTCCAATT-1	-1.3017	10.2799	SeuratProject	2903	1704	Health	SCG	0.654495	1	Non-Neuronal	1	Endo L2-5 NOSTRIN SRGN	1	Endo	1	Endo	0.870408	ACATCGATCTCCAATT-1	donor1	snSeq	2	2	2	2	2	male	Endothelial_cells
Health_TTCTAGTAGCAGGCAT-1	-5.8893	-5.09828	SeuratProject	2891	1767	Health	SCG	0.380491	1	Non-Neuronal	0.942461	VLMC L1-5 PDGFRA COLEC12	0.942461	VLMC	0.942461	VLMC	0.663096	TTCTAGTAGCAGGCAT-1	donor1	snSeq	1	1	1	1	1	male	Fibroblasts
Health_GCAGCTGCAAAGACGC-1	5.91567	-1.10898	SeuratProject	2843	1817	Health	SCG	0.738656	1	Non-Neuronal	0.63085	Oligo L3-6 OPALIN LRP4-AS1	0.648846	Oligo	0.63085	exclude	0.689527	GCAGCTGCAAAGACGC-1	donor0	snSeq	3	0	0	0	0	female	Glia_cells
Health_TTGACCCAGAAACACT-1	-3.02974	-5.27506	SeuratProject	2864	1915	Health	SCG	0.488827	1	Non-Neuronal	0.912847	VLMC L1-5 PDGFRA COLEC12	0.912847	VLMC	0.912847	VLMC	0.812983	TTGACCCAGAAACACT-1	donor0	snSeq	1	1	1	1	1	female	Fibroblasts
Health_CTGAATGCACCTGTCT-1	-2.97313	-5.87729	SeuratProject	2979	1876	Health	SCG	0.167842	1	Non-Neuronal	0.944677	VLMC L1-5 PDGFRA COLEC12	0.944677	VLMC	0.944677	VLMC	0.743634	CTGAATGCACCTGTCT-1	doublet	snSeq	1	1	1	1	1	unknown	Fibroblasts
Health_TACAACGAGTTGCTCA-1	4.63233	-3.34438	SeuratProject	2947	1918	Health	SCG	0.712589	1	Non-Neuronal	0.615546	VLMC L1-5 PDGFRA COLEC12	0.615546	VLMC	0.615546	VLMC	0.624614	TACAACGAGTTGCTCA-1	donor1	snSeq	3	0	0	0	0	male	Glia_cells
Health_GGTAATCTCCTTCTGG-1	-3.4667	-5.23719	SeuratProject	2865	1910	Health	SCG	0.69808	1	Non-Neuronal	0.989967	VLMC L1-5 PDGFRA COLEC12	0.989967	VLMC	0.989967	VLMC	0.790223	GGTAATCTCCTTCTGG-1	donor0	snSeq	1	1	1	1	1	female	Fibroblasts
Health_GTCATGACACCAGTAT-1	-7.8326	-2.84102	SeuratProject	2970	1995	Health	SCG	0.538721	1	Non-Neuronal	0.964937	VLMC L1-5 PDGFRA COLEC12	0.964937	VLMC	0.964937	VLMC	0.752185	GTCATGACACCAGTAT-1	unassigned	snSeq	1	1	1	1	1	unknown	Fibroblasts
Health_TTCGGTCTCACCTTAT-1	-6.86531	3.21066	SeuratProject	2926	1716	Health	SCG	0.205058	1	Non-Neuronal	0.544885	Endo L2-5 NOSTRIN SRGN	0.544885	Endo	0.544885	Endo	0.580743	TTCGGTCTCACCTTAT-1	donor0	snSeq	6	3	3	3	3	female	Smooth_muscle_cells
Health_AGGATAAGTCTAGATC-1	-2.59262	-5.2168	SeuratProject	2895	1940	Health	SCG	0.863558	1	Non-Neuronal	0.988513	VLMC L1-5 PDGFRA COLEC12	0.988513	VLMC	0.988513	VLMC	0.82604	AGGATAAGTCTAGATC-1	donor0	snSeq	1	1	1	1	1	female	Fibroblasts
Health_ACAGGGATCTGTGTGA-1	-2.83466	-5.05387	SeuratProject	2899	1991	Health	SCG	0.482925	1	Non-Neuronal	0.976804	VLMC L1-5 PDGFRA COLEC12	0.976804	VLMC	0.976804	VLMC	0.916087	ACAGGGATCTGTGTGA-1	donor0	snSeq	1	1	1	1	1	female	Fibroblasts
Health_TAGAGTCCAAGTGACG-1	6.76268	-0.353124	SeuratProject	2881	1868	Health	SCG	0.451232	1	Non-Neuronal	0.636678	Oligo L3-6 OPALIN LRP4-AS1	0.636678	Oligo	0.636678	exclude	0.812817	TAGAGTCCAAGTGACG-1	donor0	snSeq	3	0	0	0	0	female	Glia_cells
Health_TCTCCGAAGTACCCTA-1	-2.9894	2.68999	SeuratProject	2864	1993	Health	SCG	0.523743	1	Non-Neuronal	0.969046	Micro L1-6 TYROBP CD74	0.969046	Micro-PVM	0.969046	Microglia/PVM	0.965546	TCTCCGAAGTACCCTA-1	donor0	snSeq	8	5	5	5	5	female	Immune_cells
Health_ACTATGGAGTTACTCG-1	5.21245	-2.56561	SeuratProject	2884	1942	Health	SCG	0.728155	1	Non-Neuronal	0.538574	Oligo L3-6 OPALIN LRP4-AS1	0.538574	Oligo	0.538574	exclude	0.772129	ACTATGGAGTTACTCG-1	donor0	snSeq	3	0	0	0	0	female	Glia_cells
Health_ACCCAAAAGGAAAGGT-1	-1.2523	-5.18324	SeuratProject	2882	1934	Health	SCG	0.936849	1	Non-Neuronal	0.544066	VLMC L1-5 PDGFRA COLEC12	0.544066	VLMC	0.544066	VLMC	0.570623	ACCCAAAAGGAAAGGT-1	donor0	snSeq	1	0	0	0	0	female	Glia_cells
Health_GTCACTCTCTTCGGAA-1	7.01725	0.262185	SeuratProject	2887	1886	Health	SCG	0.415656	1	Non-Neuronal	0.62511	Oligo L3-6 OPALIN LRP4-AS1	0.709618	Oligo	0.62511	exclude	0.840145	GTCACTCTCTTCGGAA-1	donor0	snSeq	3	0	0	0	0	female	Glia_cells
Health_ACCTACCGTGCCTATA-1	-1.36651	10.0307	SeuratProject	2910	1870	Health	SCG	0.618557	1	Non-Neuronal	0.871888	Endo L2-5 NOSTRIN SRGN	0.871888	Endo	0.871888	Endo	0.723771	ACCTACCGTGCCTATA-1	donor0	snSeq	2	2	2	2	2	female	Endothelial_cells
Health_TAAGTCGCAACCAACT-1	-3.75181	-5.55699	SeuratProject	2929	1962	Health	SCG	0.307272	1	Non-Neuronal	0.930575	Micro L1-6 TYROBP CD74	0.930575	Micro-PVM	0.930575	Microglia/PVM	0.798767	TAAGTCGCAACCAACT-1	donor0	snSeq	1	1	1	1	1	female	Fibroblasts
Health_GAATAGAGTGGCTCTG-1	-7.15753	3.14706	SeuratProject	2947	1996	Health	SCG	0.84832	1	Non-Neuronal	0.644222	Endo L2-5 NOSTRIN SRGN	0.644222	Endo	0.644222	Endo	0.785229	GAATAGAGTGGCTCTG-1	donor0	snSeq	6	3	3	3	3	female	Smooth_muscle_cells
Health_GGAGCAAAGCTGGCCT-1	-7.11998	-2.87168	SeuratProject	2892	1928	Health	SCG	0.968188	1	Non-Neuronal	0.888586	VLMC L1-5 PDGFRA COLEC12	0.888586	VLMC	0.888586	VLMC	0.819262	GGAGCAAAGCTGGCCT-1	unassigned	snSeq	1	1	1	1	1	unknown	Fibroblasts
Health_GTCAAGTCACGGAAGT-1	5.94507	-1.41835	SeuratProject	2887	1869	Health	SCG	0.658123	1	Non-Neuronal	0.67994	Oligo L3-6 OPALIN LRP4-AS1	0.67994	Oligo	0.67994	exclude	0.90002	GTCAAGTCACGGAAGT-1	donor1	snSeq	3	0	0	0	0	male	Glia_cells
Health_TGAGACTCAACCTATG-1	-1.00865	-4.36244	SeuratProject	2916	1865	Health	SCG	0.240055	1	Non-Neuronal	0.459228	Oligo L3-6 OPALIN LRP4-AS1	0.459228	Oligo	0.459228	exclude	0.73194	TGAGACTCAACCTATG-1	doublet	snSeq	1	0	0	0	0	unknown	Glia_cells
Health_CAGTGCGGTATCACCA-1	-4.23877	-6.17447	SeuratProject	2873	1900	Health	SCG	0.487296	1	Non-Neuronal	0.962926	VLMC L1-5 PDGFRA COLEC12	0.962926	VLMC	0.962926	VLMC	0.816178	CAGTGCGGTATCACCA-1	doublet	snSeq	1	1	1	1	1	unknown	Fibroblasts
Health_CGTTCTGTCAAGTAAG-1	6.49376	0.0954644	SeuratProject	2902	1913	Health	SCG	0.551344	1	Non-Neuronal	0.603798	Oligo L3-6 OPALIN LRP4-AS1	0.62892	Oligo	0.603798	exclude	0.830078	CGTTCTGTCAAGTAAG-1	donor0	snSeq	3	0	0	0	0	female	Glia_cells
Health_AGGTGTTGTCTGTCCT-1	-0.492549	7.11505	SeuratProject	2901	1897	Health	SCG	0.689417	1	Non-Neuronal	0.661826	Endo L2-5 NOSTRIN SRGN	0.661826	Endo	0.661826	Endo	0.729231	AGGTGTTGTCTGTCCT-1	doublet	snSeq	2	2	2	2	2	unknown	Endothelial_cells
Health_AATCGACCATTACTCT-1	-3.00701	2.34756	SeuratProject	2873	1645	Health	SCG	0.382875	1	Non-Neuronal	0.950305	Micro L1-6 TYROBP CD74	0.950305	Micro-PVM	0.950305	Microglia/PVM	0.964808	AATCGACCATTACTCT-1	donor1	snSeq	8	5	5	5	5	male	Immune_cells
Health_ATAGGCTAGCGTCAGA-1	-1.28411	7.26702	SeuratProject	2930	1845	Health	SCG	0.887372	1	Non-Neuronal	0.881713	Endo L2-5 NOSTRIN SRGN	0.881713	Endo	0.881713	Endo	0.693063	ATAGGCTAGCGTCAGA-1	donor0	snSeq	2	2	2	2	2	female	Endothelial_cells
Health_GAGTTTGCACAAATGA-1	-5.48707	-2.9388	SeuratProject	2854	1754	Health	SCG	0.700771	1	Non-Neuronal	0.727152	VLMC L1-5 PDGFRA COLEC12	0.727152	VLMC	0.727152	VLMC	0.687596	GAGTTTGCACAAATGA-1	donor1	snSeq	1	1	1	1	1	male	Fibroblasts
Health_CGAGTTAGTCTTTATC-1	-5.83546	-5.02436	SeuratProject	2892	1829	Health	SCG	0.726141	1	Non-Neuronal	0.895208	VLMC L1-5 PDGFRA COLEC12	0.895208	VLMC	0.895208	VLMC	0.826671	CGAGTTAGTCTTTATC-1	donor1	snSeq	1	1	1	1	1	male	Fibroblasts
Health_ACCTGTCTCGATCCCT-1	-3.14166	2.56704	SeuratProject	2866	1944	Health	SCG	0.907188	1	Non-Neuronal	1	Micro L1-6 TYROBP CD74	1	Micro-PVM	1	Microglia/PVM	0.979966	ACCTGTCTCGATCCCT-1	donor0	snSeq	8	5	5	5	5	female	Immune_cells
Health_CTAAGTGGTACGAAAT-1	-0.785526	3.20602	SeuratProject	2912	1718	Health	SCG	0.995879	0.517661	Non-Neuronal	0.200507	Exc L3 LAMP5 CARM1P1	0.200507	L2/3 IT	0.200507	L2/3 IT	0.541374	CTAAGTGGTACGAAAT-1	donor0	snSeq	9	6	6	6	6	female	Sympathetic_neurons
Health_CTTACCGTCGTGGCTG-1	-7.41517	3.20628	SeuratProject	2931	1632	Health	SCG	0.443535	1	Non-Neuronal	0.636649	Endo L2-5 NOSTRIN SRGN	0.636649	Endo	0.636649	Endo	0.736001	CTTACCGTCGTGGCTG-1	donor1	snSeq	6	3	3	3	3	male	Smooth_muscle_cells
Health_GACCAATTCAAGCCGC-1	-0.994966	7.78237	SeuratProject	2869	1934	Health	SCG	0.801673	1	Non-Neuronal	0.83806	Endo L2-5 NOSTRIN SRGN	0.83806	Endo	0.83806	Endo	0.883697	GACCAATTCAAGCCGC-1	donor0	snSeq	2	2	2	2	2	female	Endothelial_cells
Health_AGACACTAGATTACCC-1	-4.72721	-5.56044	SeuratProject	2886	1856	Health	SCG	0.589051	1	Non-Neuronal	0.916751	VLMC L1-5 PDGFRA COLEC12	0.916751	VLMC	0.916751	VLMC	0.828885	AGACACTAGATTACCC-1	donor1	snSeq	1	1	1	1	1	male	Fibroblasts
Health_ACATCCCGTATCACGT-1	-1.096	9.01444	SeuratProject	2888	1731	Health	SCG	0.380886	1	Non-Neuronal	1	Endo L2-5 NOSTRIN SRGN	1	Endo	1	Endo	0.875381	ACATCCCGTATCACGT-1	donor1	snSeq	2	2	2	2	2	male	Endothelial_cells
Health_TCAAGCATCCCGAAAT-1	-1.42436	-4.34741	SeuratProject	2934	1864	Health	SCG	0.340832	1	Non-Neuronal	0.98381	VLMC L1-5 PDGFRA COLEC12	0.98381	VLMC	0.98381	VLMC	0.765029	TCAAGCATCCCGAAAT-1	doublet	snSeq	1	0	0	0	0	unknown	Glia_cells
Health_TGCAGGCAGCTATCCA-1	-3.02545	-5.2588	SeuratProject	2864	1960	Health	SCG	0.942737	1	Non-Neuronal	0.938228	VLMC L1-5 PDGFRA COLEC12	0.938228	VLMC	0.938228	VLMC	0.908911	TGCAGGCAGCTATCCA-1	donor0	snSeq	1	1	1	1	1	female	Fibroblasts
Health_GGCACGTTCAATCAGC-1	-2.98428	2.76321	SeuratProject	2849	1830	Health	SCG	0.561601	1	Non-Neuronal	0.951015	Micro L1-6 TYROBP CD74	0.951015	Micro-PVM	0.951015	Microglia/PVM	0.966797	GGCACGTTCAATCAGC-1	donor0	snSeq	8	5	5	5	5	female	Immune_cells
Health_TCTCACGCATCCGCGA-1	-1.17966	7.4838	SeuratProject	2904	1984	Health	SCG	0.550964	1	Non-Neuronal	0.845974	Endo L2-5 NOSTRIN SRGN	0.845974	Endo	0.845974	Endo	0.72285	TCTCACGCATCCGCGA-1	doublet	snSeq	2	2	2	2	2	unknown	Endothelial_cells
Health_GGTAACTGTGTAAATG-1	-0.706129	6.71142	SeuratProject	2913	1780	Health	SCG	0.61792	1	Non-Neuronal	0.743766	Endo L2-5 NOSTRIN SRGN	0.743766	Endo	0.743766	Endo	0.777434	GGTAACTGTGTAAATG-1	donor1	snSeq	2	2	2	2	2	male	Endothelial_cells
Health_GAGATGGCAACATCGT-1	5.03511	-2.91549	SeuratProject	2877	1787	Health	SCG	0.868961	1	Non-Neuronal	0.630317	Oligo L3-6 OPALIN LRP4-AS1	0.699282	Oligo	0.630317	exclude	0.759572	GAGATGGCAACATCGT-1	donor1	snSeq	3	0	0	0	0	male	Glia_cells
Health_TCAAGACAGCCACAAG-1	-6.86339	-2.39403	SeuratProject	2871	1891	Health	SCG	0.487635	1	Non-Neuronal	0.581458	VLMC L1-5 PDGFRA COLEC12	0.581458	VLMC	0.581458	VLMC	0.734786	TCAAGACAGCCACAAG-1	donor0	snSeq	1	1	1	1	1	female	Fibroblasts
Health_AAGATAGGTTTGGAAA-1	-4.06427	-6.12263	SeuratProject	2978	1930	Health	SCG	0.369375	1	Non-Neuronal	0.957263	VLMC L1-5 PDGFRA COLEC12	0.957263	VLMC	0.957263	VLMC	0.774023	AAGATAGGTTTGGAAA-1	donor0	snSeq	1	1	1	1	1	female	Fibroblasts
Health_TAACTTCGTTTGTTGG-1	5.39251	-2.88819	SeuratProject	2907	1799	Health	SCG	0.687994	1	Non-Neuronal	0.45947	Oligo L3-6 OPALIN LRP4-AS1	0.493099	Oligo	0.45947	exclude	0.810508	TAACTTCGTTTGTTGG-1	donor1	snSeq	3	0	0	0	0	male	Glia_cells
Health_AGAAGTAGTGTCCTAA-1	-5.62735	-5.0115	SeuratProject	2845	1845	Health	SCG	0.56239	1	Non-Neuronal	0.880628	VLMC L1-5 PDGFRA COLEC12	0.880628	VLMC	0.880628	VLMC	0.756015	AGAAGTAGTGTCCTAA-1	donor1	snSeq	1	1	1	1	1	male	Fibroblasts
Health_GAAGGACAGGCGCTCT-1	5.56574	-1.67977	SeuratProject	2891	1788	Health	SCG	0.726392	1	Non-Neuronal	0.692914	Oligo L3-6 OPALIN LRP4-AS1	0.709933	Oligo	0.692914	exclude	0.899994	GAAGGACAGGCGCTCT-1	donor1	snSeq	3	0	0	0	0	male	Glia_cells
Health_GATCAGTGTACGGGAT-1	6.70934	0.900294	SeuratProject	2898	1856	Health	SCG	0.483092	1	Non-Neuronal	0.676843	Oligo L3-6 OPALIN LRP4-AS1	0.676843	Oligo	0.676843	exclude	0.818389	GATCAGTGTACGGGAT-1	donor0	snSeq	3	0	0	0	0	female	Glia_cells
Health_TAATCTCCACGTACAT-1	-1.92814	2.90776	SeuratProject	2919	1993	Health	SCG	0.445358	1	Non-Neuronal	0.937754	Micro L1-6 TYROBP CD74	0.937754	Micro-PVM	0.937754	Microglia/PVM	0.872479	TAATCTCCACGTACAT-1	donor0	snSeq	8	0	0	0	0	female	Glia_cells
Health_AGTGACTCACAGCTGC-1	5.56426	-3.07379	SeuratProject	2910	1796	Health	SCG	0.927835	1	Non-Neuronal	0.634094	Oligo L3-6 OPALIN LRP4-AS1	0.673748	Oligo	0.634094	exclude	0.702341	AGTGACTCACAGCTGC-1	donor1	snSeq	3	0	0	0	0	male	Glia_cells
Health_GACCAATCACGGCCAT-1	-6.41238	-3.52103	SeuratProject	2867	1688	Health	SCG	0.662714	1	Non-Neuronal	0.986636	VLMC L1-5 PDGFRA COLEC12	0.986636	VLMC	0.986636	VLMC	0.69158	GACCAATCACGGCCAT-1	donor1	snSeq	1	1	1	1	1	male	Fibroblasts
Health_AGCTACATCTCATTAC-1	-0.687671	8.97549	SeuratProject	2842	1904	Health	SCG	0.774103	1	Non-Neuronal	1	Endo L2-5 NOSTRIN SRGN	1	Endo	1	Endo	0.881473	AGCTACATCTCATTAC-1	donor0	snSeq	2	2	2	2	2	female	Endothelial_cells
Health_AAGACAAGTGCAAGAC-1	-7.6091	-2.58272	SeuratProject	2876	1807	Health	SCG	0.521558	1	Non-Neuronal	0.687028	VLMC L1-5 PDGFRA COLEC12	0.687028	VLMC	0.687028	VLMC	0.541659	AAGACAAGTGCAAGAC-1	donor1	snSeq	1	1	1	1	1	male	Fibroblasts
Health_CATGGTAAGCTTTCTT-1	5.44558	-2.05246	SeuratProject	2881	1847	Health	SCG	0.694203	1	Non-Neuronal	0.457499	Oligo L3-6 OPALIN LRP4-AS1	0.457499	Oligo	0.457499	exclude	0.747108	CATGGTAAGCTTTCTT-1	donor1	snSeq	3	0	0	0	0	male	Glia_cells
Health_CAATCGACAAGTTCCA-1	7.09796	0.333455	SeuratProject	2900	1986	Health	SCG	0.37931	1	Non-Neuronal	0.498348	Oligo L3-6 OPALIN LRP4-AS1	0.498348	Oligo	0.498348	exclude	0.826966	CAATCGACAAGTTCCA-1	donor0	snSeq	3	0	0	0	0	female	Glia_cells
Health_GAGTCATTCGGCATAT-1	-3.30192	-5.46139	SeuratProject	2893	1913	Health	SCG	0.795022	1	Non-Neuronal	0.965546	VLMC L1-5 PDGFRA COLEC12	0.965546	VLMC	0.965546	VLMC	0.833315	GAGTCATTCGGCATAT-1	donor0	snSeq	1	1	1	1	1	female	Fibroblasts
Health_ACCTGAAGTCTCCCTA-1	-5.73206	-3.8979	SeuratProject	2899	1949	Health	SCG	0.551914	1	Non-Neuronal	1	VLMC L1-5 PDGFRA COLEC12	1	VLMC	1	VLMC	0.725373	ACCTGAAGTCTCCCTA-1	donor0	snSeq	1	1	1	1	1	female	Fibroblasts
Health_AAGGAATGTAGGAAAG-1	-5.43802	-4.23135	SeuratProject	2895	1943	Health	SCG	0.690846	1	Non-Neuronal	0.826398	VLMC L1-5 PDGFRA COLEC12	0.826398	VLMC	0.826398	VLMC	0.736639	AAGGAATGTAGGAAAG-1	doublet	snSeq	1	1	1	1	1	unknown	Fibroblasts
Health_AACAAAGTCACTCGAA-1	-7.11019	-2.69048	SeuratProject	2918	1800	Health	SCG	0.479781	1	Non-Neuronal	0.983687	VLMC L1-5 PDGFRA COLEC12	0.983687	VLMC	0.983687	VLMC	0.684757	AACAAAGTCACTCGAA-1	donor0	snSeq	1	1	1	1	1	female	Fibroblasts
Health_TTTGGAGTCATGGCCG-1	5.80941	-2.60854	SeuratProject	2900	1874	Health	SCG	0.275862	1	Non-Neuronal	0.691526	Oligo L3-6 OPALIN LRP4-AS1	0.70847	Oligo	0.691526	exclude	0.816909	TTTGGAGTCATGGCCG-1	donor1	snSeq	3	0	0	0	0	male	Glia_cells
Health_CATCGTCAGGACAGCT-1	-3.41263	-5.64707	SeuratProject	2875	1728	Health	SCG	0.417391	1	Non-Neuronal	0.98198	VLMC L1-5 PDGFRA COLEC12	0.98198	VLMC	0.98198	VLMC	0.783555	CATCGTCAGGACAGCT-1	donor0	snSeq	1	1	1	1	1	female	Fibroblasts
Health_AAAGAACTCTAGCCAA-1	-1.04923	9.07202	SeuratProject	2891	1798	Health	SCG	0.588032	1	Non-Neuronal	0.958565	Endo L2-5 NOSTRIN SRGN	0.958565	Endo	0.958565	Endo	0.863067	AAAGAACTCTAGCCAA-1	donor1	snSeq	2	2	2	2	2	male	Endothelial_cells
Health_TCGACGGCATCCTCAC-1	6.46521	1.02935	SeuratProject	2855	1815	Health	SCG	0.770578	1	Non-Neuronal	0.609778	Oligo L3-6 OPALIN LRP4-AS1	0.716829	Oligo	0.609778	exclude	0.774535	TCGACGGCATCCTCAC-1	donor0	snSeq	3	0	0	0	0	female	Glia_cells
Health_CGTAAGTGTGTAAACA-1	-4.93798	-5.50861	SeuratProject	2895	1816	Health	SCG	0.552677	1	Non-Neuronal	0.977089	VLMC L1-5 PDGFRA COLEC12	0.977089	VLMC	0.977089	VLMC	0.74469	CGTAAGTGTGTAAACA-1	donor1	snSeq	1	1	1	1	1	male	Fibroblasts
Health_TCCTCCCGTTGGTACT-1	4.0085	-2.39932	SeuratProject	2936	1896	Health	SCG	0.851499	1	Non-Neuronal	0.428175	Oligo L3-6 OPALIN LRP4-AS1	0.442631	Oligo	0.428175	exclude	0.672178	TCCTCCCGTTGGTACT-1	donor0	snSeq	3	0	0	0	0	female	Glia_cells
Health_TACGTCCGTACGGCAA-1	-5.88765	-4.77353	SeuratProject	2832	1811	Health	SCG	0.918079	1	Non-Neuronal	0.929667	VLMC L1-5 PDGFRA COLEC12	0.929667	VLMC	0.929667	VLMC	0.698383	TACGTCCGTACGGCAA-1	donor1	snSeq	1	1	1	1	1	male	Fibroblasts
Health_TCGTGCTGTATGGAAT-1	-0.9211	3.42927	SeuratProject	2939	1755	Health	SCG	0.374277	0.584555	Non-Neuronal	0.238918	VLMC L1-5 PDGFRA COLEC12	0.238918	VLMC	0.238918	VLMC	0.36794	TCGTGCTGTATGGAAT-1	donor0	snSeq	9	6	6	6	6	female	Sympathetic_neurons
Health_ATCGTGAGTAGTCCTA-1	-6.51981	-3.22905	SeuratProject	2890	1926	Health	SCG	0.622837	1	Non-Neuronal	0.835273	VLMC L1-5 PDGFRA COLEC12	0.835273	VLMC	0.835273	VLMC	0.692575	ATCGTGAGTAGTCCTA-1	donor0	snSeq	1	1	1	1	1	female	Fibroblasts
Health_GAAGAATTCACCCTCA-1	-6.54436	-3.67683	SeuratProject	2956	1943	Health	SCG	0.575101	1	Non-Neuronal	0.889104	VLMC L1-5 PDGFRA COLEC12	0.889104	VLMC	0.889104	VLMC	0.775164	GAAGAATTCACCCTCA-1	donor0	snSeq	1	1	1	1	1	female	Fibroblasts
Health_CCGGTAGAGGGATCTG-1	-4.32469	-5.46112	SeuratProject	2856	1805	Health	SCG	0.805322	1	Non-Neuronal	0.86322	VLMC L1-5 PDGFRA COLEC12	0.86322	VLMC	0.86322	VLMC	0.834815	CCGGTAGAGGGATCTG-1	donor1	snSeq	1	1	1	1	1	male	Fibroblasts
Health_GAAGAATTCGCATTAG-1	4.19083	-4.37664	SeuratProject	2873	1948	Health	SCG	0.800557	1	Non-Neuronal	0.418499	VLMC L1-5 PDGFRA COLEC12	0.419581	Oligo	0.418499	VLMC	0.749252	GAAGAATTCGCATTAG-1	donor0	snSeq	3	0	0	0	0	female	Glia_cells
Health_CATACTTAGACAGCGT-1	-4.07293	-6.05077	SeuratProject	2851	1915	Health	SCG	0.982112	1	Non-Neuronal	0.978606	VLMC L1-5 PDGFRA COLEC12	0.978606	VLMC	0.978606	VLMC	0.804341	CATACTTAGACAGCGT-1	doublet	snSeq	1	1	1	1	1	unknown	Fibroblasts
Health_TGTTCATCACTTGAAC-1	5.93428	-1.44401	SeuratProject	2869	1766	Health	SCG	0.348554	1	Non-Neuronal	0.579184	Oligo L3-6 OPALIN LRP4-AS1	0.611891	Oligo	0.579184	exclude	0.79943	TGTTCATCACTTGAAC-1	donor1	snSeq	3	0	0	0	0	male	Glia_cells
Health_ACCTGTCAGGGAGAAT-1	4.75578	-3.16379	SeuratProject	2843	1632	Health	SCG	0.703482	1	Non-Neuronal	0.655409	Oligo L3-6 OPALIN LRP4-AS1	0.671988	Oligo	0.655409	exclude	0.770036	ACCTGTCAGGGAGAAT-1	donor1	snSeq	3	0	0	0	0	male	Glia_cells
Health_TTCTGTAGTATGGTAA-1	6.468	-1.55049	SeuratProject	2898	1754	Health	SCG	0.414079	1	Non-Neuronal	0.581007	Oligo L3-6 OPALIN LRP4-AS1	0.581007	Oligo	0.581007	exclude	0.730599	TTCTGTAGTATGGTAA-1	donor1	snSeq	3	0	0	0	0	male	Glia_cells
Health_TCGCACTTCAATCCGA-1	-7.05644	3.29311	SeuratProject	2870	1766	Health	SCG	0.522648	1	Non-Neuronal	0.522954	VLMC L1-5 PDGFRA COLEC12	0.522954	VLMC	0.522954	VLMC	0.46137	TCGCACTTCAATCCGA-1	donor0	snSeq	6	3	3	3	3	female	Smooth_muscle_cells
Health_TTTCCTCTCCCAGCGA-1	6.14891	-0.909193	SeuratProject	2935	1893	Health	SCG	0.715503	1	Non-Neuronal	0.670544	Oligo L3-6 OPALIN LRP4-AS1	0.670544	Oligo	0.670544	exclude	0.880141	TTTCCTCTCCCAGCGA-1	donor1	snSeq	3	0	0	0	0	male	Glia_cells
Health_GAGATGGTCCATCTAT-1	-6.62569	-3.50803	SeuratProject	2839	1828	Health	SCG	0.38746	1	Non-Neuronal	0.845426	VLMC L1-5 PDGFRA COLEC12	0.845426	VLMC	0.845426	VLMC	0.730685	GAGATGGTCCATCTAT-1	donor1	snSeq	1	1	1	1	1	male	Fibroblasts
Health_GTGATGTGTAGAATAC-1	-6.63732	-3.18048	SeuratProject	2857	1768	Health	SCG	0.770039	1	Non-Neuronal	0.926274	VLMC L1-5 PDGFRA COLEC12	0.926274	VLMC	0.926274	VLMC	0.715966	GTGATGTGTAGAATAC-1	donor1	snSeq	1	1	1	1	1	male	Fibroblasts
Health_AGAGAATCACTACCCT-1	6.38511	-0.461716	SeuratProject	2872	1925	Health	SCG	0.800836	1	Non-Neuronal	0.654261	VLMC L1-5 PDGFRA COLEC12	0.654261	VLMC	0.654261	VLMC	0.616271	AGAGAATCACTACCCT-1	donor0	snSeq	3	0	0	0	0	female	Glia_cells
Health_CTCACTGGTCTTGGTA-1	-5.82699	-5.25622	SeuratProject	2841	1773	Health	SCG	0.31679	1	Non-Neuronal	0.937969	VLMC L1-5 PDGFRA COLEC12	0.937969	VLMC	0.937969	VLMC	0.667346	CTCACTGGTCTTGGTA-1	donor1	snSeq	1	1	1	1	1	male	Fibroblasts
Health_TTCTTCCTCTTCCGTG-1	5.64198	-3.22068	SeuratProject	2877	1765	Health	SCG	0.729927	1	Non-Neuronal	0.647791	Oligo L3-6 OPALIN LRP4-AS1	0.69245	Oligo	0.647791	exclude	0.836003	TTCTTCCTCTTCCGTG-1	donor1	snSeq	3	0	0	0	0	male	Glia_cells
Health_AACCATGAGGCATGGT-1	6.70971	-1.26787	SeuratProject	2895	1839	Health	SCG	0.829016	1	Non-Neuronal	0.744843	Oligo L3-6 OPALIN LRP4-AS1	0.784916	Oligo	0.744843	exclude	0.76908	AACCATGAGGCATGGT-1	donor0	snSeq	3	0	0	0	0	female	Glia_cells
Health_TCGGATAGTGGCAGAT-1	-1.45735	10.3089	SeuratProject	2815	1957	Health	SCG	0.674956	1	Non-Neuronal	0.961708	Endo L2-5 NOSTRIN SRGN	0.961708	Endo	0.961708	Endo	0.842957	TCGGATAGTGGCAGAT-1	donor0	snSeq	2	2	2	2	2	female	Endothelial_cells
Health_GATTCTTGTTCGGGTC-1	-5.69792	-3.92008	SeuratProject	2872	1868	Health	SCG	0.208914	1	Non-Neuronal	0.914067	VLMC L1-5 PDGFRA COLEC12	0.914067	VLMC	0.914067	VLMC	0.77677	GATTCTTGTTCGGGTC-1	donor1	snSeq	1	1	1	1	1	male	Fibroblasts
Health_GCTGCAGTCTCGTGAA-1	6.87836	0.413271	SeuratProject	2863	1887	Health	SCG	0.733496	1	Non-Neuronal	0.704591	Oligo L3-6 OPALIN LRP4-AS1	0.722296	Oligo	0.704591	exclude	0.895281	GCTGCAGTCTCGTGAA-1	donor0	snSeq	3	0	0	0	0	female	Glia_cells
Health_CTCCTTTAGGTCACTT-1	-0.83228	8.00328	SeuratProject	2885	1994	Health	SCG	0.901213	1	Non-Neuronal	0.935821	Endo L2-5 NOSTRIN SRGN	0.935821	Endo	0.935821	Endo	0.894084	CTCCTTTAGGTCACTT-1	donor0	snSeq	2	2	2	2	2	female	Endothelial_cells
Health_AGAACCTTCAGACCGC-1	-2.96852	-5.01013	SeuratProject	2823	1821	Health	SCG	0.602196	1	Non-Neuronal	0.960425	VLMC L1-5 PDGFRA COLEC12	0.960425	VLMC	0.960425	VLMC	0.835558	AGAACCTTCAGACCGC-1	donor0	snSeq	1	1	1	1	1	female	Fibroblasts
Health_AGACCATCAACTGTGT-1	-2.93104	-5.02249	SeuratProject	2855	1875	Health	SCG	0.490368	1	Non-Neuronal	1	VLMC L1-5 PDGFRA COLEC12	1	VLMC	1	VLMC	0.844543	AGACCATCAACTGTGT-1	donor0	snSeq	1	1	1	1	1	female	Fibroblasts
Health_TCTATCACACTGCGAC-1	7.43067	-0.358964	SeuratProject	2861	1836	Health	SCG	0.524292	1	Non-Neuronal	0.718361	Oligo L3-6 OPALIN LRP4-AS1	0.740318	Oligo	0.718361	exclude	0.838688	TCTATCACACTGCGAC-1	donor0	snSeq	3	0	0	0	0	female	Glia_cells
Health_TTTCATGTCTGTTGGA-1	4.10318	-3.32647	SeuratProject	2896	1706	Health	SCG	0.828729	1	Non-Neuronal	0.770107	VLMC L1-5 PDGFRA COLEC12	0.770107	VLMC	0.770107	VLMC	0.603723	TTTCATGTCTGTTGGA-1	donor1	snSeq	3	0	0	0	0	male	Glia_cells
Health_GACTCAATCCACACAA-1	5.96876	-1.87938	SeuratProject	2864	1777	Health	SCG	0.418994	1	Non-Neuronal	0.518384	Oligo L3-6 OPALIN LRP4-AS1	0.518384	Oligo	0.518384	exclude	0.795347	GACTCAATCCACACAA-1	donor1	snSeq	3	0	0	0	0	male	Glia_cells
Health_GTCTTTACAGCTTTCC-1	-0.947233	-4.42538	SeuratProject	2921	1942	Health	SCG	0.273879	1	Non-Neuronal	0.906806	VLMC L1-5 PDGFRA COLEC12	0.906806	VLMC	0.906806	VLMC	0.780721	GTCTTTACAGCTTTCC-1	doublet	snSeq	1	0	0	0	0	unknown	Glia_cells
Health_CTCCAACCACTTCTCG-1	4.75137	-3.4389	SeuratProject	2866	1477	Health	SCG	0.453594	1	Non-Neuronal	0.61536	Oligo L3-6 OPALIN LRP4-AS1	0.632708	Oligo	0.61536	exclude	0.561039	CTCCAACCACTTCTCG-1	donor1	snSeq	3	0	0	0	0	male	Glia_cells
Health_CATACCCTCGCGGTAC-1	-2.96809	2.62971	SeuratProject	2754	1974	Health	SCG	0.726216	1	Non-Neuronal	0.946332	Micro L1-6 TYROBP CD74	0.946332	Micro-PVM	0.946332	Microglia/PVM	0.954263	CATACCCTCGCGGTAC-1	donor0	snSeq	8	5	5	5	5	female	Immune_cells
Health_AACAACCTCCTTATCA-1	6.93338	0.0735665	SeuratProject	2880	1845	Health	SCG	0.694444	1	Non-Neuronal	0.611407	VLMC L1-5 PDGFRA COLEC12	0.611407	VLMC	0.611407	VLMC	0.534788	AACAACCTCCTTATCA-1	donor0	snSeq	3	0	0	0	0	female	Glia_cells
Health_GAATAGACACCGGTCA-1	-0.733722	3.63297	SeuratProject	2936	1821	Health	SCG	0.1703	0.968916	Non-Neuronal	0.559527	VLMC L1-5 PDGFRA COLEC12	0.559527	VLMC	0.559527	VLMC	0.748697	GAATAGACACCGGTCA-1	donor0	snSeq	9	6	6	6	6	female	Sympathetic_neurons
Health_CCTCTCCGTCGTCAGC-1	-1.3137	7.29829	SeuratProject	2833	1892	Health	SCG	0.917755	1	Non-Neuronal	0.961504	Endo L2-5 NOSTRIN SRGN	0.961504	Endo	0.961504	Endo	0.860331	CCTCTCCGTCGTCAGC-1	donor0	snSeq	2	2	2	2	2	female	Endothelial_cells
Health_ATTCATCTCGACGCTG-1	-6.63367	-2.71274	SeuratProject	2886	1817	Health	SCG	0.796951	1	Non-Neuronal	0.853285	VLMC L1-5 PDGFRA COLEC12	0.853285	VLMC	0.853285	VLMC	0.729264	ATTCATCTCGACGCTG-1	donor0	snSeq	1	1	1	1	1	female	Fibroblasts
Health_GACTATGTCCCGATCT-1	-7.39651	-2.26423	SeuratProject	2878	1751	Health	SCG	0.76442	1	Non-Neuronal	0.384895	VLMC L1-5 PDGFRA COLEC12	0.384895	VLMC	0.384895	VLMC	0.774794	GACTATGTCCCGATCT-1	doublet	snSeq	1	1	1	1	1	unknown	Fibroblasts
Health_AGCGCTGTCGACATTG-1	-6.28608	-4.10835	SeuratProject	2811	1889	Health	SCG	0.747065	1	Non-Neuronal	0.952906	VLMC L1-5 PDGFRA COLEC12	0.952906	VLMC	0.952906	VLMC	0.89417	AGCGCTGTCGACATTG-1	donor1	snSeq	1	1	1	1	1	male	Fibroblasts
Health_TCTATACAGTTAGAAC-1	6.67998	0.128811	SeuratProject	2845	1778	Health	SCG	0.386643	1	Non-Neuronal	0.702516	Oligo L3-6 OPALIN LRP4-AS1	0.702516	Oligo	0.702516	exclude	0.799578	TCTATACAGTTAGAAC-1	donor0	snSeq	3	0	0	0	0	female	Glia_cells
Health_CTTACCGTCACGATAC-1	-5.81704	-3.78441	SeuratProject	2822	1767	Health	SCG	0.673281	1	Non-Neuronal	0.961315	VLMC L1-5 PDGFRA COLEC12	0.961315	VLMC	0.961315	VLMC	0.822592	CTTACCGTCACGATAC-1	donor1	snSeq	1	1	1	1	1	male	Fibroblasts
Health_CATTTCATCGATTGAC-1	-0.599603	6.3765	SeuratProject	2864	1992	Health	SCG	0.942737	1	Non-Neuronal	0.560707	Endo L2-5 NOSTRIN SRGN	0.560707	Endo	0.560707	Endo	0.791546	CATTTCATCGATTGAC-1	donor0	snSeq	2	1	1	1	1	female	Fibroblasts
Health_CCACGTTGTCGTACTA-1	4.67941	-3.04472	SeuratProject	2835	1847	Health	SCG	0.776014	1	Non-Neuronal	0.630025	Oligo L3-6 OPALIN LRP4-AS1	0.704422	Oligo	0.630025	exclude	0.733015	CCACGTTGTCGTACTA-1	donor0	snSeq	3	0	0	0	0	female	Glia_cells
Health_GCAACATCAAGGCAAC-1	-7.26547	3.15433	SeuratProject	2851	1636	Health	SCG	0.806734	1	Non-Neuronal	0.52679	VLMC L1-5 PDGFRA COLEC12	0.52679	VLMC	0.52679	VLMC	0.574554	GCAACATCAAGGCAAC-1	donor0	snSeq	6	3	3	3	3	female	Smooth_muscle_cells
Health_ACAAAGATCCGGCTTT-1	6.7408	0.955071	SeuratProject	2866	1885	Health	SCG	0.244243	1	Non-Neuronal	0.58117	Oligo L3-6 OPALIN LRP4-AS1	0.604279	Oligo	0.58117	exclude	0.781664	ACAAAGATCCGGCTTT-1	donor0	snSeq	3	0	0	0	0	female	Glia_cells
Health_TGGATGTTCAATGTCG-1	6.29794	-0.911911	SeuratProject	2846	1923	Health	SCG	0.632467	1	Non-Neuronal	0.548702	Oligo L3-6 OPALIN LRP4-AS1	0.616144	Oligo	0.548702	exclude	0.888156	TGGATGTTCAATGTCG-1	donor0	snSeq	3	0	0	0	0	female	Glia_cells
Health_TTCACCGGTGCCTACG-1	-0.936984	7.74766	SeuratProject	2841	1854	Health	SCG	0.844773	1	Non-Neuronal	0.970478	Endo L2-5 NOSTRIN SRGN	0.970478	Endo	0.970478	Endo	0.843455	TTCACCGGTGCCTACG-1	donor0	snSeq	2	2	2	2	2	female	Endothelial_cells
Health_GCCAGTGCACGACGAA-1	-5.12985	-5.55499	SeuratProject	2831	1741	Health	SCG	0.635818	1	Non-Neuronal	0.957106	VLMC L1-5 PDGFRA COLEC12	0.957106	VLMC	0.957106	VLMC	0.791267	GCCAGTGCACGACGAA-1	donor1	snSeq	1	1	1	1	1	male	Fibroblasts
Health_TCCGAAAGTAGCGATG-1	-7.76161	-2.38175	SeuratProject	2816	1901	Health	SCG	0.745739	1	Non-Neuronal	0.873255	VLMC L1-5 PDGFRA COLEC12	0.873255	VLMC	0.873255	VLMC	0.728653	TCCGAAAGTAGCGATG-1	donor1	snSeq	1	1	1	1	1	male	Fibroblasts
Health_CAGGGCTGTATGAGCG-1	6.78984	0.619408	SeuratProject	2850	1890	Health	SCG	0.561404	1	Non-Neuronal	0.622937	Oligo L3-6 OPALIN LRP4-AS1	0.622937	Oligo	0.622937	exclude	0.808225	CAGGGCTGTATGAGCG-1	donor0	snSeq	3	0	0	0	0	female	Glia_cells
Health_GTCATCCCATAAGCAA-1	6.7564	0.771228	SeuratProject	2848	1878	Health	SCG	0.73736	1	Non-Neuronal	0.749191	Oligo L3-6 OPALIN LRP4-AS1	0.766025	Oligo	0.749191	exclude	0.85935	GTCATCCCATAAGCAA-1	donor0	snSeq	3	0	0	0	0	female	Glia_cells
Health_GTTACGAAGAATTGTG-1	-7.29302	-2.55175	SeuratProject	2834	1869	Health	SCG	0.952717	1	Non-Neuronal	0.88613	VLMC L1-5 PDGFRA COLEC12	0.88613	VLMC	0.88613	VLMC	0.711338	GTTACGAAGAATTGTG-1	donor1	snSeq	1	1	1	1	1	male	Fibroblasts
Health_CAGATACGTAAGATCA-1	-3.05821	-5.18179	SeuratProject	2845	1907	Health	SCG	0.913884	1	Non-Neuronal	0.910772	VLMC L1-5 PDGFRA COLEC12	0.910772	VLMC	0.910772	VLMC	0.866823	CAGATACGTAAGATCA-1	donor0	snSeq	1	1	1	1	1	female	Fibroblasts
Health_ATGGATCTCCAACTAG-1	-3.51687	-5.53079	SeuratProject	2860	1888	Health	SCG	0.664336	1	Non-Neuronal	0.960235	VLMC L1-5 PDGFRA COLEC12	0.960235	VLMC	0.960235	VLMC	0.819249	ATGGATCTCCAACTAG-1	donor0	snSeq	1	1	1	1	1	female	Fibroblasts
Health_CAAGAGGAGAGGTCAC-1	-6.79251	-2.87324	SeuratProject	2900	1881	Health	SCG	0.413793	1	Non-Neuronal	0.476649	VLMC L1-5 PDGFRA COLEC12	0.476649	VLMC	0.476649	VLMC	0.836972	CAAGAGGAGAGGTCAC-1	donor1	snSeq	1	1	1	1	1	male	Fibroblasts
Health_CAACGGCGTTCGGCTG-1	-4.95683	-5.62277	SeuratProject	2856	1862	Health	SCG	0.385154	1	Non-Neuronal	0.993364	VLMC L1-5 PDGFRA COLEC12	0.993364	VLMC	0.993364	VLMC	0.844322	CAACGGCGTTCGGCTG-1	donor1	snSeq	1	1	1	1	1	male	Fibroblasts
Health_GATGAGGCAACTTCTT-1	-7.42468	3.21199	SeuratProject	2856	1752	Health	SCG	0.560224	1	Non-Neuronal	0.618648	VLMC L1-5 PDGFRA COLEC12	0.618648	VLMC	0.618648	VLMC	0.689182	GATGAGGCAACTTCTT-1	unassigned	snSeq	6	3	3	3	3	unknown	Smooth_muscle_cells
Health_GAATAGAGTATCCCTC-1	-1.9176	2.93715	SeuratProject	2857	1922	Health	SCG	0.700035	1	Non-Neuronal	0.92295	Micro L1-6 TYROBP CD74	0.92295	Micro-PVM	0.92295	Microglia/PVM	0.830267	GAATAGAGTATCCCTC-1	donor1	snSeq	8	0	0	0	0	male	Glia_cells
Health_TTGATGGCATAGATGA-1	-0.848983	3.36287	SeuratProject	2869	1632	Health	SCG	0.557686	0.50261	Glutamatergic	0.252807	VLMC L1-5 PDGFRA COLEC12	0.252807	VLMC	0.252807	VLMC	0.388927	TTGATGGCATAGATGA-1	donor1	snSeq	9	6	6	6	6	male	Sympathetic_neurons
Health_GTTATGGAGGATACCG-1	-5.25501	-4.57444	SeuratProject	2872	1870	Health	SCG	0.731198	1	Non-Neuronal	0.883221	VLMC L1-5 PDGFRA COLEC12	0.883221	VLMC	0.883221	VLMC	0.760601	GTTATGGAGGATACCG-1	donor0	snSeq	1	1	1	1	1	female	Fibroblasts
Health_TCCTCGATCAAATAGG-1	-3.144	-5.48958	SeuratProject	2815	1829	Health	SCG	0.817052	1	Non-Neuronal	0.989439	VLMC L1-5 PDGFRA COLEC12	0.989439	VLMC	0.989439	VLMC	0.878884	TCCTCGATCAAATAGG-1	donor0	snSeq	1	1	1	1	1	female	Fibroblasts
Health_CTGTGAATCTCGTTTA-1	-1.47965	-5.41887	SeuratProject	2853	1951	Health	SCG	0.736067	1	Non-Neuronal	0.929265	VLMC L1-5 PDGFRA COLEC12	0.929265	VLMC	0.929265	VLMC	0.789085	CTGTGAATCTCGTTTA-1	donor0	snSeq	1	1	1	1	1	female	Fibroblasts
Health_ACTTAGGTCCTGATAG-1	-3.08052	-5.01407	SeuratProject	2813	1863	Health	SCG	0.497689	1	Non-Neuronal	0.905968	VLMC L1-5 PDGFRA COLEC12	0.905968	VLMC	0.905968	VLMC	0.805422	ACTTAGGTCCTGATAG-1	donor0	snSeq	1	1	1	1	1	female	Fibroblasts
Health_CCTCCTCGTCATGGCC-1	-4.10633	-5.8983	SeuratProject	2878	1782	Health	SCG	0.243224	1	Non-Neuronal	0.988855	VLMC L1-5 PDGFRA COLEC12	0.988855	VLMC	0.988855	VLMC	0.761855	CCTCCTCGTCATGGCC-1	donor1	snSeq	1	1	1	1	1	male	Fibroblasts
Health_CCAATGAAGGAATGTT-1	-1.41615	10.5652	SeuratProject	2885	1989	Health	SCG	0.17331	1	Non-Neuronal	0.572755	Micro L1-6 TYROBP CD74	0.572755	Micro-PVM	0.572755	Microglia/PVM	0.778219	CCAATGAAGGAATGTT-1	donor0	snSeq	2	2	2	2	2	female	Endothelial_cells
Health_AGGTGTTTCTAGCAAC-1	6.23947	-0.400877	SeuratProject	2822	1911	Health	SCG	0.708717	1	Non-Neuronal	0.393923	Oligo L3-6 OPALIN LRP4-AS1	0.393923	Oligo	0.393923	exclude	0.761895	AGGTGTTTCTAGCAAC-1	donor0	snSeq	3	0	0	0	0	female	Glia_cells
Health_TAGATCGAGTAGTCCT-1	0.0963504	8.38684	SeuratProject	2866	1930	Health	SCG	0.593161	1	Non-Neuronal	0.538342	Endo L2-5 NOSTRIN SRGN	0.538342	Endo	0.538342	Endo	0.703993	TAGATCGAGTAGTCCT-1	doublet	snSeq	2	2	2	2	2	unknown	Endothelial_cells
Health_CTCATTATCTACGGGC-1	-6.62393	-2.57525	SeuratProject	2885	1771	Health	SCG	0.762565	1	Non-Neuronal	0.871105	VLMC L1-5 PDGFRA COLEC12	0.871105	VLMC	0.871105	VLMC	0.662653	CTCATTATCTACGGGC-1	donor0	snSeq	1	1	1	1	1	female	Fibroblasts
Health_TCTATACTCCAGTACA-1	-5.08685	-4.31056	SeuratProject	2849	1925	Health	SCG	0.982801	1	Non-Neuronal	0.972568	VLMC L1-5 PDGFRA COLEC12	0.972568	VLMC	0.972568	VLMC	0.795643	TCTATACTCCAGTACA-1	donor0	snSeq	1	1	1	1	1	female	Fibroblasts
Health_CCCATTGCACTACCGG-1	-7.7966	-2.57495	SeuratProject	2849	1839	Health	SCG	0.596701	1	Non-Neuronal	0.818419	VLMC L1-5 PDGFRA COLEC12	0.818419	VLMC	0.818419	VLMC	0.703445	CCCATTGCACTACCGG-1	doublet	snSeq	1	1	1	1	1	unknown	Fibroblasts
Health_TCACATTTCCGACGGT-1	-0.847824	7.36529	SeuratProject	2871	1971	Health	SCG	0.31348	1	Non-Neuronal	0.594428	Endo L2-5 NOSTRIN SRGN	0.594428	Endo	0.594428	Endo	0.732476	TCACATTTCCGACGGT-1	donor1	snSeq	2	2	2	2	2	male	Endothelial_cells
Health_TACTTACTCCGATAAC-1	-1.50733	7.03097	SeuratProject	2872	1968	Health	SCG	0.696379	1	Non-Neuronal	0.830503	Endo L2-5 NOSTRIN SRGN	0.830503	Endo	0.830503	Endo	0.748996	TACTTACTCCGATAAC-1	donor0	snSeq	2	2	2	2	2	female	Endothelial_cells
Health_AATGACCGTGTCTTAG-1	-1.06726	9.42047	SeuratProject	2847	1780	Health	SCG	0.52687	1	Non-Neuronal	0.98863	Endo L2-5 NOSTRIN SRGN	0.98863	Endo	0.98863	Endo	0.949503	AATGACCGTGTCTTAG-1	donor1	snSeq	2	2	2	2	2	male	Endothelial_cells
Health_GAAGGGTCACTGGAAG-1	-4.67703	-5.48101	SeuratProject	2828	1791	Health	SCG	0.353607	1	Non-Neuronal	0.959377	VLMC L1-5 PDGFRA COLEC12	0.959377	VLMC	0.959377	VLMC	0.741084	GAAGGGTCACTGGAAG-1	donor1	snSeq	1	1	1	1	1	male	Fibroblasts
Health_GACGTTACAGCAAGAC-1	-5.52833	-2.92837	SeuratProject	2832	1673	Health	SCG	0.564972	1	Non-Neuronal	0.951045	VLMC L1-5 PDGFRA COLEC12	0.951045	VLMC	0.951045	VLMC	0.746443	GACGTTACAGCAAGAC-1	unassigned	snSeq	1	1	1	1	1	unknown	Fibroblasts
Health_TGGAACTCACTACACA-1	-6.58832	-2.8022	SeuratProject	2868	1947	Health	SCG	0.627615	1	Non-Neuronal	0.934526	VLMC L1-5 PDGFRA COLEC12	0.934526	VLMC	0.934526	VLMC	0.634821	TGGAACTCACTACACA-1	donor0	snSeq	1	1	1	1	1	female	Fibroblasts
Health_CACATGATCATGTCTT-1	-4.81552	-4.81984	SeuratProject	2857	1876	Health	SCG	0.490025	1	Non-Neuronal	0.967364	VLMC L1-5 PDGFRA COLEC12	0.967364	VLMC	0.967364	VLMC	0.764727	CACATGATCATGTCTT-1	donor0	snSeq	1	1	1	1	1	female	Fibroblasts
Health_GAGGGTAGTCATGACT-1	6.31737	-2.37328	SeuratProject	2865	1870	Health	SCG	0.34904	1	Non-Neuronal	0.52375	Oligo L3-6 OPALIN LRP4-AS1	0.53942	Oligo	0.52375	exclude	0.727365	GAGGGTAGTCATGACT-1	donor1	snSeq	3	0	0	0	0	male	Glia_cells
Health_AGTGCCGAGGTTAGTA-1	-7.61012	-2.54903	SeuratProject	2812	1765	Health	SCG	0.320057	1	Non-Neuronal	0.804253	VLMC L1-5 PDGFRA COLEC12	0.804253	VLMC	0.804253	VLMC	0.587309	AGTGCCGAGGTTAGTA-1	donor1	snSeq	1	1	1	1	1	male	Fibroblasts
Health_TGATGGTGTTGCAACT-1	6.29484	-1.34554	SeuratProject	2827	1717	Health	SCG	0.424478	1	Non-Neuronal	0.491866	VLMC L1-5 PDGFRA COLEC12	0.491866	VLMC	0.491866	VLMC	0.834837	TGATGGTGTTGCAACT-1	donor1	snSeq	3	0	0	0	0	male	Glia_cells
Health_TACGCTCCAACAGCTT-1	-6.4351	-2.72302	SeuratProject	2909	1946	Health	SCG	0.721898	1	Non-Neuronal	0.861108	VLMC L1-5 PDGFRA COLEC12	0.861108	VLMC	0.861108	VLMC	0.722466	TACGCTCCAACAGCTT-1	donor0	snSeq	1	1	1	1	1	female	Fibroblasts
Health_CAATGACTCTTAGCAG-1	5.19832	-2.90914	SeuratProject	2837	1710	Health	SCG	0.845964	1	Non-Neuronal	0.438767	VLMC L1-5 PDGFRA COLEC12	0.457669	Oligo	0.438767	VLMC	0.712021	CAATGACTCTTAGCAG-1	donor1	snSeq	3	0	0	0	0	male	Glia_cells
Health_TATTGCTGTATCCCAA-1	-3.12786	-5.03557	SeuratProject	2828	1937	Health	SCG	0.671853	1	Non-Neuronal	1	VLMC L1-5 PDGFRA COLEC12	1	VLMC	1	VLMC	0.812647	TATTGCTGTATCCCAA-1	donor0	snSeq	1	1	1	1	1	female	Fibroblasts
Health_TGGGCGTAGTCAGCCC-1	-0.894453	6.64196	SeuratProject	2784	1709	Health	SCG	0.646552	1	Non-Neuronal	0.543682	Endo L2-5 NOSTRIN SRGN	0.543682	Endo	0.543682	Endo	0.563483	TGGGCGTAGTCAGCCC-1	unassigned	snSeq	2	2	2	2	2	unknown	Endothelial_cells
Health_GGCAGTCCATCTTTCA-1	5.44209	-3.59499	SeuratProject	2835	1720	Health	SCG	0.740741	1	Non-Neuronal	0.508234	Oligo L3-6 OPALIN LRP4-AS1	0.523718	Oligo	0.508234	exclude	0.709641	GGCAGTCCATCTTTCA-1	donor1	snSeq	3	0	0	0	0	male	Glia_cells
Health_ACAACCACATGAAGGC-1	3.26019	-6.54556	SeuratProject	2836	1832	Health	SCG	0.669958	1	Non-Neuronal	0.470296	Oligo L3-6 OPALIN LRP4-AS1	0.555579	Oligo	0.470296	exclude	0.777843	ACAACCACATGAAGGC-1	donor0	snSeq	7	4	4	4	4	female	Glia_cells_2
Health_GACATCACAACTAGAA-1	-1.00248	8.15299	SeuratProject	2801	1864	Health	SCG	0.749732	1	Non-Neuronal	0.966542	Endo L2-5 NOSTRIN SRGN	0.966542	Endo	0.966542	Endo	0.853955	GACATCACAACTAGAA-1	donor0	snSeq	2	2	2	2	2	female	Endothelial_cells
Health_TTCTTCCCAGCTCATA-1	-0.764873	7.74948	SeuratProject	2834	1810	Health	SCG	0.988003	1	Non-Neuronal	1	Endo L2-5 NOSTRIN SRGN	1	Endo	1	Endo	0.775783	TTCTTCCCAGCTCATA-1	donor0	snSeq	2	2	2	2	2	female	Endothelial_cells
Health_GGAGGTAGTTAAGACA-1	-4.79835	-5.66683	SeuratProject	2861	1753	Health	SCG	0.454387	1	Non-Neuronal	0.990233	VLMC L1-5 PDGFRA COLEC12	0.990233	VLMC	0.990233	VLMC	0.832422	GGAGGTAGTTAAGACA-1	donor1	snSeq	1	1	1	1	1	male	Fibroblasts
Health_CGAAGGACAACCGTGC-1	-6.94298	3.19133	SeuratProject	2835	1748	Health	SCG	0.846561	1	Non-Neuronal	0.554581	Endo L2-5 NOSTRIN SRGN	0.554581	Endo	0.554581	Endo	0.455714	CGAAGGACAACCGTGC-1	donor0	snSeq	6	3	3	3	3	female	Smooth_muscle_cells
Health_TTACCGCGTGCATGTT-1	5.61989	-0.949795	SeuratProject	2892	1909	Health	SCG	0.829876	1	Non-Neuronal	0.701059	Oligo L3-6 OPALIN LRP4-AS1	0.719426	Oligo	0.701059	exclude	0.939661	TTACCGCGTGCATGTT-1	donor1	snSeq	3	0	0	0	0	male	Glia_cells
Health_CGAGGCTGTGCCGAAA-1	-1.20243	7.0525	SeuratProject	2865	1620	Health	SCG	0.244328	1	Non-Neuronal	0.993328	Endo L2-5 NOSTRIN SRGN	0.993328	Endo	0.993328	Endo	0.755711	CGAGGCTGTGCCGAAA-1	donor1	snSeq	2	2	2	2	2	male	Endothelial_cells
Health_AGACCCGGTTTAGACC-1	5.74158	-2.3951	SeuratProject	2801	1707	Health	SCG	0.571225	1	Non-Neuronal	0.556075	Oligo L3-6 OPALIN LRP4-AS1	0.598307	Oligo	0.556075	exclude	0.710177	AGACCCGGTTTAGACC-1	donor1	snSeq	3	0	0	0	0	male	Glia_cells
Health_GATGACTTCCTTATCA-1	-7.73391	-2.48329	SeuratProject	2863	1814	Health	SCG	0.523926	1	Non-Neuronal	0.912839	VLMC L1-5 PDGFRA COLEC12	0.912839	VLMC	0.912839	VLMC	0.731707	GATGACTTCCTTATCA-1	donor1	snSeq	1	1	1	1	1	male	Fibroblasts
Health_CCGTTCACACGGTAGA-1	-7.2176	3.30544	SeuratProject	2843	1861	Health	SCG	0.492438	1	Non-Neuronal	0.795889	VLMC L1-5 PDGFRA COLEC12	0.795889	VLMC	0.795889	VLMC	0.726896	CCGTTCACACGGTAGA-1	donor0	snSeq	6	3	3	3	3	female	Smooth_muscle_cells
Health_CAGCCAGGTTGCTCCT-1	-6.68969	-2.36539	SeuratProject	2853	1840	Health	SCG	0.701016	1	Non-Neuronal	0.824026	VLMC L1-5 PDGFRA COLEC12	0.824026	VLMC	0.824026	VLMC	0.591365	CAGCCAGGTTGCTCCT-1	donor0	snSeq	1	1	1	1	1	female	Fibroblasts
Health_CCAAGCGAGACATACA-1	6.18777	-1.90045	SeuratProject	2859	1641	Health	SCG	0.629591	1	Non-Neuronal	0.636648	Oligo L3-6 OPALIN LRP4-AS1	0.660142	Oligo	0.636648	exclude	0.71115	CCAAGCGAGACATACA-1	donor1	snSeq	3	0	0	0	0	male	Glia_cells
Health_GCTACCTTCCAATCTT-1	6.34861	-0.280167	SeuratProject	2807	1805	Health	SCG	0.74813	1	Non-Neuronal	0.571832	Oligo L3-6 OPALIN LRP4-AS1	0.648822	Oligo	0.571832	exclude	0.825471	GCTACCTTCCAATCTT-1	donor0	snSeq	3	0	0	0	0	female	Glia_cells
Health_ACTGCAATCGTGGGTC-1	5.6849	-3.70631	SeuratProject	2814	1719	Health	SCG	0.355366	1	Non-Neuronal	0.466316	VLMC L1-5 PDGFRA COLEC12	0.466316	VLMC	0.466316	VLMC	0.543782	ACTGCAATCGTGGGTC-1	donor0	snSeq	3	0	0	0	0	female	Glia_cells
Health_TTACGTTTCCACCTGT-1	-0.920407	6.45875	SeuratProject	2875	1903	Health	SCG	0.973913	1	Non-Neuronal	0.671903	VLMC L1-5 PDGFRA COLEC12	0.671903	VLMC	0.671903	VLMC	0.76082	TTACGTTTCCACCTGT-1	doublet	snSeq	2	1	1	1	1	unknown	Fibroblasts
Health_TCCACGTTCATTGTGG-1	4.08209	-3.46331	SeuratProject	2758	1626	Health	SCG	0.616389	1	Non-Neuronal	0.612505	Oligo L3-6 OPALIN LRP4-AS1	0.62724	Oligo	0.612505	exclude	0.642948	TCCACGTTCATTGTGG-1	donor0	snSeq	3	0	0	0	0	female	Glia_cells
Health_CTCATTAGTGTTCCTC-1	-0.641614	6.50263	SeuratProject	2858	1922	Health	SCG	0.559832	1	Non-Neuronal	0.509677	VLMC L1-5 PDGFRA COLEC12	0.509677	VLMC	0.509677	VLMC	0.739015	CTCATTAGTGTTCCTC-1	donor0	snSeq	2	2	2	2	2	female	Endothelial_cells
Health_TCTAACTGTTTACGTG-1	-1.66378	-5.35546	SeuratProject	2832	1972	Health	SCG	0.635593	1	Non-Neuronal	0.935428	VLMC L1-5 PDGFRA COLEC12	0.935428	VLMC	0.935428	VLMC	0.798182	TCTAACTGTTTACGTG-1	donor0	snSeq	1	0	0	0	0	female	Glia_cells
Health_TTGGTTTAGTCACGAG-1	-7.2518	3.37684	SeuratProject	2829	1682	Health	SCG	0.671615	1	Non-Neuronal	0.667765	VLMC L1-5 PDGFRA COLEC12	0.667765	VLMC	0.667765	VLMC	0.540184	TTGGTTTAGTCACGAG-1	donor0	snSeq	6	3	3	3	3	female	Smooth_muscle_cells
Health_TAGACTGCATCGCTAA-1	-2.98535	-4.83895	SeuratProject	2819	1803	Health	SCG	0.673998	1	Non-Neuronal	0.969904	VLMC L1-5 PDGFRA COLEC12	0.969904	VLMC	0.969904	VLMC	0.815081	TAGACTGCATCGCTAA-1	donor0	snSeq	1	1	1	1	1	female	Fibroblasts
Health_GAATAGACACCTGCAG-1	4.5461	-3.56089	SeuratProject	2767	1707	Health	SCG	0.433683	1	Non-Neuronal	0.485271	Oligo L3-6 OPALIN LRP4-AS1	0.510169	Oligo	0.485271	exclude	0.675079	GAATAGACACCTGCAG-1	donor1	snSeq	3	0	0	0	0	male	Glia_cells
Health_GGACGTCAGGCAGCTA-1	-1.74775	-5.28867	SeuratProject	2873	1914	Health	SCG	0.870171	1	Non-Neuronal	0.962247	VLMC L1-5 PDGFRA COLEC12	0.962247	VLMC	0.962247	VLMC	0.81263	GGACGTCAGGCAGCTA-1	doublet	snSeq	1	0	0	0	0	unknown	Glia_cells
Health_ACATCCCCAAGCTGTT-1	-6.44668	-2.41149	SeuratProject	2851	1835	Health	SCG	0.596282	1	Non-Neuronal	0.801494	VLMC L1-5 PDGFRA COLEC12	0.801494	VLMC	0.801494	VLMC	0.667199	ACATCCCCAAGCTGTT-1	donor0	snSeq	1	1	1	1	1	female	Fibroblasts
Health_TAGGAGGAGTCTGCGC-1	-3.1574	-5.23631	SeuratProject	2812	1901	Health	SCG	0.320057	1	Non-Neuronal	0.958854	VLMC L1-5 PDGFRA COLEC12	0.958854	VLMC	0.958854	VLMC	0.90589	TAGGAGGAGTCTGCGC-1	donor0	snSeq	1	1	1	1	1	female	Fibroblasts
Health_AGTTCGATCCGAGGCT-1	6.10871	-1.19467	SeuratProject	2826	1765	Health	SCG	0.566171	1	Non-Neuronal	0.667821	Oligo L3-6 OPALIN LRP4-AS1	0.683417	Oligo	0.667821	exclude	0.795885	AGTTCGATCCGAGGCT-1	donor1	snSeq	3	0	0	0	0	male	Glia_cells
Health_GTGGTTAGTTTCACAG-1	5.23638	-2.92635	SeuratProject	2820	1842	Health	SCG	0.70922	1	Non-Neuronal	0.435935	Oligo L3-6 OPALIN LRP4-AS1	0.447977	Oligo	0.435935	exclude	0.759024	GTGGTTAGTTTCACAG-1	donor0	snSeq	3	0	0	0	0	female	Glia_cells
Health_AGACAAAAGCTACTGT-1	7.29955	-0.771494	SeuratProject	2824	1760	Health	SCG	0.354108	1	Non-Neuronal	0.704347	Oligo L3-6 OPALIN LRP4-AS1	0.75389	Oligo	0.704347	exclude	0.909628	AGACAAAAGCTACTGT-1	donor1	snSeq	3	0	0	0	0	male	Glia_cells
Health_TCAGCCTCATGGCTAT-1	4.35783	-3.63952	SeuratProject	2831	1770	Health	SCG	0.635818	1	Non-Neuronal	0.873013	VLMC L1-5 PDGFRA COLEC12	0.873013	VLMC	0.873013	VLMC	0.731392	TCAGCCTCATGGCTAT-1	donor1	snSeq	3	0	0	0	0	male	Glia_cells
Health_AACAAGACAGTAACGG-1	-3.64998	-5.82097	SeuratProject	2787	1825	Health	SCG	0.322928	1	Non-Neuronal	0.986626	VLMC L1-5 PDGFRA COLEC12	0.986626	VLMC	0.986626	VLMC	0.845262	AACAAGACAGTAACGG-1	donor0	snSeq	1	1	1	1	1	female	Fibroblasts
Health_GTGAGTTTCATCCTGC-1	-2.90588	-5.1265	SeuratProject	2797	1846	Health	SCG	0.607794	1	Non-Neuronal	0.935303	VLMC L1-5 PDGFRA COLEC12	0.935303	VLMC	0.935303	VLMC	0.794749	GTGAGTTTCATCCTGC-1	donor0	snSeq	1	1	1	1	1	female	Fibroblasts
Health_TCAGGGCCAAACACGG-1	-7.01363	3.27929	SeuratProject	2796	1650	Health	SCG	0.572246	1	Non-Neuronal	0.894623	VLMC L1-5 PDGFRA COLEC12	0.894623	VLMC	0.894623	VLMC	0.490589	TCAGGGCCAAACACGG-1	donor0	snSeq	6	3	3	3	3	female	Smooth_muscle_cells
Health_ACTTTGTAGTAATCCC-1	5.42887	-2.98877	SeuratProject	2840	1738	Health	SCG	0.774648	1	Non-Neuronal	0.601645	Oligo L3-6 OPALIN LRP4-AS1	0.617815	Oligo	0.601645	exclude	0.764191	ACTTTGTAGTAATCCC-1	donor1	snSeq	3	0	0	0	0	male	Glia_cells
Health_TGACAGTGTATCATGC-1	-0.477558	-4.22901	SeuratProject	2855	1934	Health	SCG	0.420315	1	Non-Neuronal	0.941483	VLMC L1-5 PDGFRA COLEC12	0.941483	VLMC	0.941483	VLMC	0.808391	TGACAGTGTATCATGC-1	donor0	snSeq	1	0	0	0	0	female	Glia_cells
Health_TCTACCGCAATTTCGG-1	-0.621455	6.53972	SeuratProject	2806	1946	Health	SCG	0.67712	1	Non-Neuronal	0.937249	Endo L2-5 NOSTRIN SRGN	0.937249	Endo	0.937249	Endo	0.822052	TCTACCGCAATTTCGG-1	donor0	snSeq	2	2	2	2	2	female	Endothelial_cells
Health_GGAATGGCACTGCACG-1	-0.99729	-4.5762	SeuratProject	2865	1876	Health	SCG	0.8726	1	Non-Neuronal	0.910818	VLMC L1-5 PDGFRA COLEC12	0.910818	VLMC	0.910818	VLMC	0.738918	GGAATGGCACTGCACG-1	donor0	snSeq	1	0	0	0	0	female	Glia_cells
Health_GCTGCAGAGTGTTCCA-1	-0.693894	8.22821	SeuratProject	2822	1799	Health	SCG	0.566974	1	Non-Neuronal	1	Endo L2-5 NOSTRIN SRGN	1	Endo	1	Endo	0.806187	GCTGCAGAGTGTTCCA-1	donor0	snSeq	2	2	2	2	2	female	Endothelial_cells
Health_CACGTGGCACCAACAT-1	6.92163	-1.49834	SeuratProject	2862	1864	Health	SCG	0.384347	1	Non-Neuronal	0.486946	VLMC L1-5 PDGFRA COLEC12	0.486946	VLMC	0.486946	VLMC	0.598206	CACGTGGCACCAACAT-1	donor1	snSeq	3	0	0	0	0	male	Glia_cells
Health_CGTTAGATCTCAGAAC-1	-6.99609	3.26762	SeuratProject	2848	1743	Health	SCG	0.983146	1	Non-Neuronal	0.568951	Endo L2-5 NOSTRIN SRGN	0.568951	Endo	0.568951	Endo	0.580381	CGTTAGATCTCAGAAC-1	donor0	snSeq	6	3	3	3	3	female	Smooth_muscle_cells
Health_AGGAGGTGTGGACTGA-1	6.6089	1.01769	SeuratProject	2751	1892	Health	SCG	0.545256	1	Non-Neuronal	0.499215	Oligo L3-6 OPALIN LRP4-AS1	0.499215	Oligo	0.499215	exclude	0.80046	AGGAGGTGTGGACTGA-1	donor0	snSeq	3	0	0	0	0	female	Glia_cells
Health_CAATGACCAGAGTCAG-1	-5.10913	-4.20482	SeuratProject	2855	1970	Health	SCG	0.56042	1	Non-Neuronal	0.500664	Endo L2-5 NOSTRIN SRGN	0.500664	Endo	0.500664	Endo	0.770534	CAATGACCAGAGTCAG-1	donor1	snSeq	1	1	1	1	1	male	Fibroblasts
Health_TGCAGATTCTGGAGAG-1	-5.80896	-5.16809	SeuratProject	2825	1825	Health	SCG	0.318584	1	Non-Neuronal	0.90924	VLMC L1-5 PDGFRA COLEC12	0.90924	VLMC	0.90924	VLMC	0.729217	TGCAGATTCTGGAGAG-1	donor1	snSeq	1	1	1	1	1	male	Fibroblasts
Health_GACTCTCGTTGCTCCT-1	-7.18318	-2.66257	SeuratProject	2815	1752	Health	SCG	0.53286	1	Non-Neuronal	0.968255	VLMC L1-5 PDGFRA COLEC12	0.968255	VLMC	0.968255	VLMC	0.658189	GACTCTCGTTGCTCCT-1	donor0	snSeq	1	1	1	1	1	female	Fibroblasts
Health_TCACTATGTAGCTGAG-1	4.38037	-3.32136	SeuratProject	2784	1835	Health	SCG	0.646552	1	Non-Neuronal	0.643989	Oligo L3-6 OPALIN LRP4-AS1	0.713459	Oligo	0.643989	exclude	0.768195	TCACTATGTAGCTGAG-1	donor0	snSeq	3	0	0	0	0	female	Glia_cells
Health_CAGGCCATCATGGGAG-1	-0.651319	6.7612	SeuratProject	2815	1980	Health	SCG	0.674956	1	Non-Neuronal	0.810657	VLMC L1-5 PDGFRA COLEC12	0.810657	VLMC	0.810657	VLMC	0.965671	CAGGCCATCATGGGAG-1	donor0	snSeq	2	2	2	2	2	female	Endothelial_cells
Health_TGTTACTGTGTACATC-1	-1.08197	-4.51017	SeuratProject	2822	1872	Health	SCG	0.744153	1	Non-Neuronal	0.78058	VLMC L1-5 PDGFRA COLEC12	0.78058	VLMC	0.78058	VLMC	0.679919	TGTTACTGTGTACATC-1	doublet	snSeq	1	1	1	1	1	unknown	Fibroblasts
Health_GTGGAAGTCAGCACCG-1	-1.45607	-5.18913	SeuratProject	2787	1987	Health	SCG	0.753498	1	Non-Neuronal	0.940247	VLMC L1-5 PDGFRA COLEC12	0.940247	VLMC	0.940247	VLMC	0.758195	GTGGAAGTCAGCACCG-1	doublet	snSeq	1	0	0	0	0	unknown	Glia_cells
Health_TGTCAGAGTGATCATC-1	4.94999	-4.12209	SeuratProject	2812	1968	Health	SCG	0.924609	1	Non-Neuronal	0.596808	VLMC L1-5 PDGFRA COLEC12	0.596808	VLMC	0.596808	VLMC	0.614086	TGTCAGAGTGATCATC-1	donor0	snSeq	2	0	0	0	0	female	Glia_cells
Health_AGCGATTCAAAGCTAA-1	6.57133	-0.103942	SeuratProject	2786	1809	Health	SCG	0.538406	1	Non-Neuronal	0.405921	VLMC L1-5 PDGFRA COLEC12	0.405921	VLMC	0.405921	VLMC	0.789602	AGCGATTCAAAGCTAA-1	donor0	snSeq	3	0	0	0	0	female	Glia_cells
Health_GGGAGATTCGCTCTCA-1	-3.27619	-5.13082	SeuratProject	2816	1869	Health	SCG	0.53267	1	Non-Neuronal	0.986295	VLMC L1-5 PDGFRA COLEC12	0.986295	VLMC	0.986295	VLMC	0.828702	GGGAGATTCGCTCTCA-1	donor0	snSeq	1	1	1	1	1	female	Fibroblasts
Health_TCAGGTACAGCCGTTG-1	-0.83388	-4.41729	SeuratProject	2799	1923	Health	SCG	0.285816	1	Non-Neuronal	0.807161	VLMC L1-5 PDGFRA COLEC12	0.807161	VLMC	0.807161	VLMC	0.706649	TCAGGTACAGCCGTTG-1	donor0	snSeq	1	0	0	0	0	female	Glia_cells
Health_TTGGGATGTTAGAAGT-1	5.15042	-1.62174	SeuratProject	2857	1880	Health	SCG	0.980049	1	Non-Neuronal	0.477659	Oligo L3-6 OPALIN LRP4-AS1	0.477659	Oligo	0.477659	exclude	0.74126	TTGGGATGTTAGAAGT-1	donor1	snSeq	3	0	0	0	0	male	Glia_cells
Health_TTGGTTTCATGAAAGT-1	6.27277	1.09089	SeuratProject	2785	1849	Health	SCG	0.574506	1	Non-Neuronal	0.606928	Oligo L3-6 OPALIN LRP4-AS1	0.606928	Oligo	0.606928	exclude	0.864478	TTGGTTTCATGAAAGT-1	donor0	snSeq	3	0	0	0	0	female	Glia_cells
Health_ATCGGATGTGTCCGTG-1	5.5979	0.171491	SeuratProject	2766	1963	Health	SCG	0.723066	1	Non-Neuronal	0.615873	Oligo L3-6 OPALIN LRP4-AS1	0.615873	Oligo	0.615873	exclude	0.777753	ATCGGATGTGTCCGTG-1	donor0	snSeq	3	0	0	0	0	female	Glia_cells
Health_GCTTCACAGCACACCC-1	-0.726228	7.82864	SeuratProject	2831	1987	Health	SCG	0.565171	1	Non-Neuronal	0.85838	Endo L2-5 NOSTRIN SRGN	0.85838	Endo	0.85838	Endo	0.795959	GCTTCACAGCACACCC-1	donor0	snSeq	2	2	2	2	2	female	Endothelial_cells
Health_TTCTGTACATGCGTGC-1	-3.45486	-5.42788	SeuratProject	2795	1897	Health	SCG	0.822898	1	Non-Neuronal	0.952818	VLMC L1-5 PDGFRA COLEC12	0.952818	VLMC	0.952818	VLMC	0.796979	TTCTGTACATGCGTGC-1	donor0	snSeq	1	1	1	1	1	female	Fibroblasts
Health_CGAATTGGTAGGCAAC-1	6.79828	0.915146	SeuratProject	2791	1870	Health	SCG	0.501612	1	Non-Neuronal	0.684692	Oligo L3-6 OPALIN LRP4-AS1	0.704601	Oligo	0.684692	exclude	0.813483	CGAATTGGTAGGCAAC-1	donor0	snSeq	3	0	0	0	0	female	Glia_cells
Health_AGCGCCAGTGTACAGG-1	-1.63926	10.4571	SeuratProject	2833	1804	Health	SCG	0.247088	1	Non-Neuronal	1	Endo L2-5 NOSTRIN SRGN	1	Endo	1	Endo	0.899284	AGCGCCAGTGTACAGG-1	donor0	snSeq	2	2	2	2	2	female	Endothelial_cells
Health_CGCCAGACAAACGAGC-1	7.00428	-0.749854	SeuratProject	2813	1811	Health	SCG	0.391042	1	Non-Neuronal	0.477131	Oligo L3-6 OPALIN LRP4-AS1	0.477131	Oligo	0.477131	exclude	0.79103	CGCCAGACAAACGAGC-1	donor1	snSeq	3	0	0	0	0	male	Glia_cells
Health_TAGCACACACAAGCAG-1	7.10277	0.565865	SeuratProject	2799	1860	Health	SCG	0.464452	1	Non-Neuronal	0.695412	Oligo L3-6 OPALIN LRP4-AS1	0.695412	Oligo	0.695412	exclude	0.826809	TAGCACACACAAGCAG-1	donor0	snSeq	3	0	0	0	0	female	Glia_cells
Health_GATGATCTCTACCTTA-1	0.827846	7.41866	SeuratProject	2807	1926	Health	SCG	0.641254	1	Non-Neuronal	0.795719	VLMC L1-5 PDGFRA COLEC12	0.795719	VLMC	0.795719	VLMC	0.670247	GATGATCTCTACCTTA-1	donor0	snSeq	2	0	0	0	0	female	Glia_cells
Health_CACTTCGCAGCTACTA-1	5.76375	0.462456	SeuratProject	2826	1835	Health	SCG	0.389243	1	Non-Neuronal	0.672199	Oligo L3-6 OPALIN LRP4-AS1	0.672199	Oligo	0.672199	exclude	0.840813	CACTTCGCAGCTACTA-1	donor0	snSeq	3	0	0	0	0	female	Glia_cells
Health_GTAGAAAAGTTTCTTC-1	-4.92354	-5.68779	SeuratProject	2767	1732	Health	SCG	0.469823	1	Non-Neuronal	0.913834	VLMC L1-5 PDGFRA COLEC12	0.913834	VLMC	0.913834	VLMC	0.709685	GTAGAAAAGTTTCTTC-1	donor1	snSeq	1	1	1	1	1	male	Fibroblasts
Health_GAGGCCTGTACTCCGG-1	-3.01919	-5.03765	SeuratProject	2742	1952	Health	SCG	0.729395	1	Non-Neuronal	0.987472	VLMC L1-5 PDGFRA COLEC12	0.987472	VLMC	0.987472	VLMC	0.804724	GAGGCCTGTACTCCGG-1	donor0	snSeq	1	1	1	1	1	female	Fibroblasts
Health_AGGTGTTGTCCCACGA-1	-3.0606	-5.03679	SeuratProject	2781	1817	Health	SCG	0.791082	1	Non-Neuronal	0.991492	VLMC L1-5 PDGFRA COLEC12	0.991492	VLMC	0.991492	VLMC	0.907349	AGGTGTTGTCCCACGA-1	donor0	snSeq	1	1	1	1	1	female	Fibroblasts
Health_AGATCCAAGTCCGCCA-1	-1.45965	10.5056	SeuratProject	2841	1858	Health	SCG	0.63358	1	Non-Neuronal	0.801637	Endo L2-5 NOSTRIN SRGN	0.801637	Endo	0.801637	Endo	0.83672	AGATCCAAGTCCGCCA-1	donor0	snSeq	2	2	2	2	2	female	Endothelial_cells
Health_CATTCATTCGTCAGAT-1	-0.744973	6.7187	SeuratProject	2815	1766	Health	SCG	0.852575	1	Non-Neuronal	0.718631	Micro L1-6 TYROBP CD74	0.718631	Micro-PVM	0.718631	Microglia/PVM	0.764274	CATTCATTCGTCAGAT-1	donor1	snSeq	2	2	2	2	2	male	Endothelial_cells
Health_TTGTTCATCGTGTGGC-1	2.34346	-7.3456	SeuratProject	2731	1884	Health	SCG	0.768949	1	Non-Neuronal	0.332303	Oligo L2-6 OPALIN FTH1P3	0.65608	Oligo	0.348501	Oligo_2	0.8195	TTGTTCATCGTGTGGC-1	donor0	snSeq	7	4	4	4	4	female	Glia_cells_2
Health_GACTTCCAGAGTGTTA-1	5.49758	-4.07975	SeuratProject	2851	1995	Health	SCG	0.561207	1	Non-Neuronal	0.657101	VLMC L1-5 PDGFRA COLEC12	0.657101	VLMC	0.657101	VLMC	0.774981	GACTTCCAGAGTGTTA-1	doublet	snSeq	1	0	0	0	0	unknown	Glia_cells
Health_TTTATGCTCAGGTGTT-1	-2.51618	-5.31964	SeuratProject	2806	1863	Health	SCG	0.285103	1	Non-Neuronal	0.997594	VLMC L1-5 PDGFRA COLEC12	0.997594	VLMC	0.997594	VLMC	0.844857	TTTATGCTCAGGTGTT-1	donor0	snSeq	1	1	1	1	1	female	Fibroblasts
Health_TATTCCACATACTGTG-1	-2.86936	3.1216	SeuratProject	2779	1966	Health	SCG	0.86362	1	Non-Neuronal	0.884073	Micro L1-6 TYROBP CD74	0.884073	Micro-PVM	0.884073	Microglia/PVM	0.852569	TATTCCACATACTGTG-1	donor0	snSeq	8	5	5	5	5	female	Immune_cells
Health_TTCACGCTCACTCGAA-1	-0.87909	6.86563	SeuratProject	2793	1729	Health	SCG	0.75188	1	Non-Neuronal	0.55591	Endo L2-5 NOSTRIN SRGN	0.55591	Endo	0.55591	Endo	0.704512	TTCACGCTCACTCGAA-1	donor0	snSeq	2	2	2	2	2	female	Endothelial_cells
Health_TTTACGTCAACACGTT-1	6.42725	0.968438	SeuratProject	2810	1843	Health	SCG	0.711744	1	Non-Neuronal	0.705548	Oligo L3-6 OPALIN LRP4-AS1	0.721063	Oligo	0.705548	exclude	0.798779	TTTACGTCAACACGTT-1	donor0	snSeq	3	0	0	0	0	female	Glia_cells
Health_CCACGTTGTTGGGATG-1	-5.00842	-1.8632	SeuratProject	2814	1770	Health	SCG	0.319829	1	Non-Neuronal	0.730308	VLMC L1-5 PDGFRA COLEC12	0.730308	VLMC	0.730308	VLMC	0.664208	CCACGTTGTTGGGATG-1	donor1	snSeq	1	1	1	1	1	male	Fibroblasts
Health_AACGTCAGTCTTCGAA-1	-5.96801	-4.95862	SeuratProject	2792	1776	Health	SCG	0.716332	1	Non-Neuronal	0.782144	VLMC L1-5 PDGFRA COLEC12	0.782144	VLMC	0.782144	VLMC	0.805485	AACGTCAGTCTTCGAA-1	donor1	snSeq	1	1	1	1	1	male	Fibroblasts
Health_AATGAAGCACACCGCA-1	-0.540745	8.64806	SeuratProject	2793	1978	Health	SCG	0.501253	1	Non-Neuronal	0.873237	Endo L2-5 NOSTRIN SRGN	0.873237	Endo	0.873237	Endo	0.90509	AATGAAGCACACCGCA-1	donor0	snSeq	2	2	2	2	2	female	Endothelial_cells
Health_CGTAAGTAGAGGTCGT-1	-5.33006	-5.72947	SeuratProject	2788	1799	Health	SCG	0.430416	1	Non-Neuronal	0.972619	VLMC L1-5 PDGFRA COLEC12	0.972619	VLMC	0.972619	VLMC	0.816017	CGTAAGTAGAGGTCGT-1	donor1	snSeq	1	1	1	1	1	male	Fibroblasts
Health_CTGTAGAAGACCCGCT-1	-7.84368	-2.49347	SeuratProject	2797	1758	Health	SCG	0.393279	1	Non-Neuronal	0.757618	Endo L2-5 NOSTRIN SRGN	0.757618	Endo	0.757618	Endo	0.709022	CTGTAGAAGACCCGCT-1	donor1	snSeq	1	1	1	1	1	male	Fibroblasts
Health_TTTGGAGTCGGTGCAC-1	5.63294	-1.23231	SeuratProject	2824	1801	Health	SCG	0.779037	1	Non-Neuronal	0.68023	Oligo L3-6 OPALIN LRP4-AS1	0.694177	Oligo	0.68023	exclude	0.800038	TTTGGAGTCGGTGCAC-1	donor1	snSeq	3	0	0	0	0	male	Glia_cells
Health_TACTTACCACTGCGTG-1	-3.27526	-5.14885	SeuratProject	2741	1942	Health	SCG	0.83911	1	Non-Neuronal	0.925992	VLMC L1-5 PDGFRA COLEC12	0.925992	VLMC	0.925992	VLMC	0.77212	TACTTACCACTGCGTG-1	donor0	snSeq	1	1	1	1	1	female	Fibroblasts
Health_TGATTTCTCCGTGGGT-1	-7.75687	-2.30595	SeuratProject	2832	1685	Health	SCG	0.282486	1	Non-Neuronal	0.838341	VLMC L1-5 PDGFRA COLEC12	0.838341	VLMC	0.838341	VLMC	0.580918	TGATTTCTCCGTGGGT-1	donor1	snSeq	1	1	1	1	1	male	Fibroblasts
Health_CTCCCTCTCTACTTCA-1	-3.79114	-5.38536	SeuratProject	2797	1737	Health	SCG	0.429031	1	Non-Neuronal	0.988317	VLMC L1-5 PDGFRA COLEC12	0.988317	VLMC	0.988317	VLMC	0.819394	CTCCCTCTCTACTTCA-1	donor0	snSeq	1	1	1	1	1	female	Fibroblasts
Health_ATCGTAGAGGTGAGAA-1	-7.71172	-2.6593	SeuratProject	2802	1857	Health	SCG	0.606709	1	Non-Neuronal	0.817893	VLMC L1-5 PDGFRA COLEC12	0.817893	VLMC	0.817893	VLMC	0.694858	ATCGTAGAGGTGAGAA-1	donor1	snSeq	1	1	1	1	1	male	Fibroblasts
Health_AGGTTACCAGATTAAG-1	3.22464	-6.56942	SeuratProject	2822	1938	Health	SCG	0.850461	1	Non-Neuronal	0.605914	VLMC L1-5 PDGFRA COLEC12	0.605914	VLMC	0.605914	VLMC	0.657776	AGGTTACCAGATTAAG-1	donor1	snSeq	7	4	4	4	4	male	Glia_cells_2
Health_GATTCTTAGCTGGAGT-1	-1.22448	-4.68196	SeuratProject	2854	1947	Health	SCG	0.385424	1	Non-Neuronal	0.731181	VLMC L1-5 PDGFRA COLEC12	0.731181	VLMC	0.731181	VLMC	0.709432	GATTCTTAGCTGGAGT-1	doublet	snSeq	1	0	0	0	0	unknown	Glia_cells
Health_GAAGCGATCGTGGGTC-1	-5.50246	-5.1955	SeuratProject	2780	1817	Health	SCG	0.539568	1	Non-Neuronal	0.938633	VLMC L1-5 PDGFRA COLEC12	0.938633	VLMC	0.938633	VLMC	0.724977	GAAGCGATCGTGGGTC-1	donor1	snSeq	1	1	1	1	1	male	Fibroblasts
Health_CAATGACCAGGCGAAT-1	5.54746	-1.78898	SeuratProject	2805	1762	Health	SCG	0.463458	1	Non-Neuronal	0.679027	Oligo L3-6 OPALIN LRP4-AS1	0.707659	Oligo	0.679027	exclude	0.694904	CAATGACCAGGCGAAT-1	donor1	snSeq	3	0	0	0	0	male	Glia_cells
Health_ACCCTCAGTATTGACC-1	-3.85929	-4.80304	SeuratProject	2769	1824	Health	SCG	0.938967	1	Non-Neuronal	0.933607	VLMC L1-5 PDGFRA COLEC12	0.933607	VLMC	0.933607	VLMC	0.767084	ACCCTCAGTATTGACC-1	donor0	snSeq	1	1	1	1	1	female	Fibroblasts
Health_TTAGGCATCTTTCAGT-1	-7.47493	3.15502	SeuratProject	2891	1960	Health	SCG	0.207541	1	Non-Neuronal	0.711049	Endo L2-5 NOSTRIN SRGN	0.711049	Endo	0.711049	Endo	0.762525	TTAGGCATCTTTCAGT-1	donor0	snSeq	6	3	3	3	3	female	Smooth_muscle_cells
Health_CTGCCTATCGTGGTAT-1	-0.250357	7.98726	SeuratProject	2836	1992	Health	SCG	0.952045	1	Non-Neuronal	0.593749	VLMC L1-5 PDGFRA COLEC12	0.593749	VLMC	0.593749	VLMC	0.739348	CTGCCTATCGTGGTAT-1	doublet	snSeq	1	2	2	2	2	unknown	Endothelial_cells
Health_AGCCACGGTCTGTAAC-1	-3.07441	-5.61431	SeuratProject	2797	1882	Health	SCG	0.536289	1	Non-Neuronal	0.907541	VLMC L1-5 PDGFRA COLEC12	0.907541	VLMC	0.907541	VLMC	0.822602	AGCCACGGTCTGTAAC-1	donor0	snSeq	1	1	1	1	1	female	Fibroblasts
Health_CCTCTAGTCCCGATCT-1	-4.00468	-5.82442	SeuratProject	2797	1896	Health	SCG	0.643547	1	Non-Neuronal	0.89112	VLMC L1-5 PDGFRA COLEC12	0.89112	VLMC	0.89112	VLMC	0.837345	CCTCTAGTCCCGATCT-1	donor0	snSeq	1	1	1	1	1	female	Fibroblasts
Health_GACCCAGGTGTATCCA-1	0.67062	7.63377	SeuratProject	2790	1970	Health	SCG	0.609319	1	Non-Neuronal	0.516596	Endo L2-5 NOSTRIN SRGN	0.516596	Endo	0.516596	Endo	0.837843	GACCCAGGTGTATCCA-1	donor0	snSeq	2	0	0	0	0	female	Glia_cells
Health_GGGAAGTAGTAGAATC-1	-3.74947	-5.46224	SeuratProject	2800	1948	Health	SCG	0.821429	1	Non-Neuronal	0.747992	Micro L1-6 TYROBP CD74	0.747992	Micro-PVM	0.747992	Microglia/PVM	0.755514	GGGAAGTAGTAGAATC-1	donor0	snSeq	1	1	1	1	1	female	Fibroblasts
Health_TCGTCCACATAGAGGC-1	-7.66703	-2.33311	SeuratProject	2772	1665	Health	SCG	0.396825	1	Non-Neuronal	0.947691	VLMC L1-5 PDGFRA COLEC12	0.947691	VLMC	0.947691	VLMC	0.523208	TCGTCCACATAGAGGC-1	donor1	snSeq	1	1	1	1	1	male	Fibroblasts
Health_CGCGTGACACCAGCCA-1	-1.04263	7.44099	SeuratProject	2804	1752	Health	SCG	0.74893	1	Non-Neuronal	0.988788	Endo L2-5 NOSTRIN SRGN	0.988788	Endo	0.988788	Endo	0.748125	CGCGTGACACCAGCCA-1	donor0	snSeq	2	2	2	2	2	female	Endothelial_cells
Health_ATCGTCCCAAATCGGG-1	2.89519	-7.00843	SeuratProject	2767	1706	Health	SCG	0.831225	1	Non-Neuronal	0.437244	Oligo L3-6 OPALIN LRP4-AS1	0.709137	Oligo	0.437244	exclude	0.892168	ATCGTCCCAAATCGGG-1	donor1	snSeq	7	4	4	4	4	male	Glia_cells_2
Health_ACAGCCGAGATGATTG-1	-7.70253	-2.75408	SeuratProject	2797	1739	Health	SCG	0.858062	1	Non-Neuronal	0.789878	VLMC L1-5 PDGFRA COLEC12	0.789878	VLMC	0.789878	VLMC	0.708813	ACAGCCGAGATGATTG-1	donor1	snSeq	1	1	1	1	1	male	Fibroblasts
Health_CCCTAACGTCTATGAC-1	6.97087	0.516119	SeuratProject	2748	1794	Health	SCG	0.400291	1	Non-Neuronal	0.625125	Oligo L3-6 OPALIN LRP4-AS1	0.625125	Oligo	0.625125	exclude	0.812647	CCCTAACGTCTATGAC-1	donor0	snSeq	3	0	0	0	0	female	Glia_cells
Health_ACAAAGAAGGACTATA-1	6.35012	0.949337	SeuratProject	2791	1883	Health	SCG	0.967395	1	Non-Neuronal	0.64704	Oligo L3-6 OPALIN LRP4-AS1	0.64704	Oligo	0.64704	exclude	0.767695	ACAAAGAAGGACTATA-1	donor0	snSeq	3	0	0	0	0	female	Glia_cells
Health_CCCGAAGTCCCTCATG-1	-6.97543	3.29719	SeuratProject	2732	1690	Health	SCG	0.841874	1	Non-Neuronal	0.767387	Endo L2-5 NOSTRIN SRGN	0.767387	Endo	0.767387	Endo	0.778537	CCCGAAGTCCCTCATG-1	donor0	snSeq	6	3	3	3	3	female	Smooth_muscle_cells
Health_ACCACAAGTAAGCAAT-1	-7.68638	-2.49197	SeuratProject	2779	1762	Health	SCG	0.719683	1	Non-Neuronal	0.852617	VLMC L1-5 PDGFRA COLEC12	0.852617	VLMC	0.852617	VLMC	0.647159	ACCACAAGTAAGCAAT-1	donor1	snSeq	1	1	1	1	1	male	Fibroblasts
Health_GGGATCCGTGCCGTAC-1	-1.50618	-4.36336	SeuratProject	2863	1995	Health	SCG	0.558854	1	Non-Neuronal	0.953139	VLMC L1-5 PDGFRA COLEC12	0.953139	VLMC	0.953139	VLMC	0.791581	GGGATCCGTGCCGTAC-1	donor1	snSeq	1	0	0	0	0	male	Glia_cells
Health_TGTGATGAGCTGGCTC-1	-0.738387	3.54226	SeuratProject	2860	1805	Health	SCG	0.384615	0.909388	Non-Neuronal	0.473417	VLMC L1-5 PDGFRA COLEC12	0.473417	VLMC	0.473417	VLMC	0.687577	TGTGATGAGCTGGCTC-1	doublet	snSeq	9	6	6	6	6	unknown	Sympathetic_neurons
Health_GTCTGTCAGGTTCCGC-1	6.42395	0.87552	SeuratProject	2779	1798	Health	SCG	0.971573	1	Non-Neuronal	0.503526	VLMC L1-5 PDGFRA COLEC12	0.503526	VLMC	0.503526	VLMC	0.593811	GTCTGTCAGGTTCCGC-1	donor0	snSeq	3	0	0	0	0	female	Glia_cells
Health_CCTGCATTCGCTGTCT-1	1.10614	7.1451	SeuratProject	2765	1964	Health	SCG	0.759494	1	Non-Neuronal	0.510322	Oligo L3-6 OPALIN LRP4-AS1	0.510322	Oligo	0.510322	exclude	0.846641	CCTGCATTCGCTGTCT-1	donor0	snSeq	2	0	0	0	0	female	Glia_cells
Health_TCCTCGAAGAGGTCGT-1	-2.09733	6.38872	SeuratProject	2797	1370	Health	SCG	0.464784	1	Non-Neuronal	0.701786	VLMC L1-5 PDGFRA COLEC12	0.701786	VLMC	0.701786	VLMC	0.700779	TCCTCGAAGAGGTCGT-1	donor1	snSeq	2	2	2	2	2	male	Endothelial_cells
Health_GTAGAGGAGTGAGTGC-1	5.65519	-2.85319	SeuratProject	2805	1772	Health	SCG	0.748663	1	Non-Neuronal	0.456763	Oligo L3-6 OPALIN LRP4-AS1	0.456763	Oligo	0.456763	exclude	0.745473	GTAGAGGAGTGAGTGC-1	donor1	snSeq	3	0	0	0	0	male	Glia_cells
Health_GAATCGTAGAGCACTG-1	6.46163	0.243858	SeuratProject	2782	1923	Health	SCG	0.682962	1	Non-Neuronal	0.502939	Oligo L3-6 OPALIN LRP4-AS1	0.558333	Oligo	0.502939	exclude	0.789907	GAATCGTAGAGCACTG-1	donor0	snSeq	3	4	4	4	4	female	Glia_cells_2
Health_AGCCAATGTTGTTGCA-1	5.29759	-3.20568	SeuratProject	2730	1907	Health	SCG	0.769231	1	Non-Neuronal	0.552852	Oligo L3-6 OPALIN LRP4-AS1	0.552852	Oligo	0.552852	exclude	0.78934	AGCCAATGTTGTTGCA-1	donor0	snSeq	3	0	0	0	0	female	Glia_cells
Health_GAACACTCATCTCGTC-1	-6.80169	-1.86038	SeuratProject	2813	1745	Health	SCG	0.391042	1	Non-Neuronal	0.476584	VLMC L1-5 PDGFRA COLEC12	0.476584	VLMC	0.476584	VLMC	0.778586	GAACACTCATCTCGTC-1	donor1	snSeq	1	1	1	1	1	male	Fibroblasts
Health_ACGATCAGTCTAGGCC-1	-0.91291	6.46726	SeuratProject	2837	1762	Health	SCG	0.775467	1	Non-Neuronal	0.556854	Endo L2-5 NOSTRIN SRGN	0.556854	Endo	0.556854	Endo	0.727354	ACGATCAGTCTAGGCC-1	donor1	snSeq	2	2	2	2	2	male	Endothelial_cells
Health_TTCAGGATCGAGCCAC-1	-5.14884	-1.85132	SeuratProject	2765	1648	Health	SCG	0.542495	1	Non-Neuronal	0.890787	VLMC L1-5 PDGFRA COLEC12	0.890787	VLMC	0.890787	VLMC	0.633666	TTCAGGATCGAGCCAC-1	donor1	snSeq	1	1	1	1	1	male	Fibroblasts
Health_TAACCAGCAGCGAACA-1	-5.38351	-4.04918	SeuratProject	2728	1781	Health	SCG	0.806452	1	Non-Neuronal	0.885409	VLMC L1-5 PDGFRA COLEC12	0.885409	VLMC	0.885409	VLMC	0.767398	TAACCAGCAGCGAACA-1	donor1	snSeq	1	1	1	1	1	male	Fibroblasts
Health_GGATGTTCACCTTCCA-1	6.79509	-0.979299	SeuratProject	2789	1797	Health	SCG	0.358551	1	Non-Neuronal	0.738178	Oligo L3-6 OPALIN LRP4-AS1	0.794912	Oligo	0.738178	exclude	0.889389	GGATGTTCACCTTCCA-1	donor1	snSeq	3	0	0	0	0	male	Glia_cells
Health_TAACACGTCCCGGTAG-1	-1.38527	7.52585	SeuratProject	2782	1792	Health	SCG	0.826743	1	Non-Neuronal	0.842257	Endo L2-5 NOSTRIN SRGN	0.842257	Endo	0.842257	Endo	0.730924	TAACACGTCCCGGTAG-1	donor1	snSeq	2	2	2	2	2	male	Endothelial_cells
Health_CACCGTTGTAACACGG-1	2.39593	-7.26578	SeuratProject	2746	1679	Health	SCG	0.364166	1	Non-Neuronal	0.452573	Oligo L3-6 OPALIN LRP4-AS1	0.751957	Oligo	0.452573	exclude	0.901187	CACCGTTGTAACACGG-1	donor0	snSeq	7	4	4	4	4	female	Glia_cells_2
Health_TTGACCCAGTCAGCCC-1	4.48755	-3.31194	SeuratProject	2784	1735	Health	SCG	0.359195	1	Non-Neuronal	0.528369	Oligo L3-6 OPALIN LRP4-AS1	0.571493	Oligo	0.528369	exclude	0.813125	TTGACCCAGTCAGCCC-1	donor1	snSeq	3	0	0	0	0	male	Glia_cells
Health_GATAGCTTCCGCTGTT-1	-1.86601	2.98412	SeuratProject	2833	1928	Health	SCG	0.953053	1	Non-Neuronal	0.588561	Micro L1-6 TYROBP CD74	0.588561	Micro-PVM	0.588561	Microglia/PVM	0.739341	GATAGCTTCCGCTGTT-1	donor0	snSeq	8	0	0	0	0	female	Glia_cells
Health_TATCGCCGTCCCTGTT-1	-1.02859	7.89816	SeuratProject	2820	1980	Health	SCG	0.921986	1	Non-Neuronal	0.897838	Micro L1-6 TYROBP CD74	0.897838	Micro-PVM	0.897838	Microglia/PVM	0.873002	TATCGCCGTCCCTGTT-1	doublet	snSeq	2	2	2	2	2	unknown	Endothelial_cells
Health_GTAACCAGTCTTCTAT-1	-5.70561	-2.92813	SeuratProject	2787	1778	Health	SCG	0.645856	1	Non-Neuronal	0.7893	VLMC L1-5 PDGFRA COLEC12	0.7893	VLMC	0.7893	VLMC	0.689846	GTAACCAGTCTTCTAT-1	donor1	snSeq	1	1	1	1	1	male	Fibroblasts
Health_AGACAAACACGCTGAC-1	-6.40825	-2.37089	SeuratProject	2798	1778	Health	SCG	0.214439	1	Non-Neuronal	0.920741	VLMC L1-5 PDGFRA COLEC12	0.920741	VLMC	0.920741	VLMC	0.660436	AGACAAACACGCTGAC-1	donor0	snSeq	1	1	1	1	1	female	Fibroblasts
Health_CAGGGCTGTATCTCTT-1	4.8333	-2.61962	SeuratProject	2784	1771	Health	SCG	0.897989	1	Non-Neuronal	0.408615	VLMC L1-5 PDGFRA COLEC12	0.408615	VLMC	0.408615	VLMC	0.741821	CAGGGCTGTATCTCTT-1	donor0	snSeq	3	0	0	0	0	female	Glia_cells
Health_GACTCTCCATAGAAAC-1	-5.57019	-3.77033	SeuratProject	2748	1794	Health	SCG	0.291121	1	Non-Neuronal	0.689293	VLMC L1-5 PDGFRA COLEC12	0.689293	VLMC	0.689293	VLMC	0.723208	GACTCTCCATAGAAAC-1	donor1	snSeq	1	1	1	1	1	male	Fibroblasts
Health_TATCAGGAGTCACTGT-1	-5.01005	-5.31306	SeuratProject	2759	1834	Health	SCG	0.616165	1	Non-Neuronal	0.946541	VLMC L1-5 PDGFRA COLEC12	0.946541	VLMC	0.946541	VLMC	0.851729	TATCAGGAGTCACTGT-1	donor1	snSeq	1	1	1	1	1	male	Fibroblasts
Health_TTTCACAAGTCAGCCC-1	-6.13126	-4.31741	SeuratProject	2739	1749	Health	SCG	0.803213	1	Non-Neuronal	0.928726	VLMC L1-5 PDGFRA COLEC12	0.928726	VLMC	0.928726	VLMC	0.723851	TTTCACAAGTCAGCCC-1	donor1	snSeq	1	1	1	1	1	male	Fibroblasts
Health_CCATCACGTCATTCCC-1	-7.28097	-2.10482	SeuratProject	2739	1761	Health	SCG	0.511135	1	Non-Neuronal	0.719576	VLMC L1-5 PDGFRA COLEC12	0.719576	VLMC	0.719576	VLMC	0.693076	CCATCACGTCATTCCC-1	donor1	snSeq	1	1	1	1	1	male	Fibroblasts
Health_CTGAATGTCTCATTAC-1	-7.04406	-3.10821	SeuratProject	2762	1728	Health	SCG	0.434468	1	Non-Neuronal	0.948282	VLMC L1-5 PDGFRA COLEC12	0.948282	VLMC	0.948282	VLMC	0.676222	CTGAATGTCTCATTAC-1	donor1	snSeq	1	1	1	1	1	male	Fibroblasts
Health_GCTACCTAGGCCTAGA-1	-3.46723	-5.00059	SeuratProject	2772	1873	Health	SCG	0.721501	1	Non-Neuronal	0.937496	VLMC L1-5 PDGFRA COLEC12	0.937496	VLMC	0.937496	VLMC	0.821729	GCTACCTAGGCCTAGA-1	donor0	snSeq	1	1	1	1	1	female	Fibroblasts
Health_TCTTTGACAGCAAGAC-1	5.83593	-3.95037	SeuratProject	2816	1892	Health	SCG	0.390625	1	Non-Neuronal	0.517698	Oligo L3-6 OPALIN LRP4-AS1	0.517698	Oligo	0.517698	exclude	0.799714	TCTTTGACAGCAAGAC-1	doublet	snSeq	1	0	0	0	0	unknown	Glia_cells
Health_TGTTGGAGTACTCGTA-1	-1.3332	-5.16091	SeuratProject	2805	1939	Health	SCG	0.819964	1	Non-Neuronal	0.90602	VLMC L1-5 PDGFRA COLEC12	0.90602	VLMC	0.90602	VLMC	0.765279	TGTTGGAGTACTCGTA-1	donor0	snSeq	1	0	0	0	0	female	Glia_cells
Health_AGATCCAAGGCACAAC-1	-7.45476	2.21425	SeuratProject	2769	1852	Health	SCG	0.650054	1	Non-Neuronal	0.949477	VLMC L1-5 PDGFRA COLEC12	0.949477	VLMC	0.949477	VLMC	0.752904	AGATCCAAGGCACAAC-1	donor0	snSeq	6	3	3	3	3	female	Smooth_muscle_cells
Health_TCTCTGGCACAAGGTG-1	4.59658	-3.50813	SeuratProject	2715	1682	Health	SCG	0.662983	1	Non-Neuronal	0.58645	Oligo L3-6 OPALIN LRP4-AS1	0.687261	Oligo	0.58645	exclude	0.691818	TCTCTGGCACAAGGTG-1	donor1	snSeq	3	0	0	0	0	male	Glia_cells
Health_TTGAACGGTCATGGCC-1	-1.18367	7.56937	SeuratProject	2767	1765	Health	SCG	0.505963	1	Non-Neuronal	0.954086	Endo L2-5 NOSTRIN SRGN	0.954086	Endo	0.954086	Endo	0.834686	TTGAACGGTCATGGCC-1	donor0	snSeq	2	2	2	2	2	female	Endothelial_cells
Health_TTTAGTCTCCGATAAC-1	-3.56279	-5.1467	SeuratProject	2776	1894	Health	SCG	0.252161	1	Non-Neuronal	0.891275	VLMC L1-5 PDGFRA COLEC12	0.891275	VLMC	0.891275	VLMC	0.91121	TTTAGTCTCCGATAAC-1	donor0	snSeq	1	1	1	1	1	female	Fibroblasts
Health_GTGCACGGTGAATGTA-1	6.92749	-1.40643	SeuratProject	2807	1924	Health	SCG	0.463128	1	Non-Neuronal	0.803491	VLMC L1-5 PDGFRA COLEC12	0.803491	VLMC	0.803491	VLMC	0.727915	GTGCACGGTGAATGTA-1	doublet	snSeq	1	0	0	0	0	unknown	Glia_cells
Health_TCGTAGACAAGACAAT-1	-1.16012	7.28853	SeuratProject	2776	1746	Health	SCG	0.792507	1	Non-Neuronal	0.99511	Endo L2-5 NOSTRIN SRGN	0.99511	Endo	0.99511	Endo	0.659707	TCGTAGACAAGACAAT-1	donor1	snSeq	2	2	2	2	2	male	Endothelial_cells
Health_AGGGCTCTCACCGGTG-1	-4.63487	-5.40345	SeuratProject	2783	1747	Health	SCG	0.538987	1	Non-Neuronal	0.654515	VLMC L1-5 PDGFRA COLEC12	0.654515	VLMC	0.654515	VLMC	0.787263	AGGGCTCTCACCGGTG-1	donor0	snSeq	1	1	1	1	1	female	Fibroblasts
Health_TTGCTGCCATGAAAGT-1	-0.681866	7.98402	SeuratProject	2751	1872	Health	SCG	0.545256	1	Non-Neuronal	1	Endo L2-5 NOSTRIN SRGN	1	Endo	1	Endo	0.802638	TTGCTGCCATGAAAGT-1	donor0	snSeq	2	2	2	2	2	female	Endothelial_cells
Health_GTCATCCAGTCATACC-1	-3.15708	-4.78796	SeuratProject	2805	1889	Health	SCG	0.784314	1	Non-Neuronal	1	VLMC L1-5 PDGFRA COLEC12	1	VLMC	1	VLMC	0.89143	GTCATCCAGTCATACC-1	donor0	snSeq	1	1	1	1	1	female	Fibroblasts
Health_GTCCACTAGAGAACCC-1	5.04711	-1.7015	SeuratProject	2842	1788	Health	SCG	0.950035	1	Non-Neuronal	0.496064	Oligo L3-6 OPALIN LRP4-AS1	0.496064	Oligo	0.496064	exclude	0.804339	GTCCACTAGAGAACCC-1	donor1	snSeq	3	0	0	0	0	male	Glia_cells
Health_GTGGGAAAGAGCTGCA-1	5.48984	-2.91571	SeuratProject	2774	1703	Health	SCG	0.829128	1	Non-Neuronal	0.443684	Oligo L3-6 OPALIN LRP4-AS1	0.463502	Oligo	0.443684	exclude	0.692806	GTGGGAAAGAGCTGCA-1	donor1	snSeq	3	0	0	0	0	male	Glia_cells
Health_GACAGCCAGTAGACAT-1	6.12905	0.952686	SeuratProject	2680	1772	Health	SCG	0.447761	1	Non-Neuronal	0.739213	Oligo L3-6 OPALIN LRP4-AS1	0.760191	Oligo	0.739213	exclude	0.871897	GACAGCCAGTAGACAT-1	donor0	snSeq	3	0	0	0	0	female	Glia_cells
Health_TGGGATTGTCGGAACA-1	-5.24893	-5.32099	SeuratProject	2710	1698	Health	SCG	0.738007	1	Non-Neuronal	0.908381	VLMC L1-5 PDGFRA COLEC12	0.908381	VLMC	0.908381	VLMC	0.616047	TGGGATTGTCGGAACA-1	donor1	snSeq	1	1	1	1	1	male	Fibroblasts
Health_AATTTCCAGTGCCCGT-1	-1.77604	10.5464	SeuratProject	2733	1703	Health	SCG	0.256129	1	Non-Neuronal	0.970591	Endo L2-5 NOSTRIN SRGN	0.970591	Endo	0.970591	Endo	0.762604	AATTTCCAGTGCCCGT-1	donor0	snSeq	2	2	2	2	2	female	Endothelial_cells
Health_CTACCTGGTTGTCATG-1	6.6986	0.550573	SeuratProject	2741	1798	Health	SCG	0.912076	1	Non-Neuronal	0.678212	Oligo L3-6 OPALIN LRP4-AS1	0.696854	Oligo	0.678212	exclude	0.808503	CTACCTGGTTGTCATG-1	donor0	snSeq	3	0	0	0	0	female	Glia_cells
Health_GGGATCCTCCTAGCCT-1	5.01576	-3.53227	SeuratProject	2756	1697	Health	SCG	0.435414	1	Non-Neuronal	0.632229	Oligo L3-6 OPALIN LRP4-AS1	0.649175	Oligo	0.632229	exclude	0.803518	GGGATCCTCCTAGCCT-1	donor1	snSeq	3	0	0	0	0	male	Glia_cells
Health_TGGGCGTTCTCTCCGA-1	5.97319	-2.34328	SeuratProject	2788	1850	Health	SCG	0.573888	1	Non-Neuronal	0.717567	Oligo L3-6 OPALIN LRP4-AS1	0.735496	Oligo	0.717567	exclude	0.803948	TGGGCGTTCTCTCCGA-1	donor1	snSeq	3	0	0	0	0	male	Glia_cells
Health_ATGCCTCGTTGTCTAG-1	6.93622	0.709142	SeuratProject	2738	1855	Health	SCG	0.401753	1	Non-Neuronal	0.693961	Oligo L3-6 OPALIN LRP4-AS1	0.693961	Oligo	0.693961	exclude	0.839157	ATGCCTCGTTGTCTAG-1	donor0	snSeq	3	0	0	0	0	female	Glia_cells
Health_AGATCCATCCATCCGT-1	-4.93583	-3.85017	SeuratProject	2722	1806	Health	SCG	0.95518	1	Non-Neuronal	1	VLMC L1-5 PDGFRA COLEC12	1	VLMC	1	VLMC	0.732495	AGATCCATCCATCCGT-1	donor0	snSeq	1	1	1	1	1	female	Fibroblasts
Health_AATAGAGAGCCTTCTC-1	-3.86684	-5.36303	SeuratProject	2816	1878	Health	SCG	0.284091	1	Non-Neuronal	0.829788	Micro L1-6 TYROBP CD74	0.829788	Micro-PVM	0.829788	Microglia/PVM	0.810488	AATAGAGAGCCTTCTC-1	donor0	snSeq	1	1	1	1	1	female	Fibroblasts
Health_GACTATGCAGGGTTGA-1	4.89998	-2.33906	SeuratProject	2732	1794	Health	SCG	0.988287	1	Non-Neuronal	0.490622	Oligo L3-6 OPALIN LRP4-AS1	0.510092	Oligo	0.490622	exclude	0.668036	GACTATGCAGGGTTGA-1	donor0	snSeq	3	0	0	0	0	female	Glia_cells
Health_CTTACCGAGGCGATAC-1	0.736218	7.46014	SeuratProject	2805	1982	Health	SCG	0.713012	1	Non-Neuronal	0.754261	VLMC L1-5 PDGFRA COLEC12	0.754261	VLMC	0.754261	VLMC	0.708038	CTTACCGAGGCGATAC-1	donor0	snSeq	2	0	0	0	0	female	Glia_cells
Health_TCCTTCTGTATGCAAA-1	5.6168	-3.2988	SeuratProject	2737	1695	Health	SCG	0.767263	1	Non-Neuronal	0.440323	Oligo L3-6 OPALIN LRP4-AS1	0.484386	Oligo	0.440323	exclude	0.634295	TCCTTCTGTATGCAAA-1	donor1	snSeq	3	0	0	0	0	male	Glia_cells
Health_GATTTCTGTATCGTAC-1	-2.04322	10.6243	SeuratProject	2746	1471	Health	SCG	0.655499	1	Non-Neuronal	0.989378	Endo L2-5 NOSTRIN SRGN	0.989378	Endo	0.989378	Endo	0.788606	GATTTCTGTATCGTAC-1	donor1	snSeq	2	2	2	2	2	male	Endothelial_cells
Health_TGCTTGCTCATGACAC-1	-7.73334	-2.38673	SeuratProject	2731	1860	Health	SCG	0.915416	1	Non-Neuronal	0.934187	VLMC L1-5 PDGFRA COLEC12	0.934187	VLMC	0.934187	VLMC	0.733633	TGCTTGCTCATGACAC-1	doublet	snSeq	1	1	1	1	1	unknown	Fibroblasts
Health_GGAGGATGTTCTAACG-1	-2.86768	-4.60953	SeuratProject	2722	1871	Health	SCG	0.918442	1	Non-Neuronal	0.971628	VLMC L1-5 PDGFRA COLEC12	0.971628	VLMC	0.971628	VLMC	0.819673	GGAGGATGTTCTAACG-1	donor0	snSeq	1	1	1	1	1	female	Fibroblasts
Health_TGGTGATGTAGGACCA-1	6.76582	-1.1728	SeuratProject	2799	1862	Health	SCG	0.750268	1	Non-Neuronal	0.871567	VLMC L1-5 PDGFRA COLEC12	0.871567	VLMC	0.871567	VLMC	0.811466	TGGTGATGTAGGACCA-1	donor1	snSeq	3	0	0	0	0	male	Glia_cells
Health_TTGACCCGTAGGAGTC-1	-0.855513	-4.62035	SeuratProject	2811	1885	Health	SCG	0.711491	1	Non-Neuronal	0.913303	VLMC L1-5 PDGFRA COLEC12	0.913303	VLMC	0.913303	VLMC	0.730212	TTGACCCGTAGGAGTC-1	donor0	snSeq	1	0	0	0	0	female	Glia_cells
Health_TCTCCGAGTTACGCCG-1	-1.0306	-4.40322	SeuratProject	2808	1948	Health	SCG	0.605413	1	Non-Neuronal	0.853772	VLMC L1-5 PDGFRA COLEC12	0.853772	VLMC	0.853772	VLMC	0.76882	TCTCCGAGTTACGCCG-1	donor0	snSeq	1	0	0	0	0	female	Glia_cells
Health_TCACATTGTCTAATCG-1	-0.916382	-4.46135	SeuratProject	2767	1914	Health	SCG	0.216841	1	Non-Neuronal	0.707169	VLMC L1-5 PDGFRA COLEC12	0.707169	VLMC	0.707169	VLMC	0.689556	TCACATTGTCTAATCG-1	donor0	snSeq	1	0	0	0	0	female	Glia_cells
Health_TTACTGTAGCTGACCC-1	-7.31957	-2.61126	SeuratProject	2820	1862	Health	SCG	0.673759	1	Non-Neuronal	0.922284	VLMC L1-5 PDGFRA COLEC12	0.922284	VLMC	0.922284	VLMC	0.705503	TTACTGTAGCTGACCC-1	donor0	snSeq	1	1	1	1	1	female	Fibroblasts
Health_GTGTAACAGTAAGACT-1	-3.98876	-5.98631	SeuratProject	2797	1994	Health	SCG	0.286021	1	Non-Neuronal	0.985468	VLMC L1-5 PDGFRA COLEC12	0.985468	VLMC	0.985468	VLMC	0.784328	GTGTAACAGTAAGACT-1	donor0	snSeq	1	1	1	1	1	female	Fibroblasts
Health_ACGCACGGTGTTCGTA-1	-5.18214	-3.06864	SeuratProject	2749	1899	Health	SCG	0.654784	1	Non-Neuronal	0.448565	VLMC L1-5 PDGFRA COLEC12	0.448565	VLMC	0.448565	VLMC	0.77066	ACGCACGGTGTTCGTA-1	donor0	snSeq	1	1	1	1	1	female	Fibroblasts
Health_CATTCTAAGTCGTTAC-1	-0.850222	8.3506	SeuratProject	2760	1851	Health	SCG	0.543478	1	Non-Neuronal	1	Endo L2-5 NOSTRIN SRGN	1	Endo	1	Endo	0.920227	CATTCTAAGTCGTTAC-1	donor0	snSeq	2	2	2	2	2	female	Endothelial_cells
Health_GTCAGCGAGTACGAGC-1	0.0297361	7.59069	SeuratProject	2740	1913	Health	SCG	0.620438	1	Non-Neuronal	0.540546	VLMC L1-5 PDGFRA COLEC12	0.540546	VLMC	0.540546	VLMC	0.762302	GTCAGCGAGTACGAGC-1	donor0	snSeq	2	2	2	2	2	female	Endothelial_cells
Health_AAGACAAAGAACCCGA-1	-3.05477	-5.25029	SeuratProject	2725	1824	Health	SCG	0.293578	1	Non-Neuronal	0.869279	VLMC L1-5 PDGFRA COLEC12	0.869279	VLMC	0.869279	VLMC	0.794381	AAGACAAAGAACCCGA-1	donor0	snSeq	1	1	1	1	1	female	Fibroblasts
Health_GTCAAACTCGCATAGT-1	-3.60333	-5.1626	SeuratProject	2698	1876	Health	SCG	0.407709	1	Non-Neuronal	1	VLMC L1-5 PDGFRA COLEC12	1	VLMC	1	VLMC	0.926604	GTCAAACTCGCATAGT-1	donor0	snSeq	1	1	1	1	1	female	Fibroblasts
Health_ACATCGACATTGTAGC-1	6.32264	-1.12897	SeuratProject	2723	1889	Health	SCG	0.918105	1	Non-Neuronal	0.644213	Oligo L3-6 OPALIN LRP4-AS1	0.644213	Oligo	0.644213	exclude	0.832106	ACATCGACATTGTAGC-1	donor0	snSeq	3	0	0	0	0	female	Glia_cells
Health_TTGTTCATCCACCCTA-1	-7.37385	3.47315	SeuratProject	2822	1931	Health	SCG	0.637845	1	Non-Neuronal	1	Endo L2-5 NOSTRIN SRGN	1	Endo	1	Endo	0.884609	TTGTTCATCCACCCTA-1	donor0	snSeq	6	3	3	3	3	female	Smooth_muscle_cells
Health_ATCATTCCAAGCGATG-1	-1.39576	-4.69696	SeuratProject	2779	1995	Health	SCG	0.935588	1	Non-Neuronal	0.938122	VLMC L1-5 PDGFRA COLEC12	0.938122	VLMC	0.938122	VLMC	0.798239	ATCATTCCAAGCGATG-1	unassigned	snSeq	1	0	0	0	0	unknown	Glia_cells
Health_AAGTACCTCACTCACC-1	-1.68066	-5.40315	SeuratProject	2762	1853	Health	SCG	0.181028	1	Non-Neuronal	0.98823	VLMC L1-5 PDGFRA COLEC12	0.98823	VLMC	0.98823	VLMC	0.858999	AAGTACCTCACTCACC-1	doublet	snSeq	1	0	0	0	0	unknown	Glia_cells
Health_GTCACGGCACAGTCGC-1	-1.61003	6.62248	SeuratProject	2755	1598	Health	SCG	0.907441	1	Non-Neuronal	0.988535	Endo L2-5 NOSTRIN SRGN	0.988535	Endo	0.988535	Endo	0.771846	GTCACGGCACAGTCGC-1	donor1	snSeq	2	2	2	2	2	male	Endothelial_cells
Health_CCACGAGGTACACGTT-1	-1.39167	10.2432	SeuratProject	2734	1891	Health	SCG	0.438917	1	Non-Neuronal	0.391962	VLMC L1-5 PDGFRA COLEC12	0.391962	VLMC	0.391962	VLMC	0.767778	CCACGAGGTACACGTT-1	doublet	snSeq	2	2	2	2	2	unknown	Endothelial_cells
Health_GCGTGCAGTGAGCCAA-1	-1.49782	-4.84564	SeuratProject	2765	1948	Health	SCG	0.940325	1	Non-Neuronal	0.996759	VLMC L1-5 PDGFRA COLEC12	0.996759	VLMC	0.996759	VLMC	0.775387	GCGTGCAGTGAGCCAA-1	donor0	snSeq	1	0	0	0	0	female	Glia_cells
Health_ATGTCTTCATAGCTGT-1	-6.39056	-3.83874	SeuratProject	2761	1813	Health	SCG	0.796813	1	Non-Neuronal	0.845793	VLMC L1-5 PDGFRA COLEC12	0.845793	VLMC	0.845793	VLMC	0.687655	ATGTCTTCATAGCTGT-1	doublet	snSeq	1	1	1	1	1	unknown	Fibroblasts
Health_TCTACCGGTGCCCACA-1	-0.876686	8.35233	SeuratProject	2731	1871	Health	SCG	0.768949	1	Non-Neuronal	0.568605	VLMC L1-5 PDGFRA COLEC12	0.568605	VLMC	0.568605	VLMC	0.765014	TCTACCGGTGCCCACA-1	donor0	snSeq	2	2	2	2	2	female	Endothelial_cells
Health_AACAACCGTTTACACG-1	2.55036	-6.7948	SeuratProject	2800	1897	Health	SCG	0.75	1	Non-Neuronal	0.623639	VLMC L1-5 PDGFRA COLEC12	0.623639	VLMC	0.623639	VLMC	0.781061	AACAACCGTTTACACG-1	donor0	snSeq	7	4	4	4	4	female	Glia_cells_2
Health_CGTTGGGGTTTGTTCT-1	-7.74398	-2.57988	SeuratProject	2789	1823	Health	SCG	0.824668	1	Non-Neuronal	1	VLMC L1-5 PDGFRA COLEC12	1	VLMC	1	VLMC	0.600175	CGTTGGGGTTTGTTCT-1	doublet	snSeq	1	1	1	1	1	unknown	Fibroblasts
Health_TGCAGGCGTGAGCTCC-1	-4.94859	-5.15296	SeuratProject	2766	1867	Health	SCG	0.32538	1	Non-Neuronal	0.986602	VLMC L1-5 PDGFRA COLEC12	0.986602	VLMC	0.986602	VLMC	0.717795	TGCAGGCGTGAGCTCC-1	doublet	snSeq	1	1	1	1	1	unknown	Fibroblasts
Health_CCACGAGAGTTCGCAT-1	6.89704	-1.10066	SeuratProject	2797	1938	Health	SCG	0.858062	1	Non-Neuronal	0.646331	Oligo L3-6 OPALIN LRP4-AS1	0.702691	Oligo	0.646331	exclude	0.887126	CCACGAGAGTTCGCAT-1	doublet	snSeq	3	0	0	0	0	unknown	Glia_cells
Health_GCGGAAACAAAGCTAA-1	-5.70218	-2.96983	SeuratProject	2715	1752	Health	SCG	0.552486	1	Non-Neuronal	0.718805	VLMC L1-5 PDGFRA COLEC12	0.718805	VLMC	0.718805	VLMC	0.686252	GCGGAAACAAAGCTAA-1	donor1	snSeq	1	1	1	1	1	male	Fibroblasts
Health_GGTCACGAGCTGTACT-1	-3.02534	-5.56747	SeuratProject	2731	1735	Health	SCG	0.732332	1	Non-Neuronal	0.839842	VLMC L1-5 PDGFRA COLEC12	0.839842	VLMC	0.839842	VLMC	0.768821	GGTCACGAGCTGTACT-1	donor0	snSeq	1	1	1	1	1	female	Fibroblasts
Health_GGGAAGTCACTACTTT-1	-0.68781	9.26216	SeuratProject	2733	1688	Health	SCG	0.475668	1	Non-Neuronal	0.953189	Endo L2-5 NOSTRIN SRGN	0.953189	Endo	0.953189	Endo	0.858118	GGGAAGTCACTACTTT-1	donor0	snSeq	2	2	2	2	2	female	Endothelial_cells
Health_GTGAGGACAGTTCCAA-1	-1.15114	-4.52103	SeuratProject	2745	1925	Health	SCG	0.291439	1	Non-Neuronal	0.60942	VLMC L1-5 PDGFRA COLEC12	0.60942	VLMC	0.60942	VLMC	0.644274	GTGAGGACAGTTCCAA-1	donor0	snSeq	1	0	0	0	0	female	Glia_cells
Health_CATGGATCAGTCGCTG-1	-0.865073	8.98763	SeuratProject	2738	1929	Health	SCG	0.73046	1	Non-Neuronal	1	Endo L2-5 NOSTRIN SRGN	1	Endo	1	Endo	0.941632	CATGGATCAGTCGCTG-1	donor0	snSeq	2	2	2	2	2	female	Endothelial_cells
Health_TCCGAAACATGCCGGT-1	-2.99273	-5.23909	SeuratProject	2737	1840	Health	SCG	0.219218	1	Non-Neuronal	0.948572	VLMC L1-5 PDGFRA COLEC12	0.948572	VLMC	0.948572	VLMC	0.847758	TCCGAAACATGCCGGT-1	donor0	snSeq	1	1	1	1	1	female	Fibroblasts
Health_TCGAACATCACTGGTA-1	4.29577	-3.30141	SeuratProject	2744	1720	Health	SCG	0.728863	1	Non-Neuronal	0.479115	Oligo L3-6 OPALIN LRP4-AS1	0.493858	Oligo	0.479115	exclude	0.77958	TCGAACATCACTGGTA-1	doublet	snSeq	3	0	0	0	0	unknown	Glia_cells
Health_TCCTCGACACCTCTAC-1	-0.987135	-4.49587	SeuratProject	2759	1878	Health	SCG	0.94237	1	Non-Neuronal	0.75594	VLMC L1-5 PDGFRA COLEC12	0.75594	VLMC	0.75594	VLMC	0.706481	TCCTCGACACCTCTAC-1	donor0	snSeq	1	0	0	0	0	female	Glia_cells
Health_CATGGTATCAGGGATG-1	-5.95291	-4.9047	SeuratProject	2766	1842	Health	SCG	0.939986	1	Non-Neuronal	0.895272	VLMC L1-5 PDGFRA COLEC12	0.895272	VLMC	0.895272	VLMC	0.812188	CATGGTATCAGGGATG-1	donor1	snSeq	1	1	1	1	1	male	Fibroblasts
Health_GAGTCATTCAACTTTC-1	7.16788	0.627681	SeuratProject	2751	1768	Health	SCG	0.327154	1	Non-Neuronal	0.617552	Oligo L3-6 OPALIN LRP4-AS1	0.689044	Oligo	0.617552	exclude	0.792458	GAGTCATTCAACTTTC-1	donor0	snSeq	3	0	0	0	0	female	Glia_cells
Health_TACTGCCAGCGATCGA-1	-1.09769	6.72789	SeuratProject	2742	1583	Health	SCG	0.656455	1	Non-Neuronal	0.865309	Endo L2-5 NOSTRIN SRGN	0.865309	Endo	0.865309	Endo	0.824885	TACTGCCAGCGATCGA-1	donor1	snSeq	2	2	2	2	2	male	Endothelial_cells
Health_CTGCCTAAGCCGTTGC-1	4.75456	-2.69411	SeuratProject	2714	1803	Health	SCG	0.589536	1	Non-Neuronal	0.621098	Oligo L3-6 OPALIN LRP4-AS1	0.666961	Oligo	0.621098	exclude	0.842987	CTGCCTAAGCCGTTGC-1	donor0	snSeq	3	0	0	0	0	female	Glia_cells
Health_ATGTCCCGTCTTCAAG-1	5.5469	-2.41933	SeuratProject	2747	1657	Health	SCG	0.837277	1	Non-Neuronal	0.64964	Oligo L3-6 OPALIN LRP4-AS1	0.665934	Oligo	0.64964	exclude	0.69384	ATGTCCCGTCTTCAAG-1	donor1	snSeq	3	0	0	0	0	male	Glia_cells
Health_TTCCGTGGTGCCCGTA-1	-3.60765	-5.61578	SeuratProject	2723	1842	Health	SCG	0.771208	1	Non-Neuronal	0.943794	VLMC L1-5 PDGFRA COLEC12	0.943794	VLMC	0.943794	VLMC	0.880369	TTCCGTGGTGCCCGTA-1	donor0	snSeq	1	1	1	1	1	female	Fibroblasts
Health_AGTGTTGAGGGCCCTT-1	-0.890968	7.71702	SeuratProject	2753	1810	Health	SCG	0.690156	1	Non-Neuronal	0.98189	Endo L2-5 NOSTRIN SRGN	0.98189	Endo	0.98189	Endo	0.76538	AGTGTTGAGGGCCCTT-1	donor0	snSeq	2	2	2	2	2	female	Endothelial_cells
Health_AAACCCAAGAGCCTGA-1	-3.11814	-5.46627	SeuratProject	2794	1733	Health	SCG	0.250537	1	Non-Neuronal	0.977205	VLMC L1-5 PDGFRA COLEC12	0.977205	VLMC	0.977205	VLMC	0.872848	AAACCCAAGAGCCTGA-1	donor0	snSeq	1	1	1	1	1	female	Fibroblasts
Health_GTCAAACCACGCAGTC-1	-3.0407	-5.3322	SeuratProject	2710	1765	Health	SCG	0.627306	1	Non-Neuronal	0.982148	VLMC L1-5 PDGFRA COLEC12	0.982148	VLMC	0.982148	VLMC	0.775072	GTCAAACCACGCAGTC-1	donor0	snSeq	1	1	1	1	1	female	Fibroblasts
Health_GGTAGAGAGGATAATC-1	5.31521	-3.54873	SeuratProject	2737	1839	Health	SCG	0.840336	1	Non-Neuronal	0.646846	Oligo L3-6 OPALIN LRP4-AS1	0.696477	Oligo	0.646846	exclude	0.782714	GGTAGAGAGGATAATC-1	donor1	snSeq	3	0	0	0	0	male	Glia_cells
Health_TATCTGTAGTCTCTGA-1	-6.97345	3.38008	SeuratProject	2763	1696	Health	SCG	0.325733	1	Non-Neuronal	0.53029	VLMC L1-5 PDGFRA COLEC12	0.53029	VLMC	0.53029	VLMC	0.564825	TATCTGTAGTCTCTGA-1	donor0	snSeq	6	3	3	3	3	female	Smooth_muscle_cells
Health_GGTAATCGTGAGATTA-1	6.37084	0.728424	SeuratProject	2712	1785	Health	SCG	0.626844	1	Non-Neuronal	0.662504	Oligo L3-6 OPALIN LRP4-AS1	0.693465	Oligo	0.662504	exclude	0.857922	GGTAATCGTGAGATTA-1	donor0	snSeq	3	0	0	0	0	female	Glia_cells
Health_CTCAAGATCTCGTCAC-1	5.90786	-0.337042	SeuratProject	2792	1957	Health	SCG	0.608883	1	Non-Neuronal	0.609176	Oligo L3-6 OPALIN LRP4-AS1	0.609176	Oligo	0.609176	exclude	0.866362	CTCAAGATCTCGTCAC-1	donor0	snSeq	3	0	0	0	0	female	Glia_cells
Health_ATGATCGGTACAGAAT-1	-7.51185	-2.63417	SeuratProject	2713	1662	Health	SCG	0.442315	1	Non-Neuronal	0.799471	VLMC L1-5 PDGFRA COLEC12	0.799471	VLMC	0.799471	VLMC	0.701298	ATGATCGGTACAGAAT-1	donor1	snSeq	1	1	1	1	1	male	Fibroblasts
Health_AATCGACAGGATGCGT-1	4.33152	-3.54227	SeuratProject	2732	1811	Health	SCG	0.805271	1	Non-Neuronal	0.670829	Micro L1-6 TYROBP CD74	0.670829	Micro-PVM	0.670829	Microglia/PVM	0.685137	AATCGACAGGATGCGT-1	donor0	snSeq	3	0	0	0	0	female	Glia_cells
Health_TTAGGGTCAGCACAAG-1	5.44542	-2.23758	SeuratProject	2772	1778	Health	SCG	0.829726	1	Non-Neuronal	0.696633	Oligo L3-6 OPALIN LRP4-AS1	0.711661	Oligo	0.696633	exclude	0.865767	TTAGGGTCAGCACAAG-1	donor1	snSeq	3	0	0	0	0	male	Glia_cells
Health_GTCGTAACAGCTGCCA-1	-3.64492	-5.55394	SeuratProject	2753	1904	Health	SCG	0.472212	1	Non-Neuronal	0.608954	Endo L2-5 NOSTRIN SRGN	0.608954	Endo	0.608954	Endo	0.811592	GTCGTAACAGCTGCCA-1	donor0	snSeq	1	1	1	1	1	female	Fibroblasts
Health_CTGCCATGTGATCATC-1	6.84587	0.918249	SeuratProject	2712	1856	Health	SCG	0.811209	1	Non-Neuronal	0.550493	VLMC L1-5 PDGFRA COLEC12	0.550493	VLMC	0.550493	VLMC	0.816477	CTGCCATGTGATCATC-1	donor0	snSeq	3	0	0	0	0	female	Glia_cells
Health_TGATGCATCTGAGAAA-1	7.4959	0.558342	SeuratProject	2754	1897	Health	SCG	0.399419	1	Non-Neuronal	0.768194	VLMC L1-5 PDGFRA COLEC12	0.768194	VLMC	0.768194	VLMC	0.671535	TGATGCATCTGAGAAA-1	donor0	snSeq	1	0	0	0	0	female	Glia_cells
Health_AGGGCTCTCGTCAGAT-1	-0.78254	7.95165	SeuratProject	2715	1874	Health	SCG	0.736648	1	Non-Neuronal	1	Endo L2-5 NOSTRIN SRGN	1	Endo	1	Endo	0.904553	AGGGCTCTCGTCAGAT-1	donor0	snSeq	2	2	2	2	2	female	Endothelial_cells
Health_CATAGACCACAACGCC-1	-7.40797	3.40328	SeuratProject	2772	1928	Health	SCG	0.721501	1	Non-Neuronal	0.915011	Endo L2-5 NOSTRIN SRGN	0.915011	Endo	0.915011	Endo	0.788661	CATAGACCACAACGCC-1	doublet	snSeq	6	3	3	3	3	unknown	Smooth_muscle_cells
Health_CGAGTTAGTTGTTTGG-1	6.43044	1.14911	SeuratProject	2722	1819	Health	SCG	0.661278	1	Non-Neuronal	0.51623	Oligo L3-6 OPALIN LRP4-AS1	0.522853	Oligo	0.51623	exclude	0.733436	CGAGTTAGTTGTTTGG-1	donor0	snSeq	3	0	0	0	0	female	Glia_cells
Health_TGAGCATAGGCAGTCA-1	-7.22286	-3.05074	SeuratProject	2772	1843	Health	SCG	0.4329	1	Non-Neuronal	0.937461	Micro L1-6 TYROBP CD74	0.937461	Micro-PVM	0.937461	Microglia/PVM	0.885011	TGAGCATAGGCAGTCA-1	doublet	snSeq	1	1	1	1	1	unknown	Fibroblasts
Health_AGGAATATCCATCGTC-1	-1.86478	-5.49947	SeuratProject	2742	1908	Health	SCG	0.656455	1	Non-Neuronal	0.985657	VLMC L1-5 PDGFRA COLEC12	0.985657	VLMC	0.985657	VLMC	0.726083	AGGAATATCCATCGTC-1	donor1	snSeq	1	1	1	1	1	male	Fibroblasts
Health_TAACCAGTCGATAACC-1	-0.197632	7.75908	SeuratProject	2731	1849	Health	SCG	0.549249	1	Non-Neuronal	0.814719	Endo L2-5 NOSTRIN SRGN	0.814719	Endo	0.814719	Endo	0.80475	TAACCAGTCGATAACC-1	donor0	snSeq	2	2	2	2	2	female	Endothelial_cells
Health_CGTAATGGTACGATTC-1	-1.23626	-5.16034	SeuratProject	2732	1925	Health	SCG	0.878477	1	Non-Neuronal	0.767125	VLMC L1-5 PDGFRA COLEC12	0.767125	VLMC	0.767125	VLMC	0.719363	CGTAATGGTACGATTC-1	donor0	snSeq	1	0	0	0	0	female	Glia_cells
Health_TCGACGGGTTCCGTTC-1	-4.12147	-5.72117	SeuratProject	2699	1774	Health	SCG	0.518711	1	Non-Neuronal	0.510796	Micro L1-6 TYROBP CD74	0.510796	Micro-PVM	0.510796	Microglia/PVM	0.771964	TCGACGGGTTCCGTTC-1	donor1	snSeq	1	1	1	1	1	male	Fibroblasts
Health_GCTGAATAGCCAGACA-1	6.51335	-0.467688	SeuratProject	2732	1860	Health	SCG	0.658858	1	Non-Neuronal	0.588276	Oligo L3-6 OPALIN LRP4-AS1	0.588276	Oligo	0.588276	exclude	0.788322	GCTGAATAGCCAGACA-1	donor0	snSeq	3	0	0	0	0	female	Glia_cells
Health_GTAGAAAGTATGTCCA-1	3.0805	-6.64608	SeuratProject	2686	1901	Health	SCG	0.632911	1	Non-Neuronal	0.450089	Oligo L3-6 OPALIN LRP4-AS1	0.758797	Oligo	0.450089	exclude	0.932303	GTAGAAAGTATGTCCA-1	donor0	snSeq	7	4	4	4	4	female	Glia_cells_2
Health_CACAGGCTCGAACCTA-1	-6.23137	-4.56333	SeuratProject	2767	1665	Health	SCG	0.325262	1	Non-Neuronal	0.92161	VLMC L1-5 PDGFRA COLEC12	0.92161	VLMC	0.92161	VLMC	0.744686	CACAGGCTCGAACCTA-1	donor1	snSeq	1	1	1	1	1	male	Fibroblasts
Health_AACCCAAGTGACAGGT-1	-3.6681	-5.9144	SeuratProject	2749	1913	Health	SCG	0.763914	1	Non-Neuronal	0.663671	VLMC L1-5 PDGFRA COLEC12	0.663671	VLMC	0.663671	VLMC	0.800403	AACCCAAGTGACAGGT-1	doublet	snSeq	1	1	1	1	1	unknown	Fibroblasts
Health_TCTGCCACAATGGCAG-1	-0.866613	9.11091	SeuratProject	2714	1829	Health	SCG	0.73692	1	Non-Neuronal	0.976645	Endo L2-5 NOSTRIN SRGN	0.976645	Endo	0.976645	Endo	0.849272	TCTGCCACAATGGCAG-1	donor0	snSeq	2	2	2	2	2	female	Endothelial_cells
Health_GTGTCCTTCAAACCCA-1	-7.54614	2.34868	SeuratProject	2706	1775	Health	SCG	0.886918	1	Non-Neuronal	0.92425	VLMC L1-5 PDGFRA COLEC12	0.92425	VLMC	0.92425	VLMC	0.660921	GTGTCCTTCAAACCCA-1	donor0	snSeq	6	3	3	3	3	female	Smooth_muscle_cells
Health_GTAGGAGCAGGGATAC-1	-7.07907	3.20657	SeuratProject	2731	1773	Health	SCG	0.32955	1	Non-Neuronal	0.618903	VLMC L1-5 PDGFRA COLEC12	0.618903	VLMC	0.618903	VLMC	0.712945	GTAGGAGCAGGGATAC-1	donor0	snSeq	6	3	3	3	3	female	Smooth_muscle_cells
Health_GCCAGTGAGCTAATCC-1	-3.72112	-4.95504	SeuratProject	2788	1929	Health	SCG	0.789096	1	Non-Neuronal	0.450647	VLMC L1-5 PDGFRA COLEC12	0.450647	VLMC	0.450647	VLMC	0.791288	GCCAGTGAGCTAATCC-1	donor0	snSeq	1	1	1	1	1	female	Fibroblasts
Health_TTGTTCATCAGTCACA-1	-0.876653	2.90937	SeuratProject	2749	1440	Health	SCG	0.363769	0.504912	Non-Neuronal	0.247439	Exc L5 FEZF2 CSN1S1	0.247439	L5 ET	0.247439	L5 ET_1	0.435123	TTGTTCATCAGTCACA-1	donor1	snSeq	9	6	6	6	6	male	Sympathetic_neurons
Health_AGATGCTCAGAACCGA-1	-0.40405	7.45684	SeuratProject	2739	1944	Health	SCG	0.803213	1	Non-Neuronal	0.583444	Endo L2-5 NOSTRIN SRGN	0.583444	Endo	0.583444	Endo	0.643947	AGATGCTCAGAACCGA-1	donor0	snSeq	2	2	2	2	2	female	Endothelial_cells
Health_TCTGGCTAGAGTTGCG-1	-1.25227	-4.259	SeuratProject	2781	1846	Health	SCG	0.683207	1	Non-Neuronal	0.620284	VLMC L1-5 PDGFRA COLEC12	0.620284	VLMC	0.620284	VLMC	0.668746	TCTGGCTAGAGTTGCG-1	doublet	snSeq	1	1	1	1	1	unknown	Fibroblasts
Health_CGGGACTTCTCTATGT-1	-6.57174	-2.45187	SeuratProject	2680	1890	Health	SCG	0.932836	1	Non-Neuronal	0.757411	VLMC L1-5 PDGFRA COLEC12	0.757411	VLMC	0.757411	VLMC	0.775369	CGGGACTTCTCTATGT-1	donor0	snSeq	1	1	1	1	1	female	Fibroblasts
Health_GTCCACTAGCAACTTC-1	-0.86812	-4.28815	SeuratProject	2782	1863	Health	SCG	0.323508	1	Non-Neuronal	0.814486	VLMC L1-5 PDGFRA COLEC12	0.814486	VLMC	0.814486	VLMC	0.691392	GTCCACTAGCAACTTC-1	donor1	snSeq	1	0	0	0	0	male	Glia_cells
Health_ATTCCTATCAGCTGTA-1	0.409775	8.00862	SeuratProject	2742	1974	Health	SCG	0.401167	1	Non-Neuronal	0.869898	Endo L2-5 NOSTRIN SRGN	0.869898	Endo	0.869898	Endo	0.79432	ATTCCTATCAGCTGTA-1	donor0	snSeq	2	2	2	2	2	female	Endothelial_cells
Health_AATTCCTGTTTGAACC-1	-0.418491	7.0355	SeuratProject	2761	1901	Health	SCG	0.796813	1	Non-Neuronal	0.695462	Endo L2-5 NOSTRIN SRGN	0.695462	Endo	0.695462	Endo	0.751042	AATTCCTGTTTGAACC-1	donor0	snSeq	2	2	2	2	2	female	Endothelial_cells
Health_CAGATTGTCCTTGAAG-1	-3.63345	1.34433	SeuratProject	2768	1609	Health	SCG	0.289017	1	Non-Neuronal	0.584247	Endo L2-5 NOSTRIN SRGN	0.584247	Endo	0.584247	Endo	0.84671	CAGATTGTCCTTGAAG-1	donor1	snSeq	8	5	5	5	5	male	Immune_cells
Health_CGGAATTCAGTAACCT-1	-1.23501	10.042	SeuratProject	2729	1864	Health	SCG	0.549652	1	Non-Neuronal	0.988584	Endo L2-5 NOSTRIN SRGN	0.988584	Endo	0.988584	Endo	0.808898	CGGAATTCAGTAACCT-1	unassigned	snSeq	2	2	2	2	2	unknown	Endothelial_cells
Health_TGGGTTATCCGTTTCG-1	-0.949811	7.96988	SeuratProject	2711	1764	Health	SCG	0.368868	1	Non-Neuronal	0.978329	Endo L2-5 NOSTRIN SRGN	0.978329	Endo	0.978329	Endo	0.748586	TGGGTTATCCGTTTCG-1	donor0	snSeq	2	2	2	2	2	female	Endothelial_cells
Health_CTCCCTCGTTCGGCTG-1	6.42979	0.83836	SeuratProject	2704	1794	Health	SCG	0.33284	1	Non-Neuronal	0.627158	Oligo L3-6 OPALIN LRP4-AS1	0.627158	Oligo	0.627158	exclude	0.830059	CTCCCTCGTTCGGCTG-1	donor0	snSeq	3	0	0	0	0	female	Glia_cells
Health_TTTCATGCAACCGATT-1	-7.41913	1.91455	SeuratProject	2766	1770	Health	SCG	0.614606	1	Non-Neuronal	0.684896	VLMC L1-5 PDGFRA COLEC12	0.684896	VLMC	0.684896	VLMC	0.670615	TTTCATGCAACCGATT-1	donor0	snSeq	6	3	3	3	3	female	Smooth_muscle_cells
Health_TCCTGCAAGACAACAT-1	-1.2116	10.4029	SeuratProject	2749	1806	Health	SCG	0.982175	1	Non-Neuronal	0.989034	Endo L2-5 NOSTRIN SRGN	0.989034	Endo	0.989034	Endo	0.830495	TCCTGCAAGACAACAT-1	doublet	snSeq	2	2	2	2	2	unknown	Endothelial_cells
Health_AGGAGGTAGCTTAAGA-1	7.28017	-0.0151925	SeuratProject	2729	1953	Health	SCG	0.8428	1	Non-Neuronal	0.78785	VLMC L1-5 PDGFRA COLEC12	0.78785	VLMC	0.78785	VLMC	0.717719	AGGAGGTAGCTTAAGA-1	donor0	snSeq	1	0	0	0	0	female	Glia_cells
Health_TCCGGGATCCGTGACG-1	5.15082	-3.39928	SeuratProject	2771	1779	Health	SCG	0.721761	1	Non-Neuronal	0.488	Oligo L3-6 OPALIN LRP4-AS1	0.500965	Oligo	0.488	exclude	0.658613	TCCGGGATCCGTGACG-1	donor1	snSeq	3	0	0	0	0	male	Glia_cells
Health_TATACCTAGAGCAGTC-1	7.06371	0.459184	SeuratProject	2727	1916	Health	SCG	0.696736	1	Non-Neuronal	0.652114	VLMC L1-5 PDGFRA COLEC12	0.652114	VLMC	0.652114	VLMC	0.663048	TATACCTAGAGCAGTC-1	donor0	snSeq	3	0	0	0	0	female	Glia_cells
Health_CACCAAACACTCCGGA-1	-6.5466	-4.03025	SeuratProject	2692	1888	Health	SCG	0.780089	1	Non-Neuronal	0.946001	VLMC L1-5 PDGFRA COLEC12	0.946001	VLMC	0.946001	VLMC	0.770183	CACCAAACACTCCGGA-1	unassigned	snSeq	1	1	1	1	1	unknown	Fibroblasts
Health_CACAACAGTCCTGAAT-1	-0.800543	8.96051	SeuratProject	2670	1866	Health	SCG	0.71161	1	Non-Neuronal	1	Endo L2-5 NOSTRIN SRGN	1	Endo	1	Endo	0.909099	CACAACAGTCCTGAAT-1	donor0	snSeq	2	2	2	2	2	female	Endothelial_cells
Health_GATTCTTGTTTAGTCG-1	-3.18507	-5.55017	SeuratProject	2714	1881	Health	SCG	0.405306	1	Non-Neuronal	0.984919	VLMC L1-5 PDGFRA COLEC12	0.984919	VLMC	0.984919	VLMC	0.844476	GATTCTTGTTTAGTCG-1	donor0	snSeq	1	1	1	1	1	female	Fibroblasts
Health_CTCGAGGAGGATACGC-1	-6.49113	-2.5561	SeuratProject	2729	1889	Health	SCG	0.513008	1	Non-Neuronal	0.95067	VLMC L1-5 PDGFRA COLEC12	0.95067	VLMC	0.95067	VLMC	0.826323	CTCGAGGAGGATACGC-1	donor0	snSeq	1	1	1	1	1	female	Fibroblasts
Health_AGAGAGCCAGTCTTCC-1	-4.38732	-5.5689	SeuratProject	2702	1899	Health	SCG	0.777202	1	Non-Neuronal	0.950762	VLMC L1-5 PDGFRA COLEC12	0.950762	VLMC	0.950762	VLMC	0.816022	AGAGAGCCAGTCTTCC-1	donor0	snSeq	1	1	1	1	1	female	Fibroblasts
Health_GTGATGTGTCATCAGT-1	-5.5544	-2.83249	SeuratProject	2742	1582	Health	SCG	0.729395	1	Non-Neuronal	0.635845	VLMC L1-5 PDGFRA COLEC12	0.635845	VLMC	0.635845	VLMC	0.696758	GTGATGTGTCATCAGT-1	donor1	snSeq	1	1	1	1	1	male	Fibroblasts
Health_GTTAGTGGTTCTTCAT-1	-5.04723	-3.47449	SeuratProject	2701	1856	Health	SCG	0.629397	1	Non-Neuronal	0.965552	VLMC L1-5 PDGFRA COLEC12	0.965552	VLMC	0.965552	VLMC	0.808028	GTTAGTGGTTCTTCAT-1	donor0	snSeq	1	1	1	1	1	female	Fibroblasts
Health_GAGTGAGGTGGGCTCT-1	-3.02749	-5.4003	SeuratProject	2668	1863	Health	SCG	0.674663	1	Non-Neuronal	0.949894	VLMC L1-5 PDGFRA COLEC12	0.949894	VLMC	0.949894	VLMC	0.892655	GAGTGAGGTGGGCTCT-1	donor0	snSeq	1	1	1	1	1	female	Fibroblasts
Health_GTTGTAGGTACCCGAC-1	-1.95699	-5.43252	SeuratProject	2747	1809	Health	SCG	0.21842	1	Non-Neuronal	0.914557	VLMC L1-5 PDGFRA COLEC12	0.914557	VLMC	0.914557	VLMC	0.776757	GTTGTAGGTACCCGAC-1	donor1	snSeq	1	0	0	0	0	male	Glia_cells
Health_AGGTTGTAGCCTGAGA-1	-7.20717	3.30613	SeuratProject	2689	1665	Health	SCG	0.223131	1	Non-Neuronal	0.81727	VLMC L1-5 PDGFRA COLEC12	0.81727	VLMC	0.81727	VLMC	0.64469	AGGTTGTAGCCTGAGA-1	donor0	snSeq	6	3	3	3	3	female	Smooth_muscle_cells
Health_AAGCGTTTCACGGGAA-1	-7.09735	3.36589	SeuratProject	2713	1659	Health	SCG	0.516034	1	Non-Neuronal	0.694345	VLMC L1-5 PDGFRA COLEC12	0.694345	VLMC	0.694345	VLMC	0.499462	AAGCGTTTCACGGGAA-1	donor1	snSeq	6	3	3	3	3	male	Smooth_muscle_cells
Health_GAAACCTCAACCGGAA-1	6.36539	-2.33734	SeuratProject	2784	1806	Health	SCG	0.538793	1	Non-Neuronal	0.888884	VLMC L1-5 PDGFRA COLEC12	0.888884	VLMC	0.888884	VLMC	0.612875	GAAACCTCAACCGGAA-1	unassigned	snSeq	1	0	0	0	0	unknown	Glia_cells
Health_TGTACAGAGGTACCTT-1	2.69438	-7.11368	SeuratProject	2676	1806	Health	SCG	0.523169	1	Non-Neuronal	0.401304	Oligo L3-6 OPALIN LRP4-AS1	0.528913	Oligo	0.401304	exclude	0.733672	TGTACAGAGGTACCTT-1	donor0	snSeq	7	4	4	4	4	female	Glia_cells_2
Health_TGGAGAGAGAGAGGTA-1	-1.15984	-5.01799	SeuratProject	2728	1969	Health	SCG	0.659824	1	Non-Neuronal	0.708736	VLMC L1-5 PDGFRA COLEC12	0.708736	VLMC	0.708736	VLMC	0.732314	TGGAGAGAGAGAGGTA-1	doublet	snSeq	1	0	0	0	0	unknown	Glia_cells
Health_CCTCCTCAGTACAGAT-1	5.67975	-3.24492	SeuratProject	2718	1766	Health	SCG	0.404709	1	Non-Neuronal	0.545183	VLMC L1-5 PDGFRA COLEC12	0.545183	VLMC	0.545183	VLMC	0.481245	CCTCCTCAGTACAGAT-1	donor0	snSeq	3	0	0	0	0	female	Glia_cells
Health_CTACTATAGGCCCACT-1	-2.59617	-5.59229	SeuratProject	2717	1877	Health	SCG	0.331248	1	Non-Neuronal	0.823228	VLMC L1-5 PDGFRA COLEC12	0.823228	VLMC	0.823228	VLMC	0.738423	CTACTATAGGCCCACT-1	donor0	snSeq	1	1	1	1	1	female	Fibroblasts
Health_GTGAGGACACATATGC-1	-3.66069	-5.62535	SeuratProject	2742	1848	Health	SCG	0.948213	1	Non-Neuronal	0.98877	VLMC L1-5 PDGFRA COLEC12	0.98877	VLMC	0.98877	VLMC	0.836706	GTGAGGACACATATGC-1	donor0	snSeq	1	1	1	1	1	female	Fibroblasts
Health_GGCTTTCCAGAGTGTG-1	-4.20688	-5.38516	SeuratProject	2705	1964	Health	SCG	0.961183	1	Non-Neuronal	0.731491	Endo L2-5 NOSTRIN SRGN	0.731491	Endo	0.731491	Endo	0.843793	GGCTTTCCAGAGTGTG-1	donor0	snSeq	2	1	1	1	1	female	Fibroblasts
Health_GAGATGGTCGGACGTC-1	5.05411	-2.85617	SeuratProject	2745	1784	Health	SCG	0.910747	1	Non-Neuronal	0.608636	Oligo L3-6 OPALIN LRP4-AS1	0.640766	Oligo	0.608636	exclude	0.72566	GAGATGGTCGGACGTC-1	donor1	snSeq	3	0	0	0	0	male	Glia_cells
Health_TCGAACATCCAACCAA-1	6.63931	0.240966	SeuratProject	2687	1841	Health	SCG	0.446595	1	Non-Neuronal	0.535625	Oligo L3-6 OPALIN LRP4-AS1	0.660301	Oligo	0.535625	exclude	0.724041	TCGAACATCCAACCAA-1	donor0	snSeq	3	0	0	0	0	female	Glia_cells
Health_TATCGCCCACTGGAAG-1	6.74503	0.0676799	SeuratProject	2686	1797	Health	SCG	0.521221	1	Non-Neuronal	0.630598	Oligo L3-6 OPALIN LRP4-AS1	0.630598	Oligo	0.630598	exclude	0.819838	TATCGCCCACTGGAAG-1	donor0	snSeq	3	0	0	0	0	female	Glia_cells
Health_GTTAGTGAGACTCATC-1	4.35346	-2.86102	SeuratProject	2707	1672	Health	SCG	0.775767	1	Non-Neuronal	0.542927	Oligo L3-6 OPALIN LRP4-AS1	0.566032	Oligo	0.542927	exclude	0.719989	GTTAGTGAGACTCATC-1	donor1	snSeq	3	0	0	0	0	male	Glia_cells
Health_AAAGGATCATAACTCG-1	-7.80366	-2.22194	SeuratProject	2675	1755	Health	SCG	0.897196	1	Non-Neuronal	0.834603	VLMC L1-5 PDGFRA COLEC12	0.834603	VLMC	0.834603	VLMC	0.689212	AAAGGATCATAACTCG-1	unassigned	snSeq	1	1	1	1	1	unknown	Fibroblasts
Health_TTTGTTGTCACGGGAA-1	6.99225	-0.918772	SeuratProject	2732	1816	Health	SCG	0.475842	1	Non-Neuronal	0.689515	Oligo L3-6 OPALIN LRP4-AS1	0.70777	Oligo	0.689515	exclude	0.8098	TTTGTTGTCACGGGAA-1	donor1	snSeq	3	0	0	0	0	male	Glia_cells
Health_AAAGAACCAGGCATTT-1	-3.12226	-4.93643	SeuratProject	2669	1860	Health	SCG	0.599475	1	Non-Neuronal	0.910414	VLMC L1-5 PDGFRA COLEC12	0.910414	VLMC	0.910414	VLMC	0.798433	AAAGAACCAGGCATTT-1	donor0	snSeq	1	1	1	1	1	female	Fibroblasts
Health_CTATCTAAGGTTGTTC-1	-2.91093	-5.38459	SeuratProject	2735	1704	Health	SCG	0.365631	1	Non-Neuronal	0.967547	VLMC L1-5 PDGFRA COLEC12	0.967547	VLMC	0.967547	VLMC	0.774229	CTATCTAAGGTTGTTC-1	donor0	snSeq	1	1	1	1	1	female	Fibroblasts
Health_TCTGTCGCAGATCCAT-1	-5.5632	-5.36241	SeuratProject	2692	1676	Health	SCG	0.334324	1	Non-Neuronal	0.904067	VLMC L1-5 PDGFRA COLEC12	0.904067	VLMC	0.904067	VLMC	0.70221	TCTGTCGCAGATCCAT-1	donor1	snSeq	1	1	1	1	1	male	Fibroblasts
Health_CGAGAAGTCAGCATTG-1	-4.0432	-6.05527	SeuratProject	2678	1815	Health	SCG	0.709485	1	Non-Neuronal	0.944386	VLMC L1-5 PDGFRA COLEC12	0.944386	VLMC	0.944386	VLMC	0.843971	CGAGAAGTCAGCATTG-1	donor1	snSeq	1	1	1	1	1	male	Fibroblasts
Health_TGATGCAAGGAAGTCC-1	-3.63738	-5.66241	SeuratProject	2726	1870	Health	SCG	0.807043	1	Non-Neuronal	0.964067	VLMC L1-5 PDGFRA COLEC12	0.964067	VLMC	0.964067	VLMC	0.817472	TGATGCAAGGAAGTCC-1	donor0	snSeq	1	1	1	1	1	female	Fibroblasts
Health_CTCTGGTAGAGCAACC-1	-1.44677	10.5664	SeuratProject	2675	1854	Health	SCG	0.635514	1	Non-Neuronal	1	Endo L2-5 NOSTRIN SRGN	1	Endo	1	Endo	0.879445	CTCTGGTAGAGCAACC-1	donor1	snSeq	2	2	2	2	2	male	Endothelial_cells
Health_ACACTGAAGGATGAGA-1	0.994014	7.26554	SeuratProject	2694	1906	Health	SCG	0.371195	1	Non-Neuronal	0.680637	Oligo L3-6 OPALIN LRP4-AS1	0.680637	Oligo	0.680637	exclude	0.872655	ACACTGAAGGATGAGA-1	donor0	snSeq	3	0	0	0	0	female	Glia_cells
Health_CAACAGTCAGCGATTT-1	-0.83079	6.65753	SeuratProject	2703	1629	Health	SCG	0.332963	1	Non-Neuronal	0.575865	VLMC L1-5 PDGFRA COLEC12	0.575865	VLMC	0.575865	VLMC	0.814236	CAACAGTCAGCGATTT-1	donor1	snSeq	2	2	2	2	2	male	Endothelial_cells
Health_TCACACCTCTGCTCTG-1	-1.46892	-4.19716	SeuratProject	2741	1761	Health	SCG	0.36483	1	Non-Neuronal	0.978052	VLMC L1-5 PDGFRA COLEC12	0.978052	VLMC	0.978052	VLMC	0.742024	TCACACCTCTGCTCTG-1	doublet	snSeq	1	1	1	1	1	unknown	Fibroblasts
Health_ACATGCACAACGAGGT-1	-3.1009	2.49413	SeuratProject	2693	1879	Health	SCG	0.519866	1	Non-Neuronal	0.982946	Micro L1-6 TYROBP CD74	0.982946	Micro-PVM	0.982946	Microglia/PVM	0.987976	ACATGCACAACGAGGT-1	donor0	snSeq	8	5	5	5	5	female	Immune_cells
Health_CATTCATTCCGGGACT-1	7.1983	0.115451	SeuratProject	2712	1911	Health	SCG	0.553097	1	Non-Neuronal	0.427302	Oligo L3-6 OPALIN LRP4-AS1	0.427302	Oligo	0.427302	exclude	0.800527	CATTCATTCCGGGACT-1	donor0	snSeq	1	0	0	0	0	female	Glia_cells
Health_GAAATGAAGCAAGGAA-1	-0.185959	7.91145	SeuratProject	2715	1895	Health	SCG	0.810313	1	Non-Neuronal	0.486175	Endo L2-5 NOSTRIN SRGN	0.486175	Endo	0.486175	Endo	0.742745	GAAATGAAGCAAGGAA-1	doublet	snSeq	2	2	2	2	2	unknown	Endothelial_cells
Health_CTCTGGTCAGTTGGTT-1	-3.59486	-5.54847	SeuratProject	2732	1931	Health	SCG	0.768668	1	Non-Neuronal	0.976633	VLMC L1-5 PDGFRA COLEC12	0.976633	VLMC	0.976633	VLMC	0.914036	CTCTGGTCAGTTGGTT-1	donor0	snSeq	1	1	1	1	1	female	Fibroblasts
Health_TCATTACGTATGAAGT-1	-6.87919	3.38351	SeuratProject	2686	1716	Health	SCG	0.483991	1	Non-Neuronal	0.827459	VLMC L1-5 PDGFRA COLEC12	0.827459	VLMC	0.827459	VLMC	0.762568	TCATTACGTATGAAGT-1	donor0	snSeq	6	3	3	3	3	female	Smooth_muscle_cells
Health_CGAGGCTAGCATGATA-1	-7.38169	3.0916	SeuratProject	2714	1762	Health	SCG	0.884304	1	Non-Neuronal	0.845995	VLMC L1-5 PDGFRA COLEC12	0.845995	VLMC	0.845995	VLMC	0.565085	CGAGGCTAGCATGATA-1	donor0	snSeq	6	3	3	3	3	female	Smooth_muscle_cells
Health_TTCTAACCACCAAAGG-1	-3.07441	2.59354	SeuratProject	2643	1855	Health	SCG	0.302686	1	Non-Neuronal	0.966146	Micro L1-6 TYROBP CD74	0.966146	Micro-PVM	0.966146	Microglia/PVM	0.986477	TTCTAACCACCAAAGG-1	donor0	snSeq	8	5	5	5	5	female	Immune_cells
Health_CATAGACCACTGCGTG-1	-3.71558	-5.22538	SeuratProject	2643	1775	Health	SCG	0.681044	1	Non-Neuronal	0.991904	VLMC L1-5 PDGFRA COLEC12	0.991904	VLMC	0.991904	VLMC	0.75227	CATAGACCACTGCGTG-1	donor0	snSeq	1	1	1	1	1	female	Fibroblasts
Health_AAAGAACAGGGTACGT-1	7.0727	0.73438	SeuratProject	2678	1892	Health	SCG	0.522778	1	Non-Neuronal	0.507295	Oligo L3-6 OPALIN LRP4-AS1	0.507295	Oligo	0.507295	exclude	0.822815	AAAGAACAGGGTACGT-1	donor0	snSeq	1	0	0	0	0	female	Glia_cells
Health_CTTTCGGGTTGCATGT-1	4.99084	-2.51775	SeuratProject	2775	1863	Health	SCG	0.576577	1	Non-Neuronal	0.549406	Oligo L3-6 OPALIN LRP4-AS1	0.581999	Oligo	0.549406	exclude	0.864456	CTTTCGGGTTGCATGT-1	donor1	snSeq	3	0	0	0	0	male	Glia_cells
Health_TGTTTGTGTCATACCA-1	-6.00144	-4.87401	SeuratProject	2719	1847	Health	SCG	0.441339	1	Non-Neuronal	0.990468	VLMC L1-5 PDGFRA COLEC12	0.990468	VLMC	0.990468	VLMC	0.756787	TGTTTGTGTCATACCA-1	donor1	snSeq	1	1	1	1	1	male	Fibroblasts
Health_AAGGTAAGTTGGTAGG-1	-5.12211	-5.88008	SeuratProject	2737	1557	Health	SCG	0.328827	1	Non-Neuronal	0.934081	VLMC L1-5 PDGFRA COLEC12	0.934081	VLMC	0.934081	VLMC	0.641496	AAGGTAAGTTGGTAGG-1	donor1	snSeq	1	1	1	1	1	male	Fibroblasts
Health_ACAACCACATGAAAGT-1	6.37387	-1.93334	SeuratProject	2754	1860	Health	SCG	0.907771	1	Non-Neuronal	0.61423	VLMC L1-5 PDGFRA COLEC12	0.61423	VLMC	0.61423	VLMC	0.711686	ACAACCACATGAAAGT-1	donor0	snSeq	3	0	0	0	0	female	Glia_cells
Health_AGTGTTGTCTAACGCA-1	-0.647164	-4.29355	SeuratProject	2723	1876	Health	SCG	0.587587	1	Non-Neuronal	0.375267	Oligo L3-6 OPALIN LRP4-AS1	0.375267	Oligo	0.375267	exclude	0.747137	AGTGTTGTCTAACGCA-1	donor0	snSeq	1	0	0	0	0	female	Glia_cells
Health_GATGTTGAGGAAGAAC-1	6.67809	0.978768	SeuratProject	2698	1790	Health	SCG	0.815419	1	Non-Neuronal	0.629651	Oligo L3-6 OPALIN LRP4-AS1	0.629651	Oligo	0.629651	exclude	0.847701	GATGTTGAGGAAGAAC-1	donor0	snSeq	3	0	0	0	0	female	Glia_cells
Health_CATTGTTAGTACCCTA-1	-7.87005	-2.30117	SeuratProject	2682	1648	Health	SCG	0.671141	1	Non-Neuronal	0.773983	VLMC L1-5 PDGFRA COLEC12	0.773983	VLMC	0.773983	VLMC	0.606107	CATTGTTAGTACCCTA-1	donor1	snSeq	1	1	1	1	1	male	Fibroblasts
Health_AACAACCGTTGGGTAG-1	-0.151232	7.84903	SeuratProject	2698	1968	Health	SCG	0.926612	1	Non-Neuronal	0.461331	Micro L1-6 TYROBP CD74	0.461331	Micro-PVM	0.461331	Microglia/PVM	0.837056	AACAACCGTTGGGTAG-1	donor0	snSeq	2	2	2	2	2	female	Endothelial_cells
Health_GTCGCGAAGGGAGATA-1	-0.829588	3.4977	SeuratProject	2754	1779	Health	SCG	0.653595	0.898323	Non-Neuronal	0.489295	VLMC L1-5 PDGFRA COLEC12	0.489295	VLMC	0.489295	VLMC	0.686656	GTCGCGAAGGGAGATA-1	donor1	snSeq	9	6	6	6	6	male	Sympathetic_neurons
Health_GGGAAGTCAGCGCGTT-1	5.92855	-0.597896	SeuratProject	2737	1909	Health	SCG	0.8038	1	Non-Neuronal	0.429419	Oligo L3-6 OPALIN LRP4-AS1	0.429419	Oligo	0.429419	exclude	0.890157	GGGAAGTCAGCGCGTT-1	donor1	snSeq	3	0	0	0	0	male	Glia_cells
Health_GTGTTCCTCCGTGCGA-1	-3.14461	-5.53157	SeuratProject	2708	1853	Health	SCG	0.664697	1	Non-Neuronal	0.908543	VLMC L1-5 PDGFRA COLEC12	0.908543	VLMC	0.908543	VLMC	0.810968	GTGTTCCTCCGTGCGA-1	donor0	snSeq	1	1	1	1	1	female	Fibroblasts
Health_TGTGCGGTCATCGCTC-1	-5.18187	-3.75497	SeuratProject	2697	1819	Health	SCG	0.889878	1	Non-Neuronal	0.788172	VLMC L1-5 PDGFRA COLEC12	0.788172	VLMC	0.788172	VLMC	0.742318	TGTGCGGTCATCGCTC-1	donor0	snSeq	1	1	1	1	1	female	Fibroblasts
Health_GACCAATCAATAGTGA-1	-1.36081	10.6262	SeuratProject	2663	1702	Health	SCG	0.525723	1	Non-Neuronal	0.990028	Endo L2-5 NOSTRIN SRGN	0.990028	Endo	0.990028	Endo	0.828212	GACCAATCAATAGTGA-1	doublet	snSeq	2	2	2	2	2	unknown	Endothelial_cells
Health_GATAGAAGTGTATCCA-1	-7.7491	-2.67543	SeuratProject	2686	1865	Health	SCG	0.595681	1	Non-Neuronal	0.786192	VLMC L1-5 PDGFRA COLEC12	0.786192	VLMC	0.786192	VLMC	0.744231	GATAGAAGTGTATCCA-1	unassigned	snSeq	1	1	1	1	1	unknown	Fibroblasts
Health_GTTCGCTCACTGGACC-1	-3.06586	-5.08172	SeuratProject	2700	1849	Health	SCG	0.592593	1	Non-Neuronal	0.937544	VLMC L1-5 PDGFRA COLEC12	0.937544	VLMC	0.937544	VLMC	0.828316	GTTCGCTCACTGGACC-1	donor0	snSeq	1	1	1	1	1	female	Fibroblasts
Health_TCACGCTCATACGCAT-1	-5.61157	-3.70222	SeuratProject	2695	1734	Health	SCG	0.556586	1	Non-Neuronal	0.91344	VLMC L1-5 PDGFRA COLEC12	0.91344	VLMC	0.91344	VLMC	0.778919	TCACGCTCATACGCAT-1	donor0	snSeq	1	1	1	1	1	female	Fibroblasts
Health_TCTTGCGCACCATATG-1	-1.31473	7.54842	SeuratProject	2645	1855	Health	SCG	0.378072	1	Non-Neuronal	0.955146	Endo L2-5 NOSTRIN SRGN	0.955146	Endo	0.955146	Endo	0.835501	TCTTGCGCACCATATG-1	donor0	snSeq	2	2	2	2	2	female	Endothelial_cells
Health_GATGATCAGAGTACCG-1	-3.29578	-5.41464	SeuratProject	2698	1786	Health	SCG	0.33358	1	Non-Neuronal	0.955523	VLMC L1-5 PDGFRA COLEC12	0.955523	VLMC	0.955523	VLMC	0.80948	GATGATCAGAGTACCG-1	donor0	snSeq	1	1	1	1	1	female	Fibroblasts
Health_GGGTTTAAGATGCGAC-1	-2.07606	6.49796	SeuratProject	2692	1568	Health	SCG	0.445765	1	Non-Neuronal	0.970082	Endo L2-5 NOSTRIN SRGN	0.970082	Endo	0.970082	Endo	0.729849	GGGTTTAAGATGCGAC-1	donor1	snSeq	2	2	2	2	2	male	Endothelial_cells
Health_TGAGGGACACAGTATC-1	-3.44507	-5.5565	SeuratProject	2680	1838	Health	SCG	0.634328	1	Non-Neuronal	0.865072	VLMC L1-5 PDGFRA COLEC12	0.865072	VLMC	0.865072	VLMC	0.800854	TGAGGGACACAGTATC-1	doublet	snSeq	1	1	1	1	1	unknown	Fibroblasts
Health_GGGAGTAAGAGTCTTC-1	-3.86155	-4.7278	SeuratProject	2692	1885	Health	SCG	0.705795	1	Non-Neuronal	0.655315	VLMC L1-5 PDGFRA COLEC12	0.655315	VLMC	0.655315	VLMC	0.673483	GGGAGTAAGAGTCTTC-1	donor0	snSeq	1	1	1	1	1	female	Fibroblasts
Health_AAGCGAGTCGAGAGCA-1	-7.54504	2.70434	SeuratProject	2726	1811	Health	SCG	0.330154	1	Non-Neuronal	0.922308	VLMC L1-5 PDGFRA COLEC12	0.922308	VLMC	0.922308	VLMC	0.862306	AAGCGAGTCGAGAGCA-1	doublet	snSeq	6	3	3	3	3	unknown	Smooth_muscle_cells
Health_CCCGAAGCAGACACAG-1	5.3815	-2.88985	SeuratProject	2676	1770	Health	SCG	0.896861	1	Non-Neuronal	0.584137	VLMC L1-5 PDGFRA COLEC12	0.584137	VLMC	0.584137	VLMC	0.56394	CCCGAAGCAGACACAG-1	donor1	snSeq	3	0	0	0	0	male	Glia_cells
Health_TTCCTAAAGCATCCTA-1	-3.09377	-4.94326	SeuratProject	2665	1714	Health	SCG	0.450281	1	Non-Neuronal	0.539218	VLMC L1-5 PDGFRA COLEC12	0.539218	VLMC	0.539218	VLMC	0.671722	TTCCTAAAGCATCCTA-1	donor0	snSeq	1	1	1	1	1	female	Fibroblasts
Health_ATTACCTAGTTTGTCG-1	5.39051	-2.5251	SeuratProject	2725	1627	Health	SCG	0.917431	1	Non-Neuronal	0.697453	Oligo L3-6 OPALIN LRP4-AS1	0.697453	Oligo	0.697453	exclude	0.751531	ATTACCTAGTTTGTCG-1	donor1	snSeq	3	0	0	0	0	male	Glia_cells
Health_GAGCTGCAGGACACTG-1	-3.11204	-5.26757	SeuratProject	2672	1859	Health	SCG	0.673653	1	Non-Neuronal	0.987187	VLMC L1-5 PDGFRA COLEC12	0.987187	VLMC	0.987187	VLMC	0.913638	GAGCTGCAGGACACTG-1	donor0	snSeq	1	1	1	1	1	female	Fibroblasts
Health_TTACTGTGTTGCGGAA-1	7.27228	-0.899192	SeuratProject	2739	1779	Health	SCG	0.474626	1	Non-Neuronal	0.59134	Oligo L3-6 OPALIN LRP4-AS1	0.59134	Oligo	0.59134	exclude	0.815772	TTACTGTGTTGCGGAA-1	doublet	snSeq	0	0	0	0	0	unknown	Glia_cells
Health_GGGCTACCATCGAACT-1	6.72313	-0.227337	SeuratProject	2677	1701	Health	SCG	0.859171	1	Non-Neuronal	0.725894	Oligo L3-6 OPALIN LRP4-AS1	0.754145	Oligo	0.725894	exclude	0.796164	GGGCTACCATCGAACT-1	donor0	snSeq	3	0	0	0	0	female	Glia_cells
Health_CTTCCTTTCTCGTGGG-1	5.92735	-0.547173	SeuratProject	2702	1816	Health	SCG	0.629164	1	Non-Neuronal	0.730381	Oligo L3-6 OPALIN LRP4-AS1	0.730381	Oligo	0.730381	exclude	0.872376	CTTCCTTTCTCGTGGG-1	donor0	snSeq	3	0	0	0	0	female	Glia_cells
Health_GCAGCTGTCAGGAACG-1	-3.11287	2.34094	SeuratProject	2697	1893	Health	SCG	0.556174	1	Non-Neuronal	0.97842	Micro L1-6 TYROBP CD74	0.97842	Micro-PVM	0.97842	Microglia/PVM	0.978944	GCAGCTGTCAGGAACG-1	donor0	snSeq	8	5	5	5	5	female	Immune_cells
Health_CCACCATGTCGTATTG-1	-1.14859	8.24346	SeuratProject	2670	1810	Health	SCG	0.561798	1	Non-Neuronal	1	Endo L2-5 NOSTRIN SRGN	1	Endo	1	Endo	0.890262	CCACCATGTCGTATTG-1	donor0	snSeq	2	2	2	2	2	female	Endothelial_cells
Health_TATCTTGAGAGAGTTT-1	6.4409	-0.478553	SeuratProject	2691	1711	Health	SCG	0.557414	1	Non-Neuronal	0.477963	Oligo L3-6 OPALIN LRP4-AS1	0.477963	Oligo	0.477963	exclude	0.684881	TATCTTGAGAGAGTTT-1	donor0	snSeq	3	0	0	0	0	female	Glia_cells
Health_GCTGCAGGTGATACCT-1	6.30769	0.538739	SeuratProject	2650	1794	Health	SCG	0.528302	1	Non-Neuronal	0.537611	Oligo L3-6 OPALIN LRP4-AS1	0.537611	Oligo	0.537611	exclude	0.801018	GCTGCAGGTGATACCT-1	donor0	snSeq	3	0	0	0	0	female	Glia_cells
Health_TCACAAGTCCAAACCA-1	-3.57711	-5.29529	SeuratProject	2686	1834	Health	SCG	0.632911	1	Non-Neuronal	0.991895	VLMC L1-5 PDGFRA COLEC12	0.991895	VLMC	0.991895	VLMC	0.795142	TCACAAGTCCAAACCA-1	donor0	snSeq	1	1	1	1	1	female	Fibroblasts
Health_TTACGTTTCGTCAACA-1	-0.801833	9.24771	SeuratProject	2708	1740	Health	SCG	0.77548	1	Non-Neuronal	1	Endo L2-5 NOSTRIN SRGN	1	Endo	1	Endo	0.896287	TTACGTTTCGTCAACA-1	donor0	snSeq	2	2	2	2	2	female	Endothelial_cells
Health_GGGCTCAGTATCTCGA-1	-5.34478	-3.30054	SeuratProject	2697	1877	Health	SCG	0.63033	1	Non-Neuronal	0.939414	VLMC L1-5 PDGFRA COLEC12	0.939414	VLMC	0.939414	VLMC	0.742428	GGGCTCAGTATCTCGA-1	donor0	snSeq	1	1	1	1	1	female	Fibroblasts
Health_AGCTACACACGGGCTT-1	-2.43846	-5.59628	SeuratProject	2683	1762	Health	SCG	0.298174	1	Non-Neuronal	0.942297	VLMC L1-5 PDGFRA COLEC12	0.942297	VLMC	0.942297	VLMC	0.797495	AGCTACACACGGGCTT-1	doublet	snSeq	1	1	1	1	1	unknown	Fibroblasts
Health_TAGACTGCACCAAATC-1	-5.77121	-2.83905	SeuratProject	2666	1783	Health	SCG	0.450113	1	Non-Neuronal	0.868538	VLMC L1-5 PDGFRA COLEC12	0.868538	VLMC	0.868538	VLMC	0.688119	TAGACTGCACCAAATC-1	donor1	snSeq	1	1	1	1	1	male	Fibroblasts
Health_GCGATCGTCAAGCCGC-1	7.39352	-0.136001	SeuratProject	2701	1907	Health	SCG	0.44428	1	Non-Neuronal	0.630532	VLMC L1-5 PDGFRA COLEC12	0.630532	VLMC	0.630532	VLMC	0.756288	GCGATCGTCAAGCCGC-1	donor0	snSeq	1	0	0	0	0	female	Glia_cells
Health_CTCATGCCACCAGCCA-1	-3.04661	2.60589	SeuratProject	2637	1880	Health	SCG	0.834281	1	Non-Neuronal	0.961578	Micro L1-6 TYROBP CD74	0.961578	Micro-PVM	0.961578	Microglia/PVM	0.981517	CTCATGCCACCAGCCA-1	donor0	snSeq	8	5	5	5	5	female	Immune_cells
Health_ACACCAAAGGGATGTC-1	-0.382038	7.54435	SeuratProject	2691	1909	Health	SCG	0.81754	1	Non-Neuronal	0.459483	Endo L2-5 NOSTRIN SRGN	0.459483	Endo	0.459483	Endo	0.763538	ACACCAAAGGGATGTC-1	donor0	snSeq	2	2	2	2	2	female	Endothelial_cells
Health_ACCCTTGTCTGTCAGA-1	6.38133	-0.285541	SeuratProject	2690	1596	Health	SCG	0.223048	1	Non-Neuronal	0.630863	Oligo L3-6 OPALIN LRP4-AS1	0.630863	Oligo	0.630863	exclude	0.763187	ACCCTTGTCTGTCAGA-1	donor1	snSeq	3	0	0	0	0	male	Glia_cells
Health_TGCCGAGAGTCGGCCT-1	-1.43987	10.4425	SeuratProject	2730	1936	Health	SCG	0.586081	1	Non-Neuronal	0.973058	Endo L2-5 NOSTRIN SRGN	0.973058	Endo	0.973058	Endo	0.857296	TGCCGAGAGTCGGCCT-1	donor0	snSeq	2	2	2	2	2	female	Endothelial_cells
Health_TTCCGTGTCGCTTTAT-1	-7.7651	-2.09901	SeuratProject	2642	1633	Health	SCG	0.643452	1	Non-Neuronal	0.769167	VLMC L1-5 PDGFRA COLEC12	0.769167	VLMC	0.769167	VLMC	0.695362	TTCCGTGTCGCTTTAT-1	donor1	snSeq	1	1	1	1	1	male	Fibroblasts
Health_GTTCTATCACCAGGTC-1	-7.36716	3.42809	SeuratProject	2720	1877	Health	SCG	0.919118	1	Non-Neuronal	0.613842	Micro L1-6 TYROBP CD74	0.613842	Micro-PVM	0.613842	Microglia/PVM	0.77208	GTTCTATCACCAGGTC-1	donor0	snSeq	6	3	3	3	3	female	Smooth_muscle_cells
Health_GACGCTGAGAGGCTGT-1	0.160721	7.63269	SeuratProject	2733	1976	Health	SCG	0.878156	1	Non-Neuronal	0.437302	Micro L1-6 TYROBP CD74	0.437302	Micro-PVM	0.437302	Microglia/PVM	0.887581	GACGCTGAGAGGCTGT-1	doublet	snSeq	2	2	2	2	2	unknown	Endothelial_cells
Health_CCACTTGAGCGATGCA-1	-3.39878	-5.04587	SeuratProject	2693	1728	Health	SCG	0.557	1	Non-Neuronal	0.98869	VLMC L1-5 PDGFRA COLEC12	0.98869	VLMC	0.98869	VLMC	0.762543	CCACTTGAGCGATGCA-1	donor0	snSeq	1	1	1	1	1	female	Fibroblasts
Health_TAATTCCTCGAGAGAC-1	-7.68821	-2.46421	SeuratProject	2707	1906	Health	SCG	0.59106	1	Non-Neuronal	0.707878	Micro L1-6 TYROBP CD74	0.707878	Micro-PVM	0.707878	Microglia/PVM	0.947544	TAATTCCTCGAGAGAC-1	donor1	snSeq	1	1	1	1	1	male	Fibroblasts
Health_GATTGGTTCGAGAAAT-1	-4.41094	-5.15677	SeuratProject	2695	1744	Health	SCG	0.519481	1	Non-Neuronal	0.99137	VLMC L1-5 PDGFRA COLEC12	0.99137	VLMC	0.99137	VLMC	0.727982	GATTGGTTCGAGAAAT-1	donor0	snSeq	1	1	1	1	1	female	Fibroblasts
Health_TGGTAGTGTTTCGTTT-1	-6.80589	-2.3976	SeuratProject	2745	1926	Health	SCG	0.400729	1	Non-Neuronal	0.680533	Micro L1-6 TYROBP CD74	0.680533	Micro-PVM	0.680533	Microglia/PVM	0.840982	TGGTAGTGTTTCGTTT-1	donor0	snSeq	1	1	1	1	1	female	Fibroblasts
Health_GTGCTTCCACTACTTT-1	-3.25423	-5.50812	SeuratProject	2683	1796	Health	SCG	0.335445	1	Non-Neuronal	0.990993	VLMC L1-5 PDGFRA COLEC12	0.990993	VLMC	0.990993	VLMC	0.841098	GTGCTTCCACTACTTT-1	donor0	snSeq	1	1	1	1	1	female	Fibroblasts
Health_GTTGTGACAAATGCTC-1	-5.82981	-4.80447	SeuratProject	2634	1679	Health	SCG	0.417616	1	Non-Neuronal	0.990954	VLMC L1-5 PDGFRA COLEC12	0.990954	VLMC	0.990954	VLMC	0.731511	GTTGTGACAAATGCTC-1	donor1	snSeq	1	1	1	1	1	male	Fibroblasts
Health_CGAAGTTGTCCGTTTC-1	6.9903	-0.75557	SeuratProject	2735	1831	Health	SCG	0.255941	1	Non-Neuronal	0.612895	VLMC L1-5 PDGFRA COLEC12	0.612895	VLMC	0.612895	VLMC	0.778114	CGAAGTTGTCCGTTTC-1	doublet	snSeq	3	0	0	0	0	unknown	Glia_cells
Health_TATATCCTCAGGAAAT-1	6.97098	-0.660616	SeuratProject	2688	1775	Health	SCG	0.223214	1	Non-Neuronal	0.726456	Oligo L3-6 OPALIN LRP4-AS1	0.74066	Oligo	0.726456	exclude	0.896967	TATATCCTCAGGAAAT-1	donor0	snSeq	3	0	0	0	0	female	Glia_cells
Health_GCAACATGTCTCAGAT-1	-0.810324	8.73848	SeuratProject	2644	1831	Health	SCG	0.718608	1	Non-Neuronal	1	Endo L2-5 NOSTRIN SRGN	1	Endo	1	Endo	0.909447	GCAACATGTCTCAGAT-1	donor0	snSeq	2	2	2	2	2	female	Endothelial_cells
Health_GTAGTACTCTTCTCAA-1	6.42045	0.682314	SeuratProject	2672	1837	Health	SCG	0.748503	1	Non-Neuronal	0.485254	VLMC L1-5 PDGFRA COLEC12	0.485254	VLMC	0.485254	VLMC	0.749709	GTAGTACTCTTCTCAA-1	donor0	snSeq	3	0	0	0	0	female	Glia_cells
Health_CATGGTACAATCCTTT-1	6.89243	-0.808923	SeuratProject	2693	1799	Health	SCG	0.816933	1	Non-Neuronal	0.577391	Oligo L3-6 OPALIN LRP4-AS1	0.577391	Oligo	0.577391	exclude	0.843357	CATGGTACAATCCTTT-1	donor1	snSeq	3	0	0	0	0	male	Glia_cells
Health_CCTACGTGTATCGCTA-1	4.71569	-3.66537	SeuratProject	2651	1672	Health	SCG	0.716711	1	Non-Neuronal	0.437755	Oligo L3-6 OPALIN LRP4-AS1	0.437755	Oligo	0.437755	exclude	0.717887	CCTACGTGTATCGCTA-1	donor1	snSeq	3	0	0	0	0	male	Glia_cells
Health_AAACGAAGTGTAAACA-1	-1.24544	8.08122	SeuratProject	2787	1966	Health	SCG	0.897022	1	Non-Neuronal	0.920694	Endo L2-5 NOSTRIN SRGN	0.920694	Endo	0.920694	Endo	0.868834	AAACGAAGTGTAAACA-1	donor0	snSeq	2	2	2	2	2	female	Endothelial_cells
Health_AGGGCTCCAACCCGCA-1	-7.55066	-2.81123	SeuratProject	2716	1855	Health	SCG	0.184094	1	Non-Neuronal	0.699015	Endo L2-5 NOSTRIN SRGN	0.699015	Endo	0.699015	Endo	0.757518	AGGGCTCCAACCCGCA-1	donor1	snSeq	1	1	1	1	1	male	Fibroblasts
Health_TACCCGTTCAGAACCT-1	-0.74827	8.23893	SeuratProject	2643	1876	Health	SCG	0.302686	1	Non-Neuronal	1	Endo L2-5 NOSTRIN SRGN	1	Endo	1	Endo	0.846392	TACCCGTTCAGAACCT-1	donor0	snSeq	2	2	2	2	2	female	Endothelial_cells
Health_CACAGGCCAAGTCATC-1	-0.743471	9.17706	SeuratProject	2650	1799	Health	SCG	0.415094	1	Non-Neuronal	0.963908	Endo L2-5 NOSTRIN SRGN	0.963908	Endo	0.963908	Endo	0.876421	CACAGGCCAAGTCATC-1	donor0	snSeq	2	2	2	2	2	female	Endothelial_cells
Health_CATGCCTTCCATCCGT-1	0.406955	7.66446	SeuratProject	2707	1780	Health	SCG	0.701884	1	Non-Neuronal	0.846753	Endo L2-5 NOSTRIN SRGN	0.846753	Endo	0.846753	Endo	0.690868	CATGCCTTCCATCCGT-1	doublet	snSeq	2	0	0	0	0	unknown	Glia_cells
Health_TCCGATCTCCGTACGG-1	7.03836	0.200565	SeuratProject	2648	1751	Health	SCG	0.830816	1	Non-Neuronal	0.653673	Oligo L3-6 OPALIN LRP4-AS1	0.653673	Oligo	0.653673	exclude	0.832896	TCCGATCTCCGTACGG-1	donor0	snSeq	3	0	0	0	0	female	Glia_cells
Health_GAACTGTTCTATTGTC-1	-1.01689	7.6839	SeuratProject	2655	1755	Health	SCG	0.828625	1	Non-Neuronal	1	Endo L2-5 NOSTRIN SRGN	1	Endo	1	Endo	0.780876	GAACTGTTCTATTGTC-1	donor0	snSeq	2	2	2	2	2	female	Endothelial_cells
Health_TCCAGAAAGGGACCAT-1	5.17056	-3.69847	SeuratProject	2677	1886	Health	SCG	0.560329	1	Non-Neuronal	0.967107	VLMC L1-5 PDGFRA COLEC12	0.967107	VLMC	0.967107	VLMC	0.752587	TCCAGAAAGGGACCAT-1	donor0	snSeq	6	0	0	0	0	female	Glia_cells
Health_GGCTTTCTCGGTGCAC-1	-3.32088	-5.47631	SeuratProject	2671	1774	Health	SCG	0.786222	1	Non-Neuronal	0.953045	VLMC L1-5 PDGFRA COLEC12	0.953045	VLMC	0.953045	VLMC	0.889624	GGCTTTCTCGGTGCAC-1	donor0	snSeq	1	1	1	1	1	female	Fibroblasts
Health_CCATCACCACTGAATC-1	6.46258	1.17088	SeuratProject	2678	1769	Health	SCG	0.149365	1	Non-Neuronal	0.49986	Oligo L3-6 OPALIN LRP4-AS1	0.748005	Oligo	0.49986	exclude	0.727818	CCATCACCACTGAATC-1	donor0	snSeq	3	0	0	0	0	female	Glia_cells
Health_GTGGAAGGTATGACAA-1	-3.23893	-5.52801	SeuratProject	2624	1757	Health	SCG	0.685976	1	Non-Neuronal	0.992274	VLMC L1-5 PDGFRA COLEC12	0.992274	VLMC	0.992274	VLMC	0.834126	GTGGAAGGTATGACAA-1	donor0	snSeq	1	1	1	1	1	female	Fibroblasts
Health_GTGGCGTAGTATGAGT-1	-3.26486	-5.02514	SeuratProject	2680	1673	Health	SCG	0.522388	1	Non-Neuronal	1	VLMC L1-5 PDGFRA COLEC12	1	VLMC	1	VLMC	0.797421	GTGGCGTAGTATGAGT-1	donor0	snSeq	1	1	1	1	1	female	Fibroblasts
Health_CGAAGGACATTAGGAA-1	-0.944447	6.59767	SeuratProject	2734	1881	Health	SCG	0.548647	1	Non-Neuronal	0.703143	VLMC L1-5 PDGFRA COLEC12	0.703143	VLMC	0.703143	VLMC	0.770529	CGAAGGACATTAGGAA-1	doublet	snSeq	2	2	2	2	2	unknown	Endothelial_cells
Health_TTTCATGCACGTAACT-1	-1.57854	10.4269	SeuratProject	2685	1706	Health	SCG	0.595903	1	Non-Neuronal	0.955606	Endo L2-5 NOSTRIN SRGN	0.955606	Endo	0.955606	Endo	0.846499	TTTCATGCACGTAACT-1	donor0	snSeq	2	2	2	2	2	female	Endothelial_cells
Health_CTAAGTGTCATGCGGC-1	-6.6695	-3.54867	SeuratProject	2652	1657	Health	SCG	0.86727	1	Non-Neuronal	0.844837	VLMC L1-5 PDGFRA COLEC12	0.844837	VLMC	0.844837	VLMC	0.773463	CTAAGTGTCATGCGGC-1	donor1	snSeq	1	1	1	1	1	male	Fibroblasts
Health_ACACAGTAGGCCCGTT-1	6.6304	-1.44407	SeuratProject	2674	1703	Health	SCG	0.860135	1	Non-Neuronal	0.416822	VLMC L1-5 PDGFRA COLEC12	0.469497	Oligo	0.416822	VLMC	0.779125	ACACAGTAGGCCCGTT-1	donor1	snSeq	3	0	0	0	0	male	Glia_cells
Health_TTACCATTCCACCTGT-1	6.33258	1.17216	SeuratProject	2620	1772	Health	SCG	0.725191	1	Non-Neuronal	0.696307	Oligo L3-6 OPALIN LRP4-AS1	0.739057	Oligo	0.696307	exclude	0.805887	TTACCATTCCACCTGT-1	donor0	snSeq	3	0	0	0	0	female	Glia_cells
Health_TTGTTTGCACAAATGA-1	-3.7937	-5.07918	SeuratProject	2714	1889	Health	SCG	0.442152	1	Non-Neuronal	0.753224	Endo L2-5 NOSTRIN SRGN	0.753224	Endo	0.753224	Endo	0.742755	TTGTTTGCACAAATGA-1	donor0	snSeq	2	2	2	2	2	female	Endothelial_cells
Health_TTTCATGCAAACAGGC-1	-1.14543	9.77459	SeuratProject	2624	1728	Health	SCG	0.724085	1	Non-Neuronal	1	Endo L2-5 NOSTRIN SRGN	1	Endo	1	Endo	0.843032	TTTCATGCAAACAGGC-1	donor1	snSeq	2	2	2	2	2	male	Endothelial_cells
Health_TCAAGACTCCCATTCG-1	-5.05585	-5.93243	SeuratProject	2694	1833	Health	SCG	0.593912	1	Non-Neuronal	0.903295	VLMC L1-5 PDGFRA COLEC12	0.903295	VLMC	0.903295	VLMC	0.867359	TCAAGACTCCCATTCG-1	doublet	snSeq	1	1	1	1	1	unknown	Fibroblasts
Health_CGGAACCTCTAGTGTG-1	6.20925	-0.660327	SeuratProject	2632	1704	Health	SCG	0.87386	1	Non-Neuronal	0.567446	Oligo L3-6 OPALIN LRP4-AS1	0.593349	Oligo	0.567446	exclude	0.747528	CGGAACCTCTAGTGTG-1	donor0	snSeq	3	0	0	0	0	female	Glia_cells
Health_TACGGTAGTCTCACAA-1	-4.41547	-5.69202	SeuratProject	2678	1659	Health	SCG	0.29873	1	Non-Neuronal	0.916032	VLMC L1-5 PDGFRA COLEC12	0.916032	VLMC	0.916032	VLMC	0.780783	TACGGTAGTCTCACAA-1	donor1	snSeq	1	1	1	1	1	male	Fibroblasts
Health_ATGTCTTTCACTACTT-1	-1.45682	10.5446	SeuratProject	2592	1713	Health	SCG	0.655864	1	Non-Neuronal	0.977215	Endo L2-5 NOSTRIN SRGN	0.977215	Endo	0.977215	Endo	0.865894	ATGTCTTTCACTACTT-1	donor0	snSeq	2	2	2	2	2	female	Endothelial_cells
Health_ATTCGTTCAGCCATTA-1	-1.93339	3.00804	SeuratProject	2721	1954	Health	SCG	0.477766	1	Non-Neuronal	0.647086	Micro L1-6 TYROBP CD74	0.647086	Micro-PVM	0.647086	Microglia/PVM	0.766827	ATTCGTTCAGCCATTA-1	donor0	snSeq	8	0	0	0	0	female	Glia_cells
Health_GCCATGGAGCGGCTCT-1	6.59745	-0.705712	SeuratProject	2653	1805	Health	SCG	0.71617	1	Non-Neuronal	0.454634	Oligo L3-6 OPALIN LRP4-AS1	0.454634	Oligo	0.454634	exclude	0.791786	GCCATGGAGCGGCTCT-1	donor1	snSeq	3	0	0	0	0	male	Glia_cells
Health_GAGTGAGGTCACTGAT-1	6.76884	-0.328985	SeuratProject	2649	1806	Health	SCG	0.604002	1	Non-Neuronal	0.66087	Oligo L3-6 OPALIN LRP4-AS1	0.678501	Oligo	0.66087	exclude	0.761375	GAGTGAGGTCACTGAT-1	donor0	snSeq	3	0	0	0	0	female	Glia_cells
Health_TCACATTCAGTTGGTT-1	-0.894982	8.30775	SeuratProject	2607	1829	Health	SCG	0.460299	1	Non-Neuronal	0.979346	Endo L2-5 NOSTRIN SRGN	0.979346	Endo	0.979346	Endo	0.926772	TCACATTCAGTTGGTT-1	donor0	snSeq	2	2	2	2	2	female	Endothelial_cells
Health_GGGTGTCCACAAGGTG-1	-1.24853	6.87869	SeuratProject	2707	1747	Health	SCG	0.849649	1	Non-Neuronal	0.928878	Endo L2-5 NOSTRIN SRGN	0.928878	Endo	0.928878	Endo	0.855038	GGGTGTCCACAAGGTG-1	doublet	snSeq	2	2	2	2	2	unknown	Endothelial_cells
Health_GGGCTCATCACTAGCA-1	7.03675	0.482946	SeuratProject	2624	1773	Health	SCG	0.800305	1	Non-Neuronal	0.55907	Oligo L3-6 OPALIN LRP4-AS1	0.55907	Oligo	0.55907	exclude	0.807239	GGGCTCATCACTAGCA-1	donor0	snSeq	3	0	0	0	0	female	Glia_cells
Health_CCAATGATCGCGTTTC-1	-1.09702	8.29406	SeuratProject	2640	1906	Health	SCG	0.719697	1	Non-Neuronal	0.986405	Endo L2-5 NOSTRIN SRGN	0.986405	Endo	0.986405	Endo	0.837147	CCAATGATCGCGTTTC-1	donor0	snSeq	2	2	2	2	2	female	Endothelial_cells
Health_ATGTCTTAGCGGTATG-1	5.85418	-0.531324	SeuratProject	2690	1632	Health	SCG	0.446097	1	Non-Neuronal	0.606002	VLMC L1-5 PDGFRA COLEC12	0.606002	VLMC	0.606002	VLMC	0.549002	ATGTCTTAGCGGTATG-1	donor0	snSeq	3	0	0	0	0	female	Glia_cells
Health_CGATGGCTCCCTTTGG-1	-1.06925	3.04523	SeuratProject	2790	1892	Health	SCG	0.967742	1	Non-Neuronal	0.877296	Endo L2-5 NOSTRIN SRGN	0.877296	Endo	0.877296	Endo	0.869657	CGATGGCTCCCTTTGG-1	unassigned	snSeq	9	6	6	6	6	unknown	Sympathetic_neurons
Health_GACTCAATCCGCATAA-1	3.95633	-4.00707	SeuratProject	2666	1790	Health	SCG	0.60015	1	Non-Neuronal	0.498903	Oligo L3-6 OPALIN LRP4-AS1	0.578568	Oligo	0.498903	exclude	0.769815	GACTCAATCCGCATAA-1	donor0	snSeq	3	0	0	0	0	female	Glia_cells
Health_GGAGGATAGGCCGCTT-1	-6.03744	-4.85663	SeuratProject	2694	1719	Health	SCG	0.296956	1	Non-Neuronal	0.956378	VLMC L1-5 PDGFRA COLEC12	0.956378	VLMC	0.956378	VLMC	0.667813	GGAGGATAGGCCGCTT-1	donor1	snSeq	1	1	1	1	1	male	Fibroblasts
Health_TGTCCCATCTCTGCCA-1	6.48095	0.896953	SeuratProject	2640	1811	Health	SCG	0.568182	1	Non-Neuronal	0.584367	Oligo L3-6 OPALIN LRP4-AS1	0.584367	Oligo	0.584367	exclude	0.817356	TGTCCCATCTCTGCCA-1	donor0	snSeq	3	0	0	0	0	female	Glia_cells
Health_CAGGCCACACTCAGAT-1	-2.30304	-5.44903	SeuratProject	2660	1811	Health	SCG	0.37594	1	Non-Neuronal	0.988518	VLMC L1-5 PDGFRA COLEC12	0.988518	VLMC	0.988518	VLMC	0.798728	CAGGCCACACTCAGAT-1	donor0	snSeq	1	1	1	1	1	female	Fibroblasts
Health_CAGATTGAGAAACCAT-1	-7.89705	-2.24258	SeuratProject	2678	1672	Health	SCG	0.149365	1	Non-Neuronal	0.912949	VLMC L1-5 PDGFRA COLEC12	0.912949	VLMC	0.912949	VLMC	0.605976	CAGATTGAGAAACCAT-1	donor1	snSeq	1	1	1	1	1	male	Fibroblasts
Health_AGGAAATGTGGAACCA-1	-7.72888	-2.47446	SeuratProject	2648	1718	Health	SCG	0.755287	1	Non-Neuronal	0.996317	VLMC L1-5 PDGFRA COLEC12	0.996317	VLMC	0.996317	VLMC	0.751421	AGGAAATGTGGAACCA-1	donor1	snSeq	1	1	1	1	1	male	Fibroblasts
Health_AGGAATATCCTTCGAC-1	-0.311829	7.53903	SeuratProject	2671	1909	Health	SCG	0.748783	1	Non-Neuronal	0.463031	VLMC L1-5 PDGFRA COLEC12	0.463031	VLMC	0.463031	VLMC	0.70788	AGGAATATCCTTCGAC-1	donor0	snSeq	2	2	2	2	2	female	Endothelial_cells
Health_ACTCCCAAGGCCCACT-1	6.21155	1.10925	SeuratProject	2646	1808	Health	SCG	0.793651	1	Non-Neuronal	0.465637	Oligo L3-6 OPALIN LRP4-AS1	0.465637	Oligo	0.465637	exclude	0.793081	ACTCCCAAGGCCCACT-1	donor0	snSeq	3	0	0	0	0	female	Glia_cells
Health_CGAGAAGTCGAATGCT-1	-1.2711	6.72274	SeuratProject	2643	1612	Health	SCG	0.416194	1	Non-Neuronal	0.945906	Endo L2-5 NOSTRIN SRGN	0.945906	Endo	0.945906	Endo	0.766841	CGAGAAGTCGAATGCT-1	donor1	snSeq	2	2	2	2	2	male	Endothelial_cells
Health_GAAGAATAGATCCAAA-1	6.57936	-1.29002	SeuratProject	2731	1807	Health	SCG	0.695716	1	Non-Neuronal	0.671824	Oligo L3-6 OPALIN LRP4-AS1	0.707468	Oligo	0.671824	exclude	0.896113	GAAGAATAGATCCAAA-1	donor1	snSeq	3	4	4	4	4	male	Glia_cells_2
Health_AAGAACACAGCTGGTC-1	7.23382	0.572003	SeuratProject	2643	1869	Health	SCG	0.340522	1	Non-Neuronal	0.454311	VLMC L1-5 PDGFRA COLEC12	0.454311	VLMC	0.454311	VLMC	0.802857	AAGAACACAGCTGGTC-1	donor0	snSeq	3	0	0	0	0	female	Glia_cells
Health_ACAGCCGTCAAAGGAT-1	5.16747	-2.22683	SeuratProject	2676	1777	Health	SCG	0.822123	1	Non-Neuronal	0.508062	Oligo L3-6 OPALIN LRP4-AS1	0.525946	Oligo	0.508062	exclude	0.746021	ACAGCCGTCAAAGGAT-1	donor0	snSeq	3	0	0	0	0	female	Glia_cells
Health_AAGCATCTCTAAGCCA-1	6.63357	0.742956	SeuratProject	2596	1732	Health	SCG	0.808937	1	Non-Neuronal	0.671443	Oligo L3-6 OPALIN LRP4-AS1	0.671443	Oligo	0.671443	exclude	0.843339	AAGCATCTCTAAGCCA-1	donor0	snSeq	3	0	0	0	0	female	Glia_cells
Health_GTGAGCCCAATCACGT-1	2.71467	-7.29711	SeuratProject	2676	1713	Health	SCG	0.672646	1	Non-Neuronal	0.364848	Oligo L3-6 OPALIN LRP4-AS1	0.717896	Oligo	0.364848	exclude	0.91972	GTGAGCCCAATCACGT-1	donor1	snSeq	7	4	4	4	4	male	Glia_cells_2
Health_GTCGTAATCCCGTGAG-1	5.38078	-3.32829	SeuratProject	2693	1537	Health	SCG	0.519866	1	Non-Neuronal	0.772087	VLMC L1-5 PDGFRA COLEC12	0.772087	VLMC	0.772087	VLMC	0.570975	GTCGTAATCCCGTGAG-1	donor1	snSeq	3	0	0	0	0	male	Glia_cells
Health_TTCATGTTCGGAACTT-1	3.80565	-0.635971	SeuratProject	2779	1988	Health	SCG	0.86362	1	Non-Neuronal	0.789025	Endo L2-5 NOSTRIN SRGN	0.789025	Endo	0.789025	Endo	0.760573	TTCATGTTCGGAACTT-1	donor0	snSeq	3	0	0	0	0	female	Glia_cells
Health_ACTTCGCTCTGCACCT-1	-0.791349	6.60007	SeuratProject	2685	1868	Health	SCG	0.707635	1	Non-Neuronal	0.53525	Endo L2-5 NOSTRIN SRGN	0.53525	Endo	0.53525	Endo	0.807544	ACTTCGCTCTGCACCT-1	donor0	snSeq	2	2	2	2	2	female	Endothelial_cells
Health_GCAACATGTATGCTAC-1	-1.18629	8.2223	SeuratProject	2647	1875	Health	SCG	0.906687	1	Non-Neuronal	0.96579	Endo L2-5 NOSTRIN SRGN	0.96579	Endo	0.96579	Endo	0.916818	GCAACATGTATGCTAC-1	donor0	snSeq	2	2	2	2	2	female	Endothelial_cells
Health_CTATCCGCACCGTACG-1	2.53796	-7.25734	SeuratProject	2672	1788	Health	SCG	0.523952	1	Non-Neuronal	0.375029	VLMC L1-5 PDGFRA COLEC12	0.438606	Oligo	0.375029	VLMC	0.750244	CTATCCGCACCGTACG-1	donor1	snSeq	7	4	4	4	4	male	Glia_cells_2
Health_CGAGTTAGTCCGACGT-1	-0.949554	-4.65233	SeuratProject	2698	1752	Health	SCG	0.593032	1	Non-Neuronal	0.987222	VLMC L1-5 PDGFRA COLEC12	0.987222	VLMC	0.987222	VLMC	0.80561	CGAGTTAGTCCGACGT-1	donor0	snSeq	1	0	0	0	0	female	Glia_cells
Health_TCTACATAGTGATAAC-1	-0.372462	8.83423	SeuratProject	2643	1881	Health	SCG	0.378358	1	Non-Neuronal	0.967318	Endo L2-5 NOSTRIN SRGN	0.967318	Endo	0.967318	Endo	0.837008	TCTACATAGTGATAAC-1	donor0	snSeq	2	2	2	2	2	female	Endothelial_cells
Health_CCGTGAGTCAAGTAAG-1	-3.02619	2.73455	SeuratProject	2662	1766	Health	SCG	0.713749	1	Non-Neuronal	0.946756	Micro L1-6 TYROBP CD74	0.946756	Micro-PVM	0.946756	Microglia/PVM	0.959833	CCGTGAGTCAAGTAAG-1	donor0	snSeq	8	5	5	5	5	female	Immune_cells
Health_GGGTCTGGTGGACTAG-1	-7.7687	-2.21936	SeuratProject	2642	1620	Health	SCG	0.454201	1	Non-Neuronal	0.653586	VLMC L1-5 PDGFRA COLEC12	0.653586	VLMC	0.653586	VLMC	0.824032	GGGTCTGGTGGACTAG-1	donor1	snSeq	1	1	1	1	1	male	Fibroblasts
Health_TCTACATGTAACGATA-1	5.64811	-2.37137	SeuratProject	2660	1638	Health	SCG	0.601504	1	Non-Neuronal	0.556568	VLMC L1-5 PDGFRA COLEC12	0.556568	VLMC	0.556568	VLMC	0.555785	TCTACATGTAACGATA-1	donor1	snSeq	3	0	0	0	0	male	Glia_cells
Health_TCTAACTGTGTCATTG-1	-1.11648	-4.52549	SeuratProject	2657	1785	Health	SCG	0.940911	1	Non-Neuronal	0.870559	VLMC L1-5 PDGFRA COLEC12	0.870559	VLMC	0.870559	VLMC	0.664829	TCTAACTGTGTCATTG-1	donor0	snSeq	1	0	0	0	0	female	Glia_cells
Health_TGGGCGTCACTCTAGA-1	6.48467	-0.978041	SeuratProject	2656	1858	Health	SCG	0.527108	1	Non-Neuronal	0.411522	Oligo L3-6 OPALIN LRP4-AS1	0.411522	Oligo	0.411522	exclude	0.785515	TGGGCGTCACTCTAGA-1	donor0	snSeq	3	0	0	0	0	female	Glia_cells
Health_CATGCTCAGAAACTGT-1	-3.69443	-4.98135	SeuratProject	2703	1869	Health	SCG	0.739919	1	Non-Neuronal	0.930047	Micro L1-6 TYROBP CD74	0.930047	Micro-PVM	0.930047	Microglia/PVM	0.775204	CATGCTCAGAAACTGT-1	donor0	snSeq	1	1	1	1	1	female	Fibroblasts
Health_TTTCGATTCCTTGGAA-1	-2.09835	2.87271	SeuratProject	2697	1907	Health	SCG	0.964034	1	Non-Neuronal	0.841922	Micro L1-6 TYROBP CD74	0.841922	Micro-PVM	0.841922	Microglia/PVM	0.760988	TTTCGATTCCTTGGAA-1	donor0	snSeq	8	0	0	0	0	female	Glia_cells
Health_GTCACTCTCGATTCCC-1	-5.53092	-2.9226	SeuratProject	2617	1744	Health	SCG	0.611387	1	Non-Neuronal	0.476674	VLMC L1-5 PDGFRA COLEC12	0.476674	VLMC	0.476674	VLMC	0.694236	GTCACTCTCGATTCCC-1	donor1	snSeq	1	1	1	1	1	male	Fibroblasts
Health_TACTTACTCGTAACTG-1	-6.49808	-3.33823	SeuratProject	2660	1772	Health	SCG	0.75188	1	Non-Neuronal	0.982582	VLMC L1-5 PDGFRA COLEC12	0.982582	VLMC	0.982582	VLMC	0.780896	TACTTACTCGTAACTG-1	donor0	snSeq	1	1	1	1	1	female	Fibroblasts
Health_ACAAGCTCATCAGCTA-1	-3.01737	-4.67516	SeuratProject	2623	1760	Health	SCG	0.609989	1	Non-Neuronal	1	VLMC L1-5 PDGFRA COLEC12	1	VLMC	1	VLMC	0.823677	ACAAGCTCATCAGCTA-1	donor0	snSeq	1	1	1	1	1	female	Fibroblasts
Health_TCACGGGCATTGCCTC-1	-3.08249	2.64428	SeuratProject	2584	1779	Health	SCG	0.580495	1	Non-Neuronal	0.945657	Micro L1-6 TYROBP CD74	0.945657	Micro-PVM	0.945657	Microglia/PVM	0.979872	TCACGGGCATTGCCTC-1	donor0	snSeq	8	5	5	5	5	female	Immune_cells
Health_CACATGACATGAATCC-1	0.344666	7.64211	SeuratProject	2648	1883	Health	SCG	0.490937	1	Non-Neuronal	0.879907	VLMC L1-5 PDGFRA COLEC12	0.879907	VLMC	0.879907	VLMC	0.77504	CACATGACATGAATCC-1	donor0	snSeq	2	2	2	2	2	female	Endothelial_cells
Health_ACGATGTCATGATGCT-1	-3.48972	-5.34432	SeuratProject	2639	1734	Health	SCG	0.492611	1	Non-Neuronal	0.970777	VLMC L1-5 PDGFRA COLEC12	0.970777	VLMC	0.970777	VLMC	0.791699	ACGATGTCATGATGCT-1	donor0	snSeq	1	1	1	1	1	female	Fibroblasts
Health_TCTATCATCGAGAGCA-1	-5.5506	-2.89189	SeuratProject	2646	1729	Health	SCG	0.491308	1	Non-Neuronal	0.70933	VLMC L1-5 PDGFRA COLEC12	0.70933	VLMC	0.70933	VLMC	0.705874	TCTATCATCGAGAGCA-1	donor1	snSeq	1	1	1	1	1	male	Fibroblasts
Health_TAAGCGTCAACCGTGC-1	5.60045	-2.67784	SeuratProject	2701	1700	Health	SCG	0.44428	1	Non-Neuronal	0.87444	VLMC L1-5 PDGFRA COLEC12	0.87444	VLMC	0.87444	VLMC	0.675131	TAAGCGTCAACCGTGC-1	donor0	snSeq	3	0	0	0	0	female	Glia_cells
Health_TTGTTTGGTCAAGGCA-1	-5.56734	-2.94314	SeuratProject	2635	1710	Health	SCG	0.455408	1	Non-Neuronal	0.697672	VLMC L1-5 PDGFRA COLEC12	0.697672	VLMC	0.697672	VLMC	0.63265	TTGTTTGGTCAAGGCA-1	donor1	snSeq	1	1	1	1	1	male	Fibroblasts
Health_CTAGACACAAGGTACG-1	-6.88496	-2.66625	SeuratProject	2648	1698	Health	SCG	0.641994	1	Non-Neuronal	0.835903	VLMC L1-5 PDGFRA COLEC12	0.835903	VLMC	0.835903	VLMC	0.796663	CTAGACACAAGGTACG-1	donor0	snSeq	1	1	1	1	1	female	Fibroblasts
Health_CGTAATGAGAGCTGAC-1	4.77189	-3.82916	SeuratProject	2645	1646	Health	SCG	0.831758	1	Non-Neuronal	0.453951	Oligo L3-6 OPALIN LRP4-AS1	0.556536	Oligo	0.453951	exclude	0.753676	CGTAATGAGAGCTGAC-1	donor1	snSeq	3	0	0	0	0	male	Glia_cells
Health_TTACGCCTCGGAGTAG-1	-0.939936	6.13929	SeuratProject	2712	1992	Health	SCG	0.921829	1	Non-Neuronal	0.953329	Micro L1-6 TYROBP CD74	0.953329	Micro-PVM	0.953329	Microglia/PVM	0.867574	TTACGCCTCGGAGTAG-1	donor0	snSeq	2	2	2	2	2	female	Endothelial_cells
Health_GTATTTCTCAAACTGC-1	6.52811	0.900663	SeuratProject	2641	1625	Health	SCG	0.530102	1	Non-Neuronal	0.66663	Oligo L3-6 OPALIN LRP4-AS1	0.699382	Oligo	0.66663	exclude	0.747352	GTATTTCTCAAACTGC-1	donor0	snSeq	3	0	0	0	0	female	Glia_cells
Health_AGGACGATCCCGTTCA-1	6.43629	-0.252607	SeuratProject	2662	1819	Health	SCG	0.676183	1	Non-Neuronal	0.736257	Oligo L3-6 OPALIN LRP4-AS1	0.751921	Oligo	0.736257	exclude	0.837296	AGGACGATCCCGTTCA-1	donor0	snSeq	3	0	0	0	0	female	Glia_cells
Health_ATTCCCGAGTGCAACG-1	4.91188	-3.0214	SeuratProject	2640	1566	Health	SCG	0.340909	1	Non-Neuronal	0.479052	Oligo L3-6 OPALIN LRP4-AS1	0.491211	Oligo	0.479052	exclude	0.607812	ATTCCCGAGTGCAACG-1	donor1	snSeq	3	0	0	0	0	male	Glia_cells
Health_GACCAATCAGGCACTC-1	6.87984	-0.957813	SeuratProject	2639	1708	Health	SCG	0.71997	1	Non-Neuronal	0.311499	Oligo L3-6 OPALIN LRP4-AS1	0.608126	Oligo	0.311499	exclude	0.557472	GACCAATCAGGCACTC-1	donor0	snSeq	3	0	0	0	0	female	Glia_cells
Health_GATTCGATCGTGACTA-1	-5.19543	-2.7617	SeuratProject	2600	1749	Health	SCG	0.769231	1	Non-Neuronal	0.851958	VLMC L1-5 PDGFRA COLEC12	0.851958	VLMC	0.851958	VLMC	0.745261	GATTCGATCGTGACTA-1	donor0	snSeq	1	1	1	1	1	female	Fibroblasts
Health_ATCACAGAGCTCCGAC-1	-1.11957	-5.2371	SeuratProject	2635	1836	Health	SCG	0.986717	1	Non-Neuronal	0.555147	VLMC L1-5 PDGFRA COLEC12	0.555147	VLMC	0.555147	VLMC	0.627101	ATCACAGAGCTCCGAC-1	donor0	snSeq	1	0	0	0	0	female	Glia_cells
Health_AAGTTCGCATTGCTGA-1	4.7086	-3.14299	SeuratProject	2659	1750	Health	SCG	0.488906	1	Non-Neuronal	0.622633	Oligo L3-6 OPALIN LRP4-AS1	0.6577	Oligo	0.622633	exclude	0.648458	AAGTTCGCATTGCTGA-1	donor0	snSeq	3	0	0	0	0	female	Glia_cells
Health_TGAATGCAGCGGTAAC-1	-6.35379	-3.45486	SeuratProject	2666	1928	Health	SCG	0.60015	1	Non-Neuronal	0.914897	VLMC L1-5 PDGFRA COLEC12	0.914897	VLMC	0.914897	VLMC	0.826743	TGAATGCAGCGGTAAC-1	donor0	snSeq	1	1	1	1	1	female	Fibroblasts
Health_CCCTCAAAGACTCATC-1	-7.59065	2.88001	SeuratProject	2697	1788	Health	SCG	0.444939	1	Non-Neuronal	0.940009	VLMC L1-5 PDGFRA COLEC12	0.940009	VLMC	0.940009	VLMC	0.797065	CCCTCAAAGACTCATC-1	donor0	snSeq	6	3	3	3	3	female	Smooth_muscle_cells
Health_AGAGAGCTCAACTGGT-1	4.55858	-4.05505	SeuratProject	2628	1663	Health	SCG	0.608828	1	Non-Neuronal	0.495332	Oligo L3-6 OPALIN LRP4-AS1	0.511016	Oligo	0.495332	exclude	0.684898	AGAGAGCTCAACTGGT-1	donor1	snSeq	3	0	0	0	0	male	Glia_cells
Health_TTTGGTTCAAACCATC-1	-5.15393	-4.24462	SeuratProject	2699	1898	Health	SCG	0.407558	1	Non-Neuronal	0.942632	Micro L1-6 TYROBP CD74	0.942632	Micro-PVM	0.942632	Microglia/PVM	0.827393	TTTGGTTCAAACCATC-1	doublet	snSeq	1	1	1	1	1	unknown	Fibroblasts
Health_CTCATGCCACTGGAAG-1	-7.24018	3.40401	SeuratProject	2648	1534	Health	SCG	0.339879	1	Non-Neuronal	0.583803	VLMC L1-5 PDGFRA COLEC12	0.583803	VLMC	0.583803	VLMC	0.551087	CTCATGCCACTGGAAG-1	donor1	snSeq	6	3	3	3	3	male	Smooth_muscle_cells
Health_GTAGCTACAGGTACGA-1	-6.76969	3.00266	SeuratProject	2578	1541	Health	SCG	0.581846	1	Non-Neuronal	0.81444	VLMC L1-5 PDGFRA COLEC12	0.81444	VLMC	0.81444	VLMC	0.617112	GTAGCTACAGGTACGA-1	donor0	snSeq	6	3	3	3	3	female	Smooth_muscle_cells
Health_TGGATGTAGTCACTAC-1	5.86849	-0.578577	SeuratProject	2639	1817	Health	SCG	0.644183	1	Non-Neuronal	0.65819	Oligo L3-6 OPALIN LRP4-AS1	0.65819	Oligo	0.65819	exclude	0.886619	TGGATGTAGTCACTAC-1	donor1	snSeq	3	0	0	0	0	male	Glia_cells
Health_CAGAGCCGTTAGGCTT-1	-7.43435	-2.57907	SeuratProject	2621	1761	Health	SCG	0.648607	1	Non-Neuronal	0.872413	VLMC L1-5 PDGFRA COLEC12	0.872413	VLMC	0.872413	VLMC	0.664087	CAGAGCCGTTAGGCTT-1	donor1	snSeq	1	1	1	1	1	male	Fibroblasts
Health_ATCCGTCGTAGTGGCA-1	5.86653	-1.57558	SeuratProject	2665	1684	Health	SCG	0.450281	1	Non-Neuronal	0.668494	Oligo L3-6 OPALIN LRP4-AS1	0.797145	Oligo	0.668494	exclude	0.798798	ATCCGTCGTAGTGGCA-1	donor1	snSeq	3	0	0	0	0	male	Glia_cells
Health_CTCCGATTCAAGGCTT-1	-7.53953	-2.19382	SeuratProject	2637	1698	Health	SCG	0.796359	1	Non-Neuronal	0.795282	VLMC L1-5 PDGFRA COLEC12	0.795282	VLMC	0.795282	VLMC	0.704745	CTCCGATTCAAGGCTT-1	donor1	snSeq	1	1	1	1	1	male	Fibroblasts
Health_ACTTCCGAGTCCCAAT-1	-6.88299	3.09254	SeuratProject	2618	1439	Health	SCG	0.687548	1	Non-Neuronal	0.796121	Endo L2-5 NOSTRIN SRGN	0.796121	Endo	0.796121	Endo	0.6342	ACTTCCGAGTCCCAAT-1	donor0	snSeq	6	3	3	3	3	female	Smooth_muscle_cells
Health_TGGGCTGAGCAATTAG-1	6.10307	1.1538	SeuratProject	2625	1787	Health	SCG	0.533333	1	Non-Neuronal	0.454092	VLMC L1-5 PDGFRA COLEC12	0.454092	VLMC	0.454092	VLMC	0.652737	TGGGCTGAGCAATTAG-1	donor0	snSeq	3	0	0	0	0	female	Glia_cells
Health_TTGGGCGTCGGTCGGT-1	-0.633889	2.78424	SeuratProject	2656	1533	Health	SCG	0.225904	0.523054	Glutamatergic	0.265138	Exc L5 FEZF2 CSN1S1	0.265138	L5 ET	0.265138	L5 ET_1	0.313575	TTGGGCGTCGGTCGGT-1	donor0	snSeq	9	6	6	6	6	female	Sympathetic_neurons
Health_ACGTACAGTGTGTGTT-1	-0.675441	3.54661	SeuratProject	2669	1718	Health	SCG	0.599475	0.93402	Non-Neuronal	0.482718	VLMC L1-5 PDGFRA COLEC12	0.482718	VLMC	0.482718	VLMC	0.729977	ACGTACAGTGTGTGTT-1	donor0	snSeq	9	6	6	6	6	female	Sympathetic_neurons
Health_CACTTCGCATGTGCTA-1	4.92073	-4.2027	SeuratProject	2636	1699	Health	SCG	0.569044	1	Non-Neuronal	0.916563	VLMC L1-5 PDGFRA COLEC12	0.916563	VLMC	0.916563	VLMC	0.684672	CACTTCGCATGTGCTA-1	donor0	snSeq	1	0	0	0	0	female	Glia_cells
Health_AACCTGACACCTCTGT-1	0.691219	7.40866	SeuratProject	2692	1827	Health	SCG	0.520059	1	Non-Neuronal	0.462755	Micro L1-6 TYROBP CD74	0.462755	Micro-PVM	0.462755	Microglia/PVM	0.691686	AACCTGACACCTCTGT-1	donor1	snSeq	3	0	0	0	0	male	Glia_cells
Health_TTGGGCGGTTAACAGA-1	-0.964449	9.9349	SeuratProject	2644	1871	Health	SCG	0.642965	1	Non-Neuronal	0.735283	Endo L2-5 NOSTRIN SRGN	0.735283	Endo	0.735283	Endo	0.784163	TTGGGCGGTTAACAGA-1	donor0	snSeq	2	2	2	2	2	female	Endothelial_cells
Health_CTGCATCGTTACCTTT-1	6.22111	0.535416	SeuratProject	2620	1813	Health	SCG	0.725191	1	Non-Neuronal	0.570637	Oligo L3-6 OPALIN LRP4-AS1	0.585228	Oligo	0.570637	exclude	0.811008	CTGCATCGTTACCTTT-1	donor0	snSeq	3	0	0	0	0	female	Glia_cells
Health_CGACAGCCAAATCCCA-1	5.55565	-2.71716	SeuratProject	2656	1652	Health	SCG	0.677711	1	Non-Neuronal	0.534023	Oligo L3-6 OPALIN LRP4-AS1	0.534023	Oligo	0.534023	exclude	0.757206	CGACAGCCAAATCCCA-1	donor1	snSeq	3	0	0	0	0	male	Glia_cells
Health_ACTTCGCCATGGGTCC-1	4.28211	-3.50372	SeuratProject	2597	1652	Health	SCG	0.731613	1	Non-Neuronal	0.379103	Oligo L3-6 OPALIN LRP4-AS1	0.426841	Oligo	0.379103	exclude	0.66551	ACTTCGCCATGGGTCC-1	donor0	snSeq	3	0	0	0	0	female	Glia_cells
Health_CTACCCACAATACCTG-1	6.43474	1.00942	SeuratProject	2676	1700	Health	SCG	0.523169	1	Non-Neuronal	0.666123	Oligo L3-6 OPALIN LRP4-AS1	0.684774	Oligo	0.666123	exclude	0.839305	CTACCCACAATACCTG-1	donor0	snSeq	3	0	0	0	0	female	Glia_cells
Health_GGGTGAATCTTGGATG-1	6.21218	-1.37577	SeuratProject	2621	1717	Health	SCG	0.953834	1	Non-Neuronal	0.72609	Oligo L3-6 OPALIN LRP4-AS1	0.759917	Oligo	0.72609	exclude	0.912155	GGGTGAATCTTGGATG-1	donor0	snSeq	3	0	0	0	0	female	Glia_cells
Health_TTTCACACATCGCCTT-1	5.319	-1.80684	SeuratProject	2630	1681	Health	SCG	0.798479	1	Non-Neuronal	0.794263	VLMC L1-5 PDGFRA COLEC12	0.794263	VLMC	0.794263	VLMC	0.62046	TTTCACACATCGCCTT-1	donor1	snSeq	3	0	0	0	0	male	Glia_cells
Health_CGGGTCACATTCATCT-1	-2.98544	2.61124	SeuratProject	2573	1815	Health	SCG	0.544112	1	Non-Neuronal	0.948794	Micro L1-6 TYROBP CD74	0.948794	Micro-PVM	0.948794	Microglia/PVM	0.909669	CGGGTCACATTCATCT-1	donor0	snSeq	8	5	5	5	5	female	Immune_cells
Health_GAAACCTTCTCCACTG-1	-7.01813	3.23855	SeuratProject	2626	1695	Health	SCG	0.647372	1	Non-Neuronal	0.659162	Endo L2-5 NOSTRIN SRGN	0.659162	Endo	0.659162	Endo	0.637136	GAAACCTTCTCCACTG-1	donor0	snSeq	6	3	3	3	3	female	Smooth_muscle_cells
Health_TTGTGTTTCTTGGTGA-1	-3.85905	-5.99647	SeuratProject	2666	1864	Health	SCG	0.487622	1	Non-Neuronal	0.886953	VLMC L1-5 PDGFRA COLEC12	0.886953	VLMC	0.886953	VLMC	0.753239	TTGTGTTTCTTGGTGA-1	donor0	snSeq	6	1	1	1	1	female	Fibroblasts
Health_GACTATGTCCTATTTG-1	6.17767	0.73358	SeuratProject	2629	1720	Health	SCG	0.608596	1	Non-Neuronal	0.7141	Oligo L3-6 OPALIN LRP4-AS1	0.734215	Oligo	0.7141	exclude	0.921348	GACTATGTCCTATTTG-1	donor0	snSeq	3	0	0	0	0	female	Glia_cells
Health_TTGACCCGTTCCACAA-1	7.21757	0.354786	SeuratProject	2660	1779	Health	SCG	0.488722	1	Non-Neuronal	0.599461	Oligo L3-6 OPALIN LRP4-AS1	0.664974	Oligo	0.599461	exclude	0.768925	TTGACCCGTTCCACAA-1	donor0	snSeq	1	0	0	0	0	female	Glia_cells
Health_GGGCTCATCGTTGTGA-1	-0.787003	7.47057	SeuratProject	2657	1874	Health	SCG	0.790365	1	Non-Neuronal	0.946125	Endo L2-5 NOSTRIN SRGN	0.946125	Endo	0.946125	Endo	0.799152	GGGCTCATCGTTGTGA-1	donor0	snSeq	2	2	2	2	2	female	Endothelial_cells
Health_CAACAACGTCACTACA-1	-4.98598	-2.96563	SeuratProject	2597	1727	Health	SCG	0.693107	1	Non-Neuronal	0.9277	VLMC L1-5 PDGFRA COLEC12	0.9277	VLMC	0.9277	VLMC	0.835317	CAACAACGTCACTACA-1	donor0	snSeq	1	1	1	1	1	female	Fibroblasts
Health_TTTACGTGTTAGTTCG-1	-0.373607	8.25537	SeuratProject	2647	1864	Health	SCG	0.566679	1	Non-Neuronal	0.992049	Endo L2-5 NOSTRIN SRGN	0.992049	Endo	0.992049	Endo	0.901567	TTTACGTGTTAGTTCG-1	donor0	snSeq	2	2	2	2	2	female	Endothelial_cells
Health_CGAGAAGAGAGCTGAC-1	6.6771	0.744517	SeuratProject	2595	1832	Health	SCG	0.423892	1	Non-Neuronal	0.56587	VLMC L1-5 PDGFRA COLEC12	0.56587	VLMC	0.56587	VLMC	0.628137	CGAGAAGAGAGCTGAC-1	donor0	snSeq	3	0	0	0	0	female	Glia_cells
Health_TACGCTCCATGACTAC-1	-1.59209	-5.39697	SeuratProject	2642	1887	Health	SCG	0.984103	1	Non-Neuronal	0.970438	VLMC L1-5 PDGFRA COLEC12	0.970438	VLMC	0.970438	VLMC	0.785746	TACGCTCCATGACTAC-1	donor0	snSeq	1	0	0	0	0	female	Glia_cells
Health_GTGGGAAAGTATGGCG-1	-0.807167	2.97325	SeuratProject	2644	1690	Health	SCG	0.680787	0.960314	Non-Neuronal	0.68705	VLMC L1-5 PDGFRA COLEC12	0.68705	VLMC	0.68705	VLMC	0.726048	GTGGGAAAGTATGGCG-1	donor0	snSeq	9	6	6	6	6	female	Sympathetic_neurons
Health_GATCATGCAGAGTGTG-1	-7.41979	3.1895	SeuratProject	2647	1714	Health	SCG	0.340008	1	Non-Neuronal	0.60847	VLMC L1-5 PDGFRA COLEC12	0.60847	VLMC	0.60847	VLMC	0.555372	GATCATGCAGAGTGTG-1	donor0	snSeq	6	3	3	3	3	female	Smooth_muscle_cells
Health_CTGTGGGGTGCCTATA-1	-3.45434	-5.36657	SeuratProject	2603	1802	Health	SCG	0.729927	1	Non-Neuronal	0.960543	VLMC L1-5 PDGFRA COLEC12	0.960543	VLMC	0.960543	VLMC	0.785949	CTGTGGGGTGCCTATA-1	donor0	snSeq	1	1	1	1	1	female	Fibroblasts
Health_TGACGCGTCTCCAATT-1	-0.855424	7.56442	SeuratProject	2642	1767	Health	SCG	0.492051	1	Non-Neuronal	1	Endo L2-5 NOSTRIN SRGN	1	Endo	1	Endo	0.747052	TGACGCGTCTCCAATT-1	donor0	snSeq	2	2	2	2	2	female	Endothelial_cells
Health_GCTCAAAGTCCTGTCT-1	-7.21011	3.34009	SeuratProject	2636	1677	Health	SCG	0.493171	1	Non-Neuronal	0.686758	VLMC L1-5 PDGFRA COLEC12	0.686758	VLMC	0.686758	VLMC	0.583132	GCTCAAAGTCCTGTCT-1	donor0	snSeq	6	3	3	3	3	female	Smooth_muscle_cells
Health_CTAGACAAGAAACCCG-1	-0.857971	-5.15304	SeuratProject	2617	1826	Health	SCG	0.420329	1	Non-Neuronal	0.865174	VLMC L1-5 PDGFRA COLEC12	0.865174	VLMC	0.865174	VLMC	0.69951	CTAGACAAGAAACCCG-1	donor0	snSeq	1	0	0	0	0	female	Glia_cells
Health_GATGATCAGGCCTAAG-1	-1.43839	7.52818	SeuratProject	2603	1614	Health	SCG	0.806761	1	Non-Neuronal	0.902436	Endo L2-5 NOSTRIN SRGN	0.902436	Endo	0.902436	Endo	0.788595	GATGATCAGGCCTAAG-1	donor1	snSeq	2	2	2	2	2	male	Endothelial_cells
Health_TTAATCCAGCGCTGCT-1	5.36445	-2.21848	SeuratProject	2602	1613	Health	SCG	0.614912	1	Non-Neuronal	0.828601	VLMC L1-5 PDGFRA COLEC12	0.828601	VLMC	0.828601	VLMC	0.504136	TTAATCCAGCGCTGCT-1	donor0	snSeq	3	0	0	0	0	female	Glia_cells
Health_GCACATAAGCCTTTCC-1	5.65762	-1.30195	SeuratProject	2644	1687	Health	SCG	0.794251	1	Non-Neuronal	0.632354	Oligo L3-6 OPALIN LRP4-AS1	0.632354	Oligo	0.632354	exclude	0.899514	GCACATAAGCCTTTCC-1	donor1	snSeq	3	0	0	0	0	male	Glia_cells
Health_ACACCAATCCACCCTA-1	-4.15226	-4.91129	SeuratProject	2634	1680	Health	SCG	0.911162	1	Non-Neuronal	0.854307	VLMC L1-5 PDGFRA COLEC12	0.854307	VLMC	0.854307	VLMC	0.67106	ACACCAATCCACCCTA-1	donor0	snSeq	1	1	1	1	1	female	Fibroblasts
Health_ACCACAAAGGATTACA-1	-5.13453	-5.19593	SeuratProject	2627	1730	Health	SCG	0.228397	1	Non-Neuronal	0.945009	VLMC L1-5 PDGFRA COLEC12	0.945009	VLMC	0.945009	VLMC	0.852201	ACCACAAAGGATTACA-1	donor1	snSeq	1	1	1	1	1	male	Fibroblasts
Health_GGGTCTGGTACGATTC-1	6.30011	-0.503055	SeuratProject	2616	1806	Health	SCG	0.802752	1	Non-Neuronal	0.475458	Oligo L3-6 OPALIN LRP4-AS1	0.488858	Oligo	0.475458	exclude	0.860422	GGGTCTGGTACGATTC-1	donor0	snSeq	3	0	0	0	0	female	Glia_cells
Health_CATGAGTGTAACAAGT-1	5.68801	-0.957723	SeuratProject	2633	1764	Health	SCG	0.797569	1	Non-Neuronal	0.731557	Oligo L3-6 OPALIN LRP4-AS1	0.747605	Oligo	0.731557	exclude	0.905186	CATGAGTGTAACAAGT-1	donor1	snSeq	3	0	0	0	0	male	Glia_cells
Health_TGCTCCATCTAGCATG-1	2.23757	-7.30248	SeuratProject	2588	1643	Health	SCG	0.888717	1	Non-Neuronal	0.424401	Oligo L3-6 OPALIN LRP4-AS1	0.691827	Oligo	0.424401	exclude	0.806755	TGCTCCATCTAGCATG-1	donor1	snSeq	7	4	4	4	4	male	Glia_cells_2
Health_CAGTTAGGTATCATGC-1	-1.01221	9.5043	SeuratProject	2639	1849	Health	SCG	0.71997	1	Non-Neuronal	0.958805	Endo L2-5 NOSTRIN SRGN	0.958805	Endo	0.958805	Endo	0.824525	CAGTTAGGTATCATGC-1	donor0	snSeq	2	2	2	2	2	female	Endothelial_cells
Health_CCAAGCGGTGCTGTCG-1	5.86968	-1.85105	SeuratProject	2571	1784	Health	SCG	0.583431	1	Non-Neuronal	0.566883	Oligo L3-6 OPALIN LRP4-AS1	0.706545	Oligo	0.566883	exclude	0.587272	CCAAGCGGTGCTGTCG-1	donor0	snSeq	3	0	0	0	0	female	Glia_cells
Health_AAGACTCTCGATACAC-1	-0.639428	3.03826	SeuratProject	2684	1356	Health	SCG	0.484352	0.837283	Non-Neuronal	0.42226	VLMC L1-5 PDGFRA COLEC12	0.42226	VLMC	0.42226	VLMC	0.503186	AAGACTCTCGATACAC-1	donor1	snSeq	9	6	6	6	6	male	Sympathetic_neurons
Health_TCATGTTTCCGTATGA-1	-1.21979	7.68869	SeuratProject	2688	1842	Health	SCG	0.483631	1	Non-Neuronal	0.732344	Endo L2-5 NOSTRIN SRGN	0.732344	Endo	0.732344	Endo	0.814276	TCATGTTTCCGTATGA-1	donor0	snSeq	2	2	2	2	2	female	Endothelial_cells
Health_GAAGCCCGTCTGTAGT-1	-3.95715	-5.68932	SeuratProject	2645	1673	Health	SCG	0.302457	1	Non-Neuronal	0.917442	VLMC L1-5 PDGFRA COLEC12	0.917442	VLMC	0.917442	VLMC	0.861017	GAAGCCCGTCTGTAGT-1	donor1	snSeq	1	1	1	1	1	male	Fibroblasts
Health_ACTATGGCAAAGGTTA-1	-1.9074	2.90885	SeuratProject	2678	1932	Health	SCG	0.634802	1	Non-Neuronal	0.659178	Endo L2-5 NOSTRIN SRGN	0.659178	Endo	0.659178	Endo	0.791104	ACTATGGCAAAGGTTA-1	donor0	snSeq	1	0	0	0	0	female	Glia_cells
Health_TGCTGAACACAGCCAC-1	-3.74771	-6.00806	SeuratProject	2691	1905	Health	SCG	0.780379	1	Non-Neuronal	0.971314	VLMC L1-5 PDGFRA COLEC12	0.971314	VLMC	0.971314	VLMC	0.767391	TGCTGAACACAGCCAC-1	doublet	snSeq	1	1	1	1	1	unknown	Fibroblasts
Health_CGATGCGGTGCCCTTT-1	-7.41386	1.97224	SeuratProject	2593	1751	Health	SCG	0.385654	1	Non-Neuronal	0.747096	VLMC L1-5 PDGFRA COLEC12	0.747096	VLMC	0.747096	VLMC	0.73139	CGATGCGGTGCCCTTT-1	donor0	snSeq	6	3	3	3	3	female	Smooth_muscle_cells
Health_GGGCGTTCAAAGCAAT-1	7.28012	-0.323798	SeuratProject	2622	1835	Health	SCG	0.228833	1	Non-Neuronal	0.782082	VLMC L1-5 PDGFRA COLEC12	0.782082	VLMC	0.782082	VLMC	0.622179	GGGCGTTCAAAGCAAT-1	donor0	snSeq	3	0	0	0	0	female	Glia_cells
Health_AGTAGTCGTTTGCCGG-1	-6.06537	-4.69754	SeuratProject	2630	1717	Health	SCG	0.26616	1	Non-Neuronal	0.877392	VLMC L1-5 PDGFRA COLEC12	0.877392	VLMC	0.877392	VLMC	0.687345	AGTAGTCGTTTGCCGG-1	donor1	snSeq	1	1	1	1	1	male	Fibroblasts
Health_GTGGAGATCCGTGTGG-1	-0.307481	7.28707	SeuratProject	2646	1879	Health	SCG	0.869237	1	Non-Neuronal	0.553599	Micro L1-6 TYROBP CD74	0.553599	Micro-PVM	0.553599	Microglia/PVM	0.665925	GTGGAGATCCGTGTGG-1	donor0	snSeq	2	2	2	2	2	female	Endothelial_cells
Health_AGACAAACAAGAATAC-1	5.29071	-3.82908	SeuratProject	2601	1842	Health	SCG	0.576701	1	Non-Neuronal	0.697991	VLMC L1-5 PDGFRA COLEC12	0.697991	VLMC	0.697991	VLMC	0.658287	AGACAAACAAGAATAC-1	donor1	snSeq	3	0	0	0	0	male	Glia_cells
Health_CTTACCGGTATCGCAT-1	-5.39839	-5.09652	SeuratProject	2627	1690	Health	SCG	0.418729	1	Non-Neuronal	0.926409	VLMC L1-5 PDGFRA COLEC12	0.926409	VLMC	0.926409	VLMC	0.732288	CTTACCGGTATCGCAT-1	donor1	snSeq	1	1	1	1	1	male	Fibroblasts
Health_CATTCCGGTCTTACTT-1	-0.905833	8.88533	SeuratProject	2602	1826	Health	SCG	0.922367	1	Non-Neuronal	0.988432	Endo L2-5 NOSTRIN SRGN	0.988432	Endo	0.988432	Endo	0.907123	CATTCCGGTCTTACTT-1	donor0	snSeq	2	2	2	2	2	female	Endothelial_cells
Health_ATTCAGGTCCGCACGA-1	-7.26095	3.1425	SeuratProject	2570	1686	Health	SCG	0.622568	1	Non-Neuronal	0.94084	VLMC L1-5 PDGFRA COLEC12	0.94084	VLMC	0.94084	VLMC	0.677563	ATTCAGGTCCGCACGA-1	doublet	snSeq	6	3	3	3	3	unknown	Smooth_muscle_cells
Health_TGCTCGTAGTAACCTC-1	-2.78061	-5.19663	SeuratProject	2583	1813	Health	SCG	0.58072	1	Non-Neuronal	0.967122	VLMC L1-5 PDGFRA COLEC12	0.967122	VLMC	0.967122	VLMC	0.822737	TGCTCGTAGTAACCTC-1	donor0	snSeq	1	1	1	1	1	female	Fibroblasts
Health_CGCATGGCATGCAGGA-1	-0.777298	6.93218	SeuratProject	2630	1663	Health	SCG	0.456274	1	Non-Neuronal	0.448495	Endo L2-5 NOSTRIN SRGN	0.448495	Endo	0.448495	Endo	0.7518	CGCATGGCATGCAGGA-1	donor1	snSeq	2	2	2	2	2	male	Endothelial_cells
Health_ATCCGTCTCCTAGCTC-1	-3.10254	2.55513	SeuratProject	2567	1840	Health	SCG	0.818076	1	Non-Neuronal	0.966301	Micro L1-6 TYROBP CD74	0.966301	Micro-PVM	0.966301	Microglia/PVM	0.971094	ATCCGTCTCCTAGCTC-1	donor0	snSeq	8	5	5	5	5	female	Immune_cells
Health_GTAATGCGTCAGTCGC-1	-1.40218	8.01909	SeuratProject	2584	1784	Health	SCG	0.619195	1	Non-Neuronal	1	Endo L2-5 NOSTRIN SRGN	1	Endo	1	Endo	0.744063	GTAATGCGTCAGTCGC-1	donor1	snSeq	2	2	2	2	2	male	Endothelial_cells
Health_AGTGCCGGTTAGCTAC-1	-2.91407	-5.1248	SeuratProject	2625	1734	Health	SCG	0.533333	1	Non-Neuronal	0.98821	VLMC L1-5 PDGFRA COLEC12	0.98821	VLMC	0.98821	VLMC	0.803774	AGTGCCGGTTAGCTAC-1	donor0	snSeq	1	1	1	1	1	female	Fibroblasts
Health_GCTTGGGGTCCGGTGT-1	-6.42386	-3.65682	SeuratProject	2581	1726	Health	SCG	0.658659	1	Non-Neuronal	0.62111	VLMC L1-5 PDGFRA COLEC12	0.62111	VLMC	0.62111	VLMC	0.684699	GCTTGGGGTCCGGTGT-1	donor1	snSeq	1	1	1	1	1	male	Fibroblasts
Health_AGATCGTTCAATCTTC-1	-5.50651	-2.96818	SeuratProject	2656	1679	Health	SCG	0.263554	1	Non-Neuronal	0.986617	VLMC L1-5 PDGFRA COLEC12	0.986617	VLMC	0.986617	VLMC	0.782177	AGATCGTTCAATCTTC-1	donor1	snSeq	1	1	1	1	1	male	Fibroblasts
Health_CCACAAAGTTCGGCTG-1	-3.86188	-5.41736	SeuratProject	2621	1863	Health	SCG	0.915681	1	Non-Neuronal	0.946721	VLMC L1-5 PDGFRA COLEC12	0.946721	VLMC	0.946721	VLMC	0.796044	CCACAAAGTTCGGCTG-1	donor0	snSeq	1	1	1	1	1	female	Fibroblasts
Health_CAGCACGTCTGGCCGA-1	5.51056	-4.11448	SeuratProject	2652	1887	Health	SCG	0.301659	1	Non-Neuronal	0.9116	VLMC L1-5 PDGFRA COLEC12	0.9116	VLMC	0.9116	VLMC	0.741172	CAGCACGTCTGGCCGA-1	donor0	snSeq	1	0	0	0	0	female	Glia_cells
Health_TTCATGTAGGGTGAGG-1	-4.25166	-5.26091	SeuratProject	2707	1857	Health	SCG	0.258589	1	Non-Neuronal	0.936514	Micro L1-6 TYROBP CD74	0.936514	Micro-PVM	0.936514	Microglia/PVM	0.76277	TTCATGTAGGGTGAGG-1	donor0	snSeq	1	1	1	1	1	female	Fibroblasts
Health_CCTGCATGTCCCGTGA-1	-6.92552	-2.6618	SeuratProject	2585	1703	Health	SCG	0.967118	1	Non-Neuronal	0.956171	VLMC L1-5 PDGFRA COLEC12	0.956171	VLMC	0.956171	VLMC	0.66516	CCTGCATGTCCCGTGA-1	donor0	snSeq	1	1	1	1	1	female	Fibroblasts
Health_AATTTCCCACCAGCGT-1	-1.1082	7.94537	SeuratProject	2604	1631	Health	SCG	0.499232	1	Non-Neuronal	0.961793	Endo L2-5 NOSTRIN SRGN	0.961793	Endo	0.961793	Endo	0.821028	AATTTCCCACCAGCGT-1	donor0	snSeq	2	2	2	2	2	female	Endothelial_cells
Health_CCACCATAGTCCTGTA-1	6.1841	-0.505671	SeuratProject	2671	1778	Health	SCG	0.786222	1	Non-Neuronal	0.749592	Oligo L3-6 OPALIN LRP4-AS1	0.776317	Oligo	0.749592	exclude	0.911224	CCACCATAGTCCTGTA-1	donor1	snSeq	3	0	0	0	0	male	Glia_cells
Health_CTCATCGCAAACTCTG-1	-4.59606	-5.98655	SeuratProject	2646	1852	Health	SCG	0.642479	1	Non-Neuronal	0.991681	VLMC L1-5 PDGFRA COLEC12	0.991681	VLMC	0.991681	VLMC	0.777086	CTCATCGCAAACTCTG-1	donor0	snSeq	1	1	1	1	1	female	Fibroblasts
Health_ATTCCATCAACGTAAA-1	5.89289	-1.85031	SeuratProject	2568	1715	Health	SCG	0.506231	1	Non-Neuronal	0.665472	Oligo L3-6 OPALIN LRP4-AS1	0.704459	Oligo	0.665472	exclude	0.701481	ATTCCATCAACGTAAA-1	donor0	snSeq	3	0	0	0	0	female	Glia_cells
Health_ACGTTCCTCCACCTGT-1	6.40298	-0.80629	SeuratProject	2633	1617	Health	SCG	0.417774	1	Non-Neuronal	0.674692	Oligo L3-6 OPALIN LRP4-AS1	0.769055	Oligo	0.674692	exclude	0.753769	ACGTTCCTCCACCTGT-1	donor0	snSeq	3	0	0	0	0	female	Glia_cells
Health_TTGAGTGGTACCATAC-1	-7.53958	-2.13936	SeuratProject	2594	1798	Health	SCG	0.655359	1	Non-Neuronal	0.58166	Endo L2-5 NOSTRIN SRGN	0.58166	Endo	0.58166	Endo	0.739092	TTGAGTGGTACCATAC-1	donor1	snSeq	1	1	1	1	1	male	Fibroblasts
Health_GGGTCTGGTAACATCC-1	5.44032	-2.44876	SeuratProject	2597	1655	Health	SCG	0.308048	1	Non-Neuronal	0.69054	Oligo L3-6 OPALIN LRP4-AS1	0.710424	Oligo	0.69054	exclude	0.750213	GGGTCTGGTAACATCC-1	donor1	snSeq	3	0	0	0	0	male	Glia_cells
Health_CGTGATACACCTGCTT-1	5.49103	-2.99158	SeuratProject	2637	1761	Health	SCG	0.455063	1	Non-Neuronal	0.393664	Endo L2-5 NOSTRIN SRGN	0.393664	Endo	0.393664	Endo	0.638128	CGTGATACACCTGCTT-1	donor1	snSeq	3	0	0	0	0	male	Glia_cells
Health_TGGTGATCATCACCAA-1	5.77547	-1.75925	SeuratProject	2650	1699	Health	SCG	0.566038	1	Non-Neuronal	0.526263	VLMC L1-5 PDGFRA COLEC12	0.526263	VLMC	0.526263	VLMC	0.676481	TGGTGATCATCACCAA-1	donor1	snSeq	3	0	0	0	0	male	Glia_cells
Health_ACCTGTCCAGGTTTAC-1	-0.951376	6.80242	SeuratProject	2643	1698	Health	SCG	0.605373	1	Non-Neuronal	0.893054	Endo L2-5 NOSTRIN SRGN	0.893054	Endo	0.893054	Endo	0.719748	ACCTGTCCAGGTTTAC-1	doublet	snSeq	2	2	2	2	2	unknown	Endothelial_cells
Health_AAATGGACAAGGTCTT-1	-0.848609	3.42877	SeuratProject	2682	1799	Health	SCG	0.484713	0.966505	Non-Neuronal	0.62894	VLMC L1-5 PDGFRA COLEC12	0.62894	VLMC	0.62894	VLMC	0.676003	AAATGGACAAGGTCTT-1	donor0	snSeq	9	6	6	6	6	female	Sympathetic_neurons
Health_GACTGATTCCTGATAG-1	4.76052	-3.00214	SeuratProject	2588	1694	Health	SCG	0.772798	1	Non-Neuronal	0.488952	VLMC L1-5 PDGFRA COLEC12	0.488952	VLMC	0.488952	VLMC	0.688613	GACTGATTCCTGATAG-1	donor0	snSeq	3	0	0	0	0	female	Glia_cells
Health_CAGTTCCAGAAACTGT-1	-3.12455	-5.30561	SeuratProject	2601	1764	Health	SCG	0.961169	1	Non-Neuronal	0.986739	VLMC L1-5 PDGFRA COLEC12	0.986739	VLMC	0.986739	VLMC	0.786876	CAGTTCCAGAAACTGT-1	donor0	snSeq	1	1	1	1	1	female	Fibroblasts
Health_TATCTGTGTCCCTAAA-1	-4.13263	-5.68327	SeuratProject	2595	1787	Health	SCG	0.655106	1	Non-Neuronal	0.978934	VLMC L1-5 PDGFRA COLEC12	0.978934	VLMC	0.978934	VLMC	0.795285	TATCTGTGTCCCTAAA-1	donor0	snSeq	1	1	1	1	1	female	Fibroblasts
Health_CACTTCGGTTTCAGAC-1	4.55708	-3.42328	SeuratProject	2545	1538	Health	SCG	0.353635	1	Non-Neuronal	0.679977	Oligo L3-6 OPALIN LRP4-AS1	0.747702	Oligo	0.679977	exclude	0.816915	CACTTCGGTTTCAGAC-1	donor1	snSeq	3	0	0	0	0	male	Glia_cells
Health_ATGGAGGCACCATTCC-1	5.10887	-3.42277	SeuratProject	2629	1771	Health	SCG	0.83682	1	Non-Neuronal	0.6611	VLMC L1-5 PDGFRA COLEC12	0.6611	VLMC	0.6611	VLMC	0.667211	ATGGAGGCACCATTCC-1	donor0	snSeq	3	0	0	0	0	female	Glia_cells
Health_AATGCCAAGTGGAATT-1	4.589	0.035843	SeuratProject	2686	1873	Health	SCG	0.819062	1	Non-Neuronal	0.452049	VLMC L1-5 PDGFRA COLEC12	0.452049	VLMC	0.452049	VLMC	0.790842	AATGCCAAGTGGAATT-1	donor0	snSeq	3	0	0	0	0	female	Glia_cells
Health_TCTCACGGTTAGAAGT-1	-5.98509	-3.45648	SeuratProject	2666	1830	Health	SCG	0.262566	1	Non-Neuronal	0.99118	VLMC L1-5 PDGFRA COLEC12	0.99118	VLMC	0.99118	VLMC	0.776098	TCTCACGGTTAGAAGT-1	donor0	snSeq	1	1	1	1	1	female	Fibroblasts
Health_CGTTAGATCGCGTGAC-1	-0.507052	-4.35163	SeuratProject	2636	1895	Health	SCG	0.341426	1	Non-Neuronal	0.829291	VLMC L1-5 PDGFRA COLEC12	0.829291	VLMC	0.829291	VLMC	0.771942	CGTTAGATCGCGTGAC-1	donor0	snSeq	1	0	0	0	0	female	Glia_cells
Health_AAATGGAAGAATGTTG-1	-1.46683	-5.15986	SeuratProject	2626	1820	Health	SCG	0.342727	1	Non-Neuronal	0.963343	VLMC L1-5 PDGFRA COLEC12	0.963343	VLMC	0.963343	VLMC	0.761611	AAATGGAAGAATGTTG-1	donor0	snSeq	1	0	0	0	0	female	Glia_cells
Health_TCCGTGTTCCTTCACG-1	-0.978199	6.5786	SeuratProject	2619	1837	Health	SCG	0.801833	1	Non-Neuronal	0.717483	Endo L2-5 NOSTRIN SRGN	0.717483	Endo	0.717483	Endo	0.838093	TCCGTGTTCCTTCACG-1	donor1	snSeq	2	2	2	2	2	male	Endothelial_cells
Health_GGTAGAGAGATGGCGT-1	7.24255	0.8766	SeuratProject	2638	1888	Health	SCG	0.644428	1	Non-Neuronal	0.900511	VLMC L1-5 PDGFRA COLEC12	0.900511	VLMC	0.900511	VLMC	0.679402	GGTAGAGAGATGGCGT-1	donor0	snSeq	1	0	0	0	0	female	Glia_cells
Health_GACATCAGTCTGCAAT-1	-5.05637	-5.5931	SeuratProject	2607	1699	Health	SCG	0.191791	1	Non-Neuronal	0.973918	VLMC L1-5 PDGFRA COLEC12	0.973918	VLMC	0.973918	VLMC	0.83267	GACATCAGTCTGCAAT-1	donor1	snSeq	1	1	1	1	1	male	Fibroblasts
Health_CTTCAATAGGAACTAT-1	4.63233	-3.46679	SeuratProject	2615	1551	Health	SCG	0.573614	1	Non-Neuronal	0.661397	Oligo L3-6 OPALIN LRP4-AS1	0.682243	Oligo	0.661397	exclude	0.691423	CTTCAATAGGAACTAT-1	donor1	snSeq	3	0	0	0	0	male	Glia_cells
Health_ATATCCTGTCTTGAAC-1	-0.728016	8.55103	SeuratProject	2601	1839	Health	SCG	0.692042	1	Non-Neuronal	1	Endo L2-5 NOSTRIN SRGN	1	Endo	1	Endo	0.94073	ATATCCTGTCTTGAAC-1	donor0	snSeq	2	2	2	2	2	female	Endothelial_cells
Health_GTTCGCTGTAGCGTCC-1	6.3865	0.916748	SeuratProject	2584	1771	Health	SCG	0.812693	1	Non-Neuronal	0.661095	VLMC L1-5 PDGFRA COLEC12	0.661095	VLMC	0.661095	VLMC	0.6291	GTTCGCTGTAGCGTCC-1	donor0	snSeq	3	0	0	0	0	female	Glia_cells
Health_ATTCAGGGTTGGCCGT-1	-6.91373	3.37837	SeuratProject	2692	1811	Health	SCG	0.631501	1	Non-Neuronal	0.956073	Micro L1-6 TYROBP CD74	0.956073	Micro-PVM	0.956073	Microglia/PVM	0.917081	ATTCAGGGTTGGCCGT-1	donor0	snSeq	6	3	3	3	3	female	Smooth_muscle_cells
Health_CTACCTGGTAATCAAG-1	-4.8915	-2.59811	SeuratProject	2624	1810	Health	SCG	0.800305	1	Non-Neuronal	0.543339	VLMC L1-5 PDGFRA COLEC12	0.543339	VLMC	0.543339	VLMC	0.748691	CTACCTGGTAATCAAG-1	donor0	snSeq	1	1	1	1	1	female	Fibroblasts
Health_GGTCACGAGGCGTCCT-1	-3.59142	-5.78369	SeuratProject	2620	1766	Health	SCG	0.572519	1	Non-Neuronal	0.996808	VLMC L1-5 PDGFRA COLEC12	0.996808	VLMC	0.996808	VLMC	0.724439	GGTCACGAGGCGTCCT-1	donor0	snSeq	1	1	1	1	1	female	Fibroblasts
Health_GAAGAATAGATCGACG-1	6.80771	-0.256571	SeuratProject	2669	1886	Health	SCG	0.974148	1	Non-Neuronal	0.667851	Oligo L3-6 OPALIN LRP4-AS1	0.711447	Oligo	0.667851	exclude	0.847897	GAAGAATAGATCGACG-1	donor0	snSeq	3	0	0	0	0	female	Glia_cells
Health_ATCTCTACAATTGCAC-1	6.39161	-1.82161	SeuratProject	2642	1591	Health	SCG	0.529902	1	Non-Neuronal	0.677118	Oligo L3-6 OPALIN LRP4-AS1	0.699616	Oligo	0.677118	exclude	0.708213	ATCTCTACAATTGCAC-1	donor1	snSeq	3	0	0	0	0	male	Glia_cells
Health_CGGCAGTGTTCTTGCC-1	-3.1469	-5.08231	SeuratProject	2587	1801	Health	SCG	0.463858	1	Non-Neuronal	0.948222	VLMC L1-5 PDGFRA COLEC12	0.948222	VLMC	0.948222	VLMC	0.89654	CGGCAGTGTTCTTGCC-1	donor0	snSeq	1	1	1	1	1	female	Fibroblasts
Health_AATGGCTCAAGCGCAA-1	5.96628	-3.66031	SeuratProject	2660	1804	Health	SCG	0.263158	1	Non-Neuronal	0.536828	Oligo L3-6 OPALIN LRP4-AS1	0.6039	Oligo	0.536828	exclude	0.685757	AATGGCTCAAGCGCAA-1	donor1	snSeq	1	0	0	0	0	male	Glia_cells
Health_AGAGAGCAGACCCTTA-1	-3.03563	-5.02009	SeuratProject	2598	1801	Health	SCG	0.615858	1	Non-Neuronal	0.946123	VLMC L1-5 PDGFRA COLEC12	0.946123	VLMC	0.946123	VLMC	0.880653	AGAGAGCAGACCCTTA-1	donor0	snSeq	1	1	1	1	1	female	Fibroblasts
Health_CTGTATTAGGTTGACG-1	6.14913	0.929965	SeuratProject	2644	1867	Health	SCG	0.75643	1	Non-Neuronal	0.752312	Micro L1-6 TYROBP CD74	0.752312	Micro-PVM	0.752312	Microglia/PVM	0.713504	CTGTATTAGGTTGACG-1	donor0	snSeq	3	0	0	0	0	female	Glia_cells
Health_AGTGACTAGGGCAGTT-1	-1.4985	10.115	SeuratProject	2613	1697	Health	SCG	0.956755	1	Non-Neuronal	0.990355	Endo L2-5 NOSTRIN SRGN	0.990355	Endo	0.990355	Endo	0.899166	AGTGACTAGGGCAGTT-1	donor0	snSeq	2	2	2	2	2	female	Endothelial_cells
Health_CAAAGAATCTCATTGT-1	-4.77171	-5.62618	SeuratProject	2630	1652	Health	SCG	0.532319	1	Non-Neuronal	0.899719	VLMC L1-5 PDGFRA COLEC12	0.899719	VLMC	0.899719	VLMC	0.758784	CAAAGAATCTCATTGT-1	donor1	snSeq	1	1	1	1	1	male	Fibroblasts
Health_GCCGATGCATGGCGCT-1	-3.15744	-5.40257	SeuratProject	2566	1753	Health	SCG	0.779423	1	Non-Neuronal	0.990977	VLMC L1-5 PDGFRA COLEC12	0.990977	VLMC	0.990977	VLMC	0.859459	GCCGATGCATGGCGCT-1	donor0	snSeq	1	1	1	1	1	female	Fibroblasts
Health_CATGCTCAGACCTGGA-1	-0.853596	9.0201	SeuratProject	2599	1778	Health	SCG	0.269334	1	Non-Neuronal	0.991335	Endo L2-5 NOSTRIN SRGN	0.991335	Endo	0.991335	Endo	0.92394	CATGCTCAGACCTGGA-1	donor0	snSeq	2	2	2	2	2	female	Endothelial_cells
Health_ACTTTCACAAGCGCTC-1	7.28233	-0.154258	SeuratProject	2614	1695	Health	SCG	0.3443	1	Non-Neuronal	0.71825	Oligo L3-6 OPALIN LRP4-AS1	0.71825	Oligo	0.71825	exclude	0.824831	ACTTTCACAAGCGCTC-1	donor0	snSeq	3	0	0	0	0	female	Glia_cells
Health_ATCACAGCACTGCACG-1	4.25983	-2.91898	SeuratProject	2561	1752	Health	SCG	0.819992	1	Non-Neuronal	0.570457	Oligo L3-6 OPALIN LRP4-AS1	0.703311	Oligo	0.570457	exclude	0.680063	ATCACAGCACTGCACG-1	donor0	snSeq	3	0	0	0	0	female	Glia_cells
Health_CCATCACAGCGTCTGC-1	-1.5708	-5.07073	SeuratProject	2593	1906	Health	SCG	0.964134	1	Non-Neuronal	0.840091	VLMC L1-5 PDGFRA COLEC12	0.840091	VLMC	0.840091	VLMC	0.873223	CCATCACAGCGTCTGC-1	donor0	snSeq	1	0	0	0	0	female	Glia_cells
Health_CATTGTTAGCACTCTA-1	-2.91618	2.62578	SeuratProject	2563	1769	Health	SCG	0.858369	1	Non-Neuronal	0.964405	Micro L1-6 TYROBP CD74	0.964405	Micro-PVM	0.964405	Microglia/PVM	0.976438	CATTGTTAGCACTCTA-1	donor0	snSeq	8	5	5	5	5	female	Immune_cells
Health_CTGGACGGTCTCCTGT-1	-4.93816	-4.97903	SeuratProject	2621	1683	Health	SCG	0.305227	1	Non-Neuronal	0.924961	VLMC L1-5 PDGFRA COLEC12	0.924961	VLMC	0.924961	VLMC	0.763526	CTGGACGGTCTCCTGT-1	donor1	snSeq	1	1	1	1	1	male	Fibroblasts
Health_GTTACCCGTAGATCCT-1	-2.95343	-5.22851	SeuratProject	2590	1752	Health	SCG	0.656371	1	Non-Neuronal	0.906392	VLMC L1-5 PDGFRA COLEC12	0.906392	VLMC	0.906392	VLMC	0.81368	GTTACCCGTAGATCCT-1	donor0	snSeq	1	1	1	1	1	female	Fibroblasts
Health_TTTACTGGTAAGGTCG-1	-7.29771	3.37858	SeuratProject	2634	1734	Health	SCG	0.645406	1	Non-Neuronal	0.601198	VLMC L1-5 PDGFRA COLEC12	0.601198	VLMC	0.601198	VLMC	0.614965	TTTACTGGTAAGGTCG-1	donor0	snSeq	6	3	3	3	3	female	Smooth_muscle_cells
Health_TTCACCGTCACTCTTA-1	-1.65747	10.5909	SeuratProject	2610	1658	Health	SCG	0.613027	1	Non-Neuronal	0.89815	Endo L2-5 NOSTRIN SRGN	0.89815	Endo	0.89815	Endo	0.825232	TTCACCGTCACTCTTA-1	donor0	snSeq	2	2	2	2	2	female	Endothelial_cells
Health_TTGCGTCAGAAATGGG-1	-1.1349	9.59671	SeuratProject	2587	1718	Health	SCG	0.734441	1	Non-Neuronal	0.699315	Endo L2-5 NOSTRIN SRGN	0.699315	Endo	0.699315	Endo	0.908031	TTGCGTCAGAAATGGG-1	donor1	snSeq	2	2	2	2	2	male	Endothelial_cells
Health_CTGATCCTCTTGGTCC-1	-6.54832	-3.16631	SeuratProject	2580	1570	Health	SCG	0.658915	1	Non-Neuronal	0.990599	VLMC L1-5 PDGFRA COLEC12	0.990599	VLMC	0.990599	VLMC	0.678516	CTGATCCTCTTGGTCC-1	donor1	snSeq	1	1	1	1	1	male	Fibroblasts
Health_CAACGATTCTAGAACC-1	-3.33431	-5.80678	SeuratProject	2644	1771	Health	SCG	0.189107	1	Non-Neuronal	0.944228	VLMC L1-5 PDGFRA COLEC12	0.944228	VLMC	0.944228	VLMC	0.748323	CAACGATTCTAGAACC-1	doublet	snSeq	1	1	1	1	1	unknown	Fibroblasts
Health_AGTTAGCAGGCTCTCG-1	-5.53288	-5.12927	SeuratProject	2598	1652	Health	SCG	0.615858	1	Non-Neuronal	0.959466	VLMC L1-5 PDGFRA COLEC12	0.959466	VLMC	0.959466	VLMC	0.679987	AGTTAGCAGGCTCTCG-1	donor1	snSeq	1	1	1	1	1	male	Fibroblasts
Health_GTTGCGGAGCTATCTG-1	-3.16571	-5.13397	SeuratProject	2589	1714	Health	SCG	0.38625	1	Non-Neuronal	0.930052	VLMC L1-5 PDGFRA COLEC12	0.930052	VLMC	0.930052	VLMC	0.790431	GTTGCGGAGCTATCTG-1	donor0	snSeq	1	1	1	1	1	female	Fibroblasts
Health_AGTCACATCATTGTGG-1	6.99733	0.433395	SeuratProject	2614	1750	Health	SCG	0.6886	1	Non-Neuronal	0.63352	Oligo L3-6 OPALIN LRP4-AS1	0.720622	Oligo	0.63352	exclude	0.827872	AGTCACATCATTGTGG-1	donor0	snSeq	3	0	0	0	0	female	Glia_cells
Health_CCTACGTCAGTCGGTC-1	5.19882	-2.0256	SeuratProject	2655	1809	Health	SCG	0.602637	1	Non-Neuronal	0.61581	Oligo L3-6 OPALIN LRP4-AS1	0.668228	Oligo	0.61581	exclude	0.835808	CCTACGTCAGTCGGTC-1	donor1	snSeq	3	0	0	0	0	male	Glia_cells
Health_AAAGGGCGTTCCATTT-1	0.815623	7.39694	SeuratProject	2619	1856	Health	SCG	0.45819	1	Non-Neuronal	0.585913	VLMC L1-5 PDGFRA COLEC12	0.585913	VLMC	0.585913	VLMC	0.630295	AAAGGGCGTTCCATTT-1	donor0	snSeq	2	0	0	0	0	female	Glia_cells
Health_TAGGGTTAGCGTGTCC-1	-6.79525	-2.42146	SeuratProject	2563	1744	Health	SCG	0.585252	1	Non-Neuronal	0.818494	VLMC L1-5 PDGFRA COLEC12	0.818494	VLMC	0.818494	VLMC	0.748564	TAGGGTTAGCGTGTCC-1	donor0	snSeq	1	1	1	1	1	female	Fibroblasts
Health_CACTTCGGTGACTCGC-1	6.25492	1.15465	SeuratProject	2583	1840	Health	SCG	0.542005	1	Non-Neuronal	0.757415	VLMC L1-5 PDGFRA COLEC12	0.757415	VLMC	0.757415	VLMC	0.712888	CACTTCGGTGACTCGC-1	donor0	snSeq	3	0	0	0	0	female	Glia_cells
Health_CACAACAAGTATGGCG-1	-7.54994	-2.43056	SeuratProject	2566	1802	Health	SCG	0.506625	1	Non-Neuronal	0.64138	VLMC L1-5 PDGFRA COLEC12	0.64138	VLMC	0.64138	VLMC	0.573978	CACAACAAGTATGGCG-1	donor1	snSeq	1	1	1	1	1	male	Fibroblasts
Health_CGGACACTCAAGGAGC-1	-0.832297	7.26487	SeuratProject	2614	1864	Health	SCG	0.726855	1	Non-Neuronal	0.66609	Endo L2-5 NOSTRIN SRGN	0.66609	Endo	0.66609	Endo	0.826872	CGGACACTCAAGGAGC-1	donor0	snSeq	2	2	2	2	2	female	Endothelial_cells
Health_CTCAAGAGTACCAATC-1	4.75489	-3.28243	SeuratProject	2588	1594	Health	SCG	0.772798	1	Non-Neuronal	0.632097	Oligo L3-6 OPALIN LRP4-AS1	0.68967	Oligo	0.632097	exclude	0.730673	CTCAAGAGTACCAATC-1	donor1	snSeq	3	0	0	0	0	male	Glia_cells
Health_GACGTTATCACCATAG-1	-7.22063	2.58627	SeuratProject	2636	1815	Health	SCG	0.986343	1	Non-Neuronal	0.91498	VLMC L1-5 PDGFRA COLEC12	0.91498	VLMC	0.91498	VLMC	0.741825	GACGTTATCACCATAG-1	donor0	snSeq	6	3	3	3	3	female	Smooth_muscle_cells
Health_CATACCCCACGCGTCA-1	6.31408	-0.336441	SeuratProject	2610	1656	Health	SCG	0.229885	1	Non-Neuronal	0.710794	Oligo L3-6 OPALIN LRP4-AS1	0.710794	Oligo	0.710794	exclude	0.742587	CATACCCCACGCGTCA-1	donor0	snSeq	3	0	0	0	0	female	Glia_cells
Health_AGAGCCCCAAGCCATT-1	0.115493	7.49564	SeuratProject	2512	1785	Health	SCG	0.756369	1	Non-Neuronal	0.913418	VLMC L1-5 PDGFRA COLEC12	0.913418	VLMC	0.913418	VLMC	0.858068	AGAGCCCCAAGCCATT-1	donor0	snSeq	2	0	0	0	0	female	Glia_cells
Health_TCGTGGGAGACCCTTA-1	-7.30803	3.20096	SeuratProject	2656	1817	Health	SCG	0.451807	1	Non-Neuronal	0.916672	Endo L2-5 NOSTRIN SRGN	0.916672	Endo	0.916672	Endo	0.841143	TCGTGGGAGACCCTTA-1	donor0	snSeq	6	3	3	3	3	female	Smooth_muscle_cells
Health_CTGTCGTAGCAGTCTT-1	6.58563	0.674539	SeuratProject	2566	1708	Health	SCG	0.974279	1	Non-Neuronal	0.626614	Oligo L3-6 OPALIN LRP4-AS1	0.626614	Oligo	0.626614	exclude	0.76527	CTGTCGTAGCAGTCTT-1	donor0	snSeq	3	0	0	0	0	female	Glia_cells
Health_TATCGCCAGGATACGC-1	-3.57843	1.24012	SeuratProject	2558	1677	Health	SCG	0.547303	1	Non-Neuronal	0.976777	Micro L1-6 TYROBP CD74	0.976777	Micro-PVM	0.976777	Microglia/PVM	0.924515	TATCGCCAGGATACGC-1	donor1	snSeq	8	5	5	5	5	male	Immune_cells
Health_AATAGAGCATCGTTCC-1	-1.2275	7.31463	SeuratProject	2605	1801	Health	SCG	0.537428	1	Non-Neuronal	0.810012	Endo L2-5 NOSTRIN SRGN	0.810012	Endo	0.810012	Endo	0.748821	AATAGAGCATCGTTCC-1	donor0	snSeq	2	2	2	2	2	female	Endothelial_cells
Health_CGATGGCTCCACTGGG-1	6.06905	-0.917662	SeuratProject	2591	1627	Health	SCG	0.540332	1	Non-Neuronal	0.59942	Oligo L3-6 OPALIN LRP4-AS1	0.62969	Oligo	0.59942	exclude	0.598998	CGATGGCTCCACTGGG-1	donor1	snSeq	3	0	0	0	0	male	Glia_cells
Health_TCCATGCAGTAGCCAG-1	-1.47144	10.3332	SeuratProject	2577	1804	Health	SCG	0.776096	1	Non-Neuronal	1	Endo L2-5 NOSTRIN SRGN	1	Endo	1	Endo	0.925312	TCCATGCAGTAGCCAG-1	doublet	snSeq	2	2	2	2	2	unknown	Endothelial_cells
Health_CCTGTTGAGTCACTCA-1	-3.25778	-4.96525	SeuratProject	2576	1739	Health	SCG	0.854037	1	Non-Neuronal	0.951447	VLMC L1-5 PDGFRA COLEC12	0.951447	VLMC	0.951447	VLMC	0.842811	CCTGTTGAGTCACTCA-1	donor0	snSeq	1	1	1	1	1	female	Fibroblasts
Health_TATACCTCAACTCGTA-1	-4.23691	-5.10837	SeuratProject	2601	1832	Health	SCG	0.346021	1	Non-Neuronal	0.968872	VLMC L1-5 PDGFRA COLEC12	0.968872	VLMC	0.968872	VLMC	0.781739	TATACCTCAACTCGTA-1	donor0	snSeq	1	1	1	1	1	female	Fibroblasts
Health_ATTTACCTCGTTCATT-1	-5.18189	-2.92923	SeuratProject	2542	1810	Health	SCG	0.983478	1	Non-Neuronal	0.718039	VLMC L1-5 PDGFRA COLEC12	0.718039	VLMC	0.718039	VLMC	0.756762	ATTTACCTCGTTCATT-1	donor0	snSeq	1	1	1	1	1	female	Fibroblasts
Health_CACTAAGTCCAACACA-1	-0.89327	8.10929	SeuratProject	2564	1828	Health	SCG	0.663027	1	Non-Neuronal	1	Endo L2-5 NOSTRIN SRGN	1	Endo	1	Endo	0.87825	CACTAAGTCCAACACA-1	donor0	snSeq	2	2	2	2	2	female	Endothelial_cells
Health_CTCTGGTGTCTGTGCG-1	0.986504	7.25014	SeuratProject	2571	1826	Health	SCG	0.350058	1	Non-Neuronal	0.757982	VLMC L1-5 PDGFRA COLEC12	0.757982	VLMC	0.757982	VLMC	0.69948	CTCTGGTGTCTGTGCG-1	donor0	snSeq	2	0	0	0	0	female	Glia_cells
Health_CGAGTGCCAGCGAGTA-1	-7.03718	-1.93154	SeuratProject	2548	1629	Health	SCG	0.353218	1	Non-Neuronal	0.850874	VLMC L1-5 PDGFRA COLEC12	0.850874	VLMC	0.850874	VLMC	0.542239	CGAGTGCCAGCGAGTA-1	donor1	snSeq	1	1	1	1	1	male	Fibroblasts
Health_TCACACCTCTAGACCA-1	-0.089474	7.50024	SeuratProject	2612	1861	Health	SCG	0.497703	1	Non-Neuronal	0.662343	VLMC L1-5 PDGFRA COLEC12	0.662343	VLMC	0.662343	VLMC	0.847964	TCACACCTCTAGACCA-1	donor0	snSeq	2	2	2	2	2	female	Endothelial_cells
Health_AGTGATCAGCGTTACT-1	-3.03057	-5.26136	SeuratProject	2560	1821	Health	SCG	0.859375	1	Non-Neuronal	0.815769	Endo L2-5 NOSTRIN SRGN	0.815769	Endo	0.815769	Endo	0.811909	AGTGATCAGCGTTACT-1	donor0	snSeq	1	1	1	1	1	female	Fibroblasts
Health_TCCATCGGTTCCGCTT-1	6.46329	0.937669	SeuratProject	2579	1737	Health	SCG	0.697945	1	Non-Neuronal	0.50334	VLMC L1-5 PDGFRA COLEC12	0.50334	VLMC	0.50334	VLMC	0.753049	TCCATCGGTTCCGCTT-1	donor0	snSeq	3	0	0	0	0	female	Glia_cells
Health_AAGTACCCAACCTATG-1	-1.43082	10.1091	SeuratProject	2586	1755	Health	SCG	0.464037	1	Non-Neuronal	0.707994	Endo L2-5 NOSTRIN SRGN	0.707994	Endo	0.707994	Endo	0.895908	AAGTACCCAACCTATG-1	donor0	snSeq	2	2	2	2	2	female	Endothelial_cells
Health_TTCCTCTTCCTTCTGG-1	-1.33051	-4.68316	SeuratProject	2609	1843	Health	SCG	0.766577	1	Non-Neuronal	0.65741	VLMC L1-5 PDGFRA COLEC12	0.65741	VLMC	0.65741	VLMC	0.718203	TTCCTCTTCCTTCTGG-1	donor0	snSeq	1	0	0	0	0	female	Glia_cells
Health_TCCTGCACACGTACTA-1	-3.02762	-5.16305	SeuratProject	2514	1824	Health	SCG	0.596659	1	Non-Neuronal	0.992504	VLMC L1-5 PDGFRA COLEC12	0.992504	VLMC	0.992504	VLMC	0.805996	TCCTGCACACGTACTA-1	donor0	snSeq	1	1	1	1	1	female	Fibroblasts
Health_TCGGTCTTCACACCCT-1	-3.55022	-5.52205	SeuratProject	2566	1763	Health	SCG	0.701481	1	Non-Neuronal	1	VLMC L1-5 PDGFRA COLEC12	1	VLMC	1	VLMC	0.711683	TCGGTCTTCACACCCT-1	donor0	snSeq	1	1	1	1	1	female	Fibroblasts
Health_GAGTCTACAGTCAACT-1	4.6508	-3.60231	SeuratProject	2581	1706	Health	SCG	0.426191	1	Non-Neuronal	0.561653	Oligo L3-6 OPALIN LRP4-AS1	0.561653	Oligo	0.561653	exclude	0.80096	GAGTCTACAGTCAACT-1	donor1	snSeq	3	0	0	0	0	male	Glia_cells
Health_TCATATCCAGATTCGT-1	-3.38189	-5.44304	SeuratProject	2575	1664	Health	SCG	0.776699	1	Non-Neuronal	1	VLMC L1-5 PDGFRA COLEC12	1	VLMC	1	VLMC	0.739434	TCATATCCAGATTCGT-1	donor0	snSeq	1	1	1	1	1	female	Fibroblasts
Health_ACTTCCGAGCTCGCAC-1	-2.96616	-5.21852	SeuratProject	2584	1740	Health	SCG	0.773994	1	Non-Neuronal	0.985564	VLMC L1-5 PDGFRA COLEC12	0.985564	VLMC	0.985564	VLMC	0.872306	ACTTCCGAGCTCGCAC-1	donor0	snSeq	1	1	1	1	1	female	Fibroblasts
Health_TACCTCGAGGGATCAC-1	-0.724699	2.82379	SeuratProject	2626	1572	Health	SCG	0.571211	0.606484	Non-Neuronal	0.232564	VLMC L1-5 PDGFRA COLEC12	0.232564	VLMC	0.232564	VLMC	0.649888	TACCTCGAGGGATCAC-1	donor0	snSeq	9	6	6	6	6	female	Sympathetic_neurons
Health_CAAGGGACACTGAGTT-1	-7.78106	-2.54087	SeuratProject	2598	1721	Health	SCG	0.846805	1	Non-Neuronal	0.833812	VLMC L1-5 PDGFRA COLEC12	0.833812	VLMC	0.833812	VLMC	0.684335	CAAGGGACACTGAGTT-1	donor1	snSeq	1	1	1	1	1	male	Fibroblasts
Health_GGTGAAGCAGCCATTA-1	-6.5939	-2.58625	SeuratProject	2676	1943	Health	SCG	0.859492	1	Non-Neuronal	0.779538	VLMC L1-5 PDGFRA COLEC12	0.779538	VLMC	0.779538	VLMC	0.741671	GGTGAAGCAGCCATTA-1	donor0	snSeq	1	0	0	0	0	female	Glia_cells
Health_ATGCATGGTCTACTGA-1	6.81132	0.353325	SeuratProject	2576	1773	Health	SCG	0.582298	1	Non-Neuronal	0.586156	Oligo L3-6 OPALIN LRP4-AS1	0.699755	Oligo	0.586156	exclude	0.817456	ATGCATGGTCTACTGA-1	donor0	snSeq	3	0	0	0	0	female	Glia_cells
Health_GTTCCGTAGTGAATAC-1	-5.35354	-2.8969	SeuratProject	2544	1683	Health	SCG	0.707547	1	Non-Neuronal	0.8488	VLMC L1-5 PDGFRA COLEC12	0.8488	VLMC	0.8488	VLMC	0.558338	GTTCCGTAGTGAATAC-1	donor1	snSeq	1	1	1	1	1	male	Fibroblasts
Health_ACGGTTATCGCATGAT-1	-2.7282	2.39177	SeuratProject	2682	1929	Health	SCG	0.559284	1	Non-Neuronal	0.776028	Endo L2-5 NOSTRIN SRGN	0.776028	Endo	0.776028	Endo	0.808449	ACGGTTATCGCATGAT-1	doublet	snSeq	1	1	1	1	1	unknown	Fibroblasts
Health_GCACTAAGTGTCTTCC-1	-6.96095	3.14283	SeuratProject	2614	1518	Health	SCG	0.765111	1	Non-Neuronal	0.550259	VLMC L1-5 PDGFRA COLEC12	0.550259	VLMC	0.550259	VLMC	0.51902	GCACTAAGTGTCTTCC-1	donor0	snSeq	6	3	3	3	3	female	Smooth_muscle_cells
Health_AATAGAGTCCTAGCCT-1	-3.28614	-5.26627	SeuratProject	2528	1726	Health	SCG	0.356013	1	Non-Neuronal	0.984278	VLMC L1-5 PDGFRA COLEC12	0.984278	VLMC	0.984278	VLMC	0.732477	AATAGAGTCCTAGCCT-1	donor0	snSeq	1	1	1	1	1	female	Fibroblasts
Health_GTCCTCAGTAGTTACC-1	-3.53533	-5.58436	SeuratProject	2572	1838	Health	SCG	0.388802	1	Non-Neuronal	0.956673	VLMC L1-5 PDGFRA COLEC12	0.956673	VLMC	0.956673	VLMC	0.893086	GTCCTCAGTAGTTACC-1	donor0	snSeq	1	1	1	1	1	female	Fibroblasts
Health_CTCCTTTCAACGAGGT-1	5.80167	-1.24664	SeuratProject	2631	1751	Health	SCG	0.570125	1	Non-Neuronal	0.708109	Oligo L3-6 OPALIN LRP4-AS1	0.725661	Oligo	0.708109	exclude	0.926083	CTCCTTTCAACGAGGT-1	donor1	snSeq	3	0	0	0	0	male	Glia_cells
Health_TTGCTGCCAACACGTT-1	-7.17668	3.08272	SeuratProject	2612	1556	Health	SCG	0.535988	1	Non-Neuronal	0.892432	VLMC L1-5 PDGFRA COLEC12	0.892432	VLMC	0.892432	VLMC	0.490864	TTGCTGCCAACACGTT-1	donor0	snSeq	6	3	3	3	3	female	Smooth_muscle_cells
Health_TCTACCGGTCTGTAAC-1	6.43698	0.336894	SeuratProject	2562	1699	Health	SCG	0.312256	1	Non-Neuronal	0.451039	VLMC L1-5 PDGFRA COLEC12	0.451039	VLMC	0.451039	VLMC	0.585188	TCTACCGGTCTGTAAC-1	donor0	snSeq	3	0	0	0	0	female	Glia_cells
Health_CAAGACTTCAAATAGG-1	3.60861	-0.505073	SeuratProject	2703	1875	Health	SCG	0.99889	1	Non-Neuronal	0.396991	VLMC L1-5 PDGFRA COLEC12	0.396991	VLMC	0.396991	VLMC	0.910872	CAAGACTTCAAATAGG-1	donor0	snSeq	3	0	0	0	0	female	Glia_cells
Health_ACAAGCTGTATCAAGA-1	-6.05515	-3.80022	SeuratProject	2569	1692	Health	SCG	0.739587	1	Non-Neuronal	0.951782	VLMC L1-5 PDGFRA COLEC12	0.951782	VLMC	0.951782	VLMC	0.685028	ACAAGCTGTATCAAGA-1	donor1	snSeq	1	1	1	1	1	male	Fibroblasts
Health_CATGCAACATCCTAAG-1	-5.59067	-2.94187	SeuratProject	2575	1546	Health	SCG	0.15534	1	Non-Neuronal	0.635575	VLMC L1-5 PDGFRA COLEC12	0.635575	VLMC	0.635575	VLMC	0.719355	CATGCAACATCCTAAG-1	donor1	snSeq	1	1	1	1	1	male	Fibroblasts
Health_GTAGAAAGTACTAGCT-1	-3.08885	-4.9802	SeuratProject	2568	1696	Health	SCG	0.545171	1	Non-Neuronal	1	VLMC L1-5 PDGFRA COLEC12	1	VLMC	1	VLMC	0.800449	GTAGAAAGTACTAGCT-1	donor0	snSeq	1	1	1	1	1	female	Fibroblasts
Health_CTACATTTCACCCTCA-1	-3.75611	-4.75995	SeuratProject	2621	1664	Health	SCG	0.305227	1	Non-Neuronal	0.961504	VLMC L1-5 PDGFRA COLEC12	0.961504	VLMC	0.961504	VLMC	0.793552	CTACATTTCACCCTCA-1	donor0	snSeq	1	1	1	1	1	female	Fibroblasts
Health_GGGACAATCTGCGGCA-1	-7.02727	-2.56095	SeuratProject	2600	1692	Health	SCG	0.461538	1	Non-Neuronal	0.906404	VLMC L1-5 PDGFRA COLEC12	0.906404	VLMC	0.906404	VLMC	0.655798	GGGACAATCTGCGGCA-1	donor0	snSeq	1	1	1	1	1	female	Fibroblasts
Health_GAAGAATGTAGGCTGA-1	-7.64246	-2.60217	SeuratProject	2547	1754	Health	SCG	0.471143	1	Non-Neuronal	0.871032	VLMC L1-5 PDGFRA COLEC12	0.871032	VLMC	0.871032	VLMC	0.594641	GAAGAATGTAGGCTGA-1	doublet	snSeq	1	1	1	1	1	unknown	Fibroblasts
Health_GATCACAAGGCTTCCG-1	6.12118	-0.543247	SeuratProject	2590	1807	Health	SCG	0.42471	1	Non-Neuronal	0.36992	Oligo L3-6 OPALIN LRP4-AS1	0.36992	Oligo	0.36992	exclude	0.883458	GATCACAAGGCTTCCG-1	donor0	snSeq	3	0	0	0	0	female	Glia_cells
Health_GTAGGAGCACTCCGGA-1	-7.32093	3.34294	SeuratProject	2626	1844	Health	SCG	0.723534	1	Non-Neuronal	0.716182	VLMC L1-5 PDGFRA COLEC12	0.716182	VLMC	0.716182	VLMC	0.836323	GTAGGAGCACTCCGGA-1	donor0	snSeq	6	3	3	3	3	female	Smooth_muscle_cells
Health_AGCATCATCGTTCGCT-1	-1.43015	-4.74433	SeuratProject	2592	1819	Health	SCG	0.424383	1	Non-Neuronal	0.891017	VLMC L1-5 PDGFRA COLEC12	0.891017	VLMC	0.891017	VLMC	0.7878	AGCATCATCGTTCGCT-1	donor0	snSeq	1	0	0	0	0	female	Glia_cells
Health_ACAACCATCAACCTCC-1	-0.765889	6.94579	SeuratProject	2573	1858	Health	SCG	0.971628	1	Non-Neuronal	0.771761	VLMC L1-5 PDGFRA COLEC12	0.771761	VLMC	0.771761	VLMC	0.922206	ACAACCATCAACCTCC-1	donor0	snSeq	2	2	2	2	2	female	Endothelial_cells
Health_GTAGCTACAATAACGA-1	-2.85549	2.82682	SeuratProject	2574	1851	Health	SCG	0.582751	1	Non-Neuronal	0.925542	Micro L1-6 TYROBP CD74	0.925542	Micro-PVM	0.925542	Microglia/PVM	0.889275	GTAGCTACAATAACGA-1	donor0	snSeq	8	5	5	5	5	female	Immune_cells
Health_CCCGAAGGTCGAGTTT-1	-4.17781	-6.11328	SeuratProject	2574	1718	Health	SCG	0.660451	1	Non-Neuronal	0.991807	VLMC L1-5 PDGFRA COLEC12	0.991807	VLMC	0.991807	VLMC	0.831766	CCCGAAGGTCGAGTTT-1	donor1	snSeq	1	1	1	1	1	male	Fibroblasts
Health_GGCTTTCCAGACAAAT-1	2.53232	-6.51762	SeuratProject	2587	1836	Health	SCG	0.502513	1	Non-Neuronal	0.913139	VLMC L1-5 PDGFRA COLEC12	0.913139	VLMC	0.913139	VLMC	0.711412	GGCTTTCCAGACAAAT-1	donor0	snSeq	1	4	4	4	4	female	Glia_cells_2
Health_GACACGCTCTCCTGCA-1	6.6715	-0.05248	SeuratProject	2544	1730	Health	SCG	0.982704	1	Non-Neuronal	0.598787	Oligo L3-6 OPALIN LRP4-AS1	0.598787	Oligo	0.598787	exclude	0.820047	GACACGCTCTCCTGCA-1	donor0	snSeq	3	0	0	0	0	female	Glia_cells
Health_GATCCCTTCACCCTTG-1	5.23566	-1.79882	SeuratProject	2521	1680	Health	SCG	0.634669	1	Non-Neuronal	0.418369	VLMC L1-5 PDGFRA COLEC12	0.418369	VLMC	0.418369	VLMC	0.706872	GATCCCTTCACCCTTG-1	donor1	snSeq	3	0	0	0	0	male	Glia_cells
Health_TCATATCCAACGCATT-1	6.50685	-1.46644	SeuratProject	2561	1723	Health	SCG	0.70285	1	Non-Neuronal	0.477031	VLMC L1-5 PDGFRA COLEC12	0.477031	VLMC	0.477031	VLMC	0.610406	TCATATCCAACGCATT-1	donor1	snSeq	3	0	0	0	0	male	Glia_cells
Health_CAGTGCGAGGTCATCT-1	5.02119	-2.5369	SeuratProject	2570	1713	Health	SCG	0.77821	1	Non-Neuronal	0.710422	Oligo L3-6 OPALIN LRP4-AS1	0.724041	Oligo	0.710422	exclude	0.865146	CAGTGCGAGGTCATCT-1	doublet	snSeq	3	0	0	0	0	unknown	Glia_cells
Health_CCTTTGGGTACTGAGG-1	-5.63197	-4.01446	SeuratProject	2565	1773	Health	SCG	0.935673	1	Non-Neuronal	0.929409	VLMC L1-5 PDGFRA COLEC12	0.929409	VLMC	0.929409	VLMC	0.729952	CCTTTGGGTACTGAGG-1	donor1	snSeq	1	1	1	1	1	male	Fibroblasts
Health_TTTGACTAGTCTAACC-1	-3.15614	-5.18203	SeuratProject	2609	1781	Health	SCG	0.843235	1	Non-Neuronal	1	VLMC L1-5 PDGFRA COLEC12	1	VLMC	1	VLMC	0.830495	TTTGACTAGTCTAACC-1	donor0	snSeq	1	1	1	1	1	female	Fibroblasts
Health_GTCTAGACACATGAAA-1	-7.73173	-2.08007	SeuratProject	2591	1743	Health	SCG	0.540332	1	Non-Neuronal	0.535595	VLMC L1-5 PDGFRA COLEC12	0.535595	VLMC	0.535595	VLMC	0.778338	GTCTAGACACATGAAA-1	donor1	snSeq	1	1	1	1	1	male	Fibroblasts
Health_TGTAGACTCGGCTGGT-1	-6.59763	-2.28342	SeuratProject	2568	1736	Health	SCG	0.856698	1	Non-Neuronal	0.907012	VLMC L1-5 PDGFRA COLEC12	0.907012	VLMC	0.907012	VLMC	0.540499	TGTAGACTCGGCTGGT-1	donor0	snSeq	1	1	1	1	1	female	Fibroblasts
Health_GATTGGTAGACCTCCG-1	-0.877842	-4.42955	SeuratProject	2606	1827	Health	SCG	0.613968	1	Non-Neuronal	0.936235	VLMC L1-5 PDGFRA COLEC12	0.936235	VLMC	0.936235	VLMC	0.690239	GATTGGTAGACCTCCG-1	donor0	snSeq	1	0	0	0	0	female	Glia_cells
Health_CTGGCAGAGACAGCTG-1	-0.754557	8.58008	SeuratProject	2562	1758	Health	SCG	0.624512	1	Non-Neuronal	0.992802	Endo L2-5 NOSTRIN SRGN	0.992802	Endo	0.992802	Endo	0.856616	CTGGCAGAGACAGCTG-1	donor0	snSeq	2	2	2	2	2	female	Endothelial_cells
Health_CTACCTGGTGGGAGAG-1	-6.33232	-3.06697	SeuratProject	2623	1771	Health	SCG	0.571864	1	Non-Neuronal	0.922229	VLMC L1-5 PDGFRA COLEC12	0.922229	VLMC	0.922229	VLMC	0.751649	CTACCTGGTGGGAGAG-1	donor0	snSeq	1	1	1	1	1	female	Fibroblasts
Health_GAGGCAAGTCAACGCC-1	-0.358348	8.13685	SeuratProject	2587	1905	Health	SCG	0.96637	1	Non-Neuronal	0.717899	Endo L2-5 NOSTRIN SRGN	0.717899	Endo	0.717899	Endo	0.767295	GAGGCAAGTCAACGCC-1	donor0	snSeq	2	2	2	2	2	female	Endothelial_cells
Health_CATCAAGAGTCGGGAT-1	-1.38756	10.3335	SeuratProject	2567	1705	Health	SCG	0.623296	1	Non-Neuronal	1	Endo L2-5 NOSTRIN SRGN	1	Endo	1	Endo	0.842323	CATCAAGAGTCGGGAT-1	donor1	snSeq	2	2	2	2	2	male	Endothelial_cells
Health_GGTAGAGGTATTCCGA-1	5.25929	-3.00132	SeuratProject	2556	1681	Health	SCG	0.899844	1	Non-Neuronal	0.44241	Oligo L3-6 OPALIN LRP4-AS1	0.459424	Oligo	0.44241	exclude	0.726358	GGTAGAGGTATTCCGA-1	donor1	snSeq	3	0	0	0	0	male	Glia_cells
Health_CACGGGTTCGGCCAAC-1	-4.1004	-5.66737	SeuratProject	2599	1812	Health	SCG	0.500192	1	Non-Neuronal	0.967206	VLMC L1-5 PDGFRA COLEC12	0.967206	VLMC	0.967206	VLMC	0.789186	CACGGGTTCGGCCAAC-1	donor0	snSeq	1	1	1	1	1	female	Fibroblasts
Health_TCTATCATCTATCGTT-1	-6.88406	3.21399	SeuratProject	2558	1442	Health	SCG	0.742768	1	Non-Neuronal	0.785722	VLMC L1-5 PDGFRA COLEC12	0.785722	VLMC	0.785722	VLMC	0.645785	TCTATCATCTATCGTT-1	donor0	snSeq	6	3	3	3	3	female	Smooth_muscle_cells
Health_TAACACGGTAACATGA-1	7.0648	0.376756	SeuratProject	2588	1782	Health	SCG	0.927357	1	Non-Neuronal	0.714698	Oligo L3-6 OPALIN LRP4-AS1	0.745524	Oligo	0.714698	exclude	0.856199	TAACACGGTAACATGA-1	donor0	snSeq	3	0	0	0	0	female	Glia_cells
Health_GGCGTCATCATGCCGG-1	-0.907622	8.46903	SeuratProject	2561	1836	Health	SCG	0.937134	1	Non-Neuronal	0.964672	Endo L2-5 NOSTRIN SRGN	0.964672	Endo	0.964672	Endo	0.894829	GGCGTCATCATGCCGG-1	donor0	snSeq	2	2	2	2	2	female	Endothelial_cells
Health_AACCTTTTCGTGACTA-1	-6.09259	-4.34376	SeuratProject	2519	1672	Health	SCG	0.595474	1	Non-Neuronal	0.919279	VLMC L1-5 PDGFRA COLEC12	0.919279	VLMC	0.919279	VLMC	0.76929	AACCTTTTCGTGACTA-1	donor1	snSeq	1	1	1	1	1	male	Fibroblasts
Health_AGGTGTTTCCTGATAG-1	-5.66436	-3.11619	SeuratProject	2547	1715	Health	SCG	0.785238	1	Non-Neuronal	0.620357	VLMC L1-5 PDGFRA COLEC12	0.620357	VLMC	0.620357	VLMC	0.709211	AGGTGTTTCCTGATAG-1	donor1	snSeq	1	1	1	1	1	male	Fibroblasts
Health_TCTGCCATCCTGATAG-1	-3.81113	-4.7585	SeuratProject	2565	1817	Health	SCG	0.779727	1	Non-Neuronal	0.627815	Endo L2-5 NOSTRIN SRGN	0.627815	Endo	0.627815	Endo	0.699513	TCTGCCATCCTGATAG-1	donor0	snSeq	1	1	1	1	1	female	Fibroblasts
Health_ACCGTTCAGCCAAGGT-1	4.98722	-4.3524	SeuratProject	2565	1676	Health	SCG	0.233918	1	Non-Neuronal	0.712119	VLMC L1-5 PDGFRA COLEC12	0.712119	VLMC	0.712119	VLMC	0.620756	ACCGTTCAGCCAAGGT-1	donor1	snSeq	3	0	0	0	0	male	Glia_cells
Health_CTGCAGGCACTGGAAG-1	-0.665025	9.38183	SeuratProject	2591	1685	Health	SCG	0.926283	1	Non-Neuronal	0.991644	Endo L2-5 NOSTRIN SRGN	0.991644	Endo	0.991644	Endo	0.890938	CTGCAGGCACTGGAAG-1	donor0	snSeq	2	2	2	2	2	female	Endothelial_cells
Health_GCGGAAAAGCTTCTAG-1	-0.925621	7.40882	SeuratProject	2596	1928	Health	SCG	0.308166	1	Non-Neuronal	0.933593	Micro L1-6 TYROBP CD74	0.933593	Micro-PVM	0.933593	Microglia/PVM	0.885506	GCGGAAAAGCTTCTAG-1	donor0	snSeq	8	2	2	2	2	female	Endothelial_cells
Health_CACATGAAGTCTCCTC-1	-5.09739	-3.9962	SeuratProject	2575	1822	Health	SCG	0.776699	1	Non-Neuronal	0.957949	Micro L1-6 TYROBP CD74	0.957949	Micro-PVM	0.957949	Microglia/PVM	0.86116	CACATGAAGTCTCCTC-1	donor0	snSeq	1	1	1	1	1	female	Fibroblasts
Health_CATTTCAGTCTCTCAC-1	-3.0697	2.70943	SeuratProject	2560	1812	Health	SCG	0.703125	1	Non-Neuronal	1	Micro L1-6 TYROBP CD74	1	Micro-PVM	1	Microglia/PVM	0.98566	CATTTCAGTCTCTCAC-1	donor0	snSeq	8	5	5	5	5	female	Immune_cells
Health_GTTGAACTCCACAGCG-1	-3.59483	-4.82679	SeuratProject	2555	1654	Health	SCG	0.469667	1	Non-Neuronal	0.987238	VLMC L1-5 PDGFRA COLEC12	0.987238	VLMC	0.987238	VLMC	0.707004	GTTGAACTCCACAGCG-1	donor0	snSeq	1	1	1	1	1	female	Fibroblasts
Health_GTTGTGAGTAGAATAC-1	-5.38931	-5.07973	SeuratProject	2559	1798	Health	SCG	0.3517	1	Non-Neuronal	0.932977	VLMC L1-5 PDGFRA COLEC12	0.932977	VLMC	0.932977	VLMC	0.850727	GTTGTGAGTAGAATAC-1	donor1	snSeq	1	1	1	1	1	male	Fibroblasts
Health_AGGAATACAACCGTGC-1	-2.99062	2.34691	SeuratProject	2571	1663	Health	SCG	0.622326	1	Non-Neuronal	0.968011	Micro L1-6 TYROBP CD74	0.968011	Micro-PVM	0.968011	Microglia/PVM	0.98099	AGGAATACAACCGTGC-1	donor1	snSeq	8	5	5	5	5	male	Immune_cells
Health_TCATATCGTATCGGTT-1	2.54799	-6.86217	SeuratProject	2525	1690	Health	SCG	0.950495	1	Non-Neuronal	0.42109	Oligo L3-6 OPALIN LRP4-AS1	0.644687	Oligo	0.42109	exclude	0.866286	TCATATCGTATCGGTT-1	donor0	snSeq	7	4	4	4	4	female	Glia_cells_2
Health_GTAGGAGTCCTTCTAA-1	-6.38692	-2.51559	SeuratProject	2618	1724	Health	SCG	0.649351	1	Non-Neuronal	0.969375	VLMC L1-5 PDGFRA COLEC12	0.969375	VLMC	0.969375	VLMC	0.77078	GTAGGAGTCCTTCTAA-1	donor0	snSeq	1	1	1	1	1	female	Fibroblasts
Health_GGTGTTAGTAGACGGT-1	-0.833852	-4.34332	SeuratProject	2613	1867	Health	SCG	0.803674	1	Non-Neuronal	0.815803	VLMC L1-5 PDGFRA COLEC12	0.815803	VLMC	0.815803	VLMC	0.690822	GGTGTTAGTAGACGGT-1	doublet	snSeq	1	0	0	0	0	unknown	Glia_cells
Health_GTTTACTGTCGGCCTA-1	-0.935373	6.41113	SeuratProject	2601	1753	Health	SCG	0.730488	1	Non-Neuronal	0.552147	VLMC L1-5 PDGFRA COLEC12	0.552147	VLMC	0.552147	VLMC	0.789649	GTTTACTGTCGGCCTA-1	donor1	snSeq	2	1	1	1	1	male	Fibroblasts
Health_TTGTGTTAGTTCCGGC-1	-3.31455	-5.38853	SeuratProject	2614	1635	Health	SCG	0.420811	1	Non-Neuronal	0.988146	VLMC L1-5 PDGFRA COLEC12	0.988146	VLMC	0.988146	VLMC	0.877246	TTGTGTTAGTTCCGGC-1	donor0	snSeq	1	1	1	1	1	female	Fibroblasts
Health_AGATCCAGTTTCGGCG-1	-2.62526	3.00632	SeuratProject	2629	1863	Health	SCG	0.646634	1	Non-Neuronal	0.515962	Micro L1-6 TYROBP CD74	0.515962	Micro-PVM	0.515962	Microglia/PVM	0.726809	AGATCCAGTTTCGGCG-1	donor0	snSeq	8	5	5	5	5	female	Immune_cells
Health_GAGCTGCTCCTTCTGG-1	6.32723	0.972249	SeuratProject	2553	1685	Health	SCG	0.352526	1	Non-Neuronal	0.608486	Oligo L3-6 OPALIN LRP4-AS1	0.758077	Oligo	0.608486	exclude	0.711408	GAGCTGCTCCTTCTGG-1	donor0	snSeq	3	0	0	0	0	female	Glia_cells
Health_AACAAGATCGCATAGT-1	-3.01698	2.67371	SeuratProject	2535	1802	Health	SCG	0.710059	1	Non-Neuronal	0.961836	Micro L1-6 TYROBP CD74	0.961836	Micro-PVM	0.961836	Microglia/PVM	0.969316	AACAAGATCGCATAGT-1	donor0	snSeq	8	5	5	5	5	female	Immune_cells
Health_GAACACTAGACGAGCT-1	7.01719	0.630817	SeuratProject	2583	1773	Health	SCG	0.503291	1	Non-Neuronal	0.483339	VLMC L1-5 PDGFRA COLEC12	0.483339	VLMC	0.483339	VLMC	0.693974	GAACACTAGACGAGCT-1	donor0	snSeq	3	0	0	0	0	female	Glia_cells
Health_GGGTCACTCCATGAGT-1	-3.37131	-4.38975	SeuratProject	2553	1866	Health	SCG	0.940071	1	Non-Neuronal	0.973008	VLMC L1-5 PDGFRA COLEC12	0.973008	VLMC	0.973008	VLMC	0.799797	GGGTCACTCCATGAGT-1	donor0	snSeq	1	1	1	1	1	female	Fibroblasts
Health_GATGTTGAGACAACTA-1	5.43102	-3.48857	SeuratProject	2559	1704	Health	SCG	0.976944	1	Non-Neuronal	0.470967	VLMC L1-5 PDGFRA COLEC12	0.470967	VLMC	0.470967	VLMC	0.57462	GATGTTGAGACAACTA-1	unassigned	snSeq	3	0	0	0	0	unknown	Glia_cells
Health_TCACGCTTCCATTCAT-1	-1.04278	-4.57017	SeuratProject	2599	1774	Health	SCG	0.461716	1	Non-Neuronal	0.929014	VLMC L1-5 PDGFRA COLEC12	0.929014	VLMC	0.929014	VLMC	0.804559	TCACGCTTCCATTCAT-1	donor0	snSeq	1	0	0	0	0	female	Glia_cells
Health_AGTGACTCACAGCGCT-1	-1.04756	10.001	SeuratProject	2631	1938	Health	SCG	0.4561	1	Non-Neuronal	0.769112	Endo L2-5 NOSTRIN SRGN	0.769112	Endo	0.769112	Endo	0.818728	AGTGACTCACAGCGCT-1	donor0	snSeq	8	2	2	2	2	female	Endothelial_cells
Health_CTTCTCTCAATCACGT-1	4.97015	-3.99964	SeuratProject	2567	1589	Health	SCG	0.895988	1	Non-Neuronal	0.493073	Oligo L3-6 OPALIN LRP4-AS1	0.539998	Oligo	0.493073	exclude	0.650187	CTTCTCTCAATCACGT-1	donor1	snSeq	3	0	0	0	0	male	Glia_cells
Health_CATGCGGCACAGCCTG-1	-0.84118	9.2492	SeuratProject	2622	1920	Health	SCG	0.839054	1	Non-Neuronal	0.483992	VLMC L1-5 PDGFRA COLEC12	0.483992	VLMC	0.483992	VLMC	0.75816	CATGCGGCACAGCCTG-1	donor0	snSeq	2	0	0	0	0	female	Glia_cells
Health_CCGATGGGTACGGGAT-1	-5.15107	-4.96378	SeuratProject	2594	1782	Health	SCG	0.424056	1	Non-Neuronal	0.845216	VLMC L1-5 PDGFRA COLEC12	0.845216	VLMC	0.845216	VLMC	0.800117	CCGATGGGTACGGGAT-1	unassigned	snSeq	1	1	1	1	1	unknown	Fibroblasts
Health_ATTCCTACAGCTTTGA-1	6.48542	-0.476462	SeuratProject	2529	1786	Health	SCG	0.553578	1	Non-Neuronal	0.680278	Oligo L3-6 OPALIN LRP4-AS1	0.701048	Oligo	0.680278	exclude	0.929591	ATTCCTACAGCTTTGA-1	donor0	snSeq	3	0	0	0	0	female	Glia_cells
Health_CTGTGGGTCAATCTCT-1	4.74643	-2.74223	SeuratProject	2560	1643	Health	SCG	0.820312	1	Non-Neuronal	0.506666	Oligo L3-6 OPALIN LRP4-AS1	0.564371	Oligo	0.506666	exclude	0.788949	CTGTGGGTCAATCTCT-1	donor1	snSeq	3	0	0	0	0	male	Glia_cells
Health_TAATCTCAGACATCAA-1	-7.09068	-2.39192	SeuratProject	2591	1658	Health	SCG	0.501737	1	Non-Neuronal	0.631726	Endo L2-5 NOSTRIN SRGN	0.631726	Endo	0.631726	Endo	0.63044	TAATCTCAGACATCAA-1	donor0	snSeq	1	1	1	1	1	female	Fibroblasts
Health_CATCCCAAGGCACAAC-1	6.59942	-0.230357	SeuratProject	2677	1727	Health	SCG	0.747105	1	Non-Neuronal	0.422067	Oligo L3-6 OPALIN LRP4-AS1	0.477108	Oligo	0.422067	exclude	0.822616	CATCCCAAGGCACAAC-1	donor0	snSeq	3	0	0	0	0	female	Glia_cells
Health_CCTCATGAGAACTGAT-1	-5.59858	-4.90781	SeuratProject	2556	1609	Health	SCG	0.469484	1	Non-Neuronal	0.915564	VLMC L1-5 PDGFRA COLEC12	0.915564	VLMC	0.915564	VLMC	0.750238	CCTCATGAGAACTGAT-1	donor1	snSeq	1	1	1	1	1	male	Fibroblasts
Health_GAACGTTAGGCGACAT-1	-1.21079	-5.2435	SeuratProject	2543	1786	Health	SCG	0.904444	1	Non-Neuronal	0.877688	VLMC L1-5 PDGFRA COLEC12	0.877688	VLMC	0.877688	VLMC	0.771122	GAACGTTAGGCGACAT-1	doublet	snSeq	1	0	0	0	0	unknown	Glia_cells
Health_GCAGTTAGTTGTTGCA-1	3.74427	-5.88754	SeuratProject	2591	1769	Health	SCG	0.231571	1	Non-Neuronal	0.385512	VLMC L1-5 PDGFRA COLEC12	0.45513	Oligo	0.385512	VLMC	0.762335	GCAGTTAGTTGTTGCA-1	donor1	snSeq	3	4	4	4	4	male	Glia_cells_2
Health_AAGATAGGTGGAATGC-1	-7.62241	2.65042	SeuratProject	2632	1906	Health	SCG	0.303951	1	Non-Neuronal	0.915825	VLMC L1-5 PDGFRA COLEC12	0.915825	VLMC	0.915825	VLMC	0.776628	AAGATAGGTGGAATGC-1	donor0	snSeq	1	0	0	0	0	female	Glia_cells
Health_AATCGACCACTGAGGA-1	4.14529	-2.19475	SeuratProject	2585	1538	Health	SCG	0.541586	1	Non-Neuronal	0.371392	VLMC L1-5 PDGFRA COLEC12	0.371392	VLMC	0.371392	VLMC	0.634924	AATCGACCACTGAGGA-1	doublet	snSeq	9	0	0	0	0	unknown	Glia_cells
Health_CCACGAGCACTGGACC-1	-5.85088	-4.43432	SeuratProject	2575	1740	Health	SCG	0.271845	1	Non-Neuronal	0.945049	VLMC L1-5 PDGFRA COLEC12	0.945049	VLMC	0.945049	VLMC	0.588656	CCACGAGCACTGGACC-1	doublet	snSeq	1	1	1	1	1	unknown	Fibroblasts
Health_GGAGAACTCTACTGCC-1	-1.22154	10.1739	SeuratProject	2514	1777	Health	SCG	0.517104	1	Non-Neuronal	0.908177	Endo L2-5 NOSTRIN SRGN	0.908177	Endo	0.908177	Endo	0.842487	GGAGAACTCTACTGCC-1	donor0	snSeq	2	2	2	2	2	female	Endothelial_cells
Health_GTGGAGAGTCCGACGT-1	-2.88851	2.49136	SeuratProject	2496	1807	Health	SCG	0.600962	1	Non-Neuronal	1	Micro L1-6 TYROBP CD74	1	Micro-PVM	1	Microglia/PVM	0.972828	GTGGAGAGTCCGACGT-1	donor0	snSeq	8	5	5	5	5	female	Immune_cells
Health_TTGATGGAGCGACTTT-1	-2.08832	6.39769	SeuratProject	2491	1521	Health	SCG	0.682457	1	Non-Neuronal	0.952377	Endo L2-5 NOSTRIN SRGN	0.952377	Endo	0.952377	Endo	0.825802	TTGATGGAGCGACTTT-1	donor1	snSeq	2	2	2	2	2	male	Endothelial_cells
Health_ATCGTCCTCCAGCCTT-1	-1.22378	7.38269	SeuratProject	2522	1666	Health	SCG	0.634417	1	Non-Neuronal	0.99028	Endo L2-5 NOSTRIN SRGN	0.99028	Endo	0.99028	Endo	0.715721	ATCGTCCTCCAGCCTT-1	donor0	snSeq	2	2	2	2	2	female	Endothelial_cells
Health_GGAGGATTCTGTGCAA-1	-1.42492	10.6348	SeuratProject	2573	1689	Health	SCG	0.660707	1	Non-Neuronal	0.95115	Endo L2-5 NOSTRIN SRGN	0.95115	Endo	0.95115	Endo	0.883408	GGAGGATTCTGTGCAA-1	donor1	snSeq	2	2	2	2	2	male	Endothelial_cells
Health_TGAGCGCCAGTGTGCC-1	-7.61374	-2.53561	SeuratProject	2534	1662	Health	SCG	0.35517	1	Non-Neuronal	0.858632	VLMC L1-5 PDGFRA COLEC12	0.858632	VLMC	0.858632	VLMC	0.715919	TGAGCGCCAGTGTGCC-1	donor1	snSeq	1	1	1	1	1	male	Fibroblasts
Health_AGAGCCCGTTCGAAGG-1	-1.92817	2.92794	SeuratProject	2625	1874	Health	SCG	0.571429	1	Non-Neuronal	0.91735	Micro L1-6 TYROBP CD74	0.91735	Micro-PVM	0.91735	Microglia/PVM	0.843406	AGAGCCCGTTCGAAGG-1	donor0	snSeq	8	0	0	0	0	female	Glia_cells
Health_GACAGCCCAACGTAAA-1	-0.779003	9.17903	SeuratProject	2515	1752	Health	SCG	0.715706	1	Non-Neuronal	0.957768	Endo L2-5 NOSTRIN SRGN	0.957768	Endo	0.957768	Endo	0.863463	GACAGCCCAACGTAAA-1	donor0	snSeq	2	2	2	2	2	female	Endothelial_cells
Health_CTGCGAGAGAAGGCTC-1	5.80369	-2.13579	SeuratProject	2619	1698	Health	SCG	0.725468	1	Non-Neuronal	0.41789	Oligo L3-6 OPALIN LRP4-AS1	0.41789	Oligo	0.41789	exclude	0.621906	CTGCGAGAGAAGGCTC-1	donor1	snSeq	3	0	0	0	0	male	Glia_cells
Health_TCCACCACAAACTGCT-1	3.80142	-3.40654	SeuratProject	2504	1608	Health	SCG	0.998403	1	Non-Neuronal	0.577891	Oligo L3-6 OPALIN LRP4-AS1	0.577891	Oligo	0.577891	exclude	0.766889	TCCACCACAAACTGCT-1	donor1	snSeq	3	0	0	0	0	male	Glia_cells
Health_CTTACCGGTTCAAAGA-1	-0.792358	9.73487	SeuratProject	2583	1770	Health	SCG	0.58072	1	Non-Neuronal	0.941442	Endo L2-5 NOSTRIN SRGN	0.941442	Endo	0.941442	Endo	0.789761	CTTACCGGTTCAAAGA-1	donor0	snSeq	6	2	2	2	2	female	Endothelial_cells
Health_TGATGCAGTAGGTCAG-1	-1.63056	10.5132	SeuratProject	2534	1570	Health	SCG	0.23678	1	Non-Neuronal	1	Endo L2-5 NOSTRIN SRGN	1	Endo	1	Endo	0.853733	TGATGCAGTAGGTCAG-1	donor1	snSeq	2	2	2	2	2	male	Endothelial_cells
Health_CCCATTGTCATTCACT-1	-0.71776	8.47647	SeuratProject	2534	1701	Health	SCG	0.670876	1	Non-Neuronal	1	Endo L2-5 NOSTRIN SRGN	1	Endo	1	Endo	0.946174	CCCATTGTCATTCACT-1	donor0	snSeq	2	2	2	2	2	female	Endothelial_cells
Health_CATTGTTGTCCTGTCT-1	-1.05486	-4.33827	SeuratProject	2587	1685	Health	SCG	0.270584	1	Non-Neuronal	0.808743	VLMC L1-5 PDGFRA COLEC12	0.808743	VLMC	0.808743	VLMC	0.727154	CATTGTTGTCCTGTCT-1	doublet	snSeq	1	3	3	3	3	unknown	Smooth_muscle_cells
Health_ACCCTCAGTTATGTCG-1	-3.28209	-5.15876	SeuratProject	2556	1642	Health	SCG	0.391236	1	Non-Neuronal	0.987909	VLMC L1-5 PDGFRA COLEC12	0.987909	VLMC	0.987909	VLMC	0.898719	ACCCTCAGTTATGTCG-1	donor0	snSeq	1	1	1	1	1	female	Fibroblasts
Health_CGTTCTGTCAAGGAGC-1	6.97057	-0.5882	SeuratProject	2549	1718	Health	SCG	0.549235	1	Non-Neuronal	0.712042	Oligo L3-6 OPALIN LRP4-AS1	0.724707	Oligo	0.712042	exclude	0.747664	CGTTCTGTCAAGGAGC-1	doublet	snSeq	3	0	0	0	0	unknown	Glia_cells
Health_AAACCCACATGACTCA-1	-6.70868	-2.38409	SeuratProject	2518	1779	Health	SCG	0.516283	1	Non-Neuronal	0.785761	VLMC L1-5 PDGFRA COLEC12	0.785761	VLMC	0.785761	VLMC	0.79257	AAACCCACATGACTCA-1	donor0	snSeq	1	1	1	1	1	female	Fibroblasts
Health_TGAGTCACAGTCGAGA-1	-6.51985	-2.88315	SeuratProject	2574	1735	Health	SCG	0.621601	1	Non-Neuronal	0.990273	VLMC L1-5 PDGFRA COLEC12	0.990273	VLMC	0.990273	VLMC	0.793538	TGAGTCACAGTCGAGA-1	donor0	snSeq	1	1	1	1	1	female	Fibroblasts
Health_CGAAGGAAGTAGACAT-1	-7.70701	-2.22018	SeuratProject	2515	1715	Health	SCG	0.596421	1	Non-Neuronal	0.89028	VLMC L1-5 PDGFRA COLEC12	0.89028	VLMC	0.89028	VLMC	0.718317	CGAAGGAAGTAGACAT-1	donor1	snSeq	1	1	1	1	1	male	Fibroblasts
Health_TTTATGCGTCACTCTC-1	-4.90506	-5.72862	SeuratProject	2532	1725	Health	SCG	0.315956	1	Non-Neuronal	0.989278	VLMC L1-5 PDGFRA COLEC12	0.989278	VLMC	0.989278	VLMC	0.79976	TTTATGCGTCACTCTC-1	donor1	snSeq	1	1	1	1	1	male	Fibroblasts
Health_CTTTCAAGTTCTCTCG-1	-0.828015	6.7101	SeuratProject	2529	1647	Health	SCG	0.395413	1	Non-Neuronal	0.818609	Endo L2-5 NOSTRIN SRGN	0.818609	Endo	0.818609	Endo	0.855014	CTTTCAAGTTCTCTCG-1	unassigned	snSeq	2	2	2	2	2	unknown	Endothelial_cells
Health_TAAGCCACAGGCTCTG-1	-0.928598	8.59012	SeuratProject	2549	1785	Health	SCG	0.588466	1	Non-Neuronal	0.898155	Endo L2-5 NOSTRIN SRGN	0.898155	Endo	0.898155	Endo	0.866947	TAAGCCACAGGCTCTG-1	doublet	snSeq	2	2	2	2	2	unknown	Endothelial_cells
Health_CTTCAATAGGATATAC-1	-7.64378	-2.43333	SeuratProject	2546	1721	Health	SCG	0.549882	1	Non-Neuronal	0.585656	VLMC L1-5 PDGFRA COLEC12	0.585656	VLMC	0.585656	VLMC	0.65804	CTTCAATAGGATATAC-1	donor1	snSeq	1	1	1	1	1	male	Fibroblasts
Health_TCTCTGGGTCACTAGT-1	-7.69058	-2.58162	SeuratProject	2581	1719	Health	SCG	0.968617	1	Non-Neuronal	0.918966	VLMC L1-5 PDGFRA COLEC12	0.918966	VLMC	0.918966	VLMC	0.736758	TCTCTGGGTCACTAGT-1	donor1	snSeq	1	1	1	1	1	male	Fibroblasts
Health_GTAATGCGTTCCAGGC-1	-3.76808	-5.30148	SeuratProject	2563	1739	Health	SCG	0.702302	1	Non-Neuronal	0.968359	VLMC L1-5 PDGFRA COLEC12	0.968359	VLMC	0.968359	VLMC	0.776021	GTAATGCGTTCCAGGC-1	donor0	snSeq	1	1	1	1	1	female	Fibroblasts
Health_AGGGCTCCACCATATG-1	-1.50297	-4.09968	SeuratProject	2540	1758	Health	SCG	0.393701	1	Non-Neuronal	0.767218	VLMC L1-5 PDGFRA COLEC12	0.767218	VLMC	0.767218	VLMC	0.689676	AGGGCTCCACCATATG-1	donor1	snSeq	1	0	0	0	0	male	Glia_cells
Health_ATCCGTCCATAGCACT-1	6.02701	-0.881174	SeuratProject	2570	1714	Health	SCG	0.505837	1	Non-Neuronal	0.569955	Oligo L3-6 OPALIN LRP4-AS1	0.592482	Oligo	0.569955	exclude	0.755404	ATCCGTCCATAGCACT-1	donor0	snSeq	3	0	0	0	0	female	Glia_cells
Health_CGTCCATTCTGGCCAG-1	6.88152	-0.392662	SeuratProject	2573	1586	Health	SCG	0.816168	1	Non-Neuronal	0.708534	Oligo L3-6 OPALIN LRP4-AS1	0.720573	Oligo	0.708534	exclude	0.864408	CGTCCATTCTGGCCAG-1	donor1	snSeq	3	0	0	0	0	male	Glia_cells
Health_TCTCCGACAGCGAACA-1	-0.771049	2.98339	SeuratProject	2604	1706	Health	SCG	0.921659	0.641235	Non-Neuronal	0.277828	VLMC L1-5 PDGFRA COLEC12	0.277828	VLMC	0.277828	VLMC	0.483967	TCTCCGACAGCGAACA-1	donor0	snSeq	9	6	6	6	6	female	Sympathetic_neurons
Health_GCCCGAAGTTTCCCAC-1	-1.00483	9.06972	SeuratProject	2559	1872	Health	SCG	0.664322	1	Non-Neuronal	0.894038	Endo L2-5 NOSTRIN SRGN	0.894038	Endo	0.894038	Endo	0.903932	GCCCGAAGTTTCCCAC-1	donor1	snSeq	2	2	2	2	2	male	Endothelial_cells
Health_TTGTTGTCAATGAGCG-1	6.29647	1.21116	SeuratProject	2504	1721	Health	SCG	0.519169	1	Non-Neuronal	0.517894	Oligo L3-6 OPALIN LRP4-AS1	0.738592	Oligo	0.517894	exclude	0.754921	TTGTTGTCAATGAGCG-1	donor0	snSeq	3	0	0	0	0	female	Glia_cells
Health_CCCTGATTCTCTCTAA-1	-7.80214	-2.66468	SeuratProject	2550	1668	Health	SCG	0.588235	1	Non-Neuronal	0.793996	VLMC L1-5 PDGFRA COLEC12	0.793996	VLMC	0.793996	VLMC	0.758479	CCCTGATTCTCTCTAA-1	donor1	snSeq	1	1	1	1	1	male	Fibroblasts
Health_ATGAGTCAGGGCGAAG-1	-1.20585	-4.61733	SeuratProject	2623	1831	Health	SCG	0.648113	1	Non-Neuronal	0.927685	VLMC L1-5 PDGFRA COLEC12	0.927685	VLMC	0.927685	VLMC	0.714205	ATGAGTCAGGGCGAAG-1	doublet	snSeq	1	0	0	0	0	unknown	Glia_cells
Health_ATGATCGAGTAGTCTC-1	-2.37619	-5.13066	SeuratProject	2550	1804	Health	SCG	0.392157	1	Non-Neuronal	0.989615	VLMC L1-5 PDGFRA COLEC12	0.989615	VLMC	0.989615	VLMC	0.843973	ATGATCGAGTAGTCTC-1	donor0	snSeq	1	1	1	1	1	female	Fibroblasts
Health_CTCCAACTCTTCGTGC-1	-1.25417	9.69292	SeuratProject	2526	1637	Health	SCG	0.316706	1	Non-Neuronal	1	Endo L2-5 NOSTRIN SRGN	1	Endo	1	Endo	0.958819	CTCCAACTCTTCGTGC-1	donor1	snSeq	2	2	2	2	2	male	Endothelial_cells
Health_CTTAGGACATACTTTC-1	-2.55294	2.82848	SeuratProject	2514	1782	Health	SCG	0.676213	1	Non-Neuronal	0.955194	Micro L1-6 TYROBP CD74	0.955194	Micro-PVM	0.955194	Microglia/PVM	0.773239	CTTAGGACATACTTTC-1	doublet	snSeq	8	5	5	5	5	unknown	Immune_cells
Health_ACAGCCGAGCCACCGT-1	-2.36627	2.82158	SeuratProject	2592	1905	Health	SCG	0.810185	1	Non-Neuronal	0.917641	Micro L1-6 TYROBP CD74	0.917641	Micro-PVM	0.917641	Microglia/PVM	0.826353	ACAGCCGAGCCACCGT-1	doublet	snSeq	8	5	5	5	5	unknown	Immune_cells
Health_TTCTAACGTATACAGA-1	-5.21914	-5.6367	SeuratProject	2551	1651	Health	SCG	0.431203	1	Non-Neuronal	0.989931	VLMC L1-5 PDGFRA COLEC12	0.989931	VLMC	0.989931	VLMC	0.706282	TTCTAACGTATACAGA-1	donor1	snSeq	1	1	1	1	1	male	Fibroblasts
Health_GTTGCGGGTTCCGCGA-1	-6.648	-3.4779	SeuratProject	2571	1535	Health	SCG	0.272268	1	Non-Neuronal	0.963114	VLMC L1-5 PDGFRA COLEC12	0.963114	VLMC	0.963114	VLMC	0.72678	GTTGCGGGTTCCGCGA-1	donor1	snSeq	1	1	1	1	1	male	Fibroblasts
Health_TCTAACTAGTGTCATC-1	-7.42486	3.20458	SeuratProject	2548	1685	Health	SCG	0.588697	1	Non-Neuronal	0.522931	Endo L2-5 NOSTRIN SRGN	0.522931	Endo	0.522931	Endo	0.556039	TCTAACTAGTGTCATC-1	donor1	snSeq	6	3	3	3	3	male	Smooth_muscle_cells
Health_AGTGACTCAGGAGGTT-1	7.40454	-0.28702	SeuratProject	2564	1832	Health	SCG	0.50702	1	Non-Neuronal	0.579304	VLMC L1-5 PDGFRA COLEC12	0.579304	VLMC	0.579304	VLMC	0.614513	AGTGACTCAGGAGGTT-1	donor0	snSeq	1	0	0	0	0	female	Glia_cells
Health_CATGGTACATGACGGA-1	4.18831	-3.7451	SeuratProject	2525	1588	Health	SCG	0.831683	1	Non-Neuronal	0.641183	Oligo L3-6 OPALIN LRP4-AS1	0.691468	Oligo	0.641183	exclude	0.783113	CATGGTACATGACGGA-1	donor1	snSeq	3	0	0	0	0	male	Glia_cells
Health_AGTACTGTCGTCCATC-1	0.77387	7.35949	SeuratProject	2541	1684	Health	SCG	0.747737	1	Non-Neuronal	0.744958	VLMC L1-5 PDGFRA COLEC12	0.744958	VLMC	0.744958	VLMC	0.688123	AGTACTGTCGTCCATC-1	donor1	snSeq	2	0	0	0	0	male	Glia_cells
Health_TTCCTAAAGGTACTGG-1	-2.49475	2.93481	SeuratProject	2560	1824	Health	SCG	0.664062	1	Non-Neuronal	0.951105	Micro L1-6 TYROBP CD74	0.951105	Micro-PVM	0.951105	Microglia/PVM	0.858583	TTCCTAAAGGTACTGG-1	donor0	snSeq	8	5	5	5	5	female	Immune_cells
Health_CTGTACCGTTGTTTGG-1	-2.62067	2.60438	SeuratProject	2582	1860	Health	SCG	0.503486	1	Non-Neuronal	0.909251	Micro L1-6 TYROBP CD74	0.909251	Micro-PVM	0.909251	Microglia/PVM	0.770047	CTGTACCGTTGTTTGG-1	donor1	snSeq	8	5	5	5	5	male	Immune_cells
Health_GACCTTCTCAAGATAG-1	-1.26334	9.81951	SeuratProject	2539	1755	Health	SCG	0.590784	1	Non-Neuronal	0.728311	VLMC L1-5 PDGFRA COLEC12	0.728311	VLMC	0.728311	VLMC	0.725104	GACCTTCTCAAGATAG-1	donor0	snSeq	2	0	0	0	0	female	Glia_cells
Health_TCAGCAATCCTTTAGT-1	-3.03392	2.71947	SeuratProject	2489	1798	Health	SCG	0.883889	1	Non-Neuronal	1	Micro L1-6 TYROBP CD74	1	Micro-PVM	1	Microglia/PVM	0.982911	TCAGCAATCCTTTAGT-1	donor0	snSeq	8	5	5	5	5	female	Immune_cells
Health_GTGGTTACAGTTACCA-1	6.40123	1.13549	SeuratProject	2538	1695	Health	SCG	0.669819	1	Non-Neuronal	0.619214	Oligo L3-6 OPALIN LRP4-AS1	0.619214	Oligo	0.619214	exclude	0.861103	GTGGTTACAGTTACCA-1	donor0	snSeq	3	0	0	0	0	female	Glia_cells
Health_TTCTCTCAGAAATTGC-1	7.08767	0.349686	SeuratProject	2562	1695	Health	SCG	0.468384	1	Non-Neuronal	0.432424	VLMC L1-5 PDGFRA COLEC12	0.432424	VLMC	0.432424	VLMC	0.786863	TTCTCTCAGAAATTGC-1	donor0	snSeq	3	0	0	0	0	female	Glia_cells
Health_GGTCTGGGTCATAAAG-1	-7.40016	2.0247	SeuratProject	2501	1528	Health	SCG	0.719712	1	Non-Neuronal	0.684646	VLMC L1-5 PDGFRA COLEC12	0.684646	VLMC	0.684646	VLMC	0.760031	GGTCTGGGTCATAAAG-1	donor1	snSeq	6	3	3	3	3	male	Smooth_muscle_cells
Health_ATGGTTGTCGTGGCGT-1	6.37769	-1.85534	SeuratProject	2546	1668	Health	SCG	0.235664	1	Non-Neuronal	0.608575	Oligo L3-6 OPALIN LRP4-AS1	0.624231	Oligo	0.608575	exclude	0.733074	ATGGTTGTCGTGGCGT-1	donor1	snSeq	3	0	0	0	0	male	Glia_cells
Health_GACTGATAGGCCTAGA-1	-0.913171	8.08794	SeuratProject	2490	1797	Health	SCG	0.481928	1	Non-Neuronal	0.922776	Endo L2-5 NOSTRIN SRGN	0.922776	Endo	0.922776	Endo	0.891758	GACTGATAGGCCTAGA-1	donor0	snSeq	2	2	2	2	2	female	Endothelial_cells
Health_CAGTTCCTCTGTCGTC-1	4.06395	-3.15287	SeuratProject	2535	1705	Health	SCG	0.828402	1	Non-Neuronal	0.398054	Oligo L3-6 OPALIN LRP4-AS1	0.465674	Oligo	0.398054	exclude	0.780871	CAGTTCCTCTGTCGTC-1	doublet	snSeq	3	0	0	0	0	unknown	Glia_cells
Health_AAGGTAAGTGTCCCTT-1	6.05844	-1.7494	SeuratProject	2512	1684	Health	SCG	0.477707	1	Non-Neuronal	0.718104	Oligo L3-6 OPALIN LRP4-AS1	0.757951	Oligo	0.718104	exclude	0.707277	AAGGTAAGTGTCCCTT-1	donor0	snSeq	3	0	0	0	0	female	Glia_cells
Health_GGCTGTGGTAGTACGG-1	-5.90563	-3.38272	SeuratProject	2567	1561	Health	SCG	0.934944	1	Non-Neuronal	0.933413	VLMC L1-5 PDGFRA COLEC12	0.933413	VLMC	0.933413	VLMC	0.716949	GGCTGTGGTAGTACGG-1	donor1	snSeq	1	1	1	1	1	male	Fibroblasts
Health_GCTTGGGGTAAGGAGA-1	-0.21231	8.96691	SeuratProject	2506	1814	Health	SCG	0.798085	1	Non-Neuronal	1	Endo L2-5 NOSTRIN SRGN	1	Endo	1	Endo	0.863255	GCTTGGGGTAAGGAGA-1	donor0	snSeq	2	2	2	2	2	female	Endothelial_cells
Health_CCGAACGTCTATCCAT-1	6.61189	-0.747073	SeuratProject	2502	1742	Health	SCG	0.759392	1	Non-Neuronal	0.548289	Oligo L3-6 OPALIN LRP4-AS1	0.562119	Oligo	0.548289	exclude	0.829191	CCGAACGTCTATCCAT-1	donor0	snSeq	3	0	0	0	0	female	Glia_cells
Health_TCATGCCGTCTTGCGG-1	4.86001	-4.28129	SeuratProject	2550	1633	Health	SCG	0.352941	1	Non-Neuronal	0.526291	VLMC L1-5 PDGFRA COLEC12	0.526291	VLMC	0.526291	VLMC	0.656076	TCATGCCGTCTTGCGG-1	donor1	snSeq	3	0	0	0	0	male	Glia_cells
Health_CAGCGTGAGTATTGCC-1	-6.13679	-3.08599	SeuratProject	2582	1920	Health	SCG	0.232378	1	Non-Neuronal	0.935438	VLMC L1-5 PDGFRA COLEC12	0.935438	VLMC	0.935438	VLMC	0.872942	CAGCGTGAGTATTGCC-1	donor0	snSeq	1	2	2	2	2	female	Endothelial_cells
Health_CTATAGGTCTACTATC-1	-4.77564	-5.29201	SeuratProject	2602	1715	Health	SCG	0.499616	1	Non-Neuronal	0.952883	VLMC L1-5 PDGFRA COLEC12	0.952883	VLMC	0.952883	VLMC	0.742104	CTATAGGTCTACTATC-1	donor0	snSeq	1	1	1	1	1	female	Fibroblasts
Health_ATCCCTGCACATTGTG-1	-5.30447	-4.65393	SeuratProject	2531	1711	Health	SCG	0.474121	1	Non-Neuronal	0.986495	VLMC L1-5 PDGFRA COLEC12	0.986495	VLMC	0.986495	VLMC	0.699345	ATCCCTGCACATTGTG-1	donor0	snSeq	1	1	1	1	1	female	Fibroblasts
Health_GGTAGAGAGGAGCAAA-1	4.53727	-3.68603	SeuratProject	2512	1757	Health	SCG	0.597134	1	Non-Neuronal	0.571041	Oligo L3-6 OPALIN LRP4-AS1	0.587828	Oligo	0.571041	exclude	0.801934	GGTAGAGAGGAGCAAA-1	donor0	snSeq	3	0	0	0	0	female	Glia_cells
Health_TTGGGATCACCCTGAG-1	-4.07344	-4.4537	SeuratProject	2513	1642	Health	SCG	0.955034	1	Non-Neuronal	0.963247	VLMC L1-5 PDGFRA COLEC12	0.963247	VLMC	0.963247	VLMC	0.72055	TTGGGATCACCCTGAG-1	donor0	snSeq	1	1	1	1	1	female	Fibroblasts
Health_GTAGAAATCCTTCTAA-1	-1.38397	-5.25249	SeuratProject	2522	1802	Health	SCG	0.793021	1	Non-Neuronal	0.881287	VLMC L1-5 PDGFRA COLEC12	0.881287	VLMC	0.881287	VLMC	0.687374	GTAGAAATCCTTCTAA-1	donor0	snSeq	1	0	0	0	0	female	Glia_cells
Health_CCGATGGTCCGCATAA-1	-0.448858	7.698	SeuratProject	2527	1779	Health	SCG	0.633162	1	Non-Neuronal	0.951284	Endo L2-5 NOSTRIN SRGN	0.951284	Endo	0.951284	Endo	0.767252	CCGATGGTCCGCATAA-1	donor0	snSeq	2	2	2	2	2	female	Endothelial_cells
Health_CTGGACGTCTAGGCAT-1	-7.05355	3.31784	SeuratProject	2526	1682	Health	SCG	0.514648	1	Non-Neuronal	0.585646	VLMC L1-5 PDGFRA COLEC12	0.585646	VLMC	0.585646	VLMC	0.556265	CTGGACGTCTAGGCAT-1	donor0	snSeq	6	3	3	3	3	female	Smooth_muscle_cells
Health_CGCAGGTGTAAGCAAT-1	-7.63842	-2.91787	SeuratProject	2536	1752	Health	SCG	0.433754	1	Non-Neuronal	0.979744	VLMC L1-5 PDGFRA COLEC12	0.979744	VLMC	0.979744	VLMC	0.734025	CGCAGGTGTAAGCAAT-1	donor0	snSeq	1	0	0	0	0	female	Glia_cells
Health_CTTCCTTTCAAACCTG-1	-5.67271	-2.97437	SeuratProject	2547	1585	Health	SCG	0.274833	1	Non-Neuronal	0.953695	VLMC L1-5 PDGFRA COLEC12	0.953695	VLMC	0.953695	VLMC	0.813922	CTTCCTTTCAAACCTG-1	donor1	snSeq	1	1	1	1	1	male	Fibroblasts
Health_GAAGTAAGTCCTTAAG-1	-4.29272	-6.01425	SeuratProject	2501	1742	Health	SCG	0.559776	1	Non-Neuronal	0.78833	VLMC L1-5 PDGFRA COLEC12	0.78833	VLMC	0.78833	VLMC	0.872186	GAAGTAAGTCCTTAAG-1	donor1	snSeq	1	1	1	1	1	male	Fibroblasts
Health_GTGGCGTTCCACGTCT-1	-1.27654	7.1051	SeuratProject	2509	1617	Health	SCG	0.318852	1	Non-Neuronal	1	Endo L2-5 NOSTRIN SRGN	1	Endo	1	Endo	0.714786	GTGGCGTTCCACGTCT-1	doublet	snSeq	2	2	2	2	2	unknown	Endothelial_cells
Health_TCCATCGAGATTAGCA-1	5.55645	0.87459	SeuratProject	2639	1839	Health	SCG	0.644183	1	Non-Neuronal	0.597849	VLMC L1-5 PDGFRA COLEC12	0.597849	VLMC	0.597849	VLMC	0.720699	TCCATCGAGATTAGCA-1	donor0	snSeq	3	0	0	0	0	female	Glia_cells
Health_ATCAGGTGTACCTAAC-1	-2.34965	2.9648	SeuratProject	2553	1723	Health	SCG	0.587544	1	Non-Neuronal	0.885598	Micro L1-6 TYROBP CD74	0.885598	Micro-PVM	0.885598	Microglia/PVM	0.708932	ATCAGGTGTACCTAAC-1	donor0	snSeq	8	0	0	0	0	female	Glia_cells
Health_TCGATTTAGGCACTCC-1	-5.29743	-2.91601	SeuratProject	2488	1661	Health	SCG	0.803859	1	Non-Neuronal	0.92712	VLMC L1-5 PDGFRA COLEC12	0.92712	VLMC	0.92712	VLMC	0.794866	TCGATTTAGGCACTCC-1	donor1	snSeq	1	1	1	1	1	male	Fibroblasts
Health_CTGCTCATCCATCCGT-1	-5.3478	-2.74669	SeuratProject	2477	1634	Health	SCG	0.767057	1	Non-Neuronal	0.599131	VLMC L1-5 PDGFRA COLEC12	0.599131	VLMC	0.599131	VLMC	0.709829	CTGCTCATCCATCCGT-1	donor1	snSeq	1	1	1	1	1	male	Fibroblasts
Health_CTTCAATTCTTACGGA-1	-0.815809	-4.76488	SeuratProject	2588	1784	Health	SCG	0.734158	1	Non-Neuronal	0.85644	VLMC L1-5 PDGFRA COLEC12	0.85644	VLMC	0.85644	VLMC	0.753667	CTTCAATTCTTACGGA-1	donor0	snSeq	1	0	0	0	0	female	Glia_cells
Health_TACGCTCAGGAGGCAG-1	0.811338	7.32532	SeuratProject	2525	1843	Health	SCG	0.712871	1	Non-Neuronal	0.64797	VLMC L1-5 PDGFRA COLEC12	0.64797	VLMC	0.64797	VLMC	0.755548	TACGCTCAGGAGGCAG-1	donor0	snSeq	2	0	0	0	0	female	Glia_cells
Health_TACCTGCCACAGCTGC-1	-1.45321	10.3562	SeuratProject	2553	1692	Health	SCG	0.861731	1	Non-Neuronal	0.989289	Endo L2-5 NOSTRIN SRGN	0.989289	Endo	0.989289	Endo	0.877868	TACCTGCCACAGCTGC-1	doublet	snSeq	2	2	2	2	2	unknown	Endothelial_cells
Health_AGGGTGAAGCGCCCAT-1	-3.57235	-5.52664	SeuratProject	2535	1689	Health	SCG	0.788955	1	Non-Neuronal	0.992831	VLMC L1-5 PDGFRA COLEC12	0.992831	VLMC	0.992831	VLMC	0.796842	AGGGTGAAGCGCCCAT-1	donor0	snSeq	1	1	1	1	1	female	Fibroblasts
Health_GGGCCATAGTACAGAT-1	-3.60402	1.2713	SeuratProject	2537	1761	Health	SCG	0.867166	1	Non-Neuronal	0.829137	Endo L2-5 NOSTRIN SRGN	0.829137	Endo	0.829137	Endo	0.859748	GGGCCATAGTACAGAT-1	donor0	snSeq	8	5	5	5	5	female	Immune_cells
Health_AGTCACAAGTTGCTCA-1	5.57344	-2.39601	SeuratProject	2521	1648	Health	SCG	0.357001	1	Non-Neuronal	0.651674	Oligo L3-6 OPALIN LRP4-AS1	0.667523	Oligo	0.651674	exclude	0.84865	AGTCACAAGTTGCTCA-1	donor1	snSeq	3	0	0	0	0	male	Glia_cells
Health_GACCCTTTCTTTCCAA-1	5.43557	-0.364946	SeuratProject	2604	1788	Health	SCG	0.998464	1	Non-Neuronal	0.680567	Oligo L3-6 OPALIN LRP4-AS1	0.680567	Oligo	0.680567	exclude	0.899003	GACCCTTTCTTTCCAA-1	donor1	snSeq	3	0	0	0	0	male	Glia_cells
Health_CACTGAAAGTGCTCGC-1	-2.11003	6.48475	SeuratProject	2473	1507	Health	SCG	0.889608	1	Non-Neuronal	0.966757	Endo L2-5 NOSTRIN SRGN	0.966757	Endo	0.966757	Endo	0.750381	CACTGAAAGTGCTCGC-1	donor1	snSeq	2	2	2	2	2	male	Endothelial_cells
Health_ATGGATCAGTGGACTG-1	5.74816	-2.84578	SeuratProject	2548	1500	Health	SCG	0.470958	1	Non-Neuronal	0.68426	Oligo L3-6 OPALIN LRP4-AS1	0.759704	Oligo	0.68426	exclude	0.644911	ATGGATCAGTGGACTG-1	donor1	snSeq	3	0	0	0	0	male	Glia_cells
Health_TCAGTCCTCGAGAACG-1	-1.43488	-4.82684	SeuratProject	2528	1785	Health	SCG	0.712025	1	Non-Neuronal	0.723094	VLMC L1-5 PDGFRA COLEC12	0.723094	VLMC	0.723094	VLMC	0.740315	TCAGTCCTCGAGAACG-1	donor0	snSeq	1	0	0	0	0	female	Glia_cells
Health_GAGACCCAGAGGCTGT-1	0.0379604	8.44108	SeuratProject	2542	1818	Health	SCG	0.708104	1	Non-Neuronal	0.965285	Endo L2-5 NOSTRIN SRGN	0.965285	Endo	0.965285	Endo	0.806444	GAGACCCAGAGGCTGT-1	donor0	snSeq	2	2	2	2	2	female	Endothelial_cells
Health_CTCCATGAGATCCTAC-1	-7.25988	2.79685	SeuratProject	2560	1697	Health	SCG	0.546875	1	Non-Neuronal	0.746312	VLMC L1-5 PDGFRA COLEC12	0.746312	VLMC	0.746312	VLMC	0.731429	CTCCATGAGATCCTAC-1	donor0	snSeq	6	3	3	3	3	female	Smooth_muscle_cells
Health_TCAGCCTCACGCTATA-1	-7.51584	-2.17982	SeuratProject	2502	1690	Health	SCG	0.759392	1	Non-Neuronal	0.892133	VLMC L1-5 PDGFRA COLEC12	0.892133	VLMC	0.892133	VLMC	0.700928	TCAGCCTCACGCTATA-1	unassigned	snSeq	1	1	1	1	1	unknown	Fibroblasts
Health_CTGTCGTGTACCAATC-1	6.93196	-0.682757	SeuratProject	2563	1615	Health	SCG	0.312134	1	Non-Neuronal	0.572162	Oligo L3-6 OPALIN LRP4-AS1	0.572162	Oligo	0.572162	exclude	0.796269	CTGTCGTGTACCAATC-1	donor1	snSeq	3	0	0	0	0	male	Glia_cells
Health_CGTGCTTGTCTCCTGT-1	-7.0817	3.28886	SeuratProject	2513	1575	Health	SCG	0.875448	1	Non-Neuronal	0.771328	VLMC L1-5 PDGFRA COLEC12	0.771328	VLMC	0.771328	VLMC	0.629399	CGTGCTTGTCTCCTGT-1	donor0	snSeq	6	3	3	3	3	female	Smooth_muscle_cells
Health_ATGTCTTGTTTGGGTT-1	-7.11869	-2.38185	SeuratProject	2536	1698	Health	SCG	0.788644	1	Non-Neuronal	0.923425	VLMC L1-5 PDGFRA COLEC12	0.923425	VLMC	0.923425	VLMC	0.634819	ATGTCTTGTTTGGGTT-1	donor0	snSeq	1	1	1	1	1	female	Fibroblasts
Health_TGTACAGCAGACCAAG-1	6.86317	-0.512506	SeuratProject	2563	1869	Health	SCG	0.741319	1	Non-Neuronal	0.659526	Oligo L3-6 OPALIN LRP4-AS1	0.659526	Oligo	0.659526	exclude	0.829118	TGTACAGCAGACCAAG-1	donor0	snSeq	3	0	0	0	0	female	Glia_cells
Health_ACTTTGTTCCTGGTCT-1	6.1053	-0.894658	SeuratProject	2528	1609	Health	SCG	0.672468	1	Non-Neuronal	0.719418	Oligo L3-6 OPALIN LRP4-AS1	0.768174	Oligo	0.719418	exclude	0.843247	ACTTTGTTCCTGGTCT-1	donor1	snSeq	3	0	0	0	0	male	Glia_cells
Health_ACTATGGCAGCTATAC-1	-5.47613	-5.23592	SeuratProject	2508	1615	Health	SCG	0.558214	1	Non-Neuronal	0.918714	VLMC L1-5 PDGFRA COLEC12	0.918714	VLMC	0.918714	VLMC	0.696865	ACTATGGCAGCTATAC-1	donor1	snSeq	1	1	1	1	1	male	Fibroblasts
Health_GACTCTCGTCCAGCAC-1	-7.35254	1.88308	SeuratProject	2505	1659	Health	SCG	0.918164	1	Non-Neuronal	0.705487	VLMC L1-5 PDGFRA COLEC12	0.705487	VLMC	0.705487	VLMC	0.565479	GACTCTCGTCCAGCAC-1	donor0	snSeq	6	3	3	3	3	female	Smooth_muscle_cells
Health_GTAATCGTCTGTAAGC-1	4.28489	-3.81951	SeuratProject	2462	1638	Health	SCG	0.649878	1	Non-Neuronal	0.554548	Oligo L3-6 OPALIN LRP4-AS1	0.573658	Oligo	0.554548	exclude	0.805228	GTAATCGTCTGTAAGC-1	donor1	snSeq	3	0	0	0	0	male	Glia_cells
Health_CTTCCGATCGGTCGGT-1	2.53183	-6.51677	SeuratProject	2552	1756	Health	SCG	0.862069	1	Non-Neuronal	0.749782	VLMC L1-5 PDGFRA COLEC12	0.749782	VLMC	0.749782	VLMC	0.674884	CTTCCGATCGGTCGGT-1	donor1	snSeq	7	4	4	4	4	male	Glia_cells_2
Health_GTGAGTTAGGTCTTTG-1	5.5431	0.171841	SeuratProject	2485	1781	Health	SCG	0.482897	1	Non-Neuronal	0.683512	Oligo L3-6 OPALIN LRP4-AS1	0.713136	Oligo	0.683512	exclude	0.839656	GTGAGTTAGGTCTTTG-1	donor0	snSeq	3	0	0	0	0	female	Glia_cells
Health_CAACCTCAGTCTCGTA-1	0.205254	8.06155	SeuratProject	2541	1760	Health	SCG	0.472255	1	Non-Neuronal	0.876077	VLMC L1-5 PDGFRA COLEC12	0.876077	VLMC	0.876077	VLMC	0.681011	CAACCTCAGTCTCGTA-1	doublet	snSeq	2	2	2	2	2	unknown	Endothelial_cells
Health_TGATCAGCAGTCGCAC-1	-2.58455	2.81322	SeuratProject	2546	1845	Health	SCG	0.510605	1	Non-Neuronal	0.92788	Micro L1-6 TYROBP CD74	0.92788	Micro-PVM	0.92788	Microglia/PVM	0.949347	TGATCAGCAGTCGCAC-1	donor0	snSeq	8	5	5	5	5	female	Immune_cells
Health_GATGATCGTAACCCTA-1	5.95054	0.0583808	SeuratProject	2510	1809	Health	SCG	0.438247	1	Non-Neuronal	0.596152	VLMC L1-5 PDGFRA COLEC12	0.596152	VLMC	0.596152	VLMC	0.658037	GATGATCGTAACCCTA-1	donor0	snSeq	3	0	0	0	0	female	Glia_cells
Health_GGGTAGAAGACCGCCT-1	5.63197	-4.12328	SeuratProject	2542	1746	Health	SCG	0.511408	1	Non-Neuronal	0.701929	VLMC L1-5 PDGFRA COLEC12	0.701929	VLMC	0.701929	VLMC	0.609094	GGGTAGAAGACCGCCT-1	donor1	snSeq	1	0	0	0	0	male	Glia_cells
Health_GAGGGTAAGTCCCTAA-1	5.8222	-0.0416061	SeuratProject	2537	1645	Health	SCG	0.433583	1	Non-Neuronal	0.5957	Oligo L3-6 OPALIN LRP4-AS1	0.5957	Oligo	0.5957	exclude	0.767655	GAGGGTAAGTCCCTAA-1	donor0	snSeq	3	0	0	0	0	female	Glia_cells
Health_CATGAGTGTTCTGAGT-1	6.73445	0.91008	SeuratProject	2488	1740	Health	SCG	0.522508	1	Non-Neuronal	0.839033	VLMC L1-5 PDGFRA COLEC12	0.839033	VLMC	0.839033	VLMC	0.625278	CATGAGTGTTCTGAGT-1	donor0	snSeq	3	0	0	0	0	female	Glia_cells
Health_CAATACGAGACTACGG-1	-5.41007	-2.90033	SeuratProject	2551	1587	Health	SCG	0.392003	1	Non-Neuronal	0.58557	VLMC L1-5 PDGFRA COLEC12	0.58557	VLMC	0.58557	VLMC	0.709374	CAATACGAGACTACGG-1	donor1	snSeq	1	1	1	1	1	male	Fibroblasts
Health_TCTGCCAGTCTAATCG-1	-1.44636	-4.49097	SeuratProject	2580	1746	Health	SCG	0.232558	1	Non-Neuronal	0.987196	VLMC L1-5 PDGFRA COLEC12	0.987196	VLMC	0.987196	VLMC	0.769605	TCTGCCAGTCTAATCG-1	doublet	snSeq	1	0	0	0	0	unknown	Glia_cells
Health_CCCAACTGTGATCATC-1	-1.79757	-5.15653	SeuratProject	2539	1765	Health	SCG	0.787712	1	Non-Neuronal	0.791251	VLMC L1-5 PDGFRA COLEC12	0.791251	VLMC	0.791251	VLMC	0.699183	CCCAACTGTGATCATC-1	donor0	snSeq	1	0	0	0	0	female	Glia_cells
Health_AAAGGGCTCCAAGCCG-1	-2.04689	10.4531	SeuratProject	2520	1470	Health	SCG	0.436508	1	Non-Neuronal	0.742399	Endo L2-5 NOSTRIN SRGN	0.742399	Endo	0.742399	Endo	0.891673	AAAGGGCTCCAAGCCG-1	donor1	snSeq	2	2	2	2	2	male	Endothelial_cells
Health_GCGAGAATCACTGGGC-1	-3.06367	-5.15728	SeuratProject	2475	1694	Health	SCG	0.323232	1	Non-Neuronal	0.892255	VLMC L1-5 PDGFRA COLEC12	0.892255	VLMC	0.892255	VLMC	0.738104	GCGAGAATCACTGGGC-1	donor0	snSeq	1	1	1	1	1	female	Fibroblasts
Health_GCTACAAGTTGCCGCA-1	-2.30473	2.85835	SeuratProject	2593	1811	Health	SCG	0.655611	1	Non-Neuronal	0.65703	Micro L1-6 TYROBP CD74	0.65703	Micro-PVM	0.65703	Microglia/PVM	0.80994	GCTACAAGTTGCCGCA-1	donor1	snSeq	8	5	5	5	5	male	Immune_cells
Health_CCGTTCAGTCCAGCCA-1	-0.77688	8.0558	SeuratProject	2511	1739	Health	SCG	0.756671	1	Non-Neuronal	0.931019	Endo L2-5 NOSTRIN SRGN	0.931019	Endo	0.931019	Endo	0.806346	CCGTTCAGTCCAGCCA-1	donor0	snSeq	2	2	2	2	2	female	Endothelial_cells
Health_AACGTCAAGCCATGCC-1	5.42986	-2.57554	SeuratProject	2517	1688	Health	SCG	0.556218	1	Non-Neuronal	0.687147	Oligo L3-6 OPALIN LRP4-AS1	0.709405	Oligo	0.687147	exclude	0.780674	AACGTCAAGCCATGCC-1	donor0	snSeq	3	0	0	0	0	female	Glia_cells
Health_AAGTACCAGGGTACGT-1	-6.2491	-3.3969	SeuratProject	2556	1810	Health	SCG	0.938967	1	Non-Neuronal	0.478676	Endo L2-5 NOSTRIN SRGN	0.478676	Endo	0.478676	Endo	0.68782	AAGTACCAGGGTACGT-1	donor0	snSeq	1	1	1	1	1	female	Fibroblasts
Health_AACACACTCTAGCCAA-1	6.74632	0.266687	SeuratProject	2523	1683	Health	SCG	0.396354	1	Non-Neuronal	0.606491	Oligo L3-6 OPALIN LRP4-AS1	0.632973	Oligo	0.606491	exclude	0.673182	AACACACTCTAGCCAA-1	donor0	snSeq	3	0	0	0	0	female	Glia_cells
Health_CGGAATTTCTGCGATA-1	-0.72623	3.47176	SeuratProject	2595	1798	Health	SCG	0.770713	1	Non-Neuronal	0.622052	VLMC L1-5 PDGFRA COLEC12	0.622052	VLMC	0.622052	VLMC	0.722076	CGGAATTTCTGCGATA-1	donor0	snSeq	3	0	0	0	0	female	Glia_cells
Health_TATGTTCAGTATTAGG-1	-1.39114	7.89447	SeuratProject	2561	1912	Health	SCG	0.741898	1	Non-Neuronal	0.905344	Endo L2-5 NOSTRIN SRGN	0.905344	Endo	0.905344	Endo	0.878023	TATGTTCAGTATTAGG-1	donor0	snSeq	2	2	2	2	2	female	Endothelial_cells
Health_CCTCATGCATGACTCA-1	-0.82257	2.4524	SeuratProject	2602	1419	Health	SCG	0.614912	0.817453	Non-Neuronal	0.434813	VLMC L1-5 PDGFRA COLEC12	0.434813	VLMC	0.434813	VLMC	0.643707	CCTCATGCATGACTCA-1	donor0	snSeq	9	6	6	6	6	female	Sympathetic_neurons
Health_CAGGTATGTTGTAGCT-1	-3.6829	-5.33342	SeuratProject	2538	1574	Health	SCG	0.433412	1	Non-Neuronal	0.949831	VLMC L1-5 PDGFRA COLEC12	0.949831	VLMC	0.949831	VLMC	0.729161	CAGGTATGTTGTAGCT-1	donor0	snSeq	1	1	1	1	1	female	Fibroblasts
Health_GTGGCGTAGTTTAGGA-1	2.86277	-6.97148	SeuratProject	2574	1821	Health	SCG	0.854701	1	Non-Neuronal	0.291682	Oligo L2-6 OPALIN FTH1P3	0.579038	Oligo	0.291682	Oligo_2	0.870834	GTGGCGTAGTTTAGGA-1	donor1	snSeq	7	4	4	4	4	male	Glia_cells_2
Health_CATGCTCAGGATTTCC-1	-3.05601	-5.13675	SeuratProject	2482	1741	Health	SCG	0.805802	1	Non-Neuronal	0.955361	VLMC L1-5 PDGFRA COLEC12	0.955361	VLMC	0.955361	VLMC	0.790157	CATGCTCAGGATTTCC-1	donor0	snSeq	1	1	1	1	1	female	Fibroblasts
Health_CTGTGGGGTACACTCA-1	6.47539	1.16952	SeuratProject	2505	1749	Health	SCG	0.518962	1	Non-Neuronal	0.581548	VLMC L1-5 PDGFRA COLEC12	0.581548	VLMC	0.581548	VLMC	0.689281	CTGTGGGGTACACTCA-1	donor0	snSeq	3	0	0	0	0	female	Glia_cells
Health_TGACCCTCACCCTTAC-1	5.17775	-2.24915	SeuratProject	2507	1671	Health	SCG	0.558436	1	Non-Neuronal	0.55259	Oligo L3-6 OPALIN LRP4-AS1	0.55259	Oligo	0.55259	exclude	0.7958	TGACCCTCACCCTTAC-1	donor1	snSeq	3	0	0	0	0	male	Glia_cells
Health_GGCACGTTCAAATGAG-1	-2.97569	2.67645	SeuratProject	2465	1795	Health	SCG	0.851927	1	Non-Neuronal	0.983881	Micro L1-6 TYROBP CD74	0.983881	Micro-PVM	0.983881	Microglia/PVM	0.991816	GGCACGTTCAAATGAG-1	donor0	snSeq	8	5	5	5	5	female	Immune_cells
Health_ATAGGCTAGCGCTGAA-1	-3.40913	-5.12506	SeuratProject	2522	1767	Health	SCG	0.991277	1	Non-Neuronal	0.854435	VLMC L1-5 PDGFRA COLEC12	0.854435	VLMC	0.854435	VLMC	0.913259	ATAGGCTAGCGCTGAA-1	donor0	snSeq	1	1	1	1	1	female	Fibroblasts
Health_CATGAGTAGGAGGGTG-1	-3.59787	-5.50132	SeuratProject	2469	1714	Health	SCG	0.850547	1	Non-Neuronal	0.98066	VLMC L1-5 PDGFRA COLEC12	0.98066	VLMC	0.98066	VLMC	0.834494	CATGAGTAGGAGGGTG-1	donor0	snSeq	1	1	1	1	1	female	Fibroblasts
Health_AATGAAGCACAAGCTT-1	0.39318	7.40473	SeuratProject	2483	1773	Health	SCG	0.362465	1	Non-Neuronal	0.732177	VLMC L1-5 PDGFRA COLEC12	0.732177	VLMC	0.732177	VLMC	0.648691	AATGAAGCACAAGCTT-1	donor0	snSeq	2	0	0	0	0	female	Glia_cells
Health_TGTCCCAAGTCCGTCG-1	-7.27651	3.22795	SeuratProject	2575	1568	Health	SCG	0.543689	1	Non-Neuronal	0.745027	VLMC L1-5 PDGFRA COLEC12	0.745027	VLMC	0.745027	VLMC	0.497074	TGTCCCAAGTCCGTCG-1	donor0	snSeq	6	3	3	3	3	female	Smooth_muscle_cells
Health_TTAGTCTAGCGGATCA-1	-5.52392	-5.1204	SeuratProject	2471	1704	Health	SCG	0.566572	1	Non-Neuronal	0.964289	VLMC L1-5 PDGFRA COLEC12	0.964289	VLMC	0.964289	VLMC	0.816557	TTAGTCTAGCGGATCA-1	donor1	snSeq	1	1	1	1	1	male	Fibroblasts
Health_TCCTTTCCATTACTCT-1	-6.87799	-2.52809	SeuratProject	2463	1743	Health	SCG	0.933821	1	Non-Neuronal	0.954188	VLMC L1-5 PDGFRA COLEC12	0.954188	VLMC	0.954188	VLMC	0.673572	TCCTTTCCATTACTCT-1	donor0	snSeq	1	1	1	1	1	female	Fibroblasts
Health_CGGGTCACAGCGATTT-1	-7.76149	-2.27609	SeuratProject	2465	1602	Health	SCG	0.486815	1	Non-Neuronal	0.987054	VLMC L1-5 PDGFRA COLEC12	0.987054	VLMC	0.987054	VLMC	0.72792	CGGGTCACAGCGATTT-1	donor1	snSeq	1	1	1	1	1	male	Fibroblasts
Health_GTAGAAAGTCTAGATC-1	-1.89183	10.5387	SeuratProject	2498	1637	Health	SCG	0.920737	1	Non-Neuronal	0.961082	Endo L2-5 NOSTRIN SRGN	0.961082	Endo	0.961082	Endo	0.942165	GTAGAAAGTCTAGATC-1	donor1	snSeq	2	2	2	2	2	male	Endothelial_cells
Health_TTGAGTGAGAGCATCG-1	-7.78056	-2.33831	SeuratProject	2465	1608	Health	SCG	0.324544	1	Non-Neuronal	0.81107	VLMC L1-5 PDGFRA COLEC12	0.81107	VLMC	0.81107	VLMC	0.750938	TTGAGTGAGAGCATCG-1	donor1	snSeq	1	1	1	1	1	male	Fibroblasts
Health_AGTCATGCATCTCATT-1	-7.54359	1.92756	SeuratProject	2551	1833	Health	SCG	0.431203	1	Non-Neuronal	0.501969	Endo L2-5 NOSTRIN SRGN	0.501969	Endo	0.501969	Endo	0.795622	AGTCATGCATCTCATT-1	donor0	snSeq	6	3	3	3	3	female	Smooth_muscle_cells
Health_TATACCTTCGCCACTT-1	5.94502	-2.00252	SeuratProject	2524	1636	Health	SCG	0.435816	1	Non-Neuronal	0.625037	Oligo L3-6 OPALIN LRP4-AS1	0.677645	Oligo	0.625037	exclude	0.868974	TATACCTTCGCCACTT-1	unassigned	snSeq	3	0	0	0	0	unknown	Glia_cells
Health_TCGAAGTGTCGACTTA-1	-3.84379	-5.96568	SeuratProject	2530	1711	Health	SCG	0.434783	1	Non-Neuronal	0.821571	VLMC L1-5 PDGFRA COLEC12	0.821571	VLMC	0.821571	VLMC	0.7624	TCGAAGTGTCGACTTA-1	donor1	snSeq	1	1	1	1	1	male	Fibroblasts
Health_TCAAGTGCAATAGGGC-1	-4.87347	-5.26373	SeuratProject	2493	1697	Health	SCG	0.962696	1	Non-Neuronal	0.960498	VLMC L1-5 PDGFRA COLEC12	0.960498	VLMC	0.960498	VLMC	0.812203	TCAAGTGCAATAGGGC-1	donor1	snSeq	1	1	1	1	1	male	Fibroblasts
Health_AGCGCTGAGGCGACAT-1	-1.2331	10.1255	SeuratProject	2539	1824	Health	SCG	0.945254	1	Non-Neuronal	0.64037	Endo L2-5 NOSTRIN SRGN	0.64037	Endo	0.64037	Endo	0.797242	AGCGCTGAGGCGACAT-1	donor0	snSeq	2	2	2	2	2	female	Endothelial_cells
Health_TTAGTCTTCGTAACAC-1	-2.24672	2.97984	SeuratProject	2554	1783	Health	SCG	0.626468	1	Non-Neuronal	0.872885	Micro L1-6 TYROBP CD74	0.872885	Micro-PVM	0.872885	Microglia/PVM	0.733688	TTAGTCTTCGTAACAC-1	doublet	snSeq	8	0	0	0	0	unknown	Glia_cells
Health_TCGCAGGCATGACTGT-1	-3.45049	-5.25913	SeuratProject	2465	1697	Health	SCG	0.973631	1	Non-Neuronal	0.976775	VLMC L1-5 PDGFRA COLEC12	0.976775	VLMC	0.976775	VLMC	0.787938	TCGCAGGCATGACTGT-1	donor0	snSeq	1	1	1	1	1	female	Fibroblasts
Health_TGTCCTGAGCAAGTCG-1	-1.23344	7.08503	SeuratProject	2554	1773	Health	SCG	0.587314	1	Non-Neuronal	0.570521	VLMC L1-5 PDGFRA COLEC12	0.570521	VLMC	0.570521	VLMC	0.797538	TGTCCTGAGCAAGTCG-1	donor1	snSeq	2	2	2	2	2	male	Endothelial_cells
Health_ACTGATGAGCTTTCCC-1	-1.56681	10.1396	SeuratProject	2465	1705	Health	SCG	0.40568	1	Non-Neuronal	0.988175	Endo L2-5 NOSTRIN SRGN	0.988175	Endo	0.988175	Endo	0.884629	ACTGATGAGCTTTCCC-1	donor0	snSeq	2	2	2	2	2	female	Endothelial_cells
Health_GATCACAAGCAGGCTA-1	-1.42986	7.24012	SeuratProject	2508	1485	Health	SCG	0.757576	1	Non-Neuronal	0.946482	Endo L2-5 NOSTRIN SRGN	0.946482	Endo	0.946482	Endo	0.61052	GATCACAAGCAGGCTA-1	donor1	snSeq	2	2	2	2	2	male	Endothelial_cells
Health_GAGTTACTCACTTGTT-1	5.41374	-4.23562	SeuratProject	2497	1723	Health	SCG	0.921105	1	Non-Neuronal	0.947177	VLMC L1-5 PDGFRA COLEC12	0.947177	VLMC	0.947177	VLMC	0.742447	GAGTTACTCACTTGTT-1	donor1	snSeq	3	0	0	0	0	male	Glia_cells
Health_CATTGCCTCCCGTGAG-1	-0.894485	3.32056	SeuratProject	2539	1636	Health	SCG	0.433241	0.50285	Glutamatergic	0.286011	VLMC L1-5 PDGFRA COLEC12	0.286011	VLMC	0.286011	VLMC	0.49162	CATTGCCTCCCGTGAG-1	donor0	snSeq	9	6	6	6	6	female	Sympathetic_neurons
Health_GACATCAAGTAACCTC-1	7.07801	0.0753675	SeuratProject	2527	1640	Health	SCG	0.316581	1	Non-Neuronal	0.559215	Oligo L3-6 OPALIN LRP4-AS1	0.559215	Oligo	0.559215	exclude	0.854689	GACATCAAGTAACCTC-1	donor1	snSeq	3	0	0	0	0	male	Glia_cells
Health_CATACTTCAGTGTGGA-1	-7.80449	-2.28751	SeuratProject	2537	1801	Health	SCG	0.473	1	Non-Neuronal	0.934838	VLMC L1-5 PDGFRA COLEC12	0.934838	VLMC	0.934838	VLMC	0.734423	CATACTTCAGTGTGGA-1	doublet	snSeq	1	1	1	1	1	unknown	Fibroblasts
Health_TTGGGATAGCTTTCCC-1	-7.8357	-2.25802	SeuratProject	2454	1602	Health	SCG	0.733496	1	Non-Neuronal	0.796855	VLMC L1-5 PDGFRA COLEC12	0.796855	VLMC	0.796855	VLMC	0.648301	TTGGGATAGCTTTCCC-1	donor1	snSeq	1	1	1	1	1	male	Fibroblasts
Health_ACTCCCATCAATGCAC-1	3.89291	-2.71142	SeuratProject	2419	1465	Health	SCG	0.785449	1	Non-Neuronal	0.662376	VLMC L1-5 PDGFRA COLEC12	0.662376	VLMC	0.662376	VLMC	0.540229	ACTCCCATCAATGCAC-1	donor1	snSeq	3	0	0	0	0	male	Glia_cells
Health_CTTAGGACACCGGAAA-1	-6.32412	-3.37797	SeuratProject	2547	1790	Health	SCG	0.824499	1	Non-Neuronal	0.644211	VLMC L1-5 PDGFRA COLEC12	0.644211	VLMC	0.644211	VLMC	0.633693	CTTAGGACACCGGAAA-1	donor0	snSeq	1	1	1	1	1	female	Fibroblasts
Health_CAGTTCCAGTTTCAGC-1	-6.4715	-3.39189	SeuratProject	2507	1583	Health	SCG	0.71799	1	Non-Neuronal	0.793427	VLMC L1-5 PDGFRA COLEC12	0.793427	VLMC	0.793427	VLMC	0.755208	CAGTTCCAGTTTCAGC-1	donor1	snSeq	1	1	1	1	1	male	Fibroblasts
Health_AATGGAACATGACTGT-1	-0.739888	3.02144	SeuratProject	2560	1545	Health	SCG	0.273438	0.542596	Glutamatergic	0.280319	Exc L5 FEZF2 CSN1S1	0.280319	L5 ET	0.280319	L5 ET_1	0.465882	AATGGAACATGACTGT-1	donor1	snSeq	9	6	6	6	6	male	Sympathetic_neurons
Health_CTAGACAAGTCTGCGC-1	7.3454	-0.819729	SeuratProject	2521	1660	Health	SCG	0.277668	1	Non-Neuronal	0.569141	Oligo L3-6 OPALIN LRP4-AS1	0.569141	Oligo	0.569141	exclude	0.825557	CTAGACAAGTCTGCGC-1	donor1	snSeq	3	0	0	0	0	male	Glia_cells
Health_CTTCCTTGTTCCTACC-1	-0.682682	8.77702	SeuratProject	2493	1742	Health	SCG	0.842359	1	Non-Neuronal	0.970601	Endo L2-5 NOSTRIN SRGN	0.970601	Endo	0.970601	Endo	0.887641	CTTCCTTGTTCCTACC-1	donor0	snSeq	2	2	2	2	2	female	Endothelial_cells
Health_CATGCCTAGCTATCTG-1	-0.728959	2.99681	SeuratProject	2490	1406	Health	SCG	0.441767	0.522427	Glutamatergic	0.262008	VLMC L1-5 PDGFRA COLEC12	0.262008	VLMC	0.262008	VLMC	0.525253	CATGCCTAGCTATCTG-1	donor0	snSeq	9	6	6	6	6	female	Sympathetic_neurons
Health_CCGCAAGGTTCAGTAC-1	2.8421	-7.01652	SeuratProject	2501	1641	Health	SCG	0.679728	1	Non-Neuronal	0.524311	VLMC L1-5 PDGFRA COLEC12	0.524311	VLMC	0.524311	VLMC	0.608738	CCGCAAGGTTCAGTAC-1	donor0	snSeq	7	4	4	4	4	female	Glia_cells_2
Health_GCGGATCTCCGATAAC-1	-1.87145	2.93872	SeuratProject	2535	1790	Health	SCG	0.433925	1	Non-Neuronal	0.950966	Micro L1-6 TYROBP CD74	0.950966	Micro-PVM	0.950966	Microglia/PVM	0.757472	GCGGATCTCCGATAAC-1	donor0	snSeq	8	0	0	0	0	female	Glia_cells
Health_GTGAGCCGTGAATGTA-1	7.12897	0.350499	SeuratProject	2492	1714	Health	SCG	0.441413	1	Non-Neuronal	0.68745	Oligo L3-6 OPALIN LRP4-AS1	0.703374	Oligo	0.68745	exclude	0.832359	GTGAGCCGTGAATGTA-1	donor0	snSeq	3	0	0	0	0	female	Glia_cells
Health_ATAGACCTCCTACCGT-1	-6.5674	2.9894	SeuratProject	2472	1445	Health	SCG	0.404531	1	Non-Neuronal	0.776876	Endo L2-5 NOSTRIN SRGN	0.776876	Endo	0.776876	Endo	0.700044	ATAGACCTCCTACCGT-1	donor0	snSeq	6	3	3	3	3	female	Smooth_muscle_cells
Health_CTTCCTTCAAGTTCCA-1	4.52346	-3.44315	SeuratProject	2455	1618	Health	SCG	0.773931	1	Non-Neuronal	0.380066	VLMC L1-5 PDGFRA COLEC12	0.425393	Oligo	0.380066	VLMC	0.735827	CTTCCTTCAAGTTCCA-1	donor1	snSeq	3	0	0	0	0	male	Glia_cells
Health_CTAACCCCATGGATCT-1	5.74073	0.154829	SeuratProject	2510	1801	Health	SCG	0.677291	1	Non-Neuronal	0.647078	Oligo L3-6 OPALIN LRP4-AS1	0.647078	Oligo	0.647078	exclude	0.850239	CTAACCCCATGGATCT-1	donor0	snSeq	3	0	0	0	0	female	Glia_cells
Health_TAGTGCAGTACTCCCT-1	-1.34593	7.89932	SeuratProject	2442	1766	Health	SCG	0.614251	1	Non-Neuronal	0.939667	Endo L2-5 NOSTRIN SRGN	0.939667	Endo	0.939667	Endo	0.848249	TAGTGCAGTACTCCCT-1	donor0	snSeq	2	2	2	2	2	female	Endothelial_cells
Health_CATAAGCGTGTTTGCA-1	6.04248	-2.46642	SeuratProject	2488	1702	Health	SCG	0.723473	1	Non-Neuronal	0.636335	Oligo L3-6 OPALIN LRP4-AS1	0.718642	Oligo	0.636335	exclude	0.853135	CATAAGCGTGTTTGCA-1	doublet	snSeq	3	0	0	0	0	unknown	Glia_cells
Health_TAACGACAGACGACTG-1	-6.30622	-3.18218	SeuratProject	2516	1583	Health	SCG	0.715421	1	Non-Neuronal	0.954147	VLMC L1-5 PDGFRA COLEC12	0.954147	VLMC	0.954147	VLMC	0.637956	TAACGACAGACGACTG-1	donor0	snSeq	1	1	1	1	1	female	Fibroblasts
Health_AGGATCTAGTGGAAGA-1	-3.80015	-5.19282	SeuratProject	2472	1719	Health	SCG	0.566343	1	Non-Neuronal	0.971993	VLMC L1-5 PDGFRA COLEC12	0.971993	VLMC	0.971993	VLMC	0.874479	AGGATCTAGTGGAAGA-1	donor0	snSeq	1	1	1	1	1	female	Fibroblasts
Health_AGGATCTTCCGATAAC-1	-7.04882	-2.57487	SeuratProject	2460	1846	Health	SCG	0.569106	1	Non-Neuronal	0.637536	VLMC L1-5 PDGFRA COLEC12	0.637536	VLMC	0.637536	VLMC	0.814513	AGGATCTTCCGATAAC-1	donor0	snSeq	1	1	1	1	1	female	Fibroblasts
Health_TTGACCCGTTCTTGTT-1	-7.00412	-2.52	SeuratProject	2460	1689	Health	SCG	0.894309	1	Non-Neuronal	0.817271	VLMC L1-5 PDGFRA COLEC12	0.817271	VLMC	0.817271	VLMC	0.774641	TTGACCCGTTCTTGTT-1	donor1	snSeq	1	1	1	1	1	male	Fibroblasts
Health_CTGAGGCCACGGCTAC-1	-5.06265	-3.93505	SeuratProject	2521	1884	Health	SCG	0.515668	1	Non-Neuronal	0.833546	Micro L1-6 TYROBP CD74	0.833546	Micro-PVM	0.833546	Microglia/PVM	0.697384	CTGAGGCCACGGCTAC-1	donor0	snSeq	1	1	1	1	1	female	Fibroblasts
Health_CGGCAGTTCGACCTAA-1	5.77817	0.259206	SeuratProject	2522	1803	Health	SCG	0.911975	1	Non-Neuronal	0.701759	Oligo L3-6 OPALIN LRP4-AS1	0.701759	Oligo	0.701759	exclude	0.889788	CGGCAGTTCGACCTAA-1	donor1	snSeq	3	0	0	0	0	male	Glia_cells
Health_CCCTAACGTGTTGATC-1	-5.65405	-4.90483	SeuratProject	2456	1681	Health	SCG	0.36645	1	Non-Neuronal	0.985386	VLMC L1-5 PDGFRA COLEC12	0.985386	VLMC	0.985386	VLMC	0.761942	CCCTAACGTGTTGATC-1	donor1	snSeq	1	1	1	1	1	male	Fibroblasts
Health_TTTATGCCAACTGCCG-1	-7.47377	-2.08111	SeuratProject	2454	1611	Health	SCG	0.977995	1	Non-Neuronal	0.970432	VLMC L1-5 PDGFRA COLEC12	0.970432	VLMC	0.970432	VLMC	0.619628	TTTATGCCAACTGCCG-1	donor1	snSeq	1	1	1	1	1	male	Fibroblasts
Health_GAGCTGCCACCTTCCA-1	4.25084	-3.67335	SeuratProject	2435	1615	Health	SCG	0.821355	1	Non-Neuronal	0.558268	Oligo L3-6 OPALIN LRP4-AS1	0.66794	Oligo	0.558268	exclude	0.510254	GAGCTGCCACCTTCCA-1	donor0	snSeq	3	0	0	0	0	female	Glia_cells
Health_GAGTTTGAGCCGTAAG-1	-7.68565	-2.21083	SeuratProject	2442	1700	Health	SCG	0.614251	1	Non-Neuronal	0.918104	VLMC L1-5 PDGFRA COLEC12	0.918104	VLMC	0.918104	VLMC	0.617352	GAGTTTGAGCCGTAAG-1	donor1	snSeq	1	1	1	1	1	male	Fibroblasts
Health_GAAGAATTCTTCCACG-1	5.07861	-3.26648	SeuratProject	2484	1551	Health	SCG	0.724638	1	Non-Neuronal	0.463229	Oligo L3-6 OPALIN LRP4-AS1	0.463229	Oligo	0.463229	exclude	0.798861	GAAGAATTCTTCCACG-1	doublet	snSeq	3	0	0	0	0	unknown	Glia_cells
Health_CTCATTAAGGTCCCTG-1	-1.51356	7.46253	SeuratProject	2529	1811	Health	SCG	0.948992	1	Non-Neuronal	0.850518	Endo L2-5 NOSTRIN SRGN	0.850518	Endo	0.850518	Endo	0.795937	CTCATTAAGGTCCCTG-1	donor0	snSeq	2	2	2	2	2	female	Endothelial_cells
Health_GATTGGTCAGTATTCG-1	-7.08011	-2.9378	SeuratProject	2456	1802	Health	SCG	0.855049	1	Non-Neuronal	0.922222	VLMC L1-5 PDGFRA COLEC12	0.922222	VLMC	0.922222	VLMC	0.758176	GATTGGTCAGTATTCG-1	donor0	snSeq	1	1	1	1	1	female	Fibroblasts
Health_GCCATTCGTTCTTGTT-1	6.92641	-0.465218	SeuratProject	2480	1631	Health	SCG	0.766129	1	Non-Neuronal	0.423576	Oligo L3-6 OPALIN LRP4-AS1	0.423576	Oligo	0.423576	exclude	0.714043	GCCATTCGTTCTTGTT-1	donor1	snSeq	3	0	0	0	0	male	Glia_cells
Health_TGATGGTGTAAGACCG-1	7.59252	-0.608629	SeuratProject	2507	1704	Health	SCG	0.47866	1	Non-Neuronal	0.55176	Oligo L3-6 OPALIN LRP4-AS1	0.582307	Oligo	0.55176	exclude	0.843432	TGATGGTGTAAGACCG-1	donor1	snSeq	3	0	0	0	0	male	Glia_cells
Health_TCTACATAGACAACTA-1	2.37583	-7.28475	SeuratProject	2466	1635	Health	SCG	0.202758	1	Non-Neuronal	0.331654	Oligo L3-6 OPALIN LRP4-AS1	0.493825	Oligo	0.331654	exclude	0.733904	TCTACATAGACAACTA-1	donor0	snSeq	7	4	4	4	4	female	Glia_cells_2
Health_CCACGAGGTAGCTGTT-1	-6.06956	-4.80538	SeuratProject	2501	1713	Health	SCG	0.719712	1	Non-Neuronal	0.945759	VLMC L1-5 PDGFRA COLEC12	0.945759	VLMC	0.945759	VLMC	0.662971	CCACGAGGTAGCTGTT-1	donor1	snSeq	1	1	1	1	1	male	Fibroblasts
Health_CCGTTCACAAGACCTT-1	-1.28382	-4.40604	SeuratProject	2525	1709	Health	SCG	0.831683	1	Non-Neuronal	0.895339	VLMC L1-5 PDGFRA COLEC12	0.895339	VLMC	0.895339	VLMC	0.738974	CCGTTCACAAGACCTT-1	donor1	snSeq	1	0	0	0	0	male	Glia_cells
Health_AGCTACAGTCAACGCC-1	4.43265	-0.428592	SeuratProject	2527	1820	Health	SCG	0.949743	1	Non-Neuronal	0.46734	Oligo L3-6 OPALIN LRP4-AS1	0.486038	Oligo	0.46734	exclude	0.789662	AGCTACAGTCAACGCC-1	donor0	snSeq	3	0	0	0	0	female	Glia_cells
Health_CAATACGCAGTAACGG-1	-5.45426	-3.91425	SeuratProject	2497	1682	Health	SCG	0.360433	1	Non-Neuronal	0.951074	VLMC L1-5 PDGFRA COLEC12	0.951074	VLMC	0.951074	VLMC	0.715749	CAATACGCAGTAACGG-1	donor0	snSeq	1	1	1	1	1	female	Fibroblasts
Health_GTAGATCCAAGATGTA-1	3.89212	-2.29657	SeuratProject	2574	1857	Health	SCG	0.932401	1	Non-Neuronal	0.892006	VLMC L1-5 PDGFRA COLEC12	0.892006	VLMC	0.892006	VLMC	0.723536	GTAGATCCAAGATGTA-1	donor1	snSeq	3	0	0	0	0	male	Glia_cells
Health_TTTGGAGAGTTCGGTT-1	6.48449	0.827058	SeuratProject	2461	1760	Health	SCG	0.284437	1	Non-Neuronal	0.557537	Oligo L3-6 OPALIN LRP4-AS1	0.663499	Oligo	0.557537	exclude	0.714621	TTTGGAGAGTTCGGTT-1	donor0	snSeq	3	0	0	0	0	female	Glia_cells
Health_GCCTGTTTCCTAGAGT-1	6.37035	0.987121	SeuratProject	2445	1575	Health	SCG	0.736196	1	Non-Neuronal	0.689378	Oligo L3-6 OPALIN LRP4-AS1	0.689378	Oligo	0.689378	exclude	0.717023	GCCTGTTTCCTAGAGT-1	donor0	snSeq	3	0	0	0	0	female	Glia_cells
Health_TGTCAGAAGCGAATGC-1	-7.62104	-1.95084	SeuratProject	2497	1730	Health	SCG	0.320384	1	Non-Neuronal	0.500188	VLMC L1-5 PDGFRA COLEC12	0.500188	VLMC	0.500188	VLMC	0.662344	TGTCAGAAGCGAATGC-1	donor1	snSeq	1	1	1	1	1	male	Fibroblasts
Health_AACCTTTTCACCGCTT-1	-6.41705	2.80853	SeuratProject	2570	1814	Health	SCG	0.817121	1	Non-Neuronal	0.734874	VLMC L1-5 PDGFRA COLEC12	0.734874	VLMC	0.734874	VLMC	0.775571	AACCTTTTCACCGCTT-1	donor1	snSeq	6	0	0	0	0	male	Glia_cells
Health_GTGTAACGTGTCTTGA-1	3.49265	-3.71096	SeuratProject	2455	1595	Health	SCG	0.529532	1	Non-Neuronal	0.755025	VLMC L1-5 PDGFRA COLEC12	0.755025	VLMC	0.755025	VLMC	0.69037	GTGTAACGTGTCTTGA-1	donor1	snSeq	3	0	0	0	0	male	Glia_cells
Health_GACCGTGTCGACATAC-1	5.12319	-3.64066	SeuratProject	2442	1683	Health	SCG	0.900901	1	Non-Neuronal	0.487382	VLMC L1-5 PDGFRA COLEC12	0.487382	VLMC	0.487382	VLMC	0.767147	GACCGTGTCGACATAC-1	donor0	snSeq	3	0	0	0	0	female	Glia_cells
Health_CCATAAGAGATTAGTG-1	-2.41367	2.85075	SeuratProject	2534	1841	Health	SCG	0.986582	1	Non-Neuronal	0.883042	Micro L1-6 TYROBP CD74	0.883042	Micro-PVM	0.883042	Microglia/PVM	0.751999	CCATAAGAGATTAGTG-1	doublet	snSeq	8	5	5	5	5	unknown	Immune_cells
Health_CTGTGGGAGTTACGTC-1	-0.774561	9.39968	SeuratProject	2470	1638	Health	SCG	0.850202	1	Non-Neuronal	0.989304	Endo L2-5 NOSTRIN SRGN	0.989304	Endo	0.989304	Endo	0.926383	CTGTGGGAGTTACGTC-1	donor1	snSeq	2	2	2	2	2	male	Endothelial_cells
Health_TCTACATCACTTGTGA-1	6.40642	0.284716	SeuratProject	2472	1639	Health	SCG	0.970874	1	Non-Neuronal	0.656279	Oligo L3-6 OPALIN LRP4-AS1	0.671979	Oligo	0.656279	exclude	0.668468	TCTACATCACTTGTGA-1	donor0	snSeq	3	0	0	0	0	female	Glia_cells
Health_TGGGTTACATCCAATG-1	-5.77492	-3.57079	SeuratProject	2470	1803	Health	SCG	0.890688	1	Non-Neuronal	0.856214	VLMC L1-5 PDGFRA COLEC12	0.856214	VLMC	0.856214	VLMC	0.725063	TGGGTTACATCCAATG-1	donor0	snSeq	1	1	1	1	1	female	Fibroblasts
Health_TTGAGTGGTCAACATC-1	-6.96027	3.27774	SeuratProject	2504	1668	Health	SCG	0.638978	1	Non-Neuronal	0.649543	VLMC L1-5 PDGFRA COLEC12	0.649543	VLMC	0.649543	VLMC	0.747489	TTGAGTGGTCAACATC-1	donor0	snSeq	6	3	3	3	3	female	Smooth_muscle_cells
Health_TATTGCTCAGCATCTA-1	-5.05088	-3.91659	SeuratProject	2463	1690	Health	SCG	0.933821	1	Non-Neuronal	0.962655	VLMC L1-5 PDGFRA COLEC12	0.962655	VLMC	0.962655	VLMC	0.761454	TATTGCTCAGCATCTA-1	donor0	snSeq	1	1	1	1	1	female	Fibroblasts
Health_GTGCGTGTCCGATGCG-1	-0.891572	3.31213	SeuratProject	2517	1510	Health	SCG	0.476758	0.501093	Non-Neuronal	0.22298	VLMC L1-5 PDGFRA COLEC12	0.22298	VLMC	0.22298	VLMC	0.478936	GTGCGTGTCCGATGCG-1	donor0	snSeq	9	6	6	6	6	female	Sympathetic_neurons
Health_GTTGTAGTCCTGTAGA-1	5.41944	-0.7844	SeuratProject	2527	1755	Health	SCG	0.949743	1	Non-Neuronal	0.517747	Oligo L3-6 OPALIN LRP4-AS1	0.517747	Oligo	0.517747	exclude	0.83698	GTTGTAGTCCTGTAGA-1	donor1	snSeq	3	0	0	0	0	male	Glia_cells
Health_CACAACACAGGGACTA-1	-1.18116	9.44495	SeuratProject	2453	1748	Health	SCG	0.856095	1	Non-Neuronal	0.986783	Endo L2-5 NOSTRIN SRGN	0.986783	Endo	0.986783	Endo	0.88993	CACAACACAGGGACTA-1	donor0	snSeq	2	2	2	2	2	female	Endothelial_cells
Health_TTGCATTTCTGCTCTG-1	6.60036	1.17255	SeuratProject	2432	1666	Health	SCG	0.534539	1	Non-Neuronal	0.611883	Oligo L3-6 OPALIN LRP4-AS1	0.671924	Oligo	0.611883	exclude	0.885898	TTGCATTTCTGCTCTG-1	donor0	snSeq	3	0	0	0	0	female	Glia_cells
Health_TTGATGGAGGCCTAAG-1	-2.17142	-5.54624	SeuratProject	2500	1654	Health	SCG	0.36	1	Non-Neuronal	0.958816	VLMC L1-5 PDGFRA COLEC12	0.958816	VLMC	0.958816	VLMC	0.771257	TTGATGGAGGCCTAAG-1	donor1	snSeq	1	1	1	1	1	male	Fibroblasts
Health_TATATCCCAGACTCTA-1	-0.969089	3.21983	SeuratProject	2494	1597	Health	SCG	0.681636	0.788371	Non-Neuronal	0.399976	VLMC L1-5 PDGFRA COLEC12	0.399976	VLMC	0.399976	VLMC	0.528531	TATATCCCAGACTCTA-1	donor0	snSeq	9	6	6	6	6	female	Sympathetic_neurons
Health_AGCGTATAGGCCACCT-1	-4.36243	-6.04789	SeuratProject	2501	1817	Health	SCG	0.79968	1	Non-Neuronal	0.717714	Endo L2-5 NOSTRIN SRGN	0.717714	Endo	0.717714	Endo	0.738874	AGCGTATAGGCCACCT-1	donor0	snSeq	1	1	1	1	1	female	Fibroblasts
Health_GACCGTGAGAAGTGTT-1	-7.46951	2.92463	SeuratProject	2512	1778	Health	SCG	0.597134	1	Non-Neuronal	0.521739	Endo L2-5 NOSTRIN SRGN	0.521739	Endo	0.521739	Endo	0.797062	GACCGTGAGAAGTGTT-1	donor0	snSeq	6	3	3	3	3	female	Smooth_muscle_cells
Health_TGGTACATCTAAGAAG-1	6.45543	-0.146721	SeuratProject	2459	1662	Health	SCG	0.772672	1	Non-Neuronal	0.527157	Oligo L3-6 OPALIN LRP4-AS1	0.543198	Oligo	0.527157	exclude	0.71157	TGGTACATCTAAGAAG-1	donor0	snSeq	3	0	0	0	0	female	Glia_cells
Health_ACATGCAGTAGTCGGA-1	5.11455	-1.32811	SeuratProject	2547	1840	Health	SCG	0.785238	1	Non-Neuronal	0.461413	VLMC L1-5 PDGFRA COLEC12	0.461413	VLMC	0.461413	VLMC	0.698762	ACATGCAGTAGTCGGA-1	donor1	snSeq	3	0	0	0	0	male	Glia_cells
Health_ATGGTTGTCGCAATTG-1	-3.2684	-4.88105	SeuratProject	2451	1715	Health	SCG	0.979192	1	Non-Neuronal	0.87491	VLMC L1-5 PDGFRA COLEC12	0.87491	VLMC	0.87491	VLMC	0.839682	ATGGTTGTCGCAATTG-1	donor0	snSeq	1	1	1	1	1	female	Fibroblasts
Health_TTCGATTAGCTGCCAC-1	-6.3795	-3.25068	SeuratProject	2496	1707	Health	SCG	0.480769	1	Non-Neuronal	0.939989	VLMC L1-5 PDGFRA COLEC12	0.939989	VLMC	0.939989	VLMC	0.768616	TTCGATTAGCTGCCAC-1	donor0	snSeq	1	1	1	1	1	female	Fibroblasts
Health_GATTCTTCAGTCAGCC-1	-7.42864	3.13149	SeuratProject	2481	1646	Health	SCG	0.241838	1	Non-Neuronal	0.774655	VLMC L1-5 PDGFRA COLEC12	0.774655	VLMC	0.774655	VLMC	0.679705	GATTCTTCAGTCAGCC-1	donor0	snSeq	6	3	3	3	3	female	Smooth_muscle_cells
Health_TAAGCACTCATACGAC-1	-0.891958	8.06089	SeuratProject	2469	1792	Health	SCG	0.850547	1	Non-Neuronal	0.853299	VLMC L1-5 PDGFRA COLEC12	0.853299	VLMC	0.853299	VLMC	0.817132	TAAGCACTCATACGAC-1	donor0	snSeq	2	2	2	2	2	female	Endothelial_cells
Health_CGTGATACACGGCACT-1	-2.96159	-4.91287	SeuratProject	2459	1776	Health	SCG	0.52867	1	Non-Neuronal	0.971248	VLMC L1-5 PDGFRA COLEC12	0.971248	VLMC	0.971248	VLMC	0.836026	CGTGATACACGGCACT-1	donor0	snSeq	1	1	1	1	1	female	Fibroblasts
Health_AGGAGGTCATCCGCGA-1	-7.38244	-2.70011	SeuratProject	2441	1560	Health	SCG	0.77837	1	Non-Neuronal	0.928495	VLMC L1-5 PDGFRA COLEC12	0.928495	VLMC	0.928495	VLMC	0.654049	AGGAGGTCATCCGCGA-1	donor1	snSeq	1	1	1	1	1	male	Fibroblasts
Health_GACTGATAGGCATCAG-1	-1.55312	-5.40889	SeuratProject	2477	1661	Health	SCG	0.686314	1	Non-Neuronal	0.761924	VLMC L1-5 PDGFRA COLEC12	0.761924	VLMC	0.761924	VLMC	0.614138	GACTGATAGGCATCAG-1	donor0	snSeq	1	0	0	0	0	female	Glia_cells
Health_TAGACTGTCGGATTAC-1	-3.39879	-5.16531	SeuratProject	2446	1736	Health	SCG	0.695012	1	Non-Neuronal	0.977051	VLMC L1-5 PDGFRA COLEC12	0.977051	VLMC	0.977051	VLMC	0.857907	TAGACTGTCGGATTAC-1	donor0	snSeq	1	1	1	1	1	female	Fibroblasts
Health_TATTCCATCCGCACGA-1	5.44505	-2.51992	SeuratProject	2450	1692	Health	SCG	0.653061	1	Non-Neuronal	0.435324	Oligo L3-6 OPALIN LRP4-AS1	0.463066	Oligo	0.435324	exclude	0.666689	TATTCCATCCGCACGA-1	donor0	snSeq	3	0	0	0	0	female	Glia_cells
Health_CCTCACACATCTAACG-1	-3.62589	1.21919	SeuratProject	2528	1677	Health	SCG	0.593354	1	Non-Neuronal	0.745254	VLMC L1-5 PDGFRA COLEC12	0.745254	VLMC	0.745254	VLMC	0.796241	CCTCACACATCTAACG-1	donor1	snSeq	1	1	1	1	1	male	Fibroblasts
Health_GGGTCACAGCTTCGTA-1	-4.67964	-5.58666	SeuratProject	2499	1724	Health	SCG	0.640256	1	Non-Neuronal	0.988429	VLMC L1-5 PDGFRA COLEC12	0.988429	VLMC	0.988429	VLMC	0.702721	GGGTCACAGCTTCGTA-1	donor1	snSeq	1	1	1	1	1	male	Fibroblasts
Health_TCAGCAAGTGGTTTAC-1	-5.6685	-3.23874	SeuratProject	2454	1854	Health	SCG	0.692747	1	Non-Neuronal	0.873681	VLMC L1-5 PDGFRA COLEC12	0.873681	VLMC	0.873681	VLMC	0.832456	TCAGCAAGTGGTTTAC-1	donor0	snSeq	1	1	1	1	1	female	Fibroblasts
Health_ACCCTTGTCTATACTC-1	5.93739	0.549649	SeuratProject	2423	1613	Health	SCG	0.866694	1	Non-Neuronal	0.56997	Oligo L3-6 OPALIN LRP4-AS1	0.56997	Oligo	0.56997	exclude	0.840513	ACCCTTGTCTATACTC-1	donor0	snSeq	3	0	0	0	0	female	Glia_cells
Health_CATGCAATCTTTGCAT-1	6.15063	1.17345	SeuratProject	2415	1747	Health	SCG	0.745342	1	Non-Neuronal	0.426702	VLMC L1-5 PDGFRA COLEC12	0.426702	VLMC	0.426702	VLMC	0.88979	CATGCAATCTTTGCAT-1	donor0	snSeq	3	0	0	0	0	female	Glia_cells
Health_AAGAACATCAAGCCTA-1	-5.51699	-4.0567	SeuratProject	2467	1701	Health	SCG	0.770166	1	Non-Neuronal	1	VLMC L1-5 PDGFRA COLEC12	1	VLMC	1	VLMC	0.737799	AAGAACATCAAGCCTA-1	donor0	snSeq	1	1	1	1	1	female	Fibroblasts
Health_CGATCGGAGATGACAT-1	-1.20238	10.0805	SeuratProject	2475	1707	Health	SCG	0.808081	1	Non-Neuronal	1	Endo L2-5 NOSTRIN SRGN	1	Endo	1	Endo	0.939032	CGATCGGAGATGACAT-1	donor1	snSeq	2	2	2	2	2	male	Endothelial_cells
Health_CTGCCTAGTGAGACCA-1	2.64043	-6.65976	SeuratProject	2460	1755	Health	SCG	0.813008	1	Non-Neuronal	0.873144	VLMC L1-5 PDGFRA COLEC12	0.873144	VLMC	0.873144	VLMC	0.770946	CTGCCTAGTGAGACCA-1	doublet	snSeq	7	4	4	4	4	unknown	Glia_cells_2
Health_GTTACCCGTCTGTAAC-1	-0.836257	8.29799	SeuratProject	2477	1751	Health	SCG	0.968914	1	Non-Neuronal	0.991751	Endo L2-5 NOSTRIN SRGN	0.991751	Endo	0.991751	Endo	0.886724	GTTACCCGTCTGTAAC-1	donor0	snSeq	2	2	2	2	2	female	Endothelial_cells
Health_CTGAATGAGGCGATAC-1	-6.13746	-3.75377	SeuratProject	2486	1698	Health	SCG	0.522928	1	Non-Neuronal	0.927531	VLMC L1-5 PDGFRA COLEC12	0.927531	VLMC	0.927531	VLMC	0.701501	CTGAATGAGGCGATAC-1	donor0	snSeq	1	1	1	1	1	female	Fibroblasts
Health_CCCTAACTCCATCCGT-1	-2.93662	-5.21286	SeuratProject	2432	1673	Health	SCG	0.945724	1	Non-Neuronal	0.944589	VLMC L1-5 PDGFRA COLEC12	0.944589	VLMC	0.944589	VLMC	0.870394	CCCTAACTCCATCCGT-1	donor0	snSeq	1	1	1	1	1	female	Fibroblasts
Health_CGAGGCTTCCCTCTCC-1	5.42567	-0.413492	SeuratProject	2517	1697	Health	SCG	0.913786	1	Non-Neuronal	0.699508	Oligo L3-6 OPALIN LRP4-AS1	0.715173	Oligo	0.699508	exclude	0.933211	CGAGGCTTCCCTCTCC-1	donor1	snSeq	3	0	0	0	0	male	Glia_cells
Health_CTTCCTTGTCATCGGC-1	-7.24266	-2.22904	SeuratProject	2481	1446	Health	SCG	0.241838	1	Non-Neuronal	0.848842	VLMC L1-5 PDGFRA COLEC12	0.848842	VLMC	0.848842	VLMC	0.627293	CTTCCTTGTCATCGGC-1	donor1	snSeq	1	1	1	1	1	male	Fibroblasts
Health_GCCAACGTCATCCTAT-1	-1.01307	-4.3173	SeuratProject	2495	1719	Health	SCG	0.400802	1	Non-Neuronal	0.612172	VLMC L1-5 PDGFRA COLEC12	0.612172	VLMC	0.612172	VLMC	0.700876	GCCAACGTCATCCTAT-1	doublet	snSeq	1	0	0	0	0	unknown	Glia_cells
Health_TTCTAGTAGCCTATTG-1	-7.49534	-2.59159	SeuratProject	2446	1609	Health	SCG	0.776778	1	Non-Neuronal	0.806121	VLMC L1-5 PDGFRA COLEC12	0.806121	VLMC	0.806121	VLMC	0.695483	TTCTAGTAGCCTATTG-1	donor1	snSeq	1	1	1	1	1	male	Fibroblasts
Health_CAGCGTGTCTAGCAAC-1	-0.817936	3.04363	SeuratProject	2501	1473	Health	SCG	0.519792	0.62167	Non-Neuronal	0.307556	VLMC L1-5 PDGFRA COLEC12	0.307556	VLMC	0.307556	VLMC	0.379029	CAGCGTGTCTAGCAAC-1	donor0	snSeq	9	6	6	6	6	female	Sympathetic_neurons
Health_ACTTTCACAAGGTCAG-1	-1.21745	9.50559	SeuratProject	2446	1622	Health	SCG	0.776778	1	Non-Neuronal	0.94983	Endo L2-5 NOSTRIN SRGN	0.94983	Endo	0.94983	Endo	0.817483	ACTTTCACAAGGTCAG-1	donor1	snSeq	2	2	2	2	2	male	Endothelial_cells
Health_ATCACTTAGTTTAGGA-1	-3.03058	-5.03367	SeuratProject	2475	1667	Health	SCG	0.565657	1	Non-Neuronal	0.972	VLMC L1-5 PDGFRA COLEC12	0.972	VLMC	0.972	VLMC	0.767321	ATCACTTAGTTTAGGA-1	donor0	snSeq	1	1	1	1	1	female	Fibroblasts
Health_TTACCATCATGGCCCA-1	-6.26595	-3.25107	SeuratProject	2484	1690	Health	SCG	0.483092	1	Non-Neuronal	0.962157	VLMC L1-5 PDGFRA COLEC12	0.962157	VLMC	0.962157	VLMC	0.714245	TTACCATCATGGCCCA-1	donor0	snSeq	1	1	1	1	1	female	Fibroblasts
Health_ATTATCCTCGAGATGG-1	6.38648	0.832541	SeuratProject	2489	1619	Health	SCG	0.602652	1	Non-Neuronal	0.662715	Oligo L3-6 OPALIN LRP4-AS1	0.677591	Oligo	0.662715	exclude	0.801361	ATTATCCTCGAGATGG-1	donor0	snSeq	3	0	0	0	0	female	Glia_cells
Health_AATCACGCACACCTAA-1	-7.22581	-2.775	SeuratProject	2469	1688	Health	SCG	0.850547	1	Non-Neuronal	0.718849	VLMC L1-5 PDGFRA COLEC12	0.718849	VLMC	0.718849	VLMC	0.789396	AATCACGCACACCTAA-1	doublet	snSeq	1	1	1	1	1	unknown	Fibroblasts
Health_TACTTCAGTTGCCGCA-1	6.43861	-0.118966	SeuratProject	2488	1598	Health	SCG	0.321543	1	Non-Neuronal	0.703004	Oligo L3-6 OPALIN LRP4-AS1	0.71896	Oligo	0.703004	exclude	0.728872	TACTTCAGTTGCCGCA-1	donor1	snSeq	3	0	0	0	0	male	Glia_cells
Health_GTAACCATCCCATGGG-1	-2.95987	-5.0629	SeuratProject	2415	1778	Health	SCG	0.869565	1	Non-Neuronal	0.989364	VLMC L1-5 PDGFRA COLEC12	0.989364	VLMC	0.989364	VLMC	0.861234	GTAACCATCCCATGGG-1	donor0	snSeq	1	1	1	1	1	female	Fibroblasts
Health_CTCCGATGTTAGGGAC-1	5.68289	-3.88839	SeuratProject	2483	1753	Health	SCG	0.483286	1	Non-Neuronal	0.975752	VLMC L1-5 PDGFRA COLEC12	0.975752	VLMC	0.975752	VLMC	0.754707	CTCCGATGTTAGGGAC-1	doublet	snSeq	1	0	0	0	0	unknown	Glia_cells
Health_AGAACCTTCAAGCCCG-1	4.85685	-3.50488	SeuratProject	2444	1657	Health	SCG	0.695581	1	Non-Neuronal	0.62902	Oligo L3-6 OPALIN LRP4-AS1	0.676314	Oligo	0.62902	exclude	0.777451	AGAACCTTCAAGCCCG-1	donor0	snSeq	3	0	0	0	0	female	Glia_cells
Health_CTGAGGCTCAAGAGGC-1	-6.8762	-3.43602	SeuratProject	2502	1734	Health	SCG	0.959233	1	Non-Neuronal	0.9173	VLMC L1-5 PDGFRA COLEC12	0.9173	VLMC	0.9173	VLMC	0.75214	CTGAGGCTCAAGAGGC-1	donor0	snSeq	1	1	1	1	1	female	Fibroblasts
Health_ACTACGATCCTTATAC-1	-3.1557	-5.35144	SeuratProject	2385	1730	Health	SCG	0.922432	1	Non-Neuronal	0.97161	VLMC L1-5 PDGFRA COLEC12	0.97161	VLMC	0.97161	VLMC	0.887442	ACTACGATCCTTATAC-1	donor0	snSeq	1	1	1	1	1	female	Fibroblasts
Health_CAGGTATCACTAGGTT-1	-1.10263	8.51101	SeuratProject	2415	1664	Health	SCG	0.910973	1	Non-Neuronal	0.901355	Endo L2-5 NOSTRIN SRGN	0.901355	Endo	0.901355	Endo	0.889896	CAGGTATCACTAGGTT-1	donor1	snSeq	2	2	2	2	2	male	Endothelial_cells
Health_TGACGCGCACGTTCGG-1	-1.08721	6.94249	SeuratProject	2394	1480	Health	SCG	0.626566	1	Non-Neuronal	0.601768	VLMC L1-5 PDGFRA COLEC12	0.601768	VLMC	0.601768	VLMC	0.664019	TGACGCGCACGTTCGG-1	donor1	snSeq	2	2	2	2	2	male	Endothelial_cells
Health_ATAGACCAGTCATCCA-1	4.90359	-3.70139	SeuratProject	2470	1630	Health	SCG	0.242915	1	Non-Neuronal	0.536701	Oligo L3-6 OPALIN LRP4-AS1	0.689349	Oligo	0.536701	exclude	0.792378	ATAGACCAGTCATCCA-1	donor1	snSeq	3	0	0	0	0	male	Glia_cells
Health_ATCACAGCAATCCTTT-1	-2.02622	-5.30896	SeuratProject	2434	1698	Health	SCG	0.657354	1	Non-Neuronal	0.545329	VLMC L1-5 PDGFRA COLEC12	0.545329	VLMC	0.545329	VLMC	0.644819	ATCACAGCAATCCTTT-1	donor0	snSeq	1	1	1	1	1	female	Fibroblasts
Health_CTGCAGGCATTCTTCA-1	-1.29868	7.08308	SeuratProject	2505	1621	Health	SCG	0.878244	1	Non-Neuronal	0.980945	Endo L2-5 NOSTRIN SRGN	0.980945	Endo	0.980945	Endo	0.743802	CTGCAGGCATTCTTCA-1	donor1	snSeq	2	2	2	2	2	male	Endothelial_cells
Health_AAAGAACTCTATACGG-1	-7.06867	-2.94218	SeuratProject	2480	1630	Health	SCG	0.604839	1	Non-Neuronal	0.977693	VLMC L1-5 PDGFRA COLEC12	0.977693	VLMC	0.977693	VLMC	0.555482	AAAGAACTCTATACGG-1	donor0	snSeq	1	1	1	1	1	female	Fibroblasts
Health_CATGAGTCATGGACAG-1	-2.22942	2.74213	SeuratProject	2518	1845	Health	SCG	0.794281	1	Non-Neuronal	0.55255	Endo L2-5 NOSTRIN SRGN	0.55255	Endo	0.55255	Endo	0.752409	CATGAGTCATGGACAG-1	donor0	snSeq	1	0	0	0	0	female	Glia_cells
Health_CGTGCTTGTTGGGATG-1	-7.53941	2.35202	SeuratProject	2526	1824	Health	SCG	0.673001	1	Non-Neuronal	0.578401	Endo L2-5 NOSTRIN SRGN	0.578401	Endo	0.578401	Endo	0.78803	CGTGCTTGTTGGGATG-1	donor0	snSeq	6	3	3	3	3	female	Smooth_muscle_cells
Health_AAGACTCCACATACTG-1	5.89022	-1.1566	SeuratProject	2477	1702	Health	SCG	0.524828	1	Non-Neuronal	0.482288	Oligo L3-6 OPALIN LRP4-AS1	0.500209	Oligo	0.482288	exclude	0.79478	AAGACTCCACATACTG-1	donor0	snSeq	3	0	0	0	0	female	Glia_cells
Health_GAGGGATGTGATTAGA-1	4.3119	-3.05128	SeuratProject	2440	1672	Health	SCG	0.983607	1	Non-Neuronal	0.458899	Oligo L3-6 OPALIN LRP4-AS1	0.514339	Oligo	0.458899	exclude	0.72384	GAGGGATGTGATTAGA-1	donor0	snSeq	3	0	0	0	0	female	Glia_cells
Health_GTAACACTCGAGCCAC-1	-1.43453	6.87493	SeuratProject	2502	1804	Health	SCG	0.639488	1	Non-Neuronal	0.712091	VLMC L1-5 PDGFRA COLEC12	0.712091	VLMC	0.712091	VLMC	0.865404	GTAACACTCGAGCCAC-1	doublet	snSeq	2	2	2	2	2	unknown	Endothelial_cells
Health_GTCAAGTAGGCACAAC-1	6.75367	-0.0573473	SeuratProject	2478	1841	Health	SCG	0.605327	1	Non-Neuronal	0.656681	Micro L1-6 TYROBP CD74	0.656681	Micro-PVM	0.656681	Microglia/PVM	0.690736	GTCAAGTAGGCACAAC-1	donor0	snSeq	3	0	0	0	0	female	Glia_cells
Health_TCAGTTTAGCCTGACC-1	6.2637	1.12892	SeuratProject	2429	1651	Health	SCG	0.905723	1	Non-Neuronal	0.674143	VLMC L1-5 PDGFRA COLEC12	0.674143	VLMC	0.674143	VLMC	0.633884	TCAGTTTAGCCTGACC-1	donor0	snSeq	3	0	0	0	0	female	Glia_cells
Health_GGGTCTGTCTTTCGAT-1	4.3342	4.02176	SeuratProject	2465	1606	Health	SCG	0.689655	1	Non-Neuronal	0.703345	Oligo L3-6 OPALIN LRP4-AS1	0.703345	Oligo	0.703345	exclude	0.831298	GGGTCTGTCTTTCGAT-1	donor1	snSeq	3	0	0	0	0	male	Glia_cells
Health_AACAGGGTCGGCATTA-1	-0.590016	6.42762	SeuratProject	2451	1805	Health	SCG	0.775194	1	Non-Neuronal	0.607873	Endo L2-5 NOSTRIN SRGN	0.607873	Endo	0.607873	Endo	0.812901	AACAGGGTCGGCATTA-1	donor0	snSeq	2	1	1	1	1	female	Fibroblasts
Health_ACCAAACGTATGAGGC-1	2.67027	-7.27689	SeuratProject	2446	1670	Health	SCG	0.735895	1	Non-Neuronal	0.801602	Endo L2-5 NOSTRIN SRGN	0.801602	Endo	0.801602	Endo	0.732396	ACCAAACGTATGAGGC-1	doublet	snSeq	7	4	4	4	4	unknown	Glia_cells_2
Health_TCGTCCAAGCGCTTCG-1	-1.51223	6.54533	SeuratProject	2486	1671	Health	SCG	0.563154	1	Non-Neuronal	0.631569	VLMC L1-5 PDGFRA COLEC12	0.631569	VLMC	0.631569	VLMC	0.738165	TCGTCCAAGCGCTTCG-1	donor1	snSeq	2	2	2	2	2	male	Endothelial_cells
Health_AAGCGTTCAATGGCCC-1	-2.86536	2.51039	SeuratProject	2393	1790	Health	SCG	0.376097	1	Non-Neuronal	0.686985	Micro L1-6 TYROBP CD74	0.686985	Micro-PVM	0.686985	Microglia/PVM	0.839582	AAGCGTTCAATGGCCC-1	donor0	snSeq	8	5	5	5	5	female	Immune_cells
Health_CATGCCTCAATGGGTG-1	-5.62027	-2.94615	SeuratProject	2460	1617	Health	SCG	0.528455	1	Non-Neuronal	0.812469	VLMC L1-5 PDGFRA COLEC12	0.812469	VLMC	0.812469	VLMC	0.742704	CATGCCTCAATGGGTG-1	doublet	snSeq	1	1	1	1	1	unknown	Fibroblasts
Health_TCTCAGCAGCACTCGC-1	-0.815115	-4.30776	SeuratProject	2511	1693	Health	SCG	0.398248	1	Non-Neuronal	0.909217	VLMC L1-5 PDGFRA COLEC12	0.909217	VLMC	0.909217	VLMC	0.788529	TCTCAGCAGCACTCGC-1	donor0	snSeq	1	0	0	0	0	female	Glia_cells
Health_CCTCATGTCATGAGTC-1	-2.74807	2.65052	SeuratProject	2477	1837	Health	SCG	0.686314	1	Non-Neuronal	0.934041	Micro L1-6 TYROBP CD74	0.934041	Micro-PVM	0.934041	Microglia/PVM	0.766632	CCTCATGTCATGAGTC-1	donor0	snSeq	8	5	5	5	5	female	Immune_cells
Health_AGGGTCCTCCGTACGG-1	-7.20556	3.29096	SeuratProject	2455	1751	Health	SCG	0.285132	1	Non-Neuronal	0.862533	VLMC L1-5 PDGFRA COLEC12	0.862533	VLMC	0.862533	VLMC	0.70347	AGGGTCCTCCGTACGG-1	donor0	snSeq	6	3	3	3	3	female	Smooth_muscle_cells
Health_CCCAACTCATTAAAGG-1	-0.745893	6.77593	SeuratProject	2473	1613	Health	SCG	0.606551	1	Non-Neuronal	0.490143	Endo L2-5 NOSTRIN SRGN	0.490143	Endo	0.490143	Endo	0.718571	CCCAACTCATTAAAGG-1	donor1	snSeq	2	2	2	2	2	male	Endothelial_cells
Health_ATCGGATGTGTGTTTG-1	-1.0998	6.98571	SeuratProject	2431	1856	Health	SCG	0.452489	1	Non-Neuronal	0.934329	Micro L1-6 TYROBP CD74	0.934329	Micro-PVM	0.934329	Microglia/PVM	0.8429	ATCGGATGTGTGTTTG-1	donor0	snSeq	8	5	5	5	5	female	Immune_cells
Health_TGTTGGAAGGAGGCAG-1	-3.11624	-4.718	SeuratProject	2470	1756	Health	SCG	0.850202	1	Non-Neuronal	0.914853	VLMC L1-5 PDGFRA COLEC12	0.914853	VLMC	0.914853	VLMC	0.798815	TGTTGGAAGGAGGCAG-1	donor0	snSeq	1	1	1	1	1	female	Fibroblasts
Health_TCACGCTCACCGTCGA-1	-6.83261	3.07132	SeuratProject	2449	1593	Health	SCG	0.40833	1	Non-Neuronal	0.753146	VLMC L1-5 PDGFRA COLEC12	0.753146	VLMC	0.753146	VLMC	0.472714	TCACGCTCACCGTCGA-1	donor0	snSeq	6	3	3	3	3	female	Smooth_muscle_cells
Health_CAGGTATCATGCACTA-1	-1.01269	-4.28601	SeuratProject	2461	1786	Health	SCG	0.772044	1	Non-Neuronal	0.89956	VLMC L1-5 PDGFRA COLEC12	0.89956	VLMC	0.89956	VLMC	0.753779	CAGGTATCATGCACTA-1	donor1	snSeq	1	0	0	0	0	male	Glia_cells
Health_GTTGTCCTCGATAACC-1	-7.39303	2.91219	SeuratProject	2497	1813	Health	SCG	0.760913	1	Non-Neuronal	0.721804	VLMC L1-5 PDGFRA COLEC12	0.721804	VLMC	0.721804	VLMC	0.873083	GTTGTCCTCGATAACC-1	donor0	snSeq	6	3	3	3	3	female	Smooth_muscle_cells
Health_GATGAGGAGGTTCCAT-1	-7.09388	3.26629	SeuratProject	2430	1565	Health	SCG	0.534979	1	Non-Neuronal	0.725511	VLMC L1-5 PDGFRA COLEC12	0.725511	VLMC	0.725511	VLMC	0.4991	GATGAGGAGGTTCCAT-1	donor0	snSeq	6	3	3	3	3	female	Smooth_muscle_cells
Health_AACCTTTTCCCAACTC-1	4.54878	-4.69561	SeuratProject	2479	1577	Health	SCG	0.726099	1	Non-Neuronal	0.65487	VLMC L1-5 PDGFRA COLEC12	0.65487	VLMC	0.65487	VLMC	0.706518	AACCTTTTCCCAACTC-1	donor1	snSeq	3	0	0	0	0	male	Glia_cells
Health_CTGGACGGTCGTTGGC-1	-7.83224	-2.76235	SeuratProject	2525	1731	Health	SCG	0.435644	1	Non-Neuronal	0.970866	VLMC L1-5 PDGFRA COLEC12	0.970866	VLMC	0.970866	VLMC	0.782926	CTGGACGGTCGTTGGC-1	donor1	snSeq	1	1	1	1	1	male	Fibroblasts
[truncated: 14,319 more rows]

## Sheet: SourceData_6b_LEPR_ADRB2_
	umapharmony_1	umapharmony_2	LEPR	ADRB2	orig.ident	nCount_RNA	nFeature_RNA	stim	orig	percent.mt	predicted.class.score	predicted.class	predicted.cluster.score	predicted.cluster	predicted.subclass.score	predicted.subclass	predicted.cross_species_cluster.score	predicted.cross_species_cluster	mapping.score	barcode	donor_id	Method	unintegrated_clusters	seurat_clusters	harmony_clusters	rpca_clusters	cca_clusters	sex	celltype
[truncated: 15,998 more rows]

[truncated: 3 more sheets: Source_data_scatterplot_6d, Source_data_scatterplot_6e, Source_data_dotplot_6f]
