# Supplementary material for: The perineurium integrates leptin with its sympathetic outflow to protect against obesity
Source: Nat Metab. 2026 Jul 13;8(7):1563–82. doi: 10.1038/s42255-026-01555-3 (PMC13400315; doi:10.1038/s42255-026-01555-3)
Supplement: Supplementary file 13 — Statistical source data. [file 42255_2026_1555_MOESM13_ESM.xlsx]

## Sheet: source_data_ext_1a
weeks	hfd													lean
0	0	0	0	0	0	0	0	0	0	0	0	0		0	0	0	0	0	0	0	0	0	0	0	0
1	2.1	0.5	0	0.4	1	0.2	1	0.5	1.3	0.8	0.9	-0.3		1.1	1.3	0.9	0.7	0	-0.3	1	1	1.1	0.6	2.9	0.9
2	2.3	0.7	0.5	3.1	1.8	1.8	2.7	2	4.1	2.2	3.6	3.1		2.2	1.9	1.9	0.7	1.4	0.6	1	0.6	2.1	1.9	3.5	1.4
3	5.7	7.7	4.6	6.8	5.6	4	4.1	4.5	7	6	8.9	6		2.3	1.4	1.8	0	0.9	-1.1	1.1	0.5	2.3	1.9	3.2	2.1
4	8.2	10.3	9.4	6.6	8	7.5	6.6	7.3	8.8	9	10.3	9.2		3.2	1.7	2	0.9	1.7	-0.5	2.6	1.5	3.3	2.9	3.7	3
5	11.4	13.8	13	8.7	10.9	10.9	10	10.4	11.5	11.7	13	12.2		4.2	1.1	2.9	1.1	1.9	0.5	1.7	1.7	3.5	3.8	3.7	3.7
6	15.3	17.3	17.4	11.5	11.8	13.3	12.5	13	12.8	13.4	15	14.9		5.2	1.5	4.3	1.5	2.3	1.1	2.2	2.4	4.5	4.4	3.9	4
7	19.6	20.3	20	14.7	13.2	16	15.7	15.5	14.8	16.2	17.8	18.2		6.7	1.5	5.3	2.4	2.7	1.2	3.6	4.8	5.9	7.5	4.4	3.5
8	22	23.3	22.6	19.1	15.4	19.2	20.7	19.9	19.8	21.8	19.7	19.5		7.8	2.7	6.2	4.6	3.1	2.2	5.2	5.4	6.9	8.1	4.7	2.7
9	22.7	23.4	22.9	19.8	15.4	21.3	22.1	23.1	19.5	21.2	19.5	20.9		7.4	3.7	6.2	3.7	3.8	3.5	4.7	4	6.3	6.2	5.9	4
10	22.3	24.1	22.6	19.6	18	22.5	23.1	24.1	20.7	22.1	20.2	21.5		7.3	3.5	5.8	2.3	2.7	1.6	4.5	3.8	6.1	6.5	5	3.6
11	23.3	24.3	23.9	20.2	19.4	23.3	23.2	24.5	22.6	23.3	21.6	23.2		7.5	3.7	6.1	2.4	2.5	1.7	4.8	4.5	6.3	6.3	4.6	3.6

## Sheet: source_data_ext_1b
cell_id	UMAP_1	UMAP_2	orig.ident	nCount_RNA	nFeature_RNA	tissue	ori_sample	run	nCount_SCT	nFeature_SCT	percent.mt	percent.rps	integrated_snn_res.0.5	seurat_clusters	integrated_snn_res.0.2	cell_type	condition
scg_1_N61AAACCCAAGTTGCCTA	7.1553	8.99893	scg	7923	2429	SCG	scg_1	N61	6121	2407	0.971854	4.01363	3	3	3	Macrophages	lean
scg_1_N61AAACGAAGTAAGAACT	9.12366	-13.3046	scg	8339	2919	SCG	scg_1	N61	6138	2876	8.46624	3.32174	15	12	12	Pericytes	lean
scg_1_N61AAACGAAGTATCGTAC	-3.08732	-6.35881	scg	2700	1183	SCG	scg_1	N61	4340	1184	12.6296	3.77778	7	8	8	SC_NM	lean
scg_1_N61AAACGCTCATGGCACC	12.144	-6.55978	scg	9145	3539	SCG	scg_1	N61	6356	3432	2.23073	4.87698	18	5	5	Endothelial cells	lean
scg_1_N61AAAGGATAGATGTTAG	5.85517	11.4429	scg	2575	1323	SCG	scg_1	N61	4307	1352	1.86408	3.80583	3	3	3	Macrophages	lean
scg_1_N61AAAGGATGTCAAGGCA	8.10095	9.9402	scg	3353	1389	SCG	scg_1	N61	4377	1389	2.68416	3.90695	3	3	3	Macrophages	lean
scg_1_N61AAAGGGCGTGAATATG	-2.11181	12.3305	scg	1711	964	SCG	scg_1	N61	3905	1122	6.19521	3.56517	8	6	6	SC_M	lean
scg_1_N61AAAGGTAAGCATTGTC	11.031	7.09765	scg	9564	2896	SCG	scg_1	N61	6306	2760	1.91343	7.38185	13	11	11	DCs	lean
scg_1_N61AAAGGTATCGATTGAC	14.3392	-0.298008	scg	5334	2412	SCG	scg_1	N61	5297	2412	1.98725	8.86764	9	5	5	Endothelial cells	lean
scg_1_N61AAAGTCCGTCGCATTA	-5.55704	1.13613	scg	10534	3001	SCG	scg_1	N61	6356	2706	11.9328	2.83843	5	7	7	SC_NM	lean
scg_1_N61AAAGTCCTCGAACGGA	9.64193	10.7709	scg	4890	1862	SCG	scg_1	N61	4973	1862	1.59509	7.75051	3	3	3	Macrophages	lean
scg_1_N61AAAGTGACAGAGGAAA	11.0698	7.63054	scg	2909	1366	SCG	scg_1	N61	4151	1366	1.99381	6.01581	13	11	11	DCs	lean
scg_1_N61AAATGGACAATGGGTG	11.4091	6.67973	scg	7385	2348	SCG	scg_1	N61	5980	2348	1.70616	8.32769	13	11	11	DCs	lean
scg_1_N61AAATGGATCCTACGGG	-1.54678	12.1411	scg	2241	1325	SCG	scg_1	N61	4315	1380	3.52521	4.32842	8	6	6	SC_M	lean
scg_1_N61AACAACCTCAACGCTA	5.3887	11.8589	scg	5755	2355	SCG	scg_1	N61	5543	2355	2.4848	2.97133	3	3	3	Macrophages	lean
scg_1_N61AACAAGATCAGAATAG	-4.17703	-2.19645	scg	5974	2345	SCG	scg_1	N61	5613	2345	13.8768	1.80783	10	2	2	SC_NM	lean
scg_1_N61AACAAGATCCATTTCA	-2.50447	12.6168	scg	2655	1384	SCG	scg_1	N61	4189	1388	2.56121	3.4275	8	6	6	SC_M	lean
scg_1_N61AACAGGGGTTACGATC	9.07284	-13.1943	scg	3139	1504	SCG	scg_1	N61	4225	1504	14.4313	2.99458	15	12	12	Pericytes	lean
scg_1_N61AACAGGGTCATTCCTA	9.27292	-13.3553	scg	10050	3082	SCG	scg_1	N61	6443	2829	9.97015	3.09453	15	12	12	Pericytes	lean
scg_1_N61AACCAACAGCCTTTCC	8.26152	3.66499	scg	4842	2038	SCG	scg_1	N61	4940	2038	2.04461	12.8046	16	13	13	Tregs	lean
scg_1_N61AACCAACAGGGCGAGA	-5.18375	-1.30309	scg	10518	3599	SCG	scg_1	N61	6521	3271	4.36395	1.0078	1	0	0	SC_NM	lean
scg_1_N61AACCACAAGTTGTAGA	9.79451	-2.62599	scg	26453	5690	SCG	scg_1	N61	6837	2842	4.4116	3.57993	11	10	10	Endothelial cells	lean
scg_1_N61AACCCAAGTAGTTCCA	11.125	6.77883	scg	12498	3472	SCG	scg_1	N61	6323	2594	2.00832	8.85742	13	11	11	DCs	lean
scg_1_N61AACCTGACAAGACGAC	-3.09755	11.4711	scg	1429	799	SCG	scg_1	N61	3720	1110	18.0546	0.979706	8	6	6	SC_M	lean
scg_1_N61AACCTGAGTCGAGATG	8.59039	10.7633	scg	2033	939	SCG	scg_1	N61	4204	1050	6.64043	4.82046	3	3	3	Macrophages	lean
scg_1_N61AACCTGAGTTGTTGTG	-5.15254	-4.18525	scg	1511	865	SCG	scg_1	N61	3812	1096	7.27995	0.926539	0	1	1	SC_NM	lean
scg_1_N61AACCTGATCTAGTTCT	8.51068	9.75002	scg	5563	1990	SCG	scg_1	N61	5400	1990	1.02463	5.41075	3	3	3	Macrophages	lean
scg_1_N61AACCTTTAGGCGATAC	2.18838	3.26571	scg	4476	2343	SCG	scg_1	N61	4639	2343	2.07775	1.25112	12	9	9	SC_NM	lean
scg_1_N61AACCTTTGTTCATCGA	1.9429	3.28014	scg	2157	1313	SCG	scg_1	N61	4205	1393	3.01344	1.39082	12	9	9	SC_NM	lean
scg_1_N61AACGGGACATTCACCC	-4.22516	-2.11558	scg	9034	3030	SCG	scg_1	N61	6134	2908	21.8951	1.31725	1	0	0	SC_NM	lean
scg_1_N61AACGGGATCACTACGA	14.9082	-1.8555	scg	13435	4178	SCG	scg_1	N61	6265	2815	4.6297	8.36621	9	5	5	Endothelial cells	lean
scg_1_N61AACGTCACATACAGGG	3.78732	1.78289	scg	4721	2448	SCG	scg_1	N61	4789	2448	0.910824	1.50392	12	9	9	SC_NM	lean
scg_1_N61AACTTCTCACAAGCAG	-2.50843	13.1251	scg	3118	1534	SCG	scg_1	N61	4238	1534	4.58627	3.20718	8	6	6	SC_M	lean
scg_1_N61AACTTCTGTTTGGGTT	-8.34502	3.65281	scg	5525	2369	SCG	scg_1	N61	5419	2369	6.60633	1.53846	6	2	2	SC_NM	lean
scg_1_N61AAGAACAAGAAGCTGC	3.40795	1.84073	scg	2264	1330	SCG	scg_1	N61	4304	1404	0.441696	2.29682	12	9	9	SC_NM	lean
scg_1_N61AAGACTCAGTTGGAGC	12.5684	7.39393	scg	9165	2925	SCG	scg_1	N61	6275	2809	0.938352	7.00491	13	11	11	DCs	lean
scg_1_N61AAGACTCTCTATTGTC	0.675912	-13.1843	scg	134283	10124	SCG	scg_1	N61	8657	3356	5.34692	2.38303	21	17	17	Neurons	lean
scg_1_N61AAGCGAGAGGCTCTCG	-2.18383	-1.3518	scg	7220	2707	SCG	scg_1	N61	6009	2707	16.3989	1.5928	1	0	0	SC_NM	lean
scg_1_N61AAGCGAGTCGTGGCTG	-4.68392	-1.82317	scg	2215	1102	SCG	scg_1	N61	4294	1186	3.61174	0.722348	1	0	0	SC_NM	lean
scg_1_N61AAGCGTTAGTAGTCTC	-1.38414	3.96273	scg	4599	1967	SCG	scg_1	N61	4795	1967	11.2851	2.21787	4	4	4	SC_NM	lean
scg_1_N61AAGGAATGTCGGTAAG	-7.99034	-3.93927	scg	6423	2540	SCG	scg_1	N61	5802	2540	7.1929	2.17967	0	1	1	SC_NM	lean
scg_1_N61AAGGTAACAAATCAAG	-4.31709	-0.643638	scg	6087	2531	SCG	scg_1	N61	5705	2531	6.53852	1.13356	5	7	7	SC_NM	lean
scg_1_N61AAGTACCAGGGATCTG	7.97788	10.4899	scg	10809	3550	SCG	scg_1	N61	6459	3117	9.61236	3.74688	3	3	3	Macrophages	lean
scg_1_N61AAGTGAAGTGCAGTGA	4.21179	11.7443	scg	3559	1662	SCG	scg_1	N61	4345	1662	1.34869	4.07418	3	3	3	Macrophages	lean
scg_1_N61AATAGAGGTTGCTGAT	3.146	1.29751	scg	2583	1376	SCG	scg_1	N61	4313	1398	4.18118	1.35501	12	9	9	SC_NM	lean
scg_1_N61AATCACGAGGTTACAA	13.3027	-1.9148	scg	9635	3533	SCG	scg_1	N61	6458	3364	3.48729	6.19616	9	5	5	Endothelial cells	lean
scg_1_N61AATCACGCATCAGCTA	-6.61735	5.72494	scg	2812	1593	SCG	scg_1	N61	4095	1593	5.54765	2.77383	8	6	6	SC_M	lean
scg_1_N61AATCACGGTACCGTCG	-4.4476	-3.41499	scg	8908	3108	SCG	scg_1	N61	6174	3014	13.1904	1.43691	1	0	0	SC_NM	lean
scg_1_N61AATCACGGTCAGTTTG	5.55321	11.1424	scg	6457	2533	SCG	scg_1	N61	5863	2533	1.73455	2.77219	3	3	3	Macrophages	lean
scg_1_N61AATCGACAGCTAATGA	-3.28846	-5.71457	scg	2284	1105	SCG	scg_1	N61	4437	1142	14.2732	4.02802	7	8	8	SC_NM	lean
scg_1_N61AATCGTGAGCTATCTG	-1.43162	4.1443	scg	8776	3201	SCG	scg_1	N61	6151	3129	7.1217	1.60665	4	4	4	SC_NM	lean
scg_1_N61AATCGTGAGCTGACCC	-7.68992	3.04825	scg	8260	3062	SCG	scg_1	N61	6053	3017	6.94915	1.6707	6	2	2	SC_NM	lean
scg_1_N61AATCGTGGTCCGGATC	0.63899	9.09088	scg	3577	1730	SCG	scg_1	N61	4342	1730	6.42997	3.41068	19	6	6	SC_M	lean
scg_1_N61AATCGTGTCAAATGCC	13.791	-1.15759	scg	2965	1180	SCG	scg_1	N61	4323	1180	15.1433	12.6813	9	5	5	Endothelial cells	lean
scg_1_N61AATGACCTCTCGGCTT	-3.67385	-2.83489	scg	6104	2373	SCG	scg_1	N61	5677	2373	10.1245	1.29423	1	0	0	SC_NM	lean
scg_1_N61AATGGCTAGGCGATAC	3.8316	11.2588	scg	2946	1510	SCG	scg_1	N61	4112	1511	6.38153	0.916497	3	3	3	Macrophages	lean
scg_1_N61AATGGCTTCCGATAGT	3.74489	11.3841	scg	6494	2585	SCG	scg_1	N61	5861	2585	1.3089	3.74192	3	3	3	Macrophages	lean
scg_1_N61AATTCCTCAACCAACT	0.392017	-13.4893	scg	100352	9247	SCG	scg_1	N61	8353	3090	3.07318	2.55501	21	17	17	Neurons	lean
scg_1_N61AATTCCTGTGAATAAC	-0.829158	4.35283	scg	8471	3173	SCG	scg_1	N61	6136	3118	3.71857	1.33396	4	4	4	SC_NM	lean
scg_1_N61AATTTCCAGAGGCGGA	0.659581	-13.2772	scg	74296	8960	SCG	scg_1	N61	7774	3052	7.06498	1.97319	21	17	17	Neurons	lean
scg_1_N61ACAAAGACACTGGCCA	-0.467049	11.2438	scg	5856	2520	SCG	scg_1	N61	5613	2520	5.36202	2.51025	19	6	6	SC_M	lean
scg_1_N61ACAACCAAGGTCATTC	12.732	9.13421	scg	15019	3576	SCG	scg_1	N61	6008	2019	2.12398	8.54917	13	11	11	DCs	lean
scg_1_N61ACAACCATCGTGACTA	8.33517	2.14931	scg	3109	1303	SCG	scg_1	N61	4254	1303	2.1872	9.26343	16	13	13	Tregs	lean
scg_1_N61ACAAGCTCAAATCGGG	-2.05676	12.5617	scg	2415	1286	SCG	scg_1	N61	4437	1321	4.34783	2.69151	8	6	6	SC_M	lean
scg_1_N61ACACAGTTCGAAGGAC	-2.47576	12.3745	scg	1527	878	SCG	scg_1	N61	3801	1084	11.8533	3.40537	8	6	6	SC_M	lean
scg_1_N61ACACCAACACCATAAC	6.43642	11.3691	scg	9600	3136	SCG	scg_1	N61	6300	2958	16.8854	3	3	3	3	Macrophages	lean
scg_1_N61ACAGAAATCCGCATAA	8.33703	9.9323	scg	3240	1302	SCG	scg_1	N61	4324	1302	3.82716	4.90741	3	3	3	Macrophages	lean
scg_1_N61ACATCGATCTTTGATC	-6.71484	-4.57183	scg	2087	1215	SCG	scg_1	N61	4240	1270	2.06037	3.11452	0	1	1	SC_NM	lean
scg_1_N61ACATTTCGTAGCGCTC	-5.05959	-3.16677	scg	10933	3763	SCG	scg_1	N61	6523	3344	6.55813	1.67383	0	1	1	SC_NM	lean
scg_1_N61ACATTTCTCCGTATAG	6.09937	11.4629	scg	1812	1028	SCG	scg_1	N61	4021	1210	12.3068	1.65563	3	3	3	Macrophages	lean
scg_1_N61ACCAACACAGCGTTTA	8.5236	10.0872	scg	3483	1418	SCG	scg_1	N61	4380	1418	1.49297	5.39765	3	3	3	Macrophages	lean
scg_1_N61ACCACAAAGCAACCAG	-6.44337	-5.25529	scg	10504	3517	SCG	scg_1	N61	6497	3200	3.74143	1.59939	0	1	1	SC_NM	lean
scg_1_N61ACCATTTGTGCCTATA	-0.681343	11.4521	scg	6349	2642	SCG	scg_1	N61	5826	2642	6.47346	2.06332	19	6	6	SC_M	lean
scg_1_N61ACCCAAAAGAATAACC	12.6688	7.17423	scg	12855	3066	SCG	scg_1	N61	6131	2016	2.39595	12.1509	13	11	11	DCs	lean
scg_1_N61ACCCTCAGTGTTGCCG	-0.379776	-0.161307	scg	1471	867	SCG	scg_1	N61	3585	1183	0.135962	0.271924	2	0	0	SC_NM	lean
scg_1_N61ACCCTTGAGGCATCTT	11.6103	7.01106	scg	9336	2439	SCG	scg_1	N61	6185	2316	1.07112	11.0433	13	11	11	DCs	lean
scg_1_N61ACCGTTCAGACTTAAG	13.1947	-1.77121	scg	11401	3872	SCG	scg_1	N61	6617	3368	1.68406	8.49925	9	5	5	Endothelial cells	lean
scg_1_N61ACCGTTCAGTTGCGCC	7.53028	10.0252	scg	2202	1153	SCG	scg_1	N61	4262	1248	4.31426	2.49773	3	3	3	Macrophages	lean
scg_1_N61ACCTGAACACCATATG	-0.775753	-4.40148	scg	9876	3187	SCG	scg_1	N61	6284	2937	25.8708	1.36695	7	8	8	SC_NM	lean
scg_1_N61ACCTGTCGTTAGGCTT	6.95684	11.6007	scg	5309	2096	SCG	scg_1	N61	5271	2096	1.97777	4.03089	3	3	3	Macrophages	lean
scg_1_N61ACGATCAAGTCACTCA	7.68725	11.8017	scg	4564	1889	SCG	scg_1	N61	4775	1889	2.03769	4.86415	3	3	3	Macrophages	lean
scg_1_N61ACGATCATCATGGAGG	10.5732	8.15454	scg	8184	2521	SCG	scg_1	N61	6059	2488	1.36852	7.85679	3	3	3	Macrophages	lean
scg_1_N61ACGCACGAGCTTTCTT	11.8995	-6.72617	scg	1432	954	SCG	scg_1	N61	3563	1216	3.98045	2.02514	18	5	5	Endothelial cells	lean
scg_1_N61ACGGAAGTCAGCAGAG	-6.63663	4.57722	scg	1520	952	SCG	scg_1	N61	3727	1143	5.92105	2.10526	6	2	2	SC_NM	lean
scg_1_N61ACGGGTCCACATAGCT	-2.49597	-2.77028	scg	7595	2844	SCG	scg_1	N61	6076	2844	11.1784	1.94865	10	2	2	SC_NM	lean
scg_1_N61ACGGGTCCAGGTGACA	-5.09293	-3.14138	scg	5952	2643	SCG	scg_1	N61	5668	2643	3.44422	1.04167	0	1	1	SC_NM	lean
scg_1_N61ACGGGTCCATGTTACG	-3.23034	-2.02821	scg	6898	2655	SCG	scg_1	N61	5957	2655	6.97304	1.47869	1	0	0	SC_NM	lean
scg_1_N61ACGGGTCGTTACCCAA	-1.74182	12.4181	scg	1552	973	SCG	scg_1	N61	3722	1156	2.31959	3.60825	8	6	6	SC_M	lean
scg_1_N61ACGGTCGCAACAGATA	6.1952	11.136	scg	2249	1145	SCG	scg_1	N61	4364	1224	7.42552	3.77946	3	3	3	Macrophages	lean
scg_1_N61ACGGTCGCATGACTAC	-4.91551	-2.60093	scg	8687	3303	SCG	scg_1	N61	6136	3219	4.14412	1.04754	1	0	0	SC_NM	lean
scg_1_N61ACGGTCGTCCGCCTAT	-2.1649	0.511149	scg	8437	3203	SCG	scg_1	N61	6117	3132	6.00924	1.01932	4	4	4	SC_NM	lean
scg_1_N61ACGGTCGTCGCTGCGA	14.9891	-3.64336	scg	2380	1255	SCG	scg_1	N61	4505	1306	11.7227	7.22689	9	5	5	Endothelial cells	lean
scg_1_N61ACGGTTACACACCGAC	5.8951	11.3292	scg	1343	814	SCG	scg_1	N61	3495	1183	9.30752	0.297841	3	3	3	Macrophages	lean
scg_1_N61ACGGTTAGTCTGTAAC	11.9222	6.9193	scg	7156	2202	SCG	scg_1	N61	5899	2202	2.4455	11.1794	13	11	11	DCs	lean
scg_1_N61ACGGTTATCCTTCTAA	12.3218	-6.19905	scg	9097	3602	SCG	scg_1	N61	6372	3501	1.9347	4.07827	18	5	5	Endothelial cells	lean
scg_1_N61ACGTAACAGGACATCG	11.3455	9.00742	scg	3988	1958	SCG	scg_1	N61	4446	1958	7.07121	5.69208	13	11	11	DCs	lean
scg_1_N61ACGTAACAGTCTGCAT	-3.5699	-4.75705	scg	1045	670	SCG	scg_1	N61	3530	1058	7.7512	1.91388	0	1	1	SC_NM	lean
scg_1_N61ACGTAACTCACTGTCC	-1.96183	11.925	scg	1963	1159	SCG	scg_1	N61	4055	1248	5.70555	2.80183	8	6	6	SC_M	lean
scg_1_N61ACGTAACTCCATCTGC	-3.84222	-3.19698	scg	6995	2803	SCG	scg_1	N61	5979	2803	6.76197	1.58685	1	0	0	SC_NM	lean
scg_1_N61ACGTAACTCTCATGCC	14.1312	-1.78481	scg	5178	2217	SCG	scg_1	N61	5176	2217	7.31943	6.77868	9	5	5	Endothelial cells	lean
scg_1_N61ACGTAACTCTGACCCT	-6.7066	-2.37963	scg	14057	3958	SCG	scg_1	N61	6017	2446	8.40862	1.28761	0	1	1	SC_NM	lean
scg_1_N61ACGTACACATTCCTCG	-5.0055	-1.02069	scg	9072	3279	SCG	scg_1	N61	6256	3149	4.53042	1.35582	1	0	0	SC_NM	lean
scg_1_N61ACGTCCTGTGGAACCA	0.148308	-12.7718	scg	2181	1038	SCG	scg_1	N61	4204	1126	0.137552	6.09812	21	17	17	Neurons	lean
scg_1_N61ACGTTCCGTAGCTTAC	-1.52271	12.373	scg	2294	1250	SCG	scg_1	N61	4359	1293	6.10288	3.57454	8	6	6	SC_M	lean
scg_1_N61ACTACGAGTAGCTCGC	-0.179615	10.756	scg	4490	1878	SCG	scg_1	N61	4736	1878	4.98886	3.51893	19	6	6	SC_M	lean
scg_1_N61ACTATCTCATTATGCG	-5.94834	-3.63564	scg	8247	3017	SCG	scg_1	N61	6047	2984	3.86807	1.80672	0	1	1	SC_NM	lean
scg_1_N61ACTATGGGTTAGCGGA	8.89352	9.46933	scg	4200	1514	SCG	scg_1	N61	4652	1514	2.47619	9.04762	3	3	3	Macrophages	lean
scg_1_N61ACTCCCAGTCGCGTTG	8.54791	9.32823	scg	6781	2267	SCG	scg_1	N61	5884	2267	1.81389	5.75136	3	3	3	Macrophages	lean
scg_1_N61ACTCCCAGTTCTTCAT	-1.03557	-1.19111	scg	11595	3802	SCG	scg_1	N61	6527	3212	17.3178	0.957309	1	0	0	SC_NM	lean
scg_1_N61ACTCCCATCTAGTTCT	13.9307	-0.0108501	scg	6829	2810	SCG	scg_1	N61	6010	2810	2.26973	5.11056	9	5	5	Endothelial cells	lean
scg_1_N61ACTCTCGGTAGAAACT	11.2866	6.62473	scg	10047	2845	SCG	scg_1	N61	6398	2650	1.15457	7.58435	13	11	11	DCs	lean
scg_1_N61ACTGTCCTCCCAGCGA	-3.6025	-2.62504	scg	5435	2368	SCG	scg_1	N61	5360	2368	7.19411	2.33671	1	0	0	SC_NM	lean
scg_1_N61ACTGTGAAGTGGCCTC	8.23974	-8.79699	scg	4846	2070	SCG	scg_1	N61	4914	2070	4.84936	1.32068	17	14	14	Endothelial cells	lean
scg_1_N61ACTGTGATCGTGGGAA	-7.32607	-5.54491	scg	7315	2676	SCG	scg_1	N61	5990	2676	12.0027	1.92755	0	1	1	SC_NM	lean
scg_1_N61ACTTCCGGTCCCTAAA	12.0392	-6.71249	scg	4765	2217	SCG	scg_1	N61	4861	2217	1.93075	6.33788	18	5	5	Endothelial cells	lean
scg_1_N61ACTTCGCCATGTAACC	7.69776	8.68206	scg	2927	1342	SCG	scg_1	N61	4117	1342	3.07482	2.28903	3	3	3	Macrophages	lean
scg_1_N61ACTTCGCCATTCGGGC	-1.56411	12.5725	scg	2380	1285	SCG	scg_1	N61	4433	1328	2.81513	4.53782	8	6	6	SC_M	lean
scg_1_N61AGAAATGCAGTCTGGC	-1.7057	12.959	scg	2368	1299	SCG	scg_1	N61	4452	1343	5.27872	4.18074	8	6	6	SC_M	lean
scg_1_N61AGAAATGTCCGCGAGT	-7.48963	-5.18883	scg	7826	2967	SCG	scg_1	N61	6132	2944	3.97393	1.20112	0	1	1	SC_NM	lean
scg_1_N61AGAACAAAGTCACTGT	14.1268	-0.152063	scg	15403	4092	SCG	scg_1	N61	5876	2198	10.4395	8.0309	9	5	5	Endothelial cells	lean
scg_1_N61AGAACAAGTTGTTTGG	9.45927	7.76343	scg	2132	1075	SCG	scg_1	N61	4255	1149	5.90994	6.66041	3	3	3	Macrophages	lean
scg_1_N61AGAAGCGGTTCGGTCG	5.87708	11.2003	scg	1251	753	SCG	scg_1	N61	3538	1124	9.11271	0.959233	3	3	3	Macrophages	lean
scg_1_N61AGAAGCGTCGCATAGT	9.97833	9.13689	scg	2174	1057	SCG	scg_1	N61	4245	1131	0.827967	5.84177	3	3	3	Macrophages	lean
scg_1_N61AGAAGTACAGCACGAA	12.3955	-6.35317	scg	2624	1511	SCG	scg_1	N61	4152	1519	6.89787	3.125	18	5	5	Endothelial cells	lean
scg_1_N61AGACAAAGTGTCGCTG	11.1885	6.92406	scg	10098	2881	SCG	scg_1	N61	6350	2641	2.62428	8.22935	13	11	11	DCs	lean
scg_1_N61AGACAAATCGAACACT	0.63747	-0.464118	scg	1345	780	SCG	scg_1	N61	3546	1111	2.60223	0.966543	2	0	0	SC_NM	lean
scg_1_N61AGACACTGTATTGAGA	4.63703	11.6193	scg	6857	2656	SCG	scg_1	N61	5980	2656	2.96048	2.53755	3	3	3	Macrophages	lean
scg_1_N61AGACAGGAGCGCCATC	2.14908	-2.07176	scg	1782	877	SCG	scg_1	N61	4158	1037	17.0034	1.96409	14	15	15	SC_NM	lean
scg_1_N61AGACAGGGTATGGTAA	-1.72264	11.2182	scg	4664	2008	SCG	scg_1	N61	4812	2008	4.52401	2.35849	8	6	6	SC_M	lean
scg_1_N61AGACTCATCACCTGGG	8.26686	11.0718	scg	8278	2768	SCG	scg_1	N61	6104	2731	2.73013	6.63204	3	3	3	Macrophages	lean
scg_1_N61AGAGAGCCAACACTAC	1.40333	16.5931	scg	1337	922	SCG	scg_1	N61	3542	1193	6.20793	2.6926	20	16	16	Microglia	lean
scg_1_N61AGAGCCCCAGCTCTGG	-2.6814	12.0345	scg	14366	4258	SCG	scg_1	N61	5956	2572	11.8474	1.85855	8	6	6	SC_M	lean
scg_1_N61AGATCCAAGTGTTGTC	8.86515	-12.9225	scg	6094	2466	SCG	scg_1	N61	5732	2466	4.72596	3.52806	15	12	12	Pericytes	lean
scg_1_N61AGATCGTAGGCCTTCG	8.2197	9.77078	scg	4424	1818	SCG	scg_1	N61	4711	1818	1.28843	4.38517	3	3	3	Macrophages	lean
scg_1_N61AGATCGTGTCTTAGTG	9.15658	10.3327	scg	6143	2030	SCG	scg_1	N61	5653	2030	1.48136	7.39053	3	3	3	Macrophages	lean
scg_1_N61AGATCGTTCGTCAAAC	-3.25725	-2.65474	scg	10081	3523	SCG	scg_1	N61	6455	3297	5.10862	2.47991	1	0	0	SC_NM	lean
scg_1_N61AGATGAAAGTCAATCC	1.44665	-0.559907	scg	2338	1289	SCG	scg_1	N61	4432	1361	3.80667	0.940975	2	0	0	SC_NM	lean
scg_1_N61AGATGAAGTCTCAAGT	-1.77334	-2.66061	scg	12350	3849	SCG	scg_1	N61	6273	2869	12.8421	2.0081	1	0	0	SC_NM	lean
scg_1_N61AGCATCAAGTCTAGCT	3.60428	2.51299	scg	2921	1650	SCG	scg_1	N61	4082	1651	1.98562	1.12975	12	9	9	SC_NM	lean
scg_1_N61AGCATCAGTATGCTAC	-6.44876	-2.34735	scg	10879	3654	SCG	scg_1	N61	6502	3252	4.11803	2.00386	5	1	1	SC_NM	lean
scg_1_N61AGCCACGTCGCACGAC	3.36033	2.68564	scg	4840	2439	SCG	scg_1	N61	4896	2439	3.80165	1.44628	12	9	9	SC_NM	lean
scg_1_N61AGCCAGCTCCCTGGTT	-6.15069	-2.87595	scg	11349	3841	SCG	scg_1	N61	6578	3342	3.90343	1.4715	0	1	1	SC_NM	lean
scg_1_N61AGCGATTCAAGTGGGT	15.1583	-4.64058	scg	4050	1884	SCG	scg_1	N61	4509	1884	1.85185	5.7037	9	5	5	Endothelial cells	lean
scg_1_N61AGCGATTCACCGCTGA	-3.1027	11.0134	scg	2303	1098	SCG	scg_1	N61	4426	1176	21.5805	1.38949	8	6	6	SC_M	lean
scg_1_N61AGCGATTTCCTTGGAA	0.919032	-12.6777	scg	39039	7078	SCG	scg_1	N61	7622	3162	9.96439	1.08865	21	17	17	Neurons	lean
scg_1_N61AGCGTATCATGTGGTT	-1.89184	12.6796	scg	6269	2728	SCG	scg_1	N61	5795	2728	7.72053	2.72771	8	6	6	SC_M	lean
scg_1_N61AGCTACAGTCGTGGTC	-4.76293	1.52373	scg	13712	4013	SCG	scg_1	N61	5979	2521	10.8226	1.83051	5	7	7	SC_NM	lean
scg_1_N61AGCTACATCCGGCAAC	-5.43615	-5.72535	scg	7376	2976	SCG	scg_1	N61	6097	2976	6.29067	2.23698	0	1	1	SC_NM	lean
scg_1_N61AGCTACATCGTCGACG	6.48152	11.5238	scg	3369	1644	SCG	scg_1	N61	4312	1644	3.85871	1.1873	3	3	3	Macrophages	lean
scg_1_N61AGCTCAAGTAAGTTAG	12.6541	7.24559	scg	11589	2857	SCG	scg_1	N61	6367	2293	0.742083	10.881	13	11	11	DCs	lean
scg_1_N61AGGAAATGTACGACTT	8.02686	-3.96929	scg	3054	1546	SCG	scg_1	N61	4130	1546	8.05501	1.14604	11	10	10	Endothelial cells	lean
scg_1_N61AGGAAATTCGTGTGAT	-5.35322	-5.3531	scg	6808	2683	SCG	scg_1	N61	5906	2683	6.33079	2.07109	0	1	1	SC_NM	lean
scg_1_N61AGGACGAAGGATGGCT	10.0974	-1.70213	scg	9685	3438	SCG	scg_1	N61	6503	3267	5.42075	2.71554	11	10	10	Endothelial cells	lean
scg_1_N61AGGAGGTAGTTGTACC	7.79552	11.5243	scg	7829	2751	SCG	scg_1	N61	6111	2740	2.91225	4.06182	3	3	3	Macrophages	lean
scg_1_N61AGGATAAGTGTATACC	12.6123	7.63998	scg	15572	3279	SCG	scg_1	N61	5983	1667	1.67609	11.1611	13	11	11	DCs	lean
scg_1_N61AGGATCTAGGTGGTTG	9.17156	-13.4322	scg	5621	2019	SCG	scg_1	N61	5446	2019	12.649	3.14891	15	12	12	Pericytes	lean
scg_1_N61AGGATCTCAGTCGCAC	11.4936	8.00414	scg	4184	1703	SCG	scg_1	N61	4603	1703	1.86424	6.26195	13	11	11	DCs	lean
scg_1_N61AGGCCACAGATCGACG	12.4167	7.71571	scg	22343	4818	SCG	scg_1	N61	6371	2222	2.88681	7.95327	13	11	11	DCs	lean
scg_1_N61AGGCCACTCGGCATCG	-7.39049	-3.47295	scg	6485	2560	SCG	scg_1	N61	5833	2560	6.19892	1.7579	0	1	1	SC_NM	lean
scg_1_N61AGGGCTCTCATTGCCC	14.5215	-3.07226	scg	1990	994	SCG	scg_1	N61	4125	1084	2.21106	10	9	5	5	Endothelial cells	lean
scg_1_N61AGGGTCCAGCCTTTCC	2.51742	2.90426	scg	3432	1907	SCG	scg_1	N61	4291	1907	1.92308	1.07809	12	9	9	SC_NM	lean
scg_1_N61AGGGTCCGTGCGGTAA	8.26063	-8.90417	scg	2137	1088	SCG	scg_1	N61	4183	1193	10.8563	1.16986	17	14	14	Endothelial cells	lean
scg_1_N61AGGGTGACAGGTCAGA	-5.0912	-2.21689	scg	8342	3153	SCG	scg_1	N61	6100	3098	5.83793	1.95397	1	0	0	SC_NM	lean
scg_1_N61AGGTAGGAGTAACCGG	-3.89874	-6.48896	scg	3172	1421	SCG	scg_1	N61	4359	1421	19.2623	1.76545	7	8	8	SC_NM	lean
scg_1_N61AGGTAGGTCCTTGACC	-5.17173	1.22733	scg	2330	1076	SCG	scg_1	N61	4498	1126	16.6094	2.103	5	7	7	SC_NM	lean
scg_1_N61AGGTAGGTCGTACCTC	7.47223	-12.7558	scg	6002	2407	SCG	scg_1	N61	5650	2407	6.84772	4.14862	15	12	12	Pericytes	lean
scg_1_N61AGGTCTAAGGATACGC	-5.88123	-4.98904	scg	1937	1111	SCG	scg_1	N61	4124	1204	7.64068	1.85854	0	1	1	SC_NM	lean
scg_1_N61AGGTCTATCAAGCTGT	3.38297	1.80759	scg	1838	1209	SCG	scg_1	N61	3982	1337	5.71273	1.84984	12	9	9	SC_NM	lean
scg_1_N61AGGTTGTCACGGTGTC	1.29152	16.5626	scg	4299	1815	SCG	scg_1	N61	4669	1815	25.2849	1.74459	20	16	16	Microglia	lean
scg_1_N61AGTAACCAGGCCTGAA	2.46333	0.186056	scg	3099	1563	SCG	scg_1	N61	4193	1563	3.29138	1.77477	12	9	9	SC_NM	lean
scg_1_N61AGTAACCAGTACAGAT	-5.1018	-2.19534	scg	11633	3746	SCG	scg_1	N61	6470	3114	5.58755	1.76223	1	0	0	SC_NM	lean
scg_1_N61AGTAACCCATCAGCAT	-3.14696	12.7798	scg	2564	1334	SCG	scg_1	N61	4364	1367	5.46022	1.71607	8	6	6	SC_M	lean
scg_1_N61AGTAACCTCTTGGCTC	9.33429	-13.2896	scg	4024	1849	SCG	scg_1	N61	4494	1849	10.0398	3.80219	15	12	12	Pericytes	lean
scg_1_N61AGTACCACAGGACGAT	-5.10145	1.04889	scg	6951	2768	SCG	scg_1	N61	5946	2768	6.22932	1.68321	5	7	7	SC_NM	lean
scg_1_N61AGTACCATCAACTGGT	5.05297	11.6818	scg	4291	1954	SCG	scg_1	N61	4599	1954	1.11862	3.07621	3	3	3	Macrophages	lean
scg_1_N61AGTAGTCGTGCTATTG	-1.75818	-3.77115	scg	5921	2085	SCG	scg_1	N61	5543	2085	24.4891	1.6889	7	8	8	SC_NM	lean
scg_1_N61AGTAGTCTCCCAAGCG	-3.24706	-6.35016	scg	2243	1083	SCG	scg_1	N61	4359	1144	9.71913	2.67499	7	8	8	SC_NM	lean
scg_1_N61AGTCAACGTGGTATGG	12.454	7.00465	scg	12618	3200	SCG	scg_1	N61	6270	2312	3.12252	9.30417	13	11	11	DCs	lean
scg_1_N61AGTCACACACGCTGCA	3.64909	1.35386	scg	4298	2218	SCG	scg_1	N61	4537	2218	1.4658	0.744532	12	9	9	SC_NM	lean
scg_1_N61AGTCACACACGGGCTT	15.1952	-5.0128	scg	3882	1805	SCG	scg_1	N61	4450	1805	3.73519	5.22926	9	5	5	Endothelial cells	lean
scg_1_N61AGTCACATCGGCATTA	-1.79537	12.0674	scg	2110	1209	SCG	scg_1	N61	4160	1278	4.02844	4.12322	8	6	6	SC_M	lean
scg_1_N61AGTCATGCACCCTGAG	7.94598	8.54811	scg	2732	1248	SCG	scg_1	N61	4090	1251	1.64714	3.25769	3	3	3	Macrophages	lean
scg_1_N61AGTCTCCAGTTTCGGT	-1.62878	11.9222	scg	1997	1104	SCG	scg_1	N61	4125	1191	8.26239	3.75563	8	6	6	SC_M	lean
scg_1_N61AGTCTCCGTCGAACAG	-6.41805	-2.71457	scg	6433	2674	SCG	scg_1	N61	5835	2674	3.83958	1.53894	0	1	1	SC_NM	lean
scg_1_N61AGTGACTTCGAGTTGT	14.0638	-0.0966314	scg	6294	2728	SCG	scg_1	N61	5803	2728	3.32062	5.6244	9	5	5	Endothelial cells	lean
scg_1_N61AGTGATCCACAGAAGC	8.62737	-4.96625	scg	8013	3031	SCG	scg_1	N61	6189	3013	9.87146	3.64408	11	10	10	Endothelial cells	lean
scg_1_N61AGTGATCTCCCGAAAT	-1.98795	12.6121	scg	5095	2185	SCG	scg_1	N61	5100	2185	6.77134	3.43474	8	6	6	SC_M	lean
scg_1_N61AGTGCCGGTTCGTAAC	5.20938	11.4726	scg	2359	1177	SCG	scg_1	N61	4416	1277	3.47605	0.932599	3	3	3	Macrophages	lean
scg_1_N61AGTGTTGGTATGCTAC	-6.81659	-3.98431	scg	7886	3020	SCG	scg_1	N61	6133	2994	9.87827	1.24271	0	1	1	SC_NM	lean
scg_1_N61AGTTCGAGTATCATGC	-3.86089	-1.8641	scg	7195	2745	SCG	scg_1	N61	5993	2745	7.42182	1.54274	1	0	0	SC_NM	lean
scg_1_N61ATACCGAGTCCTCCTA	-3.16635	12.8147	scg	5861	2545	SCG	scg_1	N61	5633	2545	3.70244	2.47398	8	6	6	SC_M	lean
scg_1_N61ATACCTTAGCAGGCAT	-5.33823	-1.61567	scg	4600	2209	SCG	scg_1	N61	4743	2209	3.67391	1.56522	1	0	0	SC_NM	lean
scg_1_N61ATACCTTCACTGGAAG	1.47777	16.2276	scg	3386	1661	SCG	scg_1	N61	4322	1661	0.236267	4.48907	20	16	16	Microglia	lean
scg_1_N61ATACTTCTCACTTATC	-7.75358	4.68678	scg	6348	2299	SCG	scg_1	N61	5733	2299	14.0674	2.04789	6	2	2	SC_NM	lean
scg_1_N61ATAGAGACAATGAAAC	-2.89136	-3.49558	scg	2875	1585	SCG	scg_1	N61	4128	1585	6.05217	1.3913	1	0	0	SC_NM	lean
scg_1_N61ATAGAGATCCTTCGAC	0.502078	9.30979	scg	1359	840	SCG	scg_1	N61	3579	1111	5.73951	3.31126	19	6	6	SC_M	lean
scg_1_N61ATAGGCTGTTGTACGT	-0.973184	-5.6218	scg	5567	1977	SCG	scg_1	N61	5395	1977	22.1663	2.08371	7	8	8	SC_NM	lean
scg_1_N61ATATCCTGTTAGAAAC	11.2726	6.72139	scg	10168	2837	SCG	scg_1	N61	6326	2596	1.68175	9.67742	13	11	11	DCs	lean
scg_1_N61ATCACAGAGAACTTCC	-3.23151	12.4826	scg	8279	2995	SCG	scg_1	N61	6103	2947	8.37058	1.40114	8	6	6	SC_M	lean
scg_1_N61ATCACAGTCTCGCAGG	-1.70871	12.1075	scg	2773	1535	SCG	scg_1	N61	4101	1535	2.63253	4.03895	8	6	6	SC_M	lean
scg_1_N61ATCACGATCTCCAATT	1.21784	16.3465	scg	8031	2993	SCG	scg_1	N61	6229	2972	2.35338	4.63205	20	16	16	Microglia	lean
scg_1_N61ATCACTTTCTAGCCAA	-7.12144	-4.39452	scg	7361	2849	SCG	scg_1	N61	6067	2849	5.31178	1.8204	0	1	1	SC_NM	lean
scg_1_N61ATCAGGTAGCATCAAA	10.9887	8.17582	scg	12839	3642	SCG	scg_1	N61	6393	2630	2.86627	6.83075	13	11	11	DCs	lean
scg_1_N61ATCAGGTGTCTGATCA	8.12631	-3.45423	scg	1945	1174	SCG	scg_1	N61	4055	1329	8.43188	0.874036	11	10	10	Endothelial cells	lean
scg_1_N61ATCAGGTTCTCGTTTA	1.19777	16.4561	scg	3456	1731	SCG	scg_1	N61	4319	1731	2.45949	3.58796	20	16	16	Microglia	lean
scg_1_N61ATCATTCCATCGAAGG	4.10166	11.7429	scg	6792	2598	SCG	scg_1	N61	5954	2598	2.29682	4.07833	3	3	3	Macrophages	lean
scg_1_N61ATCATTCGTGACTCTA	-2.06479	12.4074	scg	1978	1179	SCG	scg_1	N61	4059	1270	3.53893	3.94338	8	6	6	SC_M	lean
scg_1_N61ATCCACCAGGAGAGTA	11.8768	-6.7288	scg	5332	2374	SCG	scg_1	N61	5295	2374	2.71943	7.05176	18	5	5	Endothelial cells	lean
scg_1_N61ATCCACCAGGTCCCTG	11.3035	6.7846	scg	10423	3083	SCG	scg_1	N61	6433	2787	0.153507	7.49304	13	11	11	DCs	lean
scg_1_N61ATCCATTGTGGCTGAA	9.23116	-13.132	scg	7722	2520	SCG	scg_1	N61	6092	2508	11.7327	2.9785	15	12	12	Pericytes	lean
scg_1_N61ATCCCTGGTACACTCA	-5.13836	-3.39237	scg	4843	1979	SCG	scg_1	N61	4935	1979	15.3417	1.81706	0	1	1	SC_NM	lean
scg_1_N61ATCCGTCCAGCGGATA	-1.66222	12.4471	scg	2106	1162	SCG	scg_1	N61	4198	1227	4.5584	5.08072	8	6	6	SC_M	lean
scg_1_N61ATCGATGCATACCGTA	7.94464	10.6948	scg	4047	1987	SCG	scg_1	N61	4465	1987	0.667161	2.71806	3	3	3	Macrophages	lean
scg_1_N61ATCGATGGTAACCAGG	12.6041	7.64839	scg	13690	3506	SCG	scg_1	N61	6209	2207	1.22717	9.3645	13	11	11	DCs	lean
scg_1_N61ATCGGCGAGAAGGTAG	1.27148	16.6994	scg	3246	1932	SCG	scg_1	N61	4147	1932	0.277264	2.40296	20	16	16	Microglia	lean
scg_1_N61ATCGGCGGTTAGGAGC	-1.37755	4.4155	scg	12549	3930	SCG	scg_1	N61	6256	2888	3.99235	1.84078	4	4	4	SC_NM	lean
scg_1_N61ATCGTAGCAGCAGTAG	5.4347	12.0234	scg	6779	2402	SCG	scg_1	N61	5870	2402	2.59625	4.42543	3	3	3	Macrophages	lean
scg_1_N61ATCGTAGTCACAATGC	8.31187	3.31478	scg	3763	1724	SCG	scg_1	N61	4409	1724	2.8169	12.0383	16	13	13	Tregs	lean
scg_1_N61ATCGTCCTCAAAGGTA	-4.12801	-2.15104	scg	8983	2994	SCG	scg_1	N61	6157	2866	18.1231	1.5585	1	0	0	SC_NM	lean
scg_1_N61ATCGTCCTCGCCAATA	-4.83003	-1.59334	scg	8379	3185	SCG	scg_1	N61	6098	3128	5.09607	1.09798	1	0	0	SC_NM	lean
scg_1_N61ATCGTGACATCGCCTT	-1.31565	-0.148356	scg	3281	1586	SCG	scg_1	N61	4257	1586	4.8156	1.15818	1	0	0	SC_NM	lean
scg_1_N61ATCTTCATCCCTGGTT	0.313001	-13.3971	scg	79335	8480	SCG	scg_1	N61	8403	3261	1.40165	2.79952	21	17	17	Neurons	lean
scg_1_N61ATGACCATCAAGAAAC	-1.90325	12.8466	scg	2275	1221	SCG	scg_1	N61	4323	1273	4.96703	3.34066	8	6	6	SC_M	lean
scg_1_N61ATGAGTCAGTCCTACA	14.3984	-0.317775	scg	6700	2765	SCG	scg_1	N61	5920	2765	3.02985	8.46269	9	5	5	Endothelial cells	lean
scg_1_N61ATGAGTCGTCTGTTAG	-2.53605	11.9908	scg	1864	1088	SCG	scg_1	N61	3987	1206	5.36481	2.73605	8	6	6	SC_M	lean
scg_1_N61ATGAGTCGTGGCTTGC	-2.25022	12.1833	scg	1494	881	SCG	scg_1	N61	3707	1098	6.4257	2.74431	8	6	6	SC_M	lean
scg_1_N61ATGAGTCGTTCTAACG	14.8412	-1.54438	scg	8619	3120	SCG	scg_1	N61	6136	3051	5.17461	9.22381	9	5	5	Endothelial cells	lean
scg_1_N61ATGAGTCTCCTAAACG	8.84085	-4.43531	scg	2225	1133	SCG	scg_1	N61	4289	1190	7.19101	5.52809	11	10	10	Endothelial cells	lean
scg_1_N61ATGATCGCAGATTTCG	4.5337	11.4792	scg	3395	1614	SCG	scg_1	N61	4353	1614	1.64948	3.4757	3	3	3	Macrophages	lean
scg_1_N61ATGCATGAGATGTTGA	14.7168	-2.94741	scg	2471	1305	SCG	scg_1	N61	4407	1341	3.07568	9.06516	9	5	5	Endothelial cells	lean
scg_1_N61ATGCATGAGTTACTCG	6.8176	9.19586	scg	1836	1013	SCG	scg_1	N61	3992	1198	12.037	0.653595	3	3	3	Macrophages	lean
scg_1_N61ATGCATGGTGGTTCTA	-2.09989	12.0283	scg	4102	1900	SCG	scg_1	N61	4526	1900	5.77767	1.82838	8	6	6	SC_M	lean
scg_1_N61ATGCCTCCAAAGTGTA	-1.98393	12.0735	scg	1466	975	SCG	scg_1	N61	3613	1206	1.77353	2.79673	8	6	6	SC_M	lean
scg_1_N61ATGCGATAGCGGTAAC	3.78264	11.2896	scg	3204	1826	SCG	scg_1	N61	4116	1826	0.842697	1.15481	3	3	3	Macrophages	lean
scg_1_N61ATGCGATCAATAGAGT	12.516	7.72842	scg	6986	2184	SCG	scg_1	N61	5888	2184	5.75437	8.17349	13	11	11	DCs	lean
scg_1_N61ATGGATCCATCCGTGG	-2.02823	-5.49481	scg	1067	672	SCG	scg_1	N61	3565	1052	10.5904	3.28022	7	8	8	SC_NM	lean
scg_1_N61ATGGTTGGTTCGGTTA	9.21183	-12.7088	scg	4819	2249	SCG	scg_1	N61	4882	2249	3.71446	3.34094	15	12	12	Pericytes	lean
scg_1_N61ATGTCTTAGACCCTTA	8.87356	2.01024	scg	3294	1761	SCG	scg_1	N61	4252	1761	1.79114	5.37341	16	13	13	Tregs	lean
scg_1_N61ATGTCTTCAATAAGGT	-7.58714	4.05269	scg	6025	2513	SCG	scg_1	N61	5671	2513	4.63071	1.16183	6	2	2	SC_NM	lean
scg_1_N61ATGTCTTTCTAGTTCT	-7.0737	3.24646	scg	8497	3189	SCG	scg_1	N61	6087	3127	9.32094	1.40049	6	2	2	SC_NM	lean
scg_1_N61ATTACCTGTGCCCAGT	-5.21782	-3.67304	scg	4617	2134	SCG	scg_1	N61	4782	2134	5.63136	1.68941	0	1	1	SC_NM	lean
scg_1_N61ATTCACTGTGGTGATG	9.33461	7.64106	scg	1831	1002	SCG	scg_1	N61	3973	1156	2.02075	4.3692	3	3	3	Macrophages	lean
scg_1_N61ATTCACTTCCAGTACA	-3.79183	-2.29569	scg	7684	3178	SCG	scg_1	N61	6195	3152	2.29047	0.937012	1	0	0	SC_NM	lean
scg_1_N61ATTCACTTCTTCCAGC	4.82493	10.774	scg	11424	3886	SCG	scg_1	N61	6601	3378	15.0123	2.15336	3	3	3	Macrophages	lean
scg_1_N61ATTCCATCAACCAATC	-0.0231213	10.523	scg	3921	1944	SCG	scg_1	N61	4437	1944	6.14639	2.52487	19	6	6	SC_M	lean
scg_1_N61ATTCCCGCATTAGGCT	5.46063	11.7452	scg	6351	2580	SCG	scg_1	N61	5819	2580	2.50354	3.98362	3	3	3	Macrophages	lean
scg_1_N61ATTCCCGGTTGCTAGT	9.08919	1.80149	scg	1836	1055	SCG	scg_1	N61	3979	1233	9.80392	2.06972	16	13	13	Tregs	lean
scg_1_N61ATTCGTTTCCCGAGAC	15.1202	-5.12439	scg	7838	3240	SCG	scg_1	N61	6269	3218	2.88339	1.91375	9	5	5	Endothelial cells	lean
scg_1_N61ATTCTACGTAGACTGG	8.14946	3.39672	scg	7379	2394	SCG	scg_1	N61	5993	2394	5.00068	14.6361	16	13	13	Tregs	lean
scg_1_N61ATTCTTGAGCGACCCT	-1.43683	-4.56295	scg	12867	3412	SCG	scg_1	N61	5939	2220	25.8413	1.97404	7	8	8	SC_NM	lean
scg_1_N61ATTGGGTAGTAGGGTC	-7.28121	-3.80952	scg	5822	2245	SCG	scg_1	N61	5537	2245	9.60151	1.95809	0	1	1	SC_NM	lean
scg_1_N61ATTGGGTGTCACCTTC	-5.07776	-4.08936	scg	11204	3389	SCG	scg_1	N61	6376	2900	16.4941	1.37451	0	1	1	SC_NM	lean
scg_1_N61ATTGTTCAGATACATG	5.55871	11.4647	scg	2566	1297	SCG	scg_1	N61	4315	1353	8.22292	1.16913	3	3	3	Macrophages	lean
scg_1_N61ATTGTTCGTAGTCTTG	-1.68523	11.0991	scg	2952	1610	SCG	scg_1	N61	4103	1610	3.86179	2.23577	8	6	6	SC_M	lean
scg_1_N61ATTGTTCGTCTGTCCT	-2.79635	-2.96853	scg	5921	2536	SCG	scg_1	N61	5629	2536	6.11383	1.2329	1	0	0	SC_NM	lean
scg_1_N61ATTGTTCTCTAGATCG	-1.9216	13.0433	scg	2082	1119	SCG	scg_1	N61	4194	1191	4.22671	5.33141	8	6	6	SC_M	lean
scg_1_N61ATTTACCGTCGAATGG	12.2772	9.01015	scg	12816	2897	SCG	scg_1	N61	6126	1932	1.39669	11.4856	13	11	11	DCs	lean
scg_1_N61ATTTCACTCACCATAG	8.44548	10.7885	scg	7251	2424	SCG	scg_1	N61	5975	2424	1.55841	7.01972	3	3	3	Macrophages	lean
scg_1_N61ATTTCTGTCAAAGGTA	12.2595	-3.06595	scg	13623	4393	SCG	scg_1	N61	6151	2832	6.78265	6.29817	22	5	5	Endothelial cells	lean
scg_1_N61CAAAGAAGTGACGCCT	-5.13278	-4.85319	scg	6242	2520	SCG	scg_1	N61	5737	2520	7.04902	1.68215	0	1	1	SC_NM	lean
scg_1_N61CAAAGAAGTGTGTACT	4.56839	11.4952	scg	7079	2353	SCG	scg_1	N61	5911	2353	2.59924	4.22376	3	3	3	Macrophages	lean
scg_1_N61CAACAGTGTGGCTAGA	-3.11292	13.1599	scg	5045	2162	SCG	scg_1	N61	5062	2162	7.4331	2.85431	8	6	6	SC_M	lean
scg_1_N61CAACAGTGTTTACTTC	-0.167138	10.8943	scg	4412	2038	SCG	scg_1	N61	4666	2038	4.94107	2.35721	19	6	6	SC_M	lean
scg_1_N61CAACCAACACCGGAAA	-3.19583	12.9758	scg	2145	1134	SCG	scg_1	N61	4221	1212	9.37063	2.65734	8	6	6	SC_M	lean
scg_1_N61CAACCAATCTAGCATG	-6.25703	1.29253	scg	8808	3295	SCG	scg_1	N61	6184	3206	6.09673	1.14668	10	2	2	SC_NM	lean
scg_1_N61CAACGGCTCAATGTCG	12.5147	-6.29813	scg	3136	1728	SCG	scg_1	N61	4155	1728	4.36862	2.90179	18	5	5	Endothelial cells	lean
scg_1_N61CAACGGCTCTCAGTCC	8.36613	-4.29533	scg	5848	2594	SCG	scg_1	N61	5624	2594	10.3625	2.01778	11	10	10	Endothelial cells	lean
scg_1_N61CAAGACTGTCCCGCAA	-3.19073	-6.2977	scg	1639	799	SCG	scg_1	N61	4032	948	15.9854	3.96583	7	8	8	SC_NM	lean
scg_1_N61CAAGACTGTTCTCTCG	8.85438	10.9797	scg	3605	1453	SCG	scg_1	N61	4413	1453	2.16366	5.21498	3	3	3	Macrophages	lean
scg_1_N61CAAGAGGAGTAAACTG	3.24889	1.49971	scg	1777	1148	SCG	scg_1	N61	3928	1284	3.37648	1.74451	12	9	9	SC_NM	lean
scg_1_N61CAAGCTAAGTACGTCT	9.08982	-3.68242	scg	6518	2740	SCG	scg_1	N61	5889	2740	12.151	2.31666	11	10	10	Endothelial cells	lean
scg_1_N61CAAGCTACATACACCA	9.26399	-4.47479	scg	3607	1362	SCG	scg_1	N61	4488	1362	25.8386	6.98642	11	10	10	Endothelial cells	lean
scg_1_N61CAAGCTATCCTGGGAC	7.96597	-3.82311	scg	1947	1160	SCG	scg_1	N61	4034	1290	4.10889	1.54083	11	10	10	Endothelial cells	lean
scg_1_N61CAATACGAGTGCCCGT	13.3127	-1.6294	scg	9297	3058	SCG	scg_1	N61	6305	2926	2.77509	11.1004	9	5	5	Endothelial cells	lean
scg_1_N61CAATCGACAACGTATC	0.175021	-13.3105	scg	123600	9047	SCG	scg_1	N61	8761	2993	4.07605	2.52994	21	17	17	Neurons	lean
scg_1_N61CAATCGAGTCGTGTTA	8.73686	8.49434	scg	4714	1552	SCG	scg_1	N61	4867	1552	4.77302	2.01527	3	3	3	Macrophages	lean
scg_1_N61CAATGACCATACCAGT	8.24452	-4.57102	scg	5476	2477	SCG	scg_1	N61	5416	2477	5.16801	1.88093	11	10	10	Endothelial cells	lean
scg_1_N61CAATTTCAGTTGCGCC	-2.62202	12.8313	scg	6897	2590	SCG	scg_1	N61	5943	2590	6.37959	2.87081	8	6	6	SC_M	lean
scg_1_N61CACAACATCATCCTAT	14.5994	-1.25166	scg	6433	2370	SCG	scg_1	N61	5788	2370	3.99503	10.7259	9	5	5	Endothelial cells	lean
scg_1_N61CACAGATTCATCACCC	11.6921	9.78499	scg	4395	1875	SCG	scg_1	N61	4669	1875	4.93743	5.36974	13	11	11	DCs	lean
scg_1_N61CACAGGCCAAACCATC	14.9607	-5.30675	scg	2386	1345	SCG	scg_1	N61	4408	1396	1.63453	3.93965	9	5	5	Endothelial cells	lean
scg_1_N61CACAGGCTCGGACTGC	-5.17921	3.18396	scg	3444	1669	SCG	scg_1	N61	4373	1669	5.05226	0.929152	5	2	2	SC_NM	lean
scg_1_N61CACATGATCATCGCAA	13.022	9.26908	scg	13314	3545	SCG	scg_1	N61	6133	2339	2.45606	9.71158	13	11	11	DCs	lean
scg_1_N61CACCAAAAGACTAAGT	9.00662	-13.3914	scg	3595	1726	SCG	scg_1	N61	4354	1726	6.53686	3.78303	15	12	12	Pericytes	lean
scg_1_N61CACCAAACACCTGCTT	-3.66867	-5.06863	scg	1389	790	SCG	scg_1	N61	3751	1048	10.6551	2.15983	0	1	1	SC_NM	lean
scg_1_N61CACCAAAGTCTCGCGA	-6.05656	1.76321	scg	2279	1047	SCG	scg_1	N61	4407	1114	12.4616	2.45722	10	2	2	SC_NM	lean
scg_1_N61CACCGTTAGGAACGCT	-1.05399	4.67826	scg	6577	2716	SCG	scg_1	N61	5883	2716	2.82804	1.88536	4	4	4	SC_NM	lean
scg_1_N61CACGGGTCACTCCTTG	7.90196	10.4498	scg	6382	2595	SCG	scg_1	N61	5825	2595	2.77343	5.04544	3	3	3	Macrophages	lean
scg_1_N61CACGGGTTCTCTCTAA	12.1921	9.00252	scg	16777	4547	SCG	scg_1	N61	5935	2274	1.31132	6.66985	13	11	11	DCs	lean
scg_1_N61CACGTGGTCCCTGTTG	-4.90441	-1.16986	scg	10617	3522	SCG	scg_1	N61	6458	3173	8.31685	1.87435	1	0	0	SC_NM	lean
scg_1_N61CACGTTCAGTCGCTAT	-3.19591	12.6618	scg	14643	4367	SCG	scg_1	N61	6133	2649	6.13262	2.71802	8	6	6	SC_M	lean
scg_1_N61CACGTTCCAAATGCTC	13.6063	-1.18268	scg	3590	1473	SCG	scg_1	N61	4450	1473	3.95543	14.3175	9	5	5	Endothelial cells	lean
scg_1_N61CACGTTCCATAAGCAA	-6.26849	-2.79507	scg	13892	3978	SCG	scg_1	N61	5966	2413	5.59315	1.67722	0	1	1	SC_NM	lean
scg_1_N61CACTAAGTCGGCATCG	6.01889	9.86765	scg	11355	3117	SCG	scg_1	N61	6520	2664	4.11273	3.76926	3	3	3	Macrophages	lean
scg_1_N61CACTGAAGTTAGTTCG	-2.05889	-4.10721	scg	7389	2825	SCG	scg_1	N61	6030	2825	6.76682	1.75937	2	0	0	SC_NM	lean
scg_1_N61CACTGGGAGTACCGGA	14.2293	-1.59162	scg	15663	4234	SCG	scg_1	N61	5805	2145	3.24331	11.4474	9	5	5	Endothelial cells	lean
scg_1_N61CACTGGGCATCTCGTC	-2.42449	13.0762	scg	5485	2480	SCG	scg_1	N61	5394	2480	8.4959	2.78943	8	6	6	SC_M	lean
scg_1_N61CACTGGGGTCTCACGG	7.83872	11.3234	scg	4172	1834	SCG	scg_1	N61	4556	1834	1.91755	4.8418	3	3	3	Macrophages	lean
scg_1_N61CACTGTCTCTGGGAGA	-6.54656	5.70292	scg	5002	2286	SCG	scg_1	N61	5024	2286	4.19832	3.45862	8	6	6	SC_M	lean
scg_1_N61CACTTCGAGTTGCTGT	-2.10715	12.611	scg	1775	1031	SCG	scg_1	N61	3929	1168	2.3662	2.30986	8	6	6	SC_M	lean
scg_1_N61CACTTCGTCAAGAGGC	-3.68523	-2.30635	scg	4687	2178	SCG	scg_1	N61	4808	2178	4.35246	0.960102	1	0	0	SC_NM	lean
scg_1_N61CAGAGCCTCCGACGGT	8.99152	-12.8724	scg	5834	2227	SCG	scg_1	N61	5583	2227	4.33665	1.93692	15	12	12	Pericytes	lean
scg_1_N61CAGATCAGTCGCAACC	9.06268	-13.2499	scg	14778	3891	SCG	scg_1	N61	6287	2258	6.62471	3.00447	15	12	12	Pericytes	lean
scg_1_N61CAGATTGCAATTAGGA	-6.70145	1.82555	scg	6216	2493	SCG	scg_1	N61	5732	2493	6.20978	2.30051	10	2	2	SC_NM	lean
scg_1_N61CAGCAGCCATGAAAGT	-2.05376	12.0099	scg	1754	1040	SCG	scg_1	N61	3930	1195	5.41619	2.10946	8	6	6	SC_M	lean
scg_1_N61CAGCAGCGTTTGACAC	2.18112	2.2126	scg	6238	2781	SCG	scg_1	N61	5814	2781	1.98782	5.56268	12	9	9	SC_NM	lean
scg_1_N61CAGCCAGAGGCAGGGA	-7.85693	-4.63855	scg	6293	2521	SCG	scg_1	N61	5741	2521	5.54584	1.66852	0	1	1	SC_NM	lean
scg_1_N61CAGCCAGAGGTGCTTT	-0.858002	-5.91344	scg	3974	1570	SCG	scg_1	N61	4600	1570	29.0891	2.9693	7	8	8	SC_NM	lean
scg_1_N61CAGCCAGTCTACAGGT	11.9611	6.69762	scg	15123	3634	SCG	scg_1	N61	6033	2026	1.46796	10.7452	13	11	11	DCs	lean
scg_1_N61CAGCGTGAGAATCTAG	9.20957	-13.0948	scg	9372	2822	SCG	scg_1	N61	6334	2680	13.6684	2.61417	15	12	12	Pericytes	lean
scg_1_N61CAGCGTGCATTCGATG	3.46135	2.3121	scg	2514	1423	SCG	scg_1	N61	4409	1455	3.26173	1.94909	12	9	9	SC_NM	lean
scg_1_N61CAGGCCACAGTTTCAG	-6.03269	5.00327	scg	4571	2200	SCG	scg_1	N61	4735	2200	2.88777	4.52855	6	2	2	SC_NM	lean
scg_1_N61CAGTGCGGTGAACCGA	1.1573	16.6113	scg	1403	908	SCG	scg_1	N61	3538	1209	1.49679	1.92445	20	16	16	Microglia	lean
scg_1_N61CAGTTAGAGGACCCAA	-5.41071	-5.14226	scg	1732	938	SCG	scg_1	N61	4026	1078	9.75751	2.07852	7	8	8	SC_NM	lean
scg_1_N61CAGTTAGCAAGCGATG	-3.93873	-0.886484	scg	6618	2701	SCG	scg_1	N61	5887	2701	7.78181	1.45059	1	0	0	SC_NM	lean
scg_1_N61CAGTTAGGTATTGAGA	14.9635	-5.06182	scg	1461	937	SCG	scg_1	N61	3577	1231	1.98494	1.64271	9	5	5	Endothelial cells	lean
scg_1_N61CAGTTCCAGGCTCTAT	1.22366	16.7606	scg	5838	2495	SCG	scg_1	N61	5622	2495	0.308325	2.32956	20	16	16	Microglia	lean
scg_1_N61CATAAGCCAGGGTTGA	-1.62282	12.5733	scg	1971	1126	SCG	scg_1	N61	4078	1201	4.05885	3.95738	8	6	6	SC_M	lean
scg_1_N61CATACAGCAGGGTCTC	-2.41936	12.1682	scg	1928	1090	SCG	scg_1	N61	4033	1203	3.83817	2.12656	8	6	6	SC_M	lean
scg_1_N61CATACAGGTGTTGACT	0.40576	9.64012	scg	1560	923	SCG	scg_1	N61	3741	1104	3.78205	4.10256	19	6	6	SC_M	lean
scg_1_N61CATACAGGTTTGTTCT	7.86512	11.1649	scg	3893	1766	SCG	scg_1	N61	4431	1766	2.44028	4.00719	3	3	3	Macrophages	lean
scg_1_N61CATACCCAGGGAGAAT	4.08462	11.2217	scg	2288	1206	SCG	scg_1	N61	4343	1325	8.87238	0.743007	3	3	3	Macrophages	lean
scg_1_N61CATCAAGAGGACCCAA	-3.21639	12.7255	scg	1997	1097	SCG	scg_1	N61	4131	1197	9.0636	1.75263	8	6	6	SC_M	lean
scg_1_N61CATCAAGGTAAGAACT	13.9544	-1.86943	scg	1869	1124	SCG	scg_1	N61	4008	1240	2.3007	7.33012	9	5	5	Endothelial cells	lean
scg_1_N61CATCAAGGTCCTATAG	-6.85555	5.98874	scg	3932	1703	SCG	scg_1	N61	4450	1703	3.15361	1.57681	6	2	2	SC_NM	lean
scg_1_N61CATCCACTCGGTAAGG	8.39095	11.2688	scg	1943	940	SCG	scg_1	N61	4105	1053	1.59547	5.60988	3	3	3	Macrophages	lean
scg_1_N61CATCCACTCTCCGATC	-0.931417	-0.218808	scg	7616	3003	SCG	scg_1	N61	6211	2997	3.75525	0.53834	1	0	0	SC_NM	lean
scg_1_N61CATCCCACAGAACGCA	7.63942	10.1186	scg	4831	1738	SCG	scg_1	N61	4936	1738	1.09708	4.78162	3	3	3	Macrophages	lean
scg_1_N61CATCCGTCACTGGCCA	-2.61541	-0.343854	scg	4715	2317	SCG	scg_1	N61	4807	2317	1.33616	0.721103	1	0	0	SC_NM	lean
scg_1_N61CATCCGTTCATGACAC	6.3426	11.5959	scg	3690	1786	SCG	scg_1	N61	4333	1786	0.650407	3.08943	3	3	3	Macrophages	lean
scg_1_N61CATCGCTGTTGCATAC	13.188	9.06976	scg	10737	2867	SCG	scg_1	N61	6390	2545	1.65782	10.7293	13	11	11	DCs	lean
scg_1_N61CATCGGGTCGGATAAA	-5.81588	-2.67647	scg	2376	1283	SCG	scg_1	N61	4536	1320	15.4461	2.06229	0	1	1	SC_NM	lean
scg_1_N61CATCGTCCATGATAGA	-1.81723	1.07394	scg	8148	3172	SCG	scg_1	N61	6066	3142	6.62739	2.29504	4	4	4	SC_NM	lean
scg_1_N61CATCGTCGTTTGGCTA	-1.74669	12.102	scg	1863	1108	SCG	scg_1	N61	4017	1218	6.28019	4.02576	8	6	6	SC_M	lean
scg_1_N61CATGAGTGTCTACACA	8.24738	2.77317	scg	2555	1180	SCG	scg_1	N61	4407	1214	2.62231	11.8982	16	13	13	Tregs	lean
scg_1_N61CATGAGTTCACGGGCT	3.82871	11.1232	scg	1859	1132	SCG	scg_1	N61	3972	1300	5.59441	1.18343	3	3	3	Macrophages	lean
scg_1_N61CATGAGTTCGCGCTGA	13.6504	-5.64649	scg	5699	2371	SCG	scg_1	N61	5513	2371	3.15845	7.28198	9	5	5	Endothelial cells	lean
scg_1_N61CATGAGTTCTAATTCC	-2.36406	11.5812	scg	3069	1588	SCG	scg_1	N61	4187	1588	3.25839	3.0303	8	6	6	SC_M	lean
scg_1_N61CATGCAATCATCACCC	8.67836	11.2307	scg	6055	2140	SCG	scg_1	N61	5630	2140	1.89926	5.9455	3	3	3	Macrophages	lean
scg_1_N61CATGCCTCACCGTGCA	12.0872	9.38056	scg	7983	2698	SCG	scg_1	N61	6145	2675	5.66203	6.55142	13	11	11	DCs	lean
scg_1_N61CATGCCTGTACGTACT	-2.99277	-2.42561	scg	10702	3575	SCG	scg_1	N61	6456	3195	15.0252	1.57914	1	0	0	SC_NM	lean
scg_1_N61CATGCGGCAATCTGCA	10.6173	7.89155	scg	9518	3011	SCG	scg_1	N61	6337	2877	1.58647	7.7012	3	3	3	Macrophages	lean
scg_1_N61CATGGATCAACTGCTA	4.48112	11.1517	scg	10898	3375	SCG	scg_1	N61	6556	3024	2.44999	3.2116	3	3	3	Macrophages	lean
scg_1_N61CATTCATTCAAGCCCG	-2.55078	11.7556	scg	3072	1547	SCG	scg_1	N61	4189	1547	11.2305	1.82292	8	6	6	SC_M	lean
scg_1_N61CATTCTACACAAGTGG	1.32954	16.7756	scg	3182	1776	SCG	scg_1	N61	4148	1776	0.502828	2.577	20	16	16	Microglia	lean
scg_1_N61CATTCTACACCAATTG	-1.89366	12.3723	scg	7466	2740	SCG	scg_1	N61	6094	2740	7.54085	2.16984	8	6	6	SC_M	lean
scg_1_N61CATTGCCCAGATTAAG	2.10462	16.5045	scg	6901	3174	SCG	scg_1	N61	6167	3174	0.681061	1.59397	20	16	16	Microglia	lean
scg_1_N61CATTGCCTCTGTGTGA	-3.91283	-4.63873	scg	4076	1940	SCG	scg_1	N61	4534	1940	5.66732	3.3366	0	1	1	SC_NM	lean
scg_1_N61CATTGCCTCTTACTGT	13.1852	-5.82014	scg	4860	2147	SCG	scg_1	N61	4929	2147	5.47325	4.81481	18	5	5	Endothelial cells	lean
scg_1_N61CCAAGCGAGGTTTACC	9.91292	8.9819	scg	8544	2817	SCG	scg_1	N61	6097	2756	0.983146	7.40871	3	3	3	Macrophages	lean
scg_1_N61CCAATGAAGGATGAGA	3.91259	11.3879	scg	5485	2366	SCG	scg_1	N61	5396	2366	4.0474	2.57065	3	3	3	Macrophages	lean
scg_1_N61CCAATGATCGCCGTGA	-3.28964	-4.77852	scg	3869	1870	SCG	scg_1	N61	4471	1870	8.58103	3.54097	2	0	0	SC_NM	lean
scg_1_N61CCAATTTGTCCAGCCA	12.2351	-6.4557	scg	17025	5016	SCG	scg_1	N61	6060	2711	3.59471	4.558	18	5	5	Endothelial cells	lean
scg_1_N61CCAATTTGTGTGTTTG	1.22099	16.5462	scg	6698	2851	SCG	scg_1	N61	5985	2851	0.522544	3.0009	20	16	16	Microglia	lean
scg_1_N61CCACCATAGTAAGAGG	14.6471	-5.37053	scg	4331	2072	SCG	scg_1	N61	4597	2072	2.26276	7.34242	9	5	5	Endothelial cells	lean
scg_1_N61CCACGAGCATAACGGG	-2.18663	12.0203	scg	1021	742	SCG	scg_1	N61	3281	1138	2.35064	2.35064	8	6	6	SC_M	lean
scg_1_N61CCACGTTAGACGGAAA	14.8235	-2.31873	scg	5935	2404	SCG	scg_1	N61	5626	2404	4.1112	8.77843	9	5	5	Endothelial cells	lean
scg_1_N61CCACGTTCACCCTAAA	0.558018	-13.3518	scg	79213	8638	SCG	scg_1	N61	8363	3120	4.13316	1.99336	21	17	17	Neurons	lean
scg_1_N61CCACGTTTCCTTCTTC	13.993	-1.33658	scg	3087	1111	SCG	scg_1	N61	4377	1111	8.61678	17.104	9	5	5	Endothelial cells	lean
scg_1_N61CCACTTGTCCATACTT	4.12983	11.0664	scg	1761	1024	SCG	scg_1	N61	3964	1262	15.2186	0.567859	3	3	3	Macrophages	lean
scg_1_N61CCACTTGTCCTTGACC	3.84622	1.97662	scg	3226	1728	SCG	scg_1	N61	4164	1728	2.35586	0.960942	12	9	9	SC_NM	lean
scg_1_N61CCACTTGTCTTCGGTC	-4.66325	-1.58699	scg	24109	5437	SCG	scg_1	N61	6505	2650	3.7206	1.34804	1	0	0	SC_NM	lean
scg_1_N61CCATAAGAGTCGCGAA	-2.28139	1.54285	scg	4094	1961	SCG	scg_1	N61	4538	1961	8.01172	1.2213	4	4	4	SC_NM	lean
scg_1_N61CCATAAGCAGCACGAA	6.55823	9.40308	scg	1568	874	SCG	scg_1	N61	3728	1154	9.18367	0.829082	3	3	3	Macrophages	lean
scg_1_N61CCATAAGGTTAAGAAC	-7.329	4.87806	scg	12054	4007	SCG	scg_1	N61	6487	3191	5.55002	2.04911	6	2	2	SC_NM	lean
scg_1_N61CCATCACGTGGCCTCA	6.66843	12.1131	scg	4413	1884	SCG	scg_1	N61	4691	1884	1.3143	4.98527	3	3	3	Macrophages	lean
scg_1_N61CCCAACTGTTTGTTCT	3.70541	11.1608	scg	2965	1551	SCG	scg_1	N61	4076	1551	6.37437	0.910624	3	3	3	Macrophages	lean
scg_1_N61CCCAACTTCCTACGAA	12.2745	7.08356	scg	9063	2941	SCG	scg_1	N61	6273	2843	0.573761	7.73475	13	11	11	DCs	lean
scg_1_N61CCCGAAGAGACTCAAA	1.32022	16.6501	scg	4532	2296	SCG	scg_1	N61	4692	2296	1.87555	1.43425	20	16	16	Microglia	lean
scg_1_N61CCCGAAGCAATTTCGG	4.91764	11.9818	scg	2052	857	SCG	scg_1	N61	4231	955	1.31579	8.04094	3	3	3	Macrophages	lean
scg_1_N61CCCGAAGTCCGTCAAA	9.72667	9.75827	scg	4689	1716	SCG	scg_1	N61	4869	1716	0.277245	7.25101	3	3	3	Macrophages	lean
scg_1_N61CCCGGAAAGCCATTGT	7.78494	11.4953	scg	3330	1419	SCG	scg_1	N61	4389	1419	0.660661	5.52553	3	3	3	Macrophages	lean
scg_1_N61CCCGGAAGTATCATGC	-2.35872	-3.67008	scg	4163	2063	SCG	scg_1	N61	4540	2063	5.98126	2.93058	1	0	0	SC_NM	lean
scg_1_N61CCCTCAAGTAGATGTA	4.06948	10.9395	scg	18786	5427	SCG	scg_1	N61	6047	2759	4.36495	1.8205	3	3	3	Macrophages	lean
scg_1_N61CCCTCAAGTATTCCGA	-6.27103	-4.77971	scg	1348	750	SCG	scg_1	N61	3774	1030	10.9792	1.18694	0	1	1	SC_NM	lean
scg_1_N61CCCTCAATCCAACTAG	8.41832	10.898	scg	4835	2069	SCG	scg_1	N61	4923	2069	1.71665	5.37746	3	3	3	Macrophages	lean
scg_1_N61CCCTCAATCCCGATCT	6.7008	11.2065	scg	3006	1545	SCG	scg_1	N61	4098	1546	0.898204	2.46174	3	3	3	Macrophages	lean
scg_1_N61CCCTCTCTCGAGATGG	12.01	-6.7927	scg	2480	1209	SCG	scg_1	N61	4445	1246	17.6613	3.95161	18	5	5	Endothelial cells	lean
scg_1_N61CCCTGATCACGTCTCT	-0.89764	-4.65555	scg	11087	3428	SCG	scg_1	N61	6394	2992	18.3458	1.97529	7	8	8	SC_NM	lean
scg_1_N61CCGATCTGTACCTAGT	0.839962	-12.2468	scg	29008	6369	SCG	scg_1	N61	6701	2686	19.5946	0.923883	21	17	17	Neurons	lean
scg_1_N61CCGATGGCAACCGTAT	-2.27113	12.0115	scg	1399	904	SCG	scg_1	N61	3582	1149	3.07362	3.07362	8	6	6	SC_M	lean
scg_1_N61CCGATGGGTGTGTGTT	13.2526	8.91828	scg	10043	2748	SCG	scg_1	N61	6289	2525	1.47366	11.3014	13	11	11	DCs	lean
scg_1_N61CCGCAAGTCCTCACTG	9.95981	-2.27657	scg	5639	2373	SCG	scg_1	N61	5484	2373	4.25607	3.9546	11	10	10	Endothelial cells	lean
scg_1_N61CCGGGTAAGGTAGATT	-3.07204	12.8166	scg	2097	1162	SCG	scg_1	N61	4158	1244	1.81211	1.57368	8	6	6	SC_M	lean
scg_1_N61CCGGGTACATGACTGT	5.22349	11.4381	scg	2084	1143	SCG	scg_1	N61	4158	1293	5.3263	0.527831	3	3	3	Macrophages	lean
scg_1_N61CCGGGTATCACCTCAC	14.9059	-5.40582	scg	3692	1907	SCG	scg_1	N61	4312	1907	2.41062	2.16685	9	5	5	Endothelial cells	lean
scg_1_N61CCGGTAGTCATTACGG	4.14136	11.4322	scg	3446	1690	SCG	scg_1	N61	4336	1690	2.20546	3.13407	3	3	3	Macrophages	lean
scg_1_N61CCGGTGAGTGAGATTA	4.86128	10.9919	scg	2667	1437	SCG	scg_1	N61	4070	1446	5.96175	3.67454	3	3	3	Macrophages	lean
scg_1_N61CCGTAGGAGCAGTACG	7.87252	-8.24594	scg	3100	1660	SCG	scg_1	N61	4092	1660	2.58065	2.41935	17	14	14	Endothelial cells	lean
scg_1_N61CCGTAGGAGTCAATCC	-5.95378	-4.74963	scg	6971	2660	SCG	scg_1	N61	5927	2660	6.13972	1.64969	0	1	1	SC_NM	lean
scg_1_N61CCGTTCAAGGGCAATC	-1.66847	12.5807	scg	2097	1178	SCG	scg_1	N61	4200	1255	3.81497	5.62709	8	6	6	SC_M	lean
scg_1_N61CCTAACCAGCAAGCCA	8.79177	-3.16167	scg	4261	2020	SCG	scg_1	N61	4581	2020	8.02628	3.16827	11	10	10	Endothelial cells	lean
scg_1_N61CCTAAGACAGCTGGTC	7.64887	8.68791	scg	1701	910	SCG	scg_1	N61	3816	1100	2.99824	2.29277	3	3	3	Macrophages	lean
scg_1_N61CCTAAGAGTAGGCAAC	13.2329	8.9882	scg	14290	3329	SCG	scg_1	N61	6052	1938	0.958712	11.7075	13	11	11	DCs	lean
scg_1_N61CCTACGTAGAACCCGA	-7.90428	4.04441	scg	4269	1961	SCG	scg_1	N61	4612	1961	13.7737	1.66315	6	2	2	SC_NM	lean
scg_1_N61CCTATCGAGAATAACC	-7.10849	5.73783	scg	2140	1164	SCG	scg_1	N61	4160	1300	4.57944	0.233645	6	2	2	SC_NM	lean
scg_1_N61CCTATCGGTTGCCATA	-4.66922	-0.336769	scg	1448	960	SCG	scg_1	N61	3641	1204	2.34807	1.45028	5	7	7	SC_NM	lean
scg_1_N61CCTCAACGTCGATGCC	12.6236	7.63615	scg	12999	3377	SCG	scg_1	N61	6188	2228	2.66944	10.8701	13	11	11	DCs	lean
scg_1_N61CCTCAGTCAGACAAGC	8.72921	2.10883	scg	3017	1598	SCG	scg_1	N61	4128	1598	1.55784	5.80046	16	13	13	Tregs	lean
scg_1_N61CCTCATGCAGCCGGTT	6.66228	10.0698	scg	6229	2319	SCG	scg_1	N61	5708	2319	3.25895	4.76802	3	3	3	Macrophages	lean
scg_1_N61CCTCCTCGTAGTAAGT	-6.60271	-2.22301	scg	6938	2683	SCG	scg_1	N61	5955	2683	4.66993	1.81609	0	1	1	SC_NM	lean
scg_1_N61CCTCTAGTCATTTGTC	11.341	-3.89251	scg	12344	4389	SCG	scg_1	N61	6653	3471	5.8571	1.91996	22	5	5	Endothelial cells	lean
scg_1_N61CCTCTCCGTCTGTGAT	9.37127	-3.22975	scg	5642	2386	SCG	scg_1	N61	5481	2386	6.46934	4.89188	11	10	10	Endothelial cells	lean
scg_1_N61CCTGCATCACTCAGAT	8.36562	-8.58516	scg	2428	1360	SCG	scg_1	N61	4372	1426	3.66557	1.72982	17	14	14	Endothelial cells	lean
scg_1_N61CCTGTTGAGCTTAAGA	1.29239	16.4813	scg	7211	3298	SCG	scg_1	N61	6133	3298	6.28207	2.85675	20	16	16	Microglia	lean
scg_1_N61CCTGTTGCACGCAGTC	11.6414	7.11969	scg	10828	3124	SCG	scg_1	N61	6442	2765	1.64389	10.2235	13	11	11	DCs	lean
scg_1_N61CCTGTTGTCACGGAGA	6.28519	11.7407	scg	4034	1711	SCG	scg_1	N61	4523	1711	3.39613	4.21418	3	3	3	Macrophages	lean
scg_1_N61CCTTCAGAGGCGAAGG	-0.0125007	-1.91246	scg	5001	2197	SCG	scg_1	N61	5036	2197	12.6175	1.77964	2	0	0	SC_NM	lean
scg_1_N61CCTTGTGCACATGTTG	14.8324	-4.34921	scg	1026	664	SCG	scg_1	N61	3416	1051	3.7037	8.08967	9	5	5	Endothelial cells	lean
scg_1_N61CGAAGTTAGGGTCAAC	-7.20162	5.60545	scg	6505	2538	SCG	scg_1	N61	5835	2538	6.33359	1.1837	6	2	2	SC_NM	lean
scg_1_N61CGAAGTTGTCAGGAGT	0.789839	-13.009	scg	39112	7086	SCG	scg_1	N61	7182	2975	9.33473	1.84598	21	17	17	Neurons	lean
scg_1_N61CGAAGTTGTCTCGGGT	-1.81439	12.5793	scg	2036	1103	SCG	scg_1	N61	4159	1187	8.6444	4.3222	8	6	6	SC_M	lean
scg_1_N61CGAAGTTGTGTGTCGC	-1.7146	11.1024	scg	6393	2865	SCG	scg_1	N61	5893	2865	4.1608	1.97091	8	6	6	SC_M	lean
scg_1_N61CGAATTGAGCTAAACA	1.52264	16.2819	scg	7112	3016	SCG	scg_1	N61	6058	3016	4.37289	3.99325	20	16	16	Microglia	lean
scg_1_N61CGAATTGAGTTTCGGT	-7.49547	-5.63994	scg	12117	3488	SCG	scg_1	N61	6237	2682	17.7519	1.63407	0	1	1	SC_NM	lean
scg_1_N61CGAGAAGCATTGCCGG	-1.28858	4.70944	scg	7364	2762	SCG	scg_1	N61	6047	2762	5.6491	1.34438	4	4	4	SC_NM	lean
scg_1_N61CGAGTTACAACTGTGT	14.8899	-1.22923	scg	19913	4853	SCG	scg_1	N61	6236	2396	3.92708	8.95395	9	5	5	Endothelial cells	lean
scg_1_N61CGATCGGTCTCCCAAC	-2.11018	12.144	scg	2393	1305	SCG	scg_1	N61	4467	1343	4.26243	2.84162	8	6	6	SC_M	lean
scg_1_N61CGCATAACATCGATAC	-1.73142	11.2884	scg	7056	2867	SCG	scg_1	N61	6004	2867	3.72732	3.40136	8	6	6	SC_M	lean
scg_1_N61CGCATAATCCGTAGGC	-1.73159	10.8511	scg	3773	1812	SCG	scg_1	N61	4391	1812	5.61887	1.9348	8	6	6	SC_M	lean
scg_1_N61CGCATGGAGCCGCACT	-2.90226	12.8166	scg	2185	1207	SCG	scg_1	N61	4266	1272	7.96339	2.0595	8	6	6	SC_M	lean
scg_1_N61CGCCATTCACTGCTTC	8.66581	-4.11839	scg	1315	810	SCG	scg_1	N61	3608	1077	8.97338	5.70342	11	10	10	Endothelial cells	lean
scg_1_N61CGCCATTCAGCGGTCT	8.16036	-8.93405	scg	1853	879	SCG	scg_1	N61	3907	1044	5.72045	1.02536	17	14	14	Endothelial cells	lean
scg_1_N61CGCCATTTCTCGTGGG	9.56385	-4.20877	scg	5941	2479	SCG	scg_1	N61	5654	2479	3.85457	3.90507	11	10	10	Endothelial cells	lean
scg_1_N61CGGAACCGTGCAATAA	-2.99263	-3.17238	scg	6306	2502	SCG	scg_1	N61	5741	2502	9.51475	2.64827	5	7	7	SC_NM	lean
scg_1_N61CGGAATTCAGAACTTC	-1.46037	12.6288	scg	1706	976	SCG	scg_1	N61	3901	1114	5.56858	5.39273	8	6	6	SC_M	lean
scg_1_N61CGGCAGTGTCCATACA	11.9482	-6.77844	scg	2565	1316	SCG	scg_1	N61	4387	1334	8.18713	6.31579	18	5	5	Endothelial cells	lean
scg_1_N61CGGGACTCATAGCACT	-7.03244	-2.85676	scg	9629	3218	SCG	scg_1	N61	6332	3031	6.39734	1.53702	0	1	1	SC_NM	lean
scg_1_N61CGGGACTTCGACCAAT	-5.44965	1.4479	scg	9121	3096	SCG	scg_1	N61	6220	2992	3.9579	1.98443	5	7	7	SC_NM	lean
scg_1_N61CGGGTCAAGGTAGACC	11.7376	6.66379	scg	9824	3172	SCG	scg_1	N61	6360	2984	6.45358	8.92712	13	11	11	DCs	lean
scg_1_N61CGGGTGTAGTCCCTAA	-0.404987	5.12069	scg	6229	2625	SCG	scg_1	N61	5770	2625	5.16937	3.37133	4	4	4	SC_NM	lean
scg_1_N61CGGGTGTGTATCATGC	11.7187	-6.98784	scg	2750	1301	SCG	scg_1	N61	4212	1301	16.2182	4.94545	18	5	5	Endothelial cells	lean
scg_1_N61CGTAAGTAGATGAACT	-1.86718	12.5433	scg	1879	1088	SCG	scg_1	N61	3987	1205	5.58808	3.72539	8	6	6	SC_M	lean
scg_1_N61CGTAAGTGTCATCACA	9.73252	-2.8047	scg	4815	1927	SCG	scg_1	N61	4912	1927	15.5348	4.50675	11	10	10	Endothelial cells	lean
scg_1_N61CGTAATGCAAGGAGTC	0.779829	0.17119	scg	1531	919	SCG	scg_1	N61	3595	1252	0.0653168	0.261267	2	0	0	SC_NM	lean
scg_1_N61CGTCCATAGTGGCCTC	-6.08677	-4.36628	scg	7491	3006	SCG	scg_1	N61	6123	3006	2.95021	1.66867	0	1	1	SC_NM	lean
scg_1_N61CGTCCATCAGCTACTA	8.61263	10.1388	scg	6639	1977	SCG	scg_1	N61	5781	1977	1.34056	6.53713	3	3	3	Macrophages	lean
scg_1_N61CGTGCTTAGGTGCTAG	11.2461	8.74494	scg	3622	1818	SCG	scg_1	N61	4300	1818	3.14743	3.83766	13	11	11	DCs	lean
scg_1_N61CGTGTCTCAGCGTTTA	8.91827	9.03498	scg	1440	740	SCG	scg_1	N61	3793	1010	10.4861	8.05556	3	3	3	Macrophages	lean
scg_1_N61CGTTAGACAATCTAGC	-2.6206	13.2586	scg	4488	2080	SCG	scg_1	N61	4697	2080	6.14973	3.05258	8	6	6	SC_M	lean
scg_1_N61CGTTCTGCATCGGTTA	-7.22915	-5.28199	scg	1635	1059	SCG	scg_1	N61	3838	1226	4.64832	1.83486	0	1	1	SC_NM	lean
scg_1_N61CGTTGGGAGTAGCCAG	13.7666	-0.888228	scg	2507	939	SCG	scg_1	N61	4508	977	12.9637	14.8385	9	5	5	Endothelial cells	lean
scg_1_N61CTAACCCTCGGCTCTT	11.6117	9.82198	scg	1861	886	SCG	scg_1	N61	4153	1098	25.6851	1.28963	13	11	11	DCs	lean
scg_1_N61CTAACTTAGAATGTTG	-1.4116	12.5979	scg	1648	996	SCG	scg_1	N61	3824	1152	2.85194	5.09709	8	6	6	SC_M	lean
scg_1_N61CTAACTTCAGAGGTTG	-4.62429	-2.88887	scg	8762	3132	SCG	scg_1	N61	6135	3060	7.03036	2.20269	10	2	2	SC_NM	lean
scg_1_N61CTAACTTGTCGATGCC	-1.57006	12.7191	scg	2387	1255	SCG	scg_1	N61	4420	1284	2.6393	4.5664	8	6	6	SC_M	lean
scg_1_N61CTAAGTGTCAAGGCTT	5.32781	11.5366	scg	3674	1655	SCG	scg_1	N61	4360	1655	4.49102	1.52422	3	3	3	Macrophages	lean
scg_1_N61CTACAGAAGAGTGTTA	12.6818	7.53516	scg	9057	2474	SCG	scg_1	N61	6147	2373	0.993707	8.88815	13	11	11	DCs	lean
scg_1_N61CTACATTAGATGCTGG	-7.22846	-4.44883	scg	8571	3037	SCG	scg_1	N61	6068	2980	6.37032	2.13511	0	1	1	SC_NM	lean
scg_1_N61CTACATTAGGTCGTAG	-1.60042	12.899	scg	2538	1211	SCG	scg_1	N61	4474	1227	7.36801	6.65879	8	6	6	SC_M	lean
scg_1_N61CTACATTAGTAGGAAG	-2.59061	13.1062	scg	2961	1456	SCG	scg_1	N61	4189	1456	6.99088	4.66059	8	6	6	SC_M	lean
scg_1_N61CTACCCAGTATACCTG	9.05159	9.22814	scg	4535	1553	SCG	scg_1	N61	4808	1553	0.837927	10.011	3	3	3	Macrophages	lean
scg_1_N61CTACCTGTCCTCTAAT	-0.783893	-2.27689	scg	13047	3869	SCG	scg_1	N61	6003	2530	22.143	1.70154	2	0	0	SC_NM	lean
scg_1_N61CTACTATAGCCTCGTG	11.2394	8.64072	scg	4374	2070	SCG	scg_1	N61	4636	2070	1.16598	5.1669	13	11	11	DCs	lean
scg_1_N61CTACTATAGGAACGCT	13.8584	0.00881215	scg	12883	4080	SCG	scg_1	N61	6349	2912	3.46193	6.88504	9	5	5	Endothelial cells	lean
scg_1_N61CTAGGTAAGGGTTTCT	-0.43391	11.2217	scg	8290	3123	SCG	scg_1	N61	6111	3083	8.20265	2.26779	19	6	6	SC_M	lean
scg_1_N61CTAGGTACAGTCCCGA	-0.987838	5.26086	scg	10824	3498	SCG	scg_1	N61	6473	3107	6.67036	1.98633	4	4	4	SC_NM	lean
scg_1_N61CTATAGGGTACGAGTG	-5.67315	-3.21934	scg	5568	2389	SCG	scg_1	N61	5451	2389	4.45402	0.880029	0	1	1	SC_NM	lean
scg_1_N61CTATCCGTCTCGTCGT	13.2756	-1.86182	scg	7019	2947	SCG	scg_1	N61	6055	2947	5.10044	5.7843	9	5	5	Endothelial cells	lean
scg_1_N61CTCAACCCACTGTTCC	-2.72672	11.8809	scg	5593	2382	SCG	scg_1	N61	5461	2382	6.77633	2.39585	8	6	6	SC_M	lean
scg_1_N61CTCAACCTCACTACTT	-5.68014	-1.73935	scg	5217	2344	SCG	scg_1	N61	5202	2344	8.43397	1.49511	5	0	0	SC_NM	lean
scg_1_N61CTCAAGAAGCTACTGT	8.45	10.49	scg	6285	2034	SCG	scg_1	N61	5689	2034	3.26173	5.34606	3	3	3	Macrophages	lean
scg_1_N61CTCAAGAAGGTGCAGT	9.1209	10.0837	scg	6664	2112	SCG	scg_1	N61	5820	2112	1.12545	7.68307	3	3	3	Macrophages	lean
scg_1_N61CTCAATTCAAGCGAGT	-1.70071	12.9526	scg	2779	1386	SCG	scg_1	N61	4166	1386	4.1022	4.49802	8	6	6	SC_M	lean
scg_1_N61CTCAGAACAAGGCTTT	5.82524	9.99831	scg	8688	2724	SCG	scg_1	N61	6175	2639	2.17541	2.63582	3	3	3	Macrophages	lean
scg_1_N61CTCAGGGAGAGAGCAA	0.232148	-0.715499	scg	1803	1188	SCG	scg_1	N61	3939	1343	1.60843	1.22019	2	0	0	SC_NM	lean
scg_1_N61CTCAGGGTCTGTCGTC	0.385262	-13.4286	scg	133900	9557	SCG	scg_1	N61	8841	3206	5.4466	2.236	21	17	17	Neurons	lean
scg_1_N61CTCAGTCGTACGTGTT	3.79645	11.2787	scg	1473	823	SCG	scg_1	N61	3730	1123	9.30075	0.814664	3	3	3	Macrophages	lean
scg_1_N61CTCATGCGTACGACTT	6.34683	12.2292	scg	4241	1718	SCG	scg_1	N61	4637	1718	5.11672	3.96133	3	3	3	Macrophages	lean
scg_1_N61CTCATGCGTACGAGTG	-5.88758	-5.96389	scg	4541	1970	SCG	scg_1	N61	4769	1970	7.28914	2.04801	0	1	1	SC_NM	lean
scg_1_N61CTCATTAGTCTCTCCA	7.95381	-3.51175	scg	3764	1904	SCG	scg_1	N61	4323	1904	3.98512	2.15197	11	10	10	Endothelial cells	lean
scg_1_N61CTCCCTCAGGATTTGA	1.4047	16.4478	scg	4052	1912	SCG	scg_1	N61	4484	1912	0.641658	3.13425	20	16	16	Microglia	lean
scg_1_N61CTCCGATCAAAGTATG	8.82525	-13.4535	scg	6074	2205	SCG	scg_1	N61	5665	2205	12.1831	3.17748	15	12	12	Pericytes	lean
scg_1_N61CTCCTCCAGATGCAGC	3.23136	-1.39222	scg	2516	1138	SCG	scg_1	N61	4447	1226	11.4467	0.158983	14	15	15	SC_NM	lean
scg_1_N61CTCCTCCCAATGTTGC	-3.1623	13.056	scg	5264	2354	SCG	scg_1	N61	5245	2354	6.61094	2.03267	8	6	6	SC_M	lean
scg_1_N61CTCCTCCGTTACCGTA	1.24464	16.6535	scg	3688	2022	SCG	scg_1	N61	4267	2022	3.17245	2.00651	20	16	16	Microglia	lean
scg_1_N61CTCCTTTCAAGCGCTC	7.62904	-12.7356	scg	5552	2404	SCG	scg_1	N61	5447	2404	5.65562	3.76441	15	12	12	Pericytes	lean
scg_1_N61CTCCTTTGTCTCAAGT	0.685125	-0.849613	scg	8462	3066	SCG	scg_1	N61	6102	2992	16.5682	1.22902	2	0	0	SC_NM	lean
scg_1_N61CTCGAGGCAGCAAGAC	1.66371	16.4032	scg	1308	805	SCG	scg_1	N61	3569	1085	1.98777	5.27523	20	16	16	Microglia	lean
scg_1_N61CTCTCAGGTAGACAGC	9.61715	10.8624	scg	4709	1614	SCG	scg_1	N61	4900	1614	1.3591	9.36505	3	3	3	Macrophages	lean
scg_1_N61CTGAATGAGCTCGAAG	9.59927	-4.25564	scg	4459	1983	SCG	scg_1	N61	4701	1983	5.4048	4.19377	11	10	10	Endothelial cells	lean
scg_1_N61CTGAGCGAGCAGGGAG	14.4406	-2.30224	scg	4502	1838	SCG	scg_1	N61	4767	1838	2.46557	15.4376	9	5	5	Endothelial cells	lean
scg_1_N61CTGAGCGCACGTCATA	14.2526	-5.01999	scg	5048	2360	SCG	scg_1	N61	5052	2360	1.64422	3.18938	9	5	5	Endothelial cells	lean
scg_1_N61CTGAGCGGTATGACAA	1.37568	16.5387	scg	6071	2836	SCG	scg_1	N61	5743	2836	6.62164	2.98139	20	16	16	Microglia	lean
scg_1_N61CTGAGCGTCCTAGCGG	8.62955	9.78299	scg	3333	1384	SCG	scg_1	N61	4348	1384	1.9802	5.10051	3	3	3	Macrophages	lean
scg_1_N61CTGAGGCAGTCTTCGA	8.91529	9.12952	scg	8258	2262	SCG	scg_1	N61	6030	2227	2.82151	6.62388	3	3	3	Macrophages	lean
scg_1_N61CTGATCCAGCCGCACT	13.8146	0.0330102	scg	5823	2367	SCG	scg_1	N61	5578	2367	5.40958	5.39241	9	5	5	Endothelial cells	lean
scg_1_N61CTGATCCGTGGCATCC	-3.81505	-2.76351	scg	8222	3118	SCG	scg_1	N61	6058	3086	8.14887	2.49331	5	7	7	SC_NM	lean
scg_1_N61CTGCAGGGTAGTTCCA	-4.95069	-6.04695	scg	2286	1158	SCG	scg_1	N61	4453	1209	15.0919	3.01837	7	8	8	SC_NM	lean
scg_1_N61CTGCATCCATGATCTG	13.2346	-1.87645	scg	16624	4587	SCG	scg_1	N61	5960	2418	2.59264	8.69827	9	5	5	Endothelial cells	lean
scg_1_N61CTGCATCCATTAAAGG	14.9272	-1.86561	scg	10515	3692	SCG	scg_1	N61	6572	3369	2.11127	8.89206	9	5	5	Endothelial cells	lean
scg_1_N61CTGCCATTCATGCGGC	7.45394	8.86082	scg	3144	1622	SCG	scg_1	N61	4197	1622	0.667939	3.8486	3	3	3	Macrophages	lean
scg_1_N61CTGCCTATCTTTCCGG	6.56291	11.6358	scg	5142	2182	SCG	scg_1	N61	5142	2182	1.80863	2.87826	3	3	3	Macrophages	lean
scg_1_N61CTGCGAGAGAGAGCCT	9.3499	-13.1241	scg	12690	3648	SCG	scg_1	N61	6419	2663	9.80299	2.97084	15	12	12	Pericytes	lean
scg_1_N61CTGCGAGCACGAGAAC	14.2471	-0.383573	scg	3177	1638	SCG	scg_1	N61	4235	1638	1.322	8.90777	9	5	5	Endothelial cells	lean
scg_1_N61CTGCGAGGTCACTCTC	-2.3257	12.7394	scg	1691	968	SCG	scg_1	N61	3886	1119	5.79539	4.1987	8	6	6	SC_M	lean
scg_1_N61CTGCTCACAAACAGGC	-4.86797	-1.70998	scg	9435	3498	SCG	scg_1	N61	6380	3364	5.38421	1.69581	1	0	0	SC_NM	lean
scg_1_N61CTGCTCACATCGTTCC	10.0885	-1.96033	scg	6163	2751	SCG	scg_1	N61	5792	2751	4.54324	1.60636	11	10	10	Endothelial cells	lean
scg_1_N61CTGCTCAGTTCCGGTG	7.49535	8.77521	scg	7725	2148	SCG	scg_1	N61	6069	2127	1.87702	3.23625	3	3	3	Macrophages	lean
scg_1_N61CTGGACGAGGAGTCTG	6.48963	12.1989	scg	4300	1759	SCG	scg_1	N61	4651	1759	2.46512	4.53488	3	3	3	Macrophages	lean
scg_1_N61CTGGCAGAGTAGCCAG	8.10546	10.9824	scg	6228	2652	SCG	scg_1	N61	5798	2652	1.15607	2.74566	3	3	3	Macrophages	lean
scg_1_N61CTGGCAGTCTGGAGAG	3.18872	1.68776	scg	2304	1392	SCG	scg_1	N61	4375	1444	2.82118	1.38889	12	9	9	SC_NM	lean
scg_1_N61CTGGTCTCAGAGGTAC	7.01162	11.645	scg	6147	2163	SCG	scg_1	N61	5669	2163	2.66797	5.82398	3	3	3	Macrophages	lean
scg_1_N61CTGTAGAAGATCGCTT	3.70775	-1.74407	scg	2095	879	SCG	scg_1	N61	4302	1038	25.3938	0.334129	14	15	15	SC_NM	lean
scg_1_N61CTGTATTTCATTCATC	8.64269	-13.0634	scg	2851	1547	SCG	scg_1	N61	4051	1548	4.80533	2.10452	15	12	12	Pericytes	lean
scg_1_N61CTGTGAACAAGACCTT	5.65529	11.4195	scg	2219	1245	SCG	scg_1	N61	4294	1356	6.17395	1.89274	3	3	3	Macrophages	lean
scg_1_N61CTGTGAACATAGGAGC	-5.72381	-4.28964	scg	6604	2701	SCG	scg_1	N61	5884	2701	5.13325	1.13568	0	1	1	SC_NM	lean
scg_1_N61CTGTGGGTCACGATAC	-7.50798	-3.54121	scg	9805	3357	SCG	scg_1	N61	6337	3156	7.11882	1.49924	0	1	1	SC_NM	lean
scg_1_N61CTTACCGAGCTTAAGA	7.43606	9.07736	scg	3018	1609	SCG	scg_1	N61	4070	1609	0.72896	2.65076	3	3	3	Macrophages	lean
scg_1_N61CTTACCGGTAACAAGT	-0.883293	-2.74066	scg	6419	2734	SCG	scg_1	N61	5850	2734	4.05048	1.79156	10	2	2	SC_NM	lean
scg_1_N61CTTACCGGTCACCCTT	2.29263	-1.23256	scg	3117	1570	SCG	scg_1	N61	4137	1570	2.59865	0.994546	14	15	15	SC_NM	lean
scg_1_N61CTTACCGTCTCTCGAC	-7.94901	4.75929	scg	10698	3643	SCG	scg_1	N61	6510	3279	8.76799	1.86951	6	2	2	SC_NM	lean
scg_1_N61CTTAGGAAGCTGTTAC	-3.11412	13.1815	scg	4589	1962	SCG	scg_1	N61	4782	1962	7.73589	2.28808	8	6	6	SC_M	lean
scg_1_N61CTTCCTTCAGAAGTTA	-3.08551	13.0284	scg	3340	1595	SCG	scg_1	N61	4341	1595	5.71856	3.02395	8	6	6	SC_M	lean
scg_1_N61CTTCGGTCACCCTAAA	7.5627	10.9026	scg	1719	810	SCG	scg_1	N61	3900	1044	1.27981	1.16347	3	3	3	Macrophages	lean
scg_1_N61CTTCTAATCTAGTGTG	5.74424	10.6494	scg	5415	2196	SCG	scg_1	N61	5337	2196	3.17636	4.02585	3	3	3	Macrophages	lean
scg_1_N61CTTCTCTGTCCTCATC	-0.937456	-0.514634	scg	7026	3062	SCG	scg_1	N61	6043	3062	4.68261	1.05323	1	0	0	SC_NM	lean
scg_1_N61CTTCTCTTCCCTTCCC	-3.07469	10.8913	scg	1446	828	SCG	scg_1	N61	3675	1123	6.0166	1.65975	8	6	6	SC_M	lean
scg_1_N61CTTGAGATCCTACGGG	8.65815	11.4607	scg	6875	2021	SCG	scg_1	N61	5840	2021	2.00727	6.29818	3	3	3	Macrophages	lean
scg_1_N61CTTGATTCATGGCACC	2.10243	-0.823223	scg	5645	2558	SCG	scg_1	N61	5511	2558	1.82462	0.81488	14	0	0	SC_NM	lean
scg_1_N61CTTTCAACATGTGACT	8.77502	8.17604	scg	5433	2120	SCG	scg_1	N61	5368	2120	3.92049	3.82846	3	3	3	Macrophages	lean
scg_1_N61GAAACCTGTAGGCAGT	11.4044	9.40646	scg	1509	904	SCG	scg_1	N61	3774	1177	12.8562	4.10868	13	11	11	DCs	lean
scg_1_N61GAAACCTTCGAACCAT	8.26841	2.64372	scg	4048	1714	SCG	scg_1	N61	4539	1714	2.7668	12.6729	16	13	13	Tregs	lean
scg_1_N61GAACACTGTACGCGTC	2.21999	2.88236	scg	2931	1661	SCG	scg_1	N61	4102	1661	1.80826	4.913	12	9	9	SC_NM	lean
scg_1_N61GAACGTTAGGCTAGCA	6.78413	9.38461	scg	1953	1075	SCG	scg_1	N61	4017	1202	4.86431	1.84332	3	3	3	Macrophages	lean
scg_1_N61GAACGTTCACGTAGTT	12.4363	-6.29131	scg	5948	2744	SCG	scg_1	N61	5700	2744	1.96705	3.44654	18	5	5	Endothelial cells	lean
scg_1_N61GAACTGTCAGCCCACA	0.531185	9.3893	scg	2167	1228	SCG	scg_1	N61	4210	1284	4.47623	3.41486	19	6	6	SC_M	lean
scg_1_N61GAACTGTGTTGGCTAT	9.36828	10.3566	scg	5197	1962	SCG	scg_1	N61	5188	1962	2.36675	8.48566	3	3	3	Macrophages	lean
scg_1_N61GAAGCGAGTGAGATCG	-6.83292	-4.34242	scg	8728	3111	SCG	scg_1	N61	6125	3035	7.58478	1.89047	0	1	1	SC_NM	lean
scg_1_N61GAAGGACCAAGTCCCG	1.11028	16.7581	scg	3483	1941	SCG	scg_1	N61	4239	1941	0.861326	2.84238	20	16	16	Microglia	lean
scg_1_N61GAAGGGTGTAATCAAG	8.85922	-12.3496	scg	4585	2148	SCG	scg_1	N61	4731	2148	8.33152	2.37732	15	12	12	Pericytes	lean
scg_1_N61GAAGGGTGTTGGTGTT	9.20183	-13.0973	scg	7933	2507	SCG	scg_1	N61	6131	2482	15.6309	2.4833	15	12	12	Pericytes	lean
scg_1_N61GAAGTAAAGACTACCT	9.34155	-13.2698	scg	8141	2660	SCG	scg_1	N61	6099	2625	9.24948	3.25513	15	12	12	Pericytes	lean
scg_1_N61GAAGTAAAGTCGCGAA	0.189679	-13.3544	scg	73338	8050	SCG	scg_1	N61	8283	2954	3.10617	2.77619	21	17	17	Neurons	lean
scg_1_N61GAATAGACAGGAAGTC	12.3596	-6.22002	scg	3558	1880	SCG	scg_1	N61	4293	1880	2.10793	5.34008	18	5	5	Endothelial cells	lean
scg_1_N61GAATAGACATAATGCC	-2.97815	13.3506	scg	6225	2544	SCG	scg_1	N61	5758	2544	4.25703	2.21687	8	6	6	SC_M	lean
scg_1_N61GAATAGAGTACAGTAA	2.2125	-0.170139	scg	3635	1969	SCG	scg_1	N61	4302	1969	3.68638	2.03576	12	9	9	SC_NM	lean
scg_1_N61GAATAGAGTTACCTGA	9.15794	-12.9151	scg	9498	2839	SCG	scg_1	N61	6343	2682	12.9396	2.07412	15	12	12	Pericytes	lean
scg_1_N61GAATCACTCCCTCGAT	-3.31049	-0.722186	scg	10505	3377	SCG	scg_1	N61	6381	3006	19.7811	1.25654	1	0	0	SC_NM	lean
scg_1_N61GACACGCAGTATTGCC	13.7164	-1.0022	scg	15140	4441	SCG	scg_1	N61	6035	2558	3.34875	6.94188	9	5	5	Endothelial cells	lean
scg_1_N61GACACGCCAGTGGCTC	-6.59408	5.76901	scg	2636	1303	SCG	scg_1	N61	4207	1308	9.37026	3.33839	8	6	6	SC_M	lean
scg_1_N61GACATCAGTAGAGGAA	-0.737565	11.5448	scg	2791	1509	SCG	scg_1	N61	4120	1509	6.55679	3.97707	19	6	6	SC_M	lean
scg_1_N61GACCAATTCAAACGAA	-2.53737	-4.69222	scg	5431	2334	SCG	scg_1	N61	5354	2334	13.0179	2.83557	2	0	0	SC_NM	lean
scg_1_N61GACCTTCGTCGGTGTC	9.36083	-13.0956	scg	6439	2141	SCG	scg_1	N61	5755	2141	14.5364	3.13713	15	12	12	Pericytes	lean
scg_1_N61GACGTTATCTTCGATT	14.6879	-1.85909	scg	5565	2337	SCG	scg_1	N61	5428	2337	5.91195	8.64331	9	5	5	Endothelial cells	lean
scg_1_N61GACTATGAGGTCGAGT	-1.19791	11.9578	scg	1365	796	SCG	scg_1	N61	3653	1044	5.93407	3.663	19	6	6	SC_M	lean
scg_1_N61GACTCAAGTTCGCGTG	8.27671	2.47581	scg	3343	1496	SCG	scg_1	N61	4348	1496	2.00419	12.8029	16	13	13	Tregs	lean
scg_1_N61GACTCTCTCTCGCAGG	8.9678	-13.0258	scg	5792	2438	SCG	scg_1	N61	5579	2438	8.09738	2.7797	15	12	12	Pericytes	lean
scg_1_N61GACTGATAGTGAGGCT	6.2173	11.2023	scg	2974	1497	SCG	scg_1	N61	4161	1497	3.19435	4.43847	3	3	3	Macrophages	lean
scg_1_N61GACTGATCACCTCAGG	-0.854454	11.5841	scg	1779	1108	SCG	scg_1	N61	3933	1241	2.69815	3.26026	19	6	6	SC_M	lean
scg_1_N61GACTGATCAGAGCCCT	-6.58959	-3.52551	scg	8946	3331	SCG	scg_1	N61	6209	3253	7.38878	1.47552	0	1	1	SC_NM	lean
scg_1_N61GACTGATGTCTTACAG	10.1244	-1.96958	scg	15447	4512	SCG	scg_1	N61	6071	2464	4.81	3.0815	11	10	10	Endothelial cells	lean
scg_1_N61GACTTCCAGGAGGGTG	11.4397	8.2581	scg	2806	1317	SCG	scg_1	N61	4132	1318	5.34569	7.16322	13	11	11	DCs	lean
scg_1_N61GACTTCCCAGGTCAAG	8.93163	-13.0049	scg	9333	3349	SCG	scg_1	N61	6439	3230	4.71445	3.58941	15	12	12	Pericytes	lean
scg_1_N61GAGAAATCAGCAGAAC	-5.94054	-5.76813	scg	1485	759	SCG	scg_1	N61	3853	942	9.56229	4.44444	0	1	1	SC_NM	lean
scg_1_N61GAGAAATGTGGCTTGC	3.85325	11.3229	scg	1409	813	SCG	scg_1	N61	3675	1148	8.94251	0.851668	3	3	3	Macrophages	lean
scg_1_N61GAGACCCTCCTGTAAG	-0.375962	-0.314229	scg	4716	2071	SCG	scg_1	N61	4841	2071	11.0687	0.826972	1	0	0	SC_NM	lean
scg_1_N61GAGACTTCACCTTCGT	5.46915	11.6611	scg	4881	2198	SCG	scg_1	N61	4936	2198	3.48289	2.92973	3	3	3	Macrophages	lean
scg_1_N61GAGACTTGTAACATGA	-5.53846	1.13457	scg	8136	2875	SCG	scg_1	N61	6042	2848	4.89184	1.86824	5	7	7	SC_NM	lean
scg_1_N61GAGAGGTCAAACGAGC	-6.29623	-4.38752	scg	4969	1963	SCG	scg_1	N61	5025	1963	19.7625	2.15335	0	1	1	SC_NM	lean
scg_1_N61GAGAGGTCAGGTGACA	-2.11943	-0.553526	scg	3204	1616	SCG	scg_1	N61	4188	1616	0.842697	0.873908	1	0	0	SC_NM	lean
scg_1_N61GAGAGGTTCCAAGCCG	-2.43653	-0.337447	scg	4131	1966	SCG	scg_1	N61	4489	1966	0.629388	0.60518	1	0	0	SC_NM	lean
scg_1_N61GAGAGGTTCGTGGCTG	-3.02055	13.1629	scg	4703	1982	SCG	scg_1	N61	4835	1982	7.10185	2.04125	8	6	6	SC_M	lean
scg_1_N61GAGATGGGTCGTGATT	-2.56761	12.2344	scg	2458	1304	SCG	scg_1	N61	4435	1334	6.46867	3.01058	8	6	6	SC_M	lean
scg_1_N61GAGATGGGTGAATTAG	-1.55011	-0.522255	scg	2879	1553	SCG	scg_1	N61	4199	1554	13.0254	1.28517	1	0	0	SC_NM	lean
scg_1_N61GAGCTGCGTGTGTGTT	3.23937	-1.66569	scg	2396	1071	SCG	scg_1	N61	4532	1147	24.2487	1.16861	14	15	15	SC_NM	lean
scg_1_N61GAGCTGCTCCGAGTGC	-3.27103	12.7853	scg	3271	1560	SCG	scg_1	N61	4278	1560	6.08377	2.10945	8	6	6	SC_M	lean
scg_1_N61GAGGCCTTCCATCTCG	-1.69352	11.7918	scg	4374	1882	SCG	scg_1	N61	4681	1882	10.6996	2.46914	8	6	6	SC_M	lean
scg_1_N61GAGGGATTCTCTTAAC	2.14372	1.71226	scg	4041	2152	SCG	scg_1	N61	4453	2152	3.11804	2.25192	12	9	9	SC_NM	lean
scg_1_N61GAGGGTATCATTGCCC	13.1023	-5.83651	scg	7921	3127	SCG	scg_1	N61	6220	3109	3.69903	5.90834	18	5	5	Endothelial cells	lean
scg_1_N61GAGTCATCAATTTCGG	14.1168	-0.127268	scg	4709	2201	SCG	scg_1	N61	4829	2201	5.79741	6.11595	9	5	5	Endothelial cells	lean
scg_1_N61GAGTCATGTACCCGCA	-2.09027	13.1196	scg	2120	1220	SCG	scg_1	N61	4224	1288	2.68868	3.86792	8	6	6	SC_M	lean
scg_1_N61GAGTCTACAGGCACAA	-7.50731	-4.8072	scg	1754	969	SCG	scg_1	N61	4027	1096	9.80616	1.59635	0	1	1	SC_NM	lean
scg_1_N61GAGTCTATCTAGGCCG	-6.74453	-4.24363	scg	12290	3928	SCG	scg_1	N61	6304	2948	6.46054	1.79821	0	1	1	SC_NM	lean
scg_1_N61GAGTTTGAGACCATGG	-1.41461	12.7381	scg	1603	963	SCG	scg_1	N61	3805	1140	3.80536	6.2383	8	6	6	SC_M	lean
scg_1_N61GATAGAAGTTACGCCG	3.80946	11.1813	scg	1762	906	SCG	scg_1	N61	3940	1141	3.8025	0.624291	3	3	3	Macrophages	lean
scg_1_N61GATAGCTTCGGATACT	14.4701	-5.13416	scg	7805	3133	SCG	scg_1	N61	6222	3125	1.92184	4.75336	9	5	5	Endothelial cells	lean
scg_1_N61GATCACATCGCTATTT	13.903	-0.0972972	scg	8374	3124	SCG	scg_1	N61	6160	3077	1.12252	5.88727	9	5	5	Endothelial cells	lean
scg_1_N61GATCACATCTTTCAGT	2.51676	3.08109	scg	1085	752	SCG	scg_1	N61	3432	1102	4.14747	2.94931	12	9	9	SC_NM	lean
scg_1_N61GATCAGTAGATAACGT	2.07297	16.5205	scg	2777	1500	SCG	scg_1	N61	4017	1500	2.37667	2.55672	20	16	16	Microglia	lean
scg_1_N61GATCAGTCAGCACGAA	2.09107	0.043202	scg	6093	2817	SCG	scg_1	N61	5775	2817	3.6107	1.69046	2	0	0	SC_NM	lean
scg_1_N61GATCATGGTTCGATTG	-3.02387	-0.711707	scg	5968	2262	SCG	scg_1	N61	5614	2262	14.9799	1.03887	1	0	0	SC_NM	lean
scg_1_N61GATCGTACAGACGGAT	-6.63622	-5.51563	scg	7751	2862	SCG	scg_1	N61	6082	2841	5.13482	1.17404	0	1	1	SC_NM	lean
scg_1_N61GATCGTACAGACTCTA	9.43528	-4.30633	scg	17214	4982	SCG	scg_1	N61	6037	2542	5.61171	3.776	11	10	10	Endothelial cells	lean
scg_1_N61GATGCTAAGGTTATAG	-3.15175	-3.79687	scg	6352	2661	SCG	scg_1	N61	5805	2661	7.06864	2.80227	2	0	0	SC_NM	lean
scg_1_N61GATGTTGCACGTAACT	0.457523	-13.3904	scg	106798	9503	SCG	scg_1	N61	8323	3114	4.17424	2.82121	21	17	17	Neurons	lean
scg_1_N61GATGTTGCATAGATGA	0.508808	-13.3376	scg	70580	8237	SCG	scg_1	N61	8128	3073	6.05271	2.20176	21	17	17	Neurons	lean
scg_1_N61GATGTTGTCAGATGCT	7.75045	9.43715	scg	2176	1012	SCG	scg_1	N61	4292	1094	2.06801	6.43382	3	3	3	Macrophages	lean
scg_1_N61GATTGGTGTACACGTT	9.30864	-12.8853	scg	6561	2531	SCG	scg_1	N61	5873	2531	9.87654	3.15501	15	12	12	Pericytes	lean
scg_1_N61GATTTCTCATGACGTT	8.82742	9.03205	scg	9099	2705	SCG	scg_1	N61	6200	2588	0.351687	8.93505	3	3	3	Macrophages	lean
scg_1_N61GCAACATCATTGTACG	10.0138	-2.1949	scg	6625	2650	SCG	scg_1	N61	5923	2650	9.08679	3.54717	11	10	10	Endothelial cells	lean
scg_1_N61GCAACATTCTTTGCTA	4.55039	11.3779	scg	4180	1963	SCG	scg_1	N61	4544	1963	2.2488	2.67943	3	3	3	Macrophages	lean
scg_1_N61GCACGGTAGTCGAGGT	5.14328	11.507	scg	1367	746	SCG	scg_1	N61	3726	1091	22.97	0.365764	3	3	3	Macrophages	lean
scg_1_N61GCACGGTGTCTCGGAC	-1.90402	12.5059	scg	1813	1068	SCG	scg_1	N61	3973	1192	4.19195	3.36459	8	6	6	SC_M	lean
scg_1_N61GCACGTGAGCGTCAAG	12.6847	7.53688	scg	10976	3186	SCG	scg_1	N61	6400	2743	3.207	8.85569	13	11	11	DCs	lean
scg_1_N61GCACTAATCATGCAGT	-2.48744	12.2277	scg	1872	1120	SCG	scg_1	N61	3977	1219	3.95299	3.4188	8	6	6	SC_M	lean
scg_1_N61GCAGCCAGTGGCCACT	-7.02022	-3.15411	scg	7244	2957	SCG	scg_1	N61	6099	2957	4.04473	0.952512	0	1	1	SC_NM	lean
scg_1_N61GCATCTCGTGGGCTCT	0.590727	-13.2851	scg	62375	8176	SCG	scg_1	N61	8074	3292	3.05411	3.16794	21	17	17	Neurons	lean
scg_1_N61GCATGATAGGAGAGGC	8.47278	-5.6547	scg	2321	1242	SCG	scg_1	N61	4364	1290	3.96381	4.95476	11	10	10	Endothelial cells	lean
scg_1_N61GCCAACGCACTCCCTA	-2.94493	13.2796	scg	7430	2882	SCG	scg_1	N61	6110	2882	4.48183	1.66891	8	6	6	SC_M	lean
scg_1_N61GCCAACGCAGCCCACA	-7.04391	-3.56956	scg	5822	2356	SCG	scg_1	N61	5561	2356	9.73892	1.4428	0	1	1	SC_NM	lean
scg_1_N61GCCAGCAGTGTGTGTT	4.57181	11.5639	scg	5325	2014	SCG	scg_1	N61	5281	2014	3.49296	2.46009	3	3	3	Macrophages	lean
scg_1_N61GCCAGGTCACCCGTAG	3.72335	11.3168	scg	2798	1506	SCG	scg_1	N61	4079	1507	4.14582	2.03717	3	3	3	Macrophages	lean
scg_1_N61GCCAGGTGTTCAAGTC	-5.13136	1.73896	scg	9829	3379	SCG	scg_1	N61	6408	3178	3.18445	1.29209	5	7	7	SC_NM	lean
scg_1_N61GCCAGTGTCAAACCCA	-0.145596	10.8261	scg	2050	1160	SCG	scg_1	N61	4168	1243	6.09756	5.17073	19	6	6	SC_M	lean
scg_1_N61GCCATGGGTGTATCCA	-2.10446	11.8692	scg	2570	1405	SCG	scg_1	N61	4358	1423	8.79377	2.56809	8	6	6	SC_M	lean
scg_1_N61GCCCAGACAGATTAAG	8.2733	3.21043	scg	4050	1752	SCG	scg_1	N61	4549	1752	2.2716	12.1235	16	13	13	Tregs	lean
scg_1_N61GCCCAGATCCATTTGT	7.15272	11.985	scg	7423	2338	SCG	scg_1	N61	6004	2338	1.81867	6.80318	3	3	3	Macrophages	lean
scg_1_N61GCCTGTTGTAGGCTGA	-2.55946	12.4223	scg	4400	1970	SCG	scg_1	N61	4678	1970	8.06818	3.04545	8	6	6	SC_M	lean
scg_1_N61GCCTGTTTCTTCTGTA	11.1831	-3.74977	scg	16704	5031	SCG	scg_1	N61	5842	2587	6.53736	6.04646	22	5	5	Endothelial cells	lean
scg_1_N61GCGAGAAAGCAACAAT	8.69805	-13.0182	scg	2743	1539	SCG	scg_1	N61	4049	1540	7.98396	3.57273	15	12	12	Pericytes	lean
scg_1_N61GCGAGAAGTCGAGATG	3.92559	11.8033	scg	3950	1847	SCG	scg_1	N61	4452	1847	1.11392	3.24051	3	3	3	Macrophages	lean
scg_1_N61GCGATCGTCCCATGGG	6.26423	12.1333	scg	6445	2287	SCG	scg_1	N61	5804	2287	2.77735	4.49961	3	3	3	Macrophages	lean
scg_1_N61GCGGAAAGTCACTCGG	8.26605	11.047	scg	6402	2149	SCG	scg_1	N61	5744	2149	2.37426	5.32646	3	3	3	Macrophages	lean
scg_1_N61GCGGATCAGCACGTCC	0.836403	-12.8819	scg	21813	5685	SCG	scg_1	N61	6672	2967	9.39807	1.32948	21	17	17	Neurons	lean
scg_1_N61GCGTGCAAGTTGGAAT	4.35481	11.8731	scg	4835	1922	SCG	scg_1	N61	4931	1922	1.59255	4.52947	3	3	3	Macrophages	lean
scg_1_N61GCGTGCACAACCCGCA	-1.19487	-3.93725	scg	3451	1768	SCG	scg_1	N61	4371	1768	5.65054	1.82556	7	8	8	SC_NM	lean
scg_1_N61GCGTTTCAGCTCGACC	3.0044	1.87819	scg	3257	1810	SCG	scg_1	N61	4208	1810	2.9475	1.87289	12	9	9	SC_NM	lean
scg_1_N61GCGTTTCGTCACGCTG	-3.46905	-2.4114	scg	5995	2291	SCG	scg_1	N61	5615	2291	20.6339	1.35113	1	0	0	SC_NM	lean
scg_1_N61GCTACAACAACTCGTA	3.88348	11.8337	scg	4883	2084	SCG	scg_1	N61	4943	2084	1.31067	3.50195	3	3	3	Macrophages	lean
scg_1_N61GCTACCTAGCACTCTA	8.73954	10.7876	scg	9547	3112	SCG	scg_1	N61	6379	2902	10.7468	4.24217	3	3	3	Macrophages	lean
scg_1_N61GCTCAAAGTGGTATGG	-7.05047	-4.47921	scg	5483	2283	SCG	scg_1	N61	5373	2283	13.0768	1.47729	0	1	1	SC_NM	lean
scg_1_N61GCTGCAGCAATCGTCA	15.0496	-5.34016	scg	5068	2333	SCG	scg_1	N61	5071	2333	1.97316	3.94633	9	5	5	Endothelial cells	lean
scg_1_N61GCTTCACAGCACACCC	-2.25796	12.2718	scg	2267	1342	SCG	scg_1	N61	4316	1400	4.27878	2.91134	8	6	6	SC_M	lean
scg_1_N61GCTTCACGTAGTGGCA	-4.26521	-1.71827	scg	2200	1340	SCG	scg_1	N61	4349	1393	2.45455	2.18182	1	0	0	SC_NM	lean
scg_1_N61GCTTTCGAGGTTTGAA	0.513399	-13.3667	scg	72101	8652	SCG	scg_1	N61	7965	3158	5.12753	2.44657	21	17	17	Neurons	lean
scg_1_N61GGAAGTGGTCGGCACT	-3.98235	-3.27968	scg	3085	1646	SCG	scg_1	N61	4227	1646	8.94652	2.20421	1	0	0	SC_NM	lean
scg_1_N61GGAATCTAGTCTCGTA	9.41325	7.55609	scg	2214	752	SCG	scg_1	N61	4039	892	1.85185	1.08401	3	3	3	Macrophages	lean
scg_1_N61GGAATGGCAGATCATC	9.6383	9.73971	scg	8070	2580	SCG	scg_1	N61	6114	2552	1.59851	8.50062	3	3	3	Macrophages	lean
scg_1_N61GGACGTCGTATCTCTT	8.91032	-13.1279	scg	6742	2673	SCG	scg_1	N61	5967	2673	8.17265	2.62533	15	12	12	Pericytes	lean
scg_1_N61GGAGAACAGGAGCAAA	9.17428	11.0524	scg	6028	2074	SCG	scg_1	N61	5606	2074	3.35103	7.49834	3	3	3	Macrophages	lean
scg_1_N61GGAGAACCATCAACCA	-1.78216	12.5239	scg	2354	1225	SCG	scg_1	N61	4415	1276	4.50297	6.6695	8	6	6	SC_M	lean
scg_1_N61GGAGAACTCACAGAGG	12.851	-6.03639	scg	12555	4160	SCG	scg_1	N61	6553	3185	2.58065	6.12505	18	5	5	Endothelial cells	lean
scg_1_N61GGAGAACTCCTTGGAA	9.15761	-13.2126	scg	6745	2413	SCG	scg_1	N61	5894	2413	13.1208	2.80208	15	12	12	Pericytes	lean
scg_1_N61GGAGATGCAACAGCCC	1.42914	16.317	scg	8505	3579	SCG	scg_1	N61	6176	3531	4.16226	3.91534	20	16	16	Microglia	lean
scg_1_N61GGAGCAAAGAGCAGTC	6.76417	12.1322	scg	6264	2009	SCG	scg_1	N61	5661	2009	2.84163	6.01852	3	3	3	Macrophages	lean
scg_1_N61GGAGGATCAGACATCT	-4.59267	-3.90942	scg	7676	2782	SCG	scg_1	N61	6071	2773	10.4482	2.39708	0	1	1	SC_NM	lean
scg_1_N61GGAGGATTCCCTGTTG	-1.28928	-5.15367	scg	2166	1130	SCG	scg_1	N61	4358	1212	17.9132	1.38504	7	8	8	SC_NM	lean
scg_1_N61GGAGGTACAAGGTCAG	-1.83462	12.6341	scg	1304	820	SCG	scg_1	N61	3566	1089	5.29141	5.13804	8	6	6	SC_M	lean
scg_1_N61GGAGGTACAGGTGGAT	-6.01142	-3.47007	scg	1783	1085	SCG	scg_1	N61	3959	1222	2.69209	0.616938	0	1	1	SC_NM	lean
scg_1_N61GGAGGTATCCGGACGT	8.54192	8.9327	scg	2006	895	SCG	scg_1	N61	4030	1036	1.04686	3.38983	3	3	3	Macrophages	lean
scg_1_N61GGATCTAAGATTAGAC	-3.88986	-4.16412	scg	3317	1541	SCG	scg_1	N61	4400	1541	14.0187	2.11034	7	8	8	SC_NM	lean
scg_1_N61GGATCTACACCCTATC	4.07192	11.7899	scg	7599	2782	SCG	scg_1	N61	6122	2781	1.52652	4.94802	3	3	3	Macrophages	lean
scg_1_N61GGCACGTTCAGTGTGT	-6.53056	1.29854	scg	5825	1941	SCG	scg_1	N61	5510	1941	12.7897	3.12446	10	2	2	SC_NM	lean
scg_1_N61GGCAGTCGTGTTAGCT	11.2975	7.22831	scg	10946	3047	SCG	scg_1	N61	6452	2678	2.48493	7.92984	13	11	11	DCs	lean
scg_1_N61GGCAGTCTCGTAGAGG	-1.33557	12.3722	scg	2120	1256	SCG	scg_1	N61	4191	1327	2.92453	4.81132	8	6	6	SC_M	lean
scg_1_N61GGCTGTGCATGAGATA	7.03605	-7.50437	scg	4479	1951	SCG	scg_1	N61	4700	1951	2.90243	2.58986	17	14	14	Endothelial cells	lean
scg_1_N61GGCTGTGGTATTGAGA	14.931	-1.44361	scg	16491	4676	SCG	scg_1	N61	5873	2421	4.29931	8.15596	9	5	5	Endothelial cells	lean
scg_1_N61GGCTTGGCAGCTGAGA	-3.29679	-1.84794	scg	9469	3401	SCG	scg_1	N61	6335	3242	8.24797	1.72141	1	0	0	SC_NM	lean
scg_1_N61GGCTTGGTCTCGTGAA	12.6477	7.61724	scg	9031	2605	SCG	scg_1	N61	6158	2493	3.51013	9.62241	13	11	11	DCs	lean
scg_1_N61GGCTTGGTCTTGGATG	11.1507	9.04875	scg	1629	981	SCG	scg_1	N61	3874	1256	18.4162	0.736648	13	11	11	DCs	lean
scg_1_N61GGCTTTCTCGTGGCGT	0.866876	-12.7397	scg	52351	8026	SCG	scg_1	N61	8026	3436	4.00183	1.89872	21	17	17	Neurons	lean
scg_1_N61GGGAAGTAGTTTGAGA	8.38841	3.77203	scg	2976	1283	SCG	scg_1	N61	4234	1284	2.21774	15.7594	16	13	13	Tregs	lean
scg_1_N61GGGAAGTGTCAGACTT	11.6975	6.80065	scg	6216	2170	SCG	scg_1	N61	5696	2170	3.39447	7.46461	13	11	11	DCs	lean
scg_1_N61GGGACCTCAACATACC	7.80569	-9.27099	scg	1692	949	SCG	scg_1	N61	3793	1178	4.55083	1.00473	17	14	14	Endothelial cells	lean
scg_1_N61GGGACCTGTCGGCTAC	-0.640802	11.4506	scg	2091	1229	SCG	scg_1	N61	4153	1304	4.5911	3.01291	19	6	6	SC_M	lean
scg_1_N61GGGACTCCACTTTAGG	15.3094	-4.4299	scg	6002	2503	SCG	scg_1	N61	5686	2503	3.98201	4.91503	9	5	5	Endothelial cells	lean
scg_1_N61GGGAGATAGTTAACGA	11.2357	9.08225	scg	951	645	SCG	scg_1	N61	3417	1156	4.73186	1.57729	13	11	11	DCs	lean
scg_1_N61GGGAGTAGTGTTCCAA	8.42175	-13.1936	scg	6082	2395	SCG	scg_1	N61	5679	2395	10.2105	4.04472	15	12	12	Pericytes	lean
scg_1_N61GGGAGTATCCACGTAA	11.0638	7.22502	scg	6157	2132	SCG	scg_1	N61	5658	2132	2.06269	8.8842	13	11	11	DCs	lean
scg_1_N61GGGAGTATCGAGCTGC	7.12734	-12.4626	scg	6067	2228	SCG	scg_1	N61	5656	2228	14.3069	2.6537	15	12	12	Pericytes	lean
scg_1_N61GGGATCCTCTAGACAC	-2.66367	13.3649	scg	7170	2549	SCG	scg_1	N61	5976	2549	8.35425	1.93863	8	6	6	SC_M	lean
scg_1_N61GGGCCATGTTCAATCG	-6.11028	-5.23347	scg	9491	3200	SCG	scg_1	N61	6255	3046	14.1713	2.1494	0	1	1	SC_NM	lean
scg_1_N61GGGCGTTTCGTTATCT	-6.29244	0.571548	scg	9790	3456	SCG	scg_1	N61	6409	3270	6.35342	2.87028	10	2	2	SC_NM	lean
scg_1_N61GGGCTACAGCCGATAG	8.18616	11.1107	scg	5765	2645	SCG	scg_1	N61	5573	2645	1.80399	3.41717	3	3	3	Macrophages	lean
scg_1_N61GGGCTACCACTCCCTA	4.87227	10.9769	scg	1776	969	SCG	scg_1	N61	3925	1213	6.19369	0.281532	3	3	3	Macrophages	lean
scg_1_N61GGGCTACTCACTGCTC	-4.44817	-3.06861	scg	6243	2672	SCG	scg_1	N61	5774	2672	6.5193	1.56976	1	0	0	SC_NM	lean
scg_1_N61GGGTAGAAGTCAACAA	-5.94915	4.93953	scg	5009	2452	SCG	scg_1	N61	5024	2452	1.03813	1.13795	6	9	9	SC_NM	lean
scg_1_N61GGGTAGACACAAGCAG	8.76594	2.35123	scg	3865	1617	SCG	scg_1	N61	4488	1617	0.87969	6.90815	16	13	13	Tregs	lean
scg_1_N61GGGTAGAGTCCTGTTC	-3.14621	12.4573	scg	3224	1453	SCG	scg_1	N61	4290	1453	7.78536	3.28784	8	6	6	SC_M	lean
scg_1_N61GGGTAGATCGGTTCAA	11.1843	8.58102	scg	5641	2456	SCG	scg_1	N61	5483	2456	10.2819	3.52774	13	11	11	DCs	lean
scg_1_N61GGGTATTAGTTGGCTT	2.41586	2.96821	scg	1046	757	SCG	scg_1	N61	3275	1151	2.00765	2.77247	12	9	9	SC_NM	lean
scg_1_N61GGGTCACTCGCGCTGA	8.21059	3.2889	scg	3688	1642	SCG	scg_1	N61	4395	1642	2.84707	13.2321	16	13	13	Tregs	lean
scg_1_N61GGGTCTGTCAAGGACG	7.70165	11.2016	scg	4380	2017	SCG	scg_1	N61	4659	2017	2.10046	4.7032	3	3	3	Macrophages	lean
scg_1_N61GGGTGAAAGCACGGAT	-1.59611	11.7673	scg	7929	2920	SCG	scg_1	N61	6172	2897	5.37268	2.06836	8	6	6	SC_M	lean
scg_1_N61GGGTGAATCGGTCAGC	12.5463	7.38214	scg	10744	2912	SCG	scg_1	N61	6392	2544	1.10759	8.9166	13	11	11	DCs	lean
scg_1_N61GGGTTATCATTGCTTT	0.326229	-13.4501	scg	70020	7902	SCG	scg_1	N61	8189	2860	4.58155	2.63353	21	17	17	Neurons	lean
scg_1_N61GGGTTTACAACCGCCA	-2.57822	11.8276	scg	1977	1037	SCG	scg_1	N61	4151	1133	13.5053	3.5913	8	6	6	SC_M	lean
scg_1_N61GGGTTTACACTGTGAT	3.75501	11.3903	scg	2247	1266	SCG	scg_1	N61	4338	1351	5.8745	3.38229	3	3	3	Macrophages	lean
scg_1_N61GGTAACTGTGAGCAGT	12.0989	-6.39004	scg	18002	4947	SCG	scg_1	N61	6137	2544	3.50517	6.22153	18	5	5	Endothelial cells	lean
scg_1_N61GGTAACTTCCCTTCCC	4.83516	12.011	scg	2367	1066	SCG	scg_1	N61	4455	1118	2.07013	6.29489	3	3	3	Macrophages	lean
scg_1_N61GGTAATCAGGGAGGCA	12.0921	-6.55295	scg	7815	3293	SCG	scg_1	N61	6279	3282	3.96673	3.53167	18	5	5	Endothelial cells	lean
scg_1_N61GGTAATCGTTGCGAAG	9.03647	-13.3419	scg	5155	2140	SCG	scg_1	N61	5154	2140	10.5723	3.18138	15	12	12	Pericytes	lean
scg_1_N61GGTAGAGGTCGAGCAA	-8.15529	3.50707	scg	8138	2870	SCG	scg_1	N61	6071	2843	11.0961	1.86778	6	2	2	SC_NM	lean
scg_1_N61GGTCTGGAGCTACGTT	-4.31949	-1.00858	scg	5757	2467	SCG	scg_1	N61	5548	2467	4.20358	1.73702	1	0	0	SC_NM	lean
scg_1_N61GGTCTGGGTATCCTCC	-2.90056	12.1838	scg	3883	1900	SCG	scg_1	N61	4437	1900	4.04327	2.34355	8	6	6	SC_M	lean
scg_1_N61GGTGAAGAGGAACGTC	0.505871	-13.3232	scg	58240	7775	SCG	scg_1	N61	7839	2964	7.54636	1.61058	21	17	17	Neurons	lean
scg_1_N61GGTGAAGTCCGGACGT	9.50962	9.83171	scg	6313	2200	SCG	scg_1	N61	5731	2200	1.15634	5.60748	3	3	3	Macrophages	lean
scg_1_N61GGTGATTGTATCAGGG	-6.85207	4.26835	scg	6213	2578	SCG	scg_1	N61	5738	2578	8.24079	1.49686	6	2	2	SC_NM	lean
scg_1_N61GGTGGCTAGGACAACC	2.92325	0.786397	scg	1317	888	SCG	scg_1	N61	3501	1182	2.73349	1.29081	12	9	9	SC_NM	lean
scg_1_N61GGTGGCTAGTGCTCAT	-5.41428	-5.53419	scg	2985	1512	SCG	scg_1	N61	4236	1512	10.0168	2.61307	0	1	1	SC_NM	lean
scg_1_N61GGTGTTAAGACATACA	11.7159	9.79212	scg	2447	1190	SCG	scg_1	N61	4451	1261	9.93053	5.35349	13	11	11	DCs	lean
scg_1_N61GGTTAACCAACCGATT	-1.24509	11.5157	scg	8196	3345	SCG	scg_1	N61	6117	3316	5.58809	3.14788	8	6	6	SC_M	lean
scg_1_N61GGTTCTCCACGTCGTG	-1.78288	12.4003	scg	1447	827	SCG	scg_1	N61	3691	1039	4.63027	4.76849	8	6	6	SC_M	lean
scg_1_N61GGTTGTATCCTGTACC	12.8081	-6.12276	scg	5226	2430	SCG	scg_1	N61	5222	2430	1.7987	5.12821	18	5	5	Endothelial cells	lean
scg_1_N61GTAACCAAGTGGTTAA	9.32129	10.0527	scg	6439	2188	SCG	scg_1	N61	5757	2188	0.807579	9.27163	3	3	3	Macrophages	lean
scg_1_N61GTAACCAGTGATAGAT	-5.3179	-2.8663	scg	7216	2685	SCG	scg_1	N61	6017	2685	4.32373	1.80155	0	0	0	SC_NM	lean
scg_1_N61GTAAGTCTCGAGATGG	4.15329	11.8387	scg	5317	2089	SCG	scg_1	N61	5275	2089	2.14407	4.32575	3	3	3	Macrophages	lean
scg_1_N61GTAATCGAGAAAGCGA	-5.79361	0.240016	scg	1620	871	SCG	scg_1	N61	3988	1051	20.9877	2.40741	10	2	2	SC_NM	lean
scg_1_N61GTAATCGGTAGATGTA	-4.95483	1.30478	scg	3607	1706	SCG	scg_1	N61	4417	1706	7.56862	1.82978	5	7	7	SC_NM	lean
scg_1_N61GTAATCGGTAGGTACG	9.22418	8.31719	scg	6076	2167	SCG	scg_1	N61	5646	2167	2.50165	7.66952	3	3	3	Macrophages	lean
scg_1_N61GTAATCGGTCGCTCGA	-5.41657	-2.73295	scg	5785	2300	SCG	scg_1	N61	5530	2300	14.624	1.9879	10	2	2	SC_NM	lean
scg_1_N61GTAATGCAGACAGCGT	-5.44062	-4.31747	scg	7367	2989	SCG	scg_1	N61	6094	2989	4.2894	1.24881	0	1	1	SC_NM	lean
scg_1_N61GTAATGCCAAGCGATG	8.3377	11.3447	scg	3377	1319	SCG	scg_1	N61	4411	1319	1.51022	6.1297	3	3	3	Macrophages	lean
scg_1_N61GTAATGCGTTACCCTC	2.11364	3.07437	scg	1137	765	SCG	scg_1	N61	3463	1091	6.59631	3.25418	12	9	9	SC_NM	lean
scg_1_N61GTACAACCAATACCTG	-5.30806	-4.9266	scg	2623	1333	SCG	scg_1	N61	4348	1338	7.62486	2.24933	0	1	1	SC_NM	lean
scg_1_N61GTACAGTAGCACACCC	8.29058	-4.18066	scg	3345	1626	SCG	scg_1	N61	4294	1626	4.27504	2.18236	11	10	10	Endothelial cells	lean
scg_1_N61GTAGAAACAAGAATAC	-5.01207	-3.80161	scg	6264	2578	SCG	scg_1	N61	5752	2578	5.8908	1.62835	0	1	1	SC_NM	lean
scg_1_N61GTAGAAAGTCTCGGGT	11.9425	-6.06042	scg	2553	1454	SCG	scg_1	N61	4388	1478	6.22797	5.67959	18	5	5	Endothelial cells	lean
scg_1_N61GTAGCTAAGCGCATCC	-2.95238	13.0001	scg	2414	1376	SCG	scg_1	N61	4464	1408	6.87655	2.07125	8	6	6	SC_M	lean
scg_1_N61GTAGCTAGTGAGCCAA	8.28516	3.72463	scg	5116	2027	SCG	scg_1	N61	5116	2027	3.6552	14.4058	16	13	13	Tregs	lean
scg_1_N61GTAGCTATCCTACCGT	-1.85348	-2.93372	scg	8817	3194	SCG	scg_1	N61	6172	3117	8.43824	1.83736	2	0	0	SC_NM	lean
scg_1_N61GTAGGAGAGTAGCTCT	-1.85405	-1.18084	scg	18338	4948	SCG	scg_1	N61	5895	2446	11.1135	1.9904	1	0	0	SC_NM	lean
scg_1_N61GTAGGAGAGTGCACCC	7.18982	8.8958	scg	5770	2441	SCG	scg_1	N61	5561	2441	5.63258	4.67938	3	3	3	Macrophages	lean
scg_1_N61GTAGGTTGTTTACACG	1.17334	16.769	scg	2864	1668	SCG	scg_1	N61	3939	1668	1.11732	2.40922	20	16	16	Microglia	lean
scg_1_N61GTAGTACTCGAGTACT	-6.06383	-3.03733	scg	6162	2635	SCG	scg_1	N61	5732	2635	5.64752	1.75268	0	1	1	SC_NM	lean
scg_1_N61GTATTGGCAAATAGCA	-2.06161	12.6681	scg	2254	1233	SCG	scg_1	N61	4317	1283	4.65839	3.06122	8	6	6	SC_M	lean
scg_1_N61GTATTTCAGGGAGTGG	8.6891	-11.8048	scg	2682	1560	SCG	scg_1	N61	4034	1569	1.97614	2.42356	15	12	12	Pericytes	lean
scg_1_N61GTCACGGCAAGAGGCT	-5.90601	-3.67157	scg	6691	2607	SCG	scg_1	N61	5874	2607	10.0433	1.74862	0	1	1	SC_NM	lean
scg_1_N61GTCATCCAGGTCATTC	-3.19201	-1.2145	scg	5324	2407	SCG	scg_1	N61	5282	2407	3.3997	1.12697	1	0	0	SC_NM	lean
scg_1_N61GTCATCCTCACAATGC	-2.05246	12.4261	scg	2964	1567	SCG	scg_1	N61	4144	1567	2.63158	3.64372	8	6	6	SC_M	lean
scg_1_N61GTCCACTGTGATTAGA	9.51132	10.5412	scg	3290	1305	SCG	scg_1	N61	4334	1305	0.790274	7.23404	3	3	3	Macrophages	lean
scg_1_N61GTCCCATTCATGAGGG	-7.42591	4.14469	scg	8641	2895	SCG	scg_1	N61	6072	2824	18.5279	1.85164	6	2	2	SC_NM	lean
scg_1_N61GTCCCATTCTGGGTCG	-2.95234	-6.53009	scg	2227	972	SCG	scg_1	N61	4454	1021	19.982	4.98428	7	8	8	SC_NM	lean
scg_1_N61GTCCTCAAGTTACGGG	0.380888	9.7653	scg	2134	1152	SCG	scg_1	N61	4219	1208	6.13871	3.13964	19	6	6	SC_M	lean
scg_1_N61GTCGAATCAGAAGCTG	8.97535	-13.0884	scg	6109	2533	SCG	scg_1	N61	5731	2533	3.50303	3.3066	15	12	12	Pericytes	lean
scg_1_N61GTCGCGAGTGGGTATG	-4.56447	-1.8341	scg	8193	3046	SCG	scg_1	N61	6050	3011	8.99548	1.67216	1	0	0	SC_NM	lean
scg_1_N61GTCGTAACAGATTTCG	7.6755	-12.8985	scg	5426	2151	SCG	scg_1	N61	5348	2151	8.71729	3.63067	15	12	12	Pericytes	lean
scg_1_N61GTCGTAACAGGACATG	5.06021	12.0341	scg	1237	669	SCG	scg_1	N61	3645	1000	1.85934	7.19483	3	3	3	Macrophages	lean
scg_1_N61GTCGTAAGTCTGTCCT	7.95491	-13.0863	scg	6386	2385	SCG	scg_1	N61	5786	2385	10.8675	2.92828	15	12	12	Pericytes	lean
scg_1_N61GTCGTTCGTGTTACTG	4.23302	11.8292	scg	5796	2195	SCG	scg_1	N61	5539	2195	3.84748	3.46791	3	3	3	Macrophages	lean
scg_1_N61GTCTACCCACTTACAG	7.89832	9.51893	scg	5136	2164	SCG	scg_1	N61	5136	2164	1.24611	4.63396	3	3	3	Macrophages	lean
scg_1_N61GTCTACCGTACTAAGA	14.1118	-0.115957	scg	4134	1989	SCG	scg_1	N61	4522	1989	6.48283	4.71698	9	5	5	Endothelial cells	lean
scg_1_N61GTCTAGATCCCAGCGA	-2.83996	12.4098	scg	1661	1058	SCG	scg_1	N61	3807	1235	4.63576	3.01023	8	6	6	SC_M	lean
scg_1_N61GTCTCACTCTATTGTC	12.6604	-6.195	scg	1225	778	SCG	scg_1	N61	3434	1098	1.63265	2.44898	18	5	5	Endothelial cells	lean
scg_1_N61GTCTGTCCACGATTCA	-2.44393	1.48462	scg	5644	2185	SCG	scg_1	N61	5477	2185	4.80156	0.885897	4	4	4	SC_NM	lean
scg_1_N61GTCTTTAAGATAGGGA	11.3725	6.91212	scg	2418	1153	SCG	scg_1	N61	4506	1197	10.794	10.7113	13	11	11	DCs	lean
scg_1_N61GTGAGCCAGCAGGCAT	-2.20005	12.8518	scg	3999	1950	SCG	scg_1	N61	4474	1950	4.05101	2.82571	8	6	6	SC_M	lean
scg_1_N61GTGAGCCCACAGCGCT	4.4315	11.5035	scg	6873	2534	SCG	scg_1	N61	5974	2534	2.83719	5.01964	3	3	3	Macrophages	lean
scg_1_N61GTGAGCCCAGATAAAC	-0.236637	-1.70497	scg	11021	3561	SCG	scg_1	N61	6419	3067	22.9743	1.34289	2	0	0	SC_NM	lean
scg_1_N61GTGAGGACATACCGTA	-2.30233	11.7841	scg	1997	1222	SCG	scg_1	N61	4115	1321	4.00601	3.15473	8	6	6	SC_M	lean
scg_1_N61GTGAGGAGTCTTCGAA	-2.26735	13.2314	scg	7330	2837	SCG	scg_1	N61	6055	2837	5.40246	3.98363	8	6	6	SC_M	lean
scg_1_N61GTGAGTTCAACCAACT	11.1567	7.51072	scg	5922	2243	SCG	scg_1	N61	5598	2243	2.90442	5.63999	13	11	11	DCs	lean
scg_1_N61GTGAGTTGTTGCTCCT	8.96602	-12.7165	scg	4711	2028	SCG	scg_1	N61	4829	2028	7.79028	2.97177	15	12	12	Pericytes	lean
scg_1_N61GTGAGTTTCTAAGCCA	6.42484	9.80058	scg	5237	1921	SCG	scg_1	N61	5218	1921	1.83311	5.06015	3	3	3	Macrophages	lean
scg_1_N61GTGATGTGTGACTGTT	-2.09155	11.6489	scg	2004	1143	SCG	scg_1	N61	4099	1237	3.44311	3.79242	8	6	6	SC_M	lean
scg_1_N61GTGCACGAGTAAACGT	-3.86593	-3.44658	scg	7734	2836	SCG	scg_1	N61	6058	2827	14.4298	2.4179	9	5	5	Endothelial cells	lean
scg_1_N61GTGCAGCCAGTACTAC	7.45973	11.4878	scg	5023	1974	SCG	scg_1	N61	5053	1974	6.23134	3.5437	3	3	3	Macrophages	lean
scg_1_N61GTGCAGCTCTGGGATT	-7.19879	5.50986	scg	11089	3549	SCG	scg_1	N61	6503	3125	4.87871	1.64127	6	2	2	SC_NM	lean
scg_1_N61GTGCGTGCATCATCCC	-8.2034	-4.1983	scg	9094	3016	SCG	scg_1	N61	6179	2891	5.27821	1.57247	0	1	1	SC_NM	lean
scg_1_N61GTGCGTGGTAGATCGG	12.6632	7.29793	scg	2548	1111	SCG	scg_1	N61	4379	1146	0.196232	9.53689	13	11	11	DCs	lean
scg_1_N61GTGCGTGTCTGGCCAG	-8.13286	-3.97636	scg	7067	2716	SCG	scg_1	N61	5939	2716	6.74968	1.37258	0	1	1	SC_NM	lean
scg_1_N61GTGCTTCCACGACAAG	-5.09273	-3.21871	scg	8844	3112	SCG	scg_1	N61	6176	3042	4.97512	2.20488	0	1	1	SC_NM	lean
scg_1_N61GTGCTTCGTTACTCAG	10.9976	8.81799	scg	1243	749	SCG	scg_1	N61	3586	1111	20.5149	1.76991	13	11	11	DCs	lean
scg_1_N61GTGCTTCTCAGGCGAA	9.1841	-13.6883	scg	6196	2360	SCG	scg_1	N61	5730	2360	12.8631	3.69593	15	12	12	Pericytes	lean
scg_1_N61GTGGAAGAGGATAATC	14.9078	-1.41658	scg	13830	4250	SCG	scg_1	N61	6109	2634	3.35503	9.812	9	5	5	Endothelial cells	lean
scg_1_N61GTGGAGATCTGTGCGG	-7.07039	4.37384	scg	7162	2835	SCG	scg_1	N61	6014	2835	10.43	1.63362	6	2	2	SC_NM	lean
scg_1_N61GTGGCGTTCGAACCAT	3.80401	2.41858	scg	3287	1847	SCG	scg_1	N61	4191	1847	3.46821	0.973532	12	9	9	SC_NM	lean
scg_1_N61GTGGGAACATCAGCAT	4.92691	11.3627	scg	1292	779	SCG	scg_1	N61	3519	1139	6.50155	1.93498	3	3	3	Macrophages	lean
scg_1_N61GTGGGAAGTGGCTCTG	-1.43132	3.421	scg	6370	2500	SCG	scg_1	N61	5782	2500	7.45683	2.16641	4	4	4	SC_NM	lean
scg_1_N61GTGTAACGTAGGTACG	-8.33856	3.71732	scg	8896	2834	SCG	scg_1	N61	6088	2732	20.7284	1.77608	6	2	2	SC_NM	lean
scg_1_N61GTGTTAGCATCGTTCC	-1.65534	1.41901	scg	4041	2030	SCG	scg_1	N61	4495	2030	5.88963	1.68275	4	4	4	SC_NM	lean
scg_1_N61GTGTTCCAGGAATGTT	-3.06637	12.5507	scg	2275	1187	SCG	scg_1	N61	4355	1246	10.4176	2.76923	8	6	6	SC_M	lean
scg_1_N61GTTACCCCACATTGTG	13.9121	-0.127548	scg	3753	1836	SCG	scg_1	N61	4365	1836	3.67706	5.06262	9	5	5	Endothelial cells	lean
scg_1_N61GTTACCCGTGGAGGTT	8.21415	10.0136	scg	2984	1423	SCG	scg_1	N61	4185	1423	2.7815	5.32842	3	3	3	Macrophages	lean
scg_1_N61GTTACGAGTATACCTG	11.9285	-6.86214	scg	3780	1680	SCG	scg_1	N61	4439	1680	2.83069	8.80952	18	5	5	Endothelial cells	lean
scg_1_N61GTTACGATCATCACAG	-6.60888	-5.7577	scg	1264	735	SCG	scg_1	N61	3638	1018	5.85443	2.13608	0	1	1	SC_NM	lean
scg_1_N61GTTAGTGCAATGAACA	-6.09799	-3.66633	scg	6054	2499	SCG	scg_1	N61	5678	2499	3.99736	1.61876	0	1	1	SC_NM	lean
scg_1_N61GTTAGTGGTTATCCAG	15.1944	-3.96659	scg	4998	2177	SCG	scg_1	N61	5018	2177	4.18167	8.06323	9	5	5	Endothelial cells	lean
scg_1_N61GTTATGGGTATCGTTG	9.5427	-2.86992	scg	4036	2105	SCG	scg_1	N61	4439	2105	1.8335	2.7998	11	10	10	Endothelial cells	lean
scg_1_N61GTTCATTAGCAATAAC	12.6326	7.57525	scg	12267	3135	SCG	scg_1	N61	6345	2363	1.20649	8.87748	13	11	11	DCs	lean
scg_1_N61GTTCGCTCAGGCCTGT	3.80358	1.60712	scg	3137	1736	SCG	scg_1	N61	4110	1736	2.1358	0.892573	12	9	9	SC_NM	lean
scg_1_N61GTTCTATGTGAACGGT	-6.56523	-5.13842	scg	5893	2479	SCG	scg_1	N61	5611	2479	6.60105	1.52724	0	1	1	SC_NM	lean
scg_1_N61GTTGCGGAGGCTGGAT	-1.85075	3.14145	scg	7528	2577	SCG	scg_1	N61	5995	2577	17.8268	1.7136	4	4	4	SC_NM	lean
scg_1_N61GTTGCTCTCTCCGAGG	4.00237	11.4218	scg	1758	904	SCG	scg_1	N61	3942	1115	3.92491	1.25142	3	3	3	Macrophages	lean
scg_1_N61GTTGTCCCACTCACTC	8.0621	10.6344	scg	4821	1815	SCG	scg_1	N61	4934	1815	1.32753	5.7457	3	3	3	Macrophages	lean
scg_1_N61GTTGTCCTCCCAGGAC	0.543246	-13.3007	scg	69306	8334	SCG	scg_1	N61	8180	3169	3.0892	1.39959	21	17	17	Neurons	lean
scg_1_N61GTTGTGACAGCAGACA	14.2817	-5.19381	scg	1735	934	SCG	scg_1	N61	3932	1135	14.928	2.1902	9	5	5	Endothelial cells	lean
scg_1_N61GTTTGGATCCGAAGGA	6.26846	11.7784	scg	2679	1362	SCG	scg_1	N61	4134	1366	3.06084	3.1355	3	3	3	Macrophages	lean
scg_1_N61TAACACGAGGTGCCTC	3.45449	1.19643	scg	3916	2111	SCG	scg_1	N61	4368	2111	2.78345	0.689479	12	9	9	SC_NM	lean
scg_1_N61TAACCAGAGAGAAGGT	7.87249	-12.8768	scg	7977	2910	SCG	scg_1	N61	6209	2887	6.58142	3.44741	15	12	12	Pericytes	lean
scg_1_N61TAACCAGAGTCTAACC	1.18822	16.8386	scg	5250	2394	SCG	scg_1	N61	5240	2394	0.514286	2.62857	20	16	16	Microglia	lean
scg_1_N61TAACCAGCATCAGTCA	13.347	-5.65489	scg	10080	3898	SCG	scg_1	N61	6597	3681	3.71032	3.47222	18	5	5	Endothelial cells	lean
scg_1_N61TAACTTCGTGAACGGT	-0.401823	11.2034	scg	5240	2256	SCG	scg_1	N61	5222	2256	9.92366	2.42366	19	6	6	SC_M	lean
scg_1_N61TAACTTCGTGTCTAAC	-3.07848	13.0997	scg	5026	2170	SCG	scg_1	N61	5047	2170	7.79944	2.8452	8	6	6	SC_M	lean
scg_1_N61TAAGCGTAGTTCTCTT	10.9967	-2.99758	scg	9892	3417	SCG	scg_1	N61	6421	3209	9.03761	6.31824	22	5	5	Endothelial cells	lean
scg_1_N61TAAGTCGAGCGTGAAC	7.57712	10.8982	scg	1472	818	SCG	scg_1	N61	3703	1090	1.90217	3.39674	3	3	3	Macrophages	lean
scg_1_N61TAAGTCGCAGTCCCGA	-2.34149	13.2945	scg	5118	2100	SCG	scg_1	N61	5120	2100	5.50996	2.95037	8	6	6	SC_M	lean
scg_1_N61TAATCTCCAACACGAG	0.885823	-12.782	scg	29727	6646	SCG	scg_1	N61	7112	3237	7.64288	1.22784	21	17	17	Neurons	lean
scg_1_N61TAATCTCGTCTTACTT	-0.50769	-1.86252	scg	5498	2355	SCG	scg_1	N61	5403	2355	9.33067	2.14623	2	0	0	SC_NM	lean
scg_1_N61TACAACGCACTCAGAT	-1.18095	4.22216	scg	11283	3560	SCG	scg_1	N61	6437	3063	9.26172	1.85234	4	4	4	SC_NM	lean
scg_1_N61TACAGGTAGGTCATTC	11.7767	-6.34021	scg	4723	2315	SCG	scg_1	N61	4819	2315	1.8844	4.2346	18	5	5	Endothelial cells	lean
scg_1_N61TACAGGTAGTTCTACG	-0.693595	-2.89905	scg	7015	2762	SCG	scg_1	N61	5955	2762	15.8517	2.40912	2	0	0	SC_NM	lean
scg_1_N61TACCCACGTCCGAAGA	-5.10336	1.04524	scg	8926	3302	SCG	scg_1	N61	6228	3208	6.75555	1.84853	5	7	7	SC_NM	lean
scg_1_N61TACCCGTCAGGCGATA	8.32045	-8.69381	scg	3689	1771	SCG	scg_1	N61	4295	1771	0.948767	1.24695	17	14	14	Endothelial cells	lean
scg_1_N61TACCCGTTCATGAGGG	4.72365	11.179	scg	4523	1867	SCG	scg_1	N61	4748	1867	5.7484	2.69732	3	3	3	Macrophages	lean
scg_1_N61TACCCGTTCCGCACGA	0.151275	-12.7332	scg	1629	816	SCG	scg_1	N61	3778	1010	0	4.3585	21	17	17	Neurons	lean
scg_1_N61TACCGAACATCAGTCA	-2.96868	-0.949695	scg	11105	3622	SCG	scg_1	N61	6523	3199	7.77127	1.30572	1	0	0	SC_NM	lean
scg_1_N61TACCTCGCAGTAGATA	-2.80981	12.0382	scg	5109	2341	SCG	scg_1	N61	5111	2341	5.95028	2.60325	8	6	6	SC_M	lean
scg_1_N61TACCTGCAGGTATTGA	-7.5176	4.24147	scg	10142	3501	SCG	scg_1	N61	6458	3258	5.26523	1.44942	6	2	2	SC_NM	lean
scg_1_N61TACGCTCTCGCTTTAT	-0.845543	-4.50729	scg	1306	704	SCG	scg_1	N61	3758	1012	13.3997	3.98162	7	8	8	SC_NM	lean
scg_1_N61TACGCTCTCTGTGCGG	10.1248	-1.89221	scg	13232	4025	SCG	scg_1	N61	6264	2660	13.6487	2.39571	11	10	10	Endothelial cells	lean
scg_1_N61TACGGGCAGTCTCCTC	-5.11402	-3.51601	scg	6263	2572	SCG	scg_1	N61	5755	2572	5.07744	1.77231	0	1	1	SC_NM	lean
scg_1_N61TACGGGCCAGCGTTTA	-1.04943	4.37466	scg	2904	1487	SCG	scg_1	N61	4208	1487	10.7438	1.58402	4	4	4	SC_NM	lean
scg_1_N61TACGTCCAGGCGAACT	13.6067	-5.62284	scg	4123	2104	SCG	scg_1	N61	4486	2104	1.81906	4.09896	9	5	5	Endothelial cells	lean
scg_1_N61TACGTCCGTGCCCAGT	9.14047	-13.4876	scg	5763	2280	SCG	scg_1	N61	5540	2280	9.38747	3.3663	15	12	12	Pericytes	lean
scg_1_N61TACTGCCAGATACCAA	14.9061	-3.20872	scg	5118	2275	SCG	scg_1	N61	5118	2275	3.08714	8.01094	9	5	5	Endothelial cells	lean
scg_1_N61TACTGCCTCGCAGATT	2.20991	3.01837	scg	2337	1330	SCG	scg_1	N61	4370	1405	1.15533	0.813008	12	9	9	SC_NM	lean
scg_1_N61TACTTACCACGGCTAC	0.313033	-13.4503	scg	169104	10013	SCG	scg_1	N61	9128	3246	4.95316	2.33939	21	17	17	Neurons	lean
scg_1_N61TACTTACTCCGAACGC	0.346925	9.76043	scg	1110	752	SCG	scg_1	N61	3352	1105	1.89189	2.88288	19	6	6	SC_M	lean
scg_1_N61TACTTCAAGCTTAAGA	8.29904	2.66092	scg	4258	1896	SCG	scg_1	N61	4617	1896	2.04321	10.3335	16	13	13	Tregs	lean
scg_1_N61TACTTCATCGACATCA	8.42871	8.3144	scg	4844	1992	SCG	scg_1	N61	4896	1992	1.71346	0.536746	3	3	3	Macrophages	lean
scg_1_N61TACTTGTAGTCATCCA	8.31839	-3.90846	scg	8760	3473	SCG	scg_1	N61	6235	3393	8.49315	1.34703	11	10	10	Endothelial cells	lean
scg_1_N61TACTTGTGTAGAATAC	-5.02871	-4.10875	scg	6156	2627	SCG	scg_1	N61	5741	2627	5.91293	1.41326	0	1	1	SC_NM	lean
scg_1_N61TAGACCACAAACGGCA	-0.630483	11.4031	scg	2616	1357	SCG	scg_1	N61	4198	1368	5.92508	1.83486	19	6	6	SC_M	lean
scg_1_N61TAGACCATCTAGATCG	7.41544	10.9645	scg	2258	1192	SCG	scg_1	N61	4320	1283	5.84588	2.21435	3	3	3	Macrophages	lean
scg_1_N61TAGACTGAGCCTCAAT	1.14271	16.8633	scg	3677	1932	SCG	scg_1	N61	4280	1932	0.924667	1.33261	20	16	16	Microglia	lean
scg_1_N61TAGACTGCACCTTCGT	7.38392	10.2681	scg	1457	905	SCG	scg_1	N61	3627	1223	8.442	1.02951	3	3	3	Macrophages	lean
scg_1_N61TAGAGTCAGATTGCGG	8.42289	3.99156	scg	3295	1508	SCG	scg_1	N61	4321	1508	3.36874	13.2929	16	13	13	Tregs	lean
scg_1_N61TAGATCGAGTCAGAGC	4.11111	11.3832	scg	8872	3220	SCG	scg_1	N61	6217	3145	6.61632	3.26871	3	3	3	Macrophages	lean
scg_1_N61TAGCACACATCGAACT	-5.68472	-1.80568	scg	5803	2461	SCG	scg_1	N61	5575	2461	6.25539	1.87834	0	0	0	SC_NM	lean
scg_1_N61TAGGAGGAGAAGCTGC	-3.87065	-4.14856	scg	6944	2827	SCG	scg_1	N61	5962	2827	7.51728	2.30415	0	1	1	SC_NM	lean
scg_1_N61TAGGAGGGTCCTATAG	7.81671	8.80236	scg	8400	2596	SCG	scg_1	N61	6093	2531	1.09524	8.14286	3	3	3	Macrophages	lean
scg_1_N61TAGGAGGGTCGGCCTA	9.71511	-2.66547	scg	8610	3174	SCG	scg_1	N61	6178	3122	10.0116	2.63647	11	10	10	Endothelial cells	lean
scg_1_N61TAGGAGGGTCTCGCGA	6.55168	12.2952	scg	5440	2095	SCG	scg_1	N61	5341	2095	2.53676	5.68015	3	3	3	Macrophages	lean
scg_1_N61TAGGAGGTCGTGCATA	-5.54927	1.62382	scg	5591	2378	SCG	scg_1	N61	5451	2378	6.09909	1.69916	5	7	7	SC_NM	lean
scg_1_N61TAGGGTTAGACCAGAC	6.70887	9.28599	scg	1178	664	SCG	scg_1	N61	3443	1095	6.19694	0.424448	3	3	3	Macrophages	lean
scg_1_N61TAGGGTTAGACTTCGT	-1.88112	12.4075	scg	1367	854	SCG	scg_1	N61	3588	1112	3.95026	4.60863	8	6	6	SC_M	lean
scg_1_N61TAGGTACCAAGATGGC	1.45259	16.5896	scg	4692	2334	SCG	scg_1	N61	4784	2334	0.319693	2.53623	20	16	16	Microglia	lean
scg_1_N61TAGGTACGTGAATTGA	11.7806	-6.84634	scg	5792	2277	SCG	scg_1	N61	5542	2277	7.18232	7.0442	18	5	5	Endothelial cells	lean
scg_1_N61TAGGTACGTGGAGGTT	13.3404	8.89701	scg	6325	1947	SCG	scg_1	N61	5679	1947	0.916996	13.8498	13	11	11	DCs	lean
scg_1_N61TAGTGCACAGAGACTG	8.73844	2.66913	scg	3645	1743	SCG	scg_1	N61	4334	1743	2.63374	8.99863	16	13	13	Tregs	lean
scg_1_N61TAGTGCACATCAGCGC	-0.524267	4.20559	scg	7522	3160	SCG	scg_1	N61	6176	3160	6.08881	2.79181	4	4	4	SC_NM	lean
scg_1_N61TATACCTCAAGCACAG	9.11495	-4.52328	scg	6548	2767	SCG	scg_1	N61	5898	2767	4.04704	4.01649	11	10	10	Endothelial cells	lean
scg_1_N61TATCAGGAGGCGACAT	-7.08891	-4.57581	scg	6529	2560	SCG	scg_1	N61	5844	2560	5.68234	1.05682	0	1	1	SC_NM	lean
scg_1_N61TATCCTAAGCTCACTA	-1.8844	12.4515	scg	2781	1493	SCG	scg_1	N61	4136	1493	2.98454	4.45883	8	6	6	SC_M	lean
scg_1_N61TATCGCCAGGGTCAAC	-2.75271	12.5163	scg	2388	1308	SCG	scg_1	N61	4437	1355	5.86265	2.21943	8	6	6	SC_M	lean
scg_1_N61TATCGCCAGTGAATAC	1.54838	16.2648	scg	5390	2171	SCG	scg_1	N61	5328	2171	4.58256	4.00742	20	16	16	Microglia	lean
scg_1_N61TATCGCCGTGACAGGT	3.16333	2.04748	scg	4121	2024	SCG	scg_1	N61	4541	2024	9.73065	2.281	12	9	9	SC_NM	lean
scg_1_N61TATCTTGGTTTCACAG	-5.17349	-2.92199	scg	5032	2259	SCG	scg_1	N61	5051	2259	3.89507	0.715421	0	1	1	SC_NM	lean
scg_1_N61TATGTTCTCGGCTTGG	2.48668	3.15949	scg	2678	1526	SCG	scg_1	N61	4148	1527	3.92084	2.68857	12	9	9	SC_NM	lean
scg_1_N61TATTCCAAGTGCAGGT	8.31427	2.94771	scg	4563	1926	SCG	scg_1	N61	4776	1926	4.90905	10.5194	16	13	13	Tregs	lean
scg_1_N61TATTCCACAAGAAATC	-3.99959	-0.947569	scg	9835	3250	SCG	scg_1	N61	6355	3053	8.02237	1.45399	5	7	7	SC_NM	lean
scg_1_N61TATTGCTCATTAAAGG	-4.65812	-0.98706	scg	6857	2814	SCG	scg_1	N61	6001	2814	3.45632	1.31253	1	0	0	SC_NM	lean
scg_1_N61TATTGCTGTACATACC	-5.27064	-1.89784	scg	13203	4192	SCG	scg_1	N61	6214	2863	4.41566	1.35575	1	0	0	SC_NM	lean
scg_1_N61TATTGCTTCGGACCAC	0.230636	-13.3582	scg	111757	9354	SCG	scg_1	N61	8508	3043	4.43731	2.72466	21	17	17	Neurons	lean
scg_1_N61TATTGGGAGCTGACCC	11.3702	6.7328	scg	10101	2874	SCG	scg_1	N61	6340	2630	2.6433	8.71201	13	11	11	DCs	lean
scg_1_N61TATTGGGCACCACATA	-1.9478	-1.21001	scg	18033	4745	SCG	scg_1	N61	5834	2288	15.577	1.7468	1	0	0	SC_NM	lean
scg_1_N61TATTGGGCAGCCGTCA	8.72713	-4.17081	scg	6687	2615	SCG	scg_1	N61	5909	2615	10.154	2.90115	11	10	10	Endothelial cells	lean
scg_1_N61TATTGGGGTGTTGACT	14.3799	-0.458344	scg	1998	1050	SCG	scg_1	N61	4177	1141	9.25926	7.90791	9	5	5	Endothelial cells	lean
scg_1_N61TATTTCGGTATGCTTG	7.45465	8.82169	scg	3546	1735	SCG	scg_1	N61	4338	1735	3.6943	4.25832	3	3	3	Macrophages	lean
scg_1_N61TATTTCGGTCTGATAC	8.67389	-4.05413	scg	1113	651	SCG	scg_1	N61	3605	1012	12.5786	4.31267	11	10	10	Endothelial cells	lean
scg_1_N61TATTTCGTCGCTGACG	3.26839	0.920645	scg	6035	2797	SCG	scg_1	N61	5752	2797	2.41922	0.76222	12	9	9	SC_NM	lean
scg_1_N61TCAAGACTCCCTGGTT	11.3008	6.64695	scg	11676	3245	SCG	scg_1	N61	6432	2654	1.58445	8.89003	13	11	11	DCs	lean
scg_1_N61TCAAGCAAGTGACACG	11.5388	9.70033	scg	1441	822	SCG	scg_1	N61	3732	1137	14.9202	3.33102	13	11	11	DCs	lean
scg_1_N61TCAAGCACACGGGTAA	12.4918	7.39604	scg	10495	2764	SCG	scg_1	N61	6379	2477	1.18152	9.49023	13	11	11	DCs	lean
scg_1_N61TCAAGCAGTCTTGAGT	-7.10878	4.44972	scg	14604	4277	SCG	scg_1	N61	6001	2540	4.82744	1.62969	6	2	2	SC_NM	lean
scg_1_N61TCAAGTGCAATCCTTT	6.45857	11.2086	scg	1113	709	SCG	scg_1	N61	3362	1177	7.45732	0.718778	3	3	3	Macrophages	lean
scg_1_N61TCAATCTCAATGGCAG	14.7251	-0.82719	scg	12095	3875	SCG	scg_1	N61	6466	3102	3.75362	9.25176	9	5	5	Endothelial cells	lean
scg_1_N61TCAATCTGTTCCGCGA	8.98218	-13.4834	scg	4411	2062	SCG	scg_1	N61	4647	2062	5.73566	3.69531	15	12	12	Pericytes	lean
scg_1_N61TCAATTCGTAACAGGC	8.17556	-8.98854	scg	2235	1342	SCG	scg_1	N61	4229	1427	0.760626	1.78971	17	14	14	Endothelial cells	lean
scg_1_N61TCACAAGAGTCGAGGT	9.69484	10.208	scg	5738	1803	SCG	scg_1	N61	5454	1803	2.03904	10.1081	3	3	3	Macrophages	lean
scg_1_N61TCACAAGTCCATAAGC	-6.16811	0.981788	scg	8778	3116	SCG	scg_1	N61	6148	3016	8.74915	1.89109	10	2	2	SC_NM	lean
scg_1_N61TCACAAGTCCATTGGA	9.06397	10.3031	scg	7984	2463	SCG	scg_1	N61	6128	2439	1.1523	4.64679	3	3	3	Macrophages	lean
scg_1_N61TCACACCCATCCGGCA	-1.14207	3.82096	scg	4665	2194	SCG	scg_1	N61	4801	2194	3.08682	1.54341	4	4	4	SC_NM	lean
scg_1_N61TCACACCGTGCCCACA	-3.58529	-1.66742	scg	12160	3865	SCG	scg_1	N61	6420	3041	5.32895	1.91612	1	0	0	SC_NM	lean
scg_1_N61TCACGCTAGAAGGCTC	-1.07089	-2.58324	scg	7464	2882	SCG	scg_1	N61	6078	2882	4.82315	1.50054	2	0	0	SC_NM	lean
scg_1_N61TCACGCTGTTGGTGTT	2.17642	2.92102	scg	3227	1633	SCG	scg_1	N61	4237	1633	2.26216	0.743725	12	9	9	SC_NM	lean
scg_1_N61TCACGCTTCCACAGCG	3.78341	2.31122	scg	3247	1838	SCG	scg_1	N61	4192	1838	4.98922	1.69387	12	9	9	SC_NM	lean
scg_1_N61TCACGGGGTAGTCACT	13.0383	9.19276	scg	11763	3281	SCG	scg_1	N61	6441	2724	2.0743	9.79342	13	11	11	DCs	lean
scg_1_N61TCACTATGTATACCTG	-4.92271	-2.02454	scg	4212	2076	SCG	scg_1	N61	4545	2076	3.96486	0.925926	1	0	0	SC_NM	lean
scg_1_N61TCACTATGTTCACGAT	6.49545	12.1365	scg	6098	2137	SCG	scg_1	N61	5651	2137	2.44342	4.31289	3	3	3	Macrophages	lean
scg_1_N61TCAGCAATCCGTTGGG	-5.52863	4.82791	scg	3831	1996	SCG	scg_1	N61	4393	1996	4.90733	3.08014	6	9	9	SC_NM	lean
scg_1_N61TCAGCCTGTACAAGTA	-2.57319	12.9235	scg	3871	1846	SCG	scg_1	N61	4451	1846	4.49496	1.98915	8	6	6	SC_M	lean
scg_1_N61TCAGTGATCCTGGTCT	8.59644	11.2476	scg	3882	1613	SCG	scg_1	N61	4500	1613	2.83359	5.64142	3	3	3	Macrophages	lean
scg_1_N61TCAGTTTCACGCAGTC	-1.96385	11.7868	scg	2573	1219	SCG	scg_1	N61	4404	1245	19.1605	2.5651	8	6	6	SC_M	lean
scg_1_N61TCATATCAGATGGTAT	-2.01339	12.8397	scg	5355	2221	SCG	scg_1	N61	5307	2221	6.79739	3.2493	8	6	6	SC_M	lean
scg_1_N61TCATATCGTTGAGAGC	10.1668	-1.96083	scg	14049	3986	SCG	scg_1	N61	6224	2446	4.92562	4.285	11	10	10	Endothelial cells	lean
scg_1_N61TCATCATGTAGCGTCC	13.8789	-0.179813	scg	7269	2604	SCG	scg_1	N61	5995	2604	6.78223	9.13468	9	5	5	Endothelial cells	lean
scg_1_N61TCATCCGGTTTGGGTT	-5.90576	4.83612	scg	6682	2692	SCG	scg_1	N61	5894	2692	7.09368	1.94553	6	2	2	SC_NM	lean
scg_1_N61TCATCCGTCGACGAGA	-6.66349	5.48419	scg	1135	738	SCG	scg_1	N61	3397	1110	3.17181	2.02643	6	2	2	SC_NM	lean
scg_1_N61TCATGAGAGGGAGAAT	8.88064	-4.31825	scg	6506	2663	SCG	scg_1	N61	5881	2663	6.93206	3.10483	11	10	10	Endothelial cells	lean
scg_1_N61TCATGCCTCCGACATA	13.8119	-1.32492	scg	1880	736	SCG	scg_1	N61	4202	874	17.6064	14.9468	9	5	5	Endothelial cells	lean
scg_1_N61TCATGGATCATTACGG	-1.39793	12.2407	scg	1631	948	SCG	scg_1	N61	3820	1108	3.92397	4.65972	8	6	6	SC_M	lean
scg_1_N61TCATGTTTCCTTATGT	12.4475	7.70345	scg	9470	2907	SCG	scg_1	N61	6335	2765	3.15734	8.20486	13	11	11	DCs	lean
scg_1_N61TCATTACAGTTCATCG	8.90557	-13.0085	scg	9315	3201	SCG	scg_1	N61	6374	3077	9.16801	2.25443	15	12	12	Pericytes	lean
scg_1_N61TCATTACGTTTCCATT	1.82176	-1.70477	scg	992	707	SCG	scg_1	N61	3350	1116	1.91532	0.907258	14	0	0	SC_NM	lean
scg_1_N61TCATTGTGTCGCAGTC	-3.03714	10.8867	scg	1948	1007	SCG	scg_1	N61	4122	1136	13.193	1.64271	8	6	6	SC_M	lean
scg_1_N61TCCAGAATCAAACCCA	-3.04329	10.9962	scg	1548	846	SCG	scg_1	N61	3816	1078	8.39793	3.61757	8	6	6	SC_M	lean
scg_1_N61TCCATCGAGGTTGGAC	-3.23168	-2.81325	scg	5816	2583	SCG	scg_1	N61	5588	2583	6.61967	1.59904	1	0	0	SC_NM	lean
scg_1_N61TCCATGCGTGTGTACT	9.56673	9.09137	scg	5594	1925	SCG	scg_1	N61	5406	1925	1.68037	6.98963	3	3	3	Macrophages	lean
scg_1_N61TCCCAGTGTGACCTGC	9.09046	-4.5106	scg	7342	2885	SCG	scg_1	N61	6111	2885	10.0381	3.03732	11	10	10	Endothelial cells	lean
scg_1_N61TCCCAGTTCCACGTAA	0.386379	9.72211	scg	1905	1098	SCG	scg_1	N61	4023	1239	5.77428	2.09974	19	6	6	SC_M	lean
scg_1_N61TCCCAGTTCCTCTAAT	-4.43914	-2.21966	scg	8779	3472	SCG	scg_1	N61	6243	3391	3.41725	1.50359	1	0	0	SC_NM	lean
scg_1_N61TCCGGGAGTTCCACGG	-1.35165	3.57236	scg	3840	1852	SCG	scg_1	N61	4437	1852	10.6771	1.40625	4	4	4	SC_NM	lean
scg_1_N61TCCGTGTCACATTCGA	8.67994	11.0347	scg	4494	1583	SCG	scg_1	N61	4793	1583	3.42679	6.27503	3	3	3	Macrophages	lean
scg_1_N61TCCTAATAGACGGTCA	8.6402	2.10438	scg	2530	1482	SCG	scg_1	N61	4368	1517	4.11067	6.16601	16	13	13	Tregs	lean
scg_1_N61TCCTCCCCACTTCAGA	0.115568	-12.7255	scg	1877	936	SCG	scg_1	N61	3934	1081	0	4.95471	21	17	17	Neurons	lean
scg_1_N61TCCTTTCAGGTGCATG	7.5559	10.3229	scg	5082	2029	SCG	scg_1	N61	5092	2029	4.15191	4.13223	3	3	3	Macrophages	lean
scg_1_N61TCCTTTCGTCCCTGAG	-0.463751	-0.385611	scg	5030	2403	SCG	scg_1	N61	5046	2403	3.51889	0.874751	1	0	0	SC_NM	lean
scg_1_N61TCGAACAAGTTATGGA	0.869868	-12.7168	scg	23422	5811	SCG	scg_1	N61	6983	3032	4.94834	1.15703	21	17	17	Neurons	lean
scg_1_N61TCGAACACAACTGCTA	8.26874	11.3343	scg	3639	1485	SCG	scg_1	N61	4407	1485	1.0992	4.75405	3	3	3	Macrophages	lean
scg_1_N61TCGACGGAGCTCTTCC	-1.81155	-5.18231	scg	12178	3436	SCG	scg_1	N61	6138	2517	23.7888	1.68336	7	8	8	SC_NM	lean
scg_1_N61TCGACGGCACAGTATC	6.81377	11.2585	scg	3616	1380	SCG	scg_1	N61	4418	1380	1.02323	4.75664	3	3	3	Macrophages	lean
scg_1_N61TCGACGGTCCTCTAAT	-2.06207	-1.78395	scg	4334	1791	SCG	scg_1	N61	4680	1791	21.2506	0.969082	1	0	0	SC_NM	lean
scg_1_N61TCGATTTCAGACCCGT	-7.93515	-4.23136	scg	5858	2358	SCG	scg_1	N61	5580	2358	7.56231	1.84363	0	1	1	SC_NM	lean
scg_1_N61TCGATTTTCACACCGG	9.10327	-4.4879	scg	6700	2625	SCG	scg_1	N61	5908	2625	10.9403	3.44776	11	10	10	Endothelial cells	lean
scg_1_N61TCGCAGGCAACGATTC	14.7601	-5.34363	scg	9358	3573	SCG	scg_1	N61	6434	3456	2.87455	3.95384	9	5	5	Endothelial cells	lean
scg_1_N61TCGCAGGCAATCAGCT	-3.12538	13.2222	scg	6220	2540	SCG	scg_1	N61	5763	2540	4.72669	2.31511	8	6	6	SC_M	lean
scg_1_N61TCGCAGGCACGTTGGC	6.98674	-12.2966	scg	9146	3316	SCG	scg_1	N61	6369	3217	8.25497	2.91931	15	12	12	Pericytes	lean
scg_1_N61TCGCAGGCATCAGCTA	8.97732	-12.4584	scg	3602	1848	SCG	scg_1	N61	4285	1848	5.44142	2.5819	15	12	12	Pericytes	lean
scg_1_N61TCGGATAAGGATTTGA	9.17585	-13.2538	scg	7265	2472	SCG	scg_1	N61	6018	2472	12.044	3.66139	15	12	12	Pericytes	lean
scg_1_N61TCGGGACCACAGTCCG	5.67274	11.0259	scg	4534	1963	SCG	scg_1	N61	4745	1963	3.85973	3.7715	3	3	3	Macrophages	lean
scg_1_N61TCGGGCAAGGAGGCAG	-5.60398	0.193545	scg	4763	2011	SCG	scg_1	N61	4886	2011	18.2658	2.75037	10	2	2	SC_NM	lean
scg_1_N61TCGGGCAAGTTATGGA	15.2014	-5.05933	scg	2691	1456	SCG	scg_1	N61	4128	1458	2.19249	4.12486	9	5	5	Endothelial cells	lean
scg_1_N61TCGGGTGCATGTGGTT	3.78973	11.3003	scg	1184	763	SCG	scg_1	N61	3405	1174	4.47635	1.26689	3	3	3	Macrophages	lean
scg_1_N61TCGGTCTCACACCAGC	9.16486	-13.4053	scg	7674	2703	SCG	scg_1	N61	6117	2689	6.85431	3.362	15	12	12	Pericytes	lean
scg_1_N61TCGTCCAAGGTGCATG	0.564537	9.38344	scg	1705	1096	SCG	scg_1	N61	3843	1229	2.46334	3.40176	19	6	6	SC_M	lean
scg_1_N61TCGTCCAAGTCTTCGA	-3.58596	-1.49338	scg	6639	2693	SCG	scg_1	N61	5903	2693	12.4115	1.446	1	0	0	SC_NM	lean
scg_1_N61TCGTCCAAGTTGAAAC	-6.47933	-4.88217	scg	8103	2854	SCG	scg_1	N61	6054	2822	10.7244	2.72738	0	1	1	SC_NM	lean
scg_1_N61TCGTGGGAGATGGCAC	1.16127	16.587	scg	2654	1440	SCG	scg_1	N61	4047	1449	1.09269	2.1477	20	16	16	Microglia	lean
scg_1_N61TCGTGGGAGTCTAACC	3.36447	1.66225	scg	4224	2156	SCG	scg_1	N61	4539	2156	4.80587	1.27841	12	9	9	SC_NM	lean
scg_1_N61TCGTGGGTCCATTGCC	8.95997	-4.7449	scg	9722	3416	SCG	scg_1	N61	6464	3240	6.59329	4.03209	11	10	10	Endothelial cells	lean
scg_1_N61TCTAACTTCCCTATTA	14.3454	-0.374995	scg	3637	1711	SCG	scg_1	N61	4374	1711	7.67116	5.19659	9	5	5	Endothelial cells	lean
scg_1_N61TCTAACTTCTGGGATT	11.4508	6.7568	scg	13601	3449	SCG	scg_1	N61	6092	2131	1.21315	9.69046	13	11	11	DCs	lean
scg_1_N61TCTACATCAGAAACCG	3.94025	2.15518	scg	3234	1865	SCG	scg_1	N61	4182	1865	2.90662	1.23686	12	9	9	SC_NM	lean
scg_1_N61TCTACATTCGAGAAAT	6.30378	10.4872	scg	1169	696	SCG	scg_1	N61	3582	1086	13.6869	2.82293	3	3	3	Macrophages	lean
scg_1_N61TCTACCGTCAGACCCG	11.2279	9.04938	scg	2283	1421	SCG	scg_1	N61	4348	1507	1.53307	3.28515	13	11	11	DCs	lean
scg_1_N61TCTATACAGCTTGTTG	-2.16572	12.4774	scg	2925	1494	SCG	scg_1	N61	4175	1494	4.41026	3.86325	8	6	6	SC_M	lean
scg_1_N61TCTATCAAGGTTTGAA	11.4122	6.91644	scg	11209	3274	SCG	scg_1	N61	6474	2853	2.19467	7.56535	13	11	11	DCs	lean
scg_1_N61TCTATCACAATCCTAG	14.828	-4.72485	scg	2082	1074	SCG	scg_1	N61	4174	1157	7.44476	5.28338	9	5	5	Endothelial cells	lean
scg_1_N61TCTCAGCGTTGCAACT	-8.13931	2.77453	scg	9859	3165	SCG	scg_1	N61	6297	2930	11.0457	1.44031	6	2	2	SC_NM	lean
scg_1_N61TCTCCGAAGGATACAT	0.779986	-12.0636	scg	18152	4905	SCG	scg_1	N61	5826	2147	25.6501	0.721684	21	17	17	Neurons	lean
scg_1_N61TCTCTGGTCAGGACGA	-4.85538	2.19615	scg	6030	2615	SCG	scg_1	N61	5697	2615	4.46103	0.912106	5	7	7	SC_NM	lean
scg_1_N61TCTCTGGTCGTTGTAG	6.37962	9.63392	scg	2124	1114	SCG	scg_1	N61	4172	1237	5.83804	1.22411	3	3	3	Macrophages	lean
scg_1_N61TCTGTCGAGTCGCCCA	7.31395	-12.6311	scg	5782	2315	SCG	scg_1	N61	5557	2315	7.679	3.78762	15	12	12	Pericytes	lean
scg_1_N61TCTTCCTCACATAACC	0.685248	-13.169	scg	133874	9669	SCG	scg_1	N61	9019	3283	5.2893	1.53876	21	17	17	Neurons	lean
scg_1_N61TCTTCCTCAGCACACC	-1.77428	-1.65303	scg	12673	3876	SCG	scg_1	N61	6194	2740	10.7473	2.2252	2	0	0	SC_NM	lean
scg_1_N61TCTTGCGCATTGAGCT	15.0477	-3.973	scg	4473	2309	SCG	scg_1	N61	4639	2309	2.77219	4.09121	9	5	5	Endothelial cells	lean
scg_1_N61TCTTGCGGTACAGTTC	8.44414	10.1661	scg	1279	717	SCG	scg_1	N61	3611	1046	9.22596	5.70758	3	3	3	Macrophages	lean
scg_1_N61TGAACGTGTGACAGGT	0.386227	-13.3983	scg	123250	9633	SCG	scg_1	N61	8585	3010	7.72252	2.84706	21	17	17	Neurons	lean
scg_1_N61TGAACGTTCCATACAG	-2.97659	-1.32388	scg	5967	2410	SCG	scg_1	N61	5631	2410	13.5579	1.44126	1	0	0	SC_NM	lean
scg_1_N61TGAACGTTCTAAGGAA	11.3237	6.94316	scg	12816	3293	SCG	scg_1	N61	6231	2259	2.16136	8.90293	13	11	11	DCs	lean
scg_1_N61TGAATCGAGCATTGTC	5.9341	11.4024	scg	5106	2194	SCG	scg_1	N61	5112	2194	12.7889	3.01606	3	3	3	Macrophages	lean
scg_1_N61TGAATCGTCTGTTCAT	0.59376	-13.271	scg	69007	8278	SCG	scg_1	N61	8171	3111	3.61847	2.17659	21	17	17	Neurons	lean
scg_1_N61TGACAGTGTGCTGTCG	13.2317	-1.79657	scg	8704	3123	SCG	scg_1	N61	6172	3052	2.09099	7.22656	9	5	5	Endothelial cells	lean
scg_1_N61TGACTCCAGACCATAA	7.44254	11.3688	scg	3857	1546	SCG	scg_1	N61	4479	1546	2.07415	2.6964	3	3	3	Macrophages	lean
scg_1_N61TGACTCCGTACCTATG	-4.83031	-3.51619	scg	2016	1136	SCG	scg_1	N61	4212	1228	5.85317	1.5873	0	1	1	SC_NM	lean
scg_1_N61TGACTCCGTATGTGTC	10.7505	7.67873	scg	11854	3442	SCG	scg_1	N61	6486	2820	0.700186	8.42754	3	3	3	Macrophages	lean
scg_1_N61TGACTCCGTCTGTCAA	-3.40425	-1.37809	scg	12242	4164	SCG	scg_1	N61	6460	3249	4.93383	1.62555	1	0	0	SC_NM	lean
scg_1_N61TGAGACTGTTGCATCA	12.5188	7.65176	scg	13356	3485	SCG	scg_1	N61	6254	2302	0.898473	7.59209	13	11	11	DCs	lean
scg_1_N61TGAGACTTCACCTCAC	9.44628	7.47606	scg	2713	1009	SCG	scg_1	N61	4005	1024	0.552893	1.17951	3	3	3	Macrophages	lean
scg_1_N61TGAGCATAGTAATACG	11.7027	-7.06654	scg	3184	1646	SCG	scg_1	N61	4208	1646	4.36558	6.34422	18	5	5	Endothelial cells	lean
scg_1_N61TGAGCGCAGGTTGGTG	-4.10398	-0.810283	scg	7264	2859	SCG	scg_1	N61	6044	2859	8.25991	1.50055	1	0	0	SC_NM	lean
scg_1_N61TGAGCGCCAACGTATC	-7.4817	-4.39709	scg	9721	3251	SCG	scg_1	N61	6375	3085	6.98488	2.35572	0	1	1	SC_NM	lean
scg_1_N61TGAGCGCCATACAGCT	13.9859	-0.272181	scg	6055	2271	SCG	scg_1	N61	5639	2271	7.99339	9.2981	9	5	5	Endothelial cells	lean
scg_1_N61TGAGCGCCATCTAACG	3.42647	2.33904	scg	2027	1207	SCG	scg_1	N61	4125	1278	5.2294	3.05871	12	9	9	SC_NM	lean
scg_1_N61TGAGCGCGTGGTCCCA	14.0799	-2.1005	scg	5357	2126	SCG	scg_1	N61	5288	2126	4.79746	10.827	9	5	5	Endothelial cells	lean
scg_1_N61TGAGGAGTCCGTCAAA	-2.35303	12.6317	scg	4444	2031	SCG	scg_1	N61	4693	2031	6.50315	4.07291	8	6	6	SC_M	lean
scg_1_N61TGAGGGACAAGGGCAT	8.82515	-4.33505	scg	10426	3562	SCG	scg_1	N61	6528	3270	9.0351	4.60387	11	10	10	Endothelial cells	lean
scg_1_N61TGAGGTTCATGGGATG	6.26538	11.5246	scg	7175	2543	SCG	scg_1	N61	5986	2543	2.38328	5.44948	3	3	3	Macrophages	lean
scg_1_N61TGAGTCACACGAAGAC	8.14951	10.9397	scg	6454	2365	SCG	scg_1	N61	5820	2365	1.0691	6.05826	3	3	3	Macrophages	lean
scg_1_N61TGATCTTCAATGTGGG	9.01896	-13.2791	scg	5883	2465	SCG	scg_1	N61	5625	2465	8.1421	3.00867	15	12	12	Pericytes	lean
scg_1_N61TGATGCAAGCATTTGC	10.963	7.29805	scg	10808	2971	SCG	scg_1	N61	6414	2591	1.63768	8.30866	13	11	11	DCs	lean
scg_1_N61TGATGGTCAAAGCTAA	-3.21326	-1.25395	scg	12741	4062	SCG	scg_1	N61	6229	2905	7.36206	2.22118	1	0	0	SC_NM	lean
scg_1_N61TGCACGGGTATGAAGT	2.9515	-1.58839	scg	1460	843	SCG	scg_1	N61	3792	1104	17.4658	0.958904	14	15	15	SC_NM	lean
scg_1_N61TGCAGATCATTGAGCT	7.79772	9.53689	scg	4566	1484	SCG	scg_1	N61	4829	1484	1.48927	7.03022	3	3	3	Macrophages	lean
scg_1_N61TGCAGATGTCATCCCT	1.334	16.6766	scg	3828	1963	SCG	scg_1	N61	4335	1963	2.32497	2.71682	20	16	16	Microglia	lean
scg_1_N61TGCATCCCAGATCATC	6.74802	12.1796	scg	6682	2398	SCG	scg_1	N61	5861	2398	2.76863	5.68692	3	3	3	Macrophages	lean
scg_1_N61TGCGATAAGTAAACAC	8.66552	10.7606	scg	3121	1392	SCG	scg_1	N61	4234	1392	2.94777	4.42166	3	3	3	Macrophages	lean
scg_1_N61TGCGATATCAAATGCC	8.66377	2.10573	scg	2727	1459	SCG	scg_1	N61	4080	1461	2.53025	7.88412	16	13	13	Tregs	lean
scg_1_N61TGCTCCAAGCTAGATA	9.27348	-13.4772	scg	4409	1978	SCG	scg_1	N61	4681	1978	8.05171	5.03516	15	12	12	Pericytes	lean
scg_1_N61TGCTCCACAGCTGTAT	3.82433	1.95045	scg	5138	2512	SCG	scg_1	N61	5138	2512	2.56909	1.30401	12	9	9	SC_NM	lean
scg_1_N61TGCTCCAGTTCTATCT	3.7912	11.197	scg	3065	1595	SCG	scg_1	N61	4127	1595	3.78467	1.53344	3	3	3	Macrophages	lean
scg_1_N61TGCTGAAGTTGTGCCG	14.7723	-1.0863	scg	12830	3932	SCG	scg_1	N61	6317	2803	1.53546	9.92985	9	5	5	Endothelial cells	lean
scg_1_N61TGCTGAATCGAGAGAC	15.0599	-3.94032	scg	7622	3001	SCG	scg_1	N61	6169	3001	2.75518	8.65914	9	5	5	Endothelial cells	lean
scg_1_N61TGCTGAATCTGATGGT	14.3642	-0.824956	scg	4472	2040	SCG	scg_1	N61	4698	2040	3.15295	6.08229	9	5	5	Endothelial cells	lean
scg_1_N61TGCTTCGGTGGTTTGT	2.06881	-0.104633	scg	4507	2134	SCG	scg_1	N61	4694	2134	4.52629	1.17595	12	9	9	SC_NM	lean
scg_1_N61TGCTTCGTCCAAACCA	8.01972	10.5843	scg	1705	742	SCG	scg_1	N61	4012	942	16.4809	1.93548	3	3	3	Macrophages	lean
scg_1_N61TGCTTGCCATGAATCC	14.5048	-0.855254	scg	5646	2302	SCG	scg_1	N61	5463	2302	4.69359	9.52887	9	5	5	Endothelial cells	lean
scg_1_N61TGGAACTCAATGTCTG	-5.90219	-4.83515	scg	12564	4023	SCG	scg_1	N61	6296	2942	4.10697	1.58389	0	1	1	SC_NM	lean
scg_1_N61TGGATCATCATGTCAG	-2.04904	12.0615	scg	1544	996	SCG	scg_1	N61	3708	1193	5.50518	3.10881	8	6	6	SC_M	lean
scg_1_N61TGGCGTGAGAACTTCC	7.6233	-12.8737	scg	10101	3312	SCG	scg_1	N61	6556	3089	10.0485	3.0987	15	12	12	Pericytes	lean
scg_1_N61TGGGAAGCACTACGGC	6.02251	11.4674	scg	1628	946	SCG	scg_1	N61	3818	1196	6.51106	1.28993	3	3	3	Macrophages	lean
scg_1_N61TGGGAGATCGCAGAGA	-4.15917	-5.60206	scg	1465	790	SCG	scg_1	N61	3912	1024	17.4061	3.68601	0	1	1	SC_NM	lean
scg_1_N61TGGGATTAGTGCTCAT	0.188266	-12.6542	scg	1344	680	SCG	scg_1	N61	3645	959	1.26488	4.6131	21	17	17	Neurons	lean
scg_1_N61TGGGATTCAGCAATTC	-4.46487	-1.60558	scg	7484	2946	SCG	scg_1	N61	6110	2946	5.55852	2.11117	1	0	0	SC_NM	lean
scg_1_N61TGGGATTGTAGTCCTA	-4.53832	-4.21091	scg	1875	1067	SCG	scg_1	N61	4053	1177	7.57333	1.12	0	1	1	SC_NM	lean
scg_1_N61TGGGATTTCTAGCAAC	7.10818	11.6463	scg	4578	2094	SCG	scg_1	N61	4757	2094	2.75229	5.24246	3	3	3	Macrophages	lean
scg_1_N61TGGGTTAAGATTAGTG	-5.60754	-1.61559	scg	5871	2419	SCG	scg_1	N61	5593	2419	8.97632	1.77142	0	0	0	SC_NM	lean
scg_1_N61TGGGTTAAGTGGCCTC	14.102	-0.819051	scg	4333	1664	SCG	scg_1	N61	4699	1664	6.80822	11.9778	9	5	5	Endothelial cells	lean
scg_1_N61TGGGTTAGTAGGTAGC	-6.91646	2.95715	scg	12290	3841	SCG	scg_1	N61	6364	2960	4.26363	2.1725	6	2	2	SC_NM	lean
scg_1_N61TGGTACACACACTGGC	13.7718	-1.22423	scg	5551	1664	SCG	scg_1	N61	5345	1664	10.3405	19.7622	9	5	5	Endothelial cells	lean
scg_1_N61TGGTAGTTCCTCTCGA	6.66231	10.3228	scg	2843	1495	SCG	scg_1	N61	4070	1496	0.77383	4.50229	3	3	3	Macrophages	lean
scg_1_N61TGGTTAGGTGCCGTAC	-3.35611	-3.76154	scg	6447	2724	SCG	scg_1	N61	5835	2724	6.63875	2.63689	5	7	7	SC_NM	lean
scg_1_N61TGGTTAGGTTCCCACT	-2.0665	1.74747	scg	4540	2164	SCG	scg_1	N61	4721	2164	0.92511	0.991189	4	4	4	SC_NM	lean
scg_1_N61TGTAAGCAGGCCACCT	-1.24986	12.7912	scg	2006	1014	SCG	scg_1	N61	4196	1094	9.37188	7.02891	8	6	6	SC_M	lean
scg_1_N61TGTCAGAAGAGGGTCT	-5.50102	-1.47855	scg	6580	2677	SCG	scg_1	N61	5883	2677	6.15502	1.51976	1	0	0	SC_NM	lean
scg_1_N61TGTCAGAGTGGATTTC	14.0691	-1.84823	scg	6303	2596	SCG	scg_1	N61	5793	2596	4.95002	8.25004	9	5	5	Endothelial cells	lean
scg_1_N61TGTCCACAGGTATCTC	8.34502	-3.82673	scg	2778	1572	SCG	scg_1	N61	4017	1574	3.67171	1.61987	11	10	10	Endothelial cells	lean
scg_1_N61TGTCCTGTCTGGTTGA	7.29937	11.494	scg	7082	2436	SCG	scg_1	N61	5930	2436	2.76758	5.45044	3	3	3	Macrophages	lean
scg_1_N61TGTGATGTCTTCCCAG	-5.12302	-3.88242	scg	8945	3232	SCG	scg_1	N61	6195	3143	5.64561	2.92901	0	1	1	SC_NM	lean
scg_1_N61TGTGCGGCAAGACGGT	9.20377	-13.0468	scg	5544	1964	SCG	scg_1	N61	5399	1964	19.4805	2.0202	15	12	12	Pericytes	lean
scg_1_N61TGTGCGGCACAGACGA	-1.6935	12.1862	scg	2105	1251	SCG	scg_1	N61	4189	1307	5.36817	3.94299	8	6	6	SC_M	lean
scg_1_N61TGTGCGGCACCGGTCA	9.44858	10.9409	scg	3021	1125	SCG	scg_1	N61	4269	1125	2.0192	8.83813	3	3	3	Macrophages	lean
scg_1_N61TGTGCGGTCGGAGATG	-5.69223	3.02527	scg	8055	2758	SCG	scg_1	N61	6036	2734	6.81564	1.83737	5	2	2	SC_NM	lean
scg_1_N61TGTGTGAAGCGTTCAT	-3.05542	13.3067	scg	4501	1995	SCG	scg_1	N61	4721	1995	5.64319	3.15485	8	6	6	SC_M	lean
scg_1_N61TGTTACTTCCGGTTCT	-4.78955	0.110104	scg	5663	2340	SCG	scg_1	N61	5483	2340	14.4093	1.07717	5	7	7	SC_NM	lean
scg_1_N61TGTTCCGCATCGCCTT	-3.56339	-1.49901	scg	8765	3204	SCG	scg_1	N61	6190	3128	7.66686	1.96235	4	4	4	SC_NM	lean
scg_1_N61TGTTCCGGTCGAAGCA	-4.35332	-4.99717	scg	3328	1570	SCG	scg_1	N61	4358	1570	11.5084	1.71274	0	1	1	SC_NM	lean
scg_1_N61TGTTCCGTCAAGAATG	-1.20793	12.4216	scg	1300	771	SCG	scg_1	N61	3614	1047	6.69231	7.07692	8	6	6	SC_M	lean
scg_1_N61TGTTGGACAGTGTGGA	3.62592	1.6029	scg	1374	938	SCG	scg_1	N61	3559	1220	4.80349	1.52838	12	9	9	SC_NM	lean
scg_1_N61TGTTGGAGTAGCTGCC	13.2839	8.889	scg	8447	2429	SCG	scg_1	N61	6021	2370	1.98887	13.1052	13	11	11	DCs	lean
scg_1_N61TGTTTGTAGAAGTGTT	-1.59106	12.5493	scg	1497	864	SCG	scg_1	N61	3724	1065	4.47562	5.61122	8	6	6	SC_M	lean
scg_1_N61TTAATCCTCAAACGTC	-2.32757	12.0904	scg	2347	1368	SCG	scg_1	N61	4406	1414	4.43119	3.19557	8	6	6	SC_M	lean
scg_1_N61TTACCATGTTGCAACT	12.631	7.30774	scg	13910	3724	SCG	scg_1	N61	6215	2388	0.690151	7.81452	13	11	11	DCs	lean
scg_1_N61TTACCATTCGTCCTCA	-5.28853	1.33566	scg	8152	3038	SCG	scg_1	N61	6098	3015	5.64279	2.06084	5	7	7	SC_NM	lean
scg_1_N61TTACCGCAGACCATTC	11.1448	6.93594	scg	8462	2767	SCG	scg_1	N61	6093	2714	1.78445	6.52328	13	11	11	DCs	lean
scg_1_N61TTACCGCCATTACTCT	9.56303	9.87607	scg	8468	2598	SCG	scg_1	N61	6075	2540	2.29098	8.44355	3	3	3	Macrophages	lean
scg_1_N61TTACCGCTCTCCCAAC	15.2743	-4.65661	scg	12194	3956	SCG	scg_1	N61	6591	3218	2.55043	5.50271	9	5	5	Endothelial cells	lean
scg_1_N61TTAGGCACAACTTGCA	8.41474	-8.67894	scg	6197	2681	SCG	scg_1	N61	5808	2681	4.11489	2.22688	17	14	14	Endothelial cells	lean
scg_1_N61TTAGTCTCATCCTTGC	2.9249	2.99885	scg	3850	2112	SCG	scg_1	N61	4328	2112	1.11688	0.831169	12	9	9	SC_NM	lean
scg_1_N61TTAGTCTGTTCGTTCC	-2.47237	-3.40384	scg	11196	3636	SCG	scg_1	N61	6452	3164	6.0468	2.24187	1	0	0	SC_NM	lean
scg_1_N61TTATTGCAGTTGGAGC	8.99594	9.30142	scg	9214	3051	SCG	scg_1	N61	6309	2925	2.1489	6.69633	3	3	3	Macrophages	lean
scg_1_N61TTCACCGAGCAGAAAG	13.1514	-1.65491	scg	12577	3664	SCG	scg_1	N61	6372	2690	3.9278	8.69047	9	5	5	Endothelial cells	lean
scg_1_N61TTCACGCAGGGCCAAT	4.03403	2.14338	scg	3728	1979	SCG	scg_1	N61	4318	1979	3.353	1.12661	12	9	9	SC_NM	lean
scg_1_N61TTCAGGAAGTTCTCTT	9.43781	7.60764	scg	1851	754	SCG	scg_1	N61	3832	945	2.53917	0.810373	3	3	3	Macrophages	lean
scg_1_N61TTCATTGAGACGCATG	-6.0706	-5.95185	scg	4446	1962	SCG	scg_1	N61	4699	1962	11.9208	2.38417	0	1	1	SC_NM	lean
scg_1_N61TTCCACGAGCTATCCA	-0.772982	11.5888	scg	5802	2481	SCG	scg_1	N61	5578	2481	4.58463	3.39538	19	6	6	SC_M	lean
scg_1_N61TTCCACGCATGTGTCA	11.1156	7.99281	scg	8544	2938	SCG	scg_1	N61	6109	2890	1.1236	5.19663	13	11	11	DCs	lean
scg_1_N61TTCCACGCATTCACCC	3.90696	1.9255	scg	4352	2153	SCG	scg_1	N61	4594	2153	2.84926	0.89614	12	9	9	SC_NM	lean
scg_1_N61TTCCGTGCAAGTGTCT	-4.13449	-1.23681	scg	6011	2440	SCG	scg_1	N61	5653	2440	6.38829	1.5638	1	0	0	SC_NM	lean
scg_1_N61TTCCGTGGTGATGAAT	3.48871	1.09254	scg	2426	1334	SCG	scg_1	N61	4449	1416	4.61665	0.865622	12	9	9	SC_NM	lean
scg_1_N61TTCCTAATCCTAACAG	-0.986919	-4.58617	scg	12069	3555	SCG	scg_1	N61	6245	2733	20.3248	1.18485	7	8	8	SC_NM	lean
scg_1_N61TTCCTCTTCACTACGA	-2.8308	11.9941	scg	1870	1100	SCG	scg_1	N61	3986	1230	6.8984	1.76471	8	6	6	SC_M	lean
scg_1_N61TTCCTTCAGATGGCAC	8.84226	-12.7385	scg	4071	1873	SCG	scg_1	N61	4485	1873	6.48489	2.21076	15	12	12	Pericytes	lean
scg_1_N61TTCGATTCAAATGAAC	-0.828793	11.5746	scg	3018	1574	SCG	scg_1	N61	4166	1574	6.92512	2.45195	19	6	6	SC_M	lean
scg_1_N61TTCGATTGTACTCGAT	2.27602	0.0893852	scg	3881	2157	SCG	scg_1	N61	4359	2157	0.798763	1.18526	12	9	9	SC_NM	lean
scg_1_N61TTCGCTGAGACTACCT	-1.3872	-2.46332	scg	5338	2382	SCG	scg_1	N61	5294	2382	7.26864	1.27389	10	2	2	SC_NM	lean
scg_1_N61TTCGGTCCAGGAGACT	2.63849	2.77572	scg	4717	2171	SCG	scg_1	N61	4825	2171	4.34598	1.35679	12	9	9	SC_NM	lean
scg_1_N61TTCTAGTTCATAGACC	-6.72567	5.09511	scg	1995	1058	SCG	scg_1	N61	4144	1127	8.82206	6.21554	6	2	2	SC_NM	lean
scg_1_N61TTCTCTCCACCGGTCA	11.5566	9.77054	scg	7646	3111	SCG	scg_1	N61	6285	3103	4.17212	1.50405	13	11	11	DCs	lean
scg_1_N61TTCTCTCTCTTCCTAA	8.9433	-13.1206	scg	6164	2589	SCG	scg_1	N61	5768	2589	6.89487	3.94225	15	12	12	Pericytes	lean
scg_1_N61TTCTTCCCACTGTCCT	7.86225	9.2777	scg	4787	1840	SCG	scg_1	N61	4914	1840	2.13077	4.90913	3	3	3	Macrophages	lean
scg_1_N61TTGAGTGGTAGCTTTG	7.62579	8.9132	scg	5524	1779	SCG	scg_1	N61	5366	1779	2.91455	6.20927	3	3	3	Macrophages	lean
scg_1_N61TTGAGTGGTGTAGGAC	9.54725	-2.81173	scg	4525	2185	SCG	scg_1	N61	4708	2185	6.80663	3.44751	11	10	10	Endothelial cells	lean
scg_1_N61TTGATGGCAAAGCGTG	-2.17612	12.36	scg	998	652	SCG	scg_1	N61	3347	1052	3.20641	4.10822	8	6	6	SC_M	lean
scg_1_N61TTGATGGCATTGACCA	-3.13962	-4.68307	scg	9238	2867	SCG	scg_1	N61	6147	2744	15.8909	2.2191	2	0	0	SC_NM	lean
scg_1_N61TTGATGGTCGAGAATA	3.52686	1.83915	scg	4943	2320	SCG	scg_1	N61	4981	2320	3.56059	1.63868	12	9	9	SC_NM	lean
scg_1_N61TTGCATTCACCTGCAG	-1.85591	3.10603	scg	8407	3160	SCG	scg_1	N61	6117	3111	3.34245	1.80802	4	4	4	SC_NM	lean
scg_1_N61TTGCATTGTACTCGTA	8.28991	-11.8036	scg	8067	3163	SCG	scg_1	N61	6248	3136	6.40883	3.65687	15	12	12	Pericytes	lean
scg_1_N61TTGCATTGTCACAGTT	-5.0498	-1.09801	scg	11484	3678	SCG	scg_1	N61	6531	3120	6.55695	0.905608	1	0	0	SC_NM	lean
scg_1_N61TTGCATTTCTGGGCGT	-6.5754	-3.31938	scg	6459	2650	SCG	scg_1	N61	5871	2650	3.99443	1.33148	0	1	1	SC_NM	lean
scg_1_N61TTGCGTCAGCGAACTG	7.02515	-12.3506	scg	8134	2831	SCG	scg_1	N61	6166	2805	7.27809	2.96287	15	12	12	Pericytes	lean
scg_1_N61TTGCGTCTCAAAGGAT	14.3809	-1.1115	scg	10439	3540	SCG	scg_1	N61	6517	3236	4.76099	8.75563	9	5	5	Endothelial cells	lean
scg_1_N61TTGCTGCTCCACTAGA	2.4068	2.71448	scg	5229	2456	SCG	scg_1	N61	5219	2456	2.67738	0.97533	12	9	9	SC_NM	lean
scg_1_N61TTGCTGCTCGGTAAGG	-2.7564	-2.8377	scg	6371	2615	SCG	scg_1	N61	5804	2615	9.96704	1.36556	10	2	2	SC_NM	lean
scg_1_N61TTGGATGTCTGTCGCT	0.491937	-13.3639	scg	56701	7870	SCG	scg_1	N61	8022	3176	3.32093	2.10931	21	17	17	Neurons	lean
scg_1_N61TTGGGATAGCCTGTGC	14.6983	-0.964634	scg	7689	2985	SCG	scg_1	N61	6156	2979	3.42047	9.45507	9	5	5	Endothelial cells	lean
scg_1_N61TTGGGATCAACTGCTA	8.41116	-13.1862	scg	2343	1359	SCG	scg_1	N61	4396	1413	8.70679	2.13402	15	12	12	Pericytes	lean
scg_1_N61TTGGGCGCAGGTCTCG	7.81711	-3.41038	scg	2096	1104	SCG	scg_1	N61	4220	1237	13.645	0.811069	11	10	10	Endothelial cells	lean
scg_1_N61TTGGGCGGTCAGATTC	-3.01111	-6.51587	scg	1585	687	SCG	scg_1	N61	4112	898	26.183	3.21767	7	8	8	SC_NM	lean
scg_1_N61TTGGGCGTCGACGAGA	12.3406	9.03336	scg	10082	2512	SCG	scg_1	N61	6277	2295	1.09105	9.71037	13	11	11	DCs	lean
scg_1_N61TTGGGTAAGATTGTGA	11.2428	6.83301	scg	8666	2317	SCG	scg_1	N61	6057	2254	1.47704	9.72767	13	11	11	DCs	lean
scg_1_N61TTGGGTACAAAGCTCT	-0.519759	11.2599	scg	1864	1050	SCG	scg_1	N61	4044	1141	9.38841	3.54077	19	6	6	SC_M	lean
scg_1_N61TTGGGTACATATGAAG	11.3491	7.31662	scg	9749	3378	SCG	scg_1	N61	6443	3215	2.72848	5.71341	13	11	11	DCs	lean
scg_1_N61TTGGGTACATGTGTCA	5.29817	11.5204	scg	1683	935	SCG	scg_1	N61	3928	1162	10.1604	1.48544	3	3	3	Macrophages	lean
scg_1_N61TTGGTTTCACAGGATG	3.94268	2.34834	scg	1415	941	SCG	scg_1	N61	3580	1214	6.00707	1.20141	12	9	9	SC_NM	lean
scg_1_N61TTGTGGAGTAGACGTG	13.8916	-0.863404	scg	1310	808	SCG	scg_1	N61	3611	1089	3.74046	10.916	9	5	5	Endothelial cells	lean
scg_1_N61TTGTGGATCAAGGTGG	-7.06866	-4.49315	scg	7523	2796	SCG	scg_1	N61	6046	2796	5.29044	2.27303	0	1	1	SC_NM	lean
scg_1_N61TTGTTCACATACTGAC	3.57589	1.30885	scg	3116	1624	SCG	scg_1	N61	4129	1624	0.609756	0.449294	12	9	9	SC_NM	lean
scg_1_N61TTGTTTGGTAGGACCA	-2.08179	12.4129	scg	1811	1084	SCG	scg_1	N61	3952	1210	1.15958	3.86527	8	6	6	SC_M	lean
scg_1_N61TTGTTTGGTGTCCAAT	-6.75312	-3.42145	scg	7377	2895	SCG	scg_1	N61	6092	2895	2.53491	0.854006	0	1	1	SC_NM	lean
scg_1_N61TTTACCACACAGTGTT	8.08954	-9.07872	scg	3370	1517	SCG	scg_1	N61	4320	1517	3.91691	1.98813	17	14	14	Endothelial cells	lean
scg_1_N61TTTACGTAGGTCTACT	10.0857	8.65214	scg	4198	1831	SCG	scg_1	N61	4570	1831	1.50071	6.66984	3	3	3	Macrophages	lean
scg_1_N61TTTACTGAGGTTGGAC	-6.27929	4.41253	scg	8529	3168	SCG	scg_1	N61	6108	3110	4.24434	1.59456	6	2	2	SC_NM	lean
scg_1_N61TTTAGTCCATCTATCT	8.45466	9.88322	scg	4423	1878	SCG	scg_1	N61	4693	1878	2.87135	4.7253	3	3	3	Macrophages	lean
scg_1_N61TTTATGCAGGGCGAGA	5.53327	11.5177	scg	3638	1817	SCG	scg_1	N61	4314	1817	3.68334	2.6663	3	3	3	Macrophages	lean
scg_1_N61TTTATGCGTCCACATA	8.84891	11.2189	scg	4893	1738	SCG	scg_1	N61	4986	1738	2.00286	6.09033	3	3	3	Macrophages	lean
scg_1_N61TTTCACACAAGTGCTT	13.0555	9.22965	scg	17640	4246	SCG	scg_1	N61	6110	2193	1.70635	10.1077	13	11	11	DCs	lean
scg_1_N61TTTCACAGTTCTAAGC	0.405109	-13.3902	scg	81728	8392	SCG	scg_1	N61	8430	2995	4.98605	2.34803	21	17	17	Neurons	lean
scg_1_N61TTTCAGTCATTGGATC	14.6464	-2.07278	scg	6536	2540	SCG	scg_1	N61	5838	2540	4.58996	10.8935	9	5	5	Endothelial cells	lean
scg_1_N61TTTCAGTGTGATCGTT	-1.00015	11.6712	scg	3214	1580	SCG	scg_1	N61	4242	1580	7.49844	1.64904	19	6	6	SC_M	lean
scg_1_N61TTTCATGAGTCAGGGT	0.0369812	10.3749	scg	2290	1304	SCG	scg_1	N61	4357	1357	5.24017	1.9214	19	6	6	SC_M	lean
scg_1_N61TTTCCTCAGTTTGGCT	-7.43876	5.5113	scg	9449	3366	SCG	scg_1	N61	6324	3204	6.94253	1.21706	6	2	2	SC_NM	lean
scg_1_N61TTTCCTCCAGCACGAA	-6.09474	-6.21034	scg	3824	1733	SCG	scg_1	N61	4474	1733	5.96234	2.24895	0	1	1	SC_NM	lean
scg_1_N61TTTCGATGTATTTCCT	-5.34936	0.760597	scg	3062	1588	SCG	scg_1	N61	4199	1588	9.86283	1.50229	5	7	7	SC_NM	lean
scg_1_N61TTTCGATTCAATGTCG	9.56684	-2.74772	scg	3999	1964	SCG	scg_1	N61	4435	1964	7.15179	1.32533	11	10	10	Endothelial cells	lean
scg_1_N61TTTGATCGTTACGCCG	-2.35216	-2.37173	scg	7520	2775	SCG	scg_1	N61	6080	2775	8.94947	1.01064	2	0	0	SC_NM	lean
scg_1_N61TTTGGAGCAGCAGTAG	-4.53184	-4.68556	scg	14716	4103	SCG	scg_1	N61	5786	2300	17.4232	1.96385	0	1	1	SC_NM	lean
scg_1_N61TTTGTTGCACGTGTGC	-2.86542	12.8679	scg	2097	1206	SCG	scg_1	N61	4198	1270	6.05627	1.62136	8	6	6	SC_M	lean
scg_1_N61TTTGTTGGTTCGAGCC	8.23708	-4.59345	scg	2172	1177	SCG	scg_1	N61	4263	1265	7.32044	1.65746	11	10	10	Endothelial cells	lean
scg_2_N61AAACCCATCTCAACCC	-3.0185	11.9817	scg	2645	1310	SCG	scg_2	N61	4079	1321	12.2117	1.73913	8	6	6	SC_M	lean
scg_2_N61AAACGAATCCGAGTGC	8.44155	-7.81847	scg	4914	1990	SCG	scg_2	N61	4891	1990	3.23565	7.42776	17	14	14	Endothelial cells	lean
scg_2_N61AAACGCTTCCCTTGGT	-7.99884	4.0628	scg	17115	4726	SCG	scg_2	N61	5120	2189	7.19836	0.899796	6	2	2	SC_NM	lean
scg_2_N61AAAGAACCAACAGTGG	3.02332	-1.27523	scg	2944	1542	SCG	scg_2	N61	4067	1542	7.67663	0.747283	14	15	15	SC_NM	lean
scg_2_N61AAAGGATAGCTAGTTC	-1.31365	-1.96585	scg	3731	1935	SCG	scg_2	N61	4203	1935	1.55454	1.23291	2	0	0	SC_NM	lean
scg_2_N61AAAGGTAAGTCTTCCC	7.8053	11.5049	scg	5721	2101	SCG	scg_2	N61	5250	2101	2.08006	5.2788	3	3	3	Macrophages	lean
scg_2_N61AAAGGTAAGTTGGCTT	3.58962	2.67114	scg	3077	1761	SCG	scg_2	N61	4003	1761	2.66493	1.13747	12	9	9	SC_NM	lean
scg_2_N61AAAGGTAGTTCTCTCG	10.1604	8.23428	scg	1626	817	SCG	scg_2	N61	3868	967	8.48708	4.73555	3	3	3	Macrophages	lean
scg_2_N61AAAGGTATCTGGGCGT	1.4457	16.7372	scg	3853	2245	SCG	scg_2	N61	4150	2245	0.648845	1.09006	20	16	16	Microglia	lean
scg_2_N61AAAGTCCTCTCCGAAA	3.79896	11.0217	scg	1434	860	SCG	scg_2	N61	3673	1158	14.7838	0.27894	3	3	3	Macrophages	lean
scg_2_N61AAAGTGATCAAGTCGT	-7.24826	-5.91368	scg	14405	4298	SCG	scg_2	N61	4632	1940	5.97709	1.73551	0	1	1	SC_NM	lean
scg_2_N61AAATGGAAGCATTGAA	7.60122	10.9218	scg	1911	1242	SCG	scg_2	N61	4051	1321	2.40712	2.40712	3	3	3	Macrophages	lean
scg_2_N61AAATGGATCCAGTACA	1.22466	16.6582	scg	3334	1812	SCG	scg_2	N61	4032	1812	0.479904	2.72945	20	16	16	Microglia	lean
scg_2_N61AACAAAGTCGAACCTA	-7.93506	2.66202	scg	11289	3550	SCG	scg_2	N61	5574	2738	6.66135	1.40845	6	2	2	SC_NM	lean
scg_2_N61AACAAGACATATCTCT	8.45701	-4.35847	scg	6522	2752	SCG	scg_2	N61	5578	2752	5.64244	3.35787	11	10	10	Endothelial cells	lean
scg_2_N61AACACACGTGAACGGT	5.63182	12.0522	scg	8395	2747	SCG	scg_2	N61	5617	2628	2.53722	4.80048	3	3	3	Macrophages	lean
scg_2_N61AACACACTCATTTCCA	5.45239	11.5786	scg	3560	1757	SCG	scg_2	N61	4132	1757	1.71348	1.60112	3	3	3	Macrophages	lean
scg_2_N61AACAGGGGTGGGATTG	-4.05558	-4.90659	scg	12118	3567	SCG	scg_2	N61	5286	2440	17.8825	2.35187	0	1	1	SC_NM	lean
scg_2_N61AACCAACCAGAACTCT	9.03602	-13.0919	scg	5406	2302	SCG	scg_2	N61	5182	2302	4.25453	4.01406	15	12	12	Pericytes	lean
scg_2_N61AACCACAGTGAACTAA	8.80536	2.18319	scg	3895	1861	SCG	scg_2	N61	4291	1861	1.69448	7.41977	16	13	13	Tregs	lean
scg_2_N61AACCATGGTTCGTAAC	13.1067	-5.66354	scg	1868	1015	SCG	scg_2	N61	3999	1096	3.96146	5.99572	18	5	5	Endothelial cells	lean
scg_2_N61AACCATGTCGGCTTCT	-1.64922	3.76436	scg	10268	3312	SCG	scg_2	N61	5711	2829	4.03194	2.05493	4	4	4	SC_NM	lean
scg_2_N61AACCTGAAGGCAGCTA	-4.23532	-2.13699	scg	12453	3935	SCG	scg_2	N61	5419	2582	4.67357	0.963623	10	2	2	SC_NM	lean
scg_2_N61AACCTGAGTTAGGGAC	14.6667	-3.75053	scg	2238	1234	SCG	scg_2	N61	4406	1249	4.33423	7.64075	9	5	5	Endothelial cells	lean
scg_2_N61AACCTGATCATCACAG	-7.91911	4.08976	scg	10167	3488	SCG	scg_2	N61	5751	2985	8.26202	1.01308	6	2	2	SC_NM	lean
scg_2_N61AACCTTTAGGGTTAGC	8.59908	-12.6498	scg	1165	738	SCG	scg_2	N61	3527	1107	12.618	0.858369	15	12	12	Pericytes	lean
scg_2_N61AACCTTTCAGGTATGG	-3.18367	12.1033	scg	2625	1257	SCG	scg_2	N61	4158	1268	15.3143	1.82857	8	6	6	SC_M	lean
scg_2_N61AACGAAAAGAGCAGAA	-7.58663	-5.1108	scg	5150	2315	SCG	scg_2	N61	5034	2315	7.70874	2.71845	0	1	1	SC_NM	lean
scg_2_N61AACGAAACACTGCGAC	-2.79857	-0.688114	scg	10759	3744	SCG	scg_2	N61	5832	3118	6.24593	1.69161	1	0	0	SC_NM	lean
scg_2_N61AACGAAACAGACAAGC	-5.06207	1.51527	scg	8404	2813	SCG	scg_2	N61	5452	2667	22.406	2.39172	5	7	7	SC_NM	lean
scg_2_N61AACGGGACATGTACGT	11.8696	6.57273	scg	16085	3500	SCG	scg_2	N61	5143	1557	1.36773	9.72334	13	11	11	DCs	lean
scg_2_N61AACGTCATCCAACACA	-5.72918	4.94041	scg	10414	3703	SCG	scg_2	N61	5871	3182	2.17976	5.10851	6	9	9	SC_NM	lean
scg_2_N61AACTTCTAGCGATTCT	8.4306	-3.99638	scg	7185	2827	SCG	scg_2	N61	5670	2815	8.76827	2.78358	11	10	10	Endothelial cells	lean
scg_2_N61AAGAACATCCACTGAA	8.66192	11.3085	scg	3776	1206	SCG	scg_2	N61	4395	1206	3.15148	7.20339	3	3	3	Macrophages	lean
scg_2_N61AAGACAAAGCATTTCG	1.69005	16.2444	scg	1646	812	SCG	scg_2	N61	4084	942	7.71567	3.34143	20	16	16	Microglia	lean
scg_2_N61AAGACTCAGCCAAGTG	-2.82533	12.5567	scg	2584	1362	SCG	scg_2	N61	4112	1372	6.73375	2.43808	8	6	6	SC_M	lean
scg_2_N61AAGCATCGTGCCCAGT	9.28671	-13.342	scg	2484	1216	SCG	scg_2	N61	4072	1246	10.1852	1.81159	15	12	12	Pericytes	lean
scg_2_N61AAGCCATAGGGCTTCC	-4.42769	-0.786649	scg	10486	3493	SCG	scg_2	N61	5730	2908	9.33626	1.23021	1	0	0	SC_NM	lean
scg_2_N61AAGCCATAGTTCCGGC	-0.136417	-1.34832	scg	11547	3730	SCG	scg_2	N61	5620	2791	18.2818	1.47224	2	0	0	SC_NM	lean
scg_2_N61AAGCCATCAGATCCTA	-3.38286	-1.02779	scg	9457	3230	SCG	scg_2	N61	5719	2885	17.7117	1.01512	4	4	4	SC_NM	lean
scg_2_N61AAGCCATGTTGCCTAA	-2.58257	12.7743	scg	6978	2912	SCG	scg_2	N61	5651	2907	6.44884	1.79134	8	6	6	SC_M	lean
scg_2_N61AAGCCATGTTGCTCCT	7.42671	10.0337	scg	1291	779	SCG	scg_2	N61	3617	1096	10.9992	0.464756	3	3	3	Macrophages	lean
scg_2_N61AAGCGAGTCAATCCGA	-1.0087	11.6559	scg	1012	714	SCG	scg_2	N61	3471	1067	2.17391	1.67984	19	6	6	SC_M	lean
scg_2_N61AAGCGAGTCTGGAGAG	12.7171	-6.15114	scg	4526	2086	SCG	scg_2	N61	4604	2086	2.98277	6.73884	18	5	5	Endothelial cells	lean
scg_2_N61AAGGAATCATCTTCGC	3.77088	11.2861	scg	2590	1287	SCG	scg_2	N61	3936	1329	4.01544	1.08108	3	3	3	Macrophages	lean
scg_2_N61AAGGTAAGTAGGGAGG	0.778651	-13.0519	scg	59774	8245	SCG	scg_2	N61	5983	2705	5.25981	3.51156	21	17	17	Neurons	lean
scg_2_N61AAGTACCAGGCATGGT	-0.78989	-0.676284	scg	10374	3648	SCG	scg_2	N61	5822	3169	7.31637	1.32061	2	0	0	SC_NM	lean
scg_2_N61AAGTACCAGGGCCTCT	-2.13348	12.4102	scg	3948	1926	SCG	scg_2	N61	4321	1926	7.0922	2.83688	8	6	6	SC_M	lean
scg_2_N61AAGTACCTCACGAGGA	-2.40099	-0.737532	scg	12560	4100	SCG	scg_2	N61	5441	2708	6.63217	1.58439	1	0	0	SC_NM	lean
scg_2_N61AAGTCGTCAAAGACTA	-2.9531	13.2521	scg	11291	3623	SCG	scg_2	N61	5675	2816	9.48543	3.25038	8	6	6	SC_M	lean
scg_2_N61AAGTCGTCACTTGAAC	-1.1626	-1.51882	scg	12114	3641	SCG	scg_2	N61	5325	2490	19.4156	1.60971	1	0	0	SC_NM	lean
scg_2_N61AAGTCGTGTCCTCCTA	8.742	10.5436	scg	2328	1036	SCG	scg_2	N61	4296	1094	3.13574	4.08076	3	3	3	Macrophages	lean
scg_2_N61AAGTGAATCTGTGTGA	9.72752	3.69851	scg	3712	1446	SCG	scg_2	N61	4300	1446	3.74461	13.4159	16	13	13	Tregs	lean
scg_2_N61AAGTTCGAGGTTCCAT	6.65398	9.89478	scg	4862	2016	SCG	scg_2	N61	4850	2016	2.34471	4.23694	3	3	3	Macrophages	lean
scg_2_N61AAGTTCGTCGTAACAC	2.11719	3.27322	scg	3954	1957	SCG	scg_2	N61	4281	1957	2.09914	1.71978	12	9	9	SC_NM	lean
scg_2_N61AATAGAGCAACGGCTC	14.6751	-3.9258	scg	1078	674	SCG	scg_2	N61	3590	1025	2.96846	7.14286	9	5	5	Endothelial cells	lean
scg_2_N61AATAGAGCAAGCGATG	-6.316	5.14451	scg	10688	3375	SCG	scg_2	N61	5645	2795	5.12725	1.69349	6	2	2	SC_NM	lean
scg_2_N61AATAGAGGTGATTGGG	-4.87645	-3.40658	scg	13794	4142	SCG	scg_2	N61	4959	2148	7.48151	1.90663	0	1	1	SC_NM	lean
scg_2_N61AATAGAGTCACCCATC	15.0581	-4.87928	scg	2869	1594	SCG	scg_2	N61	3922	1594	0.97595	2.50959	9	5	5	Endothelial cells	lean
scg_2_N61AATCACGAGACTCTTG	0.648897	-0.542633	scg	5910	2421	SCG	scg_2	N61	5362	2421	8.79865	1.01523	14	0	0	SC_NM	lean
scg_2_N61AATCACGCACATTCGA	4.04917	11.1379	scg	1562	889	SCG	scg_2	N61	3747	1114	1.92061	0.832266	3	3	3	Macrophages	lean
scg_2_N61AATCACGCAGTATGAA	13.1655	8.76826	scg	2728	888	SCG	scg_2	N61	4290	890	2.52933	14.9194	13	11	11	DCs	lean
scg_2_N61AATCACGTCATCGACA	-5.41906	-6.18441	scg	1111	669	SCG	scg_2	N61	3836	995	7.65077	1.89019	7	8	8	SC_NM	lean
scg_2_N61AATCGACGTTATCCAG	-6.50758	-5.84856	scg	10051	3563	SCG	scg_2	N61	5806	3140	4.79554	2.37787	0	1	1	SC_NM	lean
scg_2_N61AATCGTGGTTCCTTGC	1.50839	-1.02065	scg	4295	2141	SCG	scg_2	N61	4441	2141	1.7695	1.04773	14	0	0	SC_NM	lean
scg_2_N61AATGAAGAGTACCATC	7.41387	11.5302	scg	3005	1531	SCG	scg_2	N61	4097	1531	6.25624	3.19468	3	3	3	Macrophages	lean
scg_2_N61AATGACCAGACAACTA	10.9826	8.93967	scg	1466	887	SCG	scg_2	N61	3753	1140	12.4829	1.50068	13	11	11	DCs	lean
scg_2_N61AATGACCAGTGCACTT	7.80545	-9.31364	scg	2675	1457	SCG	scg_2	N61	3843	1475	4.14953	1.19626	17	14	14	Endothelial cells	lean
scg_2_N61AATGACCGTCAAGTTC	14.7278	-2.68459	scg	15445	4176	SCG	scg_2	N61	4967	1956	2.05244	9.67303	9	5	5	Endothelial cells	lean
scg_2_N61AATGACCGTTAACAGA	8.55616	-3.70441	scg	3385	1724	SCG	scg_2	N61	4079	1724	9.12851	2.06795	11	10	10	Endothelial cells	lean
scg_2_N61AATGCCACAATGCTCA	7.90707	-9.21333	scg	2483	1467	SCG	scg_2	N61	3843	1515	1.81232	2.45671	17	14	14	Endothelial cells	lean
scg_2_N61AATGCCAGTTCCAGGC	-1.4724	4.42142	scg	2929	1588	SCG	scg_2	N61	4078	1588	1.43394	1.46808	4	4	4	SC_NM	lean
scg_2_N61AATGCCATCCACTAGA	8.31755	11.2819	scg	4569	1907	SCG	scg_2	N61	4648	1907	3.08601	7.02561	3	3	3	Macrophages	lean
scg_2_N61AATGGAACAGCTACAT	0.242181	10.0029	scg	1714	976	SCG	scg_2	N61	4030	1074	11.3186	4.2007	19	6	6	SC_M	lean
scg_2_N61AATGGAACATTGAAGA	11.1862	6.85456	scg	4587	1721	SCG	scg_2	N61	4676	1721	4.73076	9.83213	13	11	11	DCs	lean
scg_2_N61AATGGAAGTCACTAGT	-2.5628	13.2578	scg	6326	2514	SCG	scg_2	N61	5439	2514	8.34651	2.35536	8	6	6	SC_M	lean
scg_2_N61AATGGCTGTACTAACC	-1.26014	11.5915	scg	1380	784	SCG	scg_2	N61	3793	1000	13.0435	2.24638	19	6	6	SC_M	lean
scg_2_N61ACAAAGAAGACATAGT	9.57515	10.5616	scg	4509	1699	SCG	scg_2	N61	4628	1699	0.643158	8.18363	3	3	3	Macrophages	lean
scg_2_N61ACAAAGACATATTCGG	-2.69554	-2.7536	scg	3335	1672	SCG	scg_2	N61	4219	1672	11.4843	1.88906	1	0	0	SC_NM	lean
scg_2_N61ACAAAGAGTGAGCCAA	-2.09297	12.1804	scg	2048	1150	SCG	scg_2	N61	4214	1209	6.88477	2.88086	8	6	6	SC_M	lean
scg_2_N61ACAACCAAGACCAAGC	-4.21162	-1.34133	scg	9699	3304	SCG	scg_2	N61	5627	2902	7.96989	2.06207	1	0	0	SC_NM	lean
scg_2_N61ACAACCACACAATGAA	8.76385	-8.17113	scg	1228	723	SCG	scg_2	N61	3676	991	7.00326	6.35179	17	14	14	Endothelial cells	lean
scg_2_N61ACACAGTCACATACGT	-5.80677	-2.70185	scg	10835	3801	SCG	scg_2	N61	5821	3165	5.8791	2.18736	0	1	1	SC_NM	lean
scg_2_N61ACACCAACAACACAAA	-2.26897	13.3381	scg	5083	2079	SCG	scg_2	N61	4981	2079	9.56128	3.60024	8	6	6	SC_M	lean
scg_2_N61ACACCAAGTCGATTTG	-3.87054	-4.04445	scg	7564	3137	SCG	scg_2	N61	5633	3121	5.80381	1.77155	0	1	1	SC_NM	lean
scg_2_N61ACACTGACACAGACGA	-5.35626	2.75195	scg	2498	859	SCG	scg_2	N61	4426	872	14.1313	4.04323	5	7	7	SC_NM	lean
scg_2_N61ACACTGATCGACCACG	-0.101338	-3.44276	scg	2377	1316	SCG	scg_2	N61	4280	1335	7.40429	2.77661	7	8	8	SC_NM	lean
scg_2_N61ACAGCCGAGGCTGGAT	8.50624	-4.50299	scg	4059	2062	SCG	scg_2	N61	4338	2062	6.43016	3.10421	11	10	10	Endothelial cells	lean
scg_2_N61ACAGCCGAGTGGATAT	8.96012	9.19609	scg	8282	2455	SCG	scg_2	N61	5525	2355	2.99445	7.305	3	3	3	Macrophages	lean
scg_2_N61ACAGGGAGTAATTGGA	9.57594	9.06702	scg	9134	3388	SCG	scg_2	N61	5819	3143	1.7517	6.24042	3	3	3	Macrophages	lean
scg_2_N61ACAGGGAGTTATGACC	11.2419	8.90512	scg	1461	769	SCG	scg_2	N61	3915	1017	22.7926	2.46407	13	11	11	DCs	lean
scg_2_N61ACATCCCCACATTACG	-1.92582	-6.79682	scg	2727	1432	SCG	scg_2	N61	4180	1432	7.18739	4.9505	7	8	8	SC_NM	lean
scg_2_N61ACATCGACAACACAGG	3.72955	2.51257	scg	2345	1446	SCG	scg_2	N61	4177	1481	1.53518	1.87633	12	9	9	SC_NM	lean
scg_2_N61ACATCGACACCTCTGT	-3.73759	-0.465474	scg	11351	3823	SCG	scg_2	N61	5845	3050	2.65175	1.15408	1	0	0	SC_NM	lean
scg_2_N61ACATCGATCAGTCTTT	7.91113	-3.64749	scg	2059	1075	SCG	scg_2	N61	4002	1197	4.46819	0.971345	11	10	10	Endothelial cells	lean
scg_2_N61ACATCGATCCAGCAAT	14.8487	-1.33331	scg	16586	4517	SCG	scg_2	N61	5054	2151	2.43579	10.0326	9	5	5	Endothelial cells	lean
scg_2_N61ACATGCACAAAGGCAC	-2.62818	13.1199	scg	3620	1772	SCG	scg_2	N61	4241	1772	6.76796	3.0663	8	6	6	SC_M	lean
scg_2_N61ACCAAACCACGAGAAC	-1.57822	12.1328	scg	2096	1225	SCG	scg_2	N61	4225	1270	4.00763	3.8645	8	6	6	SC_M	lean
scg_2_N61ACCAAACCATGTGTCA	-7.69435	-5.25841	scg	8910	3181	SCG	scg_2	N61	5698	3001	5.4321	2.25589	0	1	1	SC_NM	lean
scg_2_N61ACCAAACGTACATTGC	-4.25004	-5.71673	scg	2686	1478	SCG	scg_2	N61	4114	1486	8.45123	1.45197	7	8	8	SC_NM	lean
scg_2_N61ACCAACAAGCACACAG	9.09093	9.62536	scg	5355	1921	SCG	scg_2	N61	5093	1921	5.04202	6.74136	3	3	3	Macrophages	lean
scg_2_N61ACCAACAAGGCTCTCG	3.49155	1.93041	scg	5442	2563	SCG	scg_2	N61	5250	2563	2.59096	1.06578	12	9	9	SC_NM	lean
scg_2_N61ACCATTTGTAACAAGT	11.6383	7.28115	scg	12618	3268	SCG	scg_2	N61	5469	2081	1.74354	12.1731	13	11	11	DCs	lean
scg_2_N61ACCATTTTCCTCTGCA	-7.83802	-3.39998	scg	11720	3777	SCG	scg_2	N61	5565	2827	5.64846	1.35666	0	1	1	SC_NM	lean
scg_2_N61ACCCTCAGTCCATAGT	3.2556	-1.34122	scg	5446	2138	SCG	scg_2	N61	5169	2138	9.84209	0.201983	14	15	15	SC_NM	lean
scg_2_N61ACCCTCAGTCGAGATG	-7.3101	3.68097	scg	9721	3440	SCG	scg_2	N61	5732	3042	7.09804	1.41961	6	2	2	SC_NM	lean
scg_2_N61ACCCTCAGTGCTTCAA	-1.02587	4.59155	scg	7841	3115	SCG	scg_2	N61	5626	3048	2.99707	0.91825	4	4	4	SC_NM	lean
scg_2_N61ACCCTCATCCAGCAAT	5.88411	10.6368	scg	13622	3753	SCG	scg_2	N61	5348	2146	3.00984	4.03759	3	3	3	Macrophages	lean
scg_2_N61ACCCTTGCAGTCAGTT	7.82921	8.91859	scg	4238	1933	SCG	scg_2	N61	4439	1933	2.54837	3.91694	3	3	3	Macrophages	lean
scg_2_N61ACCCTTGGTTTCCATT	-4.13064	-0.704925	scg	9932	3598	SCG	scg_2	N61	5867	3156	3.48369	1.34917	1	0	0	SC_NM	lean
scg_2_N61ACCTGAACAATGCAAA	-2.3371	11.6766	scg	2640	1464	SCG	scg_2	N61	3979	1470	3.75	1.81818	8	6	6	SC_M	lean
scg_2_N61ACCTGAACATCGTGCG	3.71386	2.17359	scg	2013	1282	SCG	scg_2	N61	4100	1354	2.88127	1.58967	12	9	9	SC_NM	lean
scg_2_N61ACCTGTCAGGAGAGGC	-3.29643	-5.93853	scg	1629	745	SCG	scg_2	N61	4326	879	20.0123	2.33272	7	8	8	SC_NM	lean
scg_2_N61ACCTGTCTCAGATTGC	7.18077	11.7878	scg	1581	691	SCG	scg_2	N61	3982	851	7.02087	3.79507	3	3	3	Macrophages	lean
scg_2_N61ACGATGTCATAGGTAA	8.42887	2.29063	scg	2870	1436	SCG	scg_2	N61	4025	1436	2.75261	9.40767	16	13	13	Tregs	lean
scg_2_N61ACGGAAGAGAAGATCT	-5.35819	2.10084	scg	8526	3100	SCG	scg_2	N61	5617	2985	6.68543	2.53343	5	7	7	SC_NM	lean
scg_2_N61ACGGAAGTCCTAAACG	-3.86667	-3.32394	scg	1839	1093	SCG	scg_2	N61	4115	1166	4.78521	2.22947	10	2	2	SC_NM	lean
scg_2_N61ACGGGTCGTGGAGGTT	11.3798	8.47285	scg	2976	1473	SCG	scg_2	N61	4015	1473	4.26747	5.10753	13	11	11	DCs	lean
scg_2_N61ACGGTCGGTGTATCCA	-0.693041	-2.16761	scg	7987	3043	SCG	scg_2	N61	5540	2980	8.50131	3.33041	2	0	0	SC_NM	lean
scg_2_N61ACGGTCGTCAACCTTT	-5.92041	-2.7917	scg	14138	4191	SCG	scg_2	N61	4644	1870	5.44631	2.15023	0	1	1	SC_NM	lean
scg_2_N61ACGGTTACATTGAGCT	14.2286	-0.173842	scg	18346	4717	SCG	scg_2	N61	5114	2177	5.49984	9.20092	9	5	5	Endothelial cells	lean
scg_2_N61ACGTAACGTATCCCTC	1.77344	16.1844	scg	1271	687	SCG	scg_2	N61	3764	964	4.48466	4.24862	20	16	16	Microglia	lean
scg_2_N61ACGTAACGTCGAACAG	13.2189	9.00083	scg	13434	3254	SCG	scg_2	N61	5237	1839	1.57064	12.7066	13	11	11	DCs	lean
scg_2_N61ACGTAACGTGAGACCA	3.40557	1.18965	scg	2824	1578	SCG	scg_2	N61	3933	1579	2.86827	1.20397	12	9	9	SC_NM	lean
scg_2_N61ACGTAACTCACTTATC	-3.7751	-5.36505	scg	2618	1291	SCG	scg_2	N61	4284	1296	16.5393	2.36822	0	1	1	SC_NM	lean
scg_2_N61ACGTAGTAGCGTTAGG	9.33777	-13.1238	scg	8971	2882	SCG	scg_2	N61	5764	2677	10.8795	3.06543	15	12	12	Pericytes	lean
scg_2_N61ACGTCCTCAATTCACG	0.225581	-3.82865	scg	3081	1548	SCG	scg_2	N61	4226	1549	11.5222	1.36319	7	8	8	SC_NM	lean
scg_2_N61ACGTCCTGTATCGTAC	-5.51202	1.56379	scg	11805	3849	SCG	scg_2	N61	5604	2939	5.47226	1.76197	5	7	7	SC_NM	lean
scg_2_N61ACGTCCTTCGCGCCAA	4.74973	11.9745	scg	1870	842	SCG	scg_2	N61	4223	937	6.20321	6.47059	3	3	3	Macrophages	lean
scg_2_N61ACTACGAAGCGAGTAC	7.27912	11.4325	scg	7145	2498	SCG	scg_2	N61	5582	2488	1.21763	5.3324	3	3	3	Macrophages	lean
scg_2_N61ACTACGAAGTACGAGC	11.3179	6.9167	scg	20368	4584	SCG	scg_2	N61	5470	2145	2.49411	6.68205	13	11	11	DCs	lean
scg_2_N61ACTATCTAGACGACGT	6.68433	11.4415	scg	9427	2815	SCG	scg_2	N61	5699	2523	1.64421	5.5585	3	3	3	Macrophages	lean
scg_2_N61ACTATTCAGACACACG	11.4969	6.71964	scg	13951	3901	SCG	scg_2	N61	5231	2105	1.21855	8.79507	13	11	11	DCs	lean
scg_2_N61ACTATTCAGCACTCCG	3.58577	-1.81855	scg	4878	1911	SCG	scg_2	N61	4849	1911	18.4297	1.45551	14	15	15	SC_NM	lean
scg_2_N61ACTATTCTCAGCTGTA	-6.91899	-6.27987	scg	5860	2317	SCG	scg_2	N61	5279	2317	7.74744	2.8157	0	1	1	SC_NM	lean
scg_2_N61ACTCCCATCTGTGTGA	-0.302773	-2.72778	scg	7457	2873	SCG	scg_2	N61	5556	2856	13.96	2.07858	2	0	0	SC_NM	lean
scg_2_N61ACTCTCGGTCAGACTT	-2.58499	-3.10961	scg	6606	2864	SCG	scg_2	N61	5552	2864	4.5716	1.27157	1	0	0	SC_NM	lean
scg_2_N61ACTGATGAGCAAATGT	8.68705	10.4895	scg	3260	1362	SCG	scg_2	N61	4160	1362	3.03681	6.31902	3	3	3	Macrophages	lean
scg_2_N61ACTGATGAGCCTCGTG	-1.75223	10.9901	scg	1595	996	SCG	scg_2	N61	3832	1089	5.39185	4.13793	8	6	6	SC_M	lean
scg_2_N61ACTGTCCGTGGACAGT	-6.19874	-5.912	scg	2529	1328	SCG	scg_2	N61	4281	1338	13.4836	2.17477	0	1	1	SC_NM	lean
scg_2_N61ACTGTCCTCGGTTCAA	-6.89844	-6.29569	scg	1360	800	SCG	scg_2	N61	3931	986	6.91176	2.27941	0	1	1	SC_NM	lean
scg_2_N61ACTTAGGCAAACTAAG	1.6202	16.5305	scg	5667	2207	SCG	scg_2	N61	5280	2207	0.952885	4.11152	20	16	16	Microglia	lean
scg_2_N61ACTTAGGCACGTCGGT	-7.19706	-4.53894	scg	10568	3529	SCG	scg_2	N61	5642	2937	12.4716	1.2112	0	1	1	SC_NM	lean
scg_2_N61ACTTATCAGAGATCGC	-2.05825	12.9549	scg	6202	2524	SCG	scg_2	N61	5419	2524	2.06385	4.11158	8	6	6	SC_M	lean
scg_2_N61ACTTATCAGTAAAGCT	14.1177	-0.113097	scg	11327	3699	SCG	scg_2	N61	5824	2978	3.16942	7.35411	9	5	5	Endothelial cells	lean
scg_2_N61ACTTATCTCGTAACAC	0.00197987	-3.42589	scg	979	656	SCG	scg_2	N61	3729	1065	10.7252	1.22574	7	8	8	SC_NM	lean
scg_2_N61ACTTTCACAGCGACAA	3.30106	1.61387	scg	3232	1809	SCG	scg_2	N61	4054	1809	3.21782	1.39233	12	9	9	SC_NM	lean
scg_2_N61ACTTTCATCCATTTGT	1.86937	2.96332	scg	5868	2602	SCG	scg_2	N61	5412	2602	2.52215	1.02249	12	9	9	SC_NM	lean
scg_2_N61ACTTTCATCTCTAGGA	-2.42053	12.2871	scg	6410	2599	SCG	scg_2	N61	5518	2599	10.624	2.02808	8	6	6	SC_M	lean
scg_2_N61ACTTTGTCAGCGCGTT	-6.53356	-2.31635	scg	5400	2337	SCG	scg_2	N61	5160	2337	8.24074	1.40741	0	1	1	SC_NM	lean
scg_2_N61AGAACAAAGGTACAGC	3.68274	2.15351	scg	2787	1670	SCG	scg_2	N61	3914	1670	2.54754	1.04055	12	9	9	SC_NM	lean
scg_2_N61AGAACAAGTTGATGTC	13.2355	8.98416	scg	12769	3229	SCG	scg_2	N61	5327	1937	1.58196	12.9924	13	11	11	DCs	lean
scg_2_N61AGAACCTAGCCTATTG	15.1418	-4.18097	scg	5048	2282	SCG	scg_2	N61	4992	2282	2.00079	5.54675	9	5	5	Endothelial cells	lean
scg_2_N61AGAACCTAGTAGACCG	-5.22236	-1.94699	scg	6421	2627	SCG	scg_2	N61	5445	2627	7.1017	1.58854	5	0	0	SC_NM	lean
scg_2_N61AGAACCTGTCCGTTTC	-8.0009	3.3342	scg	8550	3274	SCG	scg_2	N61	5685	3128	6.39766	1.27485	6	2	2	SC_NM	lean
scg_2_N61AGAAGCGCAACCCTAA	9.13816	-13.3239	scg	6833	2447	SCG	scg_2	N61	5572	2442	7.24426	3.68798	15	12	12	Pericytes	lean
scg_2_N61AGAAGCGCACATTGTG	3.73847	1.45212	scg	4118	1968	SCG	scg_2	N61	4343	1968	2.69548	0.947062	12	9	9	SC_NM	lean
scg_2_N61AGAAGTAAGCGTGCCT	-2.89364	-6.53831	scg	1841	839	SCG	scg_2	N61	4365	922	23.031	2.0641	7	8	8	SC_NM	lean
scg_2_N61AGAAGTAGTGAGCCAA	-4.21421	2.61122	scg	3114	1682	SCG	scg_2	N61	4006	1682	1.18818	0.899165	5	7	7	SC_NM	lean
scg_2_N61AGAAGTAGTGCCCTTT	14.468	-0.493943	scg	8027	3032	SCG	scg_2	N61	5598	2964	4.3852	9.16905	9	5	5	Endothelial cells	lean
scg_2_N61AGAAGTATCTGAGAAA	2.2837	2.92864	scg	2925	1619	SCG	scg_2	N61	3933	1619	2.08547	1.26496	12	9	9	SC_NM	lean
scg_2_N61AGACAAAAGATGTTAG	3.44805	2.22945	scg	1313	930	SCG	scg_2	N61	3486	1154	2.58949	1.82788	12	9	9	SC_NM	lean
scg_2_N61AGACAAAGTACCACGC	-2.29649	12.1403	scg	1243	826	SCG	scg_2	N61	3491	1084	2.33307	3.29847	8	6	6	SC_M	lean
scg_2_N61AGACAAAGTCGCACGT	11.2662	6.67131	scg	11416	2969	SCG	scg_2	N61	5632	2231	3.37246	9.29397	13	11	11	DCs	lean
scg_2_N61AGACAAAGTGCATACT	-1.51857	11.925	scg	3221	1565	SCG	scg_2	N61	4175	1565	5.96088	2.8873	19	6	6	SC_M	lean
scg_2_N61AGACAAATCGTTACCC	8.85068	-12.738	scg	7192	2709	SCG	scg_2	N61	5644	2697	9.67742	2.82258	15	12	12	Pericytes	lean
scg_2_N61AGACACTCAAGGTCGA	12.5534	7.54368	scg	11799	3261	SCG	scg_2	N61	5734	2467	2.34766	8.89906	13	11	11	DCs	lean
scg_2_N61AGACCATGTCTCGACG	-5.96623	-4.91743	scg	2912	1505	SCG	scg_2	N61	4153	1506	4.15522	2.09478	0	1	1	SC_NM	lean
scg_2_N61AGACCCGGTACGTGAG	-5.44293	-1.78976	scg	7184	2828	SCG	scg_2	N61	5544	2808	13.0846	1.44766	0	0	0	SC_NM	lean
scg_2_N61AGACTCAGTGAGAACC	3.69623	2.02848	scg	2206	1383	SCG	scg_2	N61	4253	1433	1.04261	1.63191	12	9	9	SC_NM	lean
scg_2_N61AGAGAGCTCGAGTCTA	-2.5451	12.7413	scg	6266	2529	SCG	scg_2	N61	5469	2529	8.41047	2.58538	8	6	6	SC_M	lean
scg_2_N61AGAGCAGAGATTGACA	11.9363	-5.70375	scg	7662	2980	SCG	scg_2	N61	5679	2943	3.86322	4.99869	18	5	5	Endothelial cells	lean
scg_2_N61AGAGCAGCACTGTGTA	0.664723	-0.999949	scg	3559	1859	SCG	scg_2	N61	4163	1859	4.77662	1.71396	2	0	0	SC_NM	lean
scg_2_N61AGAGCAGTCAAGGCTT	9.37883	-13.294	scg	5193	2270	SCG	scg_2	N61	5066	2270	5.39187	4.46755	15	12	12	Pericytes	lean
scg_2_N61AGAGCAGTCGCTCTCA	-3.43028	-2.96383	scg	11368	3738	SCG	scg_2	N61	5681	2912	5.74419	2.54222	10	2	2	SC_NM	lean
scg_2_N61AGATAGAAGAAACCCG	8.43167	9.23738	scg	8822	2655	SCG	scg_2	N61	5611	2470	5.08955	5.61097	3	3	3	Macrophages	lean
scg_2_N61AGATCCACATCTCCCA	-7.70545	5.29619	scg	4399	2211	SCG	scg_2	N61	4475	2211	0.0909298	0.500114	6	2	2	SC_NM	lean
scg_2_N61AGATCGTAGCTGGCCT	-3.99142	-2.38104	scg	9102	3494	SCG	scg_2	N61	5782	3232	3.40584	1.13162	1	0	0	SC_NM	lean
scg_2_N61AGATCGTGTGCGAGTA	-0.533326	-3.56257	scg	8288	2816	SCG	scg_2	N61	5468	2676	23.1178	1.85811	7	8	8	SC_NM	lean
scg_2_N61AGATCGTTCCGATCTC	3.45807	2.46439	scg	992	750	SCG	scg_2	N61	3394	1128	2.82258	1.20968	12	9	9	SC_NM	lean
scg_2_N61AGATGAATCCGTGTAA	-1.45328	12.2999	scg	2783	1415	SCG	scg_2	N61	4077	1415	6.36004	2.98239	8	6	6	SC_M	lean
scg_2_N61AGATGCTGTCGGAAAC	-5.60659	0.559235	scg	11441	3505	SCG	scg_2	N61	5486	2704	5.47155	2.01031	5	7	7	SC_NM	lean
scg_2_N61AGATGCTTCTGCCCTA	-4.32084	-3.66009	scg	12072	3661	SCG	scg_2	N61	5327	2548	19.8724	1.2674	1	0	0	SC_NM	lean
scg_2_N61AGCATCACAACTCATG	-3.21939	12.2534	scg	4495	2159	SCG	scg_2	N61	4571	2159	7.09677	1.8465	8	6	6	SC_M	lean
scg_2_N61AGCATCACACCGAATT	0.132831	-12.8074	scg	1677	794	SCG	scg_2	N61	3905	954	1.07335	4.5319	21	17	17	Neurons	lean
scg_2_N61AGCATCATCGTTCCCA	-2.85992	12.1769	scg	2292	1198	SCG	scg_2	N61	4392	1238	11.4311	3.0541	8	6	6	SC_M	lean
scg_2_N61AGCCAATGTCAGGAGT	-4.1164	-6.00766	scg	1413	877	SCG	scg_2	N61	3913	1041	9.97877	2.76008	7	8	8	SC_NM	lean
scg_2_N61AGCCAATGTTCTCCTG	3.75527	2.58705	scg	5265	2478	SCG	scg_2	N61	5134	2478	3.36182	1.7094	12	9	9	SC_NM	lean
scg_2_N61AGCCACGCAATTCTTC	-2.95698	12.1278	scg	5488	2451	SCG	scg_2	N61	5231	2451	6.39577	2.66035	8	6	6	SC_M	lean
scg_2_N61AGCCAGCCATGAGATA	9.29128	10.5833	scg	10251	3381	SCG	scg_2	N61	5740	2861	2.39977	7.33587	3	3	3	Macrophages	lean
scg_2_N61AGCCAGCTCACTCACC	2.4789	2.81208	scg	3557	1877	SCG	scg_2	N61	4177	1877	2.10852	4.9761	12	9	9	SC_NM	lean
scg_2_N61AGCGATTCATCGGCCA	1.36406	16.5402	scg	2167	1213	SCG	scg_2	N61	4226	1282	1.33826	3.18413	20	16	16	Microglia	lean
scg_2_N61AGCGCCAGTACGCTAT	-4.90863	1.97169	scg	14657	4648	SCG	scg_2	N61	4705	2206	3.65013	1.74661	5	7	7	SC_NM	lean
scg_2_N61AGCGCCAGTAGTGATA	12.6137	9.18408	scg	9949	3068	SCG	scg_2	N61	5745	2693	3.61845	8.09127	13	11	11	DCs	lean
scg_2_N61AGCGCCAGTGGCATCC	-2.25114	12.1159	scg	2724	1489	SCG	scg_2	N61	4028	1492	5.76358	3.37739	8	6	6	SC_M	lean
scg_2_N61AGCGTCGAGGTCGACA	-7.68608	3.32169	scg	4059	1789	SCG	scg_2	N61	4421	1789	12.3429	1.84775	6	2	2	SC_NM	lean
scg_2_N61AGCTACACAAATTGCC	2.53923	2.85945	scg	4778	2343	SCG	scg_2	N61	4780	2343	3.01381	1.19297	12	9	9	SC_NM	lean
scg_2_N61AGCTCAAAGCATTTCG	8.95056	10.1788	scg	2117	1143	SCG	scg_2	N61	4181	1210	2.26736	4.91261	3	3	3	Macrophages	lean
scg_2_N61AGCTCAACAGCTCGGT	8.39354	-8.76841	scg	3013	1379	SCG	scg_2	N61	4048	1379	2.12413	4.08231	17	14	14	Endothelial cells	lean
scg_2_N61AGGAAATCACACGCCA	-3.05182	13.1391	scg	3556	1850	SCG	scg_2	N61	4186	1850	4.75253	3.48706	8	6	6	SC_M	lean
scg_2_N61AGGAAATGTATCCCTC	5.72075	12.1411	scg	7667	2680	SCG	scg_2	N61	5625	2643	2.12599	5.33455	3	3	3	Macrophages	lean
scg_2_N61AGGAAATTCTTAAGGC	9.44466	-3.33368	scg	8195	3083	SCG	scg_2	N61	5657	2992	5.2593	3.78279	11	10	10	Endothelial cells	lean
scg_2_N61AGGAATAGTCGCCACA	8.99231	9.26272	scg	7426	2137	SCG	scg_2	N61	5518	2113	0.242392	9.25128	3	3	3	Macrophages	lean
scg_2_N61AGGACTTCAAGGCAAC	6.74611	12.1788	scg	8469	2714	SCG	scg_2	N61	5531	2577	10.0366	5.56146	3	3	3	Macrophages	lean
scg_2_N61AGGACTTCACTACAGT	-0.419373	11.2713	scg	2678	1425	SCG	scg_2	N61	4070	1428	2.12845	3.69679	19	6	6	SC_M	lean
scg_2_N61AGGACTTGTAGCGTTT	8.20552	3.37301	scg	2711	1246	SCG	scg_2	N61	4102	1252	3.72556	13.6481	16	13	13	Tregs	lean
scg_2_N61AGGATAATCGAGATGG	-2.77392	-1.90891	scg	1069	732	SCG	scg_2	N61	3537	1104	5.51918	0.935454	10	2	2	SC_NM	lean
scg_2_N61AGGATCTCAGCACAAG	8.66142	-3.91141	scg	1584	922	SCG	scg_2	N61	3949	1086	13.1313	3.09343	11	10	10	Endothelial cells	lean
scg_2_N61AGGCATTTCTTCCAGC	-1.83412	11.4057	scg	4818	2136	SCG	scg_2	N61	4817	2136	5.81154	3.61146	8	6	6	SC_M	lean
scg_2_N61AGGCTGCTCACTGAAC	9.1372	1.80615	scg	2179	1334	SCG	scg_2	N61	4315	1409	8.94906	2.98302	16	13	13	Tregs	lean
scg_2_N61AGGGAGTCACCAAAGG	-2.48369	12.2566	scg	1537	946	SCG	scg_2	N61	3803	1094	7.09174	2.2121	8	6	6	SC_M	lean
scg_2_N61AGGGCCTCAATAGAGT	8.14652	-4.39194	scg	3950	2014	SCG	scg_2	N61	4241	2014	3.62025	1.59494	11	10	10	Endothelial cells	lean
scg_2_N61AGGGCTCAGTATGGAT	3.76512	11.2487	scg	3112	1606	SCG	scg_2	N61	4103	1606	6.5874	2.31362	3	3	3	Macrophages	lean
scg_2_N61AGGGCTCTCCCTTGGT	8.7384	2.2869	scg	4187	1944	SCG	scg_2	N61	4423	1944	2.67495	7.54717	16	13	13	Tregs	lean
scg_2_N61AGGGTCCAGTGGATTA	-0.954819	-5.42215	scg	12552	3368	SCG	scg_2	N61	4983	2084	27.5175	1.70491	7	8	8	SC_NM	lean
scg_2_N61AGGGTTTTCAAGTTGC	-6.49935	-4.65463	scg	8036	3042	SCG	scg_2	N61	5580	2978	5.68691	1.6675	0	1	1	SC_NM	lean
scg_2_N61AGGTAGGGTTTACGAC	8.94952	-3.63658	scg	3520	1778	SCG	scg_2	N61	4137	1778	6.36364	2.01705	11	10	10	Endothelial cells	lean
scg_2_N61AGGTCATTCGCTTGCT	11.4537	8.19415	scg	6781	2646	SCG	scg_2	N61	5585	2646	3.67202	7.29981	13	11	11	DCs	lean
scg_2_N61AGGTGTTAGCTCCCTT	9.21663	-13.5422	scg	1784	734	SCG	scg_2	N61	4182	851	23.8229	5.66143	15	12	12	Pericytes	lean
scg_2_N61AGGTTACAGCCAAGCA	-7.98284	2.92706	scg	9332	3439	SCG	scg_2	N61	5779	3147	6.05444	1.12516	6	2	2	SC_NM	lean
scg_2_N61AGGTTGTCAGGGAATC	-0.202155	-1.26911	scg	25901	5533	SCG	scg_2	N61	4770	2084	27.0221	1.8841	8	6	6	SC_M	lean
scg_2_N61AGGTTGTCATGAGTAA	-4.25682	-6.02837	scg	6208	2282	SCG	scg_2	N61	5307	2281	9.53608	4.33312	7	8	8	SC_NM	lean
scg_2_N61AGTAACCCACGCAGTC	7.25568	11.6134	scg	3304	1703	SCG	scg_2	N61	4111	1703	4.20702	4.44915	3	3	3	Macrophages	lean
scg_2_N61AGTAACCCAGAAGCGT	8.97475	10.8716	scg	1587	851	SCG	scg_2	N61	3829	1019	0.882168	8.38059	3	3	3	Macrophages	lean
scg_2_N61AGTAACCGTCCTTGTC	7.93479	11.3821	scg	7938	2478	SCG	scg_2	N61	5475	2413	1.56211	4.73671	3	3	3	Macrophages	lean
scg_2_N61AGTACCAAGCTGAGTG	-1.42316	3.47808	scg	5519	2373	SCG	scg_2	N61	5207	2373	7.447	1.81192	4	4	4	SC_NM	lean
scg_2_N61AGTACCAGTTAGGAGC	15.0413	-5.00119	scg	1935	1225	SCG	scg_2	N61	4024	1333	2.68734	3.10078	9	5	5	Endothelial cells	lean
scg_2_N61AGTACTGCAACCAACT	6.27708	11.7032	scg	4625	1978	SCG	scg_2	N61	4673	1978	1.70811	3.22162	3	3	3	Macrophages	lean
scg_2_N61AGTACTGCAAGATGTA	11.6683	-7.04052	scg	14054	4157	SCG	scg_2	N61	5087	2160	5.22983	4.40444	18	5	5	Endothelial cells	lean
scg_2_N61AGTACTGCAATAGTCC	-3.0077	-2.52184	scg	6821	2802	SCG	scg_2	N61	5531	2802	12.1536	1.77393	10	7	7	SC_NM	lean
scg_2_N61AGTACTGCAGTGCGCT	-2.09701	11.7493	scg	3140	1484	SCG	scg_2	N61	4188	1484	12.6115	3.43949	8	6	6	SC_M	lean
scg_2_N61AGTACTGTCGAGCCAC	3.27512	1.93588	scg	1833	1133	SCG	scg_2	N61	3983	1214	3.21877	2.0731	12	9	9	SC_NM	lean
scg_2_N61AGTAGCTCAAGTGGAC	9.39288	9.85077	scg	6139	1889	SCG	scg_2	N61	5319	1889	1.2217	9.36635	3	3	3	Macrophages	lean
scg_2_N61AGTAGTCCAACTGGTT	14.6353	-4.47263	scg	1549	893	SCG	scg_2	N61	3905	1050	4.90639	7.35959	9	5	5	Endothelial cells	lean
scg_2_N61AGTAGTCGTGTAACGG	-1.44012	-2.54968	scg	4232	2115	SCG	scg_2	N61	4424	2115	3.40265	1.15784	2	0	0	SC_NM	lean
scg_2_N61AGTAGTCTCTACTGCC	11.6804	-6.96838	scg	1977	1198	SCG	scg_2	N61	4115	1282	5.20991	3.74305	18	5	5	Endothelial cells	lean
scg_2_N61AGTCAACTCTCGACCT	3.78934	11.1227	scg	1923	1037	SCG	scg_2	N61	4028	1193	3.17213	0.416017	3	3	3	Macrophages	lean
scg_2_N61AGTCACAGTTCTTGCC	-5.58384	2.93006	scg	2402	1304	SCG	scg_2	N61	4287	1320	7.49376	2.49792	5	2	2	SC_NM	lean
scg_2_N61AGTCTCCGTAACATGA	-4.13579	-2.0764	scg	10591	3532	SCG	scg_2	N61	5779	2985	8.04457	1.54848	1	0	0	SC_NM	lean
scg_2_N61AGTCTCCTCTATTCGT	7.95303	-9.10308	scg	3940	2003	SCG	scg_2	N61	4241	2003	1.24365	1.67513	17	14	14	Endothelial cells	lean
scg_2_N61AGTGACTCAAGTAGTA	0.184012	-12.9691	scg	1579	881	SCG	scg_2	N61	3864	1040	0	4.36985	21	17	17	Neurons	lean
scg_2_N61AGTGCCGCACCGTGAC	12.7201	-6.14108	scg	1423	770	SCG	scg_2	N61	3832	953	3.23261	10.7519	18	5	5	Endothelial cells	lean
scg_2_N61AGTGCCGCAGAGATTA	-1.76847	12.7319	scg	6076	2522	SCG	scg_2	N61	5394	2522	8.52535	3.99934	8	6	6	SC_M	lean
scg_2_N61AGTGCCGGTCCTTAAG	-2.59383	13.0146	scg	3280	1679	SCG	scg_2	N61	4130	1679	5.30488	2.40854	8	6	6	SC_M	lean
scg_2_N61AGTGTTGGTTATCCAG	-6.23925	0.901348	scg	10741	3155	SCG	scg_2	N61	5385	2450	26.0497	1.53617	10	2	2	SC_NM	lean
scg_2_N61AGTGTTGTCTGCTAGA	-5.3479	-6.50103	scg	1587	854	SCG	scg_2	N61	4123	977	11.5942	2.20542	7	8	8	SC_NM	lean
scg_2_N61AGTTAGCAGTATTAGG	-3.94826	-4.56233	scg	1458	895	SCG	scg_2	N61	3853	1065	4.66392	1.5775	0	1	1	SC_NM	lean
scg_2_N61AGTTAGCGTAAGGCCA	3.28501	1.89572	scg	3157	1814	SCG	scg_2	N61	4056	1814	3.80108	1.20367	12	9	9	SC_NM	lean
scg_2_N61AGTTAGCTCTCACTCG	-7.05272	-4.48424	scg	8295	3005	SCG	scg_2	N61	5591	2920	7.0645	2.13382	0	1	1	SC_NM	lean
scg_2_N61AGTTCCCGTATCACGT	-1.86122	12.7041	scg	2412	1265	SCG	scg_2	N61	4186	1282	5.01658	3.19237	8	6	6	SC_M	lean
scg_2_N61AGTTCGACATCACAGT	-7.62005	2.73526	scg	5160	2258	SCG	scg_2	N61	5031	2258	13.5078	1.97674	6	2	2	SC_NM	lean
scg_2_N61AGTTCGAGTAATTGGA	-3.5972	-5.85123	scg	2179	1126	SCG	scg_2	N61	4487	1168	9.36209	2.75356	7	8	8	SC_NM	lean
scg_2_N61ATACCGAAGGCACAAC	-1.92152	12.339	scg	7675	2971	SCG	scg_2	N61	5604	2935	5.25081	2.63192	8	6	6	SC_M	lean
scg_2_N61ATACCGATCTATTTCG	-1.79108	2.60673	scg	11777	3787	SCG	scg_2	N61	5501	2795	14.1632	2.05485	4	4	4	SC_NM	lean
scg_2_N61ATACCTTCAAAGACGC	-2.04392	-0.478219	scg	8300	3174	SCG	scg_2	N61	5713	3054	2.90361	1.14458	1	0	0	SC_NM	lean
scg_2_N61ATACCTTCAAGAGTGC	-4.15394	-5.22804	scg	1397	781	SCG	scg_2	N61	4050	997	18.6113	1.93271	7	8	8	SC_NM	lean
scg_2_N61ATACCTTGTGCGGATA	12.6935	9.21872	scg	15155	3579	SCG	scg_2	N61	4971	1619	1.84098	9.76575	13	11	11	DCs	lean
scg_2_N61ATACCTTTCCATTTGT	-4.37119	-1.21207	scg	8967	3272	SCG	scg_2	N61	5758	3033	4.32698	0.858704	1	0	0	SC_NM	lean
scg_2_N61ATACTTCAGTCTAGCT	-3.03696	-1.78133	scg	25017	5503	SCG	scg_2	N61	5152	2338	17.4162	1.27114	1	0	0	SC_NM	lean
scg_2_N61ATACTTCCAACAGATA	14.2201	-1.26084	scg	13728	3926	SCG	scg_2	N61	5099	2110	1.15093	13.1192	9	5	5	Endothelial cells	lean
scg_2_N61ATAGACCTCAGCAATC	-1.52672	-5.9956	scg	5079	1767	SCG	scg_2	N61	4951	1767	22.091	5.25694	7	8	8	SC_NM	lean
scg_2_N61ATAGAGAAGACCTCAT	-5.42446	1.1491	scg	3172	1558	SCG	scg_2	N61	4230	1558	13.8398	2.01765	5	7	7	SC_NM	lean
scg_2_N61ATAGAGATCATCACAG	5.86906	12.0037	scg	4801	2086	SCG	scg_2	N61	4801	2086	3.18684	3.72839	3	3	3	Macrophages	lean
scg_2_N61ATAGGCTAGGTATCTC	-1.94342	12.1687	scg	1681	969	SCG	scg_2	N61	3880	1080	4.1047	3.33135	8	6	6	SC_M	lean
scg_2_N61ATATCCTAGTAGACAT	14.4131	-5.39224	scg	7641	3168	SCG	scg_2	N61	5734	3145	1.87148	3.24565	9	5	5	Endothelial cells	lean
scg_2_N61ATATCCTCAAGGGTCA	6.86616	-12.1868	scg	6560	2412	SCG	scg_2	N61	5533	2412	8.3689	2.91159	15	12	12	Pericytes	lean
scg_2_N61ATATCCTTCGAGAAGC	6.23345	9.61729	scg	2834	1375	SCG	scg_2	N61	3965	1375	6.38673	1.12915	3	3	3	Macrophages	lean
scg_2_N61ATCACAGCAACAACAA	-5.73069	-2.42586	scg	10219	3370	SCG	scg_2	N61	5708	2886	8.67991	1.644	0	1	1	SC_NM	lean
scg_2_N61ATCACAGGTATGGGAC	8.02001	-3.84069	scg	2603	1431	SCG	scg_2	N61	3970	1449	7.99078	1.92086	11	10	10	Endothelial cells	lean
scg_2_N61ATCACGAAGATGTTAG	7.78685	11.8159	scg	2204	844	SCG	scg_2	N61	4405	905	7.48639	11.1615	3	3	3	Macrophages	lean
scg_2_N61ATCACGAGTCGAATGG	7.7027	-7.86325	scg	1914	1062	SCG	scg_2	N61	4074	1126	4.23197	5.59039	17	14	14	Endothelial cells	lean
scg_2_N61ATCACTTTCGGTAACT	-5.03154	1.15822	scg	5450	2403	SCG	scg_2	N61	5186	2403	3.63303	1.70642	5	7	7	SC_NM	lean
scg_2_N61ATCAGGTCAACCCTCT	-6.6393	5.62455	scg	16169	4365	SCG	scg_2	N61	5047	2014	4.32309	1.33589	6	2	2	SC_NM	lean
scg_2_N61ATCAGGTCACCAAATC	-2.0644	-2.23417	scg	8852	3493	SCG	scg_2	N61	5826	3280	1.83009	1.38952	1	0	0	SC_NM	lean
scg_2_N61ATCAGGTTCCGAACGC	-6.81776	-3.21948	scg	14423	4305	SCG	scg_2	N61	4656	1979	5.18616	1.78188	0	1	1	SC_NM	lean
scg_2_N61ATCAGGTTCTTGAGCA	-2.8967	13.1168	scg	2506	1313	SCG	scg_2	N61	4178	1327	10.854	2.7933	8	6	6	SC_M	lean
scg_2_N61ATCATTCAGACCTCAT	2.61523	0.753961	scg	5298	2548	SCG	scg_2	N61	5163	2548	5.66251	2.30276	12	9	9	SC_NM	lean
scg_2_N61ATCCACCAGGATGAGA	-2.36621	-5.37722	scg	2449	1282	SCG	scg_2	N61	4274	1306	14.0057	2.24581	7	8	8	SC_NM	lean
scg_2_N61ATCCACCAGTGGGAAA	2.1969	-1.14794	scg	4026	1880	SCG	scg_2	N61	4321	1880	10.159	0.471932	14	15	15	SC_NM	lean
scg_2_N61ATCCCTGGTAAGCAAT	-6.07276	4.91623	scg	5664	2589	SCG	scg_2	N61	5350	2589	1.37712	0.794492	6	9	9	SC_NM	lean
scg_2_N61ATCCCTGTCAAAGACA	-0.886144	11.5937	scg	6044	2492	SCG	scg_2	N61	5408	2492	5.52614	2.79616	19	6	6	SC_M	lean
scg_2_N61ATCCCTGTCTAGGCCG	-2.66689	12.4843	scg	3586	1846	SCG	scg_2	N61	4194	1846	4.8522	1.75683	8	6	6	SC_M	lean
scg_2_N61ATCCGTCTCTGTCCCA	-6.14824	-6.40792	scg	4029	1906	SCG	scg_2	N61	4376	1907	4.81509	1.93596	7	8	8	SC_NM	lean
scg_2_N61ATCCTATTCAACCCGG	3.26694	2.13848	scg	4622	2193	SCG	scg_2	N61	4653	2193	2.14193	1.49286	12	9	9	SC_NM	lean
scg_2_N61ATCGATGGTAGTGATA	-5.35471	-5.19228	scg	1172	682	SCG	scg_2	N61	3937	941	14.8464	2.55973	5	7	7	SC_NM	lean
scg_2_N61ATCGATGTCGAGGCAA	6.30635	11.1659	scg	2473	1344	SCG	scg_2	N61	3899	1409	9.50263	1.17266	3	3	3	Macrophages	lean
scg_2_N61ATCGCCTGTTCTTGTT	8.78016	-12.7829	scg	4906	2211	SCG	scg_2	N61	4890	2211	4.83082	3.05748	15	12	12	Pericytes	lean
scg_2_N61ATCGGATCATTGTCGA	14.72	-2.32478	scg	12426	3728	SCG	scg_2	N61	5478	2483	5.68968	8.77998	9	5	5	Endothelial cells	lean
scg_2_N61ATCGGCGGTGTCTTCC	-0.689939	-5.05313	scg	8745	2938	SCG	scg_2	N61	5545	2768	19.0051	2.32133	7	8	8	SC_NM	lean
scg_2_N61ATCGTAGTCTAAGCCA	-4.9788	-1.57228	scg	15885	4370	SCG	scg_2	N61	4751	1966	12.3072	1.4542	1	0	0	SC_NM	lean
scg_2_N61ATCGTGAAGCATTTGC	-4.30573	-1.72959	scg	4084	1840	SCG	scg_2	N61	4389	1840	3.52595	1.27326	1	0	0	SC_NM	lean
scg_2_N61ATCGTGAAGGATCATA	13.6056	-5.57986	scg	1535	934	SCG	scg_2	N61	3860	1093	10.8143	4.82085	9	5	5	Endothelial cells	lean
scg_2_N61ATCTCTAGTCGTCGGT	-5.24038	1.88087	scg	3215	1489	SCG	scg_2	N61	4286	1490	7.09176	3.32815	5	7	7	SC_NM	lean
scg_2_N61ATCTTCAAGAACCCGA	-2.20137	12.2609	scg	2429	1366	SCG	scg_2	N61	4147	1386	7.78098	1.89378	8	6	6	SC_M	lean
scg_2_N61ATCTTCAAGCACCCAC	-2.52968	-0.467185	scg	9804	3592	SCG	scg_2	N61	5797	3155	7.09914	1.34639	1	0	0	SC_NM	lean
scg_2_N61ATCTTCAAGGCGAACT	-7.24825	-3.71666	scg	7454	2934	SCG	scg_2	N61	5599	2920	2.64288	1.65012	0	1	1	SC_NM	lean
scg_2_N61ATGACCAAGTAAAGCT	-3.38705	-2.39251	scg	6371	2718	SCG	scg_2	N61	5490	2718	6.4668	1.39695	1	0	0	SC_NM	lean
scg_2_N61ATGACCACAAAGGATT	9.06496	-13.1094	scg	7100	2536	SCG	scg_2	N61	5635	2526	10.2676	3.25352	15	12	12	Pericytes	lean
scg_2_N61ATGACCACAGCGGTCT	8.35603	-8.25339	scg	4957	1935	SCG	scg_2	N61	4908	1935	13.1733	5.20476	17	14	14	Endothelial cells	lean
scg_2_N61ATGACCAGTATGTCAC	-7.37901	-3.4332	scg	10636	3671	SCG	scg_2	N61	5819	3107	6.42159	1.07183	0	1	1	SC_NM	lean
scg_2_N61ATGACCAGTTGTCCCT	1.3768	16.4227	scg	5790	2420	SCG	scg_2	N61	5331	2420	2.67703	2.71157	20	16	16	Microglia	lean
scg_2_N61ATGAGGGCACGTAGTT	8.41391	-3.94542	scg	2277	1250	SCG	scg_2	N61	4401	1314	12.5604	1.22969	11	10	10	Endothelial cells	lean
scg_2_N61ATGATCGAGGTTTACC	-7.55129	5.10365	scg	4099	2316	SCG	scg_2	N61	4268	2316	0.170773	0.51232	6	2	2	SC_NM	lean
scg_2_N61ATGATCGGTGAGCGAT	14.497	-2.88868	scg	2497	1200	SCG	scg_2	N61	4152	1220	4.72567	9.77173	9	5	5	Endothelial cells	lean
scg_2_N61ATGCATGGTAGCTGAG	-5.83992	-1.55813	scg	8771	3244	SCG	scg_2	N61	5676	3032	6.04264	1.34534	0	0	0	SC_NM	lean
scg_2_N61ATGCGATCAACGCATT	7.44666	9.45698	scg	5532	2379	SCG	scg_2	N61	5225	2379	5.40492	3.5611	3	3	3	Macrophages	lean
scg_2_N61ATGGAGGTCAATCTTC	7.16543	-7.53086	scg	5198	2342	SCG	scg_2	N61	5069	2342	2.23163	5.25202	17	14	14	Endothelial cells	lean
scg_2_N61ATGGGAGAGACCACGA	8.59066	4.14325	scg	4236	1721	SCG	scg_2	N61	4493	1721	3.305	14.4948	16	13	13	Tregs	lean
scg_2_N61ATGGGAGCACTGCGAC	1.65555	2.65101	scg	3005	1673	SCG	scg_2	N61	4036	1673	4.09318	3.52745	12	9	9	SC_NM	lean
scg_2_N61ATGGGAGGTTAATGAG	12.5491	-6.25759	scg	5434	2451	SCG	scg_2	N61	5201	2451	4.03018	6.80898	18	5	5	Endothelial cells	lean
scg_2_N61ATGGGTTAGCACCGAA	2.76026	2.21704	scg	6140	2757	SCG	scg_2	N61	5502	2757	4.10423	1.72638	12	9	9	SC_NM	lean
scg_2_N61ATGGTTGCAAGTGGTG	9.01089	-13.1682	scg	6775	2330	SCG	scg_2	N61	5460	2329	21.417	2.52399	15	12	12	Pericytes	lean
scg_2_N61ATGGTTGTCAGAGTGG	7.82762	-12.6398	scg	2280	1045	SCG	scg_2	N61	4376	1137	21.2719	0.657895	15	12	12	Pericytes	lean
scg_2_N61ATGTCTTCACGGCACT	6.48768	9.49929	scg	11757	3165	SCG	scg_2	N61	5848	2442	2.30501	2.89189	3	3	3	Macrophages	lean
scg_2_N61ATTACCTCAGCTATTG	8.46397	-3.72201	scg	7050	2754	SCG	scg_2	N61	5568	2747	12.9504	2.92199	11	10	10	Endothelial cells	lean
scg_2_N61ATTACTCTCATACGGT	9.38944	-4.24681	scg	7510	3143	SCG	scg_2	N61	5718	3127	5.87217	3.9281	11	10	10	Endothelial cells	lean
scg_2_N61ATTATCCCACTGGATT	9.87645	-2.21215	scg	9929	3309	SCG	scg_2	N61	5910	2903	5.7609	3.44446	11	10	10	Endothelial cells	lean
scg_2_N61ATTCAGGAGAAATGGG	9.72762	8.8088	scg	10489	3528	SCG	scg_2	N61	5907	3041	2.679	6.40671	3	3	3	Macrophages	lean
scg_2_N61ATTCAGGAGCTTCATG	-2.61605	12.3242	scg	1279	868	SCG	scg_2	N61	3608	1100	4.30023	3.362	8	6	6	SC_M	lean
scg_2_N61ATTCCATAGGCTAAAT	-1.22698	12.0342	scg	1476	962	SCG	scg_2	N61	3716	1114	4.9458	3.18428	19	6	6	SC_M	lean
scg_2_N61ATTCCATTCTTAATCC	7.03406	-12.3658	scg	10581	3187	SCG	scg_2	N61	5901	2681	8.61922	3.1188	15	12	12	Pericytes	lean
scg_2_N61ATTCCTAAGAAGGATG	15.2437	-4.84901	scg	1430	879	SCG	scg_2	N61	3600	1095	4.26573	2.7972	9	5	5	Endothelial cells	lean
scg_2_N61ATTCGTTCAAATGATG	-1.34346	12.9173	scg	3320	1546	SCG	scg_2	N61	4201	1546	8.61446	6.0241	8	6	6	SC_M	lean
scg_2_N61ATTCGTTCACCTGCAG	-2.02498	12.4626	scg	5852	2544	SCG	scg_2	N61	5370	2544	4.61381	3.07587	8	6	6	SC_M	lean
scg_2_N61ATTCTACAGGTCCTGC	-3.43807	-1.86878	scg	13704	4323	SCG	scg_2	N61	5068	2382	5.67717	1.51051	1	0	0	SC_NM	lean
scg_2_N61ATTCTTGAGCGACAGT	-0.241817	-4.46531	scg	2817	1352	SCG	scg_2	N61	4198	1352	23.4292	0.745474	7	8	8	SC_NM	lean
scg_2_N61ATTCTTGTCTACACTT	8.98921	-12.7508	scg	6292	2474	SCG	scg_2	N61	5537	2474	5.70566	2.98792	15	12	12	Pericytes	lean
scg_2_N61ATTGGGTAGGTTCTAC	-4.33532	-0.95869	scg	8068	3099	SCG	scg_2	N61	5579	3030	5.26772	1.49975	5	7	7	SC_NM	lean
scg_2_N61ATTGGGTAGTCTAGAA	-4.52017	2.82399	scg	14546	4559	SCG	scg_2	N61	4733	2099	4.33109	2.06242	5	7	7	SC_NM	lean
scg_2_N61ATTGGGTCACGTCGGT	9.37735	10.9383	scg	5405	1977	SCG	scg_2	N61	5112	1977	0.888067	8.0666	3	3	3	Macrophages	lean
scg_2_N61ATTGTTCAGGTAACTA	1.62357	16.0793	scg	4262	1385	SCG	scg_2	N61	4559	1386	4.76302	7.50821	20	16	16	Microglia	lean
scg_2_N61ATTGTTCGTTCGTACA	-2.32501	12.8377	scg	2213	1249	SCG	scg_2	N61	4330	1281	5.82919	2.71125	8	6	6	SC_M	lean
scg_2_N61ATTGTTCTCACAAGAA	-1.80927	12.0641	scg	2909	1507	SCG	scg_2	N61	4057	1507	2.95634	3.64386	8	6	6	SC_M	lean
scg_2_N61ATTTACCGTTGCTCAA	-8.16823	3.28491	scg	9180	3220	SCG	scg_2	N61	5717	2945	4.57516	2.71242	6	2	2	SC_NM	lean
scg_2_N61ATTTACCTCATCTATC	-2.14999	4.08935	scg	13922	4236	SCG	scg_2	N61	4984	2238	8.79902	1.73826	4	4	4	SC_NM	lean
scg_2_N61ATTTCACCACCCAACG	8.28694	-13.143	scg	10406	3428	SCG	scg_2	N61	5974	2951	6.16952	3.5172	15	12	12	Pericytes	lean
scg_2_N61ATTTCTGGTGCAGGAT	4.04338	11.1889	scg	4158	2002	SCG	scg_2	N61	4378	2002	3.7518	2.57335	3	3	3	Macrophages	lean
scg_2_N61CAAAGAAAGGCTCAAG	13.2295	9.02091	scg	8129	2431	SCG	scg_2	N61	5494	2325	3.08771	12.8552	13	11	11	DCs	lean
scg_2_N61CAAAGAAAGTTTGAGA	7.26939	11.9283	scg	8104	2533	SCG	scg_2	N61	5507	2437	1.6535	5.57749	3	3	3	Macrophages	lean
scg_2_N61CAAAGAAGTCGGCCTA	8.02402	10.4858	scg	8520	3173	SCG	scg_2	N61	5559	3029	14.4014	3.03991	3	3	3	Macrophages	lean
scg_2_N61CAACAGTAGGTTGACG	-4.26988	0.949572	scg	14869	4457	SCG	scg_2	N61	4820	2107	7.00114	2.21938	5	7	7	SC_NM	lean
scg_2_N61CAACCAAGTTGTAGCT	-2.5764	12.6577	scg	2401	1232	SCG	scg_2	N61	4158	1257	5.16451	5.16451	8	6	6	SC_M	lean
scg_2_N61CAACCAATCGACGCTG	3.31972	1.28053	scg	4355	2186	SCG	scg_2	N61	4484	2186	2.98507	1.3318	12	9	9	SC_NM	lean
scg_2_N61CAACCTCAGCTTGTGT	8.6625	10.5975	scg	4213	1666	SCG	scg_2	N61	4479	1666	4.31996	4.86589	3	3	3	Macrophages	lean
scg_2_N61CAACCTCAGGGTTAGC	8.0729	8.4484	scg	2420	1108	SCG	scg_2	N61	4028	1157	1.44628	2.60331	3	3	3	Macrophages	lean
scg_2_N61CAACCTCGTATCACCA	0.140025	-13.0659	scg	1661	874	SCG	scg_2	N61	3832	1033	0	2.95003	21	17	17	Neurons	lean
scg_2_N61CAACCTCGTGTTCGAT	8.36328	3.64885	scg	4953	2005	SCG	scg_2	N61	4900	2005	3.02847	11.9725	16	13	13	Tregs	lean
scg_2_N61CAACGATCATCCTAAG	4.31062	11.7852	scg	5329	2252	SCG	scg_2	N61	5131	2252	1.23851	4.07206	3	3	3	Macrophages	lean
scg_2_N61CAACGATGTAGCCAGA	0.559143	8.94588	scg	3069	1612	SCG	scg_2	N61	4126	1612	5.4741	3.94265	19	6	6	SC_M	lean
scg_2_N61CAACGGCCATGGGTCC	9.77406	-2.64416	scg	6697	2735	SCG	scg_2	N61	5575	2735	6.43572	3.61356	11	10	10	Endothelial cells	lean
scg_2_N61CAACGGCGTGTGCCTG	12.5643	-6.24277	scg	4036	1948	SCG	scg_2	N61	4355	1948	5.5996	6.4668	18	5	5	Endothelial cells	lean
scg_2_N61CAACGGCTCGCGCCAA	-6.67746	-3.09931	scg	8466	3083	SCG	scg_2	N61	5643	2943	6.08316	1.41743	0	1	1	SC_NM	lean
scg_2_N61CAAGAGGCAGAGGCAT	-5.72933	-4.03536	scg	4888	2164	SCG	scg_2	N61	4867	2164	4.41899	1.08429	4	1	1	SC_NM	lean
scg_2_N61CAAGAGGGTGCTAGCC	-0.379714	-3.7084	scg	4775	1976	SCG	scg_2	N61	4783	1976	22.534	2.34555	7	8	8	SC_NM	lean
scg_2_N61CAAGCTATCGTGTCAA	8.94471	-13.3764	scg	10204	3237	SCG	scg_2	N61	5905	2830	10.0353	3.40063	15	12	12	Pericytes	lean
scg_2_N61CAATCGACACTTCAAG	0.441631	9.60711	scg	3119	1515	SCG	scg_2	N61	4157	1515	5.2581	4.5848	19	6	6	SC_M	lean
scg_2_N61CAATCGATCTTCTTCC	1.60874	-0.955119	scg	4407	2091	SCG	scg_2	N61	4513	2091	5.37781	1.08918	14	0	0	SC_NM	lean
scg_2_N61CAATGACCACTCCACT	7.34032	9.41326	scg	6196	2576	SCG	scg_2	N61	5509	2576	4.42221	4.59974	3	3	3	Macrophages	lean
scg_2_N61CAATGACTCGTACACA	-1.91078	12.6193	scg	2123	1243	SCG	scg_2	N61	4227	1286	3.20301	3.48563	8	6	6	SC_M	lean
scg_2_N61CAATGACTCTACTTCA	4.74704	11.4666	scg	3039	1463	SCG	scg_2	N61	4059	1463	3.84995	0.691017	3	3	3	Macrophages	lean
scg_2_N61CAATTTCGTGGATTTC	-3.15558	12.645	scg	3132	1558	SCG	scg_2	N61	4146	1558	8.55683	2.07535	8	6	6	SC_M	lean
scg_2_N61CACAACACACTGCTTC	-2.9485	11.4918	scg	1458	891	SCG	scg_2	N61	3715	1075	3.77229	3.08642	8	6	6	SC_M	lean
scg_2_N61CACAACACAGAATCGG	1.51038	16.497	scg	6510	2836	SCG	scg_2	N61	5543	2836	3.04147	3.24117	20	16	16	Microglia	lean
scg_2_N61CACACAAAGATGTTGA	-2.80392	-5.57568	scg	1752	844	SCG	scg_2	N61	4341	946	25.5708	2.28311	7	8	8	SC_NM	lean
scg_2_N61CACACAAAGGTATAGT	12.1259	-6.6514	scg	7453	3136	SCG	scg_2	N61	5751	3112	1.14048	3.2336	18	5	5	Endothelial cells	lean
scg_2_N61CACACAATCTCATTAC	8.80657	2.00251	scg	3716	1876	SCG	scg_2	N61	4201	1876	2.23358	7.23897	16	13	13	Tregs	lean
scg_2_N61CACAGATCAAATCCCA	-2.3336	12.4277	scg	3194	1684	SCG	scg_2	N61	4120	1684	1.94114	2.1603	8	6	6	SC_M	lean
scg_2_N61CACAGATCACCAATTG	10.2693	-4.00042	scg	14743	4504	SCG	scg_2	N61	4880	2093	8.41077	3.54745	11	10	10	Endothelial cells	lean
scg_2_N61CACATGAAGTGGAATT	-4.83741	1.49291	scg	4083	1953	SCG	scg_2	N61	4377	1953	4.55547	2.3757	5	7	7	SC_NM	lean
scg_2_N61CACATGAAGTGGTTCT	-5.97661	-3.83421	scg	2072	1231	SCG	scg_2	N61	4352	1289	7.72201	1.20656	0	1	1	SC_NM	lean
scg_2_N61CACCGTTAGGGTGAAA	9.67597	3.7728	scg	2822	1139	SCG	scg_2	N61	4136	1142	4.146	14.7059	16	13	13	Tregs	lean
scg_2_N61CACGAATAGGCCACCT	0.592682	9.16652	scg	7480	2657	SCG	scg_2	N61	5582	2639	7.7139	3.07487	19	6	6	SC_M	lean
scg_2_N61CACGGGTAGAGTGAAG	1.18265	16.6873	scg	2933	1594	SCG	scg_2	N61	3990	1594	2.28435	2.35254	20	16	16	Microglia	lean
scg_2_N61CACGTGGAGCACGTCC	7.09482	11.6074	scg	1134	659	SCG	scg_2	N61	3585	1031	6.17284	4.2328	3	3	3	Macrophages	lean
scg_2_N61CACGTGGAGTACAGAT	-2.36241	-3.11029	scg	2005	1201	SCG	scg_2	N61	4183	1257	1.59601	1.19701	1	0	0	SC_NM	lean
scg_2_N61CACGTGGTCCGGCTTT	-6.09914	-3.72779	scg	8301	3293	SCG	scg_2	N61	5691	3164	3.09601	1.14444	0	1	1	SC_NM	lean
scg_2_N61CACGTTCAGTAATCCC	-3.03798	-5.65065	scg	1315	770	SCG	scg_2	N61	3942	999	12.4715	2.20532	7	8	8	SC_NM	lean
scg_2_N61CACGTTCAGTAGATCA	-7.29582	-5.63478	scg	9132	3305	SCG	scg_2	N61	5688	3075	6.93167	1.22646	0	1	1	SC_NM	lean
scg_2_N61CACGTTCGTCTGTAAC	-2.87701	-0.210958	scg	13522	4207	SCG	scg_2	N61	5085	2399	7.6468	1.88582	1	0	0	SC_NM	lean
scg_2_N61CACTAAGTCGAAGCAG	11.7562	9.75763	scg	3010	1477	SCG	scg_2	N61	4052	1477	8.47176	5.78073	13	11	11	DCs	lean
scg_2_N61CACTAAGTCTTGCAAG	6.29495	11.4374	scg	12354	3535	SCG	scg_2	N61	5601	2481	1.60272	5.77141	3	3	3	Macrophages	lean
scg_2_N61CACTGAACAGATCCTA	8.66332	-3.62338	scg	3695	1754	SCG	scg_2	N61	4238	1754	7.57781	2.6793	11	10	10	Endothelial cells	lean
scg_2_N61CACTGAAGTGGGTTGA	-7.9341	2.75176	scg	11506	3841	SCG	scg_2	N61	5664	2990	6.46619	1.78168	6	2	2	SC_NM	lean
scg_2_N61CACTGAAGTTGCGTAT	14.795	-4.09215	scg	1480	876	SCG	scg_2	N61	3875	1041	6.35135	6.89189	9	5	5	Endothelial cells	lean
scg_2_N61CACTGTCCACGGATCC	-4.56307	-2.08669	scg	12459	3728	SCG	scg_2	N61	5280	2456	16.0928	1.6454	10	2	2	SC_NM	lean
scg_2_N61CACTTCGAGAGTGACC	1.16069	16.8021	scg	3782	1949	SCG	scg_2	N61	4192	1949	1.00476	2.24749	20	16	16	Microglia	lean
scg_2_N61CACTTCGAGCAATAGT	8.34918	-7.92112	scg	4919	2112	SCG	scg_2	N61	4897	2112	6.03781	7.46087	17	14	14	Endothelial cells	lean
scg_2_N61CAGAGCCTCATCCCGT	-1.16736	-1.02655	scg	7241	2866	SCG	scg_2	N61	5594	2848	12.2635	1.28435	2	0	0	SC_NM	lean
scg_2_N61CAGATACGTATGATCC	-3.08148	12.9308	scg	8385	2939	SCG	scg_2	N61	5656	2815	5.9511	2.69529	8	6	6	SC_M	lean
scg_2_N61CAGATACTCCGATAGT	-3.29179	-2.33343	scg	1819	1176	SCG	scg_2	N61	4057	1273	1.70423	1.26443	1	0	0	SC_NM	lean
scg_2_N61CAGATACTCGGCATAT	-1.62454	12.0596	scg	1668	996	SCG	scg_2	N61	3866	1106	5.27578	4.19664	8	6	6	SC_M	lean
scg_2_N61CAGATCATCATTTCGT	-3.05494	12.7949	scg	4335	1915	SCG	scg_2	N61	4518	1915	10.0577	4.77509	8	6	6	SC_M	lean
scg_2_N61CAGCACGAGGCTAAAT	-4.76512	1.96951	scg	1710	928	SCG	scg_2	N61	4166	1023	13.3918	3.50877	5	7	7	SC_NM	lean
scg_2_N61CAGCACGAGTCGAATA	11.4357	9.5693	scg	1959	791	SCG	scg_2	N61	4271	947	20.2654	0.86779	13	11	11	DCs	lean
scg_2_N61CAGCACGCAAACGAGC	-6.44361	-3.61532	scg	11583	3775	SCG	scg_2	N61	5602	2879	6.14694	2.00294	0	1	1	SC_NM	lean
scg_2_N61CAGCAGCAGTAGAGTT	-1.42147	3.92051	scg	4964	2291	SCG	scg_2	N61	4932	2291	3.34408	4.41176	4	4	4	SC_NM	lean
scg_2_N61CAGCAGCCACCCTAGG	-7.23864	5.58362	scg	12246	3966	SCG	scg_2	N61	5598	2759	5.48751	1.04524	6	2	2	SC_NM	lean
scg_2_N61CAGCAGCTCTGGCTGG	15.1457	-4.42639	scg	5842	2470	SCG	scg_2	N61	5343	2470	6.86409	4.46765	9	5	5	Endothelial cells	lean
scg_2_N61CAGCCAGCACGGATCC	11.5697	9.78687	scg	2635	1289	SCG	scg_2	N61	3958	1322	20.5313	1.78368	13	11	11	DCs	lean
scg_2_N61CAGCCAGCAGAGGCTA	-0.573359	-1.08002	scg	6336	2651	SCG	scg_2	N61	5494	2651	8.2702	0.741793	2	0	0	SC_NM	lean
scg_2_N61CAGCCAGTCCTGATAG	6.58316	11.6529	scg	3902	1914	SCG	scg_2	N61	4277	1914	4.12609	2.81907	3	3	3	Macrophages	lean
scg_2_N61CAGCGTGAGGTGTGAC	8.72792	11.3579	scg	2283	972	SCG	scg_2	N61	4432	1018	3.50416	5.73806	3	3	3	Macrophages	lean
scg_2_N61CAGGCCAAGCACACCC	1.75531	16.6157	scg	3303	1886	SCG	scg_2	N61	3965	1886	0.544959	1.78625	20	16	16	Microglia	lean
scg_2_N61CAGGTATAGCAACTTC	14.8779	-1.38402	scg	5863	2223	SCG	scg_2	N61	5267	2223	15.2652	6.15726	9	5	5	Endothelial cells	lean
scg_2_N61CAGGTATGTCGCAGTC	13.7572	-1.133	scg	1829	787	SCG	scg_2	N61	4168	885	3.82723	17.8786	9	5	5	Endothelial cells	lean
scg_2_N61CAGGTATTCCGTTTCG	-3.13825	12.3963	scg	4415	2004	SCG	scg_2	N61	4533	2004	6.07022	3.03511	8	6	6	SC_M	lean
scg_2_N61CAGTTAGAGGTACATA	10.0594	-2.14641	scg	8730	2999	SCG	scg_2	N61	5733	2829	5.70447	4.77663	11	10	10	Endothelial cells	lean
scg_2_N61CAGTTAGGTAATACCC	-4.241	-2.25432	scg	7905	3088	SCG	scg_2	N61	5598	3016	4.08602	0.872865	1	0	0	SC_NM	lean
scg_2_N61CAGTTCCAGTATAGAC	1.6492	16.2631	scg	2916	1214	SCG	scg_2	N61	4176	1215	0.102881	4.42387	20	16	16	Microglia	lean
scg_2_N61CAGTTCCCAGTAGATA	2.85142	1.2898	scg	7597	3348	SCG	scg_2	N61	5760	3317	2.52731	1.211	12	9	9	SC_NM	lean
scg_2_N61CAGTTCCGTGGCTCTG	-2.22313	11.9336	scg	1701	987	SCG	scg_2	N61	3904	1090	5.82011	3.11581	8	6	6	SC_M	lean
scg_2_N61CATAAGCAGTCTGTAC	-7.48063	3.35139	scg	4353	2097	SCG	scg_2	N61	4495	2097	2.84861	1.88376	6	2	2	SC_NM	lean
scg_2_N61CATAAGCCACCTCGTT	-1.72809	11.195	scg	6500	2992	SCG	scg_2	N61	5585	2992	3.27692	3.15385	8	6	6	SC_M	lean
scg_2_N61CATAAGCCAGCTGTTA	-5.99537	-4.55599	scg	10875	3618	SCG	scg_2	N61	5694	2930	5.22299	2.33563	4	4	4	SC_NM	lean
scg_2_N61CATACAGAGAAGGGAT	-7.87608	3.67113	scg	9405	3388	SCG	scg_2	N61	5759	3072	7.54918	1.37161	6	2	2	SC_NM	lean
scg_2_N61CATACAGCACTCAAGT	4.83915	10.9105	scg	1582	896	SCG	scg_2	N61	3870	1051	4.04551	3.60303	3	3	3	Macrophages	lean
scg_2_N61CATACAGCATTCCTCG	8.35239	-8.94433	scg	5983	2483	SCG	scg_2	N61	5443	2483	2.45696	2.47368	17	14	14	Endothelial cells	lean
scg_2_N61CATACCCCATGTCAGT	-3.17295	12.2967	scg	3517	1591	SCG	scg_2	N61	4226	1591	12.141	3.1561	8	6	6	SC_M	lean
scg_2_N61CATACCCGTACCTGTA	-1.23997	11.4353	scg	6066	2482	SCG	scg_2	N61	5400	2482	7.58325	3.64326	8	6	6	SC_M	lean
scg_2_N61CATACTTGTACGGCAA	7.43848	8.84776	scg	6683	2196	SCG	scg_2	N61	5428	2196	2.10983	6.04519	3	3	3	Macrophages	lean
scg_2_N61CATACTTTCTGCATGA	-1.98561	-2.45319	scg	4118	1772	SCG	scg_2	N61	4435	1772	16.5372	2.20981	10	2	2	SC_NM	lean
scg_2_N61CATCCACCAAGGTACG	1.45783	16.4412	scg	7100	2955	SCG	scg_2	N61	5664	2944	3.6338	2.97183	20	16	16	Microglia	lean
scg_2_N61CATCCACCAATACGCT	8.40195	10.2361	scg	3973	1597	SCG	scg_2	N61	4376	1597	3.44828	5.08432	3	3	3	Macrophages	lean
scg_2_N61CATCCACTCGGAGTGA	4.56012	11.3597	scg	6685	2685	SCG	scg_2	N61	5551	2685	2.22887	3.18624	3	3	3	Macrophages	lean
scg_2_N61CATCCGTCACCAGTAT	12.4807	7.60586	scg	9646	2695	SCG	scg_2	N61	5702	2395	2.84056	7.5057	13	11	11	DCs	lean
scg_2_N61CATCCGTCATGACTAC	-6.56607	-6.28896	scg	2148	1200	SCG	scg_2	N61	4412	1236	4.79516	2.09497	0	1	1	SC_NM	lean
scg_2_N61CATCCGTTCGAGAGCA	14.3301	-0.27864	scg	7143	2823	SCG	scg_2	N61	5639	2814	1.84796	8.52583	9	5	5	Endothelial cells	lean
scg_2_N61CATCGTCCAAGTGCTT	-1.13761	-4.92666	scg	6179	2487	SCG	scg_2	N61	5351	2487	19.3073	1.81259	7	8	8	SC_NM	lean
scg_2_N61CATCGTCCATACAGGG	11.0499	8.40092	scg	4487	1982	SCG	scg_2	N61	4579	1982	4.63561	3.3207	13	11	11	DCs	lean
scg_2_N61CATGCAACACCAGCCA	-5.28372	-5.14629	scg	15961	4624	SCG	scg_2	N61	4803	2221	5.60742	1.86079	0	1	1	SC_NM	lean
scg_2_N61CATGCAACACGACCTG	8.35219	-7.82582	scg	6524	2612	SCG	scg_2	N61	5529	2612	4.7057	6.74433	17	14	14	Endothelial cells	lean
scg_2_N61CATGCCTGTTTCGCTC	4.76947	11.9778	scg	1888	780	SCG	scg_2	N61	4222	876	4.50212	7.78602	3	3	3	Macrophages	lean
scg_2_N61CATGCCTTCTAGGCAT	-1.83779	3.01061	scg	9403	3447	SCG	scg_2	N61	5682	3130	5.33872	1.59524	4	4	4	SC_NM	lean
scg_2_N61CATGCTCAGACGTCGA	13.9325	-0.0629099	scg	6210	2400	SCG	scg_2	N61	5392	2400	3.59098	8.85668	9	5	5	Endothelial cells	lean
scg_2_N61CATGCTCAGAGAGCGG	-1.17378	11.8689	scg	4210	1823	SCG	scg_2	N61	4470	1823	10.7126	3.80048	8	6	6	SC_M	lean
scg_2_N61CATGCTCAGCCTTCTC	-1.79889	-0.501493	scg	12755	4147	SCG	scg_2	N61	5555	2686	5.3626	0.909447	1	0	0	SC_NM	lean
scg_2_N61CATGCTCCAATTGGTC	6.81336	9.89704	scg	4399	2030	SCG	scg_2	N61	4528	2030	1.88679	4.09184	3	3	3	Macrophages	lean
scg_2_N61CATGCTCTCGGAAACG	-8.10536	-5.41446	scg	7070	2698	SCG	scg_2	N61	5479	2691	8.84017	1.28713	0	1	1	SC_NM	lean
scg_2_N61CATGGATTCCATACTT	-1.86681	-2.34601	scg	18384	4950	SCG	scg_2	N61	5209	2371	5.74956	1.72433	1	0	0	SC_NM	lean
scg_2_N61CATGGTAAGACTACGG	-1.32098	3.1491	scg	10365	3446	SCG	scg_2	N61	5742	2915	10.7381	1.28316	4	4	4	SC_NM	lean
scg_2_N61CATGGTACAAGCAGGT	14.191	-1.05038	scg	2069	1036	SCG	scg_2	N61	4303	1109	8.26486	10.7782	9	5	5	Endothelial cells	lean
scg_2_N61CATTCCGTCTGCAGCG	-1.57098	12.1836	scg	3382	1765	SCG	scg_2	N61	4148	1765	2.86813	3.72561	8	6	6	SC_M	lean
scg_2_N61CATTCTACACCCTGAG	0.659832	-13.2038	scg	58921	7739	SCG	scg_2	N61	6414	2799	3.318	2.80885	21	17	17	Neurons	lean
scg_2_N61CATTGCCTCACTCACC	4.21417	11.6936	scg	4797	2107	SCG	scg_2	N61	4797	2107	1.1257	4.3152	3	3	3	Macrophages	lean
scg_2_N61CATTGCCTCCGATGTA	-2.9107	11.4493	scg	2101	1143	SCG	scg_2	N61	4259	1196	7.37744	3.61733	8	6	6	SC_M	lean
scg_2_N61CATTGTTAGGTAGTCG	-1.75704	11.5192	scg	3086	1752	SCG	scg_2	N61	4051	1752	3.88853	3.24044	8	6	6	SC_M	lean
scg_2_N61CATTGTTTCATTGCCC	6.71912	11.2716	scg	8094	3206	SCG	scg_2	N61	5641	3107	1.915	2.28564	3	3	3	Macrophages	lean
scg_2_N61CCAAGCGTCAATCCAG	-2.29407	-3.13499	scg	7695	2917	SCG	scg_2	N61	5582	2895	6.06888	3.79467	1	0	0	SC_NM	lean
scg_2_N61CCAATGACAGCTCATA	2.41998	2.92121	scg	5799	2648	SCG	scg_2	N61	5362	2648	4.93188	4.50078	12	9	9	SC_NM	lean
scg_2_N61CCAATTTAGATCGGTG	6.55149	9.36881	scg	1451	736	SCG	scg_2	N61	3685	992	9.92419	0.551344	3	3	3	Macrophages	lean
scg_2_N61CCAATTTCAACCTATG	7.95585	9.47122	scg	5308	2009	SCG	scg_2	N61	5085	2009	5.74604	5.40693	3	3	3	Macrophages	lean
scg_2_N61CCACAAAAGACTACCT	11.4008	9.37501	scg	2094	1066	SCG	scg_2	N61	4257	1180	18.4814	2.38777	13	11	11	DCs	lean
scg_2_N61CCACACTTCCGCTGTT	9.09799	1.82647	scg	1524	984	SCG	scg_2	N61	3673	1187	5.38058	1.77165	16	13	13	Tregs	lean
scg_2_N61CCACGTTCACGGTGTC	9.26892	-3.27671	scg	5172	2084	SCG	scg_2	N61	5031	2084	15.4099	3.53828	11	10	10	Endothelial cells	lean
scg_2_N61CCACGTTCAGCGCTTG	-4.33749	-4.56671	scg	10354	3618	SCG	scg_2	N61	5776	3091	6.03631	2.38555	0	1	1	SC_NM	lean
scg_2_N61CCACTTGAGCGGGTAT	-2.07167	12.3682	scg	6239	2659	SCG	scg_2	N61	5472	2659	7.40503	2.37218	8	6	6	SC_M	lean
scg_2_N61CCATAAGAGCGATGAC	-4.6454	-1.69256	scg	3647	1796	SCG	scg_2	N61	4246	1796	6.99205	1.34357	1	0	0	SC_NM	lean
scg_2_N61CCATAAGGTGCATGAG	12.5002	-6.29884	scg	3872	1982	SCG	scg_2	N61	4272	1982	1.91116	7.30888	18	5	5	Endothelial cells	lean
scg_2_N61CCATCACCACGTCTCT	14.9333	-5.34383	scg	3896	1852	SCG	scg_2	N61	4282	1852	2.82341	3.31109	9	5	5	Endothelial cells	lean
scg_2_N61CCCAACTCACACTGGC	8.32367	3.85401	scg	5918	2470	SCG	scg_2	N61	5385	2470	2.29807	12.7577	16	13	13	Tregs	lean
scg_2_N61CCCATTGAGAACAGGA	0.75094	-13.1299	scg	78323	8971	SCG	scg_2	N61	6253	2931	3.87753	2.76419	21	17	17	Neurons	lean
scg_2_N61CCCATTGGTACCGGCT	15.1507	-5.06284	scg	4988	2200	SCG	scg_2	N61	4950	2200	2.76664	5.65357	9	5	5	Endothelial cells	lean
scg_2_N61CCCATTGTCCAAGAGG	-1.22761	11.7604	scg	8322	3182	SCG	scg_2	N61	5684	3066	9.20452	1.92261	19	6	6	SC_M	lean
scg_2_N61CCCATTGTCTTTGCAT	-5.28494	-3.57255	scg	10418	3434	SCG	scg_2	N61	5631	2886	11.2594	1.45901	0	1	1	SC_NM	lean
scg_2_N61CCCGAAGCATCCGAAT	-1.28657	12.3644	scg	1310	841	SCG	scg_2	N61	3613	1060	3.28244	5.64885	8	6	6	SC_M	lean
scg_2_N61CCCGAAGTCGGAGTGA	-4.81655	-3.12721	scg	11965	3786	SCG	scg_2	N61	5505	2730	4.9812	1.4626	0	1	1	SC_NM	lean
scg_2_N61CCCTAACCAATTCACG	-1.814	11.8654	scg	6186	2808	SCG	scg_2	N61	5479	2808	6.04591	3.26544	8	6	6	SC_M	lean
scg_2_N61CCCTAACTCGCGTAGC	-2.58549	12.3783	scg	1595	995	SCG	scg_2	N61	3800	1116	4.5768	2.82132	8	6	6	SC_M	lean
scg_2_N61CCCTCTCGTTATGTGC	8.81121	-12.9004	scg	7768	2911	SCG	scg_2	N61	5688	2844	9.38465	2.54892	15	12	12	Pericytes	lean
scg_2_N61CCCTCTCTCTTCACAT	8.3588	-8.67364	scg	7105	2693	SCG	scg_2	N61	5663	2680	2.80084	2.4349	17	14	14	Endothelial cells	lean
scg_2_N61CCCTTAGCACAGAGAC	13.6316	-5.51646	scg	4157	1707	SCG	scg_2	N61	4453	1707	17.1277	3.87299	9	5	5	Endothelial cells	lean
scg_2_N61CCGAACGAGGTTTACC	-2.34199	-2.3622	scg	8135	3225	SCG	scg_2	N61	5592	3122	4.99078	1.1555	10	2	2	SC_NM	lean
scg_2_N61CCGCAAGAGAAGTGTT	-0.521165	-2.13876	scg	8083	3423	SCG	scg_2	N61	5696	3340	1.10108	1.49697	2	0	0	SC_NM	lean
scg_2_N61CCGCAAGAGGTATCTC	-1.45083	-3.1763	scg	11424	3766	SCG	scg_2	N61	5635	2928	8.84979	2.15336	2	0	0	SC_NM	lean
scg_2_N61CCGCAAGGTTGACGGA	14.9612	-3.55079	scg	2509	1222	SCG	scg_2	N61	4145	1245	14.4679	7.9713	9	5	5	Endothelial cells	lean
scg_2_N61CCGGACACACGCGGTT	14.6661	-4.38346	scg	2935	1457	SCG	scg_2	N61	4120	1458	4.29302	8.31346	9	5	5	Endothelial cells	lean
scg_2_N61CCGGTGACATGGAACG	3.29385	1.30297	scg	5913	2773	SCG	scg_2	N61	5440	2773	2.16472	1.40369	12	9	9	SC_NM	lean
scg_2_N61CCGTAGGAGCAGCCCT	0.566052	8.90953	scg	3986	1799	SCG	scg_2	N61	4333	1799	2.86001	1.32965	19	6	6	SC_M	lean
scg_2_N61CCGTGAGAGGATGAGA	-7.47313	-5.46225	scg	7788	2914	SCG	scg_2	N61	5485	2876	6.86954	1.849	0	1	1	SC_NM	lean
scg_2_N61CCGTGAGGTGCTTATG	4.07795	11.703	scg	8534	2910	SCG	scg_2	N61	5667	2776	2.76541	5.65971	3	3	3	Macrophages	lean
scg_2_N61CCGTGAGTCCAATCCC	-6.07022	-4.17311	scg	10339	3597	SCG	scg_2	N61	5756	3092	4.71999	1.25737	0	1	1	SC_NM	lean
scg_2_N61CCGTTCAAGCTGGAGT	-3.70022	-2.90036	scg	3248	1687	SCG	scg_2	N61	4137	1687	7.08128	1.35468	1	0	0	SC_NM	lean
scg_2_N61CCGTTCAAGGAACGCT	-2.8189	-6.70766	scg	1923	825	SCG	scg_2	N61	4390	902	18.0967	3.01612	7	8	8	SC_NM	lean
scg_2_N61CCGTTCAAGGTTGCCC	8.71518	2.11318	scg	3738	1738	SCG	scg_2	N61	4262	1738	4.68165	7.99893	16	13	13	Tregs	lean
scg_2_N61CCGTTCAGTAACCCGC	-2.1212	12.3175	scg	1528	925	SCG	scg_2	N61	3703	1077	1.63613	3.9267	8	6	6	SC_M	lean
scg_2_N61CCTAACCGTGAGCCAA	8.52959	-4.82835	scg	3590	1763	SCG	scg_2	N61	4179	1763	2.95265	3.14763	11	10	10	Endothelial cells	lean
scg_2_N61CCTAAGACATTGGCAT	-3.013	12.665	scg	3456	1735	SCG	scg_2	N61	4161	1735	4.48495	2.37269	8	6	6	SC_M	lean
scg_2_N61CCTAAGAGTGGCGTAA	-1.32289	12.5554	scg	2665	1413	SCG	scg_2	N61	4112	1415	8.10507	4.50281	8	6	6	SC_M	lean
scg_2_N61CCTACGTTCATTATCC	-1.33447	-6.48222	scg	1580	777	SCG	scg_2	N61	4108	896	12.5316	4.81013	7	8	8	SC_NM	lean
scg_2_N61CCTACGTTCGATAACC	-6.82991	-4.68801	scg	7187	2768	SCG	scg_2	N61	5536	2749	7.86142	1.33575	0	1	1	SC_NM	lean
scg_2_N61CCTATCGGTGGATTTC	-0.49285	-4.516	scg	5607	2083	SCG	scg_2	N61	5163	2083	25.272	1.24844	7	8	8	SC_NM	lean
scg_2_N61CCTCAACCAAAGGCTG	3.86869	2.32207	scg	3223	1825	SCG	scg_2	N61	3995	1825	0.31027	0.899783	12	9	9	SC_NM	lean
scg_2_N61CCTCAACCACAATGAA	-6.42518	-3.92886	scg	4440	2175	SCG	scg_2	N61	4553	2175	5.60811	1.21622	0	1	1	SC_NM	lean
scg_2_N61CCTCAACGTAGTACGG	-1.79181	11.6469	scg	3071	1595	SCG	scg_2	N61	4130	1595	5.34028	3.15858	8	6	6	SC_M	lean
scg_2_N61CCTCACAGTTCTTGCC	-5.44967	-2.26929	scg	17039	4578	SCG	scg_2	N61	4973	2165	6.35014	1.57286	0	0	0	SC_NM	lean
scg_2_N61CCTCACATCATCTATC	0.147707	-0.922403	scg	8309	3420	SCG	scg_2	N61	5726	3306	2.25057	0.86653	2	0	0	SC_NM	lean
scg_2_N61CCTCAGTCACAGACGA	-7.42301	3.73292	scg	6422	2647	SCG	scg_2	N61	5517	2647	5.54344	0.778574	6	2	2	SC_NM	lean
scg_2_N61CCTCAGTCAGTAACGG	-1.41073	12.3623	scg	5978	2545	SCG	scg_2	N61	5401	2545	5.93844	3.59652	8	6	6	SC_M	lean
scg_2_N61CCTCAGTTCTTTGCTA	0.641342	9.04809	scg	3910	1897	SCG	scg_2	N61	4297	1897	4.78261	1.63683	19	6	6	SC_M	lean
scg_2_N61CCTCCAACAAGAGGCT	-3.44865	-3.66393	scg	8774	3263	SCG	scg_2	N61	5750	3089	5.01482	1.90335	1	0	0	SC_NM	lean
scg_2_N61CCTCCTCCAGTTTCGA	-5.32945	-3.28833	scg	5633	2504	SCG	scg_2	N61	5271	2504	6.08912	1.17167	0	1	1	SC_NM	lean
scg_2_N61CCTCCTCCATCATCTT	-3.82772	-1.45689	scg	6949	2907	SCG	scg_2	N61	5617	2899	2.54713	1.81321	1	0	0	SC_NM	lean
scg_2_N61CCTCCTCGTTAACCTG	3.47445	0.925127	scg	3023	1631	SCG	scg_2	N61	3942	1631	5.12736	0.893152	12	9	9	SC_NM	lean
scg_2_N61CCTGCATCAACAGATA	-6.40823	5.08012	scg	11802	3756	SCG	scg_2	N61	5674	2765	4.41451	2.13523	6	2	2	SC_NM	lean
scg_2_N61CCTGCATTCATGAAAG	6.84046	9.40951	scg	4844	2119	SCG	scg_2	N61	4837	2119	1.4038	2.99339	3	3	3	Macrophages	lean
scg_2_N61CCTGTTGGTCAAGCCC	-0.15661	-1.64902	scg	10277	3106	SCG	scg_2	N61	5559	2566	21.7087	1.28442	1	0	0	SC_NM	lean
scg_2_N61CCTTTGGCAGGAAGTC	2.97126	-1.8396	scg	1654	887	SCG	scg_2	N61	4158	1021	13.422	1.57195	14	15	15	SC_NM	lean
scg_2_N61CCTTTGGGTCGGAAAC	3.38298	2.44053	scg	2722	1558	SCG	scg_2	N61	4001	1564	5.0698	1.57972	12	9	9	SC_NM	lean
scg_2_N61CGAAGGATCAGCAGAG	-1.85198	12.8469	scg	1421	825	SCG	scg_2	N61	3778	1003	8.16327	3.87051	8	6	6	SC_M	lean
scg_2_N61CGAAGGATCCACTAGA	9.3401	7.5805	scg	3368	1105	SCG	scg_2	N61	4183	1105	4.80998	1.21734	3	3	3	Macrophages	lean
scg_2_N61CGAAGTTGTCTCGGAC	-1.85385	-3.9737	scg	6515	2522	SCG	scg_2	N61	5398	2522	15.7943	1.9647	2	0	0	SC_NM	lean
scg_2_N61CGAAGTTTCGTAACAC	-2.36659	13.2116	scg	7933	2634	SCG	scg_2	N61	5526	2581	9.85756	3.59259	8	6	6	SC_M	lean
scg_2_N61CGAATTGTCCCTGGTT	-2.16493	12.809	scg	3771	1916	SCG	scg_2	N61	4233	1916	3.68602	3.28825	8	6	6	SC_M	lean
scg_2_N61CGAGGCTCAAGACAAT	7.18667	10.9822	scg	5863	2129	SCG	scg_2	N61	5298	2129	1.19393	3.93996	3	3	3	Macrophages	lean
scg_2_N61CGAGGCTGTCTAACGT	6.25011	12.0624	scg	4846	2082	SCG	scg_2	N61	4838	2082	1.2175	4.02394	3	3	3	Macrophages	lean
scg_2_N61CGAGTGCTCTTCGTGC	-1.19756	11.712	scg	5092	2230	SCG	scg_2	N61	5004	2230	6.57895	3.12255	19	6	6	SC_M	lean
scg_2_N61CGAGTTAGTGTTAGCT	-2.62067	12.9686	scg	2475	1277	SCG	scg_2	N61	4135	1294	4.60606	4.76768	8	6	6	SC_M	lean
scg_2_N61CGATCGGAGACTTCGT	13.781	-0.237	scg	5565	2393	SCG	scg_2	N61	5259	2393	4.00719	6.30728	9	5	5	Endothelial cells	lean
scg_2_N61CGATCGGAGCAACAAT	-3.07625	11.0841	scg	1643	954	SCG	scg_2	N61	3956	1089	11.3816	2.19111	8	6	6	SC_M	lean
scg_2_N61CGATGCGTCAAGCTTG	-5.85815	-1.84481	scg	5799	2419	SCG	scg_2	N61	5288	2419	10.1224	2.00034	0	0	0	SC_NM	lean
scg_2_N61CGATGGCAGGTCGCCT	-3.06291	12.0255	scg	4443	1874	SCG	scg_2	N61	4577	1874	16.2728	1.89061	8	6	6	SC_M	lean
scg_2_N61CGATGGCCATCGCTGG	5.98111	11.2648	scg	2269	1275	SCG	scg_2	N61	4344	1360	9.21111	1.01366	3	3	3	Macrophages	lean
scg_2_N61CGCAGGTCAAGTTGGG	-3.88158	-3.96354	scg	3355	1634	SCG	scg_2	N61	4257	1635	8.73323	1.16244	7	8	8	SC_NM	lean
scg_2_N61CGCAGGTGTATGGGAC	-0.550458	5.45698	scg	15303	4187	SCG	scg_2	N61	4752	1877	7.82853	2.01921	4	4	4	SC_NM	lean
scg_2_N61CGCATAAGTGTGAGCA	-5.19818	-5.6216	scg	11500	3701	SCG	scg_2	N61	5552	2797	5.5913	1.96522	0	1	1	SC_NM	lean
scg_2_N61CGCATGGGTCCGGATC	1.26803	16.594	scg	6057	2906	SCG	scg_2	N61	5505	2906	5.01899	3.00479	20	16	16	Microglia	lean
scg_2_N61CGCATGGGTGCGGCTT	-4.39104	-1.10356	scg	8523	3047	SCG	scg_2	N61	5630	2906	8.27174	2.37006	1	0	0	SC_NM	lean
scg_2_N61CGCCAGATCTTAGGAC	0.674593	-3.5513	scg	5748	2400	SCG	scg_2	N61	5272	2400	22.634	1.51357	7	8	8	SC_NM	lean
scg_2_N61CGCCATTAGGCCTGAA	-0.396223	-4.2557	scg	13416	3861	SCG	scg_2	N61	4924	2143	23.621	0.887001	7	8	8	SC_NM	lean
scg_2_N61CGCGTGATCCAAGCAT	-1.65906	-0.13252	scg	7795	2750	SCG	scg_2	N61	5582	2676	13.0853	0.667094	1	0	0	SC_NM	lean
scg_2_N61CGGAACCCACACAGAG	-1.91222	11.6082	scg	2904	1589	SCG	scg_2	N61	4016	1589	5.85399	2.30716	8	6	6	SC_M	lean
scg_2_N61CGGACACCAGAGAGGG	-1.27226	12.5422	scg	1455	882	SCG	scg_2	N61	3770	1045	5.36082	7.21649	8	6	6	SC_M	lean
scg_2_N61CGGACACTCCATCTCG	-1.83963	-5.93504	scg	1387	651	SCG	scg_2	N61	4180	847	24.9459	5.19106	7	8	8	SC_NM	lean
scg_2_N61CGGAGAAAGGTCCTGC	12.2121	8.94664	scg	15653	3181	SCG	scg_2	N61	5158	1463	2.26155	9.70421	13	11	11	DCs	lean
scg_2_N61CGGAGAAGTCCGGTCA	10.1148	-1.78565	scg	3215	1723	SCG	scg_2	N61	4040	1723	0.777605	2.05288	11	10	10	Endothelial cells	lean
scg_2_N61CGGAGAATCTAGATCG	14.8394	-1.67222	scg	7403	2934	SCG	scg_2	N61	5678	2919	2.36391	8.26692	9	5	5	Endothelial cells	lean
scg_2_N61CGGGTCAAGGTGCCTC	-0.158708	-0.161793	scg	5968	2936	SCG	scg_2	N61	5504	2936	0.670241	0.754021	2	0	0	SC_NM	lean
scg_2_N61CGGGTCAGTAAGTCAA	3.04449	1.37448	scg	3668	1927	SCG	scg_2	N61	4171	1927	2.20829	1.9084	12	9	9	SC_NM	lean
scg_2_N61CGGGTGTGTCGAGATG	3.32098	2.24831	scg	938	728	SCG	scg_2	N61	3345	1166	2.87846	1.27932	12	9	9	SC_NM	lean
scg_2_N61CGGGTGTGTGAGCCAA	13.4683	-1.68197	scg	4716	2080	SCG	scg_2	N61	4724	2080	2.12044	7.6972	9	5	5	Endothelial cells	lean
scg_2_N61CGGGTGTGTTATCCAG	-3.98687	-4.72214	scg	4515	2170	SCG	scg_2	N61	4597	2170	9.83389	2.25914	0	1	1	SC_NM	lean
scg_2_N61CGGTCAGGTTTGTTGG	-4.19101	-6.07956	scg	1332	655	SCG	scg_2	N61	4120	864	18.6186	2.17718	7	8	8	SC_NM	lean
scg_2_N61CGTAAGTCACGGCGTT	11.4424	6.94366	scg	15774	3751	SCG	scg_2	N61	5147	1717	1.31229	9.06555	13	11	11	DCs	lean
scg_2_N61CGTAATGAGATGTTAG	5.25856	11.5438	scg	5361	2336	SCG	scg_2	N61	5165	2336	4.21563	1.86532	3	3	3	Macrophages	lean
scg_2_N61CGTAATGAGGTCGTCC	2.45459	2.90879	scg	2363	1425	SCG	scg_2	N61	4206	1437	4.6551	3.97799	12	9	9	SC_NM	lean
scg_2_N61CGTAGTAGTACCGGAA	-2.62974	13.2573	scg	4806	2076	SCG	scg_2	N61	4806	2076	9.71702	3.51644	8	6	6	SC_M	lean
scg_2_N61CGTAGTATCTCGTCGT	8.57441	-12.5343	scg	2875	1327	SCG	scg_2	N61	3995	1327	16.2087	0.869565	15	12	12	Pericytes	lean
scg_2_N61CGTCCATAGGTTCCGC	13.6949	-0.138438	scg	12552	3980	SCG	scg_2	N61	5569	2729	4.54908	6.67623	9	5	5	Endothelial cells	lean
scg_2_N61CGTCCATTCGCCGAAC	-6.40947	-2.26376	scg	8150	2893	SCG	scg_2	N61	5530	2796	8.42945	1.64417	10	2	2	SC_NM	lean
scg_2_N61CGTGAATAGCAAGCCA	4.98289	11.9749	scg	1189	671	SCG	scg_2	N61	3739	963	3.11186	5.71909	3	3	3	Macrophages	lean
scg_2_N61CGTGATAGTGTATCCA	9.22065	10.0984	scg	12233	3015	SCG	scg_2	N61	5515	2025	2.11722	6.15548	3	3	3	Macrophages	lean
scg_2_N61CGTGATATCAAGCCTA	3.8225	1.59304	scg	3127	1735	SCG	scg_2	N61	4045	1735	1.59898	1.02335	12	9	9	SC_NM	lean
scg_2_N61CGTGATATCTGTCTCG	-5.23425	-2.6292	scg	5530	2382	SCG	scg_2	N61	5203	2382	7.48644	1.66365	10	2	2	SC_NM	lean
scg_2_N61CGTGCTTAGCGGGTAT	9.29865	-4.37917	scg	6898	2795	SCG	scg_2	N61	5588	2788	9.65497	4.10264	11	10	10	Endothelial cells	lean
scg_2_N61CGTTAGACAAGACCGA	9.34406	-13.1036	scg	1649	973	SCG	scg_2	N61	3846	1102	7.03457	5.27592	15	12	12	Pericytes	lean
scg_2_N61CGTTAGATCCGTGCGA	5.81369	11.7456	scg	12234	3498	SCG	scg_2	N61	5640	2460	2.4767	3.43306	3	3	3	Macrophages	lean
scg_2_N61CGTTCTGAGTACTGTC	13.3318	-1.80165	scg	8220	2921	SCG	scg_2	N61	5572	2818	7.05596	9.28224	9	5	5	Endothelial cells	lean
scg_2_N61CTAACCCAGGACATCG	-2.71622	11.764	scg	1531	922	SCG	scg_2	N61	3805	1075	6.92358	2.28609	8	6	6	SC_M	lean
scg_2_N61CTAACCCCACGTAGAG	-4.18775	-1.6218	scg	4000	1878	SCG	scg_2	N61	4357	1878	8.25	0.9	5	7	7	SC_NM	lean
scg_2_N61CTAACCCTCCCGAACG	-2.63019	-2.60151	scg	21351	5202	SCG	scg_2	N61	5026	2390	15.6199	1.74231	10	2	2	SC_NM	lean
scg_2_N61CTAACCCTCGAGCCTG	2.01185	-1.27537	scg	9423	3112	SCG	scg_2	N61	5700	2762	16.5977	1.07185	14	15	15	SC_NM	lean
scg_2_N61CTAAGTGGTGTGAATA	-4.85673	-1.80823	scg	19226	5049	SCG	scg_2	N61	5108	2370	10.1217	1.46156	1	0	0	SC_NM	lean
scg_2_N61CTACAGACATGCAGCC	-5.37156	-6.52653	scg	1907	980	SCG	scg_2	N61	4269	1045	10.1206	2.93655	7	8	8	SC_NM	lean
scg_2_N61CTACATTCATATCTGG	-7.65957	-3.35993	scg	9764	3524	SCG	scg_2	N61	5811	3123	5.21303	1.25973	0	1	1	SC_NM	lean
scg_2_N61CTACATTTCGCTTACC	-5.08008	-6.70513	scg	2770	1358	SCG	scg_2	N61	4205	1359	7.83394	2.34657	7	8	8	SC_NM	lean
scg_2_N61CTACCCAGTTGCCAAT	4.29593	11.2993	scg	2324	1235	SCG	scg_2	N61	4275	1305	6.15318	1.54905	3	3	3	Macrophages	lean
scg_2_N61CTACCTGTCCGCACTT	-4.03784	-0.604585	scg	9776	3466	SCG	scg_2	N61	5894	3074	3.52905	1.45254	1	0	0	SC_NM	lean
scg_2_N61CTACGGGCAGTCGGTC	-6.12167	-6.23906	scg	1224	760	SCG	scg_2	N61	3819	998	7.43464	2.28758	7	8	8	SC_NM	lean
scg_2_N61CTACGGGGTAGATGTA	-5.5907	-6.25164	scg	3684	1660	SCG	scg_2	N61	4343	1661	9.06623	2.9316	7	8	8	SC_NM	lean
scg_2_N61CTAGACACAGTGCCTG	-5.21011	2.7226	scg	1431	707	SCG	scg_2	N61	4107	894	12.5087	1.46751	5	7	7	SC_NM	lean
scg_2_N61CTAGGTACAAGCGGAT	-5.00499	-2.52708	scg	6086	2516	SCG	scg_2	N61	5365	2516	9.77654	1.59382	1	0	0	SC_NM	lean
scg_2_N61CTAGGTAGTTTGACAC	-4.69255	1.12364	scg	13969	4194	SCG	scg_2	N61	4768	2091	14.8472	1.7682	5	7	7	SC_NM	lean
scg_2_N61CTATAGGCAACTTCTT	9.09161	-13.5223	scg	5917	2385	SCG	scg_2	N61	5376	2385	6.48978	5.17154	15	12	12	Pericytes	lean
scg_2_N61CTATAGGTCCTACTGC	11.4227	7.83138	scg	9536	2920	SCG	scg_2	N61	5764	2644	2.59018	9.64765	13	11	11	DCs	lean
scg_2_N61CTATCCGTCCTATGGA	9.0713	-3.98188	scg	12653	4216	SCG	scg_2	N61	5615	2929	4.52857	3.92792	11	10	10	Endothelial cells	lean
scg_2_N61CTATCTATCGTAGCCG	3.70431	11.1404	scg	4207	1918	SCG	scg_2	N61	4403	1918	1.4975	0.784407	3	3	3	Macrophages	lean
scg_2_N61CTCAACCTCTGAGCAT	9.15259	-4.43386	scg	5602	2480	SCG	scg_2	N61	5296	2480	5.74795	3.92717	11	10	10	Endothelial cells	lean
scg_2_N61CTCAAGATCTGGACCG	-8.01126	3.88262	scg	9346	3317	SCG	scg_2	N61	5655	3016	6.34496	1.65846	6	2	2	SC_NM	lean
scg_2_N61CTCAATTGTCTACAAC	7.00287	11.0955	scg	5365	2647	SCG	scg_2	N61	5206	2647	3.20596	2.05033	3	3	3	Macrophages	lean
scg_2_N61CTCACTGCACACCGCA	8.29013	9.62946	scg	5605	2496	SCG	scg_2	N61	5294	2496	2.37288	4.19269	3	3	3	Macrophages	lean
scg_2_N61CTCACTGCAGCCGGTT	0.268375	9.89439	scg	2721	1531	SCG	scg_2	N61	3997	1533	3.52811	4.77766	19	6	6	SC_M	lean
scg_2_N61CTCACTGTCCAGCTCT	-7.05362	-2.67236	scg	11606	4015	SCG	scg_2	N61	5823	3162	2.29192	1.23212	0	1	1	SC_NM	lean
scg_2_N61CTCAGGGAGTAACGAT	12.8243	8.71797	scg	14399	3379	SCG	scg_2	N61	4974	1538	0.882006	12.1675	13	11	11	DCs	lean
scg_2_N61CTCAGTCTCTACCTTA	3.52612	2.23621	scg	5878	2761	SCG	scg_2	N61	5463	2761	2.41579	0.867642	12	9	9	SC_NM	lean
scg_2_N61CTCATCGGTACTAACC	8.7402	10.3903	scg	18383	5179	SCG	scg_2	N61	5090	2396	4.10706	5.03182	3	3	3	Macrophages	lean
scg_2_N61CTCATGCCACTTTAGG	7.01098	10.8527	scg	1076	731	SCG	scg_2	N61	3288	1154	1.67286	0.743494	3	3	3	Macrophages	lean
scg_2_N61CTCATGCTCTCAGTCC	8.29928	8.35466	scg	1217	698	SCG	scg_2	N61	3534	1096	14.2975	0.328677	3	3	3	Macrophages	lean
scg_2_N61CTCATTAAGTATTAGG	-2.68669	-3.04359	scg	9539	3087	SCG	scg_2	N61	5549	2724	16.4902	3.18692	10	2	2	SC_NM	lean
scg_2_N61CTCATTAAGTTCATGC	14.9501	-5.26162	scg	4901	2188	SCG	scg_2	N61	4887	2188	3.38706	4.75413	9	5	5	Endothelial cells	lean
scg_2_N61CTCATTATCTAGTGTG	8.55885	10.3987	scg	2315	1108	SCG	scg_2	N61	4276	1154	1.07991	3.8013	3	3	3	Macrophages	lean
scg_2_N61CTCCACAAGGTGATAT	11.8695	-6.32156	scg	14893	4525	SCG	scg_2	N61	4950	2224	6.2714	4.44504	18	5	5	Endothelial cells	lean
scg_2_N61CTCCACACATCCGTTC	3.65375	2.39697	scg	1781	1153	SCG	scg_2	N61	3859	1271	2.41437	1.34756	12	9	9	SC_NM	lean
scg_2_N61CTCCACATCGATCCCT	1.25768	16.3933	scg	4508	2086	SCG	scg_2	N61	4584	2086	1.50843	4.45874	20	16	16	Microglia	lean
scg_2_N61CTCCATGTCCTCTGCA	6.07043	11.3895	scg	1238	704	SCG	scg_2	N61	3724	1038	18.7399	1.29241	3	3	3	Macrophages	lean
scg_2_N61CTCCCAATCAGGTGTT	-0.758614	-0.423469	scg	5615	2615	SCG	scg_2	N61	5318	2615	3.13446	0.96171	1	0	0	SC_NM	lean
scg_2_N61CTCCGATAGGCTCCCA	-0.557282	-1.32448	scg	8358	3476	SCG	scg_2	N61	5791	3376	3.18258	1.07681	2	0	0	SC_NM	lean
scg_2_N61CTCCGATGTAGCTAAA	3.31343	0.831729	scg	1770	1001	SCG	scg_2	N61	3833	1121	4.29379	0.903955	12	9	9	SC_NM	lean
scg_2_N61CTCCTCCAGACATCAA	-2.99685	11.9363	scg	2502	1342	SCG	scg_2	N61	4048	1373	7.35412	1.51878	8	6	6	SC_M	lean
scg_2_N61CTCCTTTAGCGAGTCA	2.69517	0.500737	scg	2493	1457	SCG	scg_2	N61	3890	1487	0.681909	0.922583	12	9	9	SC_NM	lean
scg_2_N61CTCCTTTGTCTACGAT	8.34904	11.3535	scg	5913	2117	SCG	scg_2	N61	5326	2117	3.07796	5.8346	3	3	3	Macrophages	lean
scg_2_N61CTCTCGAAGGTTCACT	9.67128	10.3669	scg	4917	1847	SCG	scg_2	N61	4881	1847	2.66423	9.3553	3	3	3	Macrophages	lean
scg_2_N61CTCTCGATCTAGACCA	15.0025	-4.38671	scg	1356	763	SCG	scg_2	N61	3681	968	1.76991	4.86726	9	5	5	Endothelial cells	lean
scg_2_N61CTCTGGTAGTCAGCCC	-2.56923	11.8125	scg	2773	1480	SCG	scg_2	N61	4059	1480	7.7894	2.88496	8	6	6	SC_M	lean
scg_2_N61CTCTGGTTCACTCGAA	-1.24146	-2.09246	scg	7110	3251	SCG	scg_2	N61	5861	3211	0.562588	0.421941	10	2	2	SC_NM	lean
scg_2_N61CTCTGGTTCTCGTGGG	-3.37514	-6.24932	scg	2661	1365	SCG	scg_2	N61	4261	1373	8.53063	2.36753	7	8	8	SC_NM	lean
scg_2_N61CTGAATGAGTTTGCTG	-0.638427	-1.70253	scg	11840	3658	SCG	scg_2	N61	5445	2631	19.5608	1.54561	2	0	0	SC_NM	lean
scg_2_N61CTGAGGCAGGTGGTTG	-5.19762	-2.39763	scg	8934	3222	SCG	scg_2	N61	5666	3020	8.15984	1.76852	5	7	7	SC_NM	lean
scg_2_N61CTGAGGCGTGACACGA	4.42869	11.4839	scg	5151	1850	SCG	scg_2	N61	4996	1850	3.70802	3.57212	3	3	3	Macrophages	lean
scg_2_N61CTGAGGCGTGCAACGA	9.30018	9.08452	scg	5020	1828	SCG	scg_2	N61	4933	1828	1.65339	7.78884	3	3	3	Macrophages	lean
scg_2_N61CTGAGGCGTGTTGATC	8.82348	8.23583	scg	2805	1370	SCG	scg_2	N61	4075	1371	13.0838	3.85027	3	3	3	Macrophages	lean
scg_2_N61CTGATCCAGACCTGGA	8.53687	9.23931	scg	9053	2733	SCG	scg_2	N61	5717	2519	1.80051	5.83232	3	3	3	Macrophages	lean
scg_2_N61CTGATCCGTTGATCGT	14.9395	-4.16055	scg	1912	1133	SCG	scg_2	N61	4040	1227	1.62134	4.70711	9	5	5	Endothelial cells	lean
scg_2_N61CTGCAGGGTATGAAGT	-2.82079	11.5691	scg	1463	922	SCG	scg_2	N61	3748	1101	7.86056	1.91388	8	6	6	SC_M	lean
scg_2_N61CTGCCATGTGCCTACG	15.0551	-4.71413	scg	1786	945	SCG	scg_2	N61	4105	1075	15.1736	3.07951	9	5	5	Endothelial cells	lean
scg_2_N61CTGCCTACACGGCGTT	6.01857	11.9979	scg	7217	2414	SCG	scg_2	N61	5519	2402	3.11764	4.7111	3	3	3	Macrophages	lean
scg_2_N61CTGCGAGTCTCGACCT	7.83996	8.59939	scg	1851	891	SCG	scg_2	N61	3957	1020	2.32307	2.43112	3	3	3	Macrophages	lean
scg_2_N61CTGGACGTCAGGTGTT	14.661	-2.29295	scg	6038	2723	SCG	scg_2	N61	5432	2723	2.33521	7.48592	9	5	5	Endothelial cells	lean
scg_2_N61CTGGACGTCCACGTGG	-1.8402	-2.08463	scg	4383	2113	SCG	scg_2	N61	4503	2113	4.03833	0.889802	10	2	2	SC_NM	lean
scg_2_N61CTGGCAGCATTAGGCT	3.82291	1.85702	scg	2768	1496	SCG	scg_2	N61	3932	1498	3.97399	1.04769	12	9	9	SC_NM	lean
scg_2_N61CTGGTCTGTTGGTACT	-5.582	-2.76673	scg	8324	3093	SCG	scg_2	N61	5576	2969	5.79049	1.98222	10	2	2	SC_NM	lean
scg_2_N61CTGTACCAGGTCGTAG	4.79823	11.8807	scg	1773	917	SCG	scg_2	N61	4015	1032	3.04569	4.96334	3	3	3	Macrophages	lean
scg_2_N61CTGTACCCACAAATAG	0.370173	9.71868	scg	2302	1287	SCG	scg_2	N61	4351	1313	2.47611	4.73501	19	6	6	SC_M	lean
scg_2_N61CTGTAGAAGTTATGGA	8.66874	9.70046	scg	8069	2690	SCG	scg_2	N61	5538	2607	2.85042	7.7333	3	3	3	Macrophages	lean
scg_2_N61CTGTAGACAAATGAAC	8.71183	11.3573	scg	5844	1979	SCG	scg_2	N61	5244	1979	2.27584	8.02533	3	3	3	Macrophages	lean
scg_2_N61CTGTAGAGTACTTCCC	-1.89417	0.00603539	scg	2616	1416	SCG	scg_2	N61	4135	1434	14.0673	1.10856	4	4	4	SC_NM	lean
scg_2_N61CTGTAGATCGGAGTAG	-1.79029	12.4113	scg	1250	799	SCG	scg_2	N61	3720	1054	11.2	3.84	8	6	6	SC_M	lean
scg_2_N61CTGTATTCAATTGCCA	-1.27696	3.89533	scg	5396	2428	SCG	scg_2	N61	5176	2428	3.55819	1.53818	4	4	4	SC_NM	lean
scg_2_N61CTGTCGTTCCTTCTGG	-3.09939	13.0613	scg	5401	2335	SCG	scg_2	N61	5164	2335	6.66543	2.49954	8	6	6	SC_M	lean
scg_2_N61CTGTGAACACGCTTAA	9.01629	9.08256	scg	8154	2341	SCG	scg_2	N61	5543	2246	1.69242	9.34511	3	3	3	Macrophages	lean
scg_2_N61CTGTGAATCCCAGGAC	2.88985	0.588958	scg	4669	2230	SCG	scg_2	N61	4697	2230	6.46819	1.39216	12	9	9	SC_NM	lean
scg_2_N61CTGTGGGAGCCATTCA	-2.67696	11.9529	scg	1129	724	SCG	scg_2	N61	3709	1034	14.6147	2.74579	8	6	6	SC_M	lean
scg_2_N61CTGTGGGCACCCTTAC	-3.5731	-3.19534	scg	5911	2536	SCG	scg_2	N61	5364	2536	4.95686	2.28388	1	0	0	SC_NM	lean
scg_2_N61CTGTGGGGTGTGTGGA	14.7609	-3.17916	scg	1153	721	SCG	scg_2	N61	3687	1020	8.23938	8.67303	9	5	5	Endothelial cells	lean
scg_2_N61CTTACCGCACTCAGAT	3.39976	1.81807	scg	3204	1847	SCG	scg_2	N61	4062	1847	2.96504	1.52934	12	9	9	SC_NM	lean
scg_2_N61CTTACCGCATGACGAG	-1.29737	11.9671	scg	2713	1449	SCG	scg_2	N61	4059	1453	5.30778	2.28529	19	6	6	SC_M	lean
scg_2_N61CTTACCGGTACCGTCG	-1.78064	12.7152	scg	1534	931	SCG	scg_2	N61	3774	1056	2.73794	4.43286	8	6	6	SC_M	lean
scg_2_N61CTTACCGTCCGCAGTG	-1.80686	-5.41924	scg	1689	968	SCG	scg_2	N61	4071	1059	8.11131	2.24985	7	8	8	SC_NM	lean
scg_2_N61CTTCAATAGTGAGTTA	3.87213	2.22057	scg	2296	1457	SCG	scg_2	N61	4335	1510	2.30836	1.1324	12	9	9	SC_NM	lean
scg_2_N61CTTCAATTCTATCACT	14.822	-5.40178	scg	1732	1125	SCG	scg_2	N61	3774	1273	2.48268	1.38568	9	5	5	Endothelial cells	lean
scg_2_N61CTTCCGAGTCTACGTA	-0.543466	-1.82902	scg	6564	2757	SCG	scg_2	N61	5552	2757	2.83364	0.975015	2	0	0	SC_NM	lean
scg_2_N61CTTCCTTCAAATAAGC	-2.70841	-1.59232	scg	9969	3710	SCG	scg_2	N61	5876	3296	4.49393	1.50466	1	0	0	SC_NM	lean
scg_2_N61CTTCCTTTCCTAGCTC	8.23176	-3.61105	scg	14645	4370	SCG	scg_2	N61	4962	2013	5.33971	1.9324	11	10	10	Endothelial cells	lean
scg_2_N61CTTCTAACATCGCTAA	6.69801	10.8844	scg	5550	2184	SCG	scg_2	N61	5218	2184	1.76577	3.54955	3	3	3	Macrophages	lean
scg_2_N61CTTGATTCAAGGTCTT	1.40712	16.4112	scg	3397	1647	SCG	scg_2	N61	4134	1647	0.206064	3.88578	20	16	16	Microglia	lean
scg_2_N61CTTGATTCACAGACGA	-1.76178	11.1294	scg	2664	1527	SCG	scg_2	N61	4062	1530	3.97898	3.04054	8	6	6	SC_M	lean
scg_2_N61CTTGATTTCCGAGGCT	12.6586	7.35362	scg	13957	3398	SCG	scg_2	N61	5201	1730	2.25693	7.75955	13	11	11	DCs	lean
scg_2_N61CTTTCAACAGCTATAC	-7.99804	3.41286	scg	13835	4391	SCG	scg_2	N61	5027	2325	4.53921	1.20708	6	2	2	SC_NM	lean
scg_2_N61CTTTCAATCAATCCAG	9.49973	-2.52441	scg	5654	2162	SCG	scg_2	N61	5314	2162	1.64485	1.32649	11	10	10	Endothelial cells	lean
scg_2_N61CTTTCGGAGAGCTTTC	9.11536	-13.2235	scg	2998	1583	SCG	scg_2	N61	4098	1583	11.074	3.002	15	12	12	Pericytes	lean
scg_2_N61CTTTCGGCATGTTTGG	-5.91591	-5.61211	scg	12088	3879	SCG	scg_2	N61	5468	2763	5.81568	2.27498	0	1	1	SC_NM	lean
scg_2_N61CTTTCGGTCTAGTGAC	9.56	10.7843	scg	6142	2109	SCG	scg_2	N61	5346	2109	1.43276	8.10811	3	3	3	Macrophages	lean
scg_2_N61GAAACCTAGGTGCTTT	13.8211	-5.54216	scg	3224	1737	SCG	scg_2	N61	4027	1737	1.39578	4.37345	9	5	5	Endothelial cells	lean
scg_2_N61GAAACCTGTTCAGTAC	3.75456	2.297	scg	3237	1791	SCG	scg_2	N61	4025	1791	2.50232	1.14303	12	9	9	SC_NM	lean
scg_2_N61GAAACCTTCGAGTACT	0.580381	8.86402	scg	2695	1416	SCG	scg_2	N61	4061	1419	3.74768	3.93321	19	6	6	SC_M	lean
scg_2_N61GAAATGATCGCCAATA	-2.86569	11.8982	scg	1706	990	SCG	scg_2	N61	3993	1123	16.7057	1.69988	8	6	6	SC_M	lean
scg_2_N61GAACACTCAGGCATGA	-0.578078	-2.40782	scg	6019	2641	SCG	scg_2	N61	5398	2641	5.59894	1.49526	2	0	0	SC_NM	lean
scg_2_N61GAACTGTGTAGTCGTT	1.46859	16.428	scg	5792	2615	SCG	scg_2	N61	5377	2615	0.414365	4.2645	20	16	16	Microglia	lean
scg_2_N61GAAGAATAGACCTGGA	8.47954	2.74284	scg	2631	1358	SCG	scg_2	N61	4027	1374	0.380084	10.5663	16	13	13	Tregs	lean
scg_2_N61GAAGAATAGGCATCTT	-4.59285	-2.35806	scg	5996	2478	SCG	scg_2	N61	5367	2478	5.73716	1.71781	1	0	0	SC_NM	lean
scg_2_N61GAAGCCCGTAGTGTGG	8.92501	-4.63699	scg	6382	2467	SCG	scg_2	N61	5450	2467	10.0282	4.1523	11	10	10	Endothelial cells	lean
scg_2_N61GAAGCGAAGCGTTGTT	-8.33218	4.15561	scg	6308	2467	SCG	scg_2	N61	5397	2467	14.6322	1.75967	6	2	2	SC_NM	lean
scg_2_N61GAAGCGATCACCCATC	-2.04699	-3.69578	scg	10583	3500	SCG	scg_2	N61	5713	2922	8.64594	2.97647	2	0	0	SC_NM	lean
scg_2_N61GAAGGACCAGCTTTGA	8.68596	10.9692	scg	3745	1478	SCG	scg_2	N61	4334	1478	5.26035	4.83311	3	3	3	Macrophages	lean
scg_2_N61GAAGTAAAGGGCATGT	13.9894	-0.847839	scg	1941	1008	SCG	scg_2	N61	4163	1090	5.4611	11.1283	9	5	5	Endothelial cells	lean
scg_2_N61GAAGTAACAATGTGGG	7.64907	11.4295	scg	10626	3030	SCG	scg_2	N61	5761	2538	2.40919	5.59947	3	3	3	Macrophages	lean
scg_2_N61GAATAGATCCATAGGT	1.28285	16.6428	scg	1760	1172	SCG	scg_2	N61	3853	1310	0.852273	1.875	20	16	16	Microglia	lean
scg_2_N61GAATCACAGCGATCGA	11.4743	8.27212	scg	3244	1548	SCG	scg_2	N61	4112	1548	6.56597	5.91862	13	11	11	DCs	lean
scg_2_N61GAATCGTCAGTATACC	-2.86171	13.2538	scg	5082	2234	SCG	scg_2	N61	5004	2234	5.25384	3.30579	8	6	6	SC_M	lean
scg_2_N61GACACGCAGGTAGCCA	-2.26142	-0.258061	scg	4376	2021	SCG	scg_2	N61	4491	2021	0.845521	0.617002	1	0	0	SC_NM	lean
scg_2_N61GACACGCCATCCGATA	12.9554	-5.94537	scg	8272	3250	SCG	scg_2	N61	5723	3151	2.94971	4.89603	18	5	5	Endothelial cells	lean
scg_2_N61GACACGCTCCTGGGAC	-2.72637	11.6158	scg	1218	745	SCG	scg_2	N61	3629	1020	6.48604	3.44828	8	6	6	SC_M	lean
scg_2_N61GACAGCCAGATGGGCT	9.01728	10.4818	scg	12696	3854	SCG	scg_2	N61	5424	2505	4.8913	5.53718	3	3	3	Macrophages	lean
scg_2_N61GACAGCCAGTGATTCC	3.90146	11.8089	scg	10552	3326	SCG	scg_2	N61	5765	2795	3.97081	4.98484	3	3	3	Macrophages	lean
scg_2_N61GACAGCCCAGCCTACG	6.54206	11.5565	scg	7899	2562	SCG	scg_2	N61	5556	2493	2.48133	6.54513	3	3	3	Macrophages	lean
scg_2_N61GACCCTTTCGCCAGAC	-0.578544	-1.24324	scg	10416	3663	SCG	scg_2	N61	5876	3135	7.26767	1.27688	2	0	0	SC_NM	lean
scg_2_N61GACCGTGAGGCGAACT	-1.42412	-1.36471	scg	7507	2866	SCG	scg_2	N61	5663	2836	8.219	1.02571	1	0	0	SC_NM	lean
scg_2_N61GACCGTGCACTGGCGT	-1.3829	12.5322	scg	3047	1534	SCG	scg_2	N61	4110	1534	2.13325	5.28389	8	6	6	SC_M	lean
scg_2_N61GACCGTGTCCAAGCAT	8.421	3.92653	scg	4869	1986	SCG	scg_2	N61	4860	1986	2.44403	13.9659	16	13	13	Tregs	lean
scg_2_N61GACCGTGTCCTAAGTG	-5.23157	1.27388	scg	2263	1131	SCG	scg_2	N61	4551	1171	14.494	1.50243	5	7	7	SC_NM	lean
scg_2_N61GACCTTCAGGGACACT	-2.4391	12.2378	scg	2515	1404	SCG	scg_2	N61	4045	1421	3.77734	3.61829	8	6	6	SC_M	lean
scg_2_N61GACGCTGAGACGCCCT	-6.95447	6.14069	scg	3431	1475	SCG	scg_2	N61	4115	1475	1.77791	0.378898	6	2	2	SC_NM	lean
scg_2_N61GACGCTGAGGAGTCTG	-2.15495	-2.46446	scg	9744	3227	SCG	scg_2	N61	5715	2821	6.7734	1.63177	10	2	2	SC_NM	lean
scg_2_N61GACGCTGCAGAGACTG	-3.5345	-3.36756	scg	8884	3318	SCG	scg_2	N61	5763	3124	5.23413	1.58712	1	0	0	SC_NM	lean
scg_2_N61GACTATGAGTGCAACG	-2.89985	11.6622	scg	4672	1868	SCG	scg_2	N61	4713	1868	20.976	3.33904	8	6	6	SC_M	lean
scg_2_N61GACTATGGTGGACCAA	7.62977	-7.55163	scg	3566	1829	SCG	scg_2	N61	4180	1829	2.88839	6.53393	17	14	14	Endothelial cells	lean
scg_2_N61GACTCAAAGGACTGGT	-4.85712	-0.951945	scg	11767	3904	SCG	scg_2	N61	5691	2918	7.46154	1.0198	1	0	0	SC_NM	lean
scg_2_N61GACTCAAAGTCACTAC	4.97523	11.3938	scg	1366	770	SCG	scg_2	N61	3627	1068	7.17423	0.951684	3	3	3	Macrophages	lean
scg_2_N61GACTCAACACCCAATA	-0.908117	-0.148355	scg	9210	3119	SCG	scg_2	N61	5730	2805	7.01412	0.92291	1	0	0	SC_NM	lean
scg_2_N61GACTCTCGTGTTGCCG	9.15373	-13.2272	scg	8572	3068	SCG	scg_2	N61	5775	2935	8.58609	3.5581	15	12	12	Pericytes	lean
scg_2_N61GACTGATCAGGACTAG	-1.44846	12.3556	scg	2232	1268	SCG	scg_2	N61	4324	1311	4.16667	4.39068	8	6	6	SC_M	lean
scg_2_N61GACTGATGTGACGCCT	9.17487	10.1437	scg	2747	1326	SCG	scg_2	N61	4015	1329	3.93156	5.13287	3	3	3	Macrophages	lean
scg_2_N61GACTTCCCAGTCGAGA	10.1917	-1.80791	scg	2608	1430	SCG	scg_2	N61	3982	1443	6.67178	3.2592	11	10	10	Endothelial cells	lean
scg_2_N61GAGACCCAGACTCTAC	14.2384	-0.42985	scg	7423	2603	SCG	scg_2	N61	5564	2585	5.6042	8.98559	9	5	5	Endothelial cells	lean
scg_2_N61GAGACCCCAGACGGAT	9.73854	10.553	scg	6715	2025	SCG	scg_2	N61	5410	2025	1.4892	9.88831	3	3	3	Macrophages	lean
scg_2_N61GAGACCCCATCGCCTT	-6.76504	-3.31393	scg	9094	3235	SCG	scg_2	N61	5699	2978	6.43281	2.02331	0	1	1	SC_NM	lean
scg_2_N61GAGACCCGTGACATCT	4.2624	11.7982	scg	11103	3318	SCG	scg_2	N61	5733	2688	4.51229	4.59335	3	3	3	Macrophages	lean
scg_2_N61GAGACTTAGATGACCG	-3.00493	12.6368	scg	3168	1604	SCG	scg_2	N61	4139	1604	4.64015	3.28283	8	6	6	SC_M	lean
scg_2_N61GAGACTTAGGTCACAG	9.30464	-13.2775	scg	7570	2504	SCG	scg_2	N61	5626	2476	11.7305	2.52312	15	12	12	Pericytes	lean
scg_2_N61GAGACTTAGTACTGGG	7.23639	-12.5781	scg	9230	2958	SCG	scg_2	N61	5779	2698	11.7551	3.66197	15	12	12	Pericytes	lean
scg_2_N61GAGATGGGTTGCATCA	-7.6235	-5.16501	scg	11847	3597	SCG	scg_2	N61	5450	2607	5.47818	1.97518	0	1	1	SC_NM	lean
scg_2_N61GAGCCTGCAGCGAACA	6.7429	11.0587	scg	4976	2057	SCG	scg_2	N61	4927	2057	3.21543	3.9992	3	3	3	Macrophages	lean
scg_2_N61GAGCTGCGTCCACACG	-7.01885	-3.35471	scg	2577	1311	SCG	scg_2	N61	4212	1335	14.1638	1.28056	0	1	1	SC_NM	lean
scg_2_N61GAGCTGCTCAACTACG	14.8229	-5.15142	scg	5531	2490	SCG	scg_2	N61	5254	2490	2.33231	3.34478	9	5	5	Endothelial cells	lean
scg_2_N61GAGCTGCTCTCTGCTG	14.7877	-1.46749	scg	7981	3121	SCG	scg_2	N61	5603	3042	2.105	7.10437	9	5	5	Endothelial cells	lean
scg_2_N61GAGGCAAAGTATGGCG	9.73597	-2.71518	scg	21087	5235	SCG	scg_2	N61	5498	2424	9.58885	2.93072	11	10	10	Endothelial cells	lean
scg_2_N61GAGGCAATCCACGAAT	0.281021	-2.99891	scg	1509	986	SCG	scg_2	N61	3842	1118	6.22929	2.31942	2	0	0	SC_NM	lean
scg_2_N61GAGGCCTAGTGTGTTC	-0.76354	-4.61719	scg	12271	3530	SCG	scg_2	N61	5217	2329	25.7762	1.10015	7	8	8	SC_NM	lean
scg_2_N61GAGGGATTCATTCCTA	8.72775	10.3288	scg	7909	2557	SCG	scg_2	N61	5491	2502	1.89657	8.68631	3	3	3	Macrophages	lean
scg_2_N61GAGGGATTCGTTACCC	8.47443	2.40401	scg	3420	1544	SCG	scg_2	N61	4209	1544	3.36257	10.7018	16	13	13	Tregs	lean
scg_2_N61GAGTCATAGCTAATCC	-1.1708	-5.99652	scg	1319	766	SCG	scg_2	N61	3909	977	15.4663	2.04701	7	8	8	SC_NM	lean
scg_2_N61GAGTCATAGCTTAGTC	8.27296	3.62188	scg	4086	1910	SCG	scg_2	N61	4381	1910	3.35291	10.8664	16	13	13	Tregs	lean
scg_2_N61GAGTCTAAGATTTGCC	15.1743	-5.12581	scg	4583	2161	SCG	scg_2	N61	4627	2161	1.94196	4.90945	9	5	5	Endothelial cells	lean
scg_2_N61GAGTGTTTCTGTGCTC	8.90708	-13.2573	scg	9405	2930	SCG	scg_2	N61	5800	2624	13.4397	2.80702	15	12	12	Pericytes	lean
scg_2_N61GAGTTACTCCCAGTGG	0.399584	-0.612718	scg	4766	2219	SCG	scg_2	N61	4770	2219	5.26647	1.2799	2	0	0	SC_NM	lean
scg_2_N61GAGTTACTCGTAACTG	-2.25344	13.1759	scg	6141	2481	SCG	scg_2	N61	5387	2481	11.0568	2.93112	8	6	6	SC_M	lean
scg_2_N61GATAGAAAGTAAACAC	0.759886	-1.59097	scg	1162	699	SCG	scg_2	N61	3786	1003	5.33563	0.946644	14	0	0	SC_NM	lean
scg_2_N61GATAGAAGTAGTCACT	-7.9472	5.08197	scg	5399	2156	SCG	scg_2	N61	5110	2156	21.1891	1.40767	6	2	2	SC_NM	lean
scg_2_N61GATAGCTTCTCTAGGA	-3.60166	-2.13967	scg	7969	2995	SCG	scg_2	N61	5586	2937	4.90651	1.43054	1	0	0	SC_NM	lean
scg_2_N61GATCACAAGAATAGTC	7.93497	9.78182	scg	4705	1985	SCG	scg_2	N61	4724	1985	3.57067	5.97237	3	3	3	Macrophages	lean
scg_2_N61GATCACACAAGTGCAG	-1.65182	10.9908	scg	3585	1887	SCG	scg_2	N61	4158	1887	3.34728	2.70572	8	6	6	SC_M	lean
scg_2_N61GATCACATCTGAGGTT	9.33961	-13.2167	scg	10167	3210	SCG	scg_2	N61	5853	2765	11.7045	3.62939	15	12	12	Pericytes	lean
scg_2_N61GATCATGAGATCGACG	9.34621	9.93701	scg	6531	2171	SCG	scg_2	N61	5427	2171	0.826826	7.02802	3	3	3	Macrophages	lean
scg_2_N61GATCCCTAGATGGGCT	6.11017	11.5916	scg	1183	745	SCG	scg_2	N61	3625	1076	5.57904	1.85968	3	3	3	Macrophages	lean
scg_2_N61GATCCCTGTATTTCGG	-1.47841	3.17994	scg	14181	4309	SCG	scg_2	N61	4669	1967	6.73436	1.29046	4	4	4	SC_NM	lean
scg_2_N61GATCCCTTCTAAGGAA	15.094	-4.49318	scg	3769	1830	SCG	scg_2	N61	4221	1830	1.91032	5.78403	9	5	5	Endothelial cells	lean
scg_2_N61GATCGTAAGCACAAAT	3.56498	11.2287	scg	2585	1482	SCG	scg_2	N61	3919	1510	0.889749	1.74081	3	3	3	Macrophages	lean
scg_2_N61GATCGTAAGGCCACTC	-2.24813	-6.57985	scg	2586	1283	SCG	scg_2	N61	4184	1289	7.50193	4.52436	7	8	8	SC_NM	lean
scg_2_N61GATCGTAGTTCCTACC	11.5743	9.76546	scg	4040	1907	SCG	scg_2	N61	4325	1907	10.6436	3.21782	13	11	11	DCs	lean
scg_2_N61GATGACTAGGGCTGAT	-0.0582526	10.5333	scg	2462	1368	SCG	scg_2	N61	4093	1385	3.16816	4.02112	19	6	6	SC_M	lean
scg_2_N61GATGAGGGTGTCATTG	14.7047	-2.75928	scg	4730	1968	SCG	scg_2	N61	4740	1968	5.34884	9.34461	9	5	5	Endothelial cells	lean
scg_2_N61GATGCTATCGCCTTTG	-3.56545	-0.642778	scg	9445	3265	SCG	scg_2	N61	5738	2922	7.71837	1.2811	1	0	0	SC_NM	lean
scg_2_N61GATGGAGAGCCAGTAG	-7.44353	-5.85925	scg	12055	3754	SCG	scg_2	N61	5409	2655	6.88511	1.87474	0	1	1	SC_NM	lean
scg_2_N61GATGGAGTCCTAACAG	0.608972	9.18557	scg	1901	1181	SCG	scg_2	N61	4031	1267	4.89216	2.36718	19	6	6	SC_M	lean
scg_2_N61GATGGAGTCTTAGTTC	-7.32009	5.87339	scg	7260	2861	SCG	scg_2	N61	5574	2846	4.83471	1.08815	6	2	2	SC_NM	lean
scg_2_N61GATGTTGCAATCTCGA	8.77163	10.8197	scg	8393	2557	SCG	scg_2	N61	5520	2422	4.50375	6.36244	3	3	3	Macrophages	lean
scg_2_N61GATGTTGGTTACCGTA	8.92953	-13.3506	scg	3970	1859	SCG	scg_2	N61	4313	1859	7.70781	3.12343	15	12	12	Pericytes	lean
scg_2_N61GATTCGACAAGTAGTA	7.77362	-9.27785	scg	3232	1645	SCG	scg_2	N61	3985	1645	2.90842	1.1448	17	14	14	Endothelial cells	lean
scg_2_N61GATTGGTAGAAGGGAT	1.3343	16.623	scg	4606	2172	SCG	scg_2	N61	4641	2172	0.890143	2.88754	20	16	16	Microglia	lean
scg_2_N61GATTGGTAGACTCGAG	-6.01693	4.04704	scg	9617	3305	SCG	scg_2	N61	5770	2943	8.9425	1.57014	6	2	2	SC_NM	lean
scg_2_N61GATTGGTGTGAAAGTT	12.4665	-6.3093	scg	13784	4061	SCG	scg_2	N61	5223	2269	1.88624	6.91381	18	5	5	Endothelial cells	lean
scg_2_N61GATTGGTTCACAACCA	11.8048	-6.73902	scg	3772	1916	SCG	scg_2	N61	4224	1916	3.20785	4.74549	18	5	5	Endothelial cells	lean
scg_2_N61GATTTCTAGATCGACG	-7.72586	5.29694	scg	8264	3020	SCG	scg_2	N61	5613	2921	6.89739	1.41578	6	2	2	SC_NM	lean
scg_2_N61GCAACATTCGTGGTAT	-4.65016	-3.82971	scg	1311	861	SCG	scg_2	N61	3740	1085	5.87338	1.98322	0	1	1	SC_NM	lean
scg_2_N61GCAACCGAGATCACTC	-5.06939	-1.29468	scg	11522	3878	SCG	scg_2	N61	5691	2953	5.15535	1.6143	1	0	0	SC_NM	lean
scg_2_N61GCACATAAGCGTGTCC	9.24403	-13.3018	scg	6419	2400	SCG	scg_2	N61	5485	2400	9.56535	3.2248	15	12	12	Pericytes	lean
scg_2_N61GCACATAAGTTACTCG	-2.20972	12.166	scg	2801	1480	SCG	scg_2	N61	4025	1481	3.82006	3.57015	8	6	6	SC_M	lean
scg_2_N61GCACATAAGTTAGTGA	-6.91328	2.95827	scg	7040	2914	SCG	scg_2	N61	5581	2897	6.02273	1.07955	6	2	2	SC_NM	lean
scg_2_N61GCACATATCATCTCTA	-3.11513	-0.75162	scg	9831	3312	SCG	scg_2	N61	5802	2903	7.17119	1.02736	1	0	0	SC_NM	lean
scg_2_N61GCACGTGCAAATCCCA	-3.312	-0.320858	scg	6731	2615	SCG	scg_2	N61	5540	2614	1.38167	0.846828	1	0	0	SC_NM	lean
scg_2_N61GCACGTGGTCAATGGG	1.12016	16.4258	scg	4158	1985	SCG	scg_2	N61	4376	1985	0.36075	3.1265	20	16	16	Microglia	lean
scg_2_N61GCACGTGTCGTAGAGG	-1.28657	4.60636	scg	11162	3516	SCG	scg_2	N61	5650	2731	8.73499	1.97993	4	4	4	SC_NM	lean
scg_2_N61GCACTAAAGACCATAA	1.15493	16.8253	scg	3272	1851	SCG	scg_2	N61	3967	1851	0.305623	1.68093	20	16	16	Microglia	lean
scg_2_N61GCACTAACAATCTCTT	3.92157	1.93637	scg	4024	2076	SCG	scg_2	N61	4262	2076	1.54076	0.82008	12	9	9	SC_NM	lean
scg_2_N61GCAGCCACAGGGATAC	10.1254	-1.86209	scg	4267	1969	SCG	scg_2	N61	4458	1969	5.99953	3.25756	11	10	10	Endothelial cells	lean
scg_2_N61GCAGGCTAGCAGTAAT	-3.00092	12.6796	scg	5028	2262	SCG	scg_2	N61	4972	2262	9.7852	2.66508	8	6	6	SC_M	lean
scg_2_N61GCAGGCTGTGTAAACA	-0.304655	-3.92799	scg	1544	860	SCG	scg_2	N61	4042	1014	9.13212	1.48964	7	8	8	SC_NM	lean
scg_2_N61GCATCGGAGCTCTGTA	-6.27861	-4.60138	scg	5618	2400	SCG	scg_2	N61	5230	2400	7.63617	1.61979	0	1	1	SC_NM	lean
scg_2_N61GCATCTCAGAGTCGAC	-7.22564	5.18296	scg	14080	4194	SCG	scg_2	N61	4748	2063	4.73011	1.96023	6	2	2	SC_NM	lean
scg_2_N61GCATCTCAGGCATTTC	-5.87158	-2.13798	scg	8393	2957	SCG	scg_2	N61	5618	2824	4.71822	1.33445	0	1	1	SC_NM	lean
scg_2_N61GCATGATTCGACATCA	-1.93886	11.6977	scg	5076	2363	SCG	scg_2	N61	4996	2363	7.74232	4.05831	8	6	6	SC_M	lean
scg_2_N61GCCAACGAGTCCCAAT	4.14765	11.3016	scg	4243	1988	SCG	scg_2	N61	4426	1988	7.16474	1.29625	3	3	3	Macrophages	lean
scg_2_N61GCCAGCACAGGCTATT	8.95946	10.6016	scg	8049	2787	SCG	scg_2	N61	5550	2716	2.24873	6.87042	3	3	3	Macrophages	lean
scg_2_N61GCCAGGTAGAGGTATT	-7.89508	5.59402	scg	13976	4096	SCG	scg_2	N61	4869	2058	6.76875	1.30939	6	2	2	SC_NM	lean
scg_2_N61GCCAGGTAGTATAACG	-1.80542	12.1848	scg	2524	1344	SCG	scg_2	N61	4040	1355	3.01109	4.91284	8	6	6	SC_M	lean
scg_2_N61GCCAGGTCAATCGCCG	-5.51867	3.56674	scg	3560	1728	SCG	scg_2	N61	4273	1729	6.68539	2.35955	5	2	2	SC_NM	lean
scg_2_N61GCCATTCAGATGTTGA	8.62184	-3.90222	scg	2099	1192	SCG	scg_2	N61	4187	1262	5.19295	3.4302	11	10	10	Endothelial cells	lean
scg_2_N61GCCATTCAGGAATCGC	9.43126	-4.13912	scg	8233	3019	SCG	scg_2	N61	5637	2920	9.71699	3.59529	11	10	10	Endothelial cells	lean
scg_2_N61GCCATTCAGTAGTCAA	8.18366	-13.1746	scg	8793	2835	SCG	scg_2	N61	5728	2675	11.0429	3.67338	15	12	12	Pericytes	lean
scg_2_N61GCCCAGACATGACGGA	8.62303	-8.24339	scg	1995	823	SCG	scg_2	N61	4089	898	4.1604	4.81203	17	14	14	Endothelial cells	lean
scg_2_N61GCCCGAAAGCCATTGT	-6.64919	5.75034	scg	5890	2415	SCG	scg_2	N61	5380	2415	1.64686	1.42615	6	2	2	SC_NM	lean
scg_2_N61GCCCGAAAGGAATCGC	3.62485	2.39529	scg	3988	2052	SCG	scg_2	N61	4289	2052	3.15948	1.73019	12	9	9	SC_NM	lean
scg_2_N61GCCCGAACACCCTTGT	10.0864	-1.96882	scg	10034	3364	SCG	scg_2	N61	5915	2937	9.51764	1.93343	11	10	10	Endothelial cells	lean
scg_2_N61GCCCGAATCCGTGACG	2.54686	-1.33842	scg	3268	1659	SCG	scg_2	N61	4161	1659	15.0857	1.07099	14	15	15	SC_NM	lean
scg_2_N61GCCGATGCATGCAGGA	0.0668313	10.2613	scg	3103	1493	SCG	scg_2	N61	4153	1493	7.02546	4.12504	19	6	6	SC_M	lean
scg_2_N61GCCGATGGTTCTTGCC	-1.5551	-5.44156	scg	1272	809	SCG	scg_2	N61	3777	1030	10.1415	1.80818	7	8	8	SC_NM	lean
scg_2_N61GCCGATGTCTTCGTAT	-4.80659	-3.19913	scg	3184	1553	SCG	scg_2	N61	4193	1553	10.9296	1.13065	10	2	2	SC_NM	lean
scg_2_N61GCCGTGAAGAGGTCGT	-1.10831	-5.08283	scg	1629	824	SCG	scg_2	N61	4214	945	24.248	1.59607	7	8	8	SC_NM	lean
scg_2_N61GCCGTGAAGCTAAATG	1.83818	16.3548	scg	4730	1998	SCG	scg_2	N61	4741	1998	0.951374	5.41226	20	16	16	Microglia	lean
scg_2_N61GCCTGTTGTATGTGTC	-2.66732	13.466	scg	6118	2395	SCG	scg_2	N61	5373	2395	10.984	3.23635	8	6	6	SC_M	lean
scg_2_N61GCGATCGCACACGGTC	-6.72042	-5.84471	scg	3989	1763	SCG	scg_2	N61	4403	1763	11.6069	1.50414	0	1	1	SC_NM	lean
scg_2_N61GCGGAAAGTCTACTGA	-7.70863	-4.20438	scg	13896	3970	SCG	scg_2	N61	4828	2031	9.10334	1.89263	0	1	1	SC_NM	lean
scg_2_N61GCGGAAATCACCTCGT	-4.50276	1.57971	scg	5582	2529	SCG	scg_2	N61	5285	2529	6.4493	1.2182	5	7	7	SC_NM	lean
scg_2_N61GCGGATCAGCGTACAG	-2.63463	13.119	scg	3019	1633	SCG	scg_2	N61	4073	1633	6.49222	2.55051	8	6	6	SC_M	lean
scg_2_N61GCGGATCTCAGGAAAT	6.49831	12.1445	scg	1897	836	SCG	scg_2	N61	4178	929	5.6932	6.90564	3	3	3	Macrophages	lean
scg_2_N61GCGTTTCAGAGTGGCT	-1.17024	12.5309	scg	2970	1318	SCG	scg_2	N61	4234	1318	16.734	5.52189	8	6	6	SC_M	lean
scg_2_N61GCTACCTAGGGTTAGC	-4.19214	-0.444153	scg	7410	2989	SCG	scg_2	N61	5601	2969	7.59784	1.97031	5	7	7	SC_NM	lean
scg_2_N61GCTGAATGTGCGTCGT	8.21916	-8.76195	scg	2829	1416	SCG	scg_2	N61	3958	1416	4.80735	2.65111	17	14	14	Endothelial cells	lean
scg_2_N61GCTGAATTCCACTTTA	-2.9134	11.7082	scg	2789	1371	SCG	scg_2	N61	4106	1373	12.7644	2.29473	8	6	6	SC_M	lean
scg_2_N61GCTGCAGAGAATCTAG	-3.58525	-1.24985	scg	8595	3189	SCG	scg_2	N61	5691	3033	6.42234	1.87318	1	0	0	SC_NM	lean
scg_2_N61GCTGCAGCAAATACGA	-4.70157	-2.17738	scg	3544	1729	SCG	scg_2	N61	4122	1729	3.86569	0.620767	1	0	0	SC_NM	lean
scg_2_N61GCTGCAGGTTGTATGC	11.3426	6.74861	scg	13740	3637	SCG	scg_2	N61	5191	1977	1.76856	10.8443	13	11	11	DCs	lean
scg_2_N61GCTGGGTTCATGAGTC	9.17892	-4.63584	scg	3264	1230	SCG	scg_2	N61	4334	1231	12.2549	10.7537	11	10	10	Endothelial cells	lean
scg_2_N61GCTTCACGTCCGACGT	-7.28588	-3.60583	scg	11425	3658	SCG	scg_2	N61	5649	2864	7.48359	1.593	0	1	1	SC_NM	lean
scg_2_N61GCTTGGGGTAGGGTAC	2.67734	2.92112	scg	2650	1512	SCG	scg_2	N61	3926	1526	2.15094	1.54717	12	9	9	SC_NM	lean
scg_2_N61GCTTGGGGTCCTCCTA	4.62586	11.128	scg	4699	2013	SCG	scg_2	N61	4720	2013	8.02298	2.83039	3	3	3	Macrophages	lean
scg_2_N61GCTTGGGGTTGTTGTG	14.9494	-1.30017	scg	3911	1911	SCG	scg_2	N61	4300	1911	4.16773	5.72744	9	5	5	Endothelial cells	lean
scg_2_N61GCTTTCGTCCATTTGT	-1.79176	12.8867	scg	3077	1651	SCG	scg_2	N61	4126	1651	4.84238	4.32239	8	6	6	SC_M	lean
scg_2_N61GGAACCCCACCAGTAT	-1.3956	-5.79865	scg	3663	1670	SCG	scg_2	N61	4327	1671	12.0939	4.2588	7	8	8	SC_NM	lean
scg_2_N61GGAATGGGTGCTCCGA	-1.90221	12.4534	scg	1317	851	SCG	scg_2	N61	3686	1072	6.68185	5.39104	8	6	6	SC_M	lean
scg_2_N61GGACGTCCATGGACAG	-2.04173	12.1805	scg	1612	1004	SCG	scg_2	N61	3815	1130	6.14144	1.98511	8	6	6	SC_M	lean
scg_2_N61GGACGTCTCACTTGGA	-5.78882	-2.69789	scg	12149	3789	SCG	scg_2	N61	5456	2654	6.89769	1.59684	5	1	1	SC_NM	lean
scg_2_N61GGAGAACCAGCTGTTA	0.310963	-12.969	scg	2248	964	SCG	scg_2	N61	4480	1053	0.133452	1.64591	21	17	17	Neurons	lean
scg_2_N61GGAGAACGTTGAATCC	-1.78215	11.2806	scg	6407	2568	SCG	scg_2	N61	5475	2568	5.93101	4.5263	8	6	6	SC_M	lean
scg_2_N61GGAGATGGTCTGATCA	13.2344	-1.46773	scg	18028	4649	SCG	scg_2	N61	5181	2190	2.95651	10.0621	9	5	5	Endothelial cells	lean
scg_2_N61GGAGCAAAGCACTAAA	9.69102	-2.6085	scg	4773	2173	SCG	scg_2	N61	4776	2173	6.1387	2.15797	11	10	10	Endothelial cells	lean
scg_2_N61GGAGCAATCCATAGAC	5.7615	11.0592	scg	7530	2652	SCG	scg_2	N61	5622	2631	3.29349	4.66135	3	3	3	Macrophages	lean
scg_2_N61GGAGCAATCTACCACC	-0.472093	10.8793	scg	3268	1624	SCG	scg_2	N61	4149	1624	8.20073	3.33537	19	6	6	SC_M	lean
scg_2_N61GGAGGATCACATTCGA	-5.43374	-2.42395	scg	6887	2776	SCG	scg_2	N61	5523	2773	8.00058	1.68433	10	2	2	SC_NM	lean
scg_2_N61GGAGGATTCCGTAATG	12.2293	8.96662	scg	16611	3643	SCG	scg_2	N61	5093	1601	1.06556	11.4623	13	11	11	DCs	lean
scg_2_N61GGAGGTATCGACATAC	2.48253	0.275102	scg	3801	2038	SCG	scg_2	N61	4202	2038	3.36753	1.65746	12	9	9	SC_NM	lean
scg_2_N61GGATCTACATGTGCTA	6.20591	11.4579	scg	1540	991	SCG	scg_2	N61	3649	1197	3.44156	1.68831	3	3	3	Macrophages	lean
scg_2_N61GGATCTAGTCAACATC	-1.96086	12.1959	scg	2202	1277	SCG	scg_2	N61	4317	1317	3.49682	2.77021	8	6	6	SC_M	lean
scg_2_N61GGATGTTAGCTGACAG	-2.40549	12.1059	scg	2381	1325	SCG	scg_2	N61	4144	1356	4.45191	3.77992	8	6	6	SC_M	lean
scg_2_N61GGATGTTGTATGCGGA	-7.02102	2.90053	scg	6536	2741	SCG	scg_2	N61	5513	2741	8.58323	1.77479	6	2	2	SC_NM	lean
scg_2_N61GGCAGTCGTGTCTAAC	9.24538	-4.43962	scg	3345	1619	SCG	scg_2	N61	4188	1619	9.50673	4.93274	11	10	10	Endothelial cells	lean
scg_2_N61GGCGTCAAGGCTTAAA	8.08827	10.2262	scg	2652	1238	SCG	scg_2	N61	3993	1254	2.0362	2.86576	3	3	3	Macrophages	lean
scg_2_N61GGCGTCACAATCGAAA	-1.49336	12.9606	scg	3198	1517	SCG	scg_2	N61	4207	1517	9.16198	6.12883	8	6	6	SC_M	lean
scg_2_N61GGCGTCACAGTCCCGA	-1.32572	-5.6616	scg	12690	3478	SCG	scg_2	N61	4983	2136	24.011	2.35619	7	8	8	SC_NM	lean
scg_2_N61GGCTGTGCATAACCCA	-1.68359	11.2234	scg	1320	813	SCG	scg_2	N61	3611	1008	5	4.92424	8	6	6	SC_M	lean
scg_2_N61GGCTGTGGTGCTCTTC	1.25533	16.675	scg	4520	2172	SCG	scg_2	N61	4575	2172	0.553097	3.07522	20	16	16	Microglia	lean
scg_2_N61GGCTTGGAGTAGGCCA	-2.67823	11.8261	scg	1836	1043	SCG	scg_2	N61	3920	1136	3.10458	2.83224	8	6	6	SC_M	lean
scg_2_N61GGCTTTCAGTTTCAGC	14.1813	-0.138633	scg	9251	3219	SCG	scg_2	N61	5761	2975	2.83213	8.32342	9	5	5	Endothelial cells	lean
scg_2_N61GGCTTTCGTGAGCGAT	8.33598	3.00475	scg	4595	1941	SCG	scg_2	N61	4668	1941	6.02829	10.3373	16	13	13	Tregs	lean
scg_2_N61GGCTTTCGTTGTGGAG	9.05738	-13.4797	scg	3788	1804	SCG	scg_2	N61	4229	1804	6.96938	3.69588	15	12	12	Pericytes	lean
scg_2_N61GGCTTTCTCCTAGCCT	-0.127018	10.545	scg	2644	1510	SCG	scg_2	N61	3999	1514	4.76551	2.95008	19	6	6	SC_M	lean
scg_2_N61GGGACTCCACTTACAG	-2.15319	-2.22777	scg	6377	2771	SCG	scg_2	N61	5507	2771	6.66458	1.16042	1	0	0	SC_NM	lean
scg_2_N61GGGACTCTCAGGGTAG	-6.73499	-4.25944	scg	3054	1577	SCG	scg_2	N61	4174	1577	8.48068	1.17878	0	1	1	SC_NM	lean
scg_2_N61GGGAGATGTAACATCC	15.0088	-4.19125	scg	4201	1951	SCG	scg_2	N61	4423	1951	4.90359	3.7134	9	5	5	Endothelial cells	lean
scg_2_N61GGGAGTACATCGGAAG	-0.400693	5.11569	scg	7107	2900	SCG	scg_2	N61	5560	2890	5.3187	2.12467	4	4	4	SC_NM	lean
scg_2_N61GGGAGTAGTTTACGTG	6.30777	12.1235	scg	9111	2775	SCG	scg_2	N61	5674	2552	2.87564	5.6086	3	3	3	Macrophages	lean
scg_2_N61GGGAGTATCATGTCTT	9.12998	-13.4551	scg	4826	2133	SCG	scg_2	N61	4823	2133	7.58392	4.28927	15	12	12	Pericytes	lean
scg_2_N61GGGAGTATCCTCTTTC	3.89956	11.0801	scg	1320	742	SCG	scg_2	N61	3638	1051	12.3485	0.530303	3	3	3	Macrophages	lean
scg_2_N61GGGATCCGTACAAAGT	8.99	10.6419	scg	6752	2347	SCG	scg_2	N61	5472	2346	2.14751	6.04265	3	3	3	Macrophages	lean
scg_2_N61GGGATCCTCTCTAAGG	14.9874	-1.75868	scg	7041	2774	SCG	scg_2	N61	5614	2769	5.53899	7.35691	9	5	5	Endothelial cells	lean
scg_2_N61GGGATGATCCATTCGC	9.68575	-2.83211	scg	10533	3689	SCG	scg_2	N61	5955	3156	6.48438	4.15836	11	10	10	Endothelial cells	lean
scg_2_N61GGGATGATCCCAGTGG	7.36003	11.1305	scg	1662	1008	SCG	scg_2	N61	3877	1154	1.08303	3.85078	3	3	3	Macrophages	lean
scg_2_N61GGGCCATAGACTCGAG	-4.07956	-1.69172	scg	12008	4035	SCG	scg_2	N61	5596	2934	4.7052	1.66556	1	0	0	SC_NM	lean
scg_2_N61GGGCGTTGTCTGTGCG	-4.71482	2.50354	scg	13222	4157	SCG	scg_2	N61	5214	2487	2.72273	1.53532	5	7	7	SC_NM	lean
scg_2_N61GGGCTACAGCCTCTTC	-2.94306	-0.293119	scg	5118	2255	SCG	scg_2	N61	5026	2255	3.517	0.508011	1	0	0	SC_NM	lean
scg_2_N61GGGCTACGTCGAGTTT	-2.49466	-6.42944	scg	1393	820	SCG	scg_2	N61	3955	992	11.486	2.65614	7	8	8	SC_NM	lean
scg_2_N61GGGTAGACAGTCAGCC	-2.36316	12.532	scg	2353	1267	SCG	scg_2	N61	4228	1299	4.1649	3.9949	8	6	6	SC_M	lean
scg_2_N61GGGTAGACATTAAGCC	7.8899	10.7097	scg	3889	1757	SCG	scg_2	N61	4292	1757	0.874261	4.52558	3	3	3	Macrophages	lean
scg_2_N61GGGTATTCACAAGCAG	9.30178	-13.0616	scg	11563	3048	SCG	scg_2	N61	5699	2265	19.3375	2.54259	15	12	12	Pericytes	lean
scg_2_N61GGGTCACAGAAGTCTA	4.42435	11.7936	scg	7041	2688	SCG	scg_2	N61	5626	2681	1.63329	3.86309	3	3	3	Macrophages	lean
scg_2_N61GGGTCACCAGAGAATT	-2.12941	12.1378	scg	2412	1354	SCG	scg_2	N61	4140	1374	4.97512	3.15091	8	6	6	SC_M	lean
scg_2_N61GGGTCACGTGGTCCCA	-5.34719	2.76065	scg	2528	1405	SCG	scg_2	N61	4167	1423	3.28323	1.50316	5	7	7	SC_NM	lean
scg_2_N61GGGTGTCGTGGAAATT	-6.95743	6.17576	scg	1432	814	SCG	scg_2	N61	3541	1062	2.30447	0.488827	6	2	2	SC_NM	lean
scg_2_N61GGGTGTCTCATTCACT	-2.85901	13.4003	scg	5826	2335	SCG	scg_2	N61	5296	2335	5.44113	3.03811	8	6	6	SC_M	lean
scg_2_N61GGGTTATTCCCAGTGG	-1.52081	12.4051	scg	2110	1187	SCG	scg_2	N61	4233	1228	5.11848	4.17062	8	6	6	SC_M	lean
scg_2_N61GGGTTTACAATTGTGC	11.6538	-7.0163	scg	5337	2221	SCG	scg_2	N61	5114	2221	8.03822	7.15758	18	5	5	Endothelial cells	lean
scg_2_N61GGGTTTAGTCCTCAGG	14.6992	-0.871974	scg	9705	3298	SCG	scg_2	N61	5784	2942	2.67903	9.81968	9	5	5	Endothelial cells	lean
scg_2_N61GGGTTTATCCAGCCTT	-2.58919	13.2251	scg	5990	2392	SCG	scg_2	N61	5366	2392	7.82972	2.53756	8	6	6	SC_M	lean
scg_2_N61GGTAATCAGCCTCCAG	9.18535	10.1755	scg	5506	2008	SCG	scg_2	N61	5151	2008	2.63349	5.95714	3	3	3	Macrophages	lean
scg_2_N61GGTAATCGTTATGACC	4.0589	11.269	scg	2427	1268	SCG	scg_2	N61	4031	1350	9.2707	0.329625	3	3	3	Macrophages	lean
scg_2_N61GGTAGAGAGTCATCCA	12.4264	-6.24183	scg	8417	3477	SCG	scg_2	N61	5778	3363	4.5622	4.27706	18	5	5	Endothelial cells	lean
scg_2_N61GGTCACGCACTCTGCT	8.6451	10.6118	scg	3623	1538	SCG	scg_2	N61	4240	1538	1.04885	3.56059	3	3	3	Macrophages	lean
scg_2_N61GGTCACGCATCCGAGC	-2.89035	-4.16475	scg	8647	3293	SCG	scg_2	N61	5673	3132	4.83405	2.25512	2	0	0	SC_NM	lean
scg_2_N61GGTGAAGGTAGTAAGT	2.98702	1.04052	scg	3071	1520	SCG	scg_2	N61	4043	1520	2.9632	1.59557	12	9	9	SC_NM	lean
scg_2_N61GGTGGCTCACCGTGGT	-2.84281	-1.62164	scg	5878	2504	SCG	scg_2	N61	5358	2504	7.9789	1.65022	4	4	4	SC_NM	lean
scg_2_N61GGTGTTATCTGAGAAA	12.1486	-6.6031	scg	4658	2284	SCG	scg_2	N61	4681	2284	3.62817	4.25075	18	5	5	Endothelial cells	lean
scg_2_N61GGTTAACAGAAGCGGG	-2.19215	12.1903	scg	2508	1358	SCG	scg_2	N61	4076	1372	4.82456	2.23285	8	6	6	SC_M	lean
scg_2_N61GGTTAACAGCGCCTTG	-1.27067	12.7237	scg	2861	1460	SCG	scg_2	N61	4046	1460	3.49528	5.90703	8	6	6	SC_M	lean
scg_2_N61GGTTAACTCCTATTTG	-7.10405	-5.24572	scg	4221	2113	SCG	scg_2	N61	4438	2114	4.09855	1.30301	0	1	1	SC_NM	lean
scg_2_N61GGTTCTCAGATCCGAG	3.85409	12.2591	scg	6733	2804	SCG	scg_2	N61	5574	2804	3.59424	3.6685	3	3	3	Macrophages	lean
scg_2_N61GGTTCTCAGGAAGTGA	-5.14826	-2.34443	scg	5092	2282	SCG	scg_2	N61	5009	2282	6.55931	1.51218	0	0	0	SC_NM	lean
scg_2_N61GGTTCTCTCCTCCACA	-4.74967	-3.55051	scg	3743	1723	SCG	scg_2	N61	4339	1723	9.32407	1.57628	7	8	8	SC_NM	lean
scg_2_N61GGTTGTAGTCGGAACA	-5.70268	-5.3515	scg	10223	3465	SCG	scg_2	N61	5695	3002	5.82999	2.17157	4	4	4	SC_NM	lean
scg_2_N61GGTTGTATCGTAACTG	-3.02005	-2.05934	scg	5072	2319	SCG	scg_2	N61	5006	2319	2.30678	1.26183	1	0	0	SC_NM	lean
scg_2_N61GTAACACAGAGCATAT	6.14048	11.943	scg	5074	2064	SCG	scg_2	N61	4986	2064	1.43871	4.90737	3	3	3	Macrophages	lean
scg_2_N61GTAACCAAGCGATGAC	-1.93418	11.8181	scg	5580	2286	SCG	scg_2	N61	5242	2286	5.17921	2.67025	8	6	6	SC_M	lean
scg_2_N61GTAACCAAGTGAGGCT	-4.67049	-3.93751	scg	6902	2737	SCG	scg_2	N61	5558	2732	7.64996	1.79658	0	1	1	SC_NM	lean
scg_2_N61GTACAGTAGCTTCATG	-7.51498	-5.97551	scg	11951	3728	SCG	scg_2	N61	5497	2715	5.12091	1.79901	0	1	1	SC_NM	lean
scg_2_N61GTACAGTTCGCCACTT	-6.04031	-2.57231	scg	11382	3589	SCG	scg_2	N61	5636	2745	6.50149	2.46002	0	1	1	SC_NM	lean
scg_2_N61GTAGAAAAGGCCACTC	-3.10086	-4.40718	scg	3940	1872	SCG	scg_2	N61	4364	1872	10.0254	1.95431	2	0	0	SC_NM	lean
scg_2_N61GTAGAAACAGGTTACT	8.2422	2.61206	scg	5001	1934	SCG	scg_2	N61	4921	1934	4.83903	12.1776	16	13	13	Tregs	lean
scg_2_N61GTAGAGGAGATAGGGA	4.3966	11.1038	scg	4586	1999	SCG	scg_2	N61	4637	1999	2.35499	2.28958	3	3	3	Macrophages	lean
scg_2_N61GTAGAGGAGGGAGGAC	0.150248	-12.9275	scg	1737	922	SCG	scg_2	N61	3936	1068	0	3.10881	21	17	17	Neurons	lean
scg_2_N61GTAGAGGCATGTGGTT	14.8639	-1.6861	scg	4007	1961	SCG	scg_2	N61	4345	1961	5.141	5.69004	9	5	5	Endothelial cells	lean
scg_2_N61GTAGAGGTCCACCCTA	-3.07536	13.1708	scg	6317	2529	SCG	scg_2	N61	5460	2529	8.53253	3.00776	8	6	6	SC_M	lean
scg_2_N61GTAGAGGTCGGTGCAC	9.11576	10.9459	scg	3309	1329	SCG	scg_2	N61	4185	1329	2.47809	6.25567	3	3	3	Macrophages	lean
scg_2_N61GTAGCTAGTTGTCTAG	14.8372	-1.18094	scg	4276	1975	SCG	scg_2	N61	4477	1975	3.71843	8.53601	9	5	5	Endothelial cells	lean
scg_2_N61GTAGGAGAGCGACATG	3.30096	2.38407	scg	3402	1844	SCG	scg_2	N61	4129	1844	6.17284	1.88125	12	9	9	SC_NM	lean
scg_2_N61GTAGGAGGTATCCCAA	-2.91125	12.0712	scg	6691	2598	SCG	scg_2	N61	5500	2598	12.7036	3.6168	8	6	6	SC_M	lean
scg_2_N61GTAGGTTAGGGTGAGG	8.5994	2.78075	scg	1831	994	SCG	scg_2	N61	4094	1108	2.73075	10.6499	16	13	13	Tregs	lean
scg_2_N61GTAGGTTAGTCACTCA	1.45784	16.3844	scg	3667	1963	SCG	scg_2	N61	4190	1963	2.48159	4.19962	20	16	16	Microglia	lean
scg_2_N61GTAGGTTCAGTCACGC	14.4323	-0.377423	scg	6145	2569	SCG	scg_2	N61	5418	2569	3.40114	6.786	9	5	5	Endothelial cells	lean
scg_2_N61GTAGTACCAGACTGCC	15.0145	-3.35078	scg	1548	725	SCG	scg_2	N61	4259	926	18.7984	3.29457	9	5	5	Endothelial cells	lean
scg_2_N61GTAGTACCAGTCTTCC	-3.82321	-2.26706	scg	6567	2737	SCG	scg_2	N61	5508	2737	2.72575	0.913659	1	0	0	SC_NM	lean
scg_2_N61GTAGTACCATAGAATG	-0.69372	11.5193	scg	2682	1456	SCG	scg_2	N61	4055	1460	3.28113	3.95227	19	6	6	SC_M	lean
scg_2_N61GTATTGGCACATGAAA	-2.8796	-2.20561	scg	8600	3232	SCG	scg_2	N61	5654	3070	7.82558	1.47674	1	0	0	SC_NM	lean
scg_2_N61GTCAAGTAGGTTAAAC	11.5716	7.09896	scg	12829	3153	SCG	scg_2	N61	5391	1956	1.46543	11.3961	13	11	11	DCs	lean
scg_2_N61GTCAAGTCATAAGATG	-1.92856	12.7362	scg	2708	1405	SCG	scg_2	N61	4079	1406	3.36041	3.28656	8	6	6	SC_M	lean
scg_2_N61GTCAAGTTCCGCGGAT	-0.760912	-0.290388	scg	5498	2466	SCG	scg_2	N61	5233	2466	3.1466	1.27319	2	0	0	SC_NM	lean
scg_2_N61GTCACTCAGATGGCAC	-2.70623	12.8493	scg	3447	1780	SCG	scg_2	N61	4140	1780	3.5103	2.14679	8	6	6	SC_M	lean
scg_2_N61GTCACTCCAGCGGTTC	-2.23793	-0.0190393	scg	2941	1577	SCG	scg_2	N61	3933	1577	0.748045	0.408024	1	0	0	SC_NM	lean
scg_2_N61GTCACTCCATGGGATG	-4.30345	-2.36724	scg	3601	1607	SCG	scg_2	N61	4323	1607	18.9947	1.3885	10	2	2	SC_NM	lean
scg_2_N61GTCAGCGAGCCGTTGC	-2.20778	13.2115	scg	7103	2770	SCG	scg_2	N61	5589	2766	5.80037	4.3362	8	6	6	SC_M	lean
scg_2_N61GTCATGACAAGAAATC	12.3581	7.00894	scg	19603	4095	SCG	scg_2	N61	5384	1878	1.50487	8.73846	13	11	11	DCs	lean
scg_2_N61GTCATGACAAGTCCCG	0.259008	-2.54686	scg	7935	3169	SCG	scg_2	N61	5597	3112	5.67108	2.02899	2	0	0	SC_NM	lean
scg_2_N61GTCATTTAGTAAACGT	0.999717	-1.13234	scg	4246	2276	SCG	scg_2	N61	4387	2276	1.78992	1.76637	2	0	0	SC_NM	lean
scg_2_N61GTCATTTAGTAACAGT	11.6505	7.93467	scg	10930	2940	SCG	scg_2	N61	5684	2358	4.83074	8.53614	13	11	11	DCs	lean
scg_2_N61GTCATTTGTATCGTTG	7.08014	-7.56229	scg	3399	1669	SCG	scg_2	N61	4082	1669	2.7361	2.97146	17	14	14	Endothelial cells	lean
scg_2_N61GTCCACTCAAATGAGT	-2.5366	12.1744	scg	2811	1548	SCG	scg_2	N61	4033	1548	3.7709	2.73924	8	6	6	SC_M	lean
scg_2_N61GTCGCGAAGCTTCATG	8.08004	10.2342	scg	1646	921	SCG	scg_2	N61	3867	1085	4.61725	2.36938	3	3	3	Macrophages	lean
scg_2_N61GTCGTTCAGGCGACAT	8.39553	-7.90115	scg	6943	2527	SCG	scg_2	N61	5553	2525	3.24067	7.54717	17	14	14	Endothelial cells	lean
scg_2_N61GTCTACCCAGAACTAA	-0.176023	-4.64356	scg	9760	3049	SCG	scg_2	N61	5474	2598	25.9426	1.30123	7	8	8	SC_NM	lean
scg_2_N61GTCTCACCATACTGAC	3.44574	1.90513	scg	5104	2424	SCG	scg_2	N61	5039	2424	3.60502	1.2931	12	9	9	SC_NM	lean
[truncated: 71,043 more rows]

## Sheet: Source_data_ext_1c
cell_id	UMAP_1	UMAP_2	cell_type	tissue
scg_1_N61AAACCCAAGTTGCCTA	7.1553	8.99893	Macrophages	SCG
scg_1_N61AAACGAAGTAAGAACT	9.12366	-13.3046	Pericytes	SCG
scg_1_N61AAACGAAGTATCGTAC	-3.08732	-6.35881	SC_NM	SCG
scg_1_N61AAACGCTCATGGCACC	12.144	-6.55978	Endothelial cells	SCG
scg_1_N61AAAGGATAGATGTTAG	5.85517	11.4429	Macrophages	SCG
scg_1_N61AAAGGATGTCAAGGCA	8.10095	9.9402	Macrophages	SCG
scg_1_N61AAAGGGCGTGAATATG	-2.11181	12.3305	SC_M	SCG
scg_1_N61AAAGGTAAGCATTGTC	11.031	7.09765	DCs	SCG
scg_1_N61AAAGGTATCGATTGAC	14.3392	-0.298008	Endothelial cells	SCG
scg_1_N61AAAGTCCGTCGCATTA	-5.55704	1.13613	SC_NM	SCG
scg_1_N61AAAGTCCTCGAACGGA	9.64193	10.7709	Macrophages	SCG
scg_1_N61AAAGTGACAGAGGAAA	11.0698	7.63054	DCs	SCG
scg_1_N61AAATGGACAATGGGTG	11.4091	6.67973	DCs	SCG
scg_1_N61AAATGGATCCTACGGG	-1.54678	12.1411	SC_M	SCG
scg_1_N61AACAACCTCAACGCTA	5.3887	11.8589	Macrophages	SCG
scg_1_N61AACAAGATCAGAATAG	-4.17703	-2.19645	SC_NM	SCG
scg_1_N61AACAAGATCCATTTCA	-2.50447	12.6168	SC_M	SCG
scg_1_N61AACAGGGGTTACGATC	9.07284	-13.1943	Pericytes	SCG
scg_1_N61AACAGGGTCATTCCTA	9.27292	-13.3553	Pericytes	SCG
scg_1_N61AACCAACAGCCTTTCC	8.26152	3.66499	Tregs	SCG
scg_1_N61AACCAACAGGGCGAGA	-5.18375	-1.30309	SC_NM	SCG
scg_1_N61AACCACAAGTTGTAGA	9.79451	-2.62599	Endothelial cells	SCG
scg_1_N61AACCCAAGTAGTTCCA	11.125	6.77883	DCs	SCG
scg_1_N61AACCTGACAAGACGAC	-3.09755	11.4711	SC_M	SCG
scg_1_N61AACCTGAGTCGAGATG	8.59039	10.7633	Macrophages	SCG
scg_1_N61AACCTGAGTTGTTGTG	-5.15254	-4.18525	SC_NM	SCG
scg_1_N61AACCTGATCTAGTTCT	8.51068	9.75002	Macrophages	SCG
scg_1_N61AACCTTTAGGCGATAC	2.18838	3.26571	SC_NM	SCG
scg_1_N61AACCTTTGTTCATCGA	1.9429	3.28014	SC_NM	SCG
scg_1_N61AACGGGACATTCACCC	-4.22516	-2.11558	SC_NM	SCG
scg_1_N61AACGGGATCACTACGA	14.9082	-1.8555	Endothelial cells	SCG
scg_1_N61AACGTCACATACAGGG	3.78732	1.78289	SC_NM	SCG
scg_1_N61AACTTCTCACAAGCAG	-2.50843	13.1251	SC_M	SCG
scg_1_N61AACTTCTGTTTGGGTT	-8.34502	3.65281	SC_NM	SCG
scg_1_N61AAGAACAAGAAGCTGC	3.40795	1.84073	SC_NM	SCG
scg_1_N61AAGACTCAGTTGGAGC	12.5684	7.39393	DCs	SCG
scg_1_N61AAGACTCTCTATTGTC	0.675912	-13.1843	Neurons	SCG
scg_1_N61AAGCGAGAGGCTCTCG	-2.18383	-1.3518	SC_NM	SCG
scg_1_N61AAGCGAGTCGTGGCTG	-4.68392	-1.82317	SC_NM	SCG
scg_1_N61AAGCGTTAGTAGTCTC	-1.38414	3.96273	SC_NM	SCG
scg_1_N61AAGGAATGTCGGTAAG	-7.99034	-3.93927	SC_NM	SCG
scg_1_N61AAGGTAACAAATCAAG	-4.31709	-0.643638	SC_NM	SCG
scg_1_N61AAGTACCAGGGATCTG	7.97788	10.4899	Macrophages	SCG
scg_1_N61AAGTGAAGTGCAGTGA	4.21179	11.7443	Macrophages	SCG
scg_1_N61AATAGAGGTTGCTGAT	3.146	1.29751	SC_NM	SCG
scg_1_N61AATCACGAGGTTACAA	13.3027	-1.9148	Endothelial cells	SCG
scg_1_N61AATCACGCATCAGCTA	-6.61735	5.72494	SC_M	SCG
scg_1_N61AATCACGGTACCGTCG	-4.4476	-3.41499	SC_NM	SCG
scg_1_N61AATCACGGTCAGTTTG	5.55321	11.1424	Macrophages	SCG
scg_1_N61AATCGACAGCTAATGA	-3.28846	-5.71457	SC_NM	SCG
scg_1_N61AATCGTGAGCTATCTG	-1.43162	4.1443	SC_NM	SCG
scg_1_N61AATCGTGAGCTGACCC	-7.68992	3.04825	SC_NM	SCG
scg_1_N61AATCGTGGTCCGGATC	0.63899	9.09088	SC_M	SCG
scg_1_N61AATCGTGTCAAATGCC	13.791	-1.15759	Endothelial cells	SCG
scg_1_N61AATGACCTCTCGGCTT	-3.67385	-2.83489	SC_NM	SCG
scg_1_N61AATGGCTAGGCGATAC	3.8316	11.2588	Macrophages	SCG
scg_1_N61AATGGCTTCCGATAGT	3.74489	11.3841	Macrophages	SCG
scg_1_N61AATTCCTCAACCAACT	0.392017	-13.4893	Neurons	SCG
scg_1_N61AATTCCTGTGAATAAC	-0.829158	4.35283	SC_NM	SCG
scg_1_N61AATTTCCAGAGGCGGA	0.659581	-13.2772	Neurons	SCG
scg_1_N61ACAAAGACACTGGCCA	-0.467049	11.2438	SC_M	SCG
scg_1_N61ACAACCAAGGTCATTC	12.732	9.13421	DCs	SCG
scg_1_N61ACAACCATCGTGACTA	8.33517	2.14931	Tregs	SCG
scg_1_N61ACAAGCTCAAATCGGG	-2.05676	12.5617	SC_M	SCG
scg_1_N61ACACAGTTCGAAGGAC	-2.47576	12.3745	SC_M	SCG
scg_1_N61ACACCAACACCATAAC	6.43642	11.3691	Macrophages	SCG
scg_1_N61ACAGAAATCCGCATAA	8.33703	9.9323	Macrophages	SCG
scg_1_N61ACATCGATCTTTGATC	-6.71484	-4.57183	SC_NM	SCG
scg_1_N61ACATTTCGTAGCGCTC	-5.05959	-3.16677	SC_NM	SCG
scg_1_N61ACATTTCTCCGTATAG	6.09937	11.4629	Macrophages	SCG
scg_1_N61ACCAACACAGCGTTTA	8.5236	10.0872	Macrophages	SCG
scg_1_N61ACCACAAAGCAACCAG	-6.44337	-5.25529	SC_NM	SCG
scg_1_N61ACCATTTGTGCCTATA	-0.681343	11.4521	SC_M	SCG
scg_1_N61ACCCAAAAGAATAACC	12.6688	7.17423	DCs	SCG
scg_1_N61ACCCTCAGTGTTGCCG	-0.379776	-0.161307	SC_NM	SCG
scg_1_N61ACCCTTGAGGCATCTT	11.6103	7.01106	DCs	SCG
scg_1_N61ACCGTTCAGACTTAAG	13.1947	-1.77121	Endothelial cells	SCG
scg_1_N61ACCGTTCAGTTGCGCC	7.53028	10.0252	Macrophages	SCG
scg_1_N61ACCTGAACACCATATG	-0.775753	-4.40148	SC_NM	SCG
scg_1_N61ACCTGTCGTTAGGCTT	6.95684	11.6007	Macrophages	SCG
scg_1_N61ACGATCAAGTCACTCA	7.68725	11.8017	Macrophages	SCG
scg_1_N61ACGATCATCATGGAGG	10.5732	8.15454	Macrophages	SCG
scg_1_N61ACGCACGAGCTTTCTT	11.8995	-6.72617	Endothelial cells	SCG
scg_1_N61ACGGAAGTCAGCAGAG	-6.63663	4.57722	SC_NM	SCG
scg_1_N61ACGGGTCCACATAGCT	-2.49597	-2.77028	SC_NM	SCG
scg_1_N61ACGGGTCCAGGTGACA	-5.09293	-3.14138	SC_NM	SCG
scg_1_N61ACGGGTCCATGTTACG	-3.23034	-2.02821	SC_NM	SCG
scg_1_N61ACGGGTCGTTACCCAA	-1.74182	12.4181	SC_M	SCG
scg_1_N61ACGGTCGCAACAGATA	6.1952	11.136	Macrophages	SCG
scg_1_N61ACGGTCGCATGACTAC	-4.91551	-2.60093	SC_NM	SCG
scg_1_N61ACGGTCGTCCGCCTAT	-2.1649	0.511149	SC_NM	SCG
scg_1_N61ACGGTCGTCGCTGCGA	14.9891	-3.64336	Endothelial cells	SCG
scg_1_N61ACGGTTACACACCGAC	5.8951	11.3292	Macrophages	SCG
scg_1_N61ACGGTTAGTCTGTAAC	11.9222	6.9193	DCs	SCG
scg_1_N61ACGGTTATCCTTCTAA	12.3218	-6.19905	Endothelial cells	SCG
scg_1_N61ACGTAACAGGACATCG	11.3455	9.00742	DCs	SCG
scg_1_N61ACGTAACAGTCTGCAT	-3.5699	-4.75705	SC_NM	SCG
scg_1_N61ACGTAACTCACTGTCC	-1.96183	11.925	SC_M	SCG
scg_1_N61ACGTAACTCCATCTGC	-3.84222	-3.19698	SC_NM	SCG
scg_1_N61ACGTAACTCTCATGCC	14.1312	-1.78481	Endothelial cells	SCG
scg_1_N61ACGTAACTCTGACCCT	-6.7066	-2.37963	SC_NM	SCG
scg_1_N61ACGTACACATTCCTCG	-5.0055	-1.02069	SC_NM	SCG
scg_1_N61ACGTCCTGTGGAACCA	0.148308	-12.7718	Neurons	SCG
scg_1_N61ACGTTCCGTAGCTTAC	-1.52271	12.373	SC_M	SCG
scg_1_N61ACTACGAGTAGCTCGC	-0.179615	10.756	SC_M	SCG
scg_1_N61ACTATCTCATTATGCG	-5.94834	-3.63564	SC_NM	SCG
scg_1_N61ACTATGGGTTAGCGGA	8.89352	9.46933	Macrophages	SCG
scg_1_N61ACTCCCAGTCGCGTTG	8.54791	9.32823	Macrophages	SCG
scg_1_N61ACTCCCAGTTCTTCAT	-1.03557	-1.19111	SC_NM	SCG
scg_1_N61ACTCCCATCTAGTTCT	13.9307	-0.0108501	Endothelial cells	SCG
scg_1_N61ACTCTCGGTAGAAACT	11.2866	6.62473	DCs	SCG
scg_1_N61ACTGTCCTCCCAGCGA	-3.6025	-2.62504	SC_NM	SCG
scg_1_N61ACTGTGAAGTGGCCTC	8.23974	-8.79699	Endothelial cells	SCG
scg_1_N61ACTGTGATCGTGGGAA	-7.32607	-5.54491	SC_NM	SCG
scg_1_N61ACTTCCGGTCCCTAAA	12.0392	-6.71249	Endothelial cells	SCG
scg_1_N61ACTTCGCCATGTAACC	7.69776	8.68206	Macrophages	SCG
scg_1_N61ACTTCGCCATTCGGGC	-1.56411	12.5725	SC_M	SCG
scg_1_N61AGAAATGCAGTCTGGC	-1.7057	12.959	SC_M	SCG
scg_1_N61AGAAATGTCCGCGAGT	-7.48963	-5.18883	SC_NM	SCG
scg_1_N61AGAACAAAGTCACTGT	14.1268	-0.152063	Endothelial cells	SCG
scg_1_N61AGAACAAGTTGTTTGG	9.45927	7.76343	Macrophages	SCG
scg_1_N61AGAAGCGGTTCGGTCG	5.87708	11.2003	Macrophages	SCG
scg_1_N61AGAAGCGTCGCATAGT	9.97833	9.13689	Macrophages	SCG
scg_1_N61AGAAGTACAGCACGAA	12.3955	-6.35317	Endothelial cells	SCG
scg_1_N61AGACAAAGTGTCGCTG	11.1885	6.92406	DCs	SCG
scg_1_N61AGACAAATCGAACACT	0.63747	-0.464118	SC_NM	SCG
scg_1_N61AGACACTGTATTGAGA	4.63703	11.6193	Macrophages	SCG
scg_1_N61AGACAGGAGCGCCATC	2.14908	-2.07176	SC_NM	SCG
scg_1_N61AGACAGGGTATGGTAA	-1.72264	11.2182	SC_M	SCG
scg_1_N61AGACTCATCACCTGGG	8.26686	11.0718	Macrophages	SCG
scg_1_N61AGAGAGCCAACACTAC	1.40333	16.5931	Microglia	SCG
scg_1_N61AGAGCCCCAGCTCTGG	-2.6814	12.0345	SC_M	SCG
scg_1_N61AGATCCAAGTGTTGTC	8.86515	-12.9225	Pericytes	SCG
scg_1_N61AGATCGTAGGCCTTCG	8.2197	9.77078	Macrophages	SCG
scg_1_N61AGATCGTGTCTTAGTG	9.15658	10.3327	Macrophages	SCG
scg_1_N61AGATCGTTCGTCAAAC	-3.25725	-2.65474	SC_NM	SCG
scg_1_N61AGATGAAAGTCAATCC	1.44665	-0.559907	SC_NM	SCG
scg_1_N61AGATGAAGTCTCAAGT	-1.77334	-2.66061	SC_NM	SCG
scg_1_N61AGCATCAAGTCTAGCT	3.60428	2.51299	SC_NM	SCG
scg_1_N61AGCATCAGTATGCTAC	-6.44876	-2.34735	SC_NM	SCG
scg_1_N61AGCCACGTCGCACGAC	3.36033	2.68564	SC_NM	SCG
scg_1_N61AGCCAGCTCCCTGGTT	-6.15069	-2.87595	SC_NM	SCG
scg_1_N61AGCGATTCAAGTGGGT	15.1583	-4.64058	Endothelial cells	SCG
scg_1_N61AGCGATTCACCGCTGA	-3.1027	11.0134	SC_M	SCG
scg_1_N61AGCGATTTCCTTGGAA	0.919032	-12.6777	Neurons	SCG
scg_1_N61AGCGTATCATGTGGTT	-1.89184	12.6796	SC_M	SCG
scg_1_N61AGCTACAGTCGTGGTC	-4.76293	1.52373	SC_NM	SCG
scg_1_N61AGCTACATCCGGCAAC	-5.43615	-5.72535	SC_NM	SCG
scg_1_N61AGCTACATCGTCGACG	6.48152	11.5238	Macrophages	SCG
scg_1_N61AGCTCAAGTAAGTTAG	12.6541	7.24559	DCs	SCG
scg_1_N61AGGAAATGTACGACTT	8.02686	-3.96929	Endothelial cells	SCG
scg_1_N61AGGAAATTCGTGTGAT	-5.35322	-5.3531	SC_NM	SCG
scg_1_N61AGGACGAAGGATGGCT	10.0974	-1.70213	Endothelial cells	SCG
scg_1_N61AGGAGGTAGTTGTACC	7.79552	11.5243	Macrophages	SCG
scg_1_N61AGGATAAGTGTATACC	12.6123	7.63998	DCs	SCG
scg_1_N61AGGATCTAGGTGGTTG	9.17156	-13.4322	Pericytes	SCG
scg_1_N61AGGATCTCAGTCGCAC	11.4936	8.00414	DCs	SCG
scg_1_N61AGGCCACAGATCGACG	12.4167	7.71571	DCs	SCG
scg_1_N61AGGCCACTCGGCATCG	-7.39049	-3.47295	SC_NM	SCG
scg_1_N61AGGGCTCTCATTGCCC	14.5215	-3.07226	Endothelial cells	SCG
scg_1_N61AGGGTCCAGCCTTTCC	2.51742	2.90426	SC_NM	SCG
scg_1_N61AGGGTCCGTGCGGTAA	8.26063	-8.90417	Endothelial cells	SCG
scg_1_N61AGGGTGACAGGTCAGA	-5.0912	-2.21689	SC_NM	SCG
scg_1_N61AGGTAGGAGTAACCGG	-3.89874	-6.48896	SC_NM	SCG
scg_1_N61AGGTAGGTCCTTGACC	-5.17173	1.22733	SC_NM	SCG
scg_1_N61AGGTAGGTCGTACCTC	7.47223	-12.7558	Pericytes	SCG
scg_1_N61AGGTCTAAGGATACGC	-5.88123	-4.98904	SC_NM	SCG
scg_1_N61AGGTCTATCAAGCTGT	3.38297	1.80759	SC_NM	SCG
scg_1_N61AGGTTGTCACGGTGTC	1.29152	16.5626	Microglia	SCG
scg_1_N61AGTAACCAGGCCTGAA	2.46333	0.186056	SC_NM	SCG
scg_1_N61AGTAACCAGTACAGAT	-5.1018	-2.19534	SC_NM	SCG
scg_1_N61AGTAACCCATCAGCAT	-3.14696	12.7798	SC_M	SCG
scg_1_N61AGTAACCTCTTGGCTC	9.33429	-13.2896	Pericytes	SCG
scg_1_N61AGTACCACAGGACGAT	-5.10145	1.04889	SC_NM	SCG
scg_1_N61AGTACCATCAACTGGT	5.05297	11.6818	Macrophages	SCG
scg_1_N61AGTAGTCGTGCTATTG	-1.75818	-3.77115	SC_NM	SCG
scg_1_N61AGTAGTCTCCCAAGCG	-3.24706	-6.35016	SC_NM	SCG
scg_1_N61AGTCAACGTGGTATGG	12.454	7.00465	DCs	SCG
scg_1_N61AGTCACACACGCTGCA	3.64909	1.35386	SC_NM	SCG
scg_1_N61AGTCACACACGGGCTT	15.1952	-5.0128	Endothelial cells	SCG
scg_1_N61AGTCACATCGGCATTA	-1.79537	12.0674	SC_M	SCG
scg_1_N61AGTCATGCACCCTGAG	7.94598	8.54811	Macrophages	SCG
scg_1_N61AGTCTCCAGTTTCGGT	-1.62878	11.9222	SC_M	SCG
scg_1_N61AGTCTCCGTCGAACAG	-6.41805	-2.71457	SC_NM	SCG
scg_1_N61AGTGACTTCGAGTTGT	14.0638	-0.0966314	Endothelial cells	SCG
scg_1_N61AGTGATCCACAGAAGC	8.62737	-4.96625	Endothelial cells	SCG
scg_1_N61AGTGATCTCCCGAAAT	-1.98795	12.6121	SC_M	SCG
scg_1_N61AGTGCCGGTTCGTAAC	5.20938	11.4726	Macrophages	SCG
scg_1_N61AGTGTTGGTATGCTAC	-6.81659	-3.98431	SC_NM	SCG
scg_1_N61AGTTCGAGTATCATGC	-3.86089	-1.8641	SC_NM	SCG
scg_1_N61ATACCGAGTCCTCCTA	-3.16635	12.8147	SC_M	SCG
scg_1_N61ATACCTTAGCAGGCAT	-5.33823	-1.61567	SC_NM	SCG
scg_1_N61ATACCTTCACTGGAAG	1.47777	16.2276	Microglia	SCG
scg_1_N61ATACTTCTCACTTATC	-7.75358	4.68678	SC_NM	SCG
scg_1_N61ATAGAGACAATGAAAC	-2.89136	-3.49558	SC_NM	SCG
scg_1_N61ATAGAGATCCTTCGAC	0.502078	9.30979	SC_M	SCG
scg_1_N61ATAGGCTGTTGTACGT	-0.973184	-5.6218	SC_NM	SCG
scg_1_N61ATATCCTGTTAGAAAC	11.2726	6.72139	DCs	SCG
scg_1_N61ATCACAGAGAACTTCC	-3.23151	12.4826	SC_M	SCG
scg_1_N61ATCACAGTCTCGCAGG	-1.70871	12.1075	SC_M	SCG
scg_1_N61ATCACGATCTCCAATT	1.21784	16.3465	Microglia	SCG
scg_1_N61ATCACTTTCTAGCCAA	-7.12144	-4.39452	SC_NM	SCG
scg_1_N61ATCAGGTAGCATCAAA	10.9887	8.17582	DCs	SCG
scg_1_N61ATCAGGTGTCTGATCA	8.12631	-3.45423	Endothelial cells	SCG
scg_1_N61ATCAGGTTCTCGTTTA	1.19777	16.4561	Microglia	SCG
scg_1_N61ATCATTCCATCGAAGG	4.10166	11.7429	Macrophages	SCG
scg_1_N61ATCATTCGTGACTCTA	-2.06479	12.4074	SC_M	SCG
scg_1_N61ATCCACCAGGAGAGTA	11.8768	-6.7288	Endothelial cells	SCG
scg_1_N61ATCCACCAGGTCCCTG	11.3035	6.7846	DCs	SCG
scg_1_N61ATCCATTGTGGCTGAA	9.23116	-13.132	Pericytes	SCG
scg_1_N61ATCCCTGGTACACTCA	-5.13836	-3.39237	SC_NM	SCG
scg_1_N61ATCCGTCCAGCGGATA	-1.66222	12.4471	SC_M	SCG
scg_1_N61ATCGATGCATACCGTA	7.94464	10.6948	Macrophages	SCG
scg_1_N61ATCGATGGTAACCAGG	12.6041	7.64839	DCs	SCG
scg_1_N61ATCGGCGAGAAGGTAG	1.27148	16.6994	Microglia	SCG
scg_1_N61ATCGGCGGTTAGGAGC	-1.37755	4.4155	SC_NM	SCG
scg_1_N61ATCGTAGCAGCAGTAG	5.4347	12.0234	Macrophages	SCG
scg_1_N61ATCGTAGTCACAATGC	8.31187	3.31478	Tregs	SCG
scg_1_N61ATCGTCCTCAAAGGTA	-4.12801	-2.15104	SC_NM	SCG
scg_1_N61ATCGTCCTCGCCAATA	-4.83003	-1.59334	SC_NM	SCG
scg_1_N61ATCGTGACATCGCCTT	-1.31565	-0.148356	SC_NM	SCG
scg_1_N61ATCTTCATCCCTGGTT	0.313001	-13.3971	Neurons	SCG
scg_1_N61ATGACCATCAAGAAAC	-1.90325	12.8466	SC_M	SCG
scg_1_N61ATGAGTCAGTCCTACA	14.3984	-0.317775	Endothelial cells	SCG
scg_1_N61ATGAGTCGTCTGTTAG	-2.53605	11.9908	SC_M	SCG
scg_1_N61ATGAGTCGTGGCTTGC	-2.25022	12.1833	SC_M	SCG
scg_1_N61ATGAGTCGTTCTAACG	14.8412	-1.54438	Endothelial cells	SCG
scg_1_N61ATGAGTCTCCTAAACG	8.84085	-4.43531	Endothelial cells	SCG
scg_1_N61ATGATCGCAGATTTCG	4.5337	11.4792	Macrophages	SCG
scg_1_N61ATGCATGAGATGTTGA	14.7168	-2.94741	Endothelial cells	SCG
scg_1_N61ATGCATGAGTTACTCG	6.8176	9.19586	Macrophages	SCG
scg_1_N61ATGCATGGTGGTTCTA	-2.09989	12.0283	SC_M	SCG
scg_1_N61ATGCCTCCAAAGTGTA	-1.98393	12.0735	SC_M	SCG
scg_1_N61ATGCGATAGCGGTAAC	3.78264	11.2896	Macrophages	SCG
scg_1_N61ATGCGATCAATAGAGT	12.516	7.72842	DCs	SCG
scg_1_N61ATGGATCCATCCGTGG	-2.02823	-5.49481	SC_NM	SCG
scg_1_N61ATGGTTGGTTCGGTTA	9.21183	-12.7088	Pericytes	SCG
scg_1_N61ATGTCTTAGACCCTTA	8.87356	2.01024	Tregs	SCG
scg_1_N61ATGTCTTCAATAAGGT	-7.58714	4.05269	SC_NM	SCG
scg_1_N61ATGTCTTTCTAGTTCT	-7.0737	3.24646	SC_NM	SCG
scg_1_N61ATTACCTGTGCCCAGT	-5.21782	-3.67304	SC_NM	SCG
scg_1_N61ATTCACTGTGGTGATG	9.33461	7.64106	Macrophages	SCG
scg_1_N61ATTCACTTCCAGTACA	-3.79183	-2.29569	SC_NM	SCG
scg_1_N61ATTCACTTCTTCCAGC	4.82493	10.774	Macrophages	SCG
scg_1_N61ATTCCATCAACCAATC	-0.0231213	10.523	SC_M	SCG
scg_1_N61ATTCCCGCATTAGGCT	5.46063	11.7452	Macrophages	SCG
scg_1_N61ATTCCCGGTTGCTAGT	9.08919	1.80149	Tregs	SCG
scg_1_N61ATTCGTTTCCCGAGAC	15.1202	-5.12439	Endothelial cells	SCG
scg_1_N61ATTCTACGTAGACTGG	8.14946	3.39672	Tregs	SCG
scg_1_N61ATTCTTGAGCGACCCT	-1.43683	-4.56295	SC_NM	SCG
scg_1_N61ATTGGGTAGTAGGGTC	-7.28121	-3.80952	SC_NM	SCG
scg_1_N61ATTGGGTGTCACCTTC	-5.07776	-4.08936	SC_NM	SCG
scg_1_N61ATTGTTCAGATACATG	5.55871	11.4647	Macrophages	SCG
scg_1_N61ATTGTTCGTAGTCTTG	-1.68523	11.0991	SC_M	SCG
scg_1_N61ATTGTTCGTCTGTCCT	-2.79635	-2.96853	SC_NM	SCG
scg_1_N61ATTGTTCTCTAGATCG	-1.9216	13.0433	SC_M	SCG
scg_1_N61ATTTACCGTCGAATGG	12.2772	9.01015	DCs	SCG
scg_1_N61ATTTCACTCACCATAG	8.44548	10.7885	Macrophages	SCG
scg_1_N61ATTTCTGTCAAAGGTA	12.2595	-3.06595	Endothelial cells	SCG
scg_1_N61CAAAGAAGTGACGCCT	-5.13278	-4.85319	SC_NM	SCG
scg_1_N61CAAAGAAGTGTGTACT	4.56839	11.4952	Macrophages	SCG
scg_1_N61CAACAGTGTGGCTAGA	-3.11292	13.1599	SC_M	SCG
scg_1_N61CAACAGTGTTTACTTC	-0.167138	10.8943	SC_M	SCG
scg_1_N61CAACCAACACCGGAAA	-3.19583	12.9758	SC_M	SCG
scg_1_N61CAACCAATCTAGCATG	-6.25703	1.29253	SC_NM	SCG
scg_1_N61CAACGGCTCAATGTCG	12.5147	-6.29813	Endothelial cells	SCG
scg_1_N61CAACGGCTCTCAGTCC	8.36613	-4.29533	Endothelial cells	SCG
scg_1_N61CAAGACTGTCCCGCAA	-3.19073	-6.2977	SC_NM	SCG
scg_1_N61CAAGACTGTTCTCTCG	8.85438	10.9797	Macrophages	SCG
scg_1_N61CAAGAGGAGTAAACTG	3.24889	1.49971	SC_NM	SCG
scg_1_N61CAAGCTAAGTACGTCT	9.08982	-3.68242	Endothelial cells	SCG
scg_1_N61CAAGCTACATACACCA	9.26399	-4.47479	Endothelial cells	SCG
scg_1_N61CAAGCTATCCTGGGAC	7.96597	-3.82311	Endothelial cells	SCG
scg_1_N61CAATACGAGTGCCCGT	13.3127	-1.6294	Endothelial cells	SCG
scg_1_N61CAATCGACAACGTATC	0.175021	-13.3105	Neurons	SCG
scg_1_N61CAATCGAGTCGTGTTA	8.73686	8.49434	Macrophages	SCG
scg_1_N61CAATGACCATACCAGT	8.24452	-4.57102	Endothelial cells	SCG
scg_1_N61CAATTTCAGTTGCGCC	-2.62202	12.8313	SC_M	SCG
scg_1_N61CACAACATCATCCTAT	14.5994	-1.25166	Endothelial cells	SCG
scg_1_N61CACAGATTCATCACCC	11.6921	9.78499	DCs	SCG
scg_1_N61CACAGGCCAAACCATC	14.9607	-5.30675	Endothelial cells	SCG
scg_1_N61CACAGGCTCGGACTGC	-5.17921	3.18396	SC_NM	SCG
scg_1_N61CACATGATCATCGCAA	13.022	9.26908	DCs	SCG
scg_1_N61CACCAAAAGACTAAGT	9.00662	-13.3914	Pericytes	SCG
scg_1_N61CACCAAACACCTGCTT	-3.66867	-5.06863	SC_NM	SCG
scg_1_N61CACCAAAGTCTCGCGA	-6.05656	1.76321	SC_NM	SCG
scg_1_N61CACCGTTAGGAACGCT	-1.05399	4.67826	SC_NM	SCG
scg_1_N61CACGGGTCACTCCTTG	7.90196	10.4498	Macrophages	SCG
scg_1_N61CACGGGTTCTCTCTAA	12.1921	9.00252	DCs	SCG
scg_1_N61CACGTGGTCCCTGTTG	-4.90441	-1.16986	SC_NM	SCG
scg_1_N61CACGTTCAGTCGCTAT	-3.19591	12.6618	SC_M	SCG
scg_1_N61CACGTTCCAAATGCTC	13.6063	-1.18268	Endothelial cells	SCG
scg_1_N61CACGTTCCATAAGCAA	-6.26849	-2.79507	SC_NM	SCG
scg_1_N61CACTAAGTCGGCATCG	6.01889	9.86765	Macrophages	SCG
scg_1_N61CACTGAAGTTAGTTCG	-2.05889	-4.10721	SC_NM	SCG
scg_1_N61CACTGGGAGTACCGGA	14.2293	-1.59162	Endothelial cells	SCG
scg_1_N61CACTGGGCATCTCGTC	-2.42449	13.0762	SC_M	SCG
scg_1_N61CACTGGGGTCTCACGG	7.83872	11.3234	Macrophages	SCG
scg_1_N61CACTGTCTCTGGGAGA	-6.54656	5.70292	SC_M	SCG
scg_1_N61CACTTCGAGTTGCTGT	-2.10715	12.611	SC_M	SCG
scg_1_N61CACTTCGTCAAGAGGC	-3.68523	-2.30635	SC_NM	SCG
scg_1_N61CAGAGCCTCCGACGGT	8.99152	-12.8724	Pericytes	SCG
scg_1_N61CAGATCAGTCGCAACC	9.06268	-13.2499	Pericytes	SCG
scg_1_N61CAGATTGCAATTAGGA	-6.70145	1.82555	SC_NM	SCG
scg_1_N61CAGCAGCCATGAAAGT	-2.05376	12.0099	SC_M	SCG
scg_1_N61CAGCAGCGTTTGACAC	2.18112	2.2126	SC_NM	SCG
scg_1_N61CAGCCAGAGGCAGGGA	-7.85693	-4.63855	SC_NM	SCG
scg_1_N61CAGCCAGAGGTGCTTT	-0.858002	-5.91344	SC_NM	SCG
scg_1_N61CAGCCAGTCTACAGGT	11.9611	6.69762	DCs	SCG
scg_1_N61CAGCGTGAGAATCTAG	9.20957	-13.0948	Pericytes	SCG
scg_1_N61CAGCGTGCATTCGATG	3.46135	2.3121	SC_NM	SCG
scg_1_N61CAGGCCACAGTTTCAG	-6.03269	5.00327	SC_NM	SCG
scg_1_N61CAGTGCGGTGAACCGA	1.1573	16.6113	Microglia	SCG
scg_1_N61CAGTTAGAGGACCCAA	-5.41071	-5.14226	SC_NM	SCG
scg_1_N61CAGTTAGCAAGCGATG	-3.93873	-0.886484	SC_NM	SCG
scg_1_N61CAGTTAGGTATTGAGA	14.9635	-5.06182	Endothelial cells	SCG
scg_1_N61CAGTTCCAGGCTCTAT	1.22366	16.7606	Microglia	SCG
scg_1_N61CATAAGCCAGGGTTGA	-1.62282	12.5733	SC_M	SCG
scg_1_N61CATACAGCAGGGTCTC	-2.41936	12.1682	SC_M	SCG
scg_1_N61CATACAGGTGTTGACT	0.40576	9.64012	SC_M	SCG
scg_1_N61CATACAGGTTTGTTCT	7.86512	11.1649	Macrophages	SCG
scg_1_N61CATACCCAGGGAGAAT	4.08462	11.2217	Macrophages	SCG
scg_1_N61CATCAAGAGGACCCAA	-3.21639	12.7255	SC_M	SCG
scg_1_N61CATCAAGGTAAGAACT	13.9544	-1.86943	Endothelial cells	SCG
scg_1_N61CATCAAGGTCCTATAG	-6.85555	5.98874	SC_NM	SCG
scg_1_N61CATCCACTCGGTAAGG	8.39095	11.2688	Macrophages	SCG
scg_1_N61CATCCACTCTCCGATC	-0.931417	-0.218808	SC_NM	SCG
scg_1_N61CATCCCACAGAACGCA	7.63942	10.1186	Macrophages	SCG
scg_1_N61CATCCGTCACTGGCCA	-2.61541	-0.343854	SC_NM	SCG
scg_1_N61CATCCGTTCATGACAC	6.3426	11.5959	Macrophages	SCG
scg_1_N61CATCGCTGTTGCATAC	13.188	9.06976	DCs	SCG
scg_1_N61CATCGGGTCGGATAAA	-5.81588	-2.67647	SC_NM	SCG
scg_1_N61CATCGTCCATGATAGA	-1.81723	1.07394	SC_NM	SCG
scg_1_N61CATCGTCGTTTGGCTA	-1.74669	12.102	SC_M	SCG
scg_1_N61CATGAGTGTCTACACA	8.24738	2.77317	Tregs	SCG
scg_1_N61CATGAGTTCACGGGCT	3.82871	11.1232	Macrophages	SCG
scg_1_N61CATGAGTTCGCGCTGA	13.6504	-5.64649	Endothelial cells	SCG
scg_1_N61CATGAGTTCTAATTCC	-2.36406	11.5812	SC_M	SCG
scg_1_N61CATGCAATCATCACCC	8.67836	11.2307	Macrophages	SCG
scg_1_N61CATGCCTCACCGTGCA	12.0872	9.38056	DCs	SCG
scg_1_N61CATGCCTGTACGTACT	-2.99277	-2.42561	SC_NM	SCG
scg_1_N61CATGCGGCAATCTGCA	10.6173	7.89155	Macrophages	SCG
scg_1_N61CATGGATCAACTGCTA	4.48112	11.1517	Macrophages	SCG
scg_1_N61CATTCATTCAAGCCCG	-2.55078	11.7556	SC_M	SCG
scg_1_N61CATTCTACACAAGTGG	1.32954	16.7756	Microglia	SCG
scg_1_N61CATTCTACACCAATTG	-1.89366	12.3723	SC_M	SCG
scg_1_N61CATTGCCCAGATTAAG	2.10462	16.5045	Microglia	SCG
scg_1_N61CATTGCCTCTGTGTGA	-3.91283	-4.63873	SC_NM	SCG
scg_1_N61CATTGCCTCTTACTGT	13.1852	-5.82014	Endothelial cells	SCG
scg_1_N61CCAAGCGAGGTTTACC	9.91292	8.9819	Macrophages	SCG
scg_1_N61CCAATGAAGGATGAGA	3.91259	11.3879	Macrophages	SCG
scg_1_N61CCAATGATCGCCGTGA	-3.28964	-4.77852	SC_NM	SCG
scg_1_N61CCAATTTGTCCAGCCA	12.2351	-6.4557	Endothelial cells	SCG
scg_1_N61CCAATTTGTGTGTTTG	1.22099	16.5462	Microglia	SCG
scg_1_N61CCACCATAGTAAGAGG	14.6471	-5.37053	Endothelial cells	SCG
scg_1_N61CCACGAGCATAACGGG	-2.18663	12.0203	SC_M	SCG
scg_1_N61CCACGTTAGACGGAAA	14.8235	-2.31873	Endothelial cells	SCG
scg_1_N61CCACGTTCACCCTAAA	0.558018	-13.3518	Neurons	SCG
scg_1_N61CCACGTTTCCTTCTTC	13.993	-1.33658	Endothelial cells	SCG
scg_1_N61CCACTTGTCCATACTT	4.12983	11.0664	Macrophages	SCG
scg_1_N61CCACTTGTCCTTGACC	3.84622	1.97662	SC_NM	SCG
scg_1_N61CCACTTGTCTTCGGTC	-4.66325	-1.58699	SC_NM	SCG
scg_1_N61CCATAAGAGTCGCGAA	-2.28139	1.54285	SC_NM	SCG
scg_1_N61CCATAAGCAGCACGAA	6.55823	9.40308	Macrophages	SCG
scg_1_N61CCATAAGGTTAAGAAC	-7.329	4.87806	SC_NM	SCG
scg_1_N61CCATCACGTGGCCTCA	6.66843	12.1131	Macrophages	SCG
scg_1_N61CCCAACTGTTTGTTCT	3.70541	11.1608	Macrophages	SCG
scg_1_N61CCCAACTTCCTACGAA	12.2745	7.08356	DCs	SCG
scg_1_N61CCCGAAGAGACTCAAA	1.32022	16.6501	Microglia	SCG
scg_1_N61CCCGAAGCAATTTCGG	4.91764	11.9818	Macrophages	SCG
scg_1_N61CCCGAAGTCCGTCAAA	9.72667	9.75827	Macrophages	SCG
scg_1_N61CCCGGAAAGCCATTGT	7.78494	11.4953	Macrophages	SCG
scg_1_N61CCCGGAAGTATCATGC	-2.35872	-3.67008	SC_NM	SCG
scg_1_N61CCCTCAAGTAGATGTA	4.06948	10.9395	Macrophages	SCG
scg_1_N61CCCTCAAGTATTCCGA	-6.27103	-4.77971	SC_NM	SCG
scg_1_N61CCCTCAATCCAACTAG	8.41832	10.898	Macrophages	SCG
scg_1_N61CCCTCAATCCCGATCT	6.7008	11.2065	Macrophages	SCG
scg_1_N61CCCTCTCTCGAGATGG	12.01	-6.7927	Endothelial cells	SCG
scg_1_N61CCCTGATCACGTCTCT	-0.89764	-4.65555	SC_NM	SCG
scg_1_N61CCGATCTGTACCTAGT	0.839962	-12.2468	Neurons	SCG
scg_1_N61CCGATGGCAACCGTAT	-2.27113	12.0115	SC_M	SCG
scg_1_N61CCGATGGGTGTGTGTT	13.2526	8.91828	DCs	SCG
scg_1_N61CCGCAAGTCCTCACTG	9.95981	-2.27657	Endothelial cells	SCG
scg_1_N61CCGGGTAAGGTAGATT	-3.07204	12.8166	SC_M	SCG
scg_1_N61CCGGGTACATGACTGT	5.22349	11.4381	Macrophages	SCG
scg_1_N61CCGGGTATCACCTCAC	14.9059	-5.40582	Endothelial cells	SCG
scg_1_N61CCGGTAGTCATTACGG	4.14136	11.4322	Macrophages	SCG
scg_1_N61CCGGTGAGTGAGATTA	4.86128	10.9919	Macrophages	SCG
scg_1_N61CCGTAGGAGCAGTACG	7.87252	-8.24594	Endothelial cells	SCG
scg_1_N61CCGTAGGAGTCAATCC	-5.95378	-4.74963	SC_NM	SCG
scg_1_N61CCGTTCAAGGGCAATC	-1.66847	12.5807	SC_M	SCG
scg_1_N61CCTAACCAGCAAGCCA	8.79177	-3.16167	Endothelial cells	SCG
scg_1_N61CCTAAGACAGCTGGTC	7.64887	8.68791	Macrophages	SCG
scg_1_N61CCTAAGAGTAGGCAAC	13.2329	8.9882	DCs	SCG
scg_1_N61CCTACGTAGAACCCGA	-7.90428	4.04441	SC_NM	SCG
scg_1_N61CCTATCGAGAATAACC	-7.10849	5.73783	SC_NM	SCG
scg_1_N61CCTATCGGTTGCCATA	-4.66922	-0.336769	SC_NM	SCG
scg_1_N61CCTCAACGTCGATGCC	12.6236	7.63615	DCs	SCG
scg_1_N61CCTCAGTCAGACAAGC	8.72921	2.10883	Tregs	SCG
scg_1_N61CCTCATGCAGCCGGTT	6.66228	10.0698	Macrophages	SCG
scg_1_N61CCTCCTCGTAGTAAGT	-6.60271	-2.22301	SC_NM	SCG
scg_1_N61CCTCTAGTCATTTGTC	11.341	-3.89251	Endothelial cells	SCG
scg_1_N61CCTCTCCGTCTGTGAT	9.37127	-3.22975	Endothelial cells	SCG
scg_1_N61CCTGCATCACTCAGAT	8.36562	-8.58516	Endothelial cells	SCG
scg_1_N61CCTGTTGAGCTTAAGA	1.29239	16.4813	Microglia	SCG
scg_1_N61CCTGTTGCACGCAGTC	11.6414	7.11969	DCs	SCG
scg_1_N61CCTGTTGTCACGGAGA	6.28519	11.7407	Macrophages	SCG
scg_1_N61CCTTCAGAGGCGAAGG	-0.0125007	-1.91246	SC_NM	SCG
scg_1_N61CCTTGTGCACATGTTG	14.8324	-4.34921	Endothelial cells	SCG
scg_1_N61CGAAGTTAGGGTCAAC	-7.20162	5.60545	SC_NM	SCG
scg_1_N61CGAAGTTGTCAGGAGT	0.789839	-13.009	Neurons	SCG
scg_1_N61CGAAGTTGTCTCGGGT	-1.81439	12.5793	SC_M	SCG
scg_1_N61CGAAGTTGTGTGTCGC	-1.7146	11.1024	SC_M	SCG
scg_1_N61CGAATTGAGCTAAACA	1.52264	16.2819	Microglia	SCG
scg_1_N61CGAATTGAGTTTCGGT	-7.49547	-5.63994	SC_NM	SCG
scg_1_N61CGAGAAGCATTGCCGG	-1.28858	4.70944	SC_NM	SCG
scg_1_N61CGAGTTACAACTGTGT	14.8899	-1.22923	Endothelial cells	SCG
scg_1_N61CGATCGGTCTCCCAAC	-2.11018	12.144	SC_M	SCG
scg_1_N61CGCATAACATCGATAC	-1.73142	11.2884	SC_M	SCG
scg_1_N61CGCATAATCCGTAGGC	-1.73159	10.8511	SC_M	SCG
scg_1_N61CGCATGGAGCCGCACT	-2.90226	12.8166	SC_M	SCG
scg_1_N61CGCCATTCACTGCTTC	8.66581	-4.11839	Endothelial cells	SCG
scg_1_N61CGCCATTCAGCGGTCT	8.16036	-8.93405	Endothelial cells	SCG
scg_1_N61CGCCATTTCTCGTGGG	9.56385	-4.20877	Endothelial cells	SCG
scg_1_N61CGGAACCGTGCAATAA	-2.99263	-3.17238	SC_NM	SCG
scg_1_N61CGGAATTCAGAACTTC	-1.46037	12.6288	SC_M	SCG
scg_1_N61CGGCAGTGTCCATACA	11.9482	-6.77844	Endothelial cells	SCG
scg_1_N61CGGGACTCATAGCACT	-7.03244	-2.85676	SC_NM	SCG
scg_1_N61CGGGACTTCGACCAAT	-5.44965	1.4479	SC_NM	SCG
scg_1_N61CGGGTCAAGGTAGACC	11.7376	6.66379	DCs	SCG
scg_1_N61CGGGTGTAGTCCCTAA	-0.404987	5.12069	SC_NM	SCG
scg_1_N61CGGGTGTGTATCATGC	11.7187	-6.98784	Endothelial cells	SCG
scg_1_N61CGTAAGTAGATGAACT	-1.86718	12.5433	SC_M	SCG
scg_1_N61CGTAAGTGTCATCACA	9.73252	-2.8047	Endothelial cells	SCG
scg_1_N61CGTAATGCAAGGAGTC	0.779829	0.17119	SC_NM	SCG
scg_1_N61CGTCCATAGTGGCCTC	-6.08677	-4.36628	SC_NM	SCG
scg_1_N61CGTCCATCAGCTACTA	8.61263	10.1388	Macrophages	SCG
scg_1_N61CGTGCTTAGGTGCTAG	11.2461	8.74494	DCs	SCG
scg_1_N61CGTGTCTCAGCGTTTA	8.91827	9.03498	Macrophages	SCG
scg_1_N61CGTTAGACAATCTAGC	-2.6206	13.2586	SC_M	SCG
scg_1_N61CGTTCTGCATCGGTTA	-7.22915	-5.28199	SC_NM	SCG
scg_1_N61CGTTGGGAGTAGCCAG	13.7666	-0.888228	Endothelial cells	SCG
scg_1_N61CTAACCCTCGGCTCTT	11.6117	9.82198	DCs	SCG
scg_1_N61CTAACTTAGAATGTTG	-1.4116	12.5979	SC_M	SCG
scg_1_N61CTAACTTCAGAGGTTG	-4.62429	-2.88887	SC_NM	SCG
scg_1_N61CTAACTTGTCGATGCC	-1.57006	12.7191	SC_M	SCG
scg_1_N61CTAAGTGTCAAGGCTT	5.32781	11.5366	Macrophages	SCG
scg_1_N61CTACAGAAGAGTGTTA	12.6818	7.53516	DCs	SCG
scg_1_N61CTACATTAGATGCTGG	-7.22846	-4.44883	SC_NM	SCG
scg_1_N61CTACATTAGGTCGTAG	-1.60042	12.899	SC_M	SCG
scg_1_N61CTACATTAGTAGGAAG	-2.59061	13.1062	SC_M	SCG
scg_1_N61CTACCCAGTATACCTG	9.05159	9.22814	Macrophages	SCG
scg_1_N61CTACCTGTCCTCTAAT	-0.783893	-2.27689	SC_NM	SCG
scg_1_N61CTACTATAGCCTCGTG	11.2394	8.64072	DCs	SCG
scg_1_N61CTACTATAGGAACGCT	13.8584	0.00881215	Endothelial cells	SCG
scg_1_N61CTAGGTAAGGGTTTCT	-0.43391	11.2217	SC_M	SCG
scg_1_N61CTAGGTACAGTCCCGA	-0.987838	5.26086	SC_NM	SCG
scg_1_N61CTATAGGGTACGAGTG	-5.67315	-3.21934	SC_NM	SCG
scg_1_N61CTATCCGTCTCGTCGT	13.2756	-1.86182	Endothelial cells	SCG
scg_1_N61CTCAACCCACTGTTCC	-2.72672	11.8809	SC_M	SCG
scg_1_N61CTCAACCTCACTACTT	-5.68014	-1.73935	SC_NM	SCG
scg_1_N61CTCAAGAAGCTACTGT	8.45	10.49	Macrophages	SCG
scg_1_N61CTCAAGAAGGTGCAGT	9.1209	10.0837	Macrophages	SCG
scg_1_N61CTCAATTCAAGCGAGT	-1.70071	12.9526	SC_M	SCG
scg_1_N61CTCAGAACAAGGCTTT	5.82524	9.99831	Macrophages	SCG
scg_1_N61CTCAGGGAGAGAGCAA	0.232148	-0.715499	SC_NM	SCG
scg_1_N61CTCAGGGTCTGTCGTC	0.385262	-13.4286	Neurons	SCG
scg_1_N61CTCAGTCGTACGTGTT	3.79645	11.2787	Macrophages	SCG
scg_1_N61CTCATGCGTACGACTT	6.34683	12.2292	Macrophages	SCG
scg_1_N61CTCATGCGTACGAGTG	-5.88758	-5.96389	SC_NM	SCG
scg_1_N61CTCATTAGTCTCTCCA	7.95381	-3.51175	Endothelial cells	SCG
scg_1_N61CTCCCTCAGGATTTGA	1.4047	16.4478	Microglia	SCG
scg_1_N61CTCCGATCAAAGTATG	8.82525	-13.4535	Pericytes	SCG
scg_1_N61CTCCTCCAGATGCAGC	3.23136	-1.39222	SC_NM	SCG
scg_1_N61CTCCTCCCAATGTTGC	-3.1623	13.056	SC_M	SCG
scg_1_N61CTCCTCCGTTACCGTA	1.24464	16.6535	Microglia	SCG
scg_1_N61CTCCTTTCAAGCGCTC	7.62904	-12.7356	Pericytes	SCG
scg_1_N61CTCCTTTGTCTCAAGT	0.685125	-0.849613	SC_NM	SCG
scg_1_N61CTCGAGGCAGCAAGAC	1.66371	16.4032	Microglia	SCG
scg_1_N61CTCTCAGGTAGACAGC	9.61715	10.8624	Macrophages	SCG
scg_1_N61CTGAATGAGCTCGAAG	9.59927	-4.25564	Endothelial cells	SCG
scg_1_N61CTGAGCGAGCAGGGAG	14.4406	-2.30224	Endothelial cells	SCG
scg_1_N61CTGAGCGCACGTCATA	14.2526	-5.01999	Endothelial cells	SCG
scg_1_N61CTGAGCGGTATGACAA	1.37568	16.5387	Microglia	SCG
scg_1_N61CTGAGCGTCCTAGCGG	8.62955	9.78299	Macrophages	SCG
scg_1_N61CTGAGGCAGTCTTCGA	8.91529	9.12952	Macrophages	SCG
scg_1_N61CTGATCCAGCCGCACT	13.8146	0.0330102	Endothelial cells	SCG
scg_1_N61CTGATCCGTGGCATCC	-3.81505	-2.76351	SC_NM	SCG
scg_1_N61CTGCAGGGTAGTTCCA	-4.95069	-6.04695	SC_NM	SCG
scg_1_N61CTGCATCCATGATCTG	13.2346	-1.87645	Endothelial cells	SCG
scg_1_N61CTGCATCCATTAAAGG	14.9272	-1.86561	Endothelial cells	SCG
scg_1_N61CTGCCATTCATGCGGC	7.45394	8.86082	Macrophages	SCG
scg_1_N61CTGCCTATCTTTCCGG	6.56291	11.6358	Macrophages	SCG
scg_1_N61CTGCGAGAGAGAGCCT	9.3499	-13.1241	Pericytes	SCG
scg_1_N61CTGCGAGCACGAGAAC	14.2471	-0.383573	Endothelial cells	SCG
scg_1_N61CTGCGAGGTCACTCTC	-2.3257	12.7394	SC_M	SCG
scg_1_N61CTGCTCACAAACAGGC	-4.86797	-1.70998	SC_NM	SCG
scg_1_N61CTGCTCACATCGTTCC	10.0885	-1.96033	Endothelial cells	SCG
scg_1_N61CTGCTCAGTTCCGGTG	7.49535	8.77521	Macrophages	SCG
scg_1_N61CTGGACGAGGAGTCTG	6.48963	12.1989	Macrophages	SCG
scg_1_N61CTGGCAGAGTAGCCAG	8.10546	10.9824	Macrophages	SCG
scg_1_N61CTGGCAGTCTGGAGAG	3.18872	1.68776	SC_NM	SCG
scg_1_N61CTGGTCTCAGAGGTAC	7.01162	11.645	Macrophages	SCG
scg_1_N61CTGTAGAAGATCGCTT	3.70775	-1.74407	SC_NM	SCG
scg_1_N61CTGTATTTCATTCATC	8.64269	-13.0634	Pericytes	SCG
scg_1_N61CTGTGAACAAGACCTT	5.65529	11.4195	Macrophages	SCG
scg_1_N61CTGTGAACATAGGAGC	-5.72381	-4.28964	SC_NM	SCG
scg_1_N61CTGTGGGTCACGATAC	-7.50798	-3.54121	SC_NM	SCG
scg_1_N61CTTACCGAGCTTAAGA	7.43606	9.07736	Macrophages	SCG
scg_1_N61CTTACCGGTAACAAGT	-0.883293	-2.74066	SC_NM	SCG
scg_1_N61CTTACCGGTCACCCTT	2.29263	-1.23256	SC_NM	SCG
scg_1_N61CTTACCGTCTCTCGAC	-7.94901	4.75929	SC_NM	SCG
scg_1_N61CTTAGGAAGCTGTTAC	-3.11412	13.1815	SC_M	SCG
scg_1_N61CTTCCTTCAGAAGTTA	-3.08551	13.0284	SC_M	SCG
scg_1_N61CTTCGGTCACCCTAAA	7.5627	10.9026	Macrophages	SCG
scg_1_N61CTTCTAATCTAGTGTG	5.74424	10.6494	Macrophages	SCG
scg_1_N61CTTCTCTGTCCTCATC	-0.937456	-0.514634	SC_NM	SCG
scg_1_N61CTTCTCTTCCCTTCCC	-3.07469	10.8913	SC_M	SCG
scg_1_N61CTTGAGATCCTACGGG	8.65815	11.4607	Macrophages	SCG
scg_1_N61CTTGATTCATGGCACC	2.10243	-0.823223	SC_NM	SCG
scg_1_N61CTTTCAACATGTGACT	8.77502	8.17604	Macrophages	SCG
scg_1_N61GAAACCTGTAGGCAGT	11.4044	9.40646	DCs	SCG
scg_1_N61GAAACCTTCGAACCAT	8.26841	2.64372	Tregs	SCG
scg_1_N61GAACACTGTACGCGTC	2.21999	2.88236	SC_NM	SCG
scg_1_N61GAACGTTAGGCTAGCA	6.78413	9.38461	Macrophages	SCG
scg_1_N61GAACGTTCACGTAGTT	12.4363	-6.29131	Endothelial cells	SCG
scg_1_N61GAACTGTCAGCCCACA	0.531185	9.3893	SC_M	SCG
scg_1_N61GAACTGTGTTGGCTAT	9.36828	10.3566	Macrophages	SCG
scg_1_N61GAAGCGAGTGAGATCG	-6.83292	-4.34242	SC_NM	SCG
scg_1_N61GAAGGACCAAGTCCCG	1.11028	16.7581	Microglia	SCG
scg_1_N61GAAGGGTGTAATCAAG	8.85922	-12.3496	Pericytes	SCG
scg_1_N61GAAGGGTGTTGGTGTT	9.20183	-13.0973	Pericytes	SCG
scg_1_N61GAAGTAAAGACTACCT	9.34155	-13.2698	Pericytes	SCG
scg_1_N61GAAGTAAAGTCGCGAA	0.189679	-13.3544	Neurons	SCG
scg_1_N61GAATAGACAGGAAGTC	12.3596	-6.22002	Endothelial cells	SCG
scg_1_N61GAATAGACATAATGCC	-2.97815	13.3506	SC_M	SCG
scg_1_N61GAATAGAGTACAGTAA	2.2125	-0.170139	SC_NM	SCG
scg_1_N61GAATAGAGTTACCTGA	9.15794	-12.9151	Pericytes	SCG
scg_1_N61GAATCACTCCCTCGAT	-3.31049	-0.722186	SC_NM	SCG
scg_1_N61GACACGCAGTATTGCC	13.7164	-1.0022	Endothelial cells	SCG
scg_1_N61GACACGCCAGTGGCTC	-6.59408	5.76901	SC_M	SCG
scg_1_N61GACATCAGTAGAGGAA	-0.737565	11.5448	SC_M	SCG
scg_1_N61GACCAATTCAAACGAA	-2.53737	-4.69222	SC_NM	SCG
scg_1_N61GACCTTCGTCGGTGTC	9.36083	-13.0956	Pericytes	SCG
scg_1_N61GACGTTATCTTCGATT	14.6879	-1.85909	Endothelial cells	SCG
scg_1_N61GACTATGAGGTCGAGT	-1.19791	11.9578	SC_M	SCG
scg_1_N61GACTCAAGTTCGCGTG	8.27671	2.47581	Tregs	SCG
scg_1_N61GACTCTCTCTCGCAGG	8.9678	-13.0258	Pericytes	SCG
scg_1_N61GACTGATAGTGAGGCT	6.2173	11.2023	Macrophages	SCG
scg_1_N61GACTGATCACCTCAGG	-0.854454	11.5841	SC_M	SCG
scg_1_N61GACTGATCAGAGCCCT	-6.58959	-3.52551	SC_NM	SCG
scg_1_N61GACTGATGTCTTACAG	10.1244	-1.96958	Endothelial cells	SCG
scg_1_N61GACTTCCAGGAGGGTG	11.4397	8.2581	DCs	SCG
scg_1_N61GACTTCCCAGGTCAAG	8.93163	-13.0049	Pericytes	SCG
scg_1_N61GAGAAATCAGCAGAAC	-5.94054	-5.76813	SC_NM	SCG
scg_1_N61GAGAAATGTGGCTTGC	3.85325	11.3229	Macrophages	SCG
scg_1_N61GAGACCCTCCTGTAAG	-0.375962	-0.314229	SC_NM	SCG
scg_1_N61GAGACTTCACCTTCGT	5.46915	11.6611	Macrophages	SCG
scg_1_N61GAGACTTGTAACATGA	-5.53846	1.13457	SC_NM	SCG
scg_1_N61GAGAGGTCAAACGAGC	-6.29623	-4.38752	SC_NM	SCG
scg_1_N61GAGAGGTCAGGTGACA	-2.11943	-0.553526	SC_NM	SCG
scg_1_N61GAGAGGTTCCAAGCCG	-2.43653	-0.337447	SC_NM	SCG
scg_1_N61GAGAGGTTCGTGGCTG	-3.02055	13.1629	SC_M	SCG
scg_1_N61GAGATGGGTCGTGATT	-2.56761	12.2344	SC_M	SCG
scg_1_N61GAGATGGGTGAATTAG	-1.55011	-0.522255	SC_NM	SCG
scg_1_N61GAGCTGCGTGTGTGTT	3.23937	-1.66569	SC_NM	SCG
scg_1_N61GAGCTGCTCCGAGTGC	-3.27103	12.7853	SC_M	SCG
scg_1_N61GAGGCCTTCCATCTCG	-1.69352	11.7918	SC_M	SCG
scg_1_N61GAGGGATTCTCTTAAC	2.14372	1.71226	SC_NM	SCG
scg_1_N61GAGGGTATCATTGCCC	13.1023	-5.83651	Endothelial cells	SCG
scg_1_N61GAGTCATCAATTTCGG	14.1168	-0.127268	Endothelial cells	SCG
scg_1_N61GAGTCATGTACCCGCA	-2.09027	13.1196	SC_M	SCG
scg_1_N61GAGTCTACAGGCACAA	-7.50731	-4.8072	SC_NM	SCG
scg_1_N61GAGTCTATCTAGGCCG	-6.74453	-4.24363	SC_NM	SCG
scg_1_N61GAGTTTGAGACCATGG	-1.41461	12.7381	SC_M	SCG
scg_1_N61GATAGAAGTTACGCCG	3.80946	11.1813	Macrophages	SCG
scg_1_N61GATAGCTTCGGATACT	14.4701	-5.13416	Endothelial cells	SCG
scg_1_N61GATCACATCGCTATTT	13.903	-0.0972972	Endothelial cells	SCG
scg_1_N61GATCACATCTTTCAGT	2.51676	3.08109	SC_NM	SCG
scg_1_N61GATCAGTAGATAACGT	2.07297	16.5205	Microglia	SCG
scg_1_N61GATCAGTCAGCACGAA	2.09107	0.043202	SC_NM	SCG
scg_1_N61GATCATGGTTCGATTG	-3.02387	-0.711707	SC_NM	SCG
scg_1_N61GATCGTACAGACGGAT	-6.63622	-5.51563	SC_NM	SCG
scg_1_N61GATCGTACAGACTCTA	9.43528	-4.30633	Endothelial cells	SCG
scg_1_N61GATGCTAAGGTTATAG	-3.15175	-3.79687	SC_NM	SCG
scg_1_N61GATGTTGCACGTAACT	0.457523	-13.3904	Neurons	SCG
scg_1_N61GATGTTGCATAGATGA	0.508808	-13.3376	Neurons	SCG
scg_1_N61GATGTTGTCAGATGCT	7.75045	9.43715	Macrophages	SCG
scg_1_N61GATTGGTGTACACGTT	9.30864	-12.8853	Pericytes	SCG
scg_1_N61GATTTCTCATGACGTT	8.82742	9.03205	Macrophages	SCG
scg_1_N61GCAACATCATTGTACG	10.0138	-2.1949	Endothelial cells	SCG
scg_1_N61GCAACATTCTTTGCTA	4.55039	11.3779	Macrophages	SCG
scg_1_N61GCACGGTAGTCGAGGT	5.14328	11.507	Macrophages	SCG
scg_1_N61GCACGGTGTCTCGGAC	-1.90402	12.5059	SC_M	SCG
scg_1_N61GCACGTGAGCGTCAAG	12.6847	7.53688	DCs	SCG
scg_1_N61GCACTAATCATGCAGT	-2.48744	12.2277	SC_M	SCG
scg_1_N61GCAGCCAGTGGCCACT	-7.02022	-3.15411	SC_NM	SCG
scg_1_N61GCATCTCGTGGGCTCT	0.590727	-13.2851	Neurons	SCG
scg_1_N61GCATGATAGGAGAGGC	8.47278	-5.6547	Endothelial cells	SCG
scg_1_N61GCCAACGCACTCCCTA	-2.94493	13.2796	SC_M	SCG
scg_1_N61GCCAACGCAGCCCACA	-7.04391	-3.56956	SC_NM	SCG
scg_1_N61GCCAGCAGTGTGTGTT	4.57181	11.5639	Macrophages	SCG
scg_1_N61GCCAGGTCACCCGTAG	3.72335	11.3168	Macrophages	SCG
scg_1_N61GCCAGGTGTTCAAGTC	-5.13136	1.73896	SC_NM	SCG
scg_1_N61GCCAGTGTCAAACCCA	-0.145596	10.8261	SC_M	SCG
scg_1_N61GCCATGGGTGTATCCA	-2.10446	11.8692	SC_M	SCG
scg_1_N61GCCCAGACAGATTAAG	8.2733	3.21043	Tregs	SCG
scg_1_N61GCCCAGATCCATTTGT	7.15272	11.985	Macrophages	SCG
scg_1_N61GCCTGTTGTAGGCTGA	-2.55946	12.4223	SC_M	SCG
scg_1_N61GCCTGTTTCTTCTGTA	11.1831	-3.74977	Endothelial cells	SCG
scg_1_N61GCGAGAAAGCAACAAT	8.69805	-13.0182	Pericytes	SCG
scg_1_N61GCGAGAAGTCGAGATG	3.92559	11.8033	Macrophages	SCG
scg_1_N61GCGATCGTCCCATGGG	6.26423	12.1333	Macrophages	SCG
scg_1_N61GCGGAAAGTCACTCGG	8.26605	11.047	Macrophages	SCG
scg_1_N61GCGGATCAGCACGTCC	0.836403	-12.8819	Neurons	SCG
scg_1_N61GCGTGCAAGTTGGAAT	4.35481	11.8731	Macrophages	SCG
scg_1_N61GCGTGCACAACCCGCA	-1.19487	-3.93725	SC_NM	SCG
scg_1_N61GCGTTTCAGCTCGACC	3.0044	1.87819	SC_NM	SCG
scg_1_N61GCGTTTCGTCACGCTG	-3.46905	-2.4114	SC_NM	SCG
scg_1_N61GCTACAACAACTCGTA	3.88348	11.8337	Macrophages	SCG
scg_1_N61GCTACCTAGCACTCTA	8.73954	10.7876	Macrophages	SCG
scg_1_N61GCTCAAAGTGGTATGG	-7.05047	-4.47921	SC_NM	SCG
scg_1_N61GCTGCAGCAATCGTCA	15.0496	-5.34016	Endothelial cells	SCG
scg_1_N61GCTTCACAGCACACCC	-2.25796	12.2718	SC_M	SCG
scg_1_N61GCTTCACGTAGTGGCA	-4.26521	-1.71827	SC_NM	SCG
scg_1_N61GCTTTCGAGGTTTGAA	0.513399	-13.3667	Neurons	SCG
scg_1_N61GGAAGTGGTCGGCACT	-3.98235	-3.27968	SC_NM	SCG
scg_1_N61GGAATCTAGTCTCGTA	9.41325	7.55609	Macrophages	SCG
scg_1_N61GGAATGGCAGATCATC	9.6383	9.73971	Macrophages	SCG
scg_1_N61GGACGTCGTATCTCTT	8.91032	-13.1279	Pericytes	SCG
scg_1_N61GGAGAACAGGAGCAAA	9.17428	11.0524	Macrophages	SCG
scg_1_N61GGAGAACCATCAACCA	-1.78216	12.5239	SC_M	SCG
scg_1_N61GGAGAACTCACAGAGG	12.851	-6.03639	Endothelial cells	SCG
scg_1_N61GGAGAACTCCTTGGAA	9.15761	-13.2126	Pericytes	SCG
scg_1_N61GGAGATGCAACAGCCC	1.42914	16.317	Microglia	SCG
scg_1_N61GGAGCAAAGAGCAGTC	6.76417	12.1322	Macrophages	SCG
scg_1_N61GGAGGATCAGACATCT	-4.59267	-3.90942	SC_NM	SCG
scg_1_N61GGAGGATTCCCTGTTG	-1.28928	-5.15367	SC_NM	SCG
scg_1_N61GGAGGTACAAGGTCAG	-1.83462	12.6341	SC_M	SCG
scg_1_N61GGAGGTACAGGTGGAT	-6.01142	-3.47007	SC_NM	SCG
scg_1_N61GGAGGTATCCGGACGT	8.54192	8.9327	Macrophages	SCG
scg_1_N61GGATCTAAGATTAGAC	-3.88986	-4.16412	SC_NM	SCG
scg_1_N61GGATCTACACCCTATC	4.07192	11.7899	Macrophages	SCG
scg_1_N61GGCACGTTCAGTGTGT	-6.53056	1.29854	SC_NM	SCG
scg_1_N61GGCAGTCGTGTTAGCT	11.2975	7.22831	DCs	SCG
scg_1_N61GGCAGTCTCGTAGAGG	-1.33557	12.3722	SC_M	SCG
scg_1_N61GGCTGTGCATGAGATA	7.03605	-7.50437	Endothelial cells	SCG
scg_1_N61GGCTGTGGTATTGAGA	14.931	-1.44361	Endothelial cells	SCG
scg_1_N61GGCTTGGCAGCTGAGA	-3.29679	-1.84794	SC_NM	SCG
scg_1_N61GGCTTGGTCTCGTGAA	12.6477	7.61724	DCs	SCG
scg_1_N61GGCTTGGTCTTGGATG	11.1507	9.04875	DCs	SCG
scg_1_N61GGCTTTCTCGTGGCGT	0.866876	-12.7397	Neurons	SCG
scg_1_N61GGGAAGTAGTTTGAGA	8.38841	3.77203	Tregs	SCG
scg_1_N61GGGAAGTGTCAGACTT	11.6975	6.80065	DCs	SCG
scg_1_N61GGGACCTCAACATACC	7.80569	-9.27099	Endothelial cells	SCG
scg_1_N61GGGACCTGTCGGCTAC	-0.640802	11.4506	SC_M	SCG
scg_1_N61GGGACTCCACTTTAGG	15.3094	-4.4299	Endothelial cells	SCG
scg_1_N61GGGAGATAGTTAACGA	11.2357	9.08225	DCs	SCG
scg_1_N61GGGAGTAGTGTTCCAA	8.42175	-13.1936	Pericytes	SCG
scg_1_N61GGGAGTATCCACGTAA	11.0638	7.22502	DCs	SCG
scg_1_N61GGGAGTATCGAGCTGC	7.12734	-12.4626	Pericytes	SCG
scg_1_N61GGGATCCTCTAGACAC	-2.66367	13.3649	SC_M	SCG
scg_1_N61GGGCCATGTTCAATCG	-6.11028	-5.23347	SC_NM	SCG
scg_1_N61GGGCGTTTCGTTATCT	-6.29244	0.571548	SC_NM	SCG
scg_1_N61GGGCTACAGCCGATAG	8.18616	11.1107	Macrophages	SCG
scg_1_N61GGGCTACCACTCCCTA	4.87227	10.9769	Macrophages	SCG
scg_1_N61GGGCTACTCACTGCTC	-4.44817	-3.06861	SC_NM	SCG
scg_1_N61GGGTAGAAGTCAACAA	-5.94915	4.93953	SC_NM	SCG
scg_1_N61GGGTAGACACAAGCAG	8.76594	2.35123	Tregs	SCG
scg_1_N61GGGTAGAGTCCTGTTC	-3.14621	12.4573	SC_M	SCG
scg_1_N61GGGTAGATCGGTTCAA	11.1843	8.58102	DCs	SCG
scg_1_N61GGGTATTAGTTGGCTT	2.41586	2.96821	SC_NM	SCG
scg_1_N61GGGTCACTCGCGCTGA	8.21059	3.2889	Tregs	SCG
scg_1_N61GGGTCTGTCAAGGACG	7.70165	11.2016	Macrophages	SCG
scg_1_N61GGGTGAAAGCACGGAT	-1.59611	11.7673	SC_M	SCG
scg_1_N61GGGTGAATCGGTCAGC	12.5463	7.38214	DCs	SCG
scg_1_N61GGGTTATCATTGCTTT	0.326229	-13.4501	Neurons	SCG
scg_1_N61GGGTTTACAACCGCCA	-2.57822	11.8276	SC_M	SCG
scg_1_N61GGGTTTACACTGTGAT	3.75501	11.3903	Macrophages	SCG
scg_1_N61GGTAACTGTGAGCAGT	12.0989	-6.39004	Endothelial cells	SCG
scg_1_N61GGTAACTTCCCTTCCC	4.83516	12.011	Macrophages	SCG
scg_1_N61GGTAATCAGGGAGGCA	12.0921	-6.55295	Endothelial cells	SCG
scg_1_N61GGTAATCGTTGCGAAG	9.03647	-13.3419	Pericytes	SCG
scg_1_N61GGTAGAGGTCGAGCAA	-8.15529	3.50707	SC_NM	SCG
scg_1_N61GGTCTGGAGCTACGTT	-4.31949	-1.00858	SC_NM	SCG
scg_1_N61GGTCTGGGTATCCTCC	-2.90056	12.1838	SC_M	SCG
scg_1_N61GGTGAAGAGGAACGTC	0.505871	-13.3232	Neurons	SCG
scg_1_N61GGTGAAGTCCGGACGT	9.50962	9.83171	Macrophages	SCG
scg_1_N61GGTGATTGTATCAGGG	-6.85207	4.26835	SC_NM	SCG
scg_1_N61GGTGGCTAGGACAACC	2.92325	0.786397	SC_NM	SCG
scg_1_N61GGTGGCTAGTGCTCAT	-5.41428	-5.53419	SC_NM	SCG
scg_1_N61GGTGTTAAGACATACA	11.7159	9.79212	DCs	SCG
scg_1_N61GGTTAACCAACCGATT	-1.24509	11.5157	SC_M	SCG
scg_1_N61GGTTCTCCACGTCGTG	-1.78288	12.4003	SC_M	SCG
scg_1_N61GGTTGTATCCTGTACC	12.8081	-6.12276	Endothelial cells	SCG
scg_1_N61GTAACCAAGTGGTTAA	9.32129	10.0527	Macrophages	SCG
scg_1_N61GTAACCAGTGATAGAT	-5.3179	-2.8663	SC_NM	SCG
scg_1_N61GTAAGTCTCGAGATGG	4.15329	11.8387	Macrophages	SCG
scg_1_N61GTAATCGAGAAAGCGA	-5.79361	0.240016	SC_NM	SCG
scg_1_N61GTAATCGGTAGATGTA	-4.95483	1.30478	SC_NM	SCG
scg_1_N61GTAATCGGTAGGTACG	9.22418	8.31719	Macrophages	SCG
scg_1_N61GTAATCGGTCGCTCGA	-5.41657	-2.73295	SC_NM	SCG
scg_1_N61GTAATGCAGACAGCGT	-5.44062	-4.31747	SC_NM	SCG
scg_1_N61GTAATGCCAAGCGATG	8.3377	11.3447	Macrophages	SCG
scg_1_N61GTAATGCGTTACCCTC	2.11364	3.07437	SC_NM	SCG
scg_1_N61GTACAACCAATACCTG	-5.30806	-4.9266	SC_NM	SCG
scg_1_N61GTACAGTAGCACACCC	8.29058	-4.18066	Endothelial cells	SCG
scg_1_N61GTAGAAACAAGAATAC	-5.01207	-3.80161	SC_NM	SCG
scg_1_N61GTAGAAAGTCTCGGGT	11.9425	-6.06042	Endothelial cells	SCG
scg_1_N61GTAGCTAAGCGCATCC	-2.95238	13.0001	SC_M	SCG
scg_1_N61GTAGCTAGTGAGCCAA	8.28516	3.72463	Tregs	SCG
scg_1_N61GTAGCTATCCTACCGT	-1.85348	-2.93372	SC_NM	SCG
scg_1_N61GTAGGAGAGTAGCTCT	-1.85405	-1.18084	SC_NM	SCG
scg_1_N61GTAGGAGAGTGCACCC	7.18982	8.8958	Macrophages	SCG
scg_1_N61GTAGGTTGTTTACACG	1.17334	16.769	Microglia	SCG
scg_1_N61GTAGTACTCGAGTACT	-6.06383	-3.03733	SC_NM	SCG
scg_1_N61GTATTGGCAAATAGCA	-2.06161	12.6681	SC_M	SCG
scg_1_N61GTATTTCAGGGAGTGG	8.6891	-11.8048	Pericytes	SCG
scg_1_N61GTCACGGCAAGAGGCT	-5.90601	-3.67157	SC_NM	SCG
scg_1_N61GTCATCCAGGTCATTC	-3.19201	-1.2145	SC_NM	SCG
scg_1_N61GTCATCCTCACAATGC	-2.05246	12.4261	SC_M	SCG
scg_1_N61GTCCACTGTGATTAGA	9.51132	10.5412	Macrophages	SCG
scg_1_N61GTCCCATTCATGAGGG	-7.42591	4.14469	SC_NM	SCG
scg_1_N61GTCCCATTCTGGGTCG	-2.95234	-6.53009	SC_NM	SCG
scg_1_N61GTCCTCAAGTTACGGG	0.380888	9.7653	SC_M	SCG
scg_1_N61GTCGAATCAGAAGCTG	8.97535	-13.0884	Pericytes	SCG
scg_1_N61GTCGCGAGTGGGTATG	-4.56447	-1.8341	SC_NM	SCG
scg_1_N61GTCGTAACAGATTTCG	7.6755	-12.8985	Pericytes	SCG
scg_1_N61GTCGTAACAGGACATG	5.06021	12.0341	Macrophages	SCG
scg_1_N61GTCGTAAGTCTGTCCT	7.95491	-13.0863	Pericytes	SCG
scg_1_N61GTCGTTCGTGTTACTG	4.23302	11.8292	Macrophages	SCG
scg_1_N61GTCTACCCACTTACAG	7.89832	9.51893	Macrophages	SCG
scg_1_N61GTCTACCGTACTAAGA	14.1118	-0.115957	Endothelial cells	SCG
scg_1_N61GTCTAGATCCCAGCGA	-2.83996	12.4098	SC_M	SCG
scg_1_N61GTCTCACTCTATTGTC	12.6604	-6.195	Endothelial cells	SCG
scg_1_N61GTCTGTCCACGATTCA	-2.44393	1.48462	SC_NM	SCG
scg_1_N61GTCTTTAAGATAGGGA	11.3725	6.91212	DCs	SCG
scg_1_N61GTGAGCCAGCAGGCAT	-2.20005	12.8518	SC_M	SCG
scg_1_N61GTGAGCCCACAGCGCT	4.4315	11.5035	Macrophages	SCG
scg_1_N61GTGAGCCCAGATAAAC	-0.236637	-1.70497	SC_NM	SCG
scg_1_N61GTGAGGACATACCGTA	-2.30233	11.7841	SC_M	SCG
scg_1_N61GTGAGGAGTCTTCGAA	-2.26735	13.2314	SC_M	SCG
scg_1_N61GTGAGTTCAACCAACT	11.1567	7.51072	DCs	SCG
scg_1_N61GTGAGTTGTTGCTCCT	8.96602	-12.7165	Pericytes	SCG
scg_1_N61GTGAGTTTCTAAGCCA	6.42484	9.80058	Macrophages	SCG
scg_1_N61GTGATGTGTGACTGTT	-2.09155	11.6489	SC_M	SCG
scg_1_N61GTGCACGAGTAAACGT	-3.86593	-3.44658	Endothelial cells	SCG
scg_1_N61GTGCAGCCAGTACTAC	7.45973	11.4878	Macrophages	SCG
scg_1_N61GTGCAGCTCTGGGATT	-7.19879	5.50986	SC_NM	SCG
scg_1_N61GTGCGTGCATCATCCC	-8.2034	-4.1983	SC_NM	SCG
scg_1_N61GTGCGTGGTAGATCGG	12.6632	7.29793	DCs	SCG
scg_1_N61GTGCGTGTCTGGCCAG	-8.13286	-3.97636	SC_NM	SCG
scg_1_N61GTGCTTCCACGACAAG	-5.09273	-3.21871	SC_NM	SCG
scg_1_N61GTGCTTCGTTACTCAG	10.9976	8.81799	DCs	SCG
scg_1_N61GTGCTTCTCAGGCGAA	9.1841	-13.6883	Pericytes	SCG
scg_1_N61GTGGAAGAGGATAATC	14.9078	-1.41658	Endothelial cells	SCG
scg_1_N61GTGGAGATCTGTGCGG	-7.07039	4.37384	SC_NM	SCG
scg_1_N61GTGGCGTTCGAACCAT	3.80401	2.41858	SC_NM	SCG
scg_1_N61GTGGGAACATCAGCAT	4.92691	11.3627	Macrophages	SCG
scg_1_N61GTGGGAAGTGGCTCTG	-1.43132	3.421	SC_NM	SCG
scg_1_N61GTGTAACGTAGGTACG	-8.33856	3.71732	SC_NM	SCG
scg_1_N61GTGTTAGCATCGTTCC	-1.65534	1.41901	SC_NM	SCG
scg_1_N61GTGTTCCAGGAATGTT	-3.06637	12.5507	SC_M	SCG
scg_1_N61GTTACCCCACATTGTG	13.9121	-0.127548	Endothelial cells	SCG
scg_1_N61GTTACCCGTGGAGGTT	8.21415	10.0136	Macrophages	SCG
scg_1_N61GTTACGAGTATACCTG	11.9285	-6.86214	Endothelial cells	SCG
scg_1_N61GTTACGATCATCACAG	-6.60888	-5.7577	SC_NM	SCG
scg_1_N61GTTAGTGCAATGAACA	-6.09799	-3.66633	SC_NM	SCG
scg_1_N61GTTAGTGGTTATCCAG	15.1944	-3.96659	Endothelial cells	SCG
scg_1_N61GTTATGGGTATCGTTG	9.5427	-2.86992	Endothelial cells	SCG
scg_1_N61GTTCATTAGCAATAAC	12.6326	7.57525	DCs	SCG
scg_1_N61GTTCGCTCAGGCCTGT	3.80358	1.60712	SC_NM	SCG
scg_1_N61GTTCTATGTGAACGGT	-6.56523	-5.13842	SC_NM	SCG
scg_1_N61GTTGCGGAGGCTGGAT	-1.85075	3.14145	SC_NM	SCG
scg_1_N61GTTGCTCTCTCCGAGG	4.00237	11.4218	Macrophages	SCG
scg_1_N61GTTGTCCCACTCACTC	8.0621	10.6344	Macrophages	SCG
scg_1_N61GTTGTCCTCCCAGGAC	0.543246	-13.3007	Neurons	SCG
scg_1_N61GTTGTGACAGCAGACA	14.2817	-5.19381	Endothelial cells	SCG
scg_1_N61GTTTGGATCCGAAGGA	6.26846	11.7784	Macrophages	SCG
scg_1_N61TAACACGAGGTGCCTC	3.45449	1.19643	SC_NM	SCG
scg_1_N61TAACCAGAGAGAAGGT	7.87249	-12.8768	Pericytes	SCG
scg_1_N61TAACCAGAGTCTAACC	1.18822	16.8386	Microglia	SCG
scg_1_N61TAACCAGCATCAGTCA	13.347	-5.65489	Endothelial cells	SCG
scg_1_N61TAACTTCGTGAACGGT	-0.401823	11.2034	SC_M	SCG
scg_1_N61TAACTTCGTGTCTAAC	-3.07848	13.0997	SC_M	SCG
scg_1_N61TAAGCGTAGTTCTCTT	10.9967	-2.99758	Endothelial cells	SCG
scg_1_N61TAAGTCGAGCGTGAAC	7.57712	10.8982	Macrophages	SCG
scg_1_N61TAAGTCGCAGTCCCGA	-2.34149	13.2945	SC_M	SCG
scg_1_N61TAATCTCCAACACGAG	0.885823	-12.782	Neurons	SCG
scg_1_N61TAATCTCGTCTTACTT	-0.50769	-1.86252	SC_NM	SCG
scg_1_N61TACAACGCACTCAGAT	-1.18095	4.22216	SC_NM	SCG
scg_1_N61TACAGGTAGGTCATTC	11.7767	-6.34021	Endothelial cells	SCG
scg_1_N61TACAGGTAGTTCTACG	-0.693595	-2.89905	SC_NM	SCG
scg_1_N61TACCCACGTCCGAAGA	-5.10336	1.04524	SC_NM	SCG
scg_1_N61TACCCGTCAGGCGATA	8.32045	-8.69381	Endothelial cells	SCG
scg_1_N61TACCCGTTCATGAGGG	4.72365	11.179	Macrophages	SCG
scg_1_N61TACCCGTTCCGCACGA	0.151275	-12.7332	Neurons	SCG
scg_1_N61TACCGAACATCAGTCA	-2.96868	-0.949695	SC_NM	SCG
scg_1_N61TACCTCGCAGTAGATA	-2.80981	12.0382	SC_M	SCG
scg_1_N61TACCTGCAGGTATTGA	-7.5176	4.24147	SC_NM	SCG
scg_1_N61TACGCTCTCGCTTTAT	-0.845543	-4.50729	SC_NM	SCG
scg_1_N61TACGCTCTCTGTGCGG	10.1248	-1.89221	Endothelial cells	SCG
scg_1_N61TACGGGCAGTCTCCTC	-5.11402	-3.51601	SC_NM	SCG
scg_1_N61TACGGGCCAGCGTTTA	-1.04943	4.37466	SC_NM	SCG
scg_1_N61TACGTCCAGGCGAACT	13.6067	-5.62284	Endothelial cells	SCG
scg_1_N61TACGTCCGTGCCCAGT	9.14047	-13.4876	Pericytes	SCG
scg_1_N61TACTGCCAGATACCAA	14.9061	-3.20872	Endothelial cells	SCG
scg_1_N61TACTGCCTCGCAGATT	2.20991	3.01837	SC_NM	SCG
scg_1_N61TACTTACCACGGCTAC	0.313033	-13.4503	Neurons	SCG
scg_1_N61TACTTACTCCGAACGC	0.346925	9.76043	SC_M	SCG
scg_1_N61TACTTCAAGCTTAAGA	8.29904	2.66092	Tregs	SCG
scg_1_N61TACTTCATCGACATCA	8.42871	8.3144	Macrophages	SCG
scg_1_N61TACTTGTAGTCATCCA	8.31839	-3.90846	Endothelial cells	SCG
scg_1_N61TACTTGTGTAGAATAC	-5.02871	-4.10875	SC_NM	SCG
scg_1_N61TAGACCACAAACGGCA	-0.630483	11.4031	SC_M	SCG
scg_1_N61TAGACCATCTAGATCG	7.41544	10.9645	Macrophages	SCG
scg_1_N61TAGACTGAGCCTCAAT	1.14271	16.8633	Microglia	SCG
scg_1_N61TAGACTGCACCTTCGT	7.38392	10.2681	Macrophages	SCG
scg_1_N61TAGAGTCAGATTGCGG	8.42289	3.99156	Tregs	SCG
scg_1_N61TAGATCGAGTCAGAGC	4.11111	11.3832	Macrophages	SCG
scg_1_N61TAGCACACATCGAACT	-5.68472	-1.80568	SC_NM	SCG
scg_1_N61TAGGAGGAGAAGCTGC	-3.87065	-4.14856	SC_NM	SCG
scg_1_N61TAGGAGGGTCCTATAG	7.81671	8.80236	Macrophages	SCG
scg_1_N61TAGGAGGGTCGGCCTA	9.71511	-2.66547	Endothelial cells	SCG
scg_1_N61TAGGAGGGTCTCGCGA	6.55168	12.2952	Macrophages	SCG
scg_1_N61TAGGAGGTCGTGCATA	-5.54927	1.62382	SC_NM	SCG
scg_1_N61TAGGGTTAGACCAGAC	6.70887	9.28599	Macrophages	SCG
scg_1_N61TAGGGTTAGACTTCGT	-1.88112	12.4075	SC_M	SCG
scg_1_N61TAGGTACCAAGATGGC	1.45259	16.5896	Microglia	SCG
scg_1_N61TAGGTACGTGAATTGA	11.7806	-6.84634	Endothelial cells	SCG
scg_1_N61TAGGTACGTGGAGGTT	13.3404	8.89701	DCs	SCG
scg_1_N61TAGTGCACAGAGACTG	8.73844	2.66913	Tregs	SCG
scg_1_N61TAGTGCACATCAGCGC	-0.524267	4.20559	SC_NM	SCG
scg_1_N61TATACCTCAAGCACAG	9.11495	-4.52328	Endothelial cells	SCG
scg_1_N61TATCAGGAGGCGACAT	-7.08891	-4.57581	SC_NM	SCG
scg_1_N61TATCCTAAGCTCACTA	-1.8844	12.4515	SC_M	SCG
scg_1_N61TATCGCCAGGGTCAAC	-2.75271	12.5163	SC_M	SCG
scg_1_N61TATCGCCAGTGAATAC	1.54838	16.2648	Microglia	SCG
scg_1_N61TATCGCCGTGACAGGT	3.16333	2.04748	SC_NM	SCG
scg_1_N61TATCTTGGTTTCACAG	-5.17349	-2.92199	SC_NM	SCG
scg_1_N61TATGTTCTCGGCTTGG	2.48668	3.15949	SC_NM	SCG
scg_1_N61TATTCCAAGTGCAGGT	8.31427	2.94771	Tregs	SCG
scg_1_N61TATTCCACAAGAAATC	-3.99959	-0.947569	SC_NM	SCG
scg_1_N61TATTGCTCATTAAAGG	-4.65812	-0.98706	SC_NM	SCG
scg_1_N61TATTGCTGTACATACC	-5.27064	-1.89784	SC_NM	SCG
scg_1_N61TATTGCTTCGGACCAC	0.230636	-13.3582	Neurons	SCG
scg_1_N61TATTGGGAGCTGACCC	11.3702	6.7328	DCs	SCG
scg_1_N61TATTGGGCACCACATA	-1.9478	-1.21001	SC_NM	SCG
scg_1_N61TATTGGGCAGCCGTCA	8.72713	-4.17081	Endothelial cells	SCG
scg_1_N61TATTGGGGTGTTGACT	14.3799	-0.458344	Endothelial cells	SCG
scg_1_N61TATTTCGGTATGCTTG	7.45465	8.82169	Macrophages	SCG
scg_1_N61TATTTCGGTCTGATAC	8.67389	-4.05413	Endothelial cells	SCG
scg_1_N61TATTTCGTCGCTGACG	3.26839	0.920645	SC_NM	SCG
scg_1_N61TCAAGACTCCCTGGTT	11.3008	6.64695	DCs	SCG
scg_1_N61TCAAGCAAGTGACACG	11.5388	9.70033	DCs	SCG
scg_1_N61TCAAGCACACGGGTAA	12.4918	7.39604	DCs	SCG
scg_1_N61TCAAGCAGTCTTGAGT	-7.10878	4.44972	SC_NM	SCG
scg_1_N61TCAAGTGCAATCCTTT	6.45857	11.2086	Macrophages	SCG
scg_1_N61TCAATCTCAATGGCAG	14.7251	-0.82719	Endothelial cells	SCG
scg_1_N61TCAATCTGTTCCGCGA	8.98218	-13.4834	Pericytes	SCG
scg_1_N61TCAATTCGTAACAGGC	8.17556	-8.98854	Endothelial cells	SCG
scg_1_N61TCACAAGAGTCGAGGT	9.69484	10.208	Macrophages	SCG
scg_1_N61TCACAAGTCCATAAGC	-6.16811	0.981788	SC_NM	SCG
scg_1_N61TCACAAGTCCATTGGA	9.06397	10.3031	Macrophages	SCG
scg_1_N61TCACACCCATCCGGCA	-1.14207	3.82096	SC_NM	SCG
scg_1_N61TCACACCGTGCCCACA	-3.58529	-1.66742	SC_NM	SCG
scg_1_N61TCACGCTAGAAGGCTC	-1.07089	-2.58324	SC_NM	SCG
scg_1_N61TCACGCTGTTGGTGTT	2.17642	2.92102	SC_NM	SCG
scg_1_N61TCACGCTTCCACAGCG	3.78341	2.31122	SC_NM	SCG
scg_1_N61TCACGGGGTAGTCACT	13.0383	9.19276	DCs	SCG
scg_1_N61TCACTATGTATACCTG	-4.92271	-2.02454	SC_NM	SCG
scg_1_N61TCACTATGTTCACGAT	6.49545	12.1365	Macrophages	SCG
scg_1_N61TCAGCAATCCGTTGGG	-5.52863	4.82791	SC_NM	SCG
scg_1_N61TCAGCCTGTACAAGTA	-2.57319	12.9235	SC_M	SCG
scg_1_N61TCAGTGATCCTGGTCT	8.59644	11.2476	Macrophages	SCG
scg_1_N61TCAGTTTCACGCAGTC	-1.96385	11.7868	SC_M	SCG
scg_1_N61TCATATCAGATGGTAT	-2.01339	12.8397	SC_M	SCG
scg_1_N61TCATATCGTTGAGAGC	10.1668	-1.96083	Endothelial cells	SCG
scg_1_N61TCATCATGTAGCGTCC	13.8789	-0.179813	Endothelial cells	SCG
scg_1_N61TCATCCGGTTTGGGTT	-5.90576	4.83612	SC_NM	SCG
scg_1_N61TCATCCGTCGACGAGA	-6.66349	5.48419	SC_NM	SCG
scg_1_N61TCATGAGAGGGAGAAT	8.88064	-4.31825	Endothelial cells	SCG
scg_1_N61TCATGCCTCCGACATA	13.8119	-1.32492	Endothelial cells	SCG
scg_1_N61TCATGGATCATTACGG	-1.39793	12.2407	SC_M	SCG
scg_1_N61TCATGTTTCCTTATGT	12.4475	7.70345	DCs	SCG
scg_1_N61TCATTACAGTTCATCG	8.90557	-13.0085	Pericytes	SCG
scg_1_N61TCATTACGTTTCCATT	1.82176	-1.70477	SC_NM	SCG
scg_1_N61TCATTGTGTCGCAGTC	-3.03714	10.8867	SC_M	SCG
scg_1_N61TCCAGAATCAAACCCA	-3.04329	10.9962	SC_M	SCG
scg_1_N61TCCATCGAGGTTGGAC	-3.23168	-2.81325	SC_NM	SCG
scg_1_N61TCCATGCGTGTGTACT	9.56673	9.09137	Macrophages	SCG
scg_1_N61TCCCAGTGTGACCTGC	9.09046	-4.5106	Endothelial cells	SCG
scg_1_N61TCCCAGTTCCACGTAA	0.386379	9.72211	SC_M	SCG
scg_1_N61TCCCAGTTCCTCTAAT	-4.43914	-2.21966	SC_NM	SCG
scg_1_N61TCCGGGAGTTCCACGG	-1.35165	3.57236	SC_NM	SCG
scg_1_N61TCCGTGTCACATTCGA	8.67994	11.0347	Macrophages	SCG
scg_1_N61TCCTAATAGACGGTCA	8.6402	2.10438	Tregs	SCG
scg_1_N61TCCTCCCCACTTCAGA	0.115568	-12.7255	Neurons	SCG
scg_1_N61TCCTTTCAGGTGCATG	7.5559	10.3229	Macrophages	SCG
scg_1_N61TCCTTTCGTCCCTGAG	-0.463751	-0.385611	SC_NM	SCG
scg_1_N61TCGAACAAGTTATGGA	0.869868	-12.7168	Neurons	SCG
scg_1_N61TCGAACACAACTGCTA	8.26874	11.3343	Macrophages	SCG
scg_1_N61TCGACGGAGCTCTTCC	-1.81155	-5.18231	SC_NM	SCG
scg_1_N61TCGACGGCACAGTATC	6.81377	11.2585	Macrophages	SCG
scg_1_N61TCGACGGTCCTCTAAT	-2.06207	-1.78395	SC_NM	SCG
scg_1_N61TCGATTTCAGACCCGT	-7.93515	-4.23136	SC_NM	SCG
scg_1_N61TCGATTTTCACACCGG	9.10327	-4.4879	Endothelial cells	SCG
scg_1_N61TCGCAGGCAACGATTC	14.7601	-5.34363	Endothelial cells	SCG
scg_1_N61TCGCAGGCAATCAGCT	-3.12538	13.2222	SC_M	SCG
scg_1_N61TCGCAGGCACGTTGGC	6.98674	-12.2966	Pericytes	SCG
scg_1_N61TCGCAGGCATCAGCTA	8.97732	-12.4584	Pericytes	SCG
scg_1_N61TCGGATAAGGATTTGA	9.17585	-13.2538	Pericytes	SCG
scg_1_N61TCGGGACCACAGTCCG	5.67274	11.0259	Macrophages	SCG
scg_1_N61TCGGGCAAGGAGGCAG	-5.60398	0.193545	SC_NM	SCG
scg_1_N61TCGGGCAAGTTATGGA	15.2014	-5.05933	Endothelial cells	SCG
scg_1_N61TCGGGTGCATGTGGTT	3.78973	11.3003	Macrophages	SCG
scg_1_N61TCGGTCTCACACCAGC	9.16486	-13.4053	Pericytes	SCG
scg_1_N61TCGTCCAAGGTGCATG	0.564537	9.38344	SC_M	SCG
scg_1_N61TCGTCCAAGTCTTCGA	-3.58596	-1.49338	SC_NM	SCG
scg_1_N61TCGTCCAAGTTGAAAC	-6.47933	-4.88217	SC_NM	SCG
scg_1_N61TCGTGGGAGATGGCAC	1.16127	16.587	Microglia	SCG
scg_1_N61TCGTGGGAGTCTAACC	3.36447	1.66225	SC_NM	SCG
scg_1_N61TCGTGGGTCCATTGCC	8.95997	-4.7449	Endothelial cells	SCG
scg_1_N61TCTAACTTCCCTATTA	14.3454	-0.374995	Endothelial cells	SCG
scg_1_N61TCTAACTTCTGGGATT	11.4508	6.7568	DCs	SCG
scg_1_N61TCTACATCAGAAACCG	3.94025	2.15518	SC_NM	SCG
scg_1_N61TCTACATTCGAGAAAT	6.30378	10.4872	Macrophages	SCG
scg_1_N61TCTACCGTCAGACCCG	11.2279	9.04938	DCs	SCG
scg_1_N61TCTATACAGCTTGTTG	-2.16572	12.4774	SC_M	SCG
scg_1_N61TCTATCAAGGTTTGAA	11.4122	6.91644	DCs	SCG
scg_1_N61TCTATCACAATCCTAG	14.828	-4.72485	Endothelial cells	SCG
scg_1_N61TCTCAGCGTTGCAACT	-8.13931	2.77453	SC_NM	SCG
scg_1_N61TCTCCGAAGGATACAT	0.779986	-12.0636	Neurons	SCG
scg_1_N61TCTCTGGTCAGGACGA	-4.85538	2.19615	SC_NM	SCG
scg_1_N61TCTCTGGTCGTTGTAG	6.37962	9.63392	Macrophages	SCG
scg_1_N61TCTGTCGAGTCGCCCA	7.31395	-12.6311	Pericytes	SCG
scg_1_N61TCTTCCTCACATAACC	0.685248	-13.169	Neurons	SCG
scg_1_N61TCTTCCTCAGCACACC	-1.77428	-1.65303	SC_NM	SCG
scg_1_N61TCTTGCGCATTGAGCT	15.0477	-3.973	Endothelial cells	SCG
scg_1_N61TCTTGCGGTACAGTTC	8.44414	10.1661	Macrophages	SCG
scg_1_N61TGAACGTGTGACAGGT	0.386227	-13.3983	Neurons	SCG
scg_1_N61TGAACGTTCCATACAG	-2.97659	-1.32388	SC_NM	SCG
scg_1_N61TGAACGTTCTAAGGAA	11.3237	6.94316	DCs	SCG
scg_1_N61TGAATCGAGCATTGTC	5.9341	11.4024	Macrophages	SCG
scg_1_N61TGAATCGTCTGTTCAT	0.59376	-13.271	Neurons	SCG
scg_1_N61TGACAGTGTGCTGTCG	13.2317	-1.79657	Endothelial cells	SCG
scg_1_N61TGACTCCAGACCATAA	7.44254	11.3688	Macrophages	SCG
scg_1_N61TGACTCCGTACCTATG	-4.83031	-3.51619	SC_NM	SCG
scg_1_N61TGACTCCGTATGTGTC	10.7505	7.67873	Macrophages	SCG
scg_1_N61TGACTCCGTCTGTCAA	-3.40425	-1.37809	SC_NM	SCG
scg_1_N61TGAGACTGTTGCATCA	12.5188	7.65176	DCs	SCG
scg_1_N61TGAGACTTCACCTCAC	9.44628	7.47606	Macrophages	SCG
scg_1_N61TGAGCATAGTAATACG	11.7027	-7.06654	Endothelial cells	SCG
scg_1_N61TGAGCGCAGGTTGGTG	-4.10398	-0.810283	SC_NM	SCG
scg_1_N61TGAGCGCCAACGTATC	-7.4817	-4.39709	SC_NM	SCG
scg_1_N61TGAGCGCCATACAGCT	13.9859	-0.272181	Endothelial cells	SCG
scg_1_N61TGAGCGCCATCTAACG	3.42647	2.33904	SC_NM	SCG
scg_1_N61TGAGCGCGTGGTCCCA	14.0799	-2.1005	Endothelial cells	SCG
scg_1_N61TGAGGAGTCCGTCAAA	-2.35303	12.6317	SC_M	SCG
scg_1_N61TGAGGGACAAGGGCAT	8.82515	-4.33505	Endothelial cells	SCG
scg_1_N61TGAGGTTCATGGGATG	6.26538	11.5246	Macrophages	SCG
scg_1_N61TGAGTCACACGAAGAC	8.14951	10.9397	Macrophages	SCG
scg_1_N61TGATCTTCAATGTGGG	9.01896	-13.2791	Pericytes	SCG
scg_1_N61TGATGCAAGCATTTGC	10.963	7.29805	DCs	SCG
scg_1_N61TGATGGTCAAAGCTAA	-3.21326	-1.25395	SC_NM	SCG
scg_1_N61TGCACGGGTATGAAGT	2.9515	-1.58839	SC_NM	SCG
scg_1_N61TGCAGATCATTGAGCT	7.79772	9.53689	Macrophages	SCG
scg_1_N61TGCAGATGTCATCCCT	1.334	16.6766	Microglia	SCG
scg_1_N61TGCATCCCAGATCATC	6.74802	12.1796	Macrophages	SCG
scg_1_N61TGCGATAAGTAAACAC	8.66552	10.7606	Macrophages	SCG
scg_1_N61TGCGATATCAAATGCC	8.66377	2.10573	Tregs	SCG
scg_1_N61TGCTCCAAGCTAGATA	9.27348	-13.4772	Pericytes	SCG
scg_1_N61TGCTCCACAGCTGTAT	3.82433	1.95045	SC_NM	SCG
scg_1_N61TGCTCCAGTTCTATCT	3.7912	11.197	Macrophages	SCG
scg_1_N61TGCTGAAGTTGTGCCG	14.7723	-1.0863	Endothelial cells	SCG
scg_1_N61TGCTGAATCGAGAGAC	15.0599	-3.94032	Endothelial cells	SCG
scg_1_N61TGCTGAATCTGATGGT	14.3642	-0.824956	Endothelial cells	SCG
scg_1_N61TGCTTCGGTGGTTTGT	2.06881	-0.104633	SC_NM	SCG
scg_1_N61TGCTTCGTCCAAACCA	8.01972	10.5843	Macrophages	SCG
scg_1_N61TGCTTGCCATGAATCC	14.5048	-0.855254	Endothelial cells	SCG
scg_1_N61TGGAACTCAATGTCTG	-5.90219	-4.83515	SC_NM	SCG
scg_1_N61TGGATCATCATGTCAG	-2.04904	12.0615	SC_M	SCG
scg_1_N61TGGCGTGAGAACTTCC	7.6233	-12.8737	Pericytes	SCG
scg_1_N61TGGGAAGCACTACGGC	6.02251	11.4674	Macrophages	SCG
scg_1_N61TGGGAGATCGCAGAGA	-4.15917	-5.60206	SC_NM	SCG
scg_1_N61TGGGATTAGTGCTCAT	0.188266	-12.6542	Neurons	SCG
scg_1_N61TGGGATTCAGCAATTC	-4.46487	-1.60558	SC_NM	SCG
scg_1_N61TGGGATTGTAGTCCTA	-4.53832	-4.21091	SC_NM	SCG
scg_1_N61TGGGATTTCTAGCAAC	7.10818	11.6463	Macrophages	SCG
scg_1_N61TGGGTTAAGATTAGTG	-5.60754	-1.61559	SC_NM	SCG
scg_1_N61TGGGTTAAGTGGCCTC	14.102	-0.819051	Endothelial cells	SCG
scg_1_N61TGGGTTAGTAGGTAGC	-6.91646	2.95715	SC_NM	SCG
scg_1_N61TGGTACACACACTGGC	13.7718	-1.22423	Endothelial cells	SCG
scg_1_N61TGGTAGTTCCTCTCGA	6.66231	10.3228	Macrophages	SCG
scg_1_N61TGGTTAGGTGCCGTAC	-3.35611	-3.76154	SC_NM	SCG
scg_1_N61TGGTTAGGTTCCCACT	-2.0665	1.74747	SC_NM	SCG
scg_1_N61TGTAAGCAGGCCACCT	-1.24986	12.7912	SC_M	SCG
scg_1_N61TGTCAGAAGAGGGTCT	-5.50102	-1.47855	SC_NM	SCG
scg_1_N61TGTCAGAGTGGATTTC	14.0691	-1.84823	Endothelial cells	SCG
scg_1_N61TGTCCACAGGTATCTC	8.34502	-3.82673	Endothelial cells	SCG
scg_1_N61TGTCCTGTCTGGTTGA	7.29937	11.494	Macrophages	SCG
scg_1_N61TGTGATGTCTTCCCAG	-5.12302	-3.88242	SC_NM	SCG
scg_1_N61TGTGCGGCAAGACGGT	9.20377	-13.0468	Pericytes	SCG
scg_1_N61TGTGCGGCACAGACGA	-1.6935	12.1862	SC_M	SCG
scg_1_N61TGTGCGGCACCGGTCA	9.44858	10.9409	Macrophages	SCG
scg_1_N61TGTGCGGTCGGAGATG	-5.69223	3.02527	SC_NM	SCG
scg_1_N61TGTGTGAAGCGTTCAT	-3.05542	13.3067	SC_M	SCG
scg_1_N61TGTTACTTCCGGTTCT	-4.78955	0.110104	SC_NM	SCG
scg_1_N61TGTTCCGCATCGCCTT	-3.56339	-1.49901	SC_NM	SCG
scg_1_N61TGTTCCGGTCGAAGCA	-4.35332	-4.99717	SC_NM	SCG
scg_1_N61TGTTCCGTCAAGAATG	-1.20793	12.4216	SC_M	SCG
scg_1_N61TGTTGGACAGTGTGGA	3.62592	1.6029	SC_NM	SCG
scg_1_N61TGTTGGAGTAGCTGCC	13.2839	8.889	DCs	SCG
scg_1_N61TGTTTGTAGAAGTGTT	-1.59106	12.5493	SC_M	SCG
scg_1_N61TTAATCCTCAAACGTC	-2.32757	12.0904	SC_M	SCG
scg_1_N61TTACCATGTTGCAACT	12.631	7.30774	DCs	SCG
scg_1_N61TTACCATTCGTCCTCA	-5.28853	1.33566	SC_NM	SCG
scg_1_N61TTACCGCAGACCATTC	11.1448	6.93594	DCs	SCG
scg_1_N61TTACCGCCATTACTCT	9.56303	9.87607	Macrophages	SCG
scg_1_N61TTACCGCTCTCCCAAC	15.2743	-4.65661	Endothelial cells	SCG
scg_1_N61TTAGGCACAACTTGCA	8.41474	-8.67894	Endothelial cells	SCG
scg_1_N61TTAGTCTCATCCTTGC	2.9249	2.99885	SC_NM	SCG
scg_1_N61TTAGTCTGTTCGTTCC	-2.47237	-3.40384	SC_NM	SCG
scg_1_N61TTATTGCAGTTGGAGC	8.99594	9.30142	Macrophages	SCG
scg_1_N61TTCACCGAGCAGAAAG	13.1514	-1.65491	Endothelial cells	SCG
scg_1_N61TTCACGCAGGGCCAAT	4.03403	2.14338	SC_NM	SCG
scg_1_N61TTCAGGAAGTTCTCTT	9.43781	7.60764	Macrophages	SCG
scg_1_N61TTCATTGAGACGCATG	-6.0706	-5.95185	SC_NM	SCG
scg_1_N61TTCCACGAGCTATCCA	-0.772982	11.5888	SC_M	SCG
scg_1_N61TTCCACGCATGTGTCA	11.1156	7.99281	DCs	SCG
scg_1_N61TTCCACGCATTCACCC	3.90696	1.9255	SC_NM	SCG
scg_1_N61TTCCGTGCAAGTGTCT	-4.13449	-1.23681	SC_NM	SCG
scg_1_N61TTCCGTGGTGATGAAT	3.48871	1.09254	SC_NM	SCG
scg_1_N61TTCCTAATCCTAACAG	-0.986919	-4.58617	SC_NM	SCG
scg_1_N61TTCCTCTTCACTACGA	-2.8308	11.9941	SC_M	SCG
scg_1_N61TTCCTTCAGATGGCAC	8.84226	-12.7385	Pericytes	SCG
scg_1_N61TTCGATTCAAATGAAC	-0.828793	11.5746	SC_M	SCG
scg_1_N61TTCGATTGTACTCGAT	2.27602	0.0893852	SC_NM	SCG
scg_1_N61TTCGCTGAGACTACCT	-1.3872	-2.46332	SC_NM	SCG
scg_1_N61TTCGGTCCAGGAGACT	2.63849	2.77572	SC_NM	SCG
scg_1_N61TTCTAGTTCATAGACC	-6.72567	5.09511	SC_NM	SCG
scg_1_N61TTCTCTCCACCGGTCA	11.5566	9.77054	DCs	SCG
scg_1_N61TTCTCTCTCTTCCTAA	8.9433	-13.1206	Pericytes	SCG
scg_1_N61TTCTTCCCACTGTCCT	7.86225	9.2777	Macrophages	SCG
scg_1_N61TTGAGTGGTAGCTTTG	7.62579	8.9132	Macrophages	SCG
scg_1_N61TTGAGTGGTGTAGGAC	9.54725	-2.81173	Endothelial cells	SCG
scg_1_N61TTGATGGCAAAGCGTG	-2.17612	12.36	SC_M	SCG
scg_1_N61TTGATGGCATTGACCA	-3.13962	-4.68307	SC_NM	SCG
scg_1_N61TTGATGGTCGAGAATA	3.52686	1.83915	SC_NM	SCG
scg_1_N61TTGCATTCACCTGCAG	-1.85591	3.10603	SC_NM	SCG
scg_1_N61TTGCATTGTACTCGTA	8.28991	-11.8036	Pericytes	SCG
scg_1_N61TTGCATTGTCACAGTT	-5.0498	-1.09801	SC_NM	SCG
scg_1_N61TTGCATTTCTGGGCGT	-6.5754	-3.31938	SC_NM	SCG
scg_1_N61TTGCGTCAGCGAACTG	7.02515	-12.3506	Pericytes	SCG
scg_1_N61TTGCGTCTCAAAGGAT	14.3809	-1.1115	Endothelial cells	SCG
scg_1_N61TTGCTGCTCCACTAGA	2.4068	2.71448	SC_NM	SCG
scg_1_N61TTGCTGCTCGGTAAGG	-2.7564	-2.8377	SC_NM	SCG
scg_1_N61TTGGATGTCTGTCGCT	0.491937	-13.3639	Neurons	SCG
scg_1_N61TTGGGATAGCCTGTGC	14.6983	-0.964634	Endothelial cells	SCG
scg_1_N61TTGGGATCAACTGCTA	8.41116	-13.1862	Pericytes	SCG
scg_1_N61TTGGGCGCAGGTCTCG	7.81711	-3.41038	Endothelial cells	SCG
scg_1_N61TTGGGCGGTCAGATTC	-3.01111	-6.51587	SC_NM	SCG
scg_1_N61TTGGGCGTCGACGAGA	12.3406	9.03336	DCs	SCG
scg_1_N61TTGGGTAAGATTGTGA	11.2428	6.83301	DCs	SCG
scg_1_N61TTGGGTACAAAGCTCT	-0.519759	11.2599	SC_M	SCG
scg_1_N61TTGGGTACATATGAAG	11.3491	7.31662	DCs	SCG
scg_1_N61TTGGGTACATGTGTCA	5.29817	11.5204	Macrophages	SCG
scg_1_N61TTGGTTTCACAGGATG	3.94268	2.34834	SC_NM	SCG
scg_1_N61TTGTGGAGTAGACGTG	13.8916	-0.863404	Endothelial cells	SCG
scg_1_N61TTGTGGATCAAGGTGG	-7.06866	-4.49315	SC_NM	SCG
scg_1_N61TTGTTCACATACTGAC	3.57589	1.30885	SC_NM	SCG
scg_1_N61TTGTTTGGTAGGACCA	-2.08179	12.4129	SC_M	SCG
scg_1_N61TTGTTTGGTGTCCAAT	-6.75312	-3.42145	SC_NM	SCG
scg_1_N61TTTACCACACAGTGTT	8.08954	-9.07872	Endothelial cells	SCG
scg_1_N61TTTACGTAGGTCTACT	10.0857	8.65214	Macrophages	SCG
scg_1_N61TTTACTGAGGTTGGAC	-6.27929	4.41253	SC_NM	SCG
scg_1_N61TTTAGTCCATCTATCT	8.45466	9.88322	Macrophages	SCG
scg_1_N61TTTATGCAGGGCGAGA	5.53327	11.5177	Macrophages	SCG
scg_1_N61TTTATGCGTCCACATA	8.84891	11.2189	Macrophages	SCG
scg_1_N61TTTCACACAAGTGCTT	13.0555	9.22965	DCs	SCG
scg_1_N61TTTCACAGTTCTAAGC	0.405109	-13.3902	Neurons	SCG
scg_1_N61TTTCAGTCATTGGATC	14.6464	-2.07278	Endothelial cells	SCG
scg_1_N61TTTCAGTGTGATCGTT	-1.00015	11.6712	SC_M	SCG
scg_1_N61TTTCATGAGTCAGGGT	0.0369812	10.3749	SC_M	SCG
scg_1_N61TTTCCTCAGTTTGGCT	-7.43876	5.5113	SC_NM	SCG
scg_1_N61TTTCCTCCAGCACGAA	-6.09474	-6.21034	SC_NM	SCG
scg_1_N61TTTCGATGTATTTCCT	-5.34936	0.760597	SC_NM	SCG
scg_1_N61TTTCGATTCAATGTCG	9.56684	-2.74772	Endothelial cells	SCG
scg_1_N61TTTGATCGTTACGCCG	-2.35216	-2.37173	SC_NM	SCG
scg_1_N61TTTGGAGCAGCAGTAG	-4.53184	-4.68556	SC_NM	SCG
scg_1_N61TTTGTTGCACGTGTGC	-2.86542	12.8679	SC_M	SCG
scg_1_N61TTTGTTGGTTCGAGCC	8.23708	-4.59345	Endothelial cells	SCG
scg_2_N61AAACCCATCTCAACCC	-3.0185	11.9817	SC_M	SCG
scg_2_N61AAACGAATCCGAGTGC	8.44155	-7.81847	Endothelial cells	SCG
scg_2_N61AAACGCTTCCCTTGGT	-7.99884	4.0628	SC_NM	SCG
scg_2_N61AAAGAACCAACAGTGG	3.02332	-1.27523	SC_NM	SCG
scg_2_N61AAAGGATAGCTAGTTC	-1.31365	-1.96585	SC_NM	SCG
scg_2_N61AAAGGTAAGTCTTCCC	7.8053	11.5049	Macrophages	SCG
scg_2_N61AAAGGTAAGTTGGCTT	3.58962	2.67114	SC_NM	SCG
scg_2_N61AAAGGTAGTTCTCTCG	10.1604	8.23428	Macrophages	SCG
scg_2_N61AAAGGTATCTGGGCGT	1.4457	16.7372	Microglia	SCG
scg_2_N61AAAGTCCTCTCCGAAA	3.79896	11.0217	Macrophages	SCG
scg_2_N61AAAGTGATCAAGTCGT	-7.24826	-5.91368	SC_NM	SCG
scg_2_N61AAATGGAAGCATTGAA	7.60122	10.9218	Macrophages	SCG
scg_2_N61AAATGGATCCAGTACA	1.22466	16.6582	Microglia	SCG
scg_2_N61AACAAAGTCGAACCTA	-7.93506	2.66202	SC_NM	SCG
scg_2_N61AACAAGACATATCTCT	8.45701	-4.35847	Endothelial cells	SCG
scg_2_N61AACACACGTGAACGGT	5.63182	12.0522	Macrophages	SCG
scg_2_N61AACACACTCATTTCCA	5.45239	11.5786	Macrophages	SCG
scg_2_N61AACAGGGGTGGGATTG	-4.05558	-4.90659	SC_NM	SCG
scg_2_N61AACCAACCAGAACTCT	9.03602	-13.0919	Pericytes	SCG
scg_2_N61AACCACAGTGAACTAA	8.80536	2.18319	Tregs	SCG
scg_2_N61AACCATGGTTCGTAAC	13.1067	-5.66354	Endothelial cells	SCG
scg_2_N61AACCATGTCGGCTTCT	-1.64922	3.76436	SC_NM	SCG
scg_2_N61AACCTGAAGGCAGCTA	-4.23532	-2.13699	SC_NM	SCG
scg_2_N61AACCTGAGTTAGGGAC	14.6667	-3.75053	Endothelial cells	SCG
scg_2_N61AACCTGATCATCACAG	-7.91911	4.08976	SC_NM	SCG
scg_2_N61AACCTTTAGGGTTAGC	8.59908	-12.6498	Pericytes	SCG
scg_2_N61AACCTTTCAGGTATGG	-3.18367	12.1033	SC_M	SCG
scg_2_N61AACGAAAAGAGCAGAA	-7.58663	-5.1108	SC_NM	SCG
scg_2_N61AACGAAACACTGCGAC	-2.79857	-0.688114	SC_NM	SCG
scg_2_N61AACGAAACAGACAAGC	-5.06207	1.51527	SC_NM	SCG
scg_2_N61AACGGGACATGTACGT	11.8696	6.57273	DCs	SCG
scg_2_N61AACGTCATCCAACACA	-5.72918	4.94041	SC_NM	SCG
scg_2_N61AACTTCTAGCGATTCT	8.4306	-3.99638	Endothelial cells	SCG
scg_2_N61AAGAACATCCACTGAA	8.66192	11.3085	Macrophages	SCG
scg_2_N61AAGACAAAGCATTTCG	1.69005	16.2444	Microglia	SCG
scg_2_N61AAGACTCAGCCAAGTG	-2.82533	12.5567	SC_M	SCG
scg_2_N61AAGCATCGTGCCCAGT	9.28671	-13.342	Pericytes	SCG
scg_2_N61AAGCCATAGGGCTTCC	-4.42769	-0.786649	SC_NM	SCG
scg_2_N61AAGCCATAGTTCCGGC	-0.136417	-1.34832	SC_NM	SCG
scg_2_N61AAGCCATCAGATCCTA	-3.38286	-1.02779	SC_NM	SCG
scg_2_N61AAGCCATGTTGCCTAA	-2.58257	12.7743	SC_M	SCG
scg_2_N61AAGCCATGTTGCTCCT	7.42671	10.0337	Macrophages	SCG
scg_2_N61AAGCGAGTCAATCCGA	-1.0087	11.6559	SC_M	SCG
scg_2_N61AAGCGAGTCTGGAGAG	12.7171	-6.15114	Endothelial cells	SCG
scg_2_N61AAGGAATCATCTTCGC	3.77088	11.2861	Macrophages	SCG
scg_2_N61AAGGTAAGTAGGGAGG	0.778651	-13.0519	Neurons	SCG
scg_2_N61AAGTACCAGGCATGGT	-0.78989	-0.676284	SC_NM	SCG
scg_2_N61AAGTACCAGGGCCTCT	-2.13348	12.4102	SC_M	SCG
scg_2_N61AAGTACCTCACGAGGA	-2.40099	-0.737532	SC_NM	SCG
scg_2_N61AAGTCGTCAAAGACTA	-2.9531	13.2521	SC_M	SCG
scg_2_N61AAGTCGTCACTTGAAC	-1.1626	-1.51882	SC_NM	SCG
scg_2_N61AAGTCGTGTCCTCCTA	8.742	10.5436	Macrophages	SCG
scg_2_N61AAGTGAATCTGTGTGA	9.72752	3.69851	Tregs	SCG
scg_2_N61AAGTTCGAGGTTCCAT	6.65398	9.89478	Macrophages	SCG
scg_2_N61AAGTTCGTCGTAACAC	2.11719	3.27322	SC_NM	SCG
scg_2_N61AATAGAGCAACGGCTC	14.6751	-3.9258	Endothelial cells	SCG
scg_2_N61AATAGAGCAAGCGATG	-6.316	5.14451	SC_NM	SCG
scg_2_N61AATAGAGGTGATTGGG	-4.87645	-3.40658	SC_NM	SCG
scg_2_N61AATAGAGTCACCCATC	15.0581	-4.87928	Endothelial cells	SCG
scg_2_N61AATCACGAGACTCTTG	0.648897	-0.542633	SC_NM	SCG
scg_2_N61AATCACGCACATTCGA	4.04917	11.1379	Macrophages	SCG
scg_2_N61AATCACGCAGTATGAA	13.1655	8.76826	DCs	SCG
scg_2_N61AATCACGTCATCGACA	-5.41906	-6.18441	SC_NM	SCG
scg_2_N61AATCGACGTTATCCAG	-6.50758	-5.84856	SC_NM	SCG
scg_2_N61AATCGTGGTTCCTTGC	1.50839	-1.02065	SC_NM	SCG
scg_2_N61AATGAAGAGTACCATC	7.41387	11.5302	Macrophages	SCG
scg_2_N61AATGACCAGACAACTA	10.9826	8.93967	DCs	SCG
scg_2_N61AATGACCAGTGCACTT	7.80545	-9.31364	Endothelial cells	SCG
scg_2_N61AATGACCGTCAAGTTC	14.7278	-2.68459	Endothelial cells	SCG
scg_2_N61AATGACCGTTAACAGA	8.55616	-3.70441	Endothelial cells	SCG
scg_2_N61AATGCCACAATGCTCA	7.90707	-9.21333	Endothelial cells	SCG
scg_2_N61AATGCCAGTTCCAGGC	-1.4724	4.42142	SC_NM	SCG
scg_2_N61AATGCCATCCACTAGA	8.31755	11.2819	Macrophages	SCG
scg_2_N61AATGGAACAGCTACAT	0.242181	10.0029	SC_M	SCG
scg_2_N61AATGGAACATTGAAGA	11.1862	6.85456	DCs	SCG
scg_2_N61AATGGAAGTCACTAGT	-2.5628	13.2578	SC_M	SCG
scg_2_N61AATGGCTGTACTAACC	-1.26014	11.5915	SC_M	SCG
scg_2_N61ACAAAGAAGACATAGT	9.57515	10.5616	Macrophages	SCG
scg_2_N61ACAAAGACATATTCGG	-2.69554	-2.7536	SC_NM	SCG
scg_2_N61ACAAAGAGTGAGCCAA	-2.09297	12.1804	SC_M	SCG
scg_2_N61ACAACCAAGACCAAGC	-4.21162	-1.34133	SC_NM	SCG
scg_2_N61ACAACCACACAATGAA	8.76385	-8.17113	Endothelial cells	SCG
scg_2_N61ACACAGTCACATACGT	-5.80677	-2.70185	SC_NM	SCG
scg_2_N61ACACCAACAACACAAA	-2.26897	13.3381	SC_M	SCG
scg_2_N61ACACCAAGTCGATTTG	-3.87054	-4.04445	SC_NM	SCG
scg_2_N61ACACTGACACAGACGA	-5.35626	2.75195	SC_NM	SCG
scg_2_N61ACACTGATCGACCACG	-0.101338	-3.44276	SC_NM	SCG
scg_2_N61ACAGCCGAGGCTGGAT	8.50624	-4.50299	Endothelial cells	SCG
scg_2_N61ACAGCCGAGTGGATAT	8.96012	9.19609	Macrophages	SCG
scg_2_N61ACAGGGAGTAATTGGA	9.57594	9.06702	Macrophages	SCG
scg_2_N61ACAGGGAGTTATGACC	11.2419	8.90512	DCs	SCG
scg_2_N61ACATCCCCACATTACG	-1.92582	-6.79682	SC_NM	SCG
scg_2_N61ACATCGACAACACAGG	3.72955	2.51257	SC_NM	SCG
scg_2_N61ACATCGACACCTCTGT	-3.73759	-0.465474	SC_NM	SCG
scg_2_N61ACATCGATCAGTCTTT	7.91113	-3.64749	Endothelial cells	SCG
scg_2_N61ACATCGATCCAGCAAT	14.8487	-1.33331	Endothelial cells	SCG
scg_2_N61ACATGCACAAAGGCAC	-2.62818	13.1199	SC_M	SCG
scg_2_N61ACCAAACCACGAGAAC	-1.57822	12.1328	SC_M	SCG
scg_2_N61ACCAAACCATGTGTCA	-7.69435	-5.25841	SC_NM	SCG
scg_2_N61ACCAAACGTACATTGC	-4.25004	-5.71673	SC_NM	SCG
scg_2_N61ACCAACAAGCACACAG	9.09093	9.62536	Macrophages	SCG
scg_2_N61ACCAACAAGGCTCTCG	3.49155	1.93041	SC_NM	SCG
scg_2_N61ACCATTTGTAACAAGT	11.6383	7.28115	DCs	SCG
scg_2_N61ACCATTTTCCTCTGCA	-7.83802	-3.39998	SC_NM	SCG
scg_2_N61ACCCTCAGTCCATAGT	3.2556	-1.34122	SC_NM	SCG
scg_2_N61ACCCTCAGTCGAGATG	-7.3101	3.68097	SC_NM	SCG
scg_2_N61ACCCTCAGTGCTTCAA	-1.02587	4.59155	SC_NM	SCG
scg_2_N61ACCCTCATCCAGCAAT	5.88411	10.6368	Macrophages	SCG
scg_2_N61ACCCTTGCAGTCAGTT	7.82921	8.91859	Macrophages	SCG
scg_2_N61ACCCTTGGTTTCCATT	-4.13064	-0.704925	SC_NM	SCG
scg_2_N61ACCTGAACAATGCAAA	-2.3371	11.6766	SC_M	SCG
scg_2_N61ACCTGAACATCGTGCG	3.71386	2.17359	SC_NM	SCG
scg_2_N61ACCTGTCAGGAGAGGC	-3.29643	-5.93853	SC_NM	SCG
scg_2_N61ACCTGTCTCAGATTGC	7.18077	11.7878	Macrophages	SCG
scg_2_N61ACGATGTCATAGGTAA	8.42887	2.29063	Tregs	SCG
scg_2_N61ACGGAAGAGAAGATCT	-5.35819	2.10084	SC_NM	SCG
scg_2_N61ACGGAAGTCCTAAACG	-3.86667	-3.32394	SC_NM	SCG
scg_2_N61ACGGGTCGTGGAGGTT	11.3798	8.47285	DCs	SCG
scg_2_N61ACGGTCGGTGTATCCA	-0.693041	-2.16761	SC_NM	SCG
scg_2_N61ACGGTCGTCAACCTTT	-5.92041	-2.7917	SC_NM	SCG
scg_2_N61ACGGTTACATTGAGCT	14.2286	-0.173842	Endothelial cells	SCG
scg_2_N61ACGTAACGTATCCCTC	1.77344	16.1844	Microglia	SCG
scg_2_N61ACGTAACGTCGAACAG	13.2189	9.00083	DCs	SCG
scg_2_N61ACGTAACGTGAGACCA	3.40557	1.18965	SC_NM	SCG
scg_2_N61ACGTAACTCACTTATC	-3.7751	-5.36505	SC_NM	SCG
scg_2_N61ACGTAGTAGCGTTAGG	9.33777	-13.1238	Pericytes	SCG
scg_2_N61ACGTCCTCAATTCACG	0.225581	-3.82865	SC_NM	SCG
scg_2_N61ACGTCCTGTATCGTAC	-5.51202	1.56379	SC_NM	SCG
scg_2_N61ACGTCCTTCGCGCCAA	4.74973	11.9745	Macrophages	SCG
scg_2_N61ACTACGAAGCGAGTAC	7.27912	11.4325	Macrophages	SCG
scg_2_N61ACTACGAAGTACGAGC	11.3179	6.9167	DCs	SCG
scg_2_N61ACTATCTAGACGACGT	6.68433	11.4415	Macrophages	SCG
scg_2_N61ACTATTCAGACACACG	11.4969	6.71964	DCs	SCG
scg_2_N61ACTATTCAGCACTCCG	3.58577	-1.81855	SC_NM	SCG
scg_2_N61ACTATTCTCAGCTGTA	-6.91899	-6.27987	SC_NM	SCG
scg_2_N61ACTCCCATCTGTGTGA	-0.302773	-2.72778	SC_NM	SCG
scg_2_N61ACTCTCGGTCAGACTT	-2.58499	-3.10961	SC_NM	SCG
scg_2_N61ACTGATGAGCAAATGT	8.68705	10.4895	Macrophages	SCG
scg_2_N61ACTGATGAGCCTCGTG	-1.75223	10.9901	SC_M	SCG
scg_2_N61ACTGTCCGTGGACAGT	-6.19874	-5.912	SC_NM	SCG
scg_2_N61ACTGTCCTCGGTTCAA	-6.89844	-6.29569	SC_NM	SCG
scg_2_N61ACTTAGGCAAACTAAG	1.6202	16.5305	Microglia	SCG
scg_2_N61ACTTAGGCACGTCGGT	-7.19706	-4.53894	SC_NM	SCG
scg_2_N61ACTTATCAGAGATCGC	-2.05825	12.9549	SC_M	SCG
scg_2_N61ACTTATCAGTAAAGCT	14.1177	-0.113097	Endothelial cells	SCG
scg_2_N61ACTTATCTCGTAACAC	0.00197987	-3.42589	SC_NM	SCG
scg_2_N61ACTTTCACAGCGACAA	3.30106	1.61387	SC_NM	SCG
scg_2_N61ACTTTCATCCATTTGT	1.86937	2.96332	SC_NM	SCG
scg_2_N61ACTTTCATCTCTAGGA	-2.42053	12.2871	SC_M	SCG
scg_2_N61ACTTTGTCAGCGCGTT	-6.53356	-2.31635	SC_NM	SCG
scg_2_N61AGAACAAAGGTACAGC	3.68274	2.15351	SC_NM	SCG
scg_2_N61AGAACAAGTTGATGTC	13.2355	8.98416	DCs	SCG
scg_2_N61AGAACCTAGCCTATTG	15.1418	-4.18097	Endothelial cells	SCG
scg_2_N61AGAACCTAGTAGACCG	-5.22236	-1.94699	SC_NM	SCG
scg_2_N61AGAACCTGTCCGTTTC	-8.0009	3.3342	SC_NM	SCG
scg_2_N61AGAAGCGCAACCCTAA	9.13816	-13.3239	Pericytes	SCG
scg_2_N61AGAAGCGCACATTGTG	3.73847	1.45212	SC_NM	SCG
scg_2_N61AGAAGTAAGCGTGCCT	-2.89364	-6.53831	SC_NM	SCG
scg_2_N61AGAAGTAGTGAGCCAA	-4.21421	2.61122	SC_NM	SCG
scg_2_N61AGAAGTAGTGCCCTTT	14.468	-0.493943	Endothelial cells	SCG
scg_2_N61AGAAGTATCTGAGAAA	2.2837	2.92864	SC_NM	SCG
scg_2_N61AGACAAAAGATGTTAG	3.44805	2.22945	SC_NM	SCG
scg_2_N61AGACAAAGTACCACGC	-2.29649	12.1403	SC_M	SCG
scg_2_N61AGACAAAGTCGCACGT	11.2662	6.67131	DCs	SCG
scg_2_N61AGACAAAGTGCATACT	-1.51857	11.925	SC_M	SCG
scg_2_N61AGACAAATCGTTACCC	8.85068	-12.738	Pericytes	SCG
scg_2_N61AGACACTCAAGGTCGA	12.5534	7.54368	DCs	SCG
scg_2_N61AGACCATGTCTCGACG	-5.96623	-4.91743	SC_NM	SCG
scg_2_N61AGACCCGGTACGTGAG	-5.44293	-1.78976	SC_NM	SCG
scg_2_N61AGACTCAGTGAGAACC	3.69623	2.02848	SC_NM	SCG
scg_2_N61AGAGAGCTCGAGTCTA	-2.5451	12.7413	SC_M	SCG
scg_2_N61AGAGCAGAGATTGACA	11.9363	-5.70375	Endothelial cells	SCG
scg_2_N61AGAGCAGCACTGTGTA	0.664723	-0.999949	SC_NM	SCG
scg_2_N61AGAGCAGTCAAGGCTT	9.37883	-13.294	Pericytes	SCG
scg_2_N61AGAGCAGTCGCTCTCA	-3.43028	-2.96383	SC_NM	SCG
scg_2_N61AGATAGAAGAAACCCG	8.43167	9.23738	Macrophages	SCG
scg_2_N61AGATCCACATCTCCCA	-7.70545	5.29619	SC_NM	SCG
scg_2_N61AGATCGTAGCTGGCCT	-3.99142	-2.38104	SC_NM	SCG
scg_2_N61AGATCGTGTGCGAGTA	-0.533326	-3.56257	SC_NM	SCG
scg_2_N61AGATCGTTCCGATCTC	3.45807	2.46439	SC_NM	SCG
scg_2_N61AGATGAATCCGTGTAA	-1.45328	12.2999	SC_M	SCG
scg_2_N61AGATGCTGTCGGAAAC	-5.60659	0.559235	SC_NM	SCG
scg_2_N61AGATGCTTCTGCCCTA	-4.32084	-3.66009	SC_NM	SCG
scg_2_N61AGCATCACAACTCATG	-3.21939	12.2534	SC_M	SCG
scg_2_N61AGCATCACACCGAATT	0.132831	-12.8074	Neurons	SCG
scg_2_N61AGCATCATCGTTCCCA	-2.85992	12.1769	SC_M	SCG
scg_2_N61AGCCAATGTCAGGAGT	-4.1164	-6.00766	SC_NM	SCG
scg_2_N61AGCCAATGTTCTCCTG	3.75527	2.58705	SC_NM	SCG
scg_2_N61AGCCACGCAATTCTTC	-2.95698	12.1278	SC_M	SCG
scg_2_N61AGCCAGCCATGAGATA	9.29128	10.5833	Macrophages	SCG
scg_2_N61AGCCAGCTCACTCACC	2.4789	2.81208	SC_NM	SCG
scg_2_N61AGCGATTCATCGGCCA	1.36406	16.5402	Microglia	SCG
scg_2_N61AGCGCCAGTACGCTAT	-4.90863	1.97169	SC_NM	SCG
scg_2_N61AGCGCCAGTAGTGATA	12.6137	9.18408	DCs	SCG
scg_2_N61AGCGCCAGTGGCATCC	-2.25114	12.1159	SC_M	SCG
scg_2_N61AGCGTCGAGGTCGACA	-7.68608	3.32169	SC_NM	SCG
scg_2_N61AGCTACACAAATTGCC	2.53923	2.85945	SC_NM	SCG
scg_2_N61AGCTCAAAGCATTTCG	8.95056	10.1788	Macrophages	SCG
scg_2_N61AGCTCAACAGCTCGGT	8.39354	-8.76841	Endothelial cells	SCG
scg_2_N61AGGAAATCACACGCCA	-3.05182	13.1391	SC_M	SCG
scg_2_N61AGGAAATGTATCCCTC	5.72075	12.1411	Macrophages	SCG
scg_2_N61AGGAAATTCTTAAGGC	9.44466	-3.33368	Endothelial cells	SCG
scg_2_N61AGGAATAGTCGCCACA	8.99231	9.26272	Macrophages	SCG
scg_2_N61AGGACTTCAAGGCAAC	6.74611	12.1788	Macrophages	SCG
scg_2_N61AGGACTTCACTACAGT	-0.419373	11.2713	SC_M	SCG
scg_2_N61AGGACTTGTAGCGTTT	8.20552	3.37301	Tregs	SCG
scg_2_N61AGGATAATCGAGATGG	-2.77392	-1.90891	SC_NM	SCG
scg_2_N61AGGATCTCAGCACAAG	8.66142	-3.91141	Endothelial cells	SCG
scg_2_N61AGGCATTTCTTCCAGC	-1.83412	11.4057	SC_M	SCG
scg_2_N61AGGCTGCTCACTGAAC	9.1372	1.80615	Tregs	SCG
scg_2_N61AGGGAGTCACCAAAGG	-2.48369	12.2566	SC_M	SCG
scg_2_N61AGGGCCTCAATAGAGT	8.14652	-4.39194	Endothelial cells	SCG
scg_2_N61AGGGCTCAGTATGGAT	3.76512	11.2487	Macrophages	SCG
scg_2_N61AGGGCTCTCCCTTGGT	8.7384	2.2869	Tregs	SCG
scg_2_N61AGGGTCCAGTGGATTA	-0.954819	-5.42215	SC_NM	SCG
scg_2_N61AGGGTTTTCAAGTTGC	-6.49935	-4.65463	SC_NM	SCG
scg_2_N61AGGTAGGGTTTACGAC	8.94952	-3.63658	Endothelial cells	SCG
scg_2_N61AGGTCATTCGCTTGCT	11.4537	8.19415	DCs	SCG
scg_2_N61AGGTGTTAGCTCCCTT	9.21663	-13.5422	Pericytes	SCG
scg_2_N61AGGTTACAGCCAAGCA	-7.98284	2.92706	SC_NM	SCG
scg_2_N61AGGTTGTCAGGGAATC	-0.202155	-1.26911	SC_M	SCG
scg_2_N61AGGTTGTCATGAGTAA	-4.25682	-6.02837	SC_NM	SCG
scg_2_N61AGTAACCCACGCAGTC	7.25568	11.6134	Macrophages	SCG
scg_2_N61AGTAACCCAGAAGCGT	8.97475	10.8716	Macrophages	SCG
scg_2_N61AGTAACCGTCCTTGTC	7.93479	11.3821	Macrophages	SCG
scg_2_N61AGTACCAAGCTGAGTG	-1.42316	3.47808	SC_NM	SCG
scg_2_N61AGTACCAGTTAGGAGC	15.0413	-5.00119	Endothelial cells	SCG
scg_2_N61AGTACTGCAACCAACT	6.27708	11.7032	Macrophages	SCG
scg_2_N61AGTACTGCAAGATGTA	11.6683	-7.04052	Endothelial cells	SCG
scg_2_N61AGTACTGCAATAGTCC	-3.0077	-2.52184	SC_NM	SCG
scg_2_N61AGTACTGCAGTGCGCT	-2.09701	11.7493	SC_M	SCG
scg_2_N61AGTACTGTCGAGCCAC	3.27512	1.93588	SC_NM	SCG
scg_2_N61AGTAGCTCAAGTGGAC	9.39288	9.85077	Macrophages	SCG
scg_2_N61AGTAGTCCAACTGGTT	14.6353	-4.47263	Endothelial cells	SCG
scg_2_N61AGTAGTCGTGTAACGG	-1.44012	-2.54968	SC_NM	SCG
scg_2_N61AGTAGTCTCTACTGCC	11.6804	-6.96838	Endothelial cells	SCG
scg_2_N61AGTCAACTCTCGACCT	3.78934	11.1227	Macrophages	SCG
scg_2_N61AGTCACAGTTCTTGCC	-5.58384	2.93006	SC_NM	SCG
scg_2_N61AGTCTCCGTAACATGA	-4.13579	-2.0764	SC_NM	SCG
scg_2_N61AGTCTCCTCTATTCGT	7.95303	-9.10308	Endothelial cells	SCG
scg_2_N61AGTGACTCAAGTAGTA	0.184012	-12.9691	Neurons	SCG
scg_2_N61AGTGCCGCACCGTGAC	12.7201	-6.14108	Endothelial cells	SCG
scg_2_N61AGTGCCGCAGAGATTA	-1.76847	12.7319	SC_M	SCG
scg_2_N61AGTGCCGGTCCTTAAG	-2.59383	13.0146	SC_M	SCG
scg_2_N61AGTGTTGGTTATCCAG	-6.23925	0.901348	SC_NM	SCG
scg_2_N61AGTGTTGTCTGCTAGA	-5.3479	-6.50103	SC_NM	SCG
scg_2_N61AGTTAGCAGTATTAGG	-3.94826	-4.56233	SC_NM	SCG
scg_2_N61AGTTAGCGTAAGGCCA	3.28501	1.89572	SC_NM	SCG
scg_2_N61AGTTAGCTCTCACTCG	-7.05272	-4.48424	SC_NM	SCG
scg_2_N61AGTTCCCGTATCACGT	-1.86122	12.7041	SC_M	SCG
scg_2_N61AGTTCGACATCACAGT	-7.62005	2.73526	SC_NM	SCG
scg_2_N61AGTTCGAGTAATTGGA	-3.5972	-5.85123	SC_NM	SCG
scg_2_N61ATACCGAAGGCACAAC	-1.92152	12.339	SC_M	SCG
scg_2_N61ATACCGATCTATTTCG	-1.79108	2.60673	SC_NM	SCG
scg_2_N61ATACCTTCAAAGACGC	-2.04392	-0.478219	SC_NM	SCG
scg_2_N61ATACCTTCAAGAGTGC	-4.15394	-5.22804	SC_NM	SCG
scg_2_N61ATACCTTGTGCGGATA	12.6935	9.21872	DCs	SCG
scg_2_N61ATACCTTTCCATTTGT	-4.37119	-1.21207	SC_NM	SCG
scg_2_N61ATACTTCAGTCTAGCT	-3.03696	-1.78133	SC_NM	SCG
scg_2_N61ATACTTCCAACAGATA	14.2201	-1.26084	Endothelial cells	SCG
scg_2_N61ATAGACCTCAGCAATC	-1.52672	-5.9956	SC_NM	SCG
scg_2_N61ATAGAGAAGACCTCAT	-5.42446	1.1491	SC_NM	SCG
scg_2_N61ATAGAGATCATCACAG	5.86906	12.0037	Macrophages	SCG
scg_2_N61ATAGGCTAGGTATCTC	-1.94342	12.1687	SC_M	SCG
scg_2_N61ATATCCTAGTAGACAT	14.4131	-5.39224	Endothelial cells	SCG
scg_2_N61ATATCCTCAAGGGTCA	6.86616	-12.1868	Pericytes	SCG
scg_2_N61ATATCCTTCGAGAAGC	6.23345	9.61729	Macrophages	SCG
scg_2_N61ATCACAGCAACAACAA	-5.73069	-2.42586	SC_NM	SCG
scg_2_N61ATCACAGGTATGGGAC	8.02001	-3.84069	Endothelial cells	SCG
scg_2_N61ATCACGAAGATGTTAG	7.78685	11.8159	Macrophages	SCG
scg_2_N61ATCACGAGTCGAATGG	7.7027	-7.86325	Endothelial cells	SCG
scg_2_N61ATCACTTTCGGTAACT	-5.03154	1.15822	SC_NM	SCG
scg_2_N61ATCAGGTCAACCCTCT	-6.6393	5.62455	SC_NM	SCG
scg_2_N61ATCAGGTCACCAAATC	-2.0644	-2.23417	SC_NM	SCG
scg_2_N61ATCAGGTTCCGAACGC	-6.81776	-3.21948	SC_NM	SCG
scg_2_N61ATCAGGTTCTTGAGCA	-2.8967	13.1168	SC_M	SCG
scg_2_N61ATCATTCAGACCTCAT	2.61523	0.753961	SC_NM	SCG
scg_2_N61ATCCACCAGGATGAGA	-2.36621	-5.37722	SC_NM	SCG
scg_2_N61ATCCACCAGTGGGAAA	2.1969	-1.14794	SC_NM	SCG
scg_2_N61ATCCCTGGTAAGCAAT	-6.07276	4.91623	SC_NM	SCG
scg_2_N61ATCCCTGTCAAAGACA	-0.886144	11.5937	SC_M	SCG
scg_2_N61ATCCCTGTCTAGGCCG	-2.66689	12.4843	SC_M	SCG
scg_2_N61ATCCGTCTCTGTCCCA	-6.14824	-6.40792	SC_NM	SCG
scg_2_N61ATCCTATTCAACCCGG	3.26694	2.13848	SC_NM	SCG
scg_2_N61ATCGATGGTAGTGATA	-5.35471	-5.19228	SC_NM	SCG
scg_2_N61ATCGATGTCGAGGCAA	6.30635	11.1659	Macrophages	SCG
scg_2_N61ATCGCCTGTTCTTGTT	8.78016	-12.7829	Pericytes	SCG
scg_2_N61ATCGGATCATTGTCGA	14.72	-2.32478	Endothelial cells	SCG
scg_2_N61ATCGGCGGTGTCTTCC	-0.689939	-5.05313	SC_NM	SCG
scg_2_N61ATCGTAGTCTAAGCCA	-4.9788	-1.57228	SC_NM	SCG
scg_2_N61ATCGTGAAGCATTTGC	-4.30573	-1.72959	SC_NM	SCG
scg_2_N61ATCGTGAAGGATCATA	13.6056	-5.57986	Endothelial cells	SCG
scg_2_N61ATCTCTAGTCGTCGGT	-5.24038	1.88087	SC_NM	SCG
scg_2_N61ATCTTCAAGAACCCGA	-2.20137	12.2609	SC_M	SCG
scg_2_N61ATCTTCAAGCACCCAC	-2.52968	-0.467185	SC_NM	SCG
scg_2_N61ATCTTCAAGGCGAACT	-7.24825	-3.71666	SC_NM	SCG
scg_2_N61ATGACCAAGTAAAGCT	-3.38705	-2.39251	SC_NM	SCG
scg_2_N61ATGACCACAAAGGATT	9.06496	-13.1094	Pericytes	SCG
scg_2_N61ATGACCACAGCGGTCT	8.35603	-8.25339	Endothelial cells	SCG
scg_2_N61ATGACCAGTATGTCAC	-7.37901	-3.4332	SC_NM	SCG
scg_2_N61ATGACCAGTTGTCCCT	1.3768	16.4227	Microglia	SCG
scg_2_N61ATGAGGGCACGTAGTT	8.41391	-3.94542	Endothelial cells	SCG
scg_2_N61ATGATCGAGGTTTACC	-7.55129	5.10365	SC_NM	SCG
scg_2_N61ATGATCGGTGAGCGAT	14.497	-2.88868	Endothelial cells	SCG
scg_2_N61ATGCATGGTAGCTGAG	-5.83992	-1.55813	SC_NM	SCG
scg_2_N61ATGCGATCAACGCATT	7.44666	9.45698	Macrophages	SCG
scg_2_N61ATGGAGGTCAATCTTC	7.16543	-7.53086	Endothelial cells	SCG
scg_2_N61ATGGGAGAGACCACGA	8.59066	4.14325	Tregs	SCG
scg_2_N61ATGGGAGCACTGCGAC	1.65555	2.65101	SC_NM	SCG
scg_2_N61ATGGGAGGTTAATGAG	12.5491	-6.25759	Endothelial cells	SCG
scg_2_N61ATGGGTTAGCACCGAA	2.76026	2.21704	SC_NM	SCG
scg_2_N61ATGGTTGCAAGTGGTG	9.01089	-13.1682	Pericytes	SCG
scg_2_N61ATGGTTGTCAGAGTGG	7.82762	-12.6398	Pericytes	SCG
scg_2_N61ATGTCTTCACGGCACT	6.48768	9.49929	Macrophages	SCG
scg_2_N61ATTACCTCAGCTATTG	8.46397	-3.72201	Endothelial cells	SCG
scg_2_N61ATTACTCTCATACGGT	9.38944	-4.24681	Endothelial cells	SCG
scg_2_N61ATTATCCCACTGGATT	9.87645	-2.21215	Endothelial cells	SCG
scg_2_N61ATTCAGGAGAAATGGG	9.72762	8.8088	Macrophages	SCG
scg_2_N61ATTCAGGAGCTTCATG	-2.61605	12.3242	SC_M	SCG
scg_2_N61ATTCCATAGGCTAAAT	-1.22698	12.0342	SC_M	SCG
scg_2_N61ATTCCATTCTTAATCC	7.03406	-12.3658	Pericytes	SCG
scg_2_N61ATTCCTAAGAAGGATG	15.2437	-4.84901	Endothelial cells	SCG
scg_2_N61ATTCGTTCAAATGATG	-1.34346	12.9173	SC_M	SCG
scg_2_N61ATTCGTTCACCTGCAG	-2.02498	12.4626	SC_M	SCG
scg_2_N61ATTCTACAGGTCCTGC	-3.43807	-1.86878	SC_NM	SCG
scg_2_N61ATTCTTGAGCGACAGT	-0.241817	-4.46531	SC_NM	SCG
scg_2_N61ATTCTTGTCTACACTT	8.98921	-12.7508	Pericytes	SCG
scg_2_N61ATTGGGTAGGTTCTAC	-4.33532	-0.95869	SC_NM	SCG
scg_2_N61ATTGGGTAGTCTAGAA	-4.52017	2.82399	SC_NM	SCG
scg_2_N61ATTGGGTCACGTCGGT	9.37735	10.9383	Macrophages	SCG
scg_2_N61ATTGTTCAGGTAACTA	1.62357	16.0793	Microglia	SCG
scg_2_N61ATTGTTCGTTCGTACA	-2.32501	12.8377	SC_M	SCG
scg_2_N61ATTGTTCTCACAAGAA	-1.80927	12.0641	SC_M	SCG
scg_2_N61ATTTACCGTTGCTCAA	-8.16823	3.28491	SC_NM	SCG
scg_2_N61ATTTACCTCATCTATC	-2.14999	4.08935	SC_NM	SCG
scg_2_N61ATTTCACCACCCAACG	8.28694	-13.143	Pericytes	SCG
scg_2_N61ATTTCTGGTGCAGGAT	4.04338	11.1889	Macrophages	SCG
scg_2_N61CAAAGAAAGGCTCAAG	13.2295	9.02091	DCs	SCG
scg_2_N61CAAAGAAAGTTTGAGA	7.26939	11.9283	Macrophages	SCG
scg_2_N61CAAAGAAGTCGGCCTA	8.02402	10.4858	Macrophages	SCG
scg_2_N61CAACAGTAGGTTGACG	-4.26988	0.949572	SC_NM	SCG
scg_2_N61CAACCAAGTTGTAGCT	-2.5764	12.6577	SC_M	SCG
scg_2_N61CAACCAATCGACGCTG	3.31972	1.28053	SC_NM	SCG
scg_2_N61CAACCTCAGCTTGTGT	8.6625	10.5975	Macrophages	SCG
scg_2_N61CAACCTCAGGGTTAGC	8.0729	8.4484	Macrophages	SCG
scg_2_N61CAACCTCGTATCACCA	0.140025	-13.0659	Neurons	SCG
scg_2_N61CAACCTCGTGTTCGAT	8.36328	3.64885	Tregs	SCG
scg_2_N61CAACGATCATCCTAAG	4.31062	11.7852	Macrophages	SCG
scg_2_N61CAACGATGTAGCCAGA	0.559143	8.94588	SC_M	SCG
scg_2_N61CAACGGCCATGGGTCC	9.77406	-2.64416	Endothelial cells	SCG
scg_2_N61CAACGGCGTGTGCCTG	12.5643	-6.24277	Endothelial cells	SCG
scg_2_N61CAACGGCTCGCGCCAA	-6.67746	-3.09931	SC_NM	SCG
scg_2_N61CAAGAGGCAGAGGCAT	-5.72933	-4.03536	SC_NM	SCG
scg_2_N61CAAGAGGGTGCTAGCC	-0.379714	-3.7084	SC_NM	SCG
scg_2_N61CAAGCTATCGTGTCAA	8.94471	-13.3764	Pericytes	SCG
scg_2_N61CAATCGACACTTCAAG	0.441631	9.60711	SC_M	SCG
scg_2_N61CAATCGATCTTCTTCC	1.60874	-0.955119	SC_NM	SCG
scg_2_N61CAATGACCACTCCACT	7.34032	9.41326	Macrophages	SCG
scg_2_N61CAATGACTCGTACACA	-1.91078	12.6193	SC_M	SCG
scg_2_N61CAATGACTCTACTTCA	4.74704	11.4666	Macrophages	SCG
scg_2_N61CAATTTCGTGGATTTC	-3.15558	12.645	SC_M	SCG
scg_2_N61CACAACACACTGCTTC	-2.9485	11.4918	SC_M	SCG
scg_2_N61CACAACACAGAATCGG	1.51038	16.497	Microglia	SCG
scg_2_N61CACACAAAGATGTTGA	-2.80392	-5.57568	SC_NM	SCG
scg_2_N61CACACAAAGGTATAGT	12.1259	-6.6514	Endothelial cells	SCG
scg_2_N61CACACAATCTCATTAC	8.80657	2.00251	Tregs	SCG
scg_2_N61CACAGATCAAATCCCA	-2.3336	12.4277	SC_M	SCG
scg_2_N61CACAGATCACCAATTG	10.2693	-4.00042	Endothelial cells	SCG
scg_2_N61CACATGAAGTGGAATT	-4.83741	1.49291	SC_NM	SCG
scg_2_N61CACATGAAGTGGTTCT	-5.97661	-3.83421	SC_NM	SCG
scg_2_N61CACCGTTAGGGTGAAA	9.67597	3.7728	Tregs	SCG
scg_2_N61CACGAATAGGCCACCT	0.592682	9.16652	SC_M	SCG
scg_2_N61CACGGGTAGAGTGAAG	1.18265	16.6873	Microglia	SCG
scg_2_N61CACGTGGAGCACGTCC	7.09482	11.6074	Macrophages	SCG
scg_2_N61CACGTGGAGTACAGAT	-2.36241	-3.11029	SC_NM	SCG
scg_2_N61CACGTGGTCCGGCTTT	-6.09914	-3.72779	SC_NM	SCG
scg_2_N61CACGTTCAGTAATCCC	-3.03798	-5.65065	SC_NM	SCG
scg_2_N61CACGTTCAGTAGATCA	-7.29582	-5.63478	SC_NM	SCG
scg_2_N61CACGTTCGTCTGTAAC	-2.87701	-0.210958	SC_NM	SCG
scg_2_N61CACTAAGTCGAAGCAG	11.7562	9.75763	DCs	SCG
scg_2_N61CACTAAGTCTTGCAAG	6.29495	11.4374	Macrophages	SCG
scg_2_N61CACTGAACAGATCCTA	8.66332	-3.62338	Endothelial cells	SCG
scg_2_N61CACTGAAGTGGGTTGA	-7.9341	2.75176	SC_NM	SCG
scg_2_N61CACTGAAGTTGCGTAT	14.795	-4.09215	Endothelial cells	SCG
scg_2_N61CACTGTCCACGGATCC	-4.56307	-2.08669	SC_NM	SCG
scg_2_N61CACTTCGAGAGTGACC	1.16069	16.8021	Microglia	SCG
scg_2_N61CACTTCGAGCAATAGT	8.34918	-7.92112	Endothelial cells	SCG
scg_2_N61CAGAGCCTCATCCCGT	-1.16736	-1.02655	SC_NM	SCG
scg_2_N61CAGATACGTATGATCC	-3.08148	12.9308	SC_M	SCG
scg_2_N61CAGATACTCCGATAGT	-3.29179	-2.33343	SC_NM	SCG
scg_2_N61CAGATACTCGGCATAT	-1.62454	12.0596	SC_M	SCG
scg_2_N61CAGATCATCATTTCGT	-3.05494	12.7949	SC_M	SCG
scg_2_N61CAGCACGAGGCTAAAT	-4.76512	1.96951	SC_NM	SCG
scg_2_N61CAGCACGAGTCGAATA	11.4357	9.5693	DCs	SCG
scg_2_N61CAGCACGCAAACGAGC	-6.44361	-3.61532	SC_NM	SCG
scg_2_N61CAGCAGCAGTAGAGTT	-1.42147	3.92051	SC_NM	SCG
scg_2_N61CAGCAGCCACCCTAGG	-7.23864	5.58362	SC_NM	SCG
scg_2_N61CAGCAGCTCTGGCTGG	15.1457	-4.42639	Endothelial cells	SCG
scg_2_N61CAGCCAGCACGGATCC	11.5697	9.78687	DCs	SCG
scg_2_N61CAGCCAGCAGAGGCTA	-0.573359	-1.08002	SC_NM	SCG
scg_2_N61CAGCCAGTCCTGATAG	6.58316	11.6529	Macrophages	SCG
scg_2_N61CAGCGTGAGGTGTGAC	8.72792	11.3579	Macrophages	SCG
scg_2_N61CAGGCCAAGCACACCC	1.75531	16.6157	Microglia	SCG
scg_2_N61CAGGTATAGCAACTTC	14.8779	-1.38402	Endothelial cells	SCG
scg_2_N61CAGGTATGTCGCAGTC	13.7572	-1.133	Endothelial cells	SCG
scg_2_N61CAGGTATTCCGTTTCG	-3.13825	12.3963	SC_M	SCG
scg_2_N61CAGTTAGAGGTACATA	10.0594	-2.14641	Endothelial cells	SCG
scg_2_N61CAGTTAGGTAATACCC	-4.241	-2.25432	SC_NM	SCG
scg_2_N61CAGTTCCAGTATAGAC	1.6492	16.2631	Microglia	SCG
scg_2_N61CAGTTCCCAGTAGATA	2.85142	1.2898	SC_NM	SCG
scg_2_N61CAGTTCCGTGGCTCTG	-2.22313	11.9336	SC_M	SCG
scg_2_N61CATAAGCAGTCTGTAC	-7.48063	3.35139	SC_NM	SCG
scg_2_N61CATAAGCCACCTCGTT	-1.72809	11.195	SC_M	SCG
scg_2_N61CATAAGCCAGCTGTTA	-5.99537	-4.55599	SC_NM	SCG
scg_2_N61CATACAGAGAAGGGAT	-7.87608	3.67113	SC_NM	SCG
scg_2_N61CATACAGCACTCAAGT	4.83915	10.9105	Macrophages	SCG
scg_2_N61CATACAGCATTCCTCG	8.35239	-8.94433	Endothelial cells	SCG
scg_2_N61CATACCCCATGTCAGT	-3.17295	12.2967	SC_M	SCG
scg_2_N61CATACCCGTACCTGTA	-1.23997	11.4353	SC_M	SCG
scg_2_N61CATACTTGTACGGCAA	7.43848	8.84776	Macrophages	SCG
scg_2_N61CATACTTTCTGCATGA	-1.98561	-2.45319	SC_NM	SCG
scg_2_N61CATCCACCAAGGTACG	1.45783	16.4412	Microglia	SCG
scg_2_N61CATCCACCAATACGCT	8.40195	10.2361	Macrophages	SCG
scg_2_N61CATCCACTCGGAGTGA	4.56012	11.3597	Macrophages	SCG
scg_2_N61CATCCGTCACCAGTAT	12.4807	7.60586	DCs	SCG
scg_2_N61CATCCGTCATGACTAC	-6.56607	-6.28896	SC_NM	SCG
scg_2_N61CATCCGTTCGAGAGCA	14.3301	-0.27864	Endothelial cells	SCG
scg_2_N61CATCGTCCAAGTGCTT	-1.13761	-4.92666	SC_NM	SCG
scg_2_N61CATCGTCCATACAGGG	11.0499	8.40092	DCs	SCG
scg_2_N61CATGCAACACCAGCCA	-5.28372	-5.14629	SC_NM	SCG
scg_2_N61CATGCAACACGACCTG	8.35219	-7.82582	Endothelial cells	SCG
scg_2_N61CATGCCTGTTTCGCTC	4.76947	11.9778	Macrophages	SCG
scg_2_N61CATGCCTTCTAGGCAT	-1.83779	3.01061	SC_NM	SCG
scg_2_N61CATGCTCAGACGTCGA	13.9325	-0.0629099	Endothelial cells	SCG
scg_2_N61CATGCTCAGAGAGCGG	-1.17378	11.8689	SC_M	SCG
scg_2_N61CATGCTCAGCCTTCTC	-1.79889	-0.501493	SC_NM	SCG
scg_2_N61CATGCTCCAATTGGTC	6.81336	9.89704	Macrophages	SCG
scg_2_N61CATGCTCTCGGAAACG	-8.10536	-5.41446	SC_NM	SCG
scg_2_N61CATGGATTCCATACTT	-1.86681	-2.34601	SC_NM	SCG
scg_2_N61CATGGTAAGACTACGG	-1.32098	3.1491	SC_NM	SCG
scg_2_N61CATGGTACAAGCAGGT	14.191	-1.05038	Endothelial cells	SCG
scg_2_N61CATTCCGTCTGCAGCG	-1.57098	12.1836	SC_M	SCG
scg_2_N61CATTCTACACCCTGAG	0.659832	-13.2038	Neurons	SCG
scg_2_N61CATTGCCTCACTCACC	4.21417	11.6936	Macrophages	SCG
scg_2_N61CATTGCCTCCGATGTA	-2.9107	11.4493	SC_M	SCG
scg_2_N61CATTGTTAGGTAGTCG	-1.75704	11.5192	SC_M	SCG
scg_2_N61CATTGTTTCATTGCCC	6.71912	11.2716	Macrophages	SCG
scg_2_N61CCAAGCGTCAATCCAG	-2.29407	-3.13499	SC_NM	SCG
scg_2_N61CCAATGACAGCTCATA	2.41998	2.92121	SC_NM	SCG
scg_2_N61CCAATTTAGATCGGTG	6.55149	9.36881	Macrophages	SCG
scg_2_N61CCAATTTCAACCTATG	7.95585	9.47122	Macrophages	SCG
scg_2_N61CCACAAAAGACTACCT	11.4008	9.37501	DCs	SCG
scg_2_N61CCACACTTCCGCTGTT	9.09799	1.82647	Tregs	SCG
scg_2_N61CCACGTTCACGGTGTC	9.26892	-3.27671	Endothelial cells	SCG
scg_2_N61CCACGTTCAGCGCTTG	-4.33749	-4.56671	SC_NM	SCG
scg_2_N61CCACTTGAGCGGGTAT	-2.07167	12.3682	SC_M	SCG
scg_2_N61CCATAAGAGCGATGAC	-4.6454	-1.69256	SC_NM	SCG
scg_2_N61CCATAAGGTGCATGAG	12.5002	-6.29884	Endothelial cells	SCG
scg_2_N61CCATCACCACGTCTCT	14.9333	-5.34383	Endothelial cells	SCG
scg_2_N61CCCAACTCACACTGGC	8.32367	3.85401	Tregs	SCG
scg_2_N61CCCATTGAGAACAGGA	0.75094	-13.1299	Neurons	SCG
scg_2_N61CCCATTGGTACCGGCT	15.1507	-5.06284	Endothelial cells	SCG
scg_2_N61CCCATTGTCCAAGAGG	-1.22761	11.7604	SC_M	SCG
scg_2_N61CCCATTGTCTTTGCAT	-5.28494	-3.57255	SC_NM	SCG
scg_2_N61CCCGAAGCATCCGAAT	-1.28657	12.3644	SC_M	SCG
scg_2_N61CCCGAAGTCGGAGTGA	-4.81655	-3.12721	SC_NM	SCG
scg_2_N61CCCTAACCAATTCACG	-1.814	11.8654	SC_M	SCG
scg_2_N61CCCTAACTCGCGTAGC	-2.58549	12.3783	SC_M	SCG
scg_2_N61CCCTCTCGTTATGTGC	8.81121	-12.9004	Pericytes	SCG
scg_2_N61CCCTCTCTCTTCACAT	8.3588	-8.67364	Endothelial cells	SCG
scg_2_N61CCCTTAGCACAGAGAC	13.6316	-5.51646	Endothelial cells	SCG
scg_2_N61CCGAACGAGGTTTACC	-2.34199	-2.3622	SC_NM	SCG
scg_2_N61CCGCAAGAGAAGTGTT	-0.521165	-2.13876	SC_NM	SCG
scg_2_N61CCGCAAGAGGTATCTC	-1.45083	-3.1763	SC_NM	SCG
scg_2_N61CCGCAAGGTTGACGGA	14.9612	-3.55079	Endothelial cells	SCG
scg_2_N61CCGGACACACGCGGTT	14.6661	-4.38346	Endothelial cells	SCG
scg_2_N61CCGGTGACATGGAACG	3.29385	1.30297	SC_NM	SCG
scg_2_N61CCGTAGGAGCAGCCCT	0.566052	8.90953	SC_M	SCG
scg_2_N61CCGTGAGAGGATGAGA	-7.47313	-5.46225	SC_NM	SCG
scg_2_N61CCGTGAGGTGCTTATG	4.07795	11.703	Macrophages	SCG
scg_2_N61CCGTGAGTCCAATCCC	-6.07022	-4.17311	SC_NM	SCG
scg_2_N61CCGTTCAAGCTGGAGT	-3.70022	-2.90036	SC_NM	SCG
scg_2_N61CCGTTCAAGGAACGCT	-2.8189	-6.70766	SC_NM	SCG
scg_2_N61CCGTTCAAGGTTGCCC	8.71518	2.11318	Tregs	SCG
scg_2_N61CCGTTCAGTAACCCGC	-2.1212	12.3175	SC_M	SCG
scg_2_N61CCTAACCGTGAGCCAA	8.52959	-4.82835	Endothelial cells	SCG
scg_2_N61CCTAAGACATTGGCAT	-3.013	12.665	SC_M	SCG
scg_2_N61CCTAAGAGTGGCGTAA	-1.32289	12.5554	SC_M	SCG
scg_2_N61CCTACGTTCATTATCC	-1.33447	-6.48222	SC_NM	SCG
scg_2_N61CCTACGTTCGATAACC	-6.82991	-4.68801	SC_NM	SCG
scg_2_N61CCTATCGGTGGATTTC	-0.49285	-4.516	SC_NM	SCG
scg_2_N61CCTCAACCAAAGGCTG	3.86869	2.32207	SC_NM	SCG
scg_2_N61CCTCAACCACAATGAA	-6.42518	-3.92886	SC_NM	SCG
scg_2_N61CCTCAACGTAGTACGG	-1.79181	11.6469	SC_M	SCG
scg_2_N61CCTCACAGTTCTTGCC	-5.44967	-2.26929	SC_NM	SCG
scg_2_N61CCTCACATCATCTATC	0.147707	-0.922403	SC_NM	SCG
scg_2_N61CCTCAGTCACAGACGA	-7.42301	3.73292	SC_NM	SCG
scg_2_N61CCTCAGTCAGTAACGG	-1.41073	12.3623	SC_M	SCG
scg_2_N61CCTCAGTTCTTTGCTA	0.641342	9.04809	SC_M	SCG
scg_2_N61CCTCCAACAAGAGGCT	-3.44865	-3.66393	SC_NM	SCG
scg_2_N61CCTCCTCCAGTTTCGA	-5.32945	-3.28833	SC_NM	SCG
scg_2_N61CCTCCTCCATCATCTT	-3.82772	-1.45689	SC_NM	SCG
scg_2_N61CCTCCTCGTTAACCTG	3.47445	0.925127	SC_NM	SCG
scg_2_N61CCTGCATCAACAGATA	-6.40823	5.08012	SC_NM	SCG
scg_2_N61CCTGCATTCATGAAAG	6.84046	9.40951	Macrophages	SCG
scg_2_N61CCTGTTGGTCAAGCCC	-0.15661	-1.64902	SC_NM	SCG
scg_2_N61CCTTTGGCAGGAAGTC	2.97126	-1.8396	SC_NM	SCG
scg_2_N61CCTTTGGGTCGGAAAC	3.38298	2.44053	SC_NM	SCG
scg_2_N61CGAAGGATCAGCAGAG	-1.85198	12.8469	SC_M	SCG
scg_2_N61CGAAGGATCCACTAGA	9.3401	7.5805	Macrophages	SCG
scg_2_N61CGAAGTTGTCTCGGAC	-1.85385	-3.9737	SC_NM	SCG
scg_2_N61CGAAGTTTCGTAACAC	-2.36659	13.2116	SC_M	SCG
scg_2_N61CGAATTGTCCCTGGTT	-2.16493	12.809	SC_M	SCG
scg_2_N61CGAGGCTCAAGACAAT	7.18667	10.9822	Macrophages	SCG
scg_2_N61CGAGGCTGTCTAACGT	6.25011	12.0624	Macrophages	SCG
scg_2_N61CGAGTGCTCTTCGTGC	-1.19756	11.712	SC_M	SCG
scg_2_N61CGAGTTAGTGTTAGCT	-2.62067	12.9686	SC_M	SCG
scg_2_N61CGATCGGAGACTTCGT	13.781	-0.237	Endothelial cells	SCG
scg_2_N61CGATCGGAGCAACAAT	-3.07625	11.0841	SC_M	SCG
scg_2_N61CGATGCGTCAAGCTTG	-5.85815	-1.84481	SC_NM	SCG
scg_2_N61CGATGGCAGGTCGCCT	-3.06291	12.0255	SC_M	SCG
scg_2_N61CGATGGCCATCGCTGG	5.98111	11.2648	Macrophages	SCG
scg_2_N61CGCAGGTCAAGTTGGG	-3.88158	-3.96354	SC_NM	SCG
scg_2_N61CGCAGGTGTATGGGAC	-0.550458	5.45698	SC_NM	SCG
scg_2_N61CGCATAAGTGTGAGCA	-5.19818	-5.6216	SC_NM	SCG
scg_2_N61CGCATGGGTCCGGATC	1.26803	16.594	Microglia	SCG
scg_2_N61CGCATGGGTGCGGCTT	-4.39104	-1.10356	SC_NM	SCG
scg_2_N61CGCCAGATCTTAGGAC	0.674593	-3.5513	SC_NM	SCG
scg_2_N61CGCCATTAGGCCTGAA	-0.396223	-4.2557	SC_NM	SCG
scg_2_N61CGCGTGATCCAAGCAT	-1.65906	-0.13252	SC_NM	SCG
scg_2_N61CGGAACCCACACAGAG	-1.91222	11.6082	SC_M	SCG
scg_2_N61CGGACACCAGAGAGGG	-1.27226	12.5422	SC_M	SCG
scg_2_N61CGGACACTCCATCTCG	-1.83963	-5.93504	SC_NM	SCG
scg_2_N61CGGAGAAAGGTCCTGC	12.2121	8.94664	DCs	SCG
scg_2_N61CGGAGAAGTCCGGTCA	10.1148	-1.78565	Endothelial cells	SCG
scg_2_N61CGGAGAATCTAGATCG	14.8394	-1.67222	Endothelial cells	SCG
scg_2_N61CGGGTCAAGGTGCCTC	-0.158708	-0.161793	SC_NM	SCG
scg_2_N61CGGGTCAGTAAGTCAA	3.04449	1.37448	SC_NM	SCG
scg_2_N61CGGGTGTGTCGAGATG	3.32098	2.24831	SC_NM	SCG
scg_2_N61CGGGTGTGTGAGCCAA	13.4683	-1.68197	Endothelial cells	SCG
scg_2_N61CGGGTGTGTTATCCAG	-3.98687	-4.72214	SC_NM	SCG
scg_2_N61CGGTCAGGTTTGTTGG	-4.19101	-6.07956	SC_NM	SCG
scg_2_N61CGTAAGTCACGGCGTT	11.4424	6.94366	DCs	SCG
scg_2_N61CGTAATGAGATGTTAG	5.25856	11.5438	Macrophages	SCG
scg_2_N61CGTAATGAGGTCGTCC	2.45459	2.90879	SC_NM	SCG
scg_2_N61CGTAGTAGTACCGGAA	-2.62974	13.2573	SC_M	SCG
scg_2_N61CGTAGTATCTCGTCGT	8.57441	-12.5343	Pericytes	SCG
scg_2_N61CGTCCATAGGTTCCGC	13.6949	-0.138438	Endothelial cells	SCG
scg_2_N61CGTCCATTCGCCGAAC	-6.40947	-2.26376	SC_NM	SCG
scg_2_N61CGTGAATAGCAAGCCA	4.98289	11.9749	Macrophages	SCG
scg_2_N61CGTGATAGTGTATCCA	9.22065	10.0984	Macrophages	SCG
scg_2_N61CGTGATATCAAGCCTA	3.8225	1.59304	SC_NM	SCG
scg_2_N61CGTGATATCTGTCTCG	-5.23425	-2.6292	SC_NM	SCG
scg_2_N61CGTGCTTAGCGGGTAT	9.29865	-4.37917	Endothelial cells	SCG
scg_2_N61CGTTAGACAAGACCGA	9.34406	-13.1036	Pericytes	SCG
scg_2_N61CGTTAGATCCGTGCGA	5.81369	11.7456	Macrophages	SCG
scg_2_N61CGTTCTGAGTACTGTC	13.3318	-1.80165	Endothelial cells	SCG
scg_2_N61CTAACCCAGGACATCG	-2.71622	11.764	SC_M	SCG
scg_2_N61CTAACCCCACGTAGAG	-4.18775	-1.6218	SC_NM	SCG
scg_2_N61CTAACCCTCCCGAACG	-2.63019	-2.60151	SC_NM	SCG
scg_2_N61CTAACCCTCGAGCCTG	2.01185	-1.27537	SC_NM	SCG
scg_2_N61CTAAGTGGTGTGAATA	-4.85673	-1.80823	SC_NM	SCG
scg_2_N61CTACAGACATGCAGCC	-5.37156	-6.52653	SC_NM	SCG
scg_2_N61CTACATTCATATCTGG	-7.65957	-3.35993	SC_NM	SCG
scg_2_N61CTACATTTCGCTTACC	-5.08008	-6.70513	SC_NM	SCG
scg_2_N61CTACCCAGTTGCCAAT	4.29593	11.2993	Macrophages	SCG
scg_2_N61CTACCTGTCCGCACTT	-4.03784	-0.604585	SC_NM	SCG
scg_2_N61CTACGGGCAGTCGGTC	-6.12167	-6.23906	SC_NM	SCG
scg_2_N61CTACGGGGTAGATGTA	-5.5907	-6.25164	SC_NM	SCG
scg_2_N61CTAGACACAGTGCCTG	-5.21011	2.7226	SC_NM	SCG
scg_2_N61CTAGGTACAAGCGGAT	-5.00499	-2.52708	SC_NM	SCG
scg_2_N61CTAGGTAGTTTGACAC	-4.69255	1.12364	SC_NM	SCG
scg_2_N61CTATAGGCAACTTCTT	9.09161	-13.5223	Pericytes	SCG
scg_2_N61CTATAGGTCCTACTGC	11.4227	7.83138	DCs	SCG
scg_2_N61CTATCCGTCCTATGGA	9.0713	-3.98188	Endothelial cells	SCG
scg_2_N61CTATCTATCGTAGCCG	3.70431	11.1404	Macrophages	SCG
scg_2_N61CTCAACCTCTGAGCAT	9.15259	-4.43386	Endothelial cells	SCG
scg_2_N61CTCAAGATCTGGACCG	-8.01126	3.88262	SC_NM	SCG
scg_2_N61CTCAATTGTCTACAAC	7.00287	11.0955	Macrophages	SCG
scg_2_N61CTCACTGCACACCGCA	8.29013	9.62946	Macrophages	SCG
scg_2_N61CTCACTGCAGCCGGTT	0.268375	9.89439	SC_M	SCG
scg_2_N61CTCACTGTCCAGCTCT	-7.05362	-2.67236	SC_NM	SCG
scg_2_N61CTCAGGGAGTAACGAT	12.8243	8.71797	DCs	SCG
scg_2_N61CTCAGTCTCTACCTTA	3.52612	2.23621	SC_NM	SCG
scg_2_N61CTCATCGGTACTAACC	8.7402	10.3903	Macrophages	SCG
scg_2_N61CTCATGCCACTTTAGG	7.01098	10.8527	Macrophages	SCG
scg_2_N61CTCATGCTCTCAGTCC	8.29928	8.35466	Macrophages	SCG
scg_2_N61CTCATTAAGTATTAGG	-2.68669	-3.04359	SC_NM	SCG
scg_2_N61CTCATTAAGTTCATGC	14.9501	-5.26162	Endothelial cells	SCG
scg_2_N61CTCATTATCTAGTGTG	8.55885	10.3987	Macrophages	SCG
scg_2_N61CTCCACAAGGTGATAT	11.8695	-6.32156	Endothelial cells	SCG
scg_2_N61CTCCACACATCCGTTC	3.65375	2.39697	SC_NM	SCG
scg_2_N61CTCCACATCGATCCCT	1.25768	16.3933	Microglia	SCG
scg_2_N61CTCCATGTCCTCTGCA	6.07043	11.3895	Macrophages	SCG
scg_2_N61CTCCCAATCAGGTGTT	-0.758614	-0.423469	SC_NM	SCG
scg_2_N61CTCCGATAGGCTCCCA	-0.557282	-1.32448	SC_NM	SCG
scg_2_N61CTCCGATGTAGCTAAA	3.31343	0.831729	SC_NM	SCG
scg_2_N61CTCCTCCAGACATCAA	-2.99685	11.9363	SC_M	SCG
scg_2_N61CTCCTTTAGCGAGTCA	2.69517	0.500737	SC_NM	SCG
scg_2_N61CTCCTTTGTCTACGAT	8.34904	11.3535	Macrophages	SCG
scg_2_N61CTCTCGAAGGTTCACT	9.67128	10.3669	Macrophages	SCG
scg_2_N61CTCTCGATCTAGACCA	15.0025	-4.38671	Endothelial cells	SCG
scg_2_N61CTCTGGTAGTCAGCCC	-2.56923	11.8125	SC_M	SCG
scg_2_N61CTCTGGTTCACTCGAA	-1.24146	-2.09246	SC_NM	SCG
scg_2_N61CTCTGGTTCTCGTGGG	-3.37514	-6.24932	SC_NM	SCG
scg_2_N61CTGAATGAGTTTGCTG	-0.638427	-1.70253	SC_NM	SCG
scg_2_N61CTGAGGCAGGTGGTTG	-5.19762	-2.39763	SC_NM	SCG
scg_2_N61CTGAGGCGTGACACGA	4.42869	11.4839	Macrophages	SCG
scg_2_N61CTGAGGCGTGCAACGA	9.30018	9.08452	Macrophages	SCG
scg_2_N61CTGAGGCGTGTTGATC	8.82348	8.23583	Macrophages	SCG
scg_2_N61CTGATCCAGACCTGGA	8.53687	9.23931	Macrophages	SCG
scg_2_N61CTGATCCGTTGATCGT	14.9395	-4.16055	Endothelial cells	SCG
scg_2_N61CTGCAGGGTATGAAGT	-2.82079	11.5691	SC_M	SCG
scg_2_N61CTGCCATGTGCCTACG	15.0551	-4.71413	Endothelial cells	SCG
scg_2_N61CTGCCTACACGGCGTT	6.01857	11.9979	Macrophages	SCG
scg_2_N61CTGCGAGTCTCGACCT	7.83996	8.59939	Macrophages	SCG
scg_2_N61CTGGACGTCAGGTGTT	14.661	-2.29295	Endothelial cells	SCG
scg_2_N61CTGGACGTCCACGTGG	-1.8402	-2.08463	SC_NM	SCG
scg_2_N61CTGGCAGCATTAGGCT	3.82291	1.85702	SC_NM	SCG
scg_2_N61CTGGTCTGTTGGTACT	-5.582	-2.76673	SC_NM	SCG
scg_2_N61CTGTACCAGGTCGTAG	4.79823	11.8807	Macrophages	SCG
scg_2_N61CTGTACCCACAAATAG	0.370173	9.71868	SC_M	SCG
scg_2_N61CTGTAGAAGTTATGGA	8.66874	9.70046	Macrophages	SCG
scg_2_N61CTGTAGACAAATGAAC	8.71183	11.3573	Macrophages	SCG
scg_2_N61CTGTAGAGTACTTCCC	-1.89417	0.00603539	SC_NM	SCG
scg_2_N61CTGTAGATCGGAGTAG	-1.79029	12.4113	SC_M	SCG
scg_2_N61CTGTATTCAATTGCCA	-1.27696	3.89533	SC_NM	SCG
scg_2_N61CTGTCGTTCCTTCTGG	-3.09939	13.0613	SC_M	SCG
scg_2_N61CTGTGAACACGCTTAA	9.01629	9.08256	Macrophages	SCG
scg_2_N61CTGTGAATCCCAGGAC	2.88985	0.588958	SC_NM	SCG
scg_2_N61CTGTGGGAGCCATTCA	-2.67696	11.9529	SC_M	SCG
scg_2_N61CTGTGGGCACCCTTAC	-3.5731	-3.19534	SC_NM	SCG
scg_2_N61CTGTGGGGTGTGTGGA	14.7609	-3.17916	Endothelial cells	SCG
scg_2_N61CTTACCGCACTCAGAT	3.39976	1.81807	SC_NM	SCG
scg_2_N61CTTACCGCATGACGAG	-1.29737	11.9671	SC_M	SCG
scg_2_N61CTTACCGGTACCGTCG	-1.78064	12.7152	SC_M	SCG
scg_2_N61CTTACCGTCCGCAGTG	-1.80686	-5.41924	SC_NM	SCG
scg_2_N61CTTCAATAGTGAGTTA	3.87213	2.22057	SC_NM	SCG
scg_2_N61CTTCAATTCTATCACT	14.822	-5.40178	Endothelial cells	SCG
scg_2_N61CTTCCGAGTCTACGTA	-0.543466	-1.82902	SC_NM	SCG
scg_2_N61CTTCCTTCAAATAAGC	-2.70841	-1.59232	SC_NM	SCG
scg_2_N61CTTCCTTTCCTAGCTC	8.23176	-3.61105	Endothelial cells	SCG
scg_2_N61CTTCTAACATCGCTAA	6.69801	10.8844	Macrophages	SCG
scg_2_N61CTTGATTCAAGGTCTT	1.40712	16.4112	Microglia	SCG
scg_2_N61CTTGATTCACAGACGA	-1.76178	11.1294	SC_M	SCG
scg_2_N61CTTGATTTCCGAGGCT	12.6586	7.35362	DCs	SCG
scg_2_N61CTTTCAACAGCTATAC	-7.99804	3.41286	SC_NM	SCG
scg_2_N61CTTTCAATCAATCCAG	9.49973	-2.52441	Endothelial cells	SCG
scg_2_N61CTTTCGGAGAGCTTTC	9.11536	-13.2235	Pericytes	SCG
scg_2_N61CTTTCGGCATGTTTGG	-5.91591	-5.61211	SC_NM	SCG
scg_2_N61CTTTCGGTCTAGTGAC	9.56	10.7843	Macrophages	SCG
scg_2_N61GAAACCTAGGTGCTTT	13.8211	-5.54216	Endothelial cells	SCG
scg_2_N61GAAACCTGTTCAGTAC	3.75456	2.297	SC_NM	SCG
scg_2_N61GAAACCTTCGAGTACT	0.580381	8.86402	SC_M	SCG
scg_2_N61GAAATGATCGCCAATA	-2.86569	11.8982	SC_M	SCG
scg_2_N61GAACACTCAGGCATGA	-0.578078	-2.40782	SC_NM	SCG
scg_2_N61GAACTGTGTAGTCGTT	1.46859	16.428	Microglia	SCG
scg_2_N61GAAGAATAGACCTGGA	8.47954	2.74284	Tregs	SCG
scg_2_N61GAAGAATAGGCATCTT	-4.59285	-2.35806	SC_NM	SCG
scg_2_N61GAAGCCCGTAGTGTGG	8.92501	-4.63699	Endothelial cells	SCG
scg_2_N61GAAGCGAAGCGTTGTT	-8.33218	4.15561	SC_NM	SCG
scg_2_N61GAAGCGATCACCCATC	-2.04699	-3.69578	SC_NM	SCG
scg_2_N61GAAGGACCAGCTTTGA	8.68596	10.9692	Macrophages	SCG
scg_2_N61GAAGTAAAGGGCATGT	13.9894	-0.847839	Endothelial cells	SCG
scg_2_N61GAAGTAACAATGTGGG	7.64907	11.4295	Macrophages	SCG
scg_2_N61GAATAGATCCATAGGT	1.28285	16.6428	Microglia	SCG
scg_2_N61GAATCACAGCGATCGA	11.4743	8.27212	DCs	SCG
scg_2_N61GAATCGTCAGTATACC	-2.86171	13.2538	SC_M	SCG
scg_2_N61GACACGCAGGTAGCCA	-2.26142	-0.258061	SC_NM	SCG
scg_2_N61GACACGCCATCCGATA	12.9554	-5.94537	Endothelial cells	SCG
scg_2_N61GACACGCTCCTGGGAC	-2.72637	11.6158	SC_M	SCG
scg_2_N61GACAGCCAGATGGGCT	9.01728	10.4818	Macrophages	SCG
scg_2_N61GACAGCCAGTGATTCC	3.90146	11.8089	Macrophages	SCG
scg_2_N61GACAGCCCAGCCTACG	6.54206	11.5565	Macrophages	SCG
scg_2_N61GACCCTTTCGCCAGAC	-0.578544	-1.24324	SC_NM	SCG
scg_2_N61GACCGTGAGGCGAACT	-1.42412	-1.36471	SC_NM	SCG
scg_2_N61GACCGTGCACTGGCGT	-1.3829	12.5322	SC_M	SCG
scg_2_N61GACCGTGTCCAAGCAT	8.421	3.92653	Tregs	SCG
scg_2_N61GACCGTGTCCTAAGTG	-5.23157	1.27388	SC_NM	SCG
scg_2_N61GACCTTCAGGGACACT	-2.4391	12.2378	SC_M	SCG
scg_2_N61GACGCTGAGACGCCCT	-6.95447	6.14069	SC_NM	SCG
scg_2_N61GACGCTGAGGAGTCTG	-2.15495	-2.46446	SC_NM	SCG
scg_2_N61GACGCTGCAGAGACTG	-3.5345	-3.36756	SC_NM	SCG
scg_2_N61GACTATGAGTGCAACG	-2.89985	11.6622	SC_M	SCG
scg_2_N61GACTATGGTGGACCAA	7.62977	-7.55163	Endothelial cells	SCG
scg_2_N61GACTCAAAGGACTGGT	-4.85712	-0.951945	SC_NM	SCG
scg_2_N61GACTCAAAGTCACTAC	4.97523	11.3938	Macrophages	SCG
scg_2_N61GACTCAACACCCAATA	-0.908117	-0.148355	SC_NM	SCG
scg_2_N61GACTCTCGTGTTGCCG	9.15373	-13.2272	Pericytes	SCG
scg_2_N61GACTGATCAGGACTAG	-1.44846	12.3556	SC_M	SCG
scg_2_N61GACTGATGTGACGCCT	9.17487	10.1437	Macrophages	SCG
scg_2_N61GACTTCCCAGTCGAGA	10.1917	-1.80791	Endothelial cells	SCG
scg_2_N61GAGACCCAGACTCTAC	14.2384	-0.42985	Endothelial cells	SCG
scg_2_N61GAGACCCCAGACGGAT	9.73854	10.553	Macrophages	SCG
scg_2_N61GAGACCCCATCGCCTT	-6.76504	-3.31393	SC_NM	SCG
scg_2_N61GAGACCCGTGACATCT	4.2624	11.7982	Macrophages	SCG
scg_2_N61GAGACTTAGATGACCG	-3.00493	12.6368	SC_M	SCG
scg_2_N61GAGACTTAGGTCACAG	9.30464	-13.2775	Pericytes	SCG
scg_2_N61GAGACTTAGTACTGGG	7.23639	-12.5781	Pericytes	SCG
scg_2_N61GAGATGGGTTGCATCA	-7.6235	-5.16501	SC_NM	SCG
scg_2_N61GAGCCTGCAGCGAACA	6.7429	11.0587	Macrophages	SCG
scg_2_N61GAGCTGCGTCCACACG	-7.01885	-3.35471	SC_NM	SCG
scg_2_N61GAGCTGCTCAACTACG	14.8229	-5.15142	Endothelial cells	SCG
scg_2_N61GAGCTGCTCTCTGCTG	14.7877	-1.46749	Endothelial cells	SCG
scg_2_N61GAGGCAAAGTATGGCG	9.73597	-2.71518	Endothelial cells	SCG
scg_2_N61GAGGCAATCCACGAAT	0.281021	-2.99891	SC_NM	SCG
scg_2_N61GAGGCCTAGTGTGTTC	-0.76354	-4.61719	SC_NM	SCG
scg_2_N61GAGGGATTCATTCCTA	8.72775	10.3288	Macrophages	SCG
scg_2_N61GAGGGATTCGTTACCC	8.47443	2.40401	Tregs	SCG
scg_2_N61GAGTCATAGCTAATCC	-1.1708	-5.99652	SC_NM	SCG
scg_2_N61GAGTCATAGCTTAGTC	8.27296	3.62188	Tregs	SCG
scg_2_N61GAGTCTAAGATTTGCC	15.1743	-5.12581	Endothelial cells	SCG
scg_2_N61GAGTGTTTCTGTGCTC	8.90708	-13.2573	Pericytes	SCG
scg_2_N61GAGTTACTCCCAGTGG	0.399584	-0.612718	SC_NM	SCG
scg_2_N61GAGTTACTCGTAACTG	-2.25344	13.1759	SC_M	SCG
scg_2_N61GATAGAAAGTAAACAC	0.759886	-1.59097	SC_NM	SCG
scg_2_N61GATAGAAGTAGTCACT	-7.9472	5.08197	SC_NM	SCG
scg_2_N61GATAGCTTCTCTAGGA	-3.60166	-2.13967	SC_NM	SCG
scg_2_N61GATCACAAGAATAGTC	7.93497	9.78182	Macrophages	SCG
scg_2_N61GATCACACAAGTGCAG	-1.65182	10.9908	SC_M	SCG
scg_2_N61GATCACATCTGAGGTT	9.33961	-13.2167	Pericytes	SCG
scg_2_N61GATCATGAGATCGACG	9.34621	9.93701	Macrophages	SCG
scg_2_N61GATCCCTAGATGGGCT	6.11017	11.5916	Macrophages	SCG
scg_2_N61GATCCCTGTATTTCGG	-1.47841	3.17994	SC_NM	SCG
scg_2_N61GATCCCTTCTAAGGAA	15.094	-4.49318	Endothelial cells	SCG
scg_2_N61GATCGTAAGCACAAAT	3.56498	11.2287	Macrophages	SCG
scg_2_N61GATCGTAAGGCCACTC	-2.24813	-6.57985	SC_NM	SCG
scg_2_N61GATCGTAGTTCCTACC	11.5743	9.76546	DCs	SCG
scg_2_N61GATGACTAGGGCTGAT	-0.0582526	10.5333	SC_M	SCG
scg_2_N61GATGAGGGTGTCATTG	14.7047	-2.75928	Endothelial cells	SCG
scg_2_N61GATGCTATCGCCTTTG	-3.56545	-0.642778	SC_NM	SCG
scg_2_N61GATGGAGAGCCAGTAG	-7.44353	-5.85925	SC_NM	SCG
scg_2_N61GATGGAGTCCTAACAG	0.608972	9.18557	SC_M	SCG
scg_2_N61GATGGAGTCTTAGTTC	-7.32009	5.87339	SC_NM	SCG
scg_2_N61GATGTTGCAATCTCGA	8.77163	10.8197	Macrophages	SCG
scg_2_N61GATGTTGGTTACCGTA	8.92953	-13.3506	Pericytes	SCG
scg_2_N61GATTCGACAAGTAGTA	7.77362	-9.27785	Endothelial cells	SCG
scg_2_N61GATTGGTAGAAGGGAT	1.3343	16.623	Microglia	SCG
scg_2_N61GATTGGTAGACTCGAG	-6.01693	4.04704	SC_NM	SCG
scg_2_N61GATTGGTGTGAAAGTT	12.4665	-6.3093	Endothelial cells	SCG
scg_2_N61GATTGGTTCACAACCA	11.8048	-6.73902	Endothelial cells	SCG
scg_2_N61GATTTCTAGATCGACG	-7.72586	5.29694	SC_NM	SCG
scg_2_N61GCAACATTCGTGGTAT	-4.65016	-3.82971	SC_NM	SCG
scg_2_N61GCAACCGAGATCACTC	-5.06939	-1.29468	SC_NM	SCG
scg_2_N61GCACATAAGCGTGTCC	9.24403	-13.3018	Pericytes	SCG
scg_2_N61GCACATAAGTTACTCG	-2.20972	12.166	SC_M	SCG
scg_2_N61GCACATAAGTTAGTGA	-6.91328	2.95827	SC_NM	SCG
scg_2_N61GCACATATCATCTCTA	-3.11513	-0.75162	SC_NM	SCG
scg_2_N61GCACGTGCAAATCCCA	-3.312	-0.320858	SC_NM	SCG
scg_2_N61GCACGTGGTCAATGGG	1.12016	16.4258	Microglia	SCG
scg_2_N61GCACGTGTCGTAGAGG	-1.28657	4.60636	SC_NM	SCG
scg_2_N61GCACTAAAGACCATAA	1.15493	16.8253	Microglia	SCG
scg_2_N61GCACTAACAATCTCTT	3.92157	1.93637	SC_NM	SCG
scg_2_N61GCAGCCACAGGGATAC	10.1254	-1.86209	Endothelial cells	SCG
scg_2_N61GCAGGCTAGCAGTAAT	-3.00092	12.6796	SC_M	SCG
scg_2_N61GCAGGCTGTGTAAACA	-0.304655	-3.92799	SC_NM	SCG
scg_2_N61GCATCGGAGCTCTGTA	-6.27861	-4.60138	SC_NM	SCG
scg_2_N61GCATCTCAGAGTCGAC	-7.22564	5.18296	SC_NM	SCG
scg_2_N61GCATCTCAGGCATTTC	-5.87158	-2.13798	SC_NM	SCG
scg_2_N61GCATGATTCGACATCA	-1.93886	11.6977	SC_M	SCG
scg_2_N61GCCAACGAGTCCCAAT	4.14765	11.3016	Macrophages	SCG
scg_2_N61GCCAGCACAGGCTATT	8.95946	10.6016	Macrophages	SCG
scg_2_N61GCCAGGTAGAGGTATT	-7.89508	5.59402	SC_NM	SCG
scg_2_N61GCCAGGTAGTATAACG	-1.80542	12.1848	SC_M	SCG
scg_2_N61GCCAGGTCAATCGCCG	-5.51867	3.56674	SC_NM	SCG
scg_2_N61GCCATTCAGATGTTGA	8.62184	-3.90222	Endothelial cells	SCG
scg_2_N61GCCATTCAGGAATCGC	9.43126	-4.13912	Endothelial cells	SCG
scg_2_N61GCCATTCAGTAGTCAA	8.18366	-13.1746	Pericytes	SCG
scg_2_N61GCCCAGACATGACGGA	8.62303	-8.24339	Endothelial cells	SCG
scg_2_N61GCCCGAAAGCCATTGT	-6.64919	5.75034	SC_NM	SCG
scg_2_N61GCCCGAAAGGAATCGC	3.62485	2.39529	SC_NM	SCG
scg_2_N61GCCCGAACACCCTTGT	10.0864	-1.96882	Endothelial cells	SCG
scg_2_N61GCCCGAATCCGTGACG	2.54686	-1.33842	SC_NM	SCG
scg_2_N61GCCGATGCATGCAGGA	0.0668313	10.2613	SC_M	SCG
scg_2_N61GCCGATGGTTCTTGCC	-1.5551	-5.44156	SC_NM	SCG
scg_2_N61GCCGATGTCTTCGTAT	-4.80659	-3.19913	SC_NM	SCG
scg_2_N61GCCGTGAAGAGGTCGT	-1.10831	-5.08283	SC_NM	SCG
scg_2_N61GCCGTGAAGCTAAATG	1.83818	16.3548	Microglia	SCG
scg_2_N61GCCTGTTGTATGTGTC	-2.66732	13.466	SC_M	SCG
scg_2_N61GCGATCGCACACGGTC	-6.72042	-5.84471	SC_NM	SCG
scg_2_N61GCGGAAAGTCTACTGA	-7.70863	-4.20438	SC_NM	SCG
scg_2_N61GCGGAAATCACCTCGT	-4.50276	1.57971	SC_NM	SCG
scg_2_N61GCGGATCAGCGTACAG	-2.63463	13.119	SC_M	SCG
scg_2_N61GCGGATCTCAGGAAAT	6.49831	12.1445	Macrophages	SCG
scg_2_N61GCGTTTCAGAGTGGCT	-1.17024	12.5309	SC_M	SCG
scg_2_N61GCTACCTAGGGTTAGC	-4.19214	-0.444153	SC_NM	SCG
scg_2_N61GCTGAATGTGCGTCGT	8.21916	-8.76195	Endothelial cells	SCG
scg_2_N61GCTGAATTCCACTTTA	-2.9134	11.7082	SC_M	SCG
scg_2_N61GCTGCAGAGAATCTAG	-3.58525	-1.24985	SC_NM	SCG
scg_2_N61GCTGCAGCAAATACGA	-4.70157	-2.17738	SC_NM	SCG
scg_2_N61GCTGCAGGTTGTATGC	11.3426	6.74861	DCs	SCG
scg_2_N61GCTGGGTTCATGAGTC	9.17892	-4.63584	Endothelial cells	SCG
scg_2_N61GCTTCACGTCCGACGT	-7.28588	-3.60583	SC_NM	SCG
scg_2_N61GCTTGGGGTAGGGTAC	2.67734	2.92112	SC_NM	SCG
scg_2_N61GCTTGGGGTCCTCCTA	4.62586	11.128	Macrophages	SCG
scg_2_N61GCTTGGGGTTGTTGTG	14.9494	-1.30017	Endothelial cells	SCG
scg_2_N61GCTTTCGTCCATTTGT	-1.79176	12.8867	SC_M	SCG
scg_2_N61GGAACCCCACCAGTAT	-1.3956	-5.79865	SC_NM	SCG
scg_2_N61GGAATGGGTGCTCCGA	-1.90221	12.4534	SC_M	SCG
scg_2_N61GGACGTCCATGGACAG	-2.04173	12.1805	SC_M	SCG
scg_2_N61GGACGTCTCACTTGGA	-5.78882	-2.69789	SC_NM	SCG
scg_2_N61GGAGAACCAGCTGTTA	0.310963	-12.969	Neurons	SCG
scg_2_N61GGAGAACGTTGAATCC	-1.78215	11.2806	SC_M	SCG
scg_2_N61GGAGATGGTCTGATCA	13.2344	-1.46773	Endothelial cells	SCG
scg_2_N61GGAGCAAAGCACTAAA	9.69102	-2.6085	Endothelial cells	SCG
scg_2_N61GGAGCAATCCATAGAC	5.7615	11.0592	Macrophages	SCG
scg_2_N61GGAGCAATCTACCACC	-0.472093	10.8793	SC_M	SCG
scg_2_N61GGAGGATCACATTCGA	-5.43374	-2.42395	SC_NM	SCG
scg_2_N61GGAGGATTCCGTAATG	12.2293	8.96662	DCs	SCG
scg_2_N61GGAGGTATCGACATAC	2.48253	0.275102	SC_NM	SCG
scg_2_N61GGATCTACATGTGCTA	6.20591	11.4579	Macrophages	SCG
scg_2_N61GGATCTAGTCAACATC	-1.96086	12.1959	SC_M	SCG
scg_2_N61GGATGTTAGCTGACAG	-2.40549	12.1059	SC_M	SCG
scg_2_N61GGATGTTGTATGCGGA	-7.02102	2.90053	SC_NM	SCG
scg_2_N61GGCAGTCGTGTCTAAC	9.24538	-4.43962	Endothelial cells	SCG
scg_2_N61GGCGTCAAGGCTTAAA	8.08827	10.2262	Macrophages	SCG
scg_2_N61GGCGTCACAATCGAAA	-1.49336	12.9606	SC_M	SCG
scg_2_N61GGCGTCACAGTCCCGA	-1.32572	-5.6616	SC_NM	SCG
scg_2_N61GGCTGTGCATAACCCA	-1.68359	11.2234	SC_M	SCG
scg_2_N61GGCTGTGGTGCTCTTC	1.25533	16.675	Microglia	SCG
scg_2_N61GGCTTGGAGTAGGCCA	-2.67823	11.8261	SC_M	SCG
scg_2_N61GGCTTTCAGTTTCAGC	14.1813	-0.138633	Endothelial cells	SCG
scg_2_N61GGCTTTCGTGAGCGAT	8.33598	3.00475	Tregs	SCG
scg_2_N61GGCTTTCGTTGTGGAG	9.05738	-13.4797	Pericytes	SCG
scg_2_N61GGCTTTCTCCTAGCCT	-0.127018	10.545	SC_M	SCG
scg_2_N61GGGACTCCACTTACAG	-2.15319	-2.22777	SC_NM	SCG
scg_2_N61GGGACTCTCAGGGTAG	-6.73499	-4.25944	SC_NM	SCG
scg_2_N61GGGAGATGTAACATCC	15.0088	-4.19125	Endothelial cells	SCG
scg_2_N61GGGAGTACATCGGAAG	-0.400693	5.11569	SC_NM	SCG
scg_2_N61GGGAGTAGTTTACGTG	6.30777	12.1235	Macrophages	SCG
scg_2_N61GGGAGTATCATGTCTT	9.12998	-13.4551	Pericytes	SCG
scg_2_N61GGGAGTATCCTCTTTC	3.89956	11.0801	Macrophages	SCG
scg_2_N61GGGATCCGTACAAAGT	8.99	10.6419	Macrophages	SCG
scg_2_N61GGGATCCTCTCTAAGG	14.9874	-1.75868	Endothelial cells	SCG
scg_2_N61GGGATGATCCATTCGC	9.68575	-2.83211	Endothelial cells	SCG
scg_2_N61GGGATGATCCCAGTGG	7.36003	11.1305	Macrophages	SCG
scg_2_N61GGGCCATAGACTCGAG	-4.07956	-1.69172	SC_NM	SCG
scg_2_N61GGGCGTTGTCTGTGCG	-4.71482	2.50354	SC_NM	SCG
scg_2_N61GGGCTACAGCCTCTTC	-2.94306	-0.293119	SC_NM	SCG
scg_2_N61GGGCTACGTCGAGTTT	-2.49466	-6.42944	SC_NM	SCG
scg_2_N61GGGTAGACAGTCAGCC	-2.36316	12.532	SC_M	SCG
scg_2_N61GGGTAGACATTAAGCC	7.8899	10.7097	Macrophages	SCG
scg_2_N61GGGTATTCACAAGCAG	9.30178	-13.0616	Pericytes	SCG
scg_2_N61GGGTCACAGAAGTCTA	4.42435	11.7936	Macrophages	SCG
scg_2_N61GGGTCACCAGAGAATT	-2.12941	12.1378	SC_M	SCG
scg_2_N61GGGTCACGTGGTCCCA	-5.34719	2.76065	SC_NM	SCG
scg_2_N61GGGTGTCGTGGAAATT	-6.95743	6.17576	SC_NM	SCG
scg_2_N61GGGTGTCTCATTCACT	-2.85901	13.4003	SC_M	SCG
scg_2_N61GGGTTATTCCCAGTGG	-1.52081	12.4051	SC_M	SCG
scg_2_N61GGGTTTACAATTGTGC	11.6538	-7.0163	Endothelial cells	SCG
scg_2_N61GGGTTTAGTCCTCAGG	14.6992	-0.871974	Endothelial cells	SCG
scg_2_N61GGGTTTATCCAGCCTT	-2.58919	13.2251	SC_M	SCG
scg_2_N61GGTAATCAGCCTCCAG	9.18535	10.1755	Macrophages	SCG
scg_2_N61GGTAATCGTTATGACC	4.0589	11.269	Macrophages	SCG
scg_2_N61GGTAGAGAGTCATCCA	12.4264	-6.24183	Endothelial cells	SCG
scg_2_N61GGTCACGCACTCTGCT	8.6451	10.6118	Macrophages	SCG
scg_2_N61GGTCACGCATCCGAGC	-2.89035	-4.16475	SC_NM	SCG
scg_2_N61GGTGAAGGTAGTAAGT	2.98702	1.04052	SC_NM	SCG
scg_2_N61GGTGGCTCACCGTGGT	-2.84281	-1.62164	SC_NM	SCG
scg_2_N61GGTGTTATCTGAGAAA	12.1486	-6.6031	Endothelial cells	SCG
scg_2_N61GGTTAACAGAAGCGGG	-2.19215	12.1903	SC_M	SCG
scg_2_N61GGTTAACAGCGCCTTG	-1.27067	12.7237	SC_M	SCG
scg_2_N61GGTTAACTCCTATTTG	-7.10405	-5.24572	SC_NM	SCG
scg_2_N61GGTTCTCAGATCCGAG	3.85409	12.2591	Macrophages	SCG
scg_2_N61GGTTCTCAGGAAGTGA	-5.14826	-2.34443	SC_NM	SCG
scg_2_N61GGTTCTCTCCTCCACA	-4.74967	-3.55051	SC_NM	SCG
scg_2_N61GGTTGTAGTCGGAACA	-5.70268	-5.3515	SC_NM	SCG
scg_2_N61GGTTGTATCGTAACTG	-3.02005	-2.05934	SC_NM	SCG
scg_2_N61GTAACACAGAGCATAT	6.14048	11.943	Macrophages	SCG
scg_2_N61GTAACCAAGCGATGAC	-1.93418	11.8181	SC_M	SCG
scg_2_N61GTAACCAAGTGAGGCT	-4.67049	-3.93751	SC_NM	SCG
scg_2_N61GTACAGTAGCTTCATG	-7.51498	-5.97551	SC_NM	SCG
scg_2_N61GTACAGTTCGCCACTT	-6.04031	-2.57231	SC_NM	SCG
scg_2_N61GTAGAAAAGGCCACTC	-3.10086	-4.40718	SC_NM	SCG
scg_2_N61GTAGAAACAGGTTACT	8.2422	2.61206	Tregs	SCG
scg_2_N61GTAGAGGAGATAGGGA	4.3966	11.1038	Macrophages	SCG
scg_2_N61GTAGAGGAGGGAGGAC	0.150248	-12.9275	Neurons	SCG
scg_2_N61GTAGAGGCATGTGGTT	14.8639	-1.6861	Endothelial cells	SCG
scg_2_N61GTAGAGGTCCACCCTA	-3.07536	13.1708	SC_M	SCG
scg_2_N61GTAGAGGTCGGTGCAC	9.11576	10.9459	Macrophages	SCG
scg_2_N61GTAGCTAGTTGTCTAG	14.8372	-1.18094	Endothelial cells	SCG
scg_2_N61GTAGGAGAGCGACATG	3.30096	2.38407	SC_NM	SCG
scg_2_N61GTAGGAGGTATCCCAA	-2.91125	12.0712	SC_M	SCG
scg_2_N61GTAGGTTAGGGTGAGG	8.5994	2.78075	Tregs	SCG
scg_2_N61GTAGGTTAGTCACTCA	1.45784	16.3844	Microglia	SCG
scg_2_N61GTAGGTTCAGTCACGC	14.4323	-0.377423	Endothelial cells	SCG
scg_2_N61GTAGTACCAGACTGCC	15.0145	-3.35078	Endothelial cells	SCG
scg_2_N61GTAGTACCAGTCTTCC	-3.82321	-2.26706	SC_NM	SCG
scg_2_N61GTAGTACCATAGAATG	-0.69372	11.5193	SC_M	SCG
scg_2_N61GTATTGGCACATGAAA	-2.8796	-2.20561	SC_NM	SCG
scg_2_N61GTCAAGTAGGTTAAAC	11.5716	7.09896	DCs	SCG
scg_2_N61GTCAAGTCATAAGATG	-1.92856	12.7362	SC_M	SCG
scg_2_N61GTCAAGTTCCGCGGAT	-0.760912	-0.290388	SC_NM	SCG
scg_2_N61GTCACTCAGATGGCAC	-2.70623	12.8493	SC_M	SCG
scg_2_N61GTCACTCCAGCGGTTC	-2.23793	-0.0190393	SC_NM	SCG
scg_2_N61GTCACTCCATGGGATG	-4.30345	-2.36724	SC_NM	SCG
scg_2_N61GTCAGCGAGCCGTTGC	-2.20778	13.2115	SC_M	SCG
scg_2_N61GTCATGACAAGAAATC	12.3581	7.00894	DCs	SCG
scg_2_N61GTCATGACAAGTCCCG	0.259008	-2.54686	SC_NM	SCG
scg_2_N61GTCATTTAGTAAACGT	0.999717	-1.13234	SC_NM	SCG
scg_2_N61GTCATTTAGTAACAGT	11.6505	7.93467	DCs	SCG
scg_2_N61GTCATTTGTATCGTTG	7.08014	-7.56229	Endothelial cells	SCG
scg_2_N61GTCCACTCAAATGAGT	-2.5366	12.1744	SC_M	SCG
scg_2_N61GTCGCGAAGCTTCATG	8.08004	10.2342	Macrophages	SCG
scg_2_N61GTCGTTCAGGCGACAT	8.39553	-7.90115	Endothelial cells	SCG
scg_2_N61GTCTACCCAGAACTAA	-0.176023	-4.64356	SC_NM	SCG
scg_2_N61GTCTCACCATACTGAC	3.44574	1.90513	SC_NM	SCG
[truncated: 71,043 more rows]

## Sheet: Source_data_ext_1d
Sc_NM	Sc_M	Tregs	DCs	Endothelial cells	Macrophages	Microglia	Neurons	Pericytes
68.6	5.5	1.7	2.3	10.6	8.1	0.6	0.6	2.1
