# Supplementary material for: The perineurium integrates leptin with its sympathetic outflow to protect against obesity
Source: Nat Metab. 2026 Jul 13;8(7):1563–82. doi: 10.1038/s42255-026-01555-3 (PMC13400315; doi:10.1038/s42255-026-01555-3)
Supplement: Supplementary file 14 — Statistical source data. [file 42255_2026_1555_MOESM14_ESM.xlsx]

## Sheet: Source_Data_Ext_2a
cell_id	Lyve1	Prox1
scg_1_N61AAACGCTCATGGCACC	0.087175	0.0223127
scg_1_N61AAAGGTATCGATTGAC	0.122938	0.0413505
scg_1_N61AACCACAAGTTGTAGA	0.188724	0.0840411
scg_1_N61AACGGGATCACTACGA	0.140061	0.0469682
scg_1_N61AATCACGAGGTTACAA	0.119666	0.0348231
scg_1_N61AATCGTGTCAAATGCC	0.0434432	0.0529185
scg_1_N61ACCGTTCAGACTTAAG	0.108728	0.0261007
scg_1_N61ACGCACGAGCTTTCTT	0.0741082	0.05267
scg_1_N61ACGGTCGTCGCTGCGA	0.102064	0.084287
scg_1_N61ACGGTTATCCTTCTAA	0.102637	0.0293134
scg_1_N61ACGTAACTCTCATGCC	0.106346	0.0330156
scg_1_N61ACTCCCATCTAGTTCT	0.120201	0.0349897
scg_1_N61ACTGTGAAGTGGCCTC	0.193957	0.113285
scg_1_N61ACTTCCGGTCCCTAAA	0.108233	0.0433086
scg_1_N61AGAACAAAGTCACTGT	0.140013	0.0592989
scg_1_N61AGAAGTACAGCACGAA	0.119463	0.0946282
scg_1_N61AGCGATTCAAGTGGGT	0.0951247	0.0556979
scg_1_N61AGGAAATGTACGACTT	0.162278	0.0885138
scg_1_N61AGGACGAAGGATGGCT	0.199995	0.0747554
scg_1_N61AGGGCTCTCATTGCCC	0.0658868	0.0502552
scg_1_N61AGGGTCCGTGCGGTAA	0.114233	0.0646776
scg_1_N61AGTCACACACGGGCTT	0.0909391	0.0617496
scg_1_N61AGTGACTTCGAGTTGT	0.121745	0.0366379
scg_1_N61AGTGATCCACAGAAGC	0.235338	0.0997767
scg_1_N61ATCAGGTGTCTGATCA	0.108627	0.0577872
scg_1_N61ATCCACCAGGAGAGTA	0.101874	0.036059
scg_1_N61ATGAGTCAGTCCTACA	0.111595	0.0283518
scg_1_N61ATGAGTCGTTCTAACG	0.104656	0.0280434
scg_1_N61ATGAGTCTCCTAAACG	0.0719132	0.0474915
scg_1_N61ATGCATGAGATGTTGA	0.0887403	0.0719806
scg_1_N61ATTCGTTTCCCGAGAC	0.110887	0.0632608
scg_1_N61ATTTCTGTCAAAGGTA	0.118269	0.0403747
scg_1_N61CAACGGCTCAATGTCG	0.123334	0.0921392
scg_1_N61CAACGGCTCTCAGTCC	0.22685	0.087967
scg_1_N61CAAGCTAAGTACGTCT	0.238441	0.0963531
scg_1_N61CAAGCTACATACACCA	0.0965875	0.0743761
scg_1_N61CAAGCTATCCTGGGAC	0.115808	0.0587573
scg_1_N61CAATACGAGTGCCCGT	0.100974	0.0273864
scg_1_N61CAATGACCATACCAGT	0.19196	0.0979991
scg_1_N61CACAACATCATCCTAT	0.114401	0.0381692
scg_1_N61CACAGGCCAAACCATC	0.0745649	0.0571152
scg_1_N61CACGTTCCAAATGCTC	0.0661265	0.0423731
scg_1_N61CACTGGGAGTACCGGA	0.108194	0.0445525
scg_1_N61CAGTTAGGTATTGAGA	0.0654663	0.0557403
scg_1_N61CATCAAGGTAAGAACT	0.0877497	0.0645148
scg_1_N61CATGAGTTCGCGCTGA	0.104974	0.0472027
scg_1_N61CATTGCCTCTTACTGT	0.102759	0.0543758
scg_1_N61CCAATTTGTCCAGCCA	0.105507	0.0504002
scg_1_N61CCACCATAGTAAGAGG	0.101179	0.0545752
scg_1_N61CCACGTTAGACGGAAA	0.122133	0.0440912
scg_1_N61CCACGTTTCCTTCTTC	0.0416292	0.0624858
scg_1_N61CCCTCTCTCGAGATGG	0.100132	0.086887
scg_1_N61CCGCAAGTCCTCACTG	0.144019	0.0653052
scg_1_N61CCGGGTATCACCTCAC	0.0905322	0.0648913
scg_1_N61CCGTAGGAGCAGTACG	0.173425	0.0852822
scg_1_N61CCTAACCAGCAAGCCA	0.228824	0.0995552
scg_1_N61CCTCTAGTCATTTGTC	0.19602	0.0741641
scg_1_N61CCTCTCCGTCTGTGAT	0.169885	0.0616264
scg_1_N61CCTGCATCACTCAGAT	0.111683	0.0615397
scg_1_N61CCTTGTGCACATGTTG	0.0320785	0.0243703
scg_1_N61CGAGTTACAACTGTGT	0.0992024	0.0333717
scg_1_N61CGCCATTCACTGCTTC	0.0737463	0.0398086
scg_1_N61CGCCATTCAGCGGTCT	0.103264	0.0551394
scg_1_N61CGCCATTTCTCGTGGG	0.178314	0.0703154
scg_1_N61CGGCAGTGTCCATACA	0.0863157	0.0754265
scg_1_N61CGGGTGTGTATCATGC	0.07161	0.065975
scg_1_N61CGTAAGTGTCATCACA	0.124344	0.0744292
scg_1_N61CGTTGGGAGTAGCCAG	0.0502684	0.063215
scg_1_N61CTACTATAGGAACGCT	0.138368	0.0490981
scg_1_N61CTATCCGTCTCGTCGT	0.12425	0.0407568
scg_1_N61CTCATTAGTCTCTCCA	0.177614	0.0958383
scg_1_N61CTGAATGAGCTCGAAG	0.16828	0.0831038
scg_1_N61CTGAGCGAGCAGGGAG	0.0691734	0.0288624
scg_1_N61CTGAGCGCACGTCATA	0.0802915	0.0374567
scg_1_N61CTGATCCAGCCGCACT	0.135697	0.0468289
scg_1_N61CTGCATCCATGATCTG	0.115512	0.0443404
scg_1_N61CTGCATCCATTAAAGG	0.11851	0.0349068
scg_1_N61CTGCGAGCACGAGAAC	0.0863188	0.0403815
scg_1_N61CTGCTCACATCGTTCC	0.236954	0.105945
scg_1_N61GAACGTTCACGTAGTT	0.104131	0.0356105
scg_1_N61GAATAGACAGGAAGTC	0.0837229	0.0367886
scg_1_N61GACACGCAGTATTGCC	0.127955	0.0467532
scg_1_N61GACGTTATCTTCGATT	0.115593	0.0338612
scg_1_N61GACTGATGTCTTACAG	0.226705	0.0845188
scg_1_N61GAGGGTATCATTGCCC	0.102319	0.0313626
scg_1_N61GAGTCATCAATTTCGG	0.0979151	0.0365743
scg_1_N61GATAGCTTCGGATACT	0.091344	0.028521
scg_1_N61GATCACATCGCTATTT	0.122872	0.0381494
scg_1_N61GATCGTACAGACTCTA	0.20751	0.0879237
scg_1_N61GCAACATCATTGTACG	0.202061	0.0739343
scg_1_N61GCATGATAGGAGAGGC	0.0847605	0.0426049
scg_1_N61GCCTGTTTCTTCTGTA	0.130446	0.0571953
scg_1_N61GCTGCAGCAATCGTCA	0.0830711	0.045747
scg_1_N61GGAGAACTCACAGAGG	0.0987582	0.0262705
scg_1_N61GGCTGTGCATGAGATA	0.205733	0.0926284
scg_1_N61GGCTGTGGTATTGAGA	0.120137	0.0432028
scg_1_N61GGGACCTCAACATACC	0.105919	0.0619539
scg_1_N61GGGACTCCACTTTAGG	0.0995676	0.0720402
scg_1_N61GGTAACTGTGAGCAGT	0.0963136	0.0459005
scg_1_N61GGTAATCAGGGAGGCA	0.101136	0.0293427
scg_1_N61GGTTGTATCCTGTACC	0.10172	0.0460056
scg_1_N61GTACAGTAGCACACCC	0.139392	0.072257
scg_1_N61GTAGAAAGTCTCGGGT	0.0959448	0.0790728
scg_1_N61GTCTACCGTACTAAGA	0.126861	0.0530475
scg_1_N61GTCTCACTCTATTGTC	0.0460134	0.0348245
scg_1_N61GTGCACGAGTAAACGT	0.0392698	0.017925
scg_1_N61GTGGAAGAGGATAATC	0.126832	0.0390737
scg_1_N61GTTACCCCACATTGTG	0.134518	0.0687522
scg_1_N61GTTACGAGTATACCTG	0.0585966	0.034852
scg_1_N61GTTAGTGGTTATCCAG	0.0901554	0.0391029
scg_1_N61GTTATGGGTATCGTTG	0.248037	0.0988672
scg_1_N61GTTGTGACAGCAGACA	0.0818144	0.0656681
scg_1_N61TAACCAGCATCAGTCA	0.0915792	0.0208402
scg_1_N61TAAGCGTAGTTCTCTT	0.118414	0.0256872
scg_1_N61TACAGGTAGGTCATTC	0.105476	0.0402905
scg_1_N61TACCCGTCAGGCGATA	0.146833	0.100961
scg_1_N61TACGCTCTCTGTGCGG	0.270385	0.0945796
scg_1_N61TACGTCCAGGCGAACT	0.107011	0.0652115
scg_1_N61TACTGCCAGATACCAA	0.101024	0.034226
scg_1_N61TACTTGTAGTCATCCA	0.0893863	0.0670805
scg_1_N61TAGGAGGGTCGGCCTA	0.206748	0.0795653
scg_1_N61TAGGTACGTGAATTGA	0.095457	0.0324514
scg_1_N61TATACCTCAAGCACAG	0.183289	0.0730941
scg_1_N61TATTGGGCAGCCGTCA	0.225939	0.0974494
scg_1_N61TATTGGGGTGTTGACT	0.0987799	0.0782094
scg_1_N61TATTTCGGTCTGATAC	0.0329191	0.028259
scg_1_N61TCAATCTCAATGGCAG	0.121315	0.036148
scg_1_N61TCAATTCGTAACAGGC	0.110948	0.0620978
scg_1_N61TCATATCGTTGAGAGC	0.18971	0.0786025
scg_1_N61TCATCATGTAGCGTCC	0.0998192	0.0249572
scg_1_N61TCATGAGAGGGAGAAT	0.215203	0.0913627
scg_1_N61TCATGCCTCCGACATA	0.0409687	0.0380981
scg_1_N61TCCCAGTGTGACCTGC	0.219454	0.0881796
scg_1_N61TCGATTTTCACACCGG	0.19559	0.0679907
scg_1_N61TCGCAGGCAACGATTC	0.0891198	0.0291304
scg_1_N61TCGGGCAAGTTATGGA	0.0912965	0.0858701
scg_1_N61TCGTGGGTCCATTGCC	0.180578	0.0616691
scg_1_N61TCTAACTTCCCTATTA	0.0929265	0.0500219
scg_1_N61TCTATCACAATCCTAG	0.0705525	0.0530994
scg_1_N61TCTTGCGCATTGAGCT	0.12663	0.0800806
scg_1_N61TGACAGTGTGCTGTCG	0.104681	0.0278281
scg_1_N61TGAGCATAGTAATACG	0.104043	0.0609093
scg_1_N61TGAGCGCCATACAGCT	0.101424	0.0402447
scg_1_N61TGAGCGCGTGGTCCCA	0.0930269	0.0348542
scg_1_N61TGAGGGACAAGGGCAT	0.180228	0.0482832
scg_1_N61TGCTGAAGTTGTGCCG	0.149992	0.0588774
scg_1_N61TGCTGAATCGAGAGAC	0.0921219	0.0281132
scg_1_N61TGCTGAATCTGATGGT	0.111837	0.0364778
scg_1_N61TGCTTGCCATGAATCC	0.130369	0.0494027
scg_1_N61TGGGTTAAGTGGCCTC	0.0639854	0.0340718
scg_1_N61TGGTACACACACTGGC	0.0797918	0.0522093
scg_1_N61TGTCAGAGTGGATTTC	0.102349	0.0294157
scg_1_N61TGTCCACAGGTATCTC	0.12999	0.0677137
scg_1_N61TTACCGCTCTCCCAAC	0.0827985	0.0312708
scg_1_N61TTAGGCACAACTTGCA	0.181454	0.0763448
scg_1_N61TTCACCGAGCAGAAAG	0.146615	0.0588105
scg_1_N61TTGAGTGGTGTAGGAC	0.138884	0.0601121
scg_1_N61TTGCGTCTCAAAGGAT	0.103072	0.024435
scg_1_N61TTGGGATAGCCTGTGC	0.110472	0.0291868
scg_1_N61TTGGGCGCAGGTCTCG	0.10892	0.0574813
scg_1_N61TTGTGGAGTAGACGTG	0.0662014	0.0501702
scg_1_N61TTTACCACACAGTGTT	0.134244	0.0911698
scg_1_N61TTTCAGTCATTGGATC	0.110225	0.0362119
scg_1_N61TTTCGATTCAATGTCG	0.157948	0.0998582
scg_1_N61TTTGTTGGTTCGAGCC	0.103227	0.051282
scg_2_N61AAACGAATCCGAGTGC	0.14538	0.0575116
scg_2_N61AACAAGACATATCTCT	0.211455	0.079629
scg_2_N61AACCATGGTTCGTAAC	0.0645529	0.047492
scg_2_N61AACCTGAGTTAGGGAC	0.0530084	0.0369974
scg_2_N61AACTTCTAGCGATTCT	0.208409	0.0825262
scg_2_N61AAGCGAGTCTGGAGAG	0.0899543	0.0318224
scg_2_N61AATAGAGCAACGGCTC	0.0341483	0.0257937
scg_2_N61AATAGAGTCACCCATC	0.106273	0.138023
scg_2_N61AATGACCAGTGCACTT	0.146126	0.102139
scg_2_N61AATGACCGTCAAGTTC	0.077636	0.0324136
scg_2_N61AATGACCGTTAACAGA	0.191806	0.0958547
scg_2_N61AATGCCACAATGCTCA	0.148999	0.0955523
scg_2_N61ACAACCACACAATGAA	0.0649925	0.0434757
scg_2_N61ACAGCCGAGGCTGGAT	0.234554	0.10529
scg_2_N61ACATCGATCAGTCTTT	0.104626	0.0594836
scg_2_N61ACATCGATCCAGCAAT	0.0961493	0.0312082
scg_2_N61ACGGTTACATTGAGCT	0.0998701	0.0358842
scg_2_N61ACTTATCAGTAAAGCT	0.12073	0.0344689
scg_2_N61AGAACCTAGCCTATTG	0.0997916	0.0552979
scg_2_N61AGAAGTAGTGCCCTTT	0.101494	0.0219535
scg_2_N61AGAGCAGAGATTGACA	0.104831	0.0297699
scg_2_N61AGCTCAACAGCTCGGT	0.143806	0.0767151
scg_2_N61AGGAAATTCTTAAGGC	0.194128	0.0576299
scg_2_N61AGGATCTCAGCACAAG	0.0955043	0.0446171
scg_2_N61AGGGCCTCAATAGAGT	0.231515	0.102835
scg_2_N61AGGTAGGGTTTACGAC	0.185208	0.0893976
scg_2_N61AGTACCAGTTAGGAGC	0.0803011	0.0776432
scg_2_N61AGTACTGCAAGATGTA	0.120009	0.0529688
scg_2_N61AGTAGTCCAACTGGTT	0.0746274	0.0558657
scg_2_N61AGTAGTCTCTACTGCC	0.0885891	0.0663864
scg_2_N61AGTCTCCTCTATTCGT	0.190647	0.100572
scg_2_N61AGTGCCGCACCGTGAC	0.0413729	0.0320764
scg_2_N61ATACTTCCAACAGATA	0.107961	0.0434793
scg_2_N61ATATCCTAGTAGACAT	0.0820532	0.0308587
scg_2_N61ATCACAGGTATGGGAC	0.123294	0.0654364
scg_2_N61ATCACGAGTCGAATGG	0.0553985	0.0455133
scg_2_N61ATCGGATCATTGTCGA	0.124903	0.0421873
scg_2_N61ATCGTGAAGGATCATA	0.0676233	0.0478038
scg_2_N61ATGACCACAGCGGTCT	0.160527	0.0825221
scg_2_N61ATGAGGGCACGTAGTT	0.114681	0.0504542
scg_2_N61ATGATCGGTGAGCGAT	0.0634507	0.0663332
scg_2_N61ATGGAGGTCAATCTTC	0.198553	0.0708991
scg_2_N61ATGGGAGGTTAATGAG	0.103247	0.039178
scg_2_N61ATTACCTCAGCTATTG	0.218491	0.0693507
scg_2_N61ATTACTCTCATACGGT	0.184303	0.05524
scg_2_N61ATTATCCCACTGGATT	0.236753	0.0642522
scg_2_N61ATTCCTAAGAAGGATG	0.0654492	0.0549727
scg_2_N61CAACGGCCATGGGTCC	0.184123	0.060987
scg_2_N61CAACGGCGTGTGCCTG	0.0891348	0.0365295
scg_2_N61CACACAAAGGTATAGT	0.104472	0.0386831
scg_2_N61CACAGATCACCAATTG	0.205727	0.0882975
scg_2_N61CACTGAACAGATCCTA	0.200654	0.0992332
scg_2_N61CACTGAAGTTGCGTAT	0.0692328	0.0507657
scg_2_N61CACTTCGAGCAATAGT	0.224075	0.0905949
scg_2_N61CAGCAGCTCTGGCTGG	0.0894199	0.0396826
scg_2_N61CAGGTATAGCAACTTC	0.118376	0.0496956
scg_2_N61CAGGTATGTCGCAGTC	0.0400983	0.0391972
scg_2_N61CAGTTAGAGGTACATA	0.161446	0.0470409
scg_2_N61CATACAGCATTCCTCG	0.159375	0.0935678
scg_2_N61CATCCGTTCGAGAGCA	0.139817	0.0482475
scg_2_N61CATGCAACACGACCTG	0.193829	0.0534977
scg_2_N61CATGCTCAGACGTCGA	0.116023	0.0332778
scg_2_N61CATGGTACAAGCAGGT	0.0860016	0.065504
scg_2_N61CCACGTTCACGGTGTC	0.200162	0.100171
scg_2_N61CCATAAGGTGCATGAG	0.0970068	0.037249
scg_2_N61CCATCACCACGTCTCT	0.091023	0.0817658
scg_2_N61CCCATTGGTACCGGCT	0.0985141	0.0608108
scg_2_N61CCCTCTCTCTTCACAT	0.163184	0.0737723
scg_2_N61CCCTTAGCACAGAGAC	0.0848735	0.0592671
scg_2_N61CCGCAAGGTTGACGGA	0.128428	0.121437
scg_2_N61CCGGACACACGCGGTT	0.0552709	0.0449977
scg_2_N61CCTAACCGTGAGCCAA	0.142239	0.0743794
scg_2_N61CGATCGGAGACTTCGT	0.132074	0.0482847
scg_2_N61CGGAGAAGTCCGGTCA	0.189977	0.0947028
scg_2_N61CGGAGAATCTAGATCG	0.10031	0.0272511
scg_2_N61CGGGTGTGTGAGCCAA	0.106361	0.037873
scg_2_N61CGTCCATAGGTTCCGC	0.151514	0.0504573
scg_2_N61CGTGCTTAGCGGGTAT	0.197165	0.0737139
scg_2_N61CGTTCTGAGTACTGTC	0.0995804	0.028073
scg_2_N61CTATCCGTCCTATGGA	0.109404	0.0184719
scg_2_N61CTCAACCTCTGAGCAT	0.23621	0.0939082
scg_2_N61CTCATTAAGTTCATGC	0.100826	0.0575361
scg_2_N61CTCCACAAGGTGATAT	0.0963706	0.0430518
scg_2_N61CTCTCGATCTAGACCA	0.0384458	0.0290676
scg_2_N61CTGATCCGTTGATCGT	0.0897164	0.0756451
scg_2_N61CTGCCATGTGCCTACG	0.0797141	0.0723615
scg_2_N61CTGGACGTCAGGTGTT	0.105195	0.0252214
scg_2_N61CTGTGGGGTGTGTGGA	0.045482	0.0361722
scg_2_N61CTTCAATTCTATCACT	0.0682262	0.0715635
scg_2_N61CTTCCTTTCCTAGCTC	0.190034	0.106234
scg_2_N61CTTTCAATCAATCCAG	0.260004	0.128035
scg_2_N61GAAACCTAGGTGCTTT	0.114314	0.0873735
scg_2_N61GAAGCCCGTAGTGTGG	0.188	0.0796523
scg_2_N61GAAGTAAAGGGCATGT	0.0856324	0.0661284
scg_2_N61GACACGCCATCCGATA	0.0947811	0.0326934
scg_2_N61GACTATGGTGGACCAA	0.161798	0.0667394
scg_2_N61GACTTCCCAGTCGAGA	0.110642	0.0617755
scg_2_N61GAGACCCAGACTCTAC	0.111803	0.0311064
scg_2_N61GAGCTGCTCAACTACG	0.09534	0.0405235
scg_2_N61GAGCTGCTCTCTGCTG	0.10555	0.0249232
scg_2_N61GAGGCAAAGTATGGCG	0.210387	0.0908508
scg_2_N61GAGTCTAAGATTTGCC	0.0976985	0.0630256
scg_2_N61GATCCCTTCTAAGGAA	0.103728	0.076261
scg_2_N61GATGAGGGTGTCATTG	0.101365	0.045546
scg_2_N61GATTCGACAAGTAGTA	0.146383	0.107446
scg_2_N61GATTGGTGTGAAAGTT	0.138608	0.0498031
scg_2_N61GATTGGTTCACAACCA	0.106897	0.0473366
scg_2_N61GCAGCCACAGGGATAC	0.1885	0.0923425
scg_2_N61GCCATTCAGATGTTGA	0.117103	0.0551611
scg_2_N61GCCATTCAGGAATCGC	0.201641	0.0554879
scg_2_N61GCCCAGACATGACGGA	0.068619	0.0423758
scg_2_N61GCCCGAACACCCTTGT	0.202995	0.107589
scg_2_N61GCTGAATGTGCGTCGT	0.115322	0.066961
scg_2_N61GCTGGGTTCATGAGTC	0.0707774	0.0488813
scg_2_N61GCTTGGGGTTGTTGTG	0.108508	0.0423979
scg_2_N61GGAGATGGTCTGATCA	0.104961	0.0364987
scg_2_N61GGAGCAAAGCACTAAA	0.222685	0.105833
scg_2_N61GGCAGTCGTGTCTAAC	0.10688	0.0683954
scg_2_N61GGCTTTCAGTTTCAGC	0.127391	0.0373713
scg_2_N61GGGAGATGTAACATCC	0.102326	0.0660814
scg_2_N61GGGATCCTCTCTAAGG	0.112128	0.0315598
scg_2_N61GGGATGATCCATTCGC	0.207649	0.0601581
scg_2_N61GGGTTTACAATTGTGC	0.104736	0.0330568
scg_2_N61GGGTTTAGTCCTCAGG	0.111422	0.0321193
scg_2_N61GGTAGAGAGTCATCCA	0.103786	0.0296858
scg_2_N61GGTGTTATCTGAGAAA	0.0963301	0.0357012
scg_2_N61GTAGAGGCATGTGGTT	0.117957	0.047959
scg_2_N61GTAGCTAGTTGTCTAG	0.111897	0.0362098
scg_2_N61GTAGGTTCAGTCACGC	0.121453	0.0364877
scg_2_N61GTAGTACCAGACTGCC	0.0717556	0.058098
scg_2_N61GTCATTTGTATCGTTG	0.165154	0.084958
scg_2_N61GTCGTTCAGGCGACAT	0.200397	0.0657202
scg_2_N61GTGTTCCCACCAACAT	0.0868876	0.0457798
scg_2_N61GTTACGAAGTAGAGTT	0.113874	0.0309564
scg_2_N61GTTAGTGCAGAGGTTG	0.0597524	0.044608
scg_2_N61GTTATGGGTACTCCGG	0.107449	0.0429419
scg_2_N61TAAGTCGGTTTCCCAC	0.0906918	0.0375095
scg_2_N61TAATCTCGTGCACATT	0.0905037	0.0501072
scg_2_N61TACCGAAGTCCTGTTC	0.105627	0.053921
scg_2_N61TACCGGGGTCGTATGT	0.0535434	0.0389874
scg_2_N61TACCGGGTCAGCAATC	0.239515	0.0971505
scg_2_N61TACGCTCAGGAACTAT	0.0453603	0.0335143
scg_2_N61TACGCTCGTACAAAGT	0.209689	0.0745384
scg_2_N61TACTTCACAAGTCCAT	0.132223	0.0691218
scg_2_N61TAGGTACTCTCAGTCC	0.0455243	0.0329715
scg_2_N61TATCCTACATAGCACT	0.118154	0.0513557
scg_2_N61TATCTGTTCAAGGCTT	0.219517	0.0905068
scg_2_N61TATCTTGGTCTTCGAA	0.104991	0.0306547
scg_2_N61TATTCCAAGTGGAAGA	0.207431	0.0686427
scg_2_N61TCACACCCAACTTCTT	0.0949993	0.0399705
scg_2_N61TCAGGGCGTCGAGTGA	0.104841	0.0374091
scg_2_N61TCATGTTCACCCTATC	0.120441	0.0338458
scg_2_N61TCATTACAGCGAACTG	0.155951	0.0816129
scg_2_N61TCATTTGCACCAGACC	0.11052	0.0593361
scg_2_N61TCCCATGAGAGCCCAA	0.0520497	0.0393013
scg_2_N61TCGCTCATCTAGTCAG	0.199336	0.0555908
scg_2_N61TCGTCCAGTATTCCTT	0.15122	0.0497283
scg_2_N61TCTCAGCCATTGACTG	0.136654	0.0949021
scg_2_N61TCTTGCGTCTAAGGAA	0.179987	0.0983802
scg_2_N61TGAACGTTCTGGCCAG	0.190463	0.104082
scg_2_N61TGAATCGCAGTGTACT	0.0850485	0.0370573
scg_2_N61TGCACGGGTGGGCTTC	0.115246	0.0286093
scg_2_N61TGCCGAGCACTTGAAC	0.149387	0.0779266
scg_2_N61TGCTCGTAGGATGCGT	0.09602	0.0500539
scg_2_N61TGCTGAAAGGCGTTGA	0.125079	0.0407828
scg_2_N61TGGAGGAGTAGCTCGC	0.124003	0.0236311
scg_2_N61TGGTACATCCACGTGG	0.125114	0.0419019
scg_2_N61TGGTAGTCAAGTGGCA	0.0492963	0.0360962
scg_2_N61TGTGCGGTCGTGCTCT	0.0732882	0.0558527
scg_2_N61TTACGTTAGGCAGGGA	0.103201	0.0308934
scg_2_N61TTACGTTGTGGTCAAG	0.0548632	0.0339302
scg_2_N61TTAGGCAGTTGTCTAG	0.217845	0.0937651
scg_2_N61TTAGGGTTCGCTCATC	0.209858	0.114802
scg_2_N61TTATTGCTCTTACACT	0.110195	0.0759362
scg_2_N61TTCAGGAGTGCATACT	0.0925575	0.0458005
scg_2_N61TTCATTGGTCCAGGTC	0.211708	0.105014
scg_2_N61TTCGGTCCAACCAGAG	0.160996	0.0824545
scg_2_N61TTGACCCCACAAAGTA	0.109068	0.131532
scg_2_N61TTGATGGGTTCTAACG	0.102686	0.0516692
scg_2_N61TTGCCTGCACGACGAA	0.0875763	0.0461763
scg_2_N61TTGGATGCATAATCGC	0.105342	0.0285024
scg_2_N61TTGGGATCAGGACTTT	0.103914	0.0378593
scg_2_N61TTTCACATCACGATAC	0.0762793	0.0407053
scg_2_N61TTTCATGGTAACACGG	0.101315	0.0380898
st_1_N61AAAGTCCGTCATTCCC	0.165277	0.0781422
st_1_N61AACCTTTGTCCACACG	0.0923708	0.054902
st_1_N61AAGACAAGTATTTCCT	0.128472	0.0380222
st_1_N61AAGTACCAGGTGTGAC	0.150643	0.0652861
st_1_N61AATCACGCAAGTCCCG	0.152169	0.0680315
st_1_N61AATCGTGTCTCAAAGC	0.13567	0.068099
st_1_N61AATGGCTGTTGACGGA	0.0998792	0.0247795
st_1_N61ACAGAAAAGTGCCAGA	0.127076	0.0373864
st_1_N61ACTATCTTCACTGCTC	0.0857121	0.0492024
st_1_N61ACTATGGCAAAGGGCT	0.0999882	0.0677707
st_1_N61ACTATTCAGATGCTGG	0.132183	0.0415322
st_1_N61AGAACAACAAAGAACT	0.0786121	0.0474762
st_1_N61AGCATCAAGTTCAACC	0.145246	0.0707795
st_1_N61AGCTACAAGAGGTCAC	0.121754	0.0999499
st_1_N61AGCTTCCTCTGGACTA	0.115402	0.0348925
st_1_N61AGGATAAGTCAAATCC	0.091313	0.0312226
st_1_N61AGGGAGTGTCGTTGCG	0.106465	0.118828
st_1_N61AGGGTCCGTACTGTTG	0.103241	0.0282006
st_1_N61AGTAGTCTCATCGCTC	0.105953	0.060687
st_1_N61AGTGACTAGGATGGCT	0.105079	0.050086
st_1_N61AGTTAGCCATGAGTAA	0.111716	0.0399379
st_1_N61AGTTCGAGTAATCAAG	0.130233	0.0402862
st_1_N61ATAGACCAGCGTTGTT	0.112643	0.0415403
st_1_N61ATCGGATCAAAGCTCT	0.108995	0.111843
st_1_N61ATGAGGGGTATCAGCT	0.110156	0.0286797
st_1_N61ATGCATGCAAATACAG	0.109025	0.0295217
st_1_N61CAACGGCTCGAAGCCC	0.0930938	0.0319252
st_1_N61CATACCCAGAGTTCGG	0.0750857	0.0406852
st_1_N61CATCCGTAGACCAAGC	0.100516	0.0347362
st_1_N61CATGGTAAGTTACGTC	0.155042	0.0982272
st_1_N61CCAAGCGCAGTGGGTA	0.0933933	0.0466587
st_1_N61CCCGAAGAGTCATGGG	0.0901531	0.0260349
st_1_N61CCCTAACAGGTAGTAT	0.0848154	0.0504404
st_1_N61CCGATCTCACTATGTG	0.224806	0.0883278
st_1_N61CGAATTGGTACCTAAC	0.109322	0.0339054
st_1_N61CGAGAAGAGTGTAGTA	0.14814	0.0495565
st_1_N61CGCCAGATCGCGGTAC	0.105707	0.114934
st_1_N61CGGGACTTCGTGCTCT	0.0859707	0.0307475
st_1_N61CTATCTATCGGATACT	0.190194	0.061483
st_1_N61CTGTACCAGAATTGTG	0.147835	0.0541646
st_1_N61CTTACCGTCAACGTGT	0.166014	0.0488234
st_1_N61CTTCGGTCAGCTCTGG	0.15059	0.0860886
st_1_N61CTTGATTTCCTACCAC	0.134847	0.0770841
st_1_N61CTTTCGGGTCGTATTG	0.118884	0.035487
st_1_N61GAACTGTCAATCTCGA	0.173035	0.103262
st_1_N61GAGGGATCATCATGAC	0.191589	0.089689
st_1_N61GATAGCTGTACAGTTC	0.169927	0.0802956
st_1_N61GATGTTGGTAGCGATG	0.100825	0.0310749
st_1_N61GCAACCGTCCTCTAGC	0.202884	0.11813
st_1_N61GCATGATTCTGCGATA	0.186504	0.0976185
st_1_N61GCCAGTGCATGATCTG	0.214918	0.0915046
st_1_N61GCCATTCTCCTTCTAA	0.107849	0.0392428
st_1_N61GCTACCTGTCGTTGCG	0.0628471	0.0348255
st_1_N61GGCAGTCAGAGTGACC	0.175167	0.0787344
st_1_N61GGCAGTCTCATGCCCT	0.0464346	0.0570669
st_1_N61GGGACCTTCTCCAATT	0.10801	0.0299632
st_1_N61GGGTAGATCGCAGTCG	0.113534	0.0678994
st_1_N61GTAAGTCTCGCTGCGA	0.119265	0.0289009
st_1_N61GTAGCTAAGAAATGGG	0.0590996	0.0411604
st_1_N61GTCGTTCTCTGAGATC	0.119884	0.0367979
st_1_N61GTGGCGTGTTAAGCAA	0.147703	0.0746697
st_1_N61GTGTAACGTTCAATCG	0.166175	0.0947974
st_1_N61GTGTGATGTGAATAAC	0.104432	0.0426579
st_1_N61GTGTTAGTCTTACACT	0.0978819	0.0534848
st_1_N61GTTTACTTCATTCATC	0.196154	0.0822267
st_1_N61TAACCAGTCGCTCTCA	0.117297	0.0609342
st_1_N61TACAGGTAGACGGTCA	0.117551	0.0831957
st_1_N61TACGTCCCAGAAGTGC	0.104567	0.0559179
st_1_N61TAGAGTCGTTGCCAAT	0.0923982	0.0392302
st_1_N61TAGAGTCTCCGCACTT	0.0876007	0.0338865
st_1_N61TATCCTAGTAAGATCA	0.104309	0.0352616
st_1_N61TCAAGACGTGGAAATT	0.0411084	0.0419259
st_1_N61TCACGCTTCAGGAAGC	0.126238	0.0483558
st_1_N61TCACGCTTCCTTCTTC	0.040247	0.0678145
st_1_N61TCAGTTTCAAATTAGG	0.104829	0.0378209
st_1_N61TCCTCCCTCATGGCCG	0.1162	0.104748
st_1_N61TCCTCGATCTACAGGT	0.0515217	0.0375962
st_1_N61TCGAAGTCAAGGGTCA	0.130223	0.0631473
st_1_N61TCGATTTCAGCGGTTC	0.168143	0.0496703
st_1_N61TCGCTCAAGTCGAATA	0.153984	0.0506461
st_1_N61TCGGATATCGCGAAGA	0.179928	0.119062
st_1_N61TCGTAGAGTGTAACGG	0.101114	0.039264
st_1_N61TCTGTCGAGGTTCACT	0.114432	0.0323744
st_1_N61TCTGTCGCATCAGTCA	0.0955303	0.0274214
st_1_N61TGACGCGCAATGACCT	0.0983135	0.0479762
st_1_N61TGAGTCATCACCGCTT	0.101711	0.0692687
st_1_N61TGGGCTGTCGATACAC	0.280278	0.0760913
st_1_N61TGGTACAAGAGCCGAT	0.0845697	0.0458569
st_1_N61TGGTTAGAGACTAAGT	0.0763867	0.0361425
st_1_N61TGTCAGAAGCGGTAGT	0.0628369	0.0440107
st_1_N61TTACCGCCAAAGACTA	0.0500823	0.0344095
st_1_N61TTCACGCTCCTAGAGT	0.118462	0.0340103
st_1_N61TTCCTCTCAACAAGAT	0.0950436	0.0333181
st_1_N61TTCTGTACATGGGTCC	0.132848	0.0524279
st_1_N61TTGCATTCATGACAAA	0.0970197	0.0313524
st_2_N61AAACGCTGTTAAGTCC	0.0837065	0.0699311
st_2_N61AAAGAACCATGAGGGT	0.0779991	0.0683683
st_2_N61AAAGGATTCTCTGGTC	0.141054	0.0874707
st_2_N61AAAGGTAGTGTTTACG	0.207062	0.0991829
st_2_N61AAATGGAGTCGCACGT	0.111636	0.101647
st_2_N61AACAACCAGGTTGACG	0.105216	0.0376001
st_2_N61AACACACAGTGCGTCC	0.0891946	0.0555757
st_2_N61AACAGGGTCCACGAAT	0.109577	0.0690685
st_2_N61AACCCAATCGGCATTA	0.103795	0.0605489
st_2_N61AACCTTTCAGAGGGTT	0.108568	0.0458697
st_2_N61AACGGGAAGCCGTTGC	0.119966	0.0668053
st_2_N61AACGTCAGTTTGAACC	0.054595	0.0184398
st_2_N61AACTTCTTCGCAGTTA	0.119564	0.0437295
st_2_N61AAGACTCAGATGCGAC	0.0565444	0.0386361
st_2_N61AAGCATCCACACCTAA	0.13974	0.0807802
st_2_N61AAGCATCCAGTCAGAG	0.112724	0.0457946
st_2_N61AAGCATCTCTTGCAAG	0.117584	0.0445161
st_2_N61AAGCGAGAGCGAGTAC	0.0864803	0.0193717
st_2_N61AAGGAATAGTCGTTAC	0.100198	0.0419568
st_2_N61AAGGAATTCAGACATC	0.253911	0.109936
st_2_N61AAGTACCTCAGGAAAT	0.188621	0.090286
st_2_N61AAGTCGTGTTAACAGA	0.123273	0.0486266
st_2_N61AAGTGAAGTGGCTGAA	0.0758805	0.0123906
st_2_N61AAGTTCGTCTGCTTTA	0.124055	0.0259456
st_2_N61AATAGAGTCCGGACGT	0.0899928	0.0559825
st_2_N61AATCACGGTCCTCATC	0.116924	0.0456929
st_2_N61AATCACGTCTGGGCGT	0.194997	0.0678937
st_2_N61AATCGACAGTAAGAGG	0.121455	0.0378613
st_2_N61AATCGACTCCAGTACA	0.184253	0.135424
st_2_N61AATGCCAGTGCCCACA	0.132446	0.138479
st_2_N61AATTTCCGTACTCGTA	0.0996025	0.025449
st_2_N61ACAAAGAAGGCCACTC	0.120536	0.0473767
st_2_N61ACACAGTAGTGCCAGA	0.0779624	0.077288
st_2_N61ACACGCGAGTGCACCC	0.111022	0.0589039
st_2_N61ACACGCGCAACTGAAA	0.181861	0.0818802
st_2_N61ACAGGGAAGCATGTTC	0.116267	0.0347846
st_2_N61ACATGCAGTGCTCGTG	0.10277	0.054186
st_2_N61ACATTTCGTATCACCA	0.107081	0.0450421
st_2_N61ACCAACAGTTACCGTA	0.231072	0.0948963
st_2_N61ACCACAAAGTCATAGA	0.120483	0.0789807
st_2_N61ACCATTTTCGAGTTGT	0.125357	0.039589
st_2_N61ACCTACCTCGTGGTAT	0.0937761	0.0748731
st_2_N61ACCTGTCAGTAAGGGA	0.112391	0.0657773
st_2_N61ACCTGTCGTCTGATAC	0.101174	0.0447314
st_2_N61ACCTGTCTCTTCCAGC	0.121695	0.104982
st_2_N61ACGATCAGTGTGTCCG	0.049453	0.0118578
st_2_N61ACGATCATCCTACTGC	0.0543326	0.0356848
st_2_N61ACGCACGGTCAGACTT	0.141033	0.0239195
st_2_N61ACGGTCGAGGACGCAT	0.0890503	0.0227303
st_2_N61ACGGTCGAGTCTGCGC	0.117314	0.0622353
st_2_N61ACGGTTATCAACCTTT	0.105055	0.0580885
st_2_N61ACGTTCCAGGCCCGTT	0.103163	0.091561
st_2_N61ACGTTCCAGTGCTACT	0.0596641	0.015506
st_2_N61ACTATTCAGGATGGCT	0.0636122	0.0438169
st_2_N61ACTGATGAGTAAAGCT	0.100534	0.0531711
st_2_N61ACTGATGGTGAATGTA	0.12323	0.0405941
st_2_N61ACTGTCCCAGCTGCCA	0.172721	0.0752802
st_2_N61ACTTATCTCCTGTTAT	0.144101	0.0509387
st_2_N61ACTTCCGCAACTCGTA	0.182463	0.0595176
st_2_N61AGAAATGAGGGTATAT	0.130997	0.0623249
st_2_N61AGAAATGTCATGCATG	0.10626	0.0368789
st_2_N61AGAAGCGGTGCCTTTC	0.110894	0.0343726
st_2_N61AGAAGCGTCAGACCGC	0.0520177	0.0363246
st_2_N61AGACAAACACATTCGA	0.105562	0.064579
st_2_N61AGACACTGTACTGACT	0.0965792	0.041877
st_2_N61AGACAGGAGCAATTCC	0.0931594	0.0377449
st_2_N61AGACAGGGTCAGGCAA	0.166741	0.0491539
st_2_N61AGAGAGCCATTCTTCA	0.0841468	0.0763875
st_2_N61AGAGCAGAGACCAAAT	0.10613	0.0601881
st_2_N61AGAGCCCCAACGCCCA	0.0543238	0.0214999
st_2_N61AGATCCAAGCCGTCGT	0.103039	0.0720026
st_2_N61AGATGAATCAAGTCTG	0.0950339	0.0361956
st_2_N61AGATGCTCAGCGACAA	0.0914765	0.038754
st_2_N61AGCATCAAGTGTTCAC	0.150516	0.0791053
st_2_N61AGCATCAGTGTATCCA	0.0638139	0.0211182
st_2_N61AGCCACGAGCACTAGG	0.197923	0.0607139
st_2_N61AGCCAGCGTGACTAAA	0.204177	0.0721472
st_2_N61AGCCAGCGTTGGGTAG	0.111071	0.068301
st_2_N61AGCGATTCATGCGGTC	0.145374	0.0743889
st_2_N61AGCTTCCCACCTCTGT	0.241553	0.114382
st_2_N61AGCTTCCGTCCATAGT	0.128213	0.0443943
st_2_N61AGCTTCCGTGGTCTGC	0.093072	0.0482567
st_2_N61AGGAAATTCCACATAG	0.108605	0.0293236
st_2_N61AGGAATAGTGACTAAA	0.102514	0.0413528
st_2_N61AGGAATATCGTAACAC	0.1183	0.0344098
st_2_N61AGGACGAAGAATTCAG	0.0571948	0.0428278
st_2_N61AGGAGGTGTGGTTTAC	0.240162	0.11412
st_2_N61AGGATCTAGCGTGTCC	0.208566	0.119937
st_2_N61AGGATCTGTTGTAAAG	0.0886339	0.0334152
st_2_N61AGGGAGTCACTGTGTA	0.114299	0.0442663
st_2_N61AGGGCCTCATAACAGA	0.0966802	0.0340833
st_2_N61AGGGCCTGTACTTGTG	0.121541	0.0683206
st_2_N61AGGGTCCCATTGTACG	0.118415	0.0256927
st_2_N61AGGTCTAAGGCTAACG	0.0921171	0.0362855
st_2_N61AGTACTGCAGCTGTTA	0.108164	0.0389407
st_2_N61AGTAGTCAGACCCTTA	0.09813	0.0736061
st_2_N61AGTCAACTCCGATAGT	0.111108	0.0586951
st_2_N61AGTCTCCAGCTAATGA	0.203957	0.100216
st_2_N61AGTCTCCGTGTTTACG	0.127651	0.0307932
st_2_N61AGTGACTCAGGTGAGT	0.0795577	0.0432746
st_2_N61AGTGATCGTATCGAAA	0.117442	0.064291
st_2_N61AGTGTTGAGGCTTAGG	0.091265	0.0477285
st_2_N61AGTGTTGTCGATTGGT	0.175297	0.0393951
st_2_N61AGTTCCCCATGGTACT	0.0742113	0.053829
st_2_N61AGTTCCCTCGAGCTGC	0.112207	0.043456
st_2_N61ATACCTTAGGTCATAA	0.1159	0.0578787
st_2_N61ATACTTCCAGGTGACA	0.117612	0.0411366
st_2_N61ATAGACCGTTAAGGGC	0.131186	0.124556
st_2_N61ATATCCTCAACGGCCT	0.113867	0.122151
st_2_N61ATATCCTGTAGTGTGG	0.146116	0.0847224
st_2_N61ATATCCTTCACTTCTA	0.179919	0.124032
st_2_N61ATCAGGTCACTTGAAC	0.124436	0.128096
st_2_N61ATCATTCGTGATTGGG	0.145285	0.0813074
st_2_N61ATCCACCAGTCACTCA	0.215566	0.0623598
st_2_N61ATCCACCGTAAGGTCG	0.0855442	0.037491
st_2_N61ATCCACCGTAGACACG	0.204989	0.0925874
st_2_N61ATCCATTCAGGAACCA	0.163186	0.0827981
st_2_N61ATCCATTGTGCTGTCG	0.104255	0.0792424
st_2_N61ATCCGTCGTACTCGAT	0.151024	0.0631268
st_2_N61ATCGCCTCAGTAGAAT	0.231862	0.139131
st_2_N61ATCGCCTGTATGCAAA	0.167359	0.0558604
st_2_N61ATCGGATAGACGATAT	0.105219	0.0278807
st_2_N61ATCGGATCAAATACAG	0.0752129	0.0523665
st_2_N61ATCGGATTCATTTGGG	0.208516	0.0959709
st_2_N61ATCGTAGCACGACGTC	0.135747	0.0907626
st_2_N61ATCGTCCAGGCACGAT	0.0724705	0.0377016
st_2_N61ATCGTCCCATCGGCCA	0.129872	0.0683574
st_2_N61ATGAGGGGTTGAGAGC	0.125858	0.0715952
st_2_N61ATGGGTTGTGCTTATG	0.0762662	0.0570655
st_2_N61ATGTCCCGTCCTACGG	0.103791	0.03841
st_2_N61ATGTCTTTCCACTGAA	0.102249	0.0663137
st_2_N61ATTACCTGTGAGAACC	0.196232	0.0700113
st_2_N61ATTCACTCAGGATGAC	0.140666	0.0864597
st_2_N61ATTCACTGTATTTCGG	0.105932	0.0443358
st_2_N61ATTCACTGTCCTGTCT	0.111381	0.0595262
st_2_N61ATTCCCGCACAGCATT	0.100569	0.0347511
st_2_N61ATTCGTTAGTGGAATT	0.117491	0.0531991
st_2_N61ATTCGTTGTCACGCTG	0.118677	0.032715
st_2_N61ATTTACCAGGGAGGAC	0.109005	0.0424833
st_2_N61ATTTACCCACCAACAT	0.131805	0.0849412
st_2_N61ATTTCACTCCATACAG	0.116122	0.0378578
st_2_N61ATTTCTGGTCACCGCA	0.0639371	0.0444002
st_2_N61ATTTCTGTCGTGACTA	0.139668	0.0478638
st_2_N61CAACAACCAACCTATG	0.217213	0.0735469
st_2_N61CAACAACTCCTGCTAC	0.173081	0.0636509
st_2_N61CAACGGCCAATTTCTC	0.118302	0.0466089
st_2_N61CAACGGCTCATTACCT	0.14445	0.0766283
st_2_N61CAAGACTCACTAACGT	0.16782	0.064482
st_2_N61CAATACGCATTAAGCC	0.158355	0.072593
st_2_N61CAATACGGTTAAGGAT	0.0771989	0.0522367
st_2_N61CAATCGATCCTGGGTG	0.125084	0.0670012
st_2_N61CAATGACAGGGAGGAC	0.119616	0.0995537
st_2_N61CAATTTCCACCGTACG	0.197465	0.0887396
st_2_N61CACACAACAGTTGAAA	0.132631	0.0392744
st_2_N61CACACAATCCGTGCGA	0.22478	0.0918619
st_2_N61CACAGATGTACCATAC	0.109588	0.0482416
st_2_N61CACATGACATGGGTTT	0.166589	0.050456
st_2_N61CACCGTTAGCACCTGC	0.105497	0.0661103
st_2_N61CACCGTTAGGCACCAA	0.0851107	0.0410322
st_2_N61CACCGTTTCTTCGGAA	0.221133	0.0969257
st_2_N61CACGTTCGTGGTTTGT	0.191923	0.11307
st_2_N61CACTAAGCACTTTAGG	0.120954	0.069294
st_2_N61CACTAAGTCTAAGCGT	0.128298	0.0454205
st_2_N61CACTGAACAAGGGTCA	0.0402312	0.0269229
st_2_N61CACTGAAGTCGAGCAA	0.0872521	0.0543132
st_2_N61CACTGGGAGATGTTCC	0.0940413	0.0330438
st_2_N61CACTGTCGTCGCATGC	0.118976	0.0752509
st_2_N61CAGATACCAAATAGCA	0.119378	0.103812
st_2_N61CAGATACGTCACATTG	0.187326	0.0989687
st_2_N61CAGCAGCGTGCGTTTA	0.107104	0.0410843
st_2_N61CAGCCAGGTGACACGA	0.118615	0.043802
st_2_N61CAGCGTGTCTTTACAC	0.0808554	0.0866941
st_2_N61CAGGTATGTCGCGTCA	0.124457	0.0438887
st_2_N61CATACTTAGCTAATCC	0.137797	0.091437
st_2_N61CATAGACAGGCCCACT	0.103013	0.0455049
st_2_N61CATAGACGTGGGCTTC	0.0986411	0.0258974
st_2_N61CATCAAGGTTTAGAGA	0.110916	0.059767
st_2_N61CATCCGTTCTAAGCGT	0.137695	0.0456999
st_2_N61CATCGGGAGCTGAAAT	0.137709	0.0669616
st_2_N61CATGAGTCAGATGCGA	0.185424	0.0814293
st_2_N61CATGAGTCATTGCTGA	0.170222	0.0964363
st_2_N61CATGAGTTCCAAAGGG	0.18925	0.108918
st_2_N61CATGAGTTCGACGATT	0.128121	0.0979599
st_2_N61CATGCAACAAGTTGGG	0.110828	0.0599772
st_2_N61CATGCAACATCTCATT	0.0693449	0.0540338
st_2_N61CATGCGGGTATAATGG	0.107595	0.0443685
st_2_N61CATGCTCTCGCTGACG	0.105154	0.0405626
st_2_N61CATGGATGTACGGATG	0.0951069	0.056492
st_2_N61CATTGCCCAATTTCTC	0.142639	0.0963917
st_2_N61CATTGTTTCTCATAGG	0.123961	0.0788832
st_2_N61CATTGTTTCTCTCAAT	0.162678	0.0382141
st_2_N61CATTTCAAGGACAACC	0.147826	0.0553068
st_2_N61CATTTCAAGGCATCTT	0.106806	0.0653092
st_2_N61CCACTTGAGAGAACCC	0.107795	0.0361281
st_2_N61CCATAAGGTGGTTCTA	0.0968879	0.0362019
st_2_N61CCCAACTAGTTTGGCT	0.106944	0.0500826
st_2_N61CCCAACTGTGAACGGT	0.111434	0.0615293
st_2_N61CCCAACTTCCACTGGG	0.139966	0.0995925
st_2_N61CCCGAAGAGACGTCGA	0.0944796	0.0468835
st_2_N61CCCGAAGCAGCGACCT	0.150051	0.0806442
st_2_N61CCCGGAAGTAGACGGT	0.108426	0.0712697
st_2_N61CCCTGATTCCTTATGT	0.095306	0.133872
st_2_N61CCCTTAGAGCTACTAC	0.19173	0.0485956
st_2_N61CCCTTAGGTTAGAAAC	0.174496	0.121989
st_2_N61CCCTTAGTCCGCTGTT	0.0866268	0.0659911
st_2_N61CCGATCTTCTTCACGC	0.20684	0.112103
st_2_N61CCTACGTCATCCAATG	0.113214	0.038642
st_2_N61CCTCAGTCAGTAGATA	0.114089	0.0903402
st_2_N61CCTCAGTGTGCTTATG	0.196672	0.107326
st_2_N61CCTCCTCCATAGATGA	0.112171	0.0781901
st_2_N61CCTGTTGTCTCGCCTA	0.0707159	0.0428524
st_2_N61CCTTTGGTCACAACCA	0.105275	0.0541825
st_2_N61CGAAGTTGTAGATTAG	0.121945	0.0675064
st_2_N61CGAATTGTCATAAGGA	0.145351	0.0602073
st_2_N61CGAGAAGCATGGCGCT	0.0769908	0.0405065
st_2_N61CGATCGGAGCTTTCTT	0.107887	0.0335412
st_2_N61CGATGGCAGGAGCTGT	0.200877	0.0806238
st_2_N61CGCATGGCAGCTACCG	0.106332	0.0354541
st_2_N61CGCGTGAGTGAACTAA	0.0718287	0.0528498
st_2_N61CGCGTGATCACTGAAC	0.11711	0.0581387
st_2_N61CGGAATTCATCGAAGG	0.0702161	0.0571918
st_2_N61CGGACACAGTGGGAAA	0.108282	0.0465158
st_2_N61CGGACACGTAGAATAC	0.120906	0.0512238
st_2_N61CGGGCATAGCTCGACC	0.111578	0.0793711
st_2_N61CGGGTGTTCGCTTAAG	0.132006	0.112479
st_2_N61CGGTCAGAGGCCTAAG	0.0743203	0.0213269
st_2_N61CGTAAGTTCGTGGCTG	0.0967355	0.0257162
st_2_N61CGTAATGCAAGGCAAC	0.100775	0.0601737
st_2_N61CGTCCATCAGTCAGAG	0.0683911	0.0616312
st_2_N61CGTGAATGTGTCCAAT	0.112902	0.062344
st_2_N61CGTGAATTCTCGTGGG	0.0975686	0.0397533
st_2_N61CGTTCTGCAGTCAACT	0.0880075	0.0529072
st_2_N61CGTTGGGTCGGAACTT	0.104767	0.0590479
st_2_N61CTAACCCTCCACGTGG	0.178401	0.0641846
st_2_N61CTAACTTCAGTTCTAG	0.0591292	0.040783
st_2_N61CTACAGAAGGTGGTTG	0.0441363	0.0300644
st_2_N61CTACTATAGATCGCTT	0.104741	0.0435012
st_2_N61CTACTATTCCCAGGCA	0.0597321	0.0428883
st_2_N61CTAGACAGTAGCTGAG	0.209173	0.0862574
st_2_N61CTAGACAGTTTACGAC	0.109138	0.0418524
st_2_N61CTAGGTACACTGGCGT	0.105065	0.0328773
st_2_N61CTATAGGTCGCTTACC	0.180102	0.0866869
st_2_N61CTCAGTCTCCGAGAAG	0.117015	0.0600502
st_2_N61CTCAGTCTCGAGAGAC	0.0891905	0.0649234
st_2_N61CTCATTATCACCATAG	0.16481	0.102898
st_2_N61CTCCACAAGTGTTCAC	0.155202	0.0418262
st_2_N61CTCCCTCAGTGGCCTC	0.103505	0.0656939
st_2_N61CTCGAGGCACAACCGC	0.237335	0.0962392
st_2_N61CTCGAGGGTGACAGCA	0.119412	0.112434
st_2_N61CTCTCAGCAAACCATC	0.168172	0.110468
st_2_N61CTCTCAGGTACGAGCA	0.110748	0.0333412
st_2_N61CTCTCAGTCCTACCAC	0.126951	0.0563954
st_2_N61CTCTCGATCACAAGAA	0.0973184	0.101152
st_2_N61CTGAATGAGTTACGAA	0.0941797	0.0577938
st_2_N61CTGAGCGCAGGCCTGT	0.121611	0.0614982
st_2_N61CTGATCCGTAGACGTG	0.158019	0.0765256
st_2_N61CTGCAGGAGTGATCGG	0.104957	0.0611363
st_2_N61CTGCCATAGGCGATAC	0.103439	0.11783
st_2_N61CTGCTCAGTCCTATAG	0.13427	0.065496
st_2_N61CTGGTCTCAGACGGAT	0.125671	0.0981422
st_2_N61CTGGTCTTCGTGGCGT	0.187025	0.0535684
st_2_N61CTGTGGGGTGTCCAAT	0.106428	0.0382119
st_2_N61CTTACCGTCCAAGCAT	0.172483	0.0462693
st_2_N61CTTCCGAGTTAGAAGT	0.108052	0.105279
st_2_N61CTTCCTTAGCCTATTG	0.17258	0.0956186
st_2_N61CTTCCTTCAAGACAAT	0.119198	0.0425542
st_2_N61CTTCGGTTCTAAGGAA	0.0886266	0.0332651
st_2_N61CTTCTAACAGCTCGGT	0.113735	0.0302533
st_2_N61CTTCTCTTCAGGGTAG	0.0966407	0.034076
st_2_N61CTTTCAACACTTGGGC	0.174243	0.109901
st_2_N61GAAATGAAGCGGACAT	0.196492	0.0719112
st_2_N61GAACACTAGTTCATGC	0.0849212	0.0216686
st_2_N61GAACGTTGTGAGAACC	0.110906	0.0684807
st_2_N61GAACGTTTCCCATAAG	0.0497245	0.033626
st_2_N61GAACTGTTCAGGGTAG	0.0835788	0.0434271
st_2_N61GAAGCCCAGGATACGC	0.114826	0.0612969
st_2_N61GAAGCCCGTTGTTTGG	0.120154	0.053481
st_2_N61GAAGCCCTCATCTGTT	0.0885049	0.0729187
st_2_N61GAAGCCCTCTCCCAAC	0.190148	0.0700986
st_2_N61GAAGCCCTCTGTACAG	0.114226	0.0390887
st_2_N61GAAGGACCAACGGTAG	0.167091	0.0743321
st_2_N61GAAGTAAAGAGCAGTC	0.175082	0.110408
st_2_N61GACACGCGTGGCTGAA	0.0875322	0.0430726
st_2_N61GACCAATCACCTAAAC	0.0953499	0.0209535
st_2_N61GACCCTTAGGTTGCCC	0.0515716	0.0382039
st_2_N61GACCCTTGTGAGGATC	0.189171	0.102759
st_2_N61GACCCTTGTTGTTTGG	0.0983601	0.0517487
st_2_N61GACCTTCCATTCAGGT	0.10276	0.0471176
st_2_N61GACCTTCTCTTTGCAT	0.0748713	0.097536
st_2_N61GACGTTACAATGCAAA	0.1033	0.0891806
st_2_N61GAGAGGTCATAGCTGT	0.0993186	0.0843297
st_2_N61GAGATGGAGCATGATA	0.125326	0.0592747
st_2_N61GAGATGGAGCGTTACT	0.213593	0.130721
st_2_N61GAGCCTGTCCTAGCGG	0.130049	0.0577596
st_2_N61GAGCTGCAGGTCGAGT	0.119567	0.0755946
st_2_N61GAGGCAAAGCAATAGT	0.0958618	0.0368255
st_2_N61GAGTGAGCACTACCCT	0.148199	0.0781768
st_2_N61GAGTTACGTCTCTCTG	0.0722168	0.042303
st_2_N61GAGTTGTTCGTCAAAC	0.0701161	0.0791692
st_2_N61GATAGAATCGGTCACG	0.225177	0.0956045
st_2_N61GATCAGTAGGTTGGTG	0.103271	0.0515499
st_2_N61GATGAGGGTGCTGTCG	0.109154	0.0280962
st_2_N61GATTCTTGTACAGGTG	0.104054	0.0517531
st_2_N61GATTGGTGTAGTATAG	0.122416	0.0607022
st_2_N61GATTTCTGTTAGGGAC	0.144657	0.0514274
st_2_N61GCATGATCATCGATGT	0.0960954	0.0277595
st_2_N61GCATTAGAGCCGATCC	0.127104	0.0399207
st_2_N61GCATTAGCATCGAGCC	0.170567	0.0815602
st_2_N61GCCAGGTAGAGGCCAT	0.105486	0.0250942
st_2_N61GCCAGTGAGGTCCGAA	0.140092	0.079354
st_2_N61GCCAGTGCAATTTCCT	0.0511505	0.0581184
st_2_N61GCCCAGAGTAGTGCGA	0.109449	0.0634111
st_2_N61GCCGATGCACGTCATA	0.0952416	0.0360595
st_2_N61GCCGATGTCTGAGCAT	0.103608	0.0382701
st_2_N61GCCGTGATCACAAGGG	0.0731151	0.0555488
st_2_N61GCCTGTTCAGTCGCAC	0.0954615	0.0626919
st_2_N61GCCTGTTGTCTGTCCT	0.136121	0.0438433
st_2_N61GCGAGAACAGACTCTA	0.128596	0.0675829
st_2_N61GCGTGCATCACTGTCC	0.107694	0.0498598
st_2_N61GCTACAACAGTTGTTG	0.130515	0.0389013
st_2_N61GCTACAAGTGAGGATC	0.197105	0.0683231
st_2_N61GCTACCTCAGTCTCTC	0.115698	0.0777801
st_2_N61GCTGGGTGTTAGCTAC	0.0991154	0.0401182
st_2_N61GCTTCACCAGTGTATC	0.1215	0.048264
st_2_N61GGAACCCCAAGTCCCG	0.09237	0.0341334
st_2_N61GGAACCCCACGTAACT	0.106695	0.0209448
st_2_N61GGAACCCTCGTGGTAT	0.0753709	0.0566212
st_2_N61GGAATCTCAGTTACCA	0.0785532	0.0591142
st_2_N61GGAATCTGTTTCTTAC	0.110602	0.0313595
st_2_N61GGAATGGGTAGGACTG	0.110654	0.0650187
st_2_N61GGAGGATGTCTCCTGT	0.176151	0.0861417
st_2_N61GGATGTTGTCAAGGCA	0.211823	0.0913202
st_2_N61GGATGTTGTTGTGTTG	0.168284	0.109918
st_2_N61GGCGTCAAGATACATG	0.116451	0.0432062
st_2_N61GGCGTCAAGGCCTAAG	0.178655	0.0912559
st_2_N61GGCTGTGGTCGCATGC	0.167215	0.0718752
st_2_N61GGCTTGGGTTACGCCG	0.144868	0.0806899
st_2_N61GGGACCTAGCTAAGTA	0.0601417	0.0457269
st_2_N61GGGACCTTCCATATGG	0.117907	0.0446947
st_2_N61GGGACCTTCCCTAGGG	0.101432	0.0362986
st_2_N61GGGACTCAGCAGAAAG	0.137812	0.0784891
st_2_N61GGGACTCGTCTATGAC	0.111976	0.0655822
st_2_N61GGGAGTAGTAGGCAGT	0.104946	0.0251012
st_2_N61GGGAGTATCACTCGAA	0.207868	0.0872431
st_2_N61GGGATCCAGGCCGCTT	0.0965724	0.0409066
st_2_N61GGGATGACATCTCGTC	0.094274	0.042428
st_2_N61GGGCGTTCAGCCTACG	0.103795	0.0318045
st_2_N61GGGCTACGTGTGCTTA	0.0657376	0.0228437
st_2_N61GGGTAGAAGGCACTCC	0.113262	0.0602014
st_2_N61GGGTATTCAACGTATC	0.0492629	0.0159752
st_2_N61GGGTCACAGTTCAACC	0.111123	0.0575421
st_2_N61GGGTCACTCTCCCATG	0.121791	0.124201
st_2_N61GGGTCTGTCCGTACGG	0.118226	0.0399546
st_2_N61GGGTTTAGTACAAAGT	0.126747	0.131163
st_2_N61GGTAACTCAACTAGAA	0.107937	0.0896751
st_2_N61GGTAACTTCATGCCAA	0.128686	0.0731767
st_2_N61GGTGATTGTACAGTTC	0.10155	0.106311
st_2_N61GGTTGTAAGGATACGC	0.117578	0.0322842
st_2_N61GTAACACTCCCACAGG	0.0975039	0.0812349
st_2_N61GTAACACTCGGTTGTA	0.128468	0.0409908
st_2_N61GTACAACCAGAGTGAC	0.0800604	0.0337519
st_2_N61GTAGTACGTGAGAGGG	0.181448	0.0841876
st_2_N61GTATTGGTCTAAGGAA	0.182204	0.0550375
st_2_N61GTATTTCGTGGGAGAG	0.0656308	0.0496698
st_2_N61GTCAAGTAGTGCCGAA	0.110142	0.0573906
st_2_N61GTCACGGCAGAAGTGC	0.152558	0.0915079
st_2_N61GTCATGAAGACCTCCG	0.0955929	0.0609314
st_2_N61GTCATTTGTCCACTTC	0.120606	0.0986128
st_2_N61GTCCACTCACAATGTC	0.129752	0.040517
st_2_N61GTCCACTCACCTATCC	0.123295	0.0407623
st_2_N61GTCCCATAGCGCCTAC	0.0991081	0.0499074
st_2_N61GTCCCATGTACGATGG	0.103228	0.110171
st_2_N61GTCCCATTCATGAGGG	0.143506	0.0817273
st_2_N61GTCCTCAAGGGTTAAT	0.156177	0.0600118
st_2_N61GTCCTCACACAACATC	0.105736	0.0391718
st_2_N61GTCGAATTCAGCCTTC	0.11067	0.0959115
st_2_N61GTCTAGAAGTGTTCCA	0.0943786	0.0550681
st_2_N61GTCTCACGTTGCCAAT	0.0830545	0.0242241
st_2_N61GTGAGGACAACAGATA	0.0806701	0.0343878
st_2_N61GTGAGGACACATTCTT	0.151835	0.076196
st_2_N61GTGAGGAGTGATAGAT	0.0735282	0.0522489
st_2_N61GTGAGGAGTGGATTTC	0.177509	0.0751547
st_2_N61GTGAGTTGTATCGGTT	0.108337	0.0454337
st_2_N61GTGCTGGGTTATTCCT	0.104005	0.0628992
st_2_N61GTGGAAGAGGTCACAG	0.164692	0.0997591
st_2_N61GTGGCGTTCGTCCATC	0.182166	0.0645561
st_2_N61GTGTCCTAGTAATACG	0.123544	0.0379239
st_2_N61GTGTGATTCCCTTGTG	0.142068	0.0681567
st_2_N61GTGTGGCTCGAGGCAA	0.093533	0.0491142
st_2_N61GTGTTAGAGGTCGAGT	0.125554	0.0421585
st_2_N61GTGTTAGCAACGGCCT	0.0867781	0.0340204
st_2_N61GTGTTAGGTATTTCCT	0.0986909	0.0517438
st_2_N61GTTAGACTCCATACTT	0.0926994	0.0375685
st_2_N61GTTCATTTCAGCTCTC	0.118291	0.039879
st_2_N61GTTCTATGTCCGGCAT	0.181145	0.0713576
st_2_N61GTTGAACTCGATTTCT	0.0565951	0.0409147
st_2_N61GTTGCTCCAGAGACTG	0.156084	0.0719051
st_2_N61GTTGTCCGTAACAAGT	0.0935037	0.033316
st_2_N61GTTTACTTCACAGTGT	0.103433	0.0625537
st_2_N61GTTTGGAGTGCATACT	0.0900264	0.0688805
st_2_N61GTTTGGAGTTAGGAGC	0.0947164	0.0477954
st_2_N61GTTTGGAGTTCAGTAC	0.131775	0.0652458
st_2_N61TAACACGAGTATCTGC	0.119534	0.0321858
st_2_N61TAACCAGGTACGCTTA	0.171838	0.0835908
st_2_N61TAACGACCAGTCGAGA	0.106111	0.0571628
st_2_N61TAACGACTCACACCGG	0.175543	0.0700462
st_2_N61TAACTTCAGTAGCCAG	0.163394	0.0880677
st_2_N61TAAGCACGTCACCTTC	0.135366	0.0765325
st_2_N61TAAGCGTCAGGCTACC	0.186542	0.0468612
st_2_N61TAATCTCAGCGATGGT	0.13685	0.06231
st_2_N61TACACCCAGACTCTAC	0.192325	0.07384
st_2_N61TACACCCTCTACTTCA	0.0845372	0.0405462
st_2_N61TACAGGTAGCGCCATC	0.0924794	0.03902
st_2_N61TACAGGTGTTAGGCCC	0.106618	0.0655896
st_2_N61TACCCACCATGACGTT	0.182988	0.0836622
st_2_N61TACCTCGCAGATTTCG	0.241024	0.0971049
st_2_N61TACGGTAAGCGACATG	0.0368546	0.0251454
st_2_N61TACTGCCAGTTAGTAG	0.144345	0.100406
st_2_N61TACTGCCGTTGTAGCT	0.12015	0.0611509
st_2_N61TACTTCAGTCAAAGAT	0.0721441	0.0682269
st_2_N61TAGACCAGTAGGACCA	0.117093	0.0966084
st_2_N61TAGCACACACCAGCTG	0.104242	0.0332323
st_2_N61TAGTGCAAGCATATGA	0.107186	0.0419837
st_2_N61TATATCCAGCTACTAC	0.195233	0.109776
st_2_N61TATATCCGTTTCGCTC	0.118233	0.0800163
st_2_N61TATCAGGTCTGTGCTC	0.100229	0.0525037
st_2_N61TATCCTACATAGTCAC	0.127355	0.063355
st_2_N61TATCGCCGTTGGACCC	0.0937392	0.0401611
st_2_N61TATCTGTAGACCTCCG	0.0778001	0.0684744
st_2_N61TATCTGTGTCCTTTGC	0.109256	0.0998511
st_2_N61TATCTTGTCGCTTTAT	0.117082	0.0447069
st_2_N61TATGTTCTCTTACGGA	0.0823449	0.0984131
st_2_N61TATTGGGAGCCACTCG	0.052418	0.0228947
st_2_N61TATTGGGCATGCTGCG	0.0600312	0.0407046
st_2_N61TCAAGACCAATTGCCA	0.181125	0.0880498
st_2_N61TCAAGCAAGGCAGGGA	0.0532568	0.0360815
st_2_N61TCAAGTGAGATTCGAA	0.0948161	0.0385841
st_2_N61TCAAGTGGTCTTCAAG	0.173873	0.0805041
st_2_N61TCAATCTTCCTGTTGC	0.130085	0.0447773
st_2_N61TCACAAGTCGCTATTT	0.151265	0.0635703
st_2_N61TCACGCTAGAAGCGCT	0.224516	0.10349
st_2_N61TCACTCGAGTTGTAAG	0.144807	0.0730341
st_2_N61TCACTCGTCCACCTGT	0.254986	0.181109
st_2_N61TCACTCGTCGCCAATA	0.130073	0.134842
st_2_N61TCAGCAACATACTGTG	0.102785	0.0606588
st_2_N61TCAGCAACATGTTCAG	0.112587	0.0319521
st_2_N61TCAGTGAGTCAGGTGA	0.183755	0.0517672
st_2_N61TCATGCCAGCCTCTTC	0.207746	0.117143
st_2_N61TCATGCCCAATTGAGA	0.0603184	0.0425848
st_2_N61TCATGCCCATGGATCT	0.184991	0.0874082
st_2_N61TCATGCCTCTGAGTCA	0.211444	0.0967647
st_2_N61TCATGGAAGGGTTTCT	0.185737	0.0859861
st_2_N61TCATGGACAATGTCTG	0.109019	0.0290678
st_2_N61TCATTACGTATACCCA	0.108185	0.029662
st_2_N61TCATTGTGTAGAGACC	0.131686	0.0658144
st_2_N61TCATTTGGTTGGGTAG	0.148017	0.10456
st_2_N61TCCACGTCAGTAGGAC	0.124748	0.04754
st_2_N61TCCAGAAGTGAACCGA	0.103717	0.0566716
st_2_N61TCCAGAAGTTTGGCTA	0.0889998	0.0524854
st_2_N61TCCATGCCACCGTCGA	0.168171	0.0837546
st_2_N61TCCCAGTTCACTACTT	0.158552	0.0759679
st_2_N61TCCCATGAGTCTAGAA	0.049875	0.0338526
st_2_N61TCCGAAAGTAGAGTTA	0.181905	0.0778152
st_2_N61TCCGATCAGCCAACCC	0.122337	0.0473194
st_2_N61TCCGATCTCCCTCTTT	0.113596	0.0857939
st_2_N61TCCTCGAAGATACTGA	0.192606	0.103878
st_2_N61TCCTCTTCAACACGTT	0.116782	0.0705537
st_2_N61TCCTTCTAGCGGGTTA	0.100324	0.0367786
st_2_N61TCCTTCTCACGGATCC	0.175449	0.110616
st_2_N61TCCTTTCGTGAGGATC	0.0757241	0.0711623
st_2_N61TCGAACAAGGAGCTGT	0.10044	0.0326418
st_2_N61TCGAAGTCAACTGCCG	0.10176	0.0367988
st_2_N61TCGCAGGCAACATACC	0.113052	0.089775
st_2_N61TCGGGACGTAACGATA	0.144492	0.0675724
st_2_N61TCGGGCATCACTTGTT	0.16969	0.120942
st_2_N61TCGGGTGGTCTACAGT	0.13931	0.0888448
st_2_N61TCTACATTCCCATTTA	0.175871	0.109951
st_2_N61TCTACATTCGACATAC	0.111494	0.0430882
st_2_N61TCTATACTCTAGAGCT	0.0901465	0.0289932
st_2_N61TCTCCGAAGTCAGGGT	0.113757	0.0468787
st_2_N61TCTCTGGCAAATGAGT	0.131901	0.0812543
st_2_N61TCTGCCAAGGATTCAA	0.161718	0.0868007
st_2_N61TCTGCCATCGATCCAA	0.108782	0.0763186
st_2_N61TCTTTGAAGATTACCC	0.221815	0.129246
st_2_N61TGAACGTGTCCGAAGA	0.0860544	0.0631022
st_2_N61TGAACGTTCGCATTAG	0.111245	0.0709524
st_2_N61TGAACGTTCTCATTAC	0.0885747	0.0657905
st_2_N61TGAGCATCAGTTGTTG	0.0944236	0.0653902
st_2_N61TGAGCGCGTTCCGGTG	0.129717	0.0524935
st_2_N61TGAGGAGGTAGCTTAC	0.138846	0.038649
st_2_N61TGAGGTTCAAGCGATG	0.122354	0.044001
st_2_N61TGAGGTTGTGGATTTC	0.118129	0.0423613
st_2_N61TGATCTTGTTAACAGA	0.100922	0.054266
st_2_N61TGATGCACAAGCCTGC	0.124607	0.114605
st_2_N61TGATGGTAGCCATCCG	0.228247	0.122804
st_2_N61TGATTCTTCCCTGTTG	0.0831924	0.0481085
st_2_N61TGCACGGAGTCATGGG	0.0497575	0.0358805
st_2_N61TGCGACGCATACCGTA	0.166554	0.0820343
st_2_N61TGCGATACATGTACGT	0.119152	0.0623441
st_2_N61TGCGGCAAGATGCAGC	0.0964197	0.0282663
st_2_N61TGCGGGTGTGCCCAGT	0.199393	0.0357122
st_2_N61TGCGGGTTCTCTGACC	0.110233	0.054838
st_2_N61TGCTCGTAGATCGGTG	0.173608	0.0860743
st_2_N61TGCTCGTCATCCGAGC	0.10068	0.031416
st_2_N61TGGATCAGTTCGTTCC	0.114475	0.0507756
st_2_N61TGGATCATCTGTGCGG	0.0668845	0.0471448
st_2_N61TGGATGTCACTCGATA	0.100247	0.112491
st_2_N61TGGATGTCAGTAGAAT	0.0894493	0.0461969
st_2_N61TGGCGTGCACGGCTAC	0.0971991	0.0424153
st_2_N61TGGGAAGCAATTGCCA	0.226534	0.0806119
st_2_N61TGGGAAGCACATAACC	0.218359	0.105715
st_2_N61TGGGAGAAGCACTAAA	0.0864133	0.0453509
st_2_N61TGGGCGTTCAAGTCGT	0.130693	0.0630096
st_2_N61TGGGCTGAGGAGGTTC	0.150895	0.043136
st_2_N61TGGGTTAAGAGACAAG	0.1305	0.0429057
st_2_N61TGGTACACAAGACGGT	0.170882	0.0869238
st_2_N61TGTAACGGTCCTGGTG	0.16064	0.088386
st_2_N61TGTAAGCAGGGTGGGA	0.181105	0.109052
st_2_N61TGTAAGCAGTAAACGT	0.0540193	0.0097728
st_2_N61TGTAAGCGTACGACTT	0.13122	0.108122
st_2_N61TGTAAGCGTAGGTACG	0.177768	0.0763373
st_2_N61TGTAAGCGTGCTCGTG	0.0725722	0.0594092
st_2_N61TGTAGACAGTGTAGAT	0.0706389	0.0612196
st_2_N61TGTCAGATCATCAGTG	0.169988	0.0773749
st_2_N61TGTCCACAGTTCCTGA	0.0400753	0.0606407
st_2_N61TGTCCCAAGTTGGAGC	0.143329	0.0824326
st_2_N61TGTCCTGTCACTTATC	0.220368	0.108192
st_2_N61TGTGAGTAGCGACATG	0.0881764	0.0616695
st_2_N61TGTGAGTCATAAGCGG	0.0731069	0.0556574
st_2_N61TGTGCGGAGGTTACCT	0.0935457	0.0295529
st_2_N61TGTGTGATCAAACCTG	0.165885	0.11221
st_2_N61TGTTCATAGTCTCGTA	0.0684024	0.0396015
st_2_N61TGTTCTACACGCTATA	0.114626	0.0383618
st_2_N61TGTTTGTAGCGACATG	0.115277	0.0996166
st_2_N61TTACAGGGTGTTCGTA	0.0775064	0.0784129
st_2_N61TTACCATAGCAACAAT	0.144693	0.0488126
st_2_N61TTACCATTCCTGTTGC	0.0768009	0.0418235
st_2_N61TTACGCCGTCTCTCTG	0.0794288	0.0340205
st_2_N61TTACGCCGTGGCCCAT	0.120234	0.0472466
st_2_N61TTACTGTAGAATTTGG	0.0893144	0.0806177
st_2_N61TTAGGGTGTATAATGG	0.200648	0.104162
st_2_N61TTATTGCGTCCGTTTC	0.123306	0.06266
st_2_N61TTATTGCTCAGTCAGT	0.127079	0.0345933
st_2_N61TTCATTGAGACCTTTG	0.202143	0.0611911
st_2_N61TTCATTGTCGTGGGTC	0.0831777	0.0269928
st_2_N61TTCCAATGTTACCGTA	0.0721894	0.0652354
st_2_N61TTCCTAACACGACGCT	0.0422804	0.0167831
st_2_N61TTCCTAATCTTCTTCC	0.134697	0.045963
st_2_N61TTCCTTCCATAACGGG	0.114264	0.0765672
st_2_N61TTCGATTTCACCCTGT	0.103605	0.0272286
st_2_N61TTCGCTGCAACCGTGC	0.076282	0.0675821
st_2_N61TTCTCTCGTGTGAATA	0.106814	0.0351634
st_2_N61TTCTGTAAGTTCCATG	0.112804	0.0949497
st_2_N61TTCTGTACAGACATCT	0.154195	0.0839104
st_2_N61TTGATGGCACACAGCC	0.204695	0.10241
st_2_N61TTGATGGCACGCACCA	0.211266	0.095833
st_2_N61TTGATGGTCAGGGATG	0.168382	0.0986781
st_2_N61TTGCCTGGTATTTCCT	0.167819	0.0880598
st_2_N61TTGCTGCAGACCCGCT	0.0609167	0.0120251
st_2_N61TTGGGCGAGCAAGGAA	0.143689	0.0338706
st_2_N61TTGGGCGCATACATCG	0.10178	0.0469431
st_2_N61TTGGGTAAGCAGCCTC	0.105164	0.0522327
st_2_N61TTGGGTAGTAAGTCAA	0.0809401	0.0150873
st_2_N61TTGGGTATCTTGAACG	0.050887	0.0364027
st_2_N61TTGTGGATCGACTCCT	0.089391	0.0295783
st_2_N61TTGTTCACAGACCTAT	0.12173	0.0726997
st_2_N61TTGTTCAGTTGATCGT	0.194879	0.102477
st_2_N61TTGTTTGCAGACACAG	0.0817041	0.0614955
st_2_N61TTTACGTAGCGACTGA	0.126231	0.0620357
st_2_N61TTTCACACACAAGTGG	0.106281	0.0541844
st_2_N61TTTCACACATCCGGTG	0.190457	0.0997797
st_2_N61TTTCAGTTCCAACTAG	0.124159	0.0682332
st_2_N61TTTCGATAGACTCATC	0.0813374	0.0715347
st_2_N61TTTGACTAGTAAGACT	0.161376	0.0850191
st_2_N61TTTGATCAGCCAGACA	0.198654	0.100343
SCG_12k_N66AAACCCACACTTTAGG	0.215666	0.0696912
SCG_12k_N66AAACGAATCCGCTAGG	0.115629	0.0303584
SCG_12k_N66AAAGTCCCAGAGTCAG	0.0816559	0.0275597
SCG_12k_N66AAATGGAGTGTGTGTT	0.129585	0.0761901
SCG_12k_N66AACAAAGCAATTCTCT	0.0550121	0.0227894
SCG_12k_N66AACAAAGTCTGGGTCG	0.110961	0.0663197
SCG_12k_N66AACAAGAAGCTTTCTT	0.219735	0.0909912
SCG_12k_N66AACAAGACACAACGAG	0.0706941	0.0354498
SCG_12k_N66AACAAGAGTCGTGTTA	0.081752	0.0640797
SCG_12k_N66AACAAGATCTTCACAT	0.075332	0.049179
SCG_12k_N66AACACACCATCATGAC	0.0634761	0.0516655
SCG_12k_N66AACACACTCGATACTG	0.105677	0.0373644
SCG_12k_N66AACCATGAGAGCAAGA	0.080093	0.0249695
SCG_12k_N66AACCATGGTATGCAAA	0.100218	0.0398298
SCG_12k_N66AACCTGATCCACTGAA	0.0758238	0.060308
SCG_12k_N66AACCTTTAGAGGCGGA	0.184168	0.0662772
SCG_12k_N66AACGAAATCTTGTGCC	0.172463	0.0723593
SCG_12k_N66AACGGGAGTGGGTCAA	0.166436	0.0902384
SCG_12k_N66AACGTCACAATCCTTT	0.138447	0.0589565
SCG_12k_N66AACTTCTGTATTTCCT	0.216423	0.113192
SCG_12k_N66AAGACTCCATCATGAC	0.091473	0.0423381
SCG_12k_N66AAGACTCGTCCTCCTA	0.223922	0.0806276
SCG_12k_N66AAGATAGAGTGCTAGG	0.0763572	0.0773609
SCG_12k_N66AAGCATCAGAAGCCAC	0.0895273	0.01813
SCG_12k_N66AAGGAATAGAGTTGAT	0.100471	0.058541
SCG_12k_N66AAGTCGTAGTAGTGCG	0.0815116	0.0649288
SCG_12k_N66AAGTGAAGTTTACGAC	0.105477	0.0362537
SCG_12k_N66AAGTTCGCAACCACAT	0.098644	0.0223924
SCG_12k_N66AAGTTCGGTACGCTAT	0.0825264	0.033184
SCG_12k_N66AATCGACGTAACTTCG	0.129539	0.0683927
SCG_12k_N66AATGAAGGTTCGGCGT	0.12687	0.0643356
SCG_12k_N66AATGGCTAGCTAATCC	0.0850776	0.0167712
SCG_12k_N66ACAAAGATCTCCCATG	0.0863969	0.0653469
SCG_12k_N66ACAACCAAGTGCACTT	0.186364	0.0776394
SCG_12k_N66ACACCAAGTTCTCTAT	0.0994237	0.0417322
SCG_12k_N66ACACGCGAGGTAAGTT	0.0697381	0.0542967
SCG_12k_N66ACACGCGCATGACCCG	0.176289	0.0708955
SCG_12k_N66ACAGAAAAGCCGCTTG	0.103244	0.0567963
SCG_12k_N66ACAGAAAGTACGATCT	0.109064	0.0353455
SCG_12k_N66ACAGGGAGTATCGAGG	0.11688	0.0570294
SCG_12k_N66ACATCCCAGCATGCGA	0.118992	0.0675294
SCG_12k_N66ACATCCCTCAACTGGT	0.209372	0.0785568
SCG_12k_N66ACATCCCTCAAGCGTT	0.247708	0.0795899
SCG_12k_N66ACATTTCCATATAGCC	0.118313	0.0952565
SCG_12k_N66ACCCAAAAGGTCGCCT	0.090071	0.052361
SCG_12k_N66ACCGTTCCATTGGGAG	0.0759084	0.0598977
SCG_12k_N66ACCTGAAGTAGAGGAA	0.10856	0.0624073
SCG_12k_N66ACCTGTCTCGCGTTTC	0.115886	0.0549756
SCG_12k_N66ACGATCACAAATCAAG	0.0821511	0.060239
SCG_12k_N66ACGATCATCACATTGG	0.16116	0.0629104
SCG_12k_N66ACGATGTCAACACACT	0.143892	0.0689535
SCG_12k_N66ACGCACGCAGACCTGC	0.109221	0.0373227
SCG_12k_N66ACGGAAGCATGTGCTA	0.103891	0.0230942
SCG_12k_N66ACGGGTCTCAGTGTGT	0.0838109	0.0360567
SCG_12k_N66ACGGTCGCAGTCGCTG	0.100729	0.0297645
SCG_12k_N66ACGTAACAGTGGATAT	0.093382	0.0665402
SCG_12k_N66ACGTAACCAGGAGACT	0.176059	0.0463525
SCG_12k_N66ACTATGGCAACGTAAA	0.0723819	0.0180071
SCG_12k_N66ACTATGGTCATACGAC	0.0564076	0.010177
SCG_12k_N66ACTATGGTCTGGAAGG	0.0818262	0.0140568
SCG_12k_N66ACTGATGCAGACCCGT	0.0512108	0.0384325
SCG_12k_N66ACTTTCACACCAGTTA	0.133239	0.0645139
SCG_12k_N66ACTTTCATCTATTTCG	0.08043	0.0676024
SCG_12k_N66AGAACCTAGCACCGTC	0.170535	0.100852
SCG_12k_N66AGAACCTGTTGGACTT	0.143787	0.0311287
SCG_12k_N66AGAAGTATCAAGTCTG	0.0883943	0.0245803
SCG_12k_N66AGACACTGTCGTTGGC	0.114804	0.046084
SCG_12k_N66AGACACTTCACTTATC	0.118625	0.0332254
SCG_12k_N66AGACAGGCACAACGAG	0.0948353	0.0265
SCG_12k_N66AGACAGGCAGGCTACC	0.104486	0.0310664
SCG_12k_N66AGAGAATTCCATCCGT	0.100121	0.0491758
SCG_12k_N66AGAGAGCAGCGTCGAA	0.116711	0.0684435
SCG_12k_N66AGAGAGCTCATAGCAC	0.162038	0.0348393
SCG_12k_N66AGAGCAGTCCGTAGGC	0.0985395	0.0774721
SCG_12k_N66AGAGCAGTCGGACTTA	0.0350771	0.0310866
SCG_12k_N66AGATAGACATCTGTTT	0.279565	0.0993223
SCG_12k_N66AGATAGATCACCATGA	0.0669984	0.0144599
SCG_12k_N66AGATCCACATAGGAGC	0.113731	0.0667609
SCG_12k_N66AGATCGTTCTTACGGA	0.112001	0.025993
SCG_12k_N66AGATGCTCATTGGGAG	0.168475	0.0379106
SCG_12k_N66AGCCAGCGTGAATAAC	0.0868512	0.0292498
SCG_12k_N66AGCGATTGTCGGCACT	0.0871769	0.0218247
SCG_12k_N66AGCTACACATCTCATT	0.129624	0.0629135
SCG_12k_N66AGCTCAATCCATTCGC	0.160408	0.062137
SCG_12k_N66AGGAATAAGCCTGAAG	0.125193	0.022612
SCG_12k_N66AGGAGGTGTTGCGGAA	0.120541	0.0663295
SCG_12k_N66AGGATAAAGGCGCTTC	0.113998	0.0337261
SCG_12k_N66AGGCATTCAGCTCTGG	0.0832768	0.0416532
SCG_12k_N66AGGCATTGTATAGGGC	0.139761	0.0598628
SCG_12k_N66AGGCATTTCCAGCTCT	0.112955	0.0547177
SCG_12k_N66AGGCTGCTCAAAGGTA	0.104315	0.030311
SCG_12k_N66AGGGAGTTCGTTCAGA	0.159338	0.0698879
SCG_12k_N66AGGGCCTTCCGTGTAA	0.107683	0.0579198
SCG_12k_N66AGGGCTCTCATCTCTA	0.256331	0.0918152
SCG_12k_N66AGGGTGAAGCAGGCTA	0.199941	0.0891179
SCG_12k_N66AGGGTGACAAGACAAT	0.111093	0.109327
SCG_12k_N66AGGGTGAGTCACTAGT	0.243671	0.0882014
SCG_12k_N66AGGGTGATCAACTCTT	0.0883598	0.0619854
SCG_12k_N66AGGTAGGAGTGCCTCG	0.176638	0.0945622
SCG_12k_N66AGGTCATGTAACACGG	0.067368	0.012169
SCG_12k_N66AGGTGTTAGCCTATTG	0.0998972	0.0399498
SCG_12k_N66AGGTGTTTCAACGTGT	0.0819324	0.0498016
SCG_12k_N66AGGTGTTTCGGAACTT	0.0850509	0.0132363
SCG_12k_N66AGGTTACTCCCGTTCA	0.109095	0.0363779
SCG_12k_N66AGGTTACTCCTGGCTT	0.117584	0.0679982
SCG_12k_N66AGTAGTCCAAGGTACG	0.113087	0.036499
SCG_12k_N66AGTAGTCTCTTGGATG	0.0814787	0.0651686
SCG_12k_N66AGTCACAAGCAGCGAT	0.240615	0.0937251
SCG_12k_N66AGTCACAAGTCAGGGT	0.173478	0.066066
SCG_12k_N66AGTCACACAATCGCAT	0.0990095	0.0190403
SCG_12k_N66AGTCTCCTCAAAGACA	0.0694676	0.0532864
SCG_12k_N66AGTCTCCTCCGTGTCT	0.204409	0.100979
SCG_12k_N66AGTGATCCACTTTATC	0.090959	0.0454065
SCG_12k_N66AGTGCCGAGAGAGCAA	0.117512	0.103213
SCG_12k_N66AGTGCCGCAATGCAAA	0.0893448	0.0478121
SCG_12k_N66AGTTAGCAGTAACCGG	0.215833	0.0846786
SCG_12k_N66AGTTCCCTCTTTGGAG	0.0940333	0.0343922
SCG_12k_N66AGTTCGACAAATGGAT	0.129298	0.0725649
SCG_12k_N66AGTTCGACATGAGGGT	0.160811	0.0636681
SCG_12k_N66ATAGACCCATTCACAG	0.0513594	0.00760934
SCG_12k_N66ATAGACCGTGAAAGTT	0.0805655	0.0827547
SCG_12k_N66ATCACAGGTTTAGACC	0.177463	0.0863774
SCG_12k_N66ATCATTCGTCCCGTGA	0.0829013	0.030972
SCG_12k_N66ATCATTCTCGTGGCGT	0.0582447	0.0149552
SCG_12k_N66ATCCATTAGAAAGCGA	0.098198	0.0256088
SCG_12k_N66ATCCATTGTGTAGCAG	0.0661998	0.0487121
SCG_12k_N66ATCCCTGAGTCAGCCC	0.0807129	0.0311004
SCG_12k_N66ATCCGTCTCTCCGAGG	0.22176	0.0718151
SCG_12k_N66ATCCTATCACACGGAA	0.228791	0.0866197
SCG_12k_N66ATCGGCGAGCGTACAG	0.0574595	0.00909467
SCG_12k_N66ATCGTAGCAACATCGT	0.190005	0.0740574
SCG_12k_N66ATCGTAGGTATCGTTG	0.183242	0.0831303
SCG_12k_N66ATCGTGAGTCCACAGC	0.0552671	0.041657
SCG_12k_N66ATCTTCAAGCAACTTC	0.103588	0.0979302
SCG_12k_N66ATCTTCATCCGCTAGG	0.085221	0.0367941
SCG_12k_N66ATGAGTCCAGCGTAGA	0.139902	0.0744119
SCG_12k_N66ATGCCTCGTTAGAGTA	0.250784	0.0958037
SCG_12k_N66ATGGGAGTCACCGACG	0.119176	0.0726545
SCG_12k_N66ATGGGAGTCGAGCCAC	0.0803813	0.0436518
SCG_12k_N66ATGGGTTCAACGTATC	0.133001	0.0715198
SCG_12k_N66ATGGGTTGTTCAGCGC	0.0792479	0.0601507
SCG_12k_N66ATGGTTGAGACTAAGT	0.0880359	0.0551993
SCG_12k_N66ATGGTTGAGCTGACCC	0.119605	0.06523
SCG_12k_N66ATGGTTGCAATCGCCG	0.089584	0.0582086
SCG_12k_N66ATGTCCCGTACTAAGA	0.0879072	0.0348855
SCG_12k_N66ATGTCCCTCAGTGATC	0.0939721	0.0399136
SCG_12k_N66ATGTCTTAGCGTGTCC	0.0743121	0.0187101
SCG_12k_N66ATGTCTTTCCATCGTC	0.0676653	0.0597394
SCG_12k_N66ATTACTCAGCGAGAAA	0.0955149	0.0705525
SCG_12k_N66ATTATCCCAGATCACT	0.12318	0.0778688
SCG_12k_N66ATTATCCGTACCGGCT	0.201068	0.0950798
SCG_12k_N66ATTCTTGGTGGAACCA	0.0821449	0.0435987
SCG_12k_N66CAAAGAAAGCCTCGTG	0.0970774	0.0554347
SCG_12k_N66CAACAACCAAACTAGA	0.233594	0.087247
SCG_12k_N66CAACAACGTAGAGGAA	0.0602128	0.0117442
SCG_12k_N66CAACAGTCACTGAGTT	0.1045	0.0184344
SCG_12k_N66CAACGGCCATACCAGT	0.110298	0.0307848
SCG_12k_N66CAAGACTTCGATGGAG	0.111696	0.0305806
SCG_12k_N66CAAGGGAAGCCATTGT	0.113575	0.0601561
SCG_12k_N66CAAGGGACATGCCGGT	0.0985046	0.0765526
SCG_12k_N66CAAGGGATCATTCATC	0.231584	0.0803338
SCG_12k_N66CAATGACAGTCTTCGA	0.232932	0.0975967
SCG_12k_N66CACAACAAGTCTCTGA	0.155131	0.0612789
SCG_12k_N66CACAGATTCTCCGAGG	0.0965108	0.0683941
SCG_12k_N66CACAGGCCACTCATAG	0.171495	0.0738717
SCG_12k_N66CACATGACAAGGCGTA	0.099641	0.0251746
SCG_12k_N66CACCAAACATCGATCA	0.0855225	0.0658317
SCG_12k_N66CACCGTTCAGTCAGTT	0.21958	0.0814159
SCG_12k_N66CACCGTTGTTCAGGTT	0.0992768	0.0279917
SCG_12k_N66CACCGTTTCAGCTTGA	0.128763	0.0928927
SCG_12k_N66CACTGTCCAGTATGAA	0.0813868	0.0416122
SCG_12k_N66CAGAGCCCAGGATTCT	0.0822174	0.0144207
SCG_12k_N66CAGATACCACCGTGAC	0.122035	0.0618557
SCG_12k_N66CAGATCACACCACATA	0.100149	0.0505943
SCG_12k_N66CAGATTGCACTAACGT	0.213962	0.0734091
SCG_12k_N66CAGCACGCACAGTATC	0.194515	0.0764186
SCG_12k_N66CAGCACGCACCCAACG	0.10117	0.0293889
SCG_12k_N66CAGCACGGTTAGTCGT	0.0749083	0.0603142
SCG_12k_N66CAGCAGCTCATTGCTT	0.159426	0.0571628
SCG_12k_N66CAGGCCATCAACACCA	0.149059	0.0315742
SCG_12k_N66CAGGGCTGTTGCATTG	0.0765589	0.0260211
SCG_12k_N66CAGGGCTGTTGCCATA	0.123019	0.0717525
SCG_12k_N66CAGGTATGTAGTCGGA	0.0885289	0.0285424
SCG_12k_N66CAGTGCGGTCTGCCTT	0.128677	0.0597412
SCG_12k_N66CAGTTAGAGCCTCAAT	0.174303	0.0690299
SCG_12k_N66CAGTTAGCAAGCACCC	0.228646	0.082743
SCG_12k_N66CAGTTCCAGACCGCCT	0.152942	0.051961
SCG_12k_N66CATACCCCAAAGGGTC	0.151059	0.0735818
SCG_12k_N66CATACTTTCAGCTAGT	0.0518547	0.0208572
SCG_12k_N66CATCAAGAGCGCACAA	0.0969915	0.0245656
SCG_12k_N66CATCCACCATGAAAGT	0.124076	0.0610508
SCG_12k_N66CATCCCATCAATCTTC	0.0732629	0.0544214
SCG_12k_N66CATCCCATCACGTAGT	0.105935	0.0265109
SCG_12k_N66CATCGGGCAGGCTCTG	0.0715085	0.0591907
SCG_12k_N66CATGAGTCACTGTGAT	0.0679579	0.0217247
SCG_12k_N66CATGCTCTCGAGAAGC	0.219193	0.0764248
SCG_12k_N66CATGGATCAATGTCAC	0.165209	0.0729067
SCG_12k_N66CATGGTAAGGGTCAAC	0.184297	0.0972231
SCG_12k_N66CATGGTATCTCTTGCG	0.169283	0.072822
SCG_12k_N66CATTCCGTCGTGGACC	0.102654	0.059575
SCG_12k_N66CATTCTACAAGCCCAC	0.123683	0.0417834
SCG_12k_N66CATTGAGGTACCGTGC	0.0748932	0.0599585
SCG_12k_N66CCAATTTTCCACACAA	0.0944788	0.0347095
SCG_12k_N66CCACCATCAATTCACG	0.107846	0.0588174
SCG_12k_N66CCACGTTAGTCGCTAT	0.0524762	0.0144757
SCG_12k_N66CCATCACTCGTGAGAG	0.0512731	0.0503701
SCG_12k_N66CCCGAAGCAATGTGGG	0.0925048	0.0613534
SCG_12k_N66CCCGAAGTCAGTGCGC	0.110832	0.0337187
SCG_12k_N66CCCTGATCACCACATA	0.103562	0.0239123
SCG_12k_N66CCCTTAGTCAGTCAGT	0.0593849	0.0415013
SCG_12k_N66CCGAACGAGTTACGGG	0.109825	0.0344488
SCG_12k_N66CCGATCTAGAATACAC	0.23495	0.0923207
SCG_12k_N66CCGATGGTCGTAACAC	0.0906786	0.0600946
SCG_12k_N66CCGCAAGAGAAACACT	0.146592	0.0829214
SCG_12k_N66CCGCAAGGTCATACCA	0.10549	0.0257851
SCG_12k_N66CCGGGTACAGAGCCCT	0.105367	0.0840163
SCG_12k_N66CCGGTAGGTTTACTTC	0.0596066	0.00707498
SCG_12k_N66CCGGTAGTCCGTGTAA	0.13652	0.0302755
SCG_12k_N66CCGTAGGGTTCCACGG	0.077647	0.0395363
SCG_12k_N66CCGTTCAAGATGCTGG	0.0774074	0.0297382
SCG_12k_N66CCTAACCAGGGTCACA	0.129852	0.0677719
SCG_12k_N66CCTAAGACATATCTGG	0.0929586	0.0243824
SCG_12k_N66CCTCCAAGTCAGGTGA	0.0842753	0.0560659
SCG_12k_N66CCTCCTCAGGACTTCT	0.146213	0.0352018
SCG_12k_N66CCTTCAGCATCCTTGC	0.101209	0.0358889
SCG_12k_N66CCTTTGGGTCGAATGG	0.0873002	0.0656058
SCG_12k_N66CGAGAAGGTAATGCGG	0.100222	0.0848748
SCG_12k_N66CGATCGGCACTCAGAT	0.10167	0.0930174
SCG_12k_N66CGCCAGACAACGAGGT	0.231077	0.0619256
SCG_12k_N66CGGAACCGTCACTACA	0.074051	0.0531939
SCG_12k_N66CGGAGAATCCGGACTG	0.089517	0.0270784
SCG_12k_N66CGGGACTCACCCTAAA	0.149199	0.0516441
SCG_12k_N66CGGGACTGTCCCTCAT	0.166011	0.0818694
SCG_12k_N66CGTAAGTGTATCGCTA	0.080985	0.0422295
SCG_12k_N66CGTAATGAGCGCAATG	0.0724145	0.0266336
SCG_12k_N66CGTAGTAAGTTACTCG	0.119716	0.0465973
SCG_12k_N66CGTAGTATCCAATCCC	0.0789269	0.0277393
SCG_12k_N66CGTCAAAAGTCCCGAC	0.198897	0.0594014
SCG_12k_N66CGTCAAATCTCGGTAA	0.0761314	0.0682086
SCG_12k_N66CGTGAATGTAGTGTGG	0.108182	0.0589145
SCG_12k_N66CGTGAATTCGCTCTCA	0.0853177	0.0668955
SCG_12k_N66CGTGATATCTGTTCAT	0.175961	0.0671571
SCG_12k_N66CGTGCTTGTCTCGGAC	0.0776877	0.0587761
SCG_12k_N66CGTGTCTGTCTACGAT	0.0716543	0.0610561
SCG_12k_N66CGTTAGAAGACTAGAT	0.048808	0.0157743
SCG_12k_N66CGTTAGAGTCGTAATC	0.0805579	0.0592649
SCG_12k_N66CTACCTGGTCTCCTGT	0.0780613	0.0558814
SCG_12k_N66CTACGGGAGCCTCAAT	0.153006	0.0900772
SCG_12k_N66CTACTATTCTATACGG	0.0846258	0.0643492
SCG_12k_N66CTAGACACAAATACGA	0.10534	0.029149
SCG_12k_N66CTAGGTAAGTATAACG	0.246069	0.0805151
SCG_12k_N66CTAGGTACACGCTGAC	0.123745	0.057833
SCG_12k_N66CTAGGTATCTGGACCG	0.0647036	0.0126083
SCG_12k_N66CTATCCGGTGTTCCTC	0.133791	0.0629772
SCG_12k_N66CTCAACCGTATGAGAT	0.0657385	0.0498967
SCG_12k_N66CTCAACCTCGCTTTAT	0.149883	0.0573888
SCG_12k_N66CTCAATTAGGTAAGAG	0.041614	0.0494545
SCG_12k_N66CTCAATTTCTATCGCC	0.116738	0.0774752
SCG_12k_N66CTCAGAAAGGTTCATC	0.136117	0.0740796
SCG_12k_N66CTCAGGGTCGCATTGA	0.0592002	0.0437664
SCG_12k_N66CTCAGTCTCAATCGGT	0.189322	0.095481
SCG_12k_N66CTCAGTCTCTGGTGGC	0.128959	0.0594466
SCG_12k_N66CTCATGCCAACACAAA	0.202075	0.0559012
SCG_12k_N66CTCCAACCACTGATTG	0.0846756	0.0651865
SCG_12k_N66CTCCAACCATGGAAGC	0.194158	0.0797698
SCG_12k_N66CTCCACAAGTGGAATT	0.144566	0.0624251
SCG_12k_N66CTCCACACAGGGTTGA	0.0954739	0.0697305
SCG_12k_N66CTCCATGCAGCTACAT	0.121345	0.115797
SCG_12k_N66CTCCCAACATCGGAAG	0.0892739	0.0242921
SCG_12k_N66CTCCCAAGTCTGTGAT	0.185188	0.0794125
SCG_12k_N66CTCCGATAGAGAGCGG	0.0967317	0.0523709
SCG_12k_N66CTCCGATGTTAAGACA	0.13095	0.0692952
SCG_12k_N66CTCCTCCAGTCTGGTT	0.0949348	0.0291302
SCG_12k_N66CTCCTCCCAGCTACTA	0.114254	0.0646242
SCG_12k_N66CTCCTCCGTGATAGAT	0.066538	0.0586145
SCG_12k_N66CTGATCCAGACTGAGC	0.159556	0.0702798
SCG_12k_N66CTGATCCAGAGAGGGC	0.173123	0.0828785
SCG_12k_N66CTGATCCGTGGAATGC	0.104701	0.0318153
SCG_12k_N66CTGCAGGTCGATGCTA	0.11258	0.0391435
SCG_12k_N66CTGCATCAGGACTGGT	0.0984552	0.0578695
SCG_12k_N66CTGCGAGCAGTGGGTA	0.0934062	0.0239632
SCG_12k_N66CTGGACGTCTCTCAAT	0.0858052	0.0442254
SCG_12k_N66CTGTACCTCCGTATGA	0.106608	0.0793003
SCG_12k_N66CTGTAGAGTTACCTGA	0.0776271	0.0623052
SCG_12k_N66CTGTCGTCACAAGTTC	0.10066	0.0462089
SCG_12k_N66CTGTCGTCACTTGGGC	0.0976253	0.0766173
SCG_12k_N66CTGTGAAGTGGTACAG	0.138798	0.0773022
SCG_12k_N66CTTACCGCAAATCCCA	0.0852592	0.0369497
SCG_12k_N66CTTACCGGTTGCATTG	0.0897769	0.0240746
SCG_12k_N66CTTCAATAGGTAAGTT	0.0844617	0.0497859
SCG_12k_N66CTTCCTTTCAAGGTGG	0.239871	0.0838866
SCG_12k_N66CTTCGGTCAAGAGTAT	0.124776	0.064561
SCG_12k_N66CTTCTAACAATGTGGG	0.0824352	0.0332579
SCG_12k_N66CTTGAGAAGAGCACTG	0.133852	0.0616571
SCG_12k_N66CTTGAGATCAGCTCTC	0.113633	0.0439226
SCG_12k_N66CTTGATTTCTAGAACC	0.167872	0.0590369
SCG_12k_N66GAACGTTGTTACACTG	0.0425328	0.0334432
SCG_12k_N66GAAGAATTCCAAGCAT	0.162471	0.0685159
SCG_12k_N66GAAGCCCGTCGCACGT	0.124381	0.0601516
SCG_12k_N66GAAGGACCAGACCATT	0.229133	0.0699652
SCG_12k_N66GAAGGGTGTATGGAGC	0.139681	0.0549661
SCG_12k_N66GAATCACCATCCTATT	0.188019	0.0963493
SCG_12k_N66GAATCGTGTCCGGTCA	0.103133	0.0663471
SCG_12k_N66GAATCGTGTTCTCGTC	0.109296	0.0345391
SCG_12k_N66GACATCAAGTCCCGAC	0.0967719	0.0288068
SCG_12k_N66GACATCACAAATCGTC	0.178833	0.0727472
SCG_12k_N66GACCCAGAGCACTCGC	0.213362	0.0993146
SCG_12k_N66GACCCAGCAGAACTTC	0.142729	0.0877131
SCG_12k_N66GACCCTTGTACTCGAT	0.0814324	0.0501892
SCG_12k_N66GACCGTGAGTCATACC	0.218872	0.0712681
SCG_12k_N66GACTATGAGCCATATC	0.164199	0.0694995
SCG_12k_N66GACTATGAGCCGGAAT	0.0695707	0.0424958
SCG_12k_N66GACTGATCACCAAAGG	0.108028	0.0339696
SCG_12k_N66GACTGATCATCGTGCG	0.211476	0.110882
SCG_12k_N66GAGACCCTCCCTTGGT	0.124055	0.0752619
SCG_12k_N66GAGACTTTCGTGCGAC	0.115734	0.072874
SCG_12k_N66GAGCCTGTCCTCTTTC	0.0705613	0.0512251
SCG_12k_N66GAGGGATGTCTAATCG	0.195816	0.054916
SCG_12k_N66GAGTTTGAGCTACGTT	0.224006	0.0825239
SCG_12k_N66GATAGAAGTTGTCCCT	0.157156	0.077796
SCG_12k_N66GATAGCTTCGACGAGA	0.0887758	0.0831427
SCG_12k_N66GATCCCTTCTATTGTC	0.227302	0.0723251
SCG_12k_N66GATGATCTCTTACCGC	0.135986	0.0611832
SCG_12k_N66GATGGAGGTCCCTAAA	0.0455649	0.0197023
SCG_12k_N66GATGGAGTCTCACGAA	0.177477	0.104102
SCG_12k_N66GATTCTTGTATTAAGG	0.0966967	0.0248437
SCG_12k_N66GATTCTTTCCAAGGGA	0.0769576	0.0344443
SCG_12k_N66GATTCTTTCTGGTGCG	0.0994097	0.0274661
SCG_12k_N66GATTTCTAGAAGCGAA	0.10664	0.0316953
SCG_12k_N66GATTTCTTCGTGCACG	0.174177	0.0769088
SCG_12k_N66GCAACCGAGCTAGAAT	0.120177	0.0574118
SCG_12k_N66GCACGTGTCTTTCCGG	0.120445	0.0806437
SCG_12k_N66GCAGCTGCAATCGCGC	0.0815701	0.0310261
SCG_12k_N66GCATTAGAGTTTGGCT	0.0901503	0.061855
SCG_12k_N66GCCAGGTGTTCTCACC	0.0519498	0.0142677
SCG_12k_N66GCCCAGATCATGCCCT	0.093419	0.0245755
SCG_12k_N66GCCGTGATCAACGAGG	0.0760483	0.0448248
SCG_12k_N66GCGAGAACATACTGTG	0.115968	0.0308764
SCG_12k_N66GCGATCGAGGCGAACT	0.0482373	0.0361662
SCG_12k_N66GCTACAATCTACTCAT	0.0929155	0.0169615
SCG_12k_N66GCTGAATCAGTCTTCC	0.206875	0.0478858
SCG_12k_N66GCTGGGTTCGCCCAGA	0.0669448	0.0541256
SCG_12k_N66GCTTCACAGCGTGAGT	0.226578	0.0634568
SCG_12k_N66GCTTCACTCTTTGCGC	0.0822607	0.0522039
SCG_12k_N66GGAAGTGAGAATCGTA	0.0569346	0.0438528
SCG_12k_N66GGAATCTGTGGACCAA	0.0535173	0.0113138
SCG_12k_N66GGACGTCTCGGTAACT	0.0602711	0.0380418
SCG_12k_N66GGAGAACAGGGAGAAT	0.157943	0.0819989
SCG_12k_N66GGAGCAATCTCCTGCA	0.0594674	0.0159022
SCG_12k_N66GGAGGATAGCGATGCA	0.0900835	0.0622931
SCG_12k_N66GGAGGATTCCATTCGC	0.0805699	0.0492115
SCG_12k_N66GGATGTTAGAGAGCGG	0.162625	0.0410818
SCG_12k_N66GGCTTGGAGTAGAATC	0.10931	0.0344681
SCG_12k_N66GGCTTTCCAACGCCCA	0.0766746	0.0811467
SCG_12k_N66GGGCCATAGAGCTGCA	0.232161	0.0816543
SCG_12k_N66GGGCGTTCAGGTTCAT	0.0882728	0.0589335
SCG_12k_N66GGGCGTTGTAGTTAGA	0.179997	0.0880556
SCG_12k_N66GGGCTCACAAGTGCTT	0.0986212	0.0804655
SCG_12k_N66GGGTATTCACAGACGA	0.128165	0.0855975
SCG_12k_N66GGGTGAAAGGCATTTC	0.113696	0.0989726
SCG_12k_N66GGGTGTCTCCTAGAGT	0.0592814	0.00864775
SCG_12k_N66GGTCTGGAGTCCTACA	0.119103	0.0667903
SCG_12k_N66GGTCTGGAGTCGCCCA	0.141489	0.0684051
SCG_12k_N66GGTCTGGGTACAACGG	0.0724736	0.00965177
SCG_12k_N66GGTGAAGCAGTATACC	0.0746725	0.0225232
SCG_12k_N66GGTGGCTAGATAGTCA	0.0960486	0.0395102
SCG_12k_N66GGTGGCTGTGACAGCA	0.104823	0.0361736
SCG_12k_N66GGTGTTAGTCATCGGC	0.088896	0.0219244
SCG_12k_N66GGTGTTAGTGGAACCA	0.166344	0.0798933
SCG_12k_N66GGTTGTAGTGTCTAAC	0.0995983	0.0388449
SCG_12k_N66GTAACACAGATTAGCA	0.108145	0.0393536
SCG_12k_N66GTAACACGTAGGCTGA	0.075427	0.0552247
SCG_12k_N66GTAACCAAGGCACTCC	0.201509	0.0704853
SCG_12k_N66GTAAGTCAGGCGCTCT	0.157246	0.0750979
SCG_12k_N66GTAATCGGTGCATCTA	0.0942687	0.0553486
SCG_12k_N66GTAGAAAGTTCCTAGA	0.200444	0.115647
SCG_12k_N66GTAGATCAGCTTAGTC	0.0870754	0.0647479
SCG_12k_N66GTAGATCCAAGACAAT	0.0910924	0.0681351
SCG_12k_N66GTAGCTAAGATGTTAG	0.106069	0.0613261
SCG_12k_N66GTAGGAGTCTCGGTAA	0.0928693	0.0451025
SCG_12k_N66GTAGGTTCAGCTGAGA	0.161332	0.0713852
SCG_12k_N66GTAGGTTTCTGTCAGA	0.139322	0.0698451
SCG_12k_N66GTATTTCAGGTCCTGC	0.232905	0.0969758
SCG_12k_N66GTCAAACAGATCCGAG	0.13682	0.0468443
SCG_12k_N66GTCACGGGTAAGTAGT	0.206043	0.0738024
SCG_12k_N66GTCACGGTCCTAGCTC	0.0971278	0.0745013
SCG_12k_N66GTCACTCCAGAGGGTT	0.0981346	0.0254257
SCG_12k_N66GTCAGCGAGCAGAAAG	0.10123	0.0430814
SCG_12k_N66GTCAGCGGTGAAGCGT	0.0845142	0.0374095
SCG_12k_N66GTCATCCTCTCGGTAA	0.15215	0.0571067
SCG_12k_N66GTCCACTTCGTCACCT	0.0503106	0.0387732
SCG_12k_N66GTCCTCATCATACGAC	0.103565	0.0325746
SCG_12k_N66GTCGTTCAGCTATCCA	0.0819061	0.0592182
SCG_12k_N66GTCGTTCCACGGCCAT	0.0566005	0.0120034
SCG_12k_N66GTCGTTCTCAGAACCT	0.0942823	0.0474292
SCG_12k_N66GTCTAGACAAGGGCAT	0.115294	0.0341139
SCG_12k_N66GTCTTTAAGGATTCAA	0.0637765	0.0185427
SCG_12k_N66GTGAGCCCAGTATTCG	0.0397301	0.0293858
SCG_12k_N66GTGAGCCGTCTCCTGT	0.220199	0.0709606
SCG_12k_N66GTGAGTTTCCTTCTTC	0.114339	0.0609779
SCG_12k_N66GTGATGTAGCCGTAAG	0.0817447	0.0426623
SCG_12k_N66GTGATGTCAAGTGGGT	0.0962608	0.0342793
SCG_12k_N66GTGATGTTCGGTTCAA	0.118205	0.0569797
SCG_12k_N66GTGATGTTCGTTCGCT	0.148974	0.0740527
SCG_12k_N66GTGCACGAGCACTGGA	0.112052	0.0293254
SCG_12k_N66GTGCGTGCACTCTCGT	0.158274	0.0845272
SCG_12k_N66GTGCGTGTCGCCGTGA	0.1042	0.0296188
SCG_12k_N66GTGCTTCTCTGGAAGG	0.106976	0.0617783
SCG_12k_N66GTGGAAGAGCCAGTAG	0.108306	0.0636358
SCG_12k_N66GTGGGAATCATTGAGC	0.12272	0.0414761
SCG_12k_N66GTGGTTAGTAGATGTA	0.106372	0.0518722
SCG_12k_N66GTGTAACCATACAGGG	0.100251	0.077199
SCG_12k_N66GTGTCCTAGAGAGAAC	0.151711	0.0923197
SCG_12k_N66GTGTTCCGTCGAGCTC	0.114628	0.0646309
SCG_12k_N66GTGTTCCTCCGCACTT	0.0599959	0.00922681
SCG_12k_N66GTTACAGAGTCATGCT	0.0412186	0.0352886
SCG_12k_N66GTTAGTGAGCCTCTTC	0.0615824	0.0485058
SCG_12k_N66GTTAGTGCACTGAGTT	0.0488153	0.0365968
SCG_12k_N66GTTATGGGTACCTTCC	0.0672936	0.0474285
SCG_12k_N66GTTCCGTAGATGCGAC	0.108562	0.0446998
SCG_12k_N66GTTCCGTGTCTAACGT	0.221517	0.0830032
SCG_12k_N66GTTGAACGTGGCATCC	0.234373	0.0495986
SCG_12k_N66GTTGCGGAGGAACGCT	0.0691775	0.0127606
SCG_12k_N66GTTGCGGGTGGCCCAT	0.115479	0.0698528
SCG_12k_N66GTTGTCCCACCTCTGT	0.0631089	0.0492809
SCG_12k_N66TAACACGTCCCGAGGT	0.118541	0.0340733
SCG_12k_N66TAACTTCAGGGTAGCT	0.0759906	0.0359565
SCG_12k_N66TAACTTCGTATTTCTC	0.115589	0.0389368
SCG_12k_N66TAAGCACAGCCGTAAG	0.187284	0.0989144
SCG_12k_N66TAAGCACCACTGTCCT	0.0981718	0.0276139
SCG_12k_N66TAAGCCAGTTCATCGA	0.156151	0.0457686
SCG_12k_N66TAATCTCAGAAGTCTA	0.0918753	0.0379783
SCG_12k_N66TAATCTCGTATGGTAA	0.0567552	0.0143154
SCG_12k_N66TAATCTCTCAAACGTC	0.104151	0.063494
SCG_12k_N66TACAACGGTGAGTAAT	0.0453676	0.036648
SCG_12k_N66TACAACGGTGCTCTCT	0.180429	0.081936
SCG_12k_N66TACAGGTAGTACCCTA	0.125073	0.0438517
SCG_12k_N66TACCCGTTCACCCTGT	0.157731	0.0788081
SCG_12k_N66TACGCTCCATTCTCCG	0.0922854	0.0499725
SCG_12k_N66TACGGTACAATTCACG	0.173369	0.0753368
SCG_12k_N66TACGTCCAGTCGTTAC	0.134961	0.0610537
SCG_12k_N66TACTTACTCAAACGTC	0.112314	0.0308868
SCG_12k_N66TACTTCATCAGTCACA	0.168061	0.063825
SCG_12k_N66TACTTCATCTCATGGA	0.158723	0.0842387
SCG_12k_N66TACTTGTAGACTCCGC	0.201934	0.0922956
SCG_12k_N66TACTTGTGTGGCGCTT	0.14459	0.0707615
SCG_12k_N66TAGACTGTCCCAAGCG	0.0797967	0.0259524
SCG_12k_N66TAGATCGGTGGTACAG	0.117799	0.0661469
SCG_12k_N66TAGCACACAACTGCTA	0.0873962	0.0653892
SCG_12k_N66TAGGGTTCACTGATTG	0.103473	0.0415054
SCG_12k_N66TAGGTACGTGGTATGG	0.0806733	0.0201045
SCG_12k_N66TAGGTACTCGCCGAAC	0.105714	0.0913351
SCG_12k_N66TAGGTTGAGTAAACGT	0.103009	0.0582412
SCG_12k_N66TAGGTTGGTACCAGAG	0.12278	0.0596107
SCG_12k_N66TAGTGCAGTGAGTGAC	0.104836	0.0532934
SCG_12k_N66TATACCTAGCTCATAC	0.205821	0.111818
SCG_12k_N66TATACCTCACAATTCG	0.0801425	0.0292103
SCG_12k_N66TATCGCCCATGGGTCC	0.0881914	0.0397444
SCG_12k_N66TATGTTCAGTCCTGCG	0.162033	0.0470256
SCG_12k_N66TATTGGGCATAGACTC	0.0885806	0.0686503
SCG_12k_N66TATTTCGAGGGCGAAG	0.165829	0.0682302
SCG_12k_N66TATTTCGTCTGGTGCG	0.182803	0.0498014
SCG_12k_N66TCAAGACGTAAGGCTG	0.0754781	0.0618301
SCG_12k_N66TCAAGCAGTAGCTGCC	0.205274	0.0816244
SCG_12k_N66TCAATTCAGGCTGAAC	0.0546291	0.0317131
SCG_12k_N66TCACAAGTCTCCGAGG	0.0955214	0.0259279
SCG_12k_N66TCACATTAGGGCCCTT	0.183671	0.0946258
SCG_12k_N66TCACGCTAGAAAGTCT	0.0960781	0.074811
SCG_12k_N66TCACTATGTGACTCGC	0.209132	0.0783208
SCG_12k_N66TCAGCAAAGGACAACC	0.199919	0.108031
SCG_12k_N66TCAGCAACAAGGCGTA	0.0765214	0.0335104
SCG_12k_N66TCAGCCTCAGTCGCTG	0.157007	0.0732473
SCG_12k_N66TCAGGGCAGCTCCACG	0.155625	0.0660236
SCG_12k_N66TCAGGTAAGCCTCGTG	0.0989604	0.042115
SCG_12k_N66TCAGGTAGTTAACCTG	0.131628	0.0329513
SCG_12k_N66TCAGTTTTCGTAGAGG	0.0762934	0.0331303
SCG_12k_N66TCATATCCATCGTCCT	0.102846	0.0616867
SCG_12k_N66TCATGAGCACGTAACT	0.0398457	0.0119438
SCG_12k_N66TCATGCCGTACAAGCG	0.0989047	0.0283386
SCG_12k_N66TCATGCCTCATACAGC	0.105459	0.0547141
SCG_12k_N66TCATTACAGGGTCTTT	0.174557	0.0919622
SCG_12k_N66TCATTACCAATGAAAC	0.224014	0.0819715
SCG_12k_N66TCCACCAAGTAGAATC	0.104008	0.0451808
SCG_12k_N66TCCACCACAGCTTCGG	0.112158	0.0335514
SCG_12k_N66TCCAGAAAGAGAACCC	0.135125	0.0850601
SCG_12k_N66TCCATCGCATCGGAGA	0.0684104	0.0565577
SCG_12k_N66TCCATCGTCTGGCCAG	0.0836241	0.0329695
SCG_12k_N66TCCATGCTCTGTCGTC	0.12763	0.0808364
SCG_12k_N66TCCCACATCCCTATTA	0.0899086	0.0542701
SCG_12k_N66TCCCATGAGCGCCCAT	0.17473	0.0761922
SCG_12k_N66TCCCATGCATATGGCT	0.100175	0.0806676
SCG_12k_N66TCCCATGTCCGCAGTG	0.0716139	0.0520956
SCG_12k_N66TCCGAAAGTGCAATGG	0.0911162	0.0206166
SCG_12k_N66TCCGAAATCGACACCG	0.12269	0.0481273
SCG_12k_N66TCCGGGAAGGGCAACT	0.104046	0.0428686
SCG_12k_N66TCCGGGAGTTGGGACA	0.223151	0.0824478
SCG_12k_N66TCCTAATTCAAATGCC	0.108839	0.0328402
SCG_12k_N66TCCTCCCAGTGGACTG	0.0977692	0.0326667
SCG_12k_N66TCCTGCAAGTAAACTG	0.200143	0.0727205
SCG_12k_N66TCCTTCTAGCATACTC	0.130012	0.0566388
SCG_12k_N66TCCTTTCGTAGTGCGA	0.0769583	0.0613314
SCG_12k_N66TCCTTTCGTTGGACTT	0.0516605	0.013258
SCG_12k_N66TCGATTTCAGGACAGT	0.120291	0.0580921
SCG_12k_N66TCGATTTTCTGGGTCG	0.195663	0.0730665
SCG_12k_N66TCGCACTCAGCAGGAT	0.0675441	0.0403864
SCG_12k_N66TCGCTTGGTGGTCAAG	0.11946	0.0641922
SCG_12k_N66TCGGGACTCGGCTGAC	0.159314	0.041381
SCG_12k_N66TCGGGCATCGATCCAA	0.0633057	0.0623186
SCG_12k_N66TCGGGTGCAGAGGACT	0.0503503	0.0160954
SCG_12k_N66TCTACCGAGGGCAGTT	0.111995	0.0289108
SCG_12k_N66TCTACCGCATTCTCTA	0.0899672	0.0497515
SCG_12k_N66TCTATACTCGACCTAA	0.13234	0.0875709
SCG_12k_N66TCTCAGCCAATAAGGT	0.101023	0.029141
SCG_12k_N66TCTCAGCTCGTAATGC	0.0945196	0.0249345
SCG_12k_N66TCTCCGAAGGACGCTA	0.0989352	0.0739423
SCG_12k_N66TCTGGCTGTGGCATCC	0.268121	0.0829609
SCG_12k_N66TCTGTCGCAATGCTCA	0.174474	0.0909878
SCG_12k_N66TCTGTCGTCTTTCCGG	0.17416	0.0710089
SCG_12k_N66TCTTCCTAGCTAAACA	0.109089	0.102595
SCG_12k_N66TCTTGCGAGGATAATC	0.0883347	0.0289986
SCG_12k_N66TCTTTGAGTCCCACGA	0.144263	0.06434
SCG_12k_N66TCTTTGATCCGTAGTA	0.0833521	0.0566936
SCG_12k_N66TGACAGTAGCTGCCTG	0.182586	0.0541982
SCG_12k_N66TGACAGTCAGACATCT	0.090964	0.0395671
SCG_12k_N66TGACAGTCATCCGGCA	0.0834173	0.0536525
SCG_12k_N66TGACGCGGTTAGTCGT	0.0785287	0.0573995
SCG_12k_N66TGACTCCAGAAACCCG	0.113623	0.0703702
SCG_12k_N66TGAGCGCAGTTGTCAC	0.0585226	0.0421885
SCG_12k_N66TGAGGTTTCTAAGCGT	0.164643	0.0925505
SCG_12k_N66TGATCAGAGGGTTAAT	0.0823524	0.0516311
SCG_12k_N66TGATCAGCACCCTGTT	0.0795207	0.0625375
SCG_12k_N66TGATGGTCAGGTTCCG	0.135873	0.0823614
SCG_12k_N66TGCATGACATCCGTTC	0.0922217	0.0640468
SCG_12k_N66TGCGGCAAGTGCACAG	0.0984436	0.0650132
SCG_12k_N66TGCGGCACAAGAATAC	0.0565956	0.0121733
SCG_12k_N66TGCTCCACAAGGTACG	0.12923	0.0737751
SCG_12k_N66TGCTCCAGTTGCTGAT	0.0885798	0.0796829
SCG_12k_N66TGGAACTCAGGTACGA	0.0841001	0.0597843
SCG_12k_N66TGGAACTGTGATGAAT	0.0960889	0.0718109
SCG_12k_N66TGGAGAGAGGCCTGAA	0.149491	0.0820623
SCG_12k_N66TGGAGAGAGGTCGTAG	0.147859	0.0766402
SCG_12k_N66TGGCGTGAGTACAGAT	0.104228	0.0511538
SCG_12k_N66TGGGATTAGTCACGAG	0.182775	0.0952889
SCG_12k_N66TGGGCGTCACGTTGGC	0.120381	0.0635272
SCG_12k_N66TGGGCGTCATCGCCTT	0.229495	0.0631343
SCG_12k_N66TGGGCTGCAGCTACAT	0.230987	0.0932353
SCG_12k_N66TGGGTTATCGCTGTCT	0.255186	0.0960614
SCG_12k_N66TGGTGATAGGTCATAA	0.101893	0.0396275
SCG_12k_N66TGGTGATTCGGAGTGA	0.0646951	0.0506469
SCG_12k_N66TGTCAGACACCCATAA	0.0863399	0.0292743
SCG_12k_N66TGTCCCAGTTTGCAGT	0.093088	0.0346087
SCG_12k_N66TGTGATGCAAACCATC	0.144956	0.0772428
SCG_12k_N66TGTGCGGGTAGAGTTA	0.102469	0.0271312
SCG_12k_N66TGTGCGGGTCGGAACA	0.0980463	0.0595217
SCG_12k_N66TGTTCATCAGTAACGG	0.197084	0.09278
SCG_12k_N66TGTTGAGGTAGACAAT	0.090277	0.0537678
SCG_12k_N66TGTTGAGGTGACTCGC	0.158633	0.0875165
SCG_12k_N66TTACAGGAGTATGGCG	0.164893	0.0626398
SCG_12k_N66TTACAGGTCCGGACGT	0.135776	0.0618397
SCG_12k_N66TTACGCCGTGACTCGC	0.0984965	0.0332057
SCG_12k_N66TTACGCCGTGATGAAT	0.15802	0.0631895
SCG_12k_N66TTACGCCTCGGTGCAC	0.203968	0.0835278
SCG_12k_N66TTACGCCTCTGGGCCA	0.17347	0.0723381
SCG_12k_N66TTACTGTTCAGGACGA	0.111215	0.0387288
SCG_12k_N66TTACTGTTCTAGCCTC	0.188288	0.068702
SCG_12k_N66TTAGGCACACATTGTG	0.168262	0.0954237
SCG_12k_N66TTAGGCACACGAAGAC	0.039518	0.00932611
SCG_12k_N66TTAGTCTGTGACAGGT	0.086937	0.0696616
SCG_12k_N66TTAGTCTGTTGTTGTG	0.0952842	0.0745683
SCG_12k_N66TTCACCGAGGTGCCTC	0.105423	0.0394807
SCG_12k_N66TTCACCGGTGAGACCA	0.10918	0.0943754
SCG_12k_N66TTCACGCTCTATACGG	0.0555579	0.012752
SCG_12k_N66TTCCAATAGTGTAGTA	0.160352	0.0563422
SCG_12k_N66TTCCACGGTTCTCGTC	0.107502	0.0275167
SCG_12k_N66TTCCTCTCATTCAGGT	0.149155	0.065226
SCG_12k_N66TTCCTCTGTCATCTAG	0.216548	0.0901467
SCG_12k_N66TTCCTTCTCTCAGTCC	0.169971	0.0755617
SCG_12k_N66TTCGATTTCGACCAAT	0.0933214	0.0264281
SCG_12k_N66TTCTCTCGTCGTGCCA	0.0937998	0.0806876
SCG_12k_N66TTGAACGAGGTCTTTG	0.179327	0.0851134
SCG_12k_N66TTGAACGTCTTCGCTG	0.0702724	0.0499084
SCG_12k_N66TTGACCCAGGGCAGTT	0.0997242	0.0451097
SCG_12k_N66TTGAGTGCAGCGTACC	0.0851955	0.0429282
SCG_12k_N66TTGAGTGGTTCCAAAC	0.15027	0.0561586
SCG_12k_N66TTGATGGTCGGAAGGT	0.0969011	0.0449173
SCG_12k_N66TTGCCTGAGCTACGTT	0.0858638	0.0349047
SCG_12k_N66TTGCGTCAGACCGTTT	0.0550998	0.0107681
SCG_12k_N66TTGGGCGCACGACTAT	0.104043	0.0596117
SCG_12k_N66TTGGTTTTCCATCTGC	0.102582	0.10827
SCG_12k_N66TTGTTCAGTAGATTAG	0.127026	0.0555902
SCG_12k_N66TTGTTGTTCCACGAAT	0.0792346	0.0562062
SCG_12k_N66TTTCACATCTCAACGA	0.0795477	0.0475436
SCG_12k_N66TTTCAGTAGCAGCGAT	0.100095	0.0344027
SCG_12k_N66TTTCAGTCAGCTACAT	0.0982747	0.0367405
SCG_12k_N66TTTGACTAGGTGAGCT	0.109935	0.0372127
SCG_12k_N66TTTGGAGGTCAAGGCA	0.0849456	0.0614656
SCG_12k_N66TTTGGTTAGCAGGCTA	0.107775	0.0303577
SCG_12k_N66TTTGGTTTCTGTACAG	0.20733	0.0811857
SCG_14k_N66AAACCCAAGAAGTATC	0.197049	0.0920545
SCG_14k_N66AAACCCAAGTGTTCAC	0.0879564	0.0244248
SCG_14k_N66AAACGAAAGCCAAGCA	0.0957957	0.0628459
SCG_14k_N66AAACGAAAGGTCCCTG	0.235946	0.0867912
SCG_14k_N66AAACGAAGTTTGACAC	0.0963204	0.0649121
SCG_14k_N66AAACGAATCTATCCAT	0.0943694	0.0819873
SCG_14k_N66AAACGCTTCATGGCCG	0.108823	0.0292835
SCG_14k_N66AAACGCTTCATTGCTT	0.181547	0.0937152
SCG_14k_N66AAAGGATAGCTGAGCA	0.0680367	0.0531082
SCG_14k_N66AAAGGATGTACTGAGG	0.0991349	0.02614
SCG_14k_N66AAAGGATGTCCCTGAG	0.265993	0.0891923
SCG_14k_N66AAAGGGCCAGATGCGA	0.181453	0.0661049
SCG_14k_N66AAAGGGCGTTGTATGC	0.151903	0.0803098
SCG_14k_N66AAAGGTACATACAGAA	0.0973023	0.0574232
SCG_14k_N66AAAGGTATCTTTCGAT	0.13553	0.0297951
SCG_14k_N66AAAGTGACATCATTGG	0.0790045	0.04244
SCG_14k_N66AAAGTGAGTCTTGAGT	0.106411	0.0526018
SCG_14k_N66AAATGGAAGTCGGCAA	0.108966	0.0315038
SCG_14k_N66AACAACCTCTTCGTAT	0.114077	0.0385128
SCG_14k_N66AACACACTCGGTTGTA	0.0885374	0.0157691
SCG_14k_N66AACAGGGCAGTAGATA	0.0540475	0.0299264
SCG_14k_N66AACAGGGGTGGTCTTA	0.197861	0.0641616
SCG_14k_N66AACAGGGGTTAAACAG	0.145324	0.0871396
SCG_14k_N66AACCAACCATCGTGGC	0.0896409	0.0604737
SCG_14k_N66AACCAACTCGTAGGGA	0.093534	0.0175316
SCG_14k_N66AACCACACAGAACTCT	0.245868	0.092353
SCG_14k_N66AACCATGAGCTCATAC	0.0750785	0.0523666
SCG_14k_N66AACCTGAAGTGCAACG	0.0976506	0.0260408
SCG_14k_N66AACCTTTCATGTGCCG	0.163617	0.0855606
SCG_14k_N66AACCTTTGTCTTCGAA	0.0885549	0.0399864
SCG_14k_N66AACGTCAAGGTGCTAG	0.0578087	0.0246309
SCG_14k_N66AACGTCACACATAGCT	0.160008	0.092273
SCG_14k_N66AACGTCACATTAAAGG	0.0931657	0.0390009
SCG_14k_N66AACTTCTAGCGCATCC	0.102382	0.0562048
SCG_14k_N66AACTTCTGTCGACTGC	0.25332	0.0924674
SCG_14k_N66AAGAACACAGACCGCT	0.0943991	0.0589151
SCG_14k_N66AAGAACACATCACAGT	0.114625	0.085348
SCG_14k_N66AAGAACATCCGAGCTG	0.0890107	0.052524
SCG_14k_N66AAGACAACAATCAGCT	0.150515	0.0842245
SCG_14k_N66AAGCATCTCTAGCATG	0.0527949	0.0412709
SCG_14k_N66AAGCCATAGGATAATC	0.139307	0.0723932
SCG_14k_N66AAGCGAGTCCTCAGGG	0.105641	0.061521
SCG_14k_N66AAGGAATAGGTCGCCT	0.187014	0.0954385
SCG_14k_N66AAGGAATGTTAAAGTG	0.165616	0.0614468
SCG_14k_N66AAGTACCCAAAGGTTA	0.0823394	0.0422004
SCG_14k_N66AAGTACCGTCGTATTG	0.256141	0.079079
SCG_14k_N66AAGTCGTCAGCATTGT	0.17825	0.0875602
SCG_14k_N66AATAGAGTCCATTGCC	0.186207	0.0932817
SCG_14k_N66AATCGACCAAAGACGC	0.176529	0.0860051
SCG_14k_N66AATCGACCAATTGAAG	0.0839	0.0294331
SCG_14k_N66AATCGTGAGGTAGCAC	0.072714	0.072627
SCG_14k_N66AATGAAGTCAACCCGG	0.0767056	0.030958
SCG_14k_N66AATGAAGTCAATCCAG	0.117199	0.0609239
SCG_14k_N66AATGACCGTCTTCAAG	0.100504	0.060854
SCG_14k_N66AATGACCTCACACCCT	0.107734	0.0686529
SCG_14k_N66AATGCCAGTAAGATAC	0.103573	0.0682307
SCG_14k_N66AATGGCTAGTGGAATT	0.085182	0.0282862
SCG_14k_N66AATGGCTTCGAACGGA	0.0984322	0.0577907
SCG_14k_N66AATTCCTAGCCACTCG	0.101239	0.0282491
SCG_14k_N66AATTCCTAGGCATCAG	0.0810607	0.0212577
SCG_14k_N66AATTTCCAGCTGACCC	0.0772075	0.0648514
SCG_14k_N66AATTTCCAGTGGTTAA	0.197172	0.0842408
SCG_14k_N66ACAAAGATCTTCTGTA	0.15928	0.0733588
SCG_14k_N66ACAACCATCTATTCGT	0.183436	0.081682
SCG_14k_N66ACAAGCTCAATCCTAG	0.10435	0.0327825
SCG_14k_N66ACACAGTGTCAACACT	0.173004	0.0693007
SCG_14k_N66ACACCAAGTGGATTTC	0.0494498	0.0352135
SCG_14k_N66ACACCAATCCTACTGC	0.1848	0.0942188
SCG_14k_N66ACACGCGAGGTACCTT	0.175456	0.0667891
SCG_14k_N66ACACTGAAGCCTGTCG	0.111195	0.0629427
SCG_14k_N66ACACTGAGTACTCCGG	0.0721401	0.0372136
SCG_14k_N66ACAGAAAAGTTGGAGC	0.244982	0.0982755
SCG_14k_N66ACAGAAAGTGCAGGAT	0.0762217	0.0528654
SCG_14k_N66ACAGGGATCTGCTTAT	0.235233	0.0712711
SCG_14k_N66ACATCCCCAAAGGATT	0.059892	0.00792408
SCG_14k_N66ACATCGACAAAGGCTG	0.112575	0.0686573
SCG_14k_N66ACATCGATCCCATAAG	0.10155	0.0401043
SCG_14k_N66ACATGCATCGAACACT	0.0496616	0.00911343
SCG_14k_N66ACATGCATCGAGCCTG	0.0852829	0.0484701
SCG_14k_N66ACCACAAAGACTGAGC	0.0791683	0.0406511
SCG_14k_N66ACCACAAAGGCCCACT	0.0755127	0.0724957
SCG_14k_N66ACCATTTAGCATTTCG	0.105217	0.0265933
SCG_14k_N66ACCATTTAGTAGTCAA	0.122278	0.0377541
SCG_14k_N66ACCCAAAAGCTATCCA	0.0977924	0.0899903
SCG_14k_N66ACCCAAAGTTTGTGGT	0.167193	0.0879588
SCG_14k_N66ACCCTCACAGGTCCCA	0.150941	0.0612839
SCG_14k_N66ACCCTCAGTGTGTCGC	0.102867	0.0667767
SCG_14k_N66ACCGTTCAGTTCCTGA	0.149221	0.0484981
SCG_14k_N66ACCGTTCCAAATGGAT	0.0776402	0.0577417
SCG_14k_N66ACCTACCAGGAACGTC	0.185566	0.075065
SCG_14k_N66ACCTACCCAACGTAAA	0.129653	0.0729786
SCG_14k_N66ACCTGAAAGCTCGACC	0.165415	0.0859339
SCG_14k_N66ACCTGAAGTCGCTGCA	0.071235	0.0711449
SCG_14k_N66ACCTGAATCTTGTTAC	0.175212	0.0698942
SCG_14k_N66ACCTGTCAGATCCCGC	0.169863	0.079142
SCG_14k_N66ACCTGTCCACATTCGA	0.100093	0.0548301
SCG_14k_N66ACGATGTCAATCTAGC	0.0402441	0.0103792
SCG_14k_N66ACGTAACAGACGTCCC	0.0721533	0.0707264
SCG_14k_N66ACGTAACAGCGACAGT	0.089471	0.0701509
SCG_14k_N66ACGTAGTAGCACTAAA	0.183893	0.0838985
SCG_14k_N66ACTACGATCGGCCCAA	0.0793048	0.0649658
SCG_14k_N66ACTATGGAGAAATTGC	0.106631	0.0303724
SCG_14k_N66ACTATGGTCGAATCCA	0.103963	0.083034
SCG_14k_N66ACTATTCGTCGAGTGA	0.0892629	0.0375503
SCG_14k_N66ACTCCCAAGGTACCTT	0.0979988	0.039485
SCG_14k_N66ACTCCCACATCCTATT	0.115031	0.0890688
SCG_14k_N66ACTCCCAGTCCCGGTA	0.0619921	0.0440036
SCG_14k_N66ACTCCCAGTTATGGTC	0.17859	0.0736326
SCG_14k_N66ACTCTCGGTTTCTTAC	0.0903375	0.0442968
SCG_14k_N66ACTGATGAGCCGTCGT	0.0980035	0.0594628
SCG_14k_N66ACTGCAAAGCCTTCTC	0.0916045	0.0260713
SCG_14k_N66ACTGTGAAGTAAGGGA	0.175503	0.0840505
SCG_14k_N66ACTGTGAGTATTTCCT	0.198182	0.107361
SCG_14k_N66ACTTAGGGTAGGCTCC	0.216906	0.0737499
SCG_14k_N66ACTTCCGGTATTTCTC	0.103671	0.0368677
SCG_14k_N66ACTTTGTAGCGTTAGG	0.183736	0.0865194
SCG_14k_N66AGAAATGAGATGATTG	0.140681	0.0721244
SCG_14k_N66AGAAATGGTGTATCCA	0.190639	0.0764442
SCG_14k_N66AGAAATGGTTAGGACG	0.306257	0.105839
SCG_14k_N66AGAACAAGTGAGATTA	0.0724851	0.0382284
SCG_14k_N66AGAACCTAGAGCATCG	0.0445415	0.0289903
SCG_14k_N66AGAACCTGTACCTGTA	0.0509528	0.0350754
SCG_14k_N66AGAAGTAAGGAAAGAC	0.0872921	0.0521139
SCG_14k_N66AGAAGTACAGGTCCGT	0.124944	0.0414006
SCG_14k_N66AGAAGTAGTTACCCAA	0.151002	0.0655315
SCG_14k_N66AGAAGTAGTTGCACGC	0.0887806	0.034007
SCG_14k_N66AGACAAAAGGGCCTCT	0.0923661	0.0201333
SCG_14k_N66AGACAAAAGGTGGCTA	0.0760115	0.0380996
SCG_14k_N66AGACACTTCTCTAAGG	0.100327	0.0542602
SCG_14k_N66AGACAGGGTGTTACTG	0.0736108	0.0583353
SCG_14k_N66AGACAGGTCGTTATCT	0.147478	0.0835544
SCG_14k_N66AGACTCATCACTAGCA	0.19004	0.11022
SCG_14k_N66AGAGAATCAGGGAATC	0.043052	0.0315373
SCG_14k_N66AGAGAGCAGATACTGA	0.0995999	0.0887968
SCG_14k_N66AGATAGAGTCTTACAG	0.098839	0.0891769
SCG_14k_N66AGATCCACAGACCAAG	0.135005	0.0605056
SCG_14k_N66AGATCGTCAAACGTGG	0.115217	0.0759553
SCG_14k_N66AGATGAAGTTTGAACC	0.141086	0.0758748
SCG_14k_N66AGATGCTGTCACAGTT	0.099584	0.0564769
SCG_14k_N66AGCATCAGTCACGACC	0.0779093	0.0395793
SCG_14k_N66AGCCAATCACGCACCA	0.0870082	0.0506044
SCG_14k_N66AGCCAATGTAGTCGGA	0.0836788	0.0332821
SCG_14k_N66AGCCACGAGCGTTCAT	0.0642627	0.0472014
SCG_14k_N66AGCCACGCAGCATACT	0.128636	0.0646552
SCG_14k_N66AGCCACGGTCATGACT	0.0548423	0.0367791
SCG_14k_N66AGCGCCAGTCCTATAG	0.248766	0.0950843
SCG_14k_N66AGCGTATGTATGCTTG	0.0784513	0.0329187
SCG_14k_N66AGCGTATGTTAGAAGT	0.0590616	0.0423463
SCG_14k_N66AGCGTATTCATTCTTG	0.102799	0.0445142
SCG_14k_N66AGCTACAAGCGTTAGG	0.107565	0.0525803
SCG_14k_N66AGCTACAGTTGCATGT	0.148898	0.0752539
SCG_14k_N66AGCTCAAAGCGATGCA	0.187162	0.0524075
SCG_14k_N66AGCTTCCAGGACTATA	0.161928	0.08965
SCG_14k_N66AGCTTCCCATCCCACT	0.115005	0.0373236
SCG_14k_N66AGGAAATAGTCGTTAC	0.0878256	0.0322681
SCG_14k_N66AGGACGACAATTAGGA	0.0896163	0.0358477
SCG_14k_N66AGGACGACAGTCTACA	0.0973595	0.0507546
SCG_14k_N66AGGACGATCCCGGTAG	0.10495	0.060723
SCG_14k_N66AGGAGGTAGGTCGTGA	0.0836798	0.0452856
SCG_14k_N66AGGAGGTCAATCAGCT	0.0961299	0.0341328
SCG_14k_N66AGGAGGTGTGGTCTAT	0.0834191	0.0555867
SCG_14k_N66AGGATCTAGTACTCGT	0.207836	0.0789698
SCG_14k_N66AGGATCTGTTGTGGAG	0.112916	0.0565017
SCG_14k_N66AGGATCTTCGCATTAG	0.173861	0.0627278
SCG_14k_N66AGGCATTGTGATGGCA	0.0947958	0.0377569
SCG_14k_N66AGGCTGCCAATCGCAT	0.0904276	0.0668611
SCG_14k_N66AGGCTGCCATGAGTAA	0.0933997	0.0323326
SCG_14k_N66AGGGTCCAGCCTGTCG	0.13095	0.0694578
SCG_14k_N66AGGGTCCCAGAAACCG	0.0655039	0.0367873
SCG_14k_N66AGGGTGACACAGCGCT	0.073845	0.0250802
SCG_14k_N66AGGGTGAGTCCAACGC	0.060256	0.0453144
SCG_14k_N66AGGGTTTAGATCCTAC	0.0503431	0.0198807
SCG_14k_N66AGGGTTTGTGTTGATC	0.1491	0.0812183
SCG_14k_N66AGGGTTTTCCAGTACA	0.0689576	0.0516704
SCG_14k_N66AGGGTTTTCCGTATAG	0.0822145	0.0630048
SCG_14k_N66AGGTAGGCACACAGCC	0.283535	0.0896018
SCG_14k_N66AGGTAGGGTCTACGAT	0.320477	0.0989882
SCG_14k_N66AGGTCTAAGACGCCCT	0.0833178	0.0261502
SCG_14k_N66AGGTCTAGTTCACCGG	0.0883296	0.068803
SCG_14k_N66AGGTTACTCATGGCCG	0.0763043	0.0591689
SCG_14k_N66AGGTTACTCTGTCCGT	0.0827105	0.0515666
SCG_14k_N66AGGTTGTAGAAACTCA	0.0352706	0.0396282
SCG_14k_N66AGGTTGTAGAACAGGA	0.184465	0.0743439
SCG_14k_N66AGGTTGTGTGAAGCGT	0.0891973	0.0828192
SCG_14k_N66AGGTTGTTCCATAGGT	0.100405	0.0257278
SCG_14k_N66AGGTTGTTCCATCGTC	0.0572695	0.0133407
SCG_14k_N66AGTAACCAGAGTCGAC	0.113103	0.0337405
SCG_14k_N66AGTAACCAGGAGAGGC	0.130509	0.058726
SCG_14k_N66AGTACCACACGCTTAA	0.0567187	0.0286824
SCG_14k_N66AGTACCAGTACCCGCA	0.0890414	0.0454503
SCG_14k_N66AGTACTGGTTACAGCT	0.0783836	0.0169987
SCG_14k_N66AGTAGTCTCTCGTCGT	0.0929798	0.0285585
SCG_14k_N66AGTCAACTCTATCCAT	0.100093	0.0275408
SCG_14k_N66AGTCACATCTGAGGTT	0.254573	0.0658791
SCG_14k_N66AGTCTCCAGGCCCAAA	0.114031	0.0651845
SCG_14k_N66AGTCTCCGTCGCGTCA	0.0605026	0.0311737
SCG_14k_N66AGTGATCGTGGCGTAA	0.0845498	0.0671018
SCG_14k_N66AGTGTTGAGGGCGAAG	0.0710605	0.0445615
SCG_14k_N66AGTTAGCGTGGGTATG	0.107546	0.104684
SCG_14k_N66AGTTCCCAGTATAACG	0.223937	0.0948272
SCG_14k_N66AGTTCCCGTTCTTAGG	0.21526	0.0781459
SCG_14k_N66AGTTCGAGTCCCAAAT	0.103571	0.0841795
SCG_14k_N66ATACCGAAGCTTGTGT	0.0682578	0.055139
SCG_14k_N66ATACCGAGTCTTCTAT	0.25512	0.0981646
SCG_14k_N66ATACCGATCGATGCAT	0.0698352	0.0580594
SCG_14k_N66ATACCGATCTTAATCC	0.220864	0.107247
SCG_14k_N66ATACCTTCATCCGTGG	0.108793	0.0408912
SCG_14k_N66ATACCTTGTCCTTTGC	0.0544241	0.0269349
SCG_14k_N66ATACTTCAGGTCGACA	0.0726746	0.0191975
SCG_14k_N66ATACTTCGTGAATGAT	0.165338	0.0235937
SCG_14k_N66ATAGGCTAGGCTGTAG	0.0917696	0.0519692
SCG_14k_N66ATATCCTGTCTGTCCT	0.105637	0.0741647
SCG_14k_N66ATCACAGAGGAACGAA	0.224152	0.111052
SCG_14k_N66ATCACAGTCGACACTA	0.155873	0.0757994
SCG_14k_N66ATCACGACAGGTCAAG	0.0954846	0.0244521
SCG_14k_N66ATCAGGTCACTTCTCG	0.132352	0.0668573
SCG_14k_N66ATCAGGTCAGAGCCCT	0.150831	0.0465607
SCG_14k_N66ATCAGGTGTGGTCTCG	0.0436655	0.0300517
SCG_14k_N66ATCATTCAGGTTGCCC	0.111975	0.10056
SCG_14k_N66ATCCGTCAGAGTACCG	0.112455	0.0308131
SCG_14k_N66ATCCGTCTCCAGTGTA	0.0864532	0.0585108
SCG_14k_N66ATCCTATAGCGATGCA	0.0807986	0.0438733
SCG_14k_N66ATCCTATGTCGACTGC	0.166284	0.0800039
SCG_14k_N66ATCGATGCATGGTACT	0.096868	0.0549294
SCG_14k_N66ATCGGATGTTCTCACC	0.143988	0.0745171
SCG_14k_N66ATCGTAGCAACACGAG	0.0872647	0.0257484
SCG_14k_N66ATCGTAGGTAACGATA	0.116986	0.0356474
SCG_14k_N66ATCGTCCAGTAGGGTC	0.0919168	0.0145789
SCG_14k_N66ATCGTCCTCACGTCCT	0.115044	0.0403616
SCG_14k_N66ATCGTCCTCCCGAATA	0.218896	0.089342
SCG_14k_N66ATCGTGAGTCTGCGCA	0.0673341	0.0476804
SCG_14k_N66ATCTCTAAGCCGTAAG	0.125239	0.0323332
SCG_14k_N66ATCTCTACATGGATCT	0.158224	0.0871814
SCG_14k_N66ATCTTCAGTTCGTTCC	0.185823	0.0692376
SCG_14k_N66ATGACCAGTAGCGTCC	0.0584451	0.0433052
SCG_14k_N66ATGACCATCTGAGGTT	0.121016	0.0753271
SCG_14k_N66ATGAGTCTCCTAAACG	0.159989	0.0591025
SCG_14k_N66ATGCATGCACACCAGC	0.096889	0.0551566
SCG_14k_N66ATGCATGTCAAAGCCT	0.156391	0.0510576
SCG_14k_N66ATGCCTCGTGTCCCTT	0.0659677	0.0496769
SCG_14k_N66ATGCGATTCAAATAGG	0.0857281	0.0438096
SCG_14k_N66ATGGAGGAGTCCCGGT	0.126386	0.0770767
SCG_14k_N66ATGGGAGAGAGCCATG	0.218788	0.0748612
SCG_14k_N66ATGGGAGTCTGTCAGA	0.214233	0.097952
SCG_14k_N66ATGTCTTCACGCGCAT	0.156861	0.0781509
SCG_14k_N66ATGTCTTCATGACAAA	0.117039	0.0678678
SCG_14k_N66ATTACCTGTATCAAGA	0.124428	0.0415398
SCG_14k_N66ATTACTCCAGACGCTC	0.137954	0.0495495
SCG_14k_N66ATTACTCGTGATTGGG	0.103589	0.0585298
SCG_14k_N66ATTATCCGTACGTTCA	0.164433	0.0787364
SCG_14k_N66ATTATCCTCTATCGCC	0.0513101	0.0180625
SCG_14k_N66ATTCACTAGCCATGCC	0.312949	0.0970397
SCG_14k_N66ATTCACTGTACTGAGG	0.102626	0.0984654
SCG_14k_N66ATTCCATAGGTCTGGA	0.184885	0.0905798
SCG_14k_N66ATTCCATTCTTACCGC	0.0870682	0.0367119
SCG_14k_N66ATTCCATTCTTTCTAG	0.239211	0.0937298
SCG_14k_N66ATTCCCGAGATTGTGA	0.0509625	0.0155933
SCG_14k_N66ATTCCCGCAGACAAAT	0.100147	0.0570377
SCG_14k_N66ATTCCCGTCCACTGGG	0.0677859	0.0441188
SCG_14k_N66ATTCCTAGTACTGAGG	0.104556	0.0613344
SCG_14k_N66ATTCGTTAGGTGATAT	0.138338	0.0802897
SCG_14k_N66ATTCGTTGTTAGGCCC	0.151201	0.0740227
SCG_14k_N66ATTCTTGCAGCATCTA	0.239203	0.0732722
SCG_14k_N66ATTGGGTAGCACTCAT	0.0574528	0.0411028
SCG_14k_N66ATTGGGTTCACCATCC	0.123936	0.0517312
SCG_14k_N66ATTGTTCGTATGTCAC	0.0455836	0.0146618
SCG_14k_N66ATTGTTCGTGAGTTTC	0.0829463	0.0412195
SCG_14k_N66ATTTACCGTACGTGAG	0.0882566	0.0282258
SCG_14k_N66ATTTACCTCGGCATCG	0.0663293	0.00970076
SCG_14k_N66ATTTCACCAAAGCACG	0.0732883	0.0228132
SCG_14k_N66ATTTCACCATTCCTAT	0.175804	0.0699221
SCG_14k_N66ATTTCACGTACGCTAT	0.0627042	0.0450487
SCG_14k_N66ATTTCTGCAGTACTAC	0.0632047	0.0446072
SCG_14k_N66ATTTCTGGTCGGCCTA	0.0588674	0.0420268
SCG_14k_N66ATTTCTGTCATGTCAG	0.0780478	0.0597479
SCG_14k_N66CAAAGAACAATCTCGA	0.192334	0.0611149
SCG_14k_N66CAACAACAGATGAAGG	0.0848568	0.0396296
SCG_14k_N66CAACAACTCAGATTGC	0.168802	0.0909573
SCG_14k_N66CAACAACTCCCAGGAC	0.0496639	0.0358513
SCG_14k_N66CAACAACTCCGTAGGC	0.0948166	0.0350776
SCG_14k_N66CAACAGTCATCTCAAG	0.125185	0.0681885
SCG_14k_N66CAACCAACACTGAATC	0.211343	0.103222
SCG_14k_N66CAACCAAGTACTAACC	0.0895219	0.0388377
SCG_14k_N66CAACCAAGTCCATCTC	0.119986	0.0504497
SCG_14k_N66CAACGGCGTCACGCTG	0.106761	0.0647954
SCG_14k_N66CAAGACTTCGCACGAC	0.0944085	0.0204641
SCG_14k_N66CAAGCTACACCCTTAC	0.113251	0.0571438
SCG_14k_N66CAAGCTATCTCTAGGA	0.130885	0.0803346
SCG_14k_N66CAATACGCATATCTCT	0.103646	0.0457878
SCG_14k_N66CAATGACAGGATTTAG	0.0932996	0.0433433
SCG_14k_N66CAATGACAGGTACCTT	0.0980979	0.0235831
SCG_14k_N66CAATGACGTCTACATG	0.112362	0.0357224
SCG_14k_N66CAATTTCTCTAGTCAG	0.106668	0.0495195
SCG_14k_N66CACAACAAGAATTGCA	0.112611	0.0640279
SCG_14k_N66CACACAAAGTCAATCC	0.0718722	0.0575179
SCG_14k_N66CACAGGCGTATCCTCC	0.0970743	0.034076
SCG_14k_N66CACAGGCTCAAACGTC	0.18203	0.0924539
SCG_14k_N66CACCGTTTCCTTCTGG	0.0949484	0.0727274
SCG_14k_N66CACCGTTTCGATACAC	0.066867	0.0495605
SCG_14k_N66CACCGTTTCTAACACG	0.165442	0.0776344
SCG_14k_N66CACGAATTCTTAAGGC	0.162239	0.0790771
SCG_14k_N66CACGTTCAGAGTCACG	0.229904	0.0778335
SCG_14k_N66CACGTTCCAGAGTGAC	0.105127	0.0231561
SCG_14k_N66CACGTTCGTTAATCGC	0.110568	0.0324572
SCG_14k_N66CACTGAAGTCATAACC	0.0986079	0.0391595
SCG_14k_N66CACTGGGCAGGCCTGT	0.0871902	0.0549928
SCG_14k_N66CACTGGGGTCCGACGT	0.15984	0.0627689
SCG_14k_N66CACTGTCAGTTGGACG	0.0994928	0.102175
SCG_14k_N66CACTGTCGTGGGCTTC	0.0572418	0.01095
SCG_14k_N66CACTTCGAGACTTCAC	0.115221	0.0375021
SCG_14k_N66CACTTCGGTAGATGTA	0.110914	0.0554649
SCG_14k_N66CACTTCGTCCTAACAG	0.0997388	0.0793823
SCG_14k_N66CAGAGCCCACAGCTGC	0.20798	0.0690022
SCG_14k_N66CAGAGCCGTACTCGAT	0.11375	0.0708807
SCG_14k_N66CAGATCATCATTGGTG	0.0989177	0.0582958
SCG_14k_N66CAGATTGAGGTTGAGC	0.0638734	0.0485538
SCG_14k_N66CAGATTGAGTCGCCAC	0.223877	0.0701192
SCG_14k_N66CAGCAATCAATCCAGT	0.169091	0.0884804
SCG_14k_N66CAGCACGAGCTCCGAC	0.0852502	0.0281121
SCG_14k_N66CAGCAGCCAACCTATG	0.159227	0.0605283
SCG_14k_N66CAGCCAGAGCTTAGTC	0.0806707	0.0495777
SCG_14k_N66CAGCCAGGTCTACAAC	0.0437754	0.0251432
SCG_14k_N66CAGCCAGTCAATGCAC	0.263917	0.112677
SCG_14k_N66CAGCGTGAGCTGCGAA	0.0785171	0.0374724
SCG_14k_N66CAGCGTGGTGAGTGAC	0.0918522	0.0354354
SCG_14k_N66CAGCGTGTCGCAGTGC	0.0810018	0.0682983
SCG_14k_N66CAGCGTGTCTCATTTG	0.0870907	0.0438453
SCG_14k_N66CAGGCCAGTATTTCCT	0.161729	0.067778
SCG_14k_N66CAGGGCTCATGGAATA	0.110058	0.0450607
SCG_14k_N66CAGGGCTTCAAATGCC	0.0744216	0.0272746
SCG_14k_N66CAGGTATAGTCCGTCG	0.106522	0.0626577
SCG_14k_N66CAGGTATGTTGCTCAA	0.101093	0.0473403
SCG_14k_N66CAGTTAGAGAGAGCGG	0.0488968	0.0643077
SCG_14k_N66CAGTTAGTCGGTCAGC	0.105724	0.0294537
SCG_14k_N66CAGTTCCAGCTTTGTG	0.0867235	0.0387804
SCG_14k_N66CATAAGCAGCTGACAG	0.171385	0.0792511
SCG_14k_N66CATACCCAGGATTTCC	0.225026	0.0969194
SCG_14k_N66CATCAAGAGACCTGGA	0.152574	0.0769919
SCG_14k_N66CATCCACCAATTTCTC	0.169757	0.0688847
SCG_14k_N66CATCCACTCGAAGGAC	0.109024	0.0361119
SCG_14k_N66CATCCACTCTTACACT	0.0460813	0.0318356
SCG_14k_N66CATCCCACAACTCATG	0.0994535	0.0298492
SCG_14k_N66CATCCCAGTCGGATTT	0.0920653	0.0273955
SCG_14k_N66CATCCGTAGGTAGCCA	0.163397	0.0762253
SCG_14k_N66CATCCGTCATAATCGC	0.107637	0.0384575
SCG_14k_N66CATCGCTAGGATACGC	0.0824814	0.0365087
SCG_14k_N66CATCGTCTCACGGACC	0.255943	0.121259
SCG_14k_N66CATGAGTTCACTCTTA	0.11198	0.042255
SCG_14k_N66CATGCAAGTCTTCAAG	0.113869	0.0637766
SCG_14k_N66CATGCAATCTAGATCG	0.0741674	0.0414477
SCG_14k_N66CATGCGGAGCTGAGCA	0.110839	0.0330681
SCG_14k_N66CATGCGGCAATGTGGG	0.0880708	0.0510191
SCG_14k_N66CATGCGGCACTACCGG	0.0858721	0.0396429
SCG_14k_N66CATGCGGTCTTTGCAT	0.0865296	0.0438063
SCG_14k_N66CATGGTACAGAGACTG	0.083732	0.0451567
SCG_14k_N66CATTCTAAGGAGAATG	0.0716884	0.0137904
SCG_14k_N66CATTCTAGTCTAACTG	0.0820636	0.013591
SCG_14k_N66CATTGCCAGGTTGGAC	0.0595061	0.0121911
SCG_14k_N66CATTGCCGTTCGTTCC	0.0500265	0.0144008
SCG_14k_N66CATTGTTAGAGTTCGG	0.11707	0.041419
SCG_14k_N66CATTGTTAGCGTGAAC	0.0650838	0.0536883
SCG_14k_N66CATTGTTTCCACGGAC	0.0763768	0.03227
SCG_14k_N66CCAATGACAATTCACG	0.0966717	0.023715
SCG_14k_N66CCAATTTGTGACACAG	0.170788	0.0711202
SCG_14k_N66CCACAAAGTGGCTACC	0.0832168	0.0401837
SCG_14k_N66CCACCATGTAATGCGG	0.207696	0.0766374
SCG_14k_N66CCACGAGGTAACATGA	0.153174	0.0768533
SCG_14k_N66CCATAAGGTTGAAGTA	0.157756	0.0707321
SCG_14k_N66CCATCACAGGCTCTAT	0.173443	0.0620121
SCG_14k_N66CCATCACAGTTGGACG	0.209251	0.096694
SCG_14k_N66CCCAACTCACGTTCGG	0.156421	0.0462682
SCG_14k_N66CCCAACTGTGCCTAAT	0.0510965	0.0331416
SCG_14k_N66CCCAACTTCGGTCTAA	0.0894635	0.0252314
SCG_14k_N66CCCATTGAGTACGAGC	0.0948476	0.0568829
SCG_14k_N66CCCATTGGTCTAACGT	0.134339	0.0461893
SCG_14k_N66CCCATTGGTTCTCGCT	0.162137	0.0670826
SCG_14k_N66CCCGGAACACATTACG	0.180231	0.0872244
SCG_14k_N66CCCGGAACAGGCTTGC	0.150099	0.0729801
SCG_14k_N66CCCGGAATCGCTGTTC	0.053357	0.0110436
SCG_14k_N66CCCTCAAAGGGCGAAG	0.113222	0.0407927
SCG_14k_N66CCCTCAACATCACGGC	0.06064	0.0410907
SCG_14k_N66CCCTCAATCGCTATTT	0.0862767	0.0602643
[truncated: 5,732 more rows]

## Sheet: Source_Data_Ext_2b
cell.id	cell_type	Lepr	Cav1	Lepr_thr	Cav1_thr	co_occurent
scg_1_N61AAACCCAAGTTGCCTA	Macrophages	-0.178973	-0.851098	FALSE	FALSE	FALSE
scg_1_N61AAACGAAGTAAGAACT	Pericytes	-0.192085	1.92581	FALSE	TRUE	FALSE
scg_1_N61AAACGAAGTATCGTAC	SC_NM	-0.163688	-0.79252	FALSE	FALSE	FALSE
scg_1_N61AAACGCTCATGGCACC	Endothelial cells	0.360753	10.7591	FALSE	TRUE	FALSE
scg_1_N61AAAGGATAGATGTTAG	Macrophages	-0.161063	-0.825408	FALSE	FALSE	FALSE
scg_1_N61AAAGGATGTCAAGGCA	Macrophages	-0.175875	-0.777677	FALSE	FALSE	FALSE
scg_1_N61AAAGGGCGTGAATATG	SC_M	-0.141455	-0.276205	FALSE	FALSE	FALSE
scg_1_N61AAAGGTAAGCATTGTC	DCs	-0.215576	-0.965364	FALSE	FALSE	FALSE
scg_1_N61AAAGGTATCGATTGAC	Endothelial cells	8.32132	8.65321	TRUE	TRUE	TRUE
scg_1_N61AAAGTCCGTCGCATTA	SC_NM	-0.210208	-0.956796	FALSE	FALSE	FALSE
scg_1_N61AAAGTCCTCGAACGGA	Macrophages	-0.168958	-0.752076	FALSE	FALSE	FALSE
scg_1_N61AAAGTGACAGAGGAAA	DCs	-0.183919	-0.847155	FALSE	FALSE	FALSE
scg_1_N61AAATGGACAATGGGTG	DCs	-0.229372	-0.987464	FALSE	FALSE	FALSE
scg_1_N61AAATGGATCCTACGGG	SC_M	-0.164727	-0.446088	FALSE	FALSE	FALSE
scg_1_N61AACAACCTCAACGCTA	Macrophages	-0.165004	-0.793698	FALSE	FALSE	FALSE
scg_1_N61AACAAGATCAGAATAG	SC_NM	-0.219873	-0.958491	FALSE	FALSE	FALSE
scg_1_N61AACAAGATCCATTTCA	SC_M	-0.107658	2.3374	FALSE	TRUE	FALSE
scg_1_N61AACAGGGGTTACGATC	Pericytes	-0.176938	2.4227	FALSE	TRUE	FALSE
scg_1_N61AACAGGGTCATTCCTA	Pericytes	-0.197904	1.28114	FALSE	TRUE	FALSE
scg_1_N61AACCAACAGCCTTTCC	Tregs	-0.163951	-0.839415	FALSE	FALSE	FALSE
scg_1_N61AACCAACAGGGCGAGA	SC_NM	-0.226153	-0.954482	FALSE	FALSE	FALSE
scg_1_N61AACCACAAGTTGTAGA	Endothelial cells	0.83821	15.6834	TRUE	TRUE	TRUE
scg_1_N61AACCCAAGTAGTTCCA	DCs	-0.223553	-1.06462	FALSE	FALSE	FALSE
scg_1_N61AACCTGACAAGACGAC	SC_M	-0.156399	-0.343991	FALSE	FALSE	FALSE
scg_1_N61AACCTGAGTCGAGATG	Macrophages	-0.174623	-0.816923	FALSE	FALSE	FALSE
scg_1_N61AACCTGAGTTGTTGTG	SC_NM	-0.184171	-0.872479	FALSE	FALSE	FALSE
scg_1_N61AACCTGATCTAGTTCT	Macrophages	-0.179445	-0.821256	FALSE	FALSE	FALSE
scg_1_N61AACCTTTAGGCGATAC	SC_NM	-0.171888	-0.773926	FALSE	FALSE	FALSE
scg_1_N61AACCTTTGTTCATCGA	SC_NM	-0.158951	-0.786382	FALSE	FALSE	FALSE
scg_1_N61AACGGGACATTCACCC	SC_NM	-0.205029	-0.933406	FALSE	FALSE	FALSE
scg_1_N61AACGGGATCACTACGA	Endothelial cells	10.4777	7.51549	TRUE	TRUE	TRUE
scg_1_N61AACGTCACATACAGGG	SC_NM	-0.164893	-0.816454	FALSE	FALSE	FALSE
scg_1_N61AACTTCTCACAAGCAG	SC_M	-0.151447	0.880693	FALSE	TRUE	FALSE
scg_1_N61AACTTCTGTTTGGGTT	SC_NM	-0.190285	-0.894027	FALSE	FALSE	FALSE
scg_1_N61AAGAACAAGAAGCTGC	SC_NM	-0.154779	-0.781512	FALSE	FALSE	FALSE
scg_1_N61AAGACTCAGTTGGAGC	DCs	-0.219876	-0.944405	FALSE	FALSE	FALSE
scg_1_N61AAGACTCTCTATTGTC	Neurons	-0.506922	-1.58334	FALSE	FALSE	FALSE
scg_1_N61AAGCGAGAGGCTCTCG	SC_NM	-0.198844	-0.915913	FALSE	FALSE	FALSE
scg_1_N61AAGCGAGTCGTGGCTG	SC_NM	-0.196238	-0.904767	FALSE	FALSE	FALSE
scg_1_N61AAGCGTTAGTAGTCTC	SC_NM	-0.199489	-0.930947	FALSE	FALSE	FALSE
scg_1_N61AAGGAATGTCGGTAAG	SC_NM	-0.213685	-0.970849	FALSE	FALSE	FALSE
scg_1_N61AAGGTAACAAATCAAG	SC_NM	-0.225757	-0.940842	FALSE	FALSE	FALSE
scg_1_N61AAGTACCAGGGATCTG	Macrophages	-0.37287	-1.19777	FALSE	FALSE	FALSE
scg_1_N61AAGTGAAGTGCAGTGA	Macrophages	-0.178868	-0.841659	FALSE	FALSE	FALSE
scg_1_N61AATAGAGGTTGCTGAT	SC_NM	-0.16876	-0.808131	FALSE	FALSE	FALSE
scg_1_N61AATCACGAGGTTACAA	Endothelial cells	7.81573	8.75953	TRUE	TRUE	TRUE
scg_1_N61AATCACGCATCAGCTA	SC_M	-0.178669	-0.873928	FALSE	FALSE	FALSE
scg_1_N61AATCACGGTACCGTCG	SC_NM	-0.215925	-0.92771	FALSE	FALSE	FALSE
scg_1_N61AATCACGGTCAGTTTG	Macrophages	-0.163711	-0.834825	FALSE	FALSE	FALSE
scg_1_N61AATCGACAGCTAATGA	SC_NM	-0.166986	-0.809244	FALSE	FALSE	FALSE
scg_1_N61AATCGTGAGCTATCTG	SC_NM	-0.21692	-0.962066	FALSE	FALSE	FALSE
scg_1_N61AATCGTGAGCTGACCC	SC_NM	-0.215339	-0.894777	FALSE	FALSE	FALSE
scg_1_N61AATCGTGGTCCGGATC	SC_M	-0.150163	-0.686624	FALSE	FALSE	FALSE
scg_1_N61AATCGTGTCAAATGCC	Endothelial cells	4.01772	8.00628	TRUE	TRUE	TRUE
scg_1_N61AATGACCTCTCGGCTT	SC_NM	-0.19815	-0.904847	FALSE	FALSE	FALSE
scg_1_N61AATGGCTAGGCGATAC	Macrophages	-0.149238	-0.796965	FALSE	FALSE	FALSE
scg_1_N61AATGGCTTCCGATAGT	Macrophages	-0.163197	-0.805319	FALSE	FALSE	FALSE
scg_1_N61AATTCCTCAACCAACT	Neurons	-0.437278	-1.52131	FALSE	FALSE	FALSE
scg_1_N61AATTCCTGTGAATAAC	SC_NM	-0.207568	-0.944416	FALSE	FALSE	FALSE
scg_1_N61AATTTCCAGAGGCGGA	Neurons	-0.466032	-1.60466	FALSE	FALSE	FALSE
scg_1_N61ACAAAGACACTGGCCA	SC_M	-0.189307	-0.797368	FALSE	FALSE	FALSE
scg_1_N61ACAACCAAGGTCATTC	DCs	-0.229691	-1.01037	FALSE	FALSE	FALSE
scg_1_N61ACAACCATCGTGACTA	Tregs	-0.150414	-0.867579	FALSE	FALSE	FALSE
scg_1_N61ACAAGCTCAAATCGGG	SC_M	-0.164872	-0.0375491	FALSE	FALSE	FALSE
scg_1_N61ACACAGTTCGAAGGAC	SC_M	-0.106328	-1.01199	FALSE	FALSE	FALSE
scg_1_N61ACACCAACACCATAAC	Macrophages	-0.295806	0.408453	FALSE	FALSE	FALSE
scg_1_N61ACAGAAATCCGCATAA	Macrophages	-0.176345	-0.832679	FALSE	FALSE	FALSE
scg_1_N61ACATCGATCTTTGATC	SC_NM	-0.208844	-0.897505	FALSE	FALSE	FALSE
scg_1_N61ACATTTCGTAGCGCTC	SC_NM	-0.242365	-1.01218	FALSE	FALSE	FALSE
scg_1_N61ACATTTCTCCGTATAG	Macrophages	-0.145885	-0.773069	FALSE	FALSE	FALSE
scg_1_N61ACCAACACAGCGTTTA	Macrophages	-0.176962	-0.813803	FALSE	FALSE	FALSE
scg_1_N61ACCACAAAGCAACCAG	SC_NM	-0.21051	-0.983491	FALSE	FALSE	FALSE
scg_1_N61ACCATTTGTGCCTATA	SC_M	-0.190032	0.216929	FALSE	FALSE	FALSE
scg_1_N61ACCCAAAAGAATAACC	DCs	-0.233267	-0.872048	FALSE	FALSE	FALSE
scg_1_N61ACCCTCAGTGTTGCCG	SC_NM	-0.190993	-0.86699	FALSE	FALSE	FALSE
scg_1_N61ACCCTTGAGGCATCTT	DCs	-0.218803	-0.999448	FALSE	FALSE	FALSE
scg_1_N61ACCGTTCAGACTTAAG	Endothelial cells	8.64317	8.74658	TRUE	TRUE	TRUE
scg_1_N61ACCGTTCAGTTGCGCC	Macrophages	-0.157869	-0.79289	FALSE	FALSE	FALSE
scg_1_N61ACCTGAACACCATATG	SC_NM	-0.304637	-0.948275	FALSE	FALSE	FALSE
scg_1_N61ACCTGTCGTTAGGCTT	Macrophages	-0.176316	-0.647878	FALSE	FALSE	FALSE
scg_1_N61ACGATCAAGTCACTCA	Macrophages	-0.166559	-0.816093	FALSE	FALSE	FALSE
scg_1_N61ACGATCATCATGGAGG	Macrophages	-0.21236	-0.91769	FALSE	FALSE	FALSE
scg_1_N61ACGCACGAGCTTTCTT	Endothelial cells	0.565192	11.2088	FALSE	TRUE	FALSE
scg_1_N61ACGGAAGTCAGCAGAG	SC_NM	-0.185315	-0.838164	FALSE	FALSE	FALSE
scg_1_N61ACGGGTCCACATAGCT	SC_NM	-0.21732	-0.948959	FALSE	FALSE	FALSE
scg_1_N61ACGGGTCCAGGTGACA	SC_NM	-0.218996	-1.09752	FALSE	FALSE	FALSE
scg_1_N61ACGGGTCCATGTTACG	SC_NM	-0.203721	-0.930918	FALSE	FALSE	FALSE
scg_1_N61ACGGGTCGTTACCCAA	SC_M	-0.069199	0.239354	FALSE	FALSE	FALSE
scg_1_N61ACGGTCGCAACAGATA	Macrophages	-0.149804	-0.74227	FALSE	FALSE	FALSE
scg_1_N61ACGGTCGCATGACTAC	SC_NM	-0.223018	-1.01452	FALSE	FALSE	FALSE
scg_1_N61ACGGTCGTCCGCCTAT	SC_NM	-0.225358	-0.985737	FALSE	FALSE	FALSE
scg_1_N61ACGGTCGTCGCTGCGA	Endothelial cells	1.20721	6.32151	TRUE	TRUE	TRUE
scg_1_N61ACGGTTACACACCGAC	Macrophages	-0.1359	-0.72357	FALSE	FALSE	FALSE
scg_1_N61ACGGTTAGTCTGTAAC	DCs	-0.210475	-0.8398	FALSE	FALSE	FALSE
scg_1_N61ACGGTTATCCTTCTAA	Endothelial cells	-0.0533879	11.9841	FALSE	TRUE	FALSE
scg_1_N61ACGTAACAGGACATCG	DCs	-0.157723	-0.753957	FALSE	FALSE	FALSE
scg_1_N61ACGTAACAGTCTGCAT	SC_NM	-0.191653	-0.892696	FALSE	FALSE	FALSE
scg_1_N61ACGTAACTCACTGTCC	SC_M	-0.133497	0.0613123	FALSE	FALSE	FALSE
scg_1_N61ACGTAACTCCATCTGC	SC_NM	-0.2175	-0.946408	FALSE	FALSE	FALSE
scg_1_N61ACGTAACTCTCATGCC	Endothelial cells	12.1106	7.50137	TRUE	TRUE	TRUE
scg_1_N61ACGTAACTCTGACCCT	SC_NM	-0.22921	-0.999765	FALSE	FALSE	FALSE
scg_1_N61ACGTACACATTCCTCG	SC_NM	-0.224211	-0.977157	FALSE	FALSE	FALSE
scg_1_N61ACGTCCTGTGGAACCA	Neurons	-0.176282	-0.807277	FALSE	FALSE	FALSE
scg_1_N61ACGTTCCGTAGCTTAC	SC_M	-0.154583	-0.65252	FALSE	FALSE	FALSE
scg_1_N61ACTACGAGTAGCTCGC	SC_M	-0.174602	0.242826	FALSE	FALSE	FALSE
scg_1_N61ACTATCTCATTATGCG	SC_NM	-0.208882	-0.944554	FALSE	FALSE	FALSE
scg_1_N61ACTATGGGTTAGCGGA	Macrophages	-0.192067	-0.820398	FALSE	FALSE	FALSE
scg_1_N61ACTCCCAGTCGCGTTG	Macrophages	-0.181461	-0.814414	FALSE	FALSE	FALSE
scg_1_N61ACTCCCAGTTCTTCAT	SC_NM	-0.239827	-0.991059	FALSE	FALSE	FALSE
scg_1_N61ACTCCCATCTAGTTCT	Endothelial cells	7.3283	6.3325	TRUE	TRUE	TRUE
scg_1_N61ACTCTCGGTAGAAACT	DCs	-0.226914	-0.952382	FALSE	FALSE	FALSE
scg_1_N61ACTGTCCTCCCAGCGA	SC_NM	-0.203818	-0.939438	FALSE	FALSE	FALSE
scg_1_N61ACTGTGAAGTGGCCTC	Endothelial cells	-0.149586	-0.537497	FALSE	FALSE	FALSE
scg_1_N61ACTGTGATCGTGGGAA	SC_NM	-0.24644	-1.01215	FALSE	FALSE	FALSE
scg_1_N61ACTTCCGGTCCCTAAA	Endothelial cells	0.691015	9.04851	FALSE	TRUE	FALSE
scg_1_N61ACTTCGCCATGTAACC	Macrophages	-0.191499	-0.841415	FALSE	FALSE	FALSE
scg_1_N61ACTTCGCCATTCGGGC	SC_M	-0.155157	-0.141723	FALSE	FALSE	FALSE
scg_1_N61AGAAATGCAGTCTGGC	SC_M	-0.237289	0.512056	FALSE	FALSE	FALSE
scg_1_N61AGAAATGTCCGCGAGT	SC_NM	-0.206867	-0.970941	FALSE	FALSE	FALSE
scg_1_N61AGAACAAAGTCACTGT	Endothelial cells	7.64901	6.89516	TRUE	TRUE	TRUE
scg_1_N61AGAACAAGTTGTTTGG	Macrophages	-0.192734	-0.839413	FALSE	FALSE	FALSE
scg_1_N61AGAAGCGGTTCGGTCG	Macrophages	-0.139803	-0.627102	FALSE	FALSE	FALSE
scg_1_N61AGAAGCGTCGCATAGT	Macrophages	-0.198818	-0.832739	FALSE	FALSE	FALSE
scg_1_N61AGAAGTACAGCACGAA	Endothelial cells	0.19209	8.89164	FALSE	TRUE	FALSE
scg_1_N61AGACAAAGTGTCGCTG	DCs	-0.219161	-0.579184	FALSE	FALSE	FALSE
scg_1_N61AGACAAATCGAACACT	SC_NM	-0.211338	-0.91802	FALSE	FALSE	FALSE
scg_1_N61AGACACTGTATTGAGA	Macrophages	-0.165091	-0.812041	FALSE	FALSE	FALSE
scg_1_N61AGACAGGAGCGCCATC	SC_NM	-0.158846	-0.789686	FALSE	FALSE	FALSE
scg_1_N61AGACAGGGTATGGTAA	SC_M	-0.154988	-1.79247	FALSE	FALSE	FALSE
scg_1_N61AGACTCATCACCTGGG	Macrophages	-0.174545	-0.81671	FALSE	FALSE	FALSE
scg_1_N61AGAGAGCCAACACTAC	Microglia	-0.195187	-0.694972	FALSE	FALSE	FALSE
scg_1_N61AGAGCCCCAGCTCTGG	SC_M	-0.221678	1.704	FALSE	TRUE	FALSE
scg_1_N61AGATCCAAGTGTTGTC	Pericytes	-0.190531	4.61361	FALSE	TRUE	FALSE
scg_1_N61AGATCGTAGGCCTTCG	Macrophages	-0.186037	-0.82493	FALSE	FALSE	FALSE
scg_1_N61AGATCGTGTCTTAGTG	Macrophages	-0.186742	-0.841753	FALSE	FALSE	FALSE
scg_1_N61AGATCGTTCGTCAAAC	SC_NM	-0.213758	-0.945136	FALSE	FALSE	FALSE
scg_1_N61AGATGAAAGTCAATCC	SC_NM	-0.188066	-0.799438	FALSE	FALSE	FALSE
scg_1_N61AGATGAAGTCTCAAGT	SC_NM	-0.239299	-1.00654	FALSE	FALSE	FALSE
scg_1_N61AGCATCAAGTCTAGCT	SC_NM	-0.150524	-0.816669	FALSE	FALSE	FALSE
scg_1_N61AGCATCAGTATGCTAC	SC_NM	-0.229959	-0.97827	FALSE	FALSE	FALSE
scg_1_N61AGCCACGTCGCACGAC	SC_NM	-0.162666	-0.813958	FALSE	FALSE	FALSE
scg_1_N61AGCCAGCTCCCTGGTT	SC_NM	-0.223277	-0.991937	FALSE	FALSE	FALSE
scg_1_N61AGCGATTCAAGTGGGT	Endothelial cells	1.64684	7.37939	TRUE	TRUE	TRUE
scg_1_N61AGCGATTCACCGCTGA	SC_M	-0.193071	1.17423	FALSE	TRUE	FALSE
scg_1_N61AGCGATTTCCTTGGAA	Neurons	-0.337481	-1.37861	FALSE	FALSE	FALSE
scg_1_N61AGCGTATCATGTGGTT	SC_M	-0.251418	-2.24889	FALSE	FALSE	FALSE
scg_1_N61AGCTACAGTCGTGGTC	SC_NM	-0.233998	-0.984428	FALSE	FALSE	FALSE
scg_1_N61AGCTACATCCGGCAAC	SC_NM	-0.213763	-0.952562	FALSE	FALSE	FALSE
scg_1_N61AGCTACATCGTCGACG	Macrophages	-0.154814	-0.804158	FALSE	FALSE	FALSE
scg_1_N61AGCTCAAGTAAGTTAG	DCs	-0.220416	-0.959607	FALSE	FALSE	FALSE
scg_1_N61AGGAAATGTACGACTT	Endothelial cells	0.495495	8.24367	FALSE	TRUE	FALSE
scg_1_N61AGGAAATTCGTGTGAT	SC_NM	-0.201013	-0.95215	FALSE	FALSE	FALSE
scg_1_N61AGGACGAAGGATGGCT	Endothelial cells	0.69494	8.71888	FALSE	TRUE	FALSE
scg_1_N61AGGAGGTAGTTGTACC	Macrophages	-0.187463	-0.869214	FALSE	FALSE	FALSE
scg_1_N61AGGATAAGTGTATACC	DCs	-0.226447	-0.959486	FALSE	FALSE	FALSE
scg_1_N61AGGATCTAGGTGGTTG	Pericytes	-0.187295	1.75538	FALSE	TRUE	FALSE
scg_1_N61AGGATCTCAGTCGCAC	DCs	-0.183652	-0.904547	FALSE	FALSE	FALSE
scg_1_N61AGGCCACAGATCGACG	DCs	-0.365466	-0.294053	FALSE	FALSE	FALSE
scg_1_N61AGGCCACTCGGCATCG	SC_NM	-0.214401	-0.965605	FALSE	FALSE	FALSE
scg_1_N61AGGGCTCTCATTGCCC	Endothelial cells	7.00474	8.3497	TRUE	TRUE	TRUE
scg_1_N61AGGGTCCAGCCTTTCC	SC_NM	-0.171572	-0.703236	FALSE	FALSE	FALSE
scg_1_N61AGGGTCCGTGCGGTAA	Endothelial cells	0.146402	-0.461859	FALSE	FALSE	FALSE
scg_1_N61AGGGTGACAGGTCAGA	SC_NM	-0.216492	-0.953002	FALSE	FALSE	FALSE
scg_1_N61AGGTAGGAGTAACCGG	SC_NM	-0.176357	-0.824905	FALSE	FALSE	FALSE
scg_1_N61AGGTAGGTCCTTGACC	SC_NM	-0.202126	-0.922469	FALSE	FALSE	FALSE
scg_1_N61AGGTAGGTCGTACCTC	Pericytes	-0.20449	1.64599	FALSE	TRUE	FALSE
scg_1_N61AGGTCTAAGGATACGC	SC_NM	-0.175895	-0.900692	FALSE	FALSE	FALSE
scg_1_N61AGGTCTATCAAGCTGT	SC_NM	-0.159797	-0.778288	FALSE	FALSE	FALSE
scg_1_N61AGGTTGTCACGGTGTC	Microglia	-0.23202	-1.07758	FALSE	FALSE	FALSE
scg_1_N61AGTAACCAGGCCTGAA	SC_NM	-0.184628	-0.848863	FALSE	FALSE	FALSE
scg_1_N61AGTAACCAGTACAGAT	SC_NM	-0.20916	-0.960643	FALSE	FALSE	FALSE
scg_1_N61AGTAACCCATCAGCAT	SC_M	-0.162281	0.0921183	FALSE	FALSE	FALSE
scg_1_N61AGTAACCTCTTGGCTC	Pericytes	-0.178583	1.90233	FALSE	TRUE	FALSE
scg_1_N61AGTACCACAGGACGAT	SC_NM	-0.21284	-0.946305	FALSE	FALSE	FALSE
scg_1_N61AGTACCATCAACTGGT	Macrophages	-0.151524	-0.757265	FALSE	FALSE	FALSE
scg_1_N61AGTAGTCGTGCTATTG	SC_NM	-0.21541	-0.950201	FALSE	FALSE	FALSE
scg_1_N61AGTAGTCTCCCAAGCG	SC_NM	-0.161484	-0.806181	FALSE	FALSE	FALSE
scg_1_N61AGTCAACGTGGTATGG	DCs	-0.234669	-1.00985	FALSE	FALSE	FALSE
scg_1_N61AGTCACACACGCTGCA	SC_NM	-0.157275	-0.772191	FALSE	FALSE	FALSE
scg_1_N61AGTCACACACGGGCTT	Endothelial cells	0.0432205	8.99695	FALSE	TRUE	FALSE
scg_1_N61AGTCACATCGGCATTA	SC_M	-0.164095	-0.260299	FALSE	FALSE	FALSE
scg_1_N61AGTCATGCACCCTGAG	Macrophages	-0.191505	-0.829538	FALSE	FALSE	FALSE
scg_1_N61AGTCTCCAGTTTCGGT	SC_M	-0.160006	-0.79646	FALSE	FALSE	FALSE
scg_1_N61AGTCTCCGTCGAACAG	SC_NM	-0.140889	-0.992143	FALSE	FALSE	FALSE
scg_1_N61AGTGACTTCGAGTTGT	Endothelial cells	6.67927	6.26433	TRUE	TRUE	TRUE
scg_1_N61AGTGATCCACAGAAGC	Endothelial cells	0.364109	9.95005	FALSE	TRUE	FALSE
scg_1_N61AGTGATCTCCCGAAAT	SC_M	-0.150808	0.630336	FALSE	FALSE	FALSE
scg_1_N61AGTGCCGGTTCGTAAC	Macrophages	-0.155701	-0.81663	FALSE	FALSE	FALSE
scg_1_N61AGTGTTGGTATGCTAC	SC_NM	-0.225331	-0.979572	FALSE	FALSE	FALSE
scg_1_N61AGTTCGAGTATCATGC	SC_NM	-0.216807	-0.954313	FALSE	FALSE	FALSE
scg_1_N61ATACCGAGTCCTCCTA	SC_M	-0.175118	1.49004	FALSE	TRUE	FALSE
scg_1_N61ATACCTTAGCAGGCAT	SC_NM	-0.20577	-0.936647	FALSE	FALSE	FALSE
scg_1_N61ATACCTTCACTGGAAG	Microglia	-0.164158	-0.931409	FALSE	FALSE	FALSE
scg_1_N61ATACTTCTCACTTATC	SC_NM	-0.199635	-0.884786	FALSE	FALSE	FALSE
scg_1_N61ATAGAGACAATGAAAC	SC_NM	-0.189405	-0.880023	FALSE	FALSE	FALSE
scg_1_N61ATAGAGATCCTTCGAC	SC_M	-0.154647	-0.984712	FALSE	FALSE	FALSE
scg_1_N61ATAGGCTGTTGTACGT	SC_NM	-0.213028	-0.946472	FALSE	FALSE	FALSE
scg_1_N61ATATCCTGTTAGAAAC	DCs	-0.24153	-1.04749	FALSE	FALSE	FALSE
scg_1_N61ATCACAGAGAACTTCC	SC_M	-0.191872	1.96972	FALSE	TRUE	FALSE
scg_1_N61ATCACAGTCTCGCAGG	SC_M	-0.151697	-0.453254	FALSE	FALSE	FALSE
scg_1_N61ATCACGATCTCCAATT	Microglia	-0.16999	-0.948863	FALSE	FALSE	FALSE
scg_1_N61ATCACTTTCTAGCCAA	SC_NM	-0.224732	-0.95854	FALSE	FALSE	FALSE
scg_1_N61ATCAGGTAGCATCAAA	DCs	-0.223372	-0.892908	FALSE	FALSE	FALSE
scg_1_N61ATCAGGTGTCTGATCA	Endothelial cells	0.351376	12.4681	FALSE	TRUE	FALSE
scg_1_N61ATCAGGTTCTCGTTTA	Microglia	-0.158478	-0.902563	FALSE	FALSE	FALSE
scg_1_N61ATCATTCCATCGAAGG	Macrophages	-0.181498	-0.84161	FALSE	FALSE	FALSE
scg_1_N61ATCATTCGTGACTCTA	SC_M	-0.0293715	-0.649904	FALSE	FALSE	FALSE
scg_1_N61ATCCACCAGGAGAGTA	Endothelial cells	0.370831	10.3926	FALSE	TRUE	FALSE
scg_1_N61ATCCACCAGGTCCCTG	DCs	-0.226051	-0.916799	FALSE	FALSE	FALSE
scg_1_N61ATCCATTGTGGCTGAA	Pericytes	-0.192987	2.10222	FALSE	TRUE	FALSE
scg_1_N61ATCCCTGGTACACTCA	SC_NM	-0.206206	-0.896688	FALSE	FALSE	FALSE
scg_1_N61ATCCGTCCAGCGGATA	SC_M	-0.161857	-0.472288	FALSE	FALSE	FALSE
scg_1_N61ATCGATGCATACCGTA	Macrophages	-0.162509	-0.796526	FALSE	FALSE	FALSE
scg_1_N61ATCGATGGTAACCAGG	DCs	-0.224959	-0.954478	FALSE	FALSE	FALSE
scg_1_N61ATCGGCGAGAAGGTAG	Microglia	-0.169956	-0.929375	FALSE	FALSE	FALSE
scg_1_N61ATCGGCGGTTAGGAGC	SC_NM	-0.21603	-0.947867	FALSE	FALSE	FALSE
scg_1_N61ATCGTAGCAGCAGTAG	Macrophages	-0.188014	-0.875665	FALSE	FALSE	FALSE
scg_1_N61ATCGTAGTCACAATGC	Tregs	-0.160567	-0.867237	FALSE	FALSE	FALSE
scg_1_N61ATCGTCCTCAAAGGTA	SC_NM	-0.218853	-0.945797	FALSE	FALSE	FALSE
scg_1_N61ATCGTCCTCGCCAATA	SC_NM	-0.213058	-0.951242	FALSE	FALSE	FALSE
scg_1_N61ATCGTGACATCGCCTT	SC_NM	-0.21207	-0.951277	FALSE	FALSE	FALSE
scg_1_N61ATCTTCATCCCTGGTT	Neurons	-0.411428	-1.51175	FALSE	FALSE	FALSE
scg_1_N61ATGACCATCAAGAAAC	SC_M	-0.163522	0.193634	FALSE	FALSE	FALSE
scg_1_N61ATGAGTCAGTCCTACA	Endothelial cells	8.34044	7.84395	TRUE	TRUE	TRUE
scg_1_N61ATGAGTCGTCTGTTAG	SC_M	-0.158155	-0.562175	FALSE	FALSE	FALSE
scg_1_N61ATGAGTCGTGGCTTGC	SC_M	-0.124746	-0.101348	FALSE	FALSE	FALSE
scg_1_N61ATGAGTCGTTCTAACG	Endothelial cells	11.0011	6.69689	TRUE	TRUE	TRUE
scg_1_N61ATGAGTCTCCTAAACG	Endothelial cells	3.07334	11.1174	TRUE	TRUE	TRUE
scg_1_N61ATGATCGCAGATTTCG	Macrophages	-0.161332	-0.854389	FALSE	FALSE	FALSE
scg_1_N61ATGCATGAGATGTTGA	Endothelial cells	5.05392	6.78497	TRUE	TRUE	TRUE
scg_1_N61ATGCATGAGTTACTCG	Macrophages	-0.174135	-0.803997	FALSE	FALSE	FALSE
scg_1_N61ATGCATGGTGGTTCTA	SC_M	-0.181924	0.0590464	FALSE	FALSE	FALSE
scg_1_N61ATGCCTCCAAAGTGTA	SC_M	-0.165596	-0.480155	FALSE	FALSE	FALSE
scg_1_N61ATGCGATAGCGGTAAC	Macrophages	-0.15117	-0.961317	FALSE	FALSE	FALSE
scg_1_N61ATGCGATCAATAGAGT	DCs	-0.19083	-0.909672	FALSE	FALSE	FALSE
scg_1_N61ATGGATCCATCCGTGG	SC_NM	-0.165027	-0.837326	FALSE	FALSE	FALSE
scg_1_N61ATGGTTGGTTCGGTTA	Pericytes	-0.180917	2.39818	FALSE	TRUE	FALSE
scg_1_N61ATGTCTTAGACCCTTA	Tregs	-0.153175	-0.782897	FALSE	FALSE	FALSE
scg_1_N61ATGTCTTCAATAAGGT	SC_NM	-0.2035	-0.878982	FALSE	FALSE	FALSE
scg_1_N61ATGTCTTTCTAGTTCT	SC_NM	-0.219994	-0.968543	FALSE	FALSE	FALSE
scg_1_N61ATTACCTGTGCCCAGT	SC_NM	-0.205169	-0.923732	FALSE	FALSE	FALSE
scg_1_N61ATTCACTGTGGTGATG	Macrophages	-0.181977	-0.771406	FALSE	FALSE	FALSE
scg_1_N61ATTCACTTCCAGTACA	SC_NM	-0.219767	-0.960732	FALSE	FALSE	FALSE
scg_1_N61ATTCACTTCTTCCAGC	Macrophages	-0.238483	-0.659324	FALSE	FALSE	FALSE
scg_1_N61ATTCCATCAACCAATC	SC_M	-0.121468	2.0019	FALSE	TRUE	FALSE
scg_1_N61ATTCCCGCATTAGGCT	Macrophages	-0.173139	-0.839973	FALSE	FALSE	FALSE
scg_1_N61ATTCCCGGTTGCTAGT	Tregs	-0.14822	-0.766836	FALSE	FALSE	FALSE
scg_1_N61ATTCGTTTCCCGAGAC	Endothelial cells	1.31884	8.95708	TRUE	TRUE	TRUE
scg_1_N61ATTCTACGTAGACTGG	Tregs	-0.158672	-0.891886	FALSE	FALSE	FALSE
scg_1_N61ATTCTTGAGCGACCCT	SC_NM	-0.239093	-0.989769	FALSE	FALSE	FALSE
scg_1_N61ATTGGGTAGTAGGGTC	SC_NM	-0.212618	-0.926832	FALSE	FALSE	FALSE
scg_1_N61ATTGGGTGTCACCTTC	SC_NM	-0.214179	-0.776305	FALSE	FALSE	FALSE
scg_1_N61ATTGTTCAGATACATG	Macrophages	-0.152902	-0.770785	FALSE	FALSE	FALSE
scg_1_N61ATTGTTCGTAGTCTTG	SC_M	-0.263801	-0.921879	FALSE	FALSE	FALSE
scg_1_N61ATTGTTCGTCTGTCCT	SC_NM	-0.199534	-0.90893	FALSE	FALSE	FALSE
scg_1_N61ATTGTTCTCTAGATCG	SC_M	-0.148441	0.112441	FALSE	FALSE	FALSE
scg_1_N61ATTTACCGTCGAATGG	DCs	-0.248736	-1.04717	FALSE	FALSE	FALSE
scg_1_N61ATTTCACTCACCATAG	Macrophages	-0.179728	-0.841751	FALSE	FALSE	FALSE
scg_1_N61ATTTCTGTCAAAGGTA	Endothelial cells	4.85722	10.9353	TRUE	TRUE	TRUE
scg_1_N61CAAAGAAGTGACGCCT	SC_NM	-0.213383	-0.96225	FALSE	FALSE	FALSE
scg_1_N61CAAAGAAGTGTGTACT	Macrophages	-0.130684	-0.922269	FALSE	FALSE	FALSE
scg_1_N61CAACAGTGTGGCTAGA	SC_M	-0.18226	0.0400751	FALSE	FALSE	FALSE
scg_1_N61CAACAGTGTTTACTTC	SC_M	-0.159711	1.07179	FALSE	TRUE	FALSE
scg_1_N61CAACCAACACCGGAAA	SC_M	-0.168206	0.976151	FALSE	TRUE	FALSE
scg_1_N61CAACCAATCTAGCATG	SC_NM	-0.228443	-0.951322	FALSE	FALSE	FALSE
scg_1_N61CAACGGCTCAATGTCG	Endothelial cells	0.693185	10.0303	FALSE	TRUE	FALSE
scg_1_N61CAACGGCTCTCAGTCC	Endothelial cells	0.583071	11.972	FALSE	TRUE	FALSE
scg_1_N61CAAGACTGTCCCGCAA	SC_NM	-0.16179	-0.804516	FALSE	FALSE	FALSE
scg_1_N61CAAGACTGTTCTCTCG	Macrophages	-0.171455	-0.815082	FALSE	FALSE	FALSE
scg_1_N61CAAGAGGAGTAAACTG	SC_NM	-0.151297	-0.765674	FALSE	FALSE	FALSE
scg_1_N61CAAGCTAAGTACGTCT	Endothelial cells	0.262674	13.9568	FALSE	TRUE	FALSE
scg_1_N61CAAGCTACATACACCA	Endothelial cells	-0.615922	9.28079	FALSE	TRUE	FALSE
scg_1_N61CAAGCTATCCTGGGAC	Endothelial cells	1.18037	12.0375	TRUE	TRUE	TRUE
scg_1_N61CAATACGAGTGCCCGT	Endothelial cells	8.60898	7.37374	TRUE	TRUE	TRUE
scg_1_N61CAATCGACAACGTATC	Neurons	-0.447966	-1.56786	FALSE	FALSE	FALSE
scg_1_N61CAATCGAGTCGTGTTA	Macrophages	-0.279048	-0.916477	FALSE	FALSE	FALSE
scg_1_N61CAATGACCATACCAGT	Endothelial cells	0.174166	9.02976	FALSE	TRUE	FALSE
scg_1_N61CAATTTCAGTTGCGCC	SC_M	-0.191793	-0.698593	FALSE	FALSE	FALSE
scg_1_N61CACAACATCATCCTAT	Endothelial cells	9.63412	5.69917	TRUE	TRUE	TRUE
scg_1_N61CACAGATTCATCACCC	DCs	-0.1533	-0.778672	FALSE	FALSE	FALSE
scg_1_N61CACAGGCCAAACCATC	Endothelial cells	1.5134	6.26971	TRUE	TRUE	TRUE
scg_1_N61CACAGGCTCGGACTGC	SC_NM	-0.199375	-0.905131	FALSE	FALSE	FALSE
scg_1_N61CACATGATCATCGCAA	DCs	-0.231092	-1.00097	FALSE	FALSE	FALSE
scg_1_N61CACCAAAAGACTAAGT	Pericytes	-0.20219	1.71576	FALSE	TRUE	FALSE
scg_1_N61CACCAAACACCTGCTT	SC_NM	-0.195411	-0.763033	FALSE	FALSE	FALSE
scg_1_N61CACCAAAGTCTCGCGA	SC_NM	-0.175544	-0.852381	FALSE	FALSE	FALSE
scg_1_N61CACCGTTAGGAACGCT	SC_NM	-0.212359	-0.940524	FALSE	FALSE	FALSE
scg_1_N61CACGGGTCACTCCTTG	Macrophages	-0.20257	-0.655406	FALSE	FALSE	FALSE
scg_1_N61CACGGGTTCTCTCTAA	DCs	-0.253558	-1.05143	FALSE	FALSE	FALSE
scg_1_N61CACGTGGTCCCTGTTG	SC_NM	-0.238866	-1.01409	FALSE	FALSE	FALSE
scg_1_N61CACGTTCAGTCGCTAT	SC_M	-0.184483	0.325416	FALSE	FALSE	FALSE
scg_1_N61CACGTTCCAAATGCTC	Endothelial cells	3.14469	8.07728	TRUE	TRUE	TRUE
scg_1_N61CACGTTCCATAAGCAA	SC_NM	-0.229166	-0.984151	FALSE	FALSE	FALSE
scg_1_N61CACTAAGTCGGCATCG	Macrophages	-0.181907	-0.724178	FALSE	FALSE	FALSE
scg_1_N61CACTGAAGTTAGTTCG	SC_NM	-0.224139	-0.98127	FALSE	FALSE	FALSE
scg_1_N61CACTGGGAGTACCGGA	Endothelial cells	6.53865	6.47923	TRUE	TRUE	TRUE
scg_1_N61CACTGGGCATCTCGTC	SC_M	-0.17202	0.973522	FALSE	TRUE	FALSE
scg_1_N61CACTGGGGTCTCACGG	Macrophages	-0.165437	-0.820386	FALSE	FALSE	FALSE
scg_1_N61CACTGTCTCTGGGAGA	SC_M	-0.688466	-3.58026	FALSE	FALSE	FALSE
scg_1_N61CACTTCGAGTTGCTGT	SC_M	-0.132206	-0.600947	FALSE	FALSE	FALSE
scg_1_N61CACTTCGTCAAGAGGC	SC_NM	-0.207511	-0.959639	FALSE	FALSE	FALSE
scg_1_N61CAGAGCCTCCGACGGT	Pericytes	-0.0858354	2.66342	FALSE	TRUE	FALSE
scg_1_N61CAGATCAGTCGCAACC	Pericytes	-0.208057	3.80287	FALSE	TRUE	FALSE
scg_1_N61CAGATTGCAATTAGGA	SC_NM	-0.221928	-0.969975	FALSE	FALSE	FALSE
scg_1_N61CAGCAGCCATGAAAGT	SC_M	0.192857	-0.54195	FALSE	FALSE	FALSE
scg_1_N61CAGCAGCGTTTGACAC	SC_NM	-0.189719	-0.864547	FALSE	FALSE	FALSE
scg_1_N61CAGCCAGAGGCAGGGA	SC_NM	-0.212077	-0.959915	FALSE	FALSE	FALSE
scg_1_N61CAGCCAGAGGTGCTTT	SC_NM	-0.179514	-0.848264	FALSE	FALSE	FALSE
scg_1_N61CAGCCAGTCTACAGGT	DCs	-0.229527	-0.985648	FALSE	FALSE	FALSE
scg_1_N61CAGCGTGAGAATCTAG	Pericytes	-0.162014	2.13036	FALSE	TRUE	FALSE
scg_1_N61CAGCGTGCATTCGATG	SC_NM	-0.153344	-0.792232	FALSE	FALSE	FALSE
scg_1_N61CAGGCCACAGTTTCAG	SC_NM	-0.22289	-0.971293	FALSE	FALSE	FALSE
scg_1_N61CAGTGCGGTGAACCGA	Microglia	-0.155931	-0.902837	FALSE	FALSE	FALSE
scg_1_N61CAGTTAGAGGACCCAA	SC_NM	-0.181212	-0.872241	FALSE	FALSE	FALSE
scg_1_N61CAGTTAGCAAGCGATG	SC_NM	-0.21527	-0.944439	FALSE	FALSE	FALSE
scg_1_N61CAGTTAGGTATTGAGA	Endothelial cells	0.249666	8.0525	FALSE	TRUE	FALSE
scg_1_N61CAGTTCCAGGCTCTAT	Microglia	-0.170223	-0.953957	FALSE	FALSE	FALSE
scg_1_N61CATAAGCCAGGGTTGA	SC_M	-0.124086	-0.0430276	FALSE	FALSE	FALSE
scg_1_N61CATACAGCAGGGTCTC	SC_M	-0.142548	-0.235456	FALSE	FALSE	FALSE
scg_1_N61CATACAGGTGTTGACT	SC_M	-0.127184	-0.39037	FALSE	FALSE	FALSE
scg_1_N61CATACAGGTTTGTTCT	Macrophages	-0.165226	-0.810906	FALSE	FALSE	FALSE
scg_1_N61CATACCCAGGGAGAAT	Macrophages	-0.14663	-0.788474	FALSE	FALSE	FALSE
scg_1_N61CATCAAGAGGACCCAA	SC_M	-0.155582	0.953858	FALSE	TRUE	FALSE
scg_1_N61CATCAAGGTAAGAACT	Endothelial cells	6.37626	5.14541	TRUE	TRUE	TRUE
scg_1_N61CATCAAGGTCCTATAG	SC_NM	-0.216422	-0.955102	FALSE	FALSE	FALSE
scg_1_N61CATCCACTCGGTAAGG	Macrophages	-0.179482	-0.786686	FALSE	FALSE	FALSE
scg_1_N61CATCCACTCTCCGATC	SC_NM	-0.219354	-0.95534	FALSE	FALSE	FALSE
scg_1_N61CATCCCACAGAACGCA	Macrophages	-0.17704	-0.897828	FALSE	FALSE	FALSE
scg_1_N61CATCCGTCACTGGCCA	SC_NM	-0.200591	-0.930107	FALSE	FALSE	FALSE
scg_1_N61CATCCGTTCATGACAC	Macrophages	-0.159201	-0.803889	FALSE	FALSE	FALSE
scg_1_N61CATCGCTGTTGCATAC	DCs	-0.228848	-0.999831	FALSE	FALSE	FALSE
scg_1_N61CATCGGGTCGGATAAA	SC_NM	-0.212319	-0.931316	FALSE	FALSE	FALSE
scg_1_N61CATCGTCCATGATAGA	SC_NM	-0.212136	-0.975056	FALSE	FALSE	FALSE
scg_1_N61CATCGTCGTTTGGCTA	SC_M	-0.156917	-0.401806	FALSE	FALSE	FALSE
scg_1_N61CATGAGTGTCTACACA	Tregs	-0.152106	-0.777581	FALSE	FALSE	FALSE
scg_1_N61CATGAGTTCACGGGCT	Macrophages	-0.14503	-0.965994	FALSE	FALSE	FALSE
scg_1_N61CATGAGTTCGCGCTGA	Endothelial cells	0.847954	12.983	TRUE	TRUE	TRUE
scg_1_N61CATGAGTTCTAATTCC	SC_M	-0.214646	-0.367278	FALSE	FALSE	FALSE
scg_1_N61CATGCAATCATCACCC	Macrophages	-0.17678	-0.924939	FALSE	FALSE	FALSE
scg_1_N61CATGCCTCACCGTGCA	DCs	-0.190289	-0.901359	FALSE	FALSE	FALSE
scg_1_N61CATGCCTGTACGTACT	SC_NM	-0.212883	-0.90793	FALSE	FALSE	FALSE
scg_1_N61CATGCGGCAATCTGCA	Macrophages	-0.19599	-0.864178	FALSE	FALSE	FALSE
scg_1_N61CATGGATCAACTGCTA	Macrophages	-0.190548	-0.890619	FALSE	FALSE	FALSE
scg_1_N61CATTCATTCAAGCCCG	SC_M	-0.0723476	0.540092	FALSE	FALSE	FALSE
scg_1_N61CATTCTACACAAGTGG	Microglia	-0.158651	-0.911738	FALSE	FALSE	FALSE
scg_1_N61CATTCTACACCAATTG	SC_M	-0.196069	-0.907937	FALSE	FALSE	FALSE
scg_1_N61CATTGCCCAGATTAAG	Microglia	-0.220049	-1.00706	FALSE	FALSE	FALSE
scg_1_N61CATTGCCTCTGTGTGA	SC_NM	-0.207657	-0.949134	FALSE	FALSE	FALSE
scg_1_N61CATTGCCTCTTACTGT	Endothelial cells	-1.21553	14.0312	FALSE	TRUE	FALSE
scg_1_N61CCAAGCGAGGTTTACC	Macrophages	-0.195016	-0.853911	FALSE	FALSE	FALSE
scg_1_N61CCAATGAAGGATGAGA	Macrophages	-0.16429	-0.801334	FALSE	FALSE	FALSE
scg_1_N61CCAATGATCGCCGTGA	SC_NM	-0.191397	-0.90725	FALSE	FALSE	FALSE
scg_1_N61CCAATTTGTCCAGCCA	Endothelial cells	0.619259	10.2084	FALSE	TRUE	FALSE
scg_1_N61CCAATTTGTGTGTTTG	Microglia	-0.164927	-0.903027	FALSE	FALSE	FALSE
scg_1_N61CCACCATAGTAAGAGG	Endothelial cells	1.00522	9.75527	TRUE	TRUE	TRUE
scg_1_N61CCACGAGCATAACGGG	SC_M	-0.153499	-0.173018	FALSE	FALSE	FALSE
scg_1_N61CCACGTTAGACGGAAA	Endothelial cells	5.73451	6.04818	TRUE	TRUE	TRUE
scg_1_N61CCACGTTCACCCTAAA	Neurons	-0.424856	-1.52691	FALSE	FALSE	FALSE
scg_1_N61CCACGTTTCCTTCTTC	Endothelial cells	3.1066	8.30096	TRUE	TRUE	TRUE
scg_1_N61CCACTTGTCCATACTT	Macrophages	-0.150499	-0.759051	FALSE	FALSE	FALSE
scg_1_N61CCACTTGTCCTTGACC	SC_NM	-0.157634	-0.825899	FALSE	FALSE	FALSE
scg_1_N61CCACTTGTCTTCGGTC	SC_NM	-0.239675	-1.00542	FALSE	FALSE	FALSE
scg_1_N61CCATAAGAGTCGCGAA	SC_NM	-0.159703	-0.92669	FALSE	FALSE	FALSE
scg_1_N61CCATAAGCAGCACGAA	Macrophages	-0.160556	-0.815845	FALSE	FALSE	FALSE
scg_1_N61CCATAAGGTTAAGAAC	SC_NM	-0.226742	-0.978	FALSE	FALSE	FALSE
scg_1_N61CCATCACGTGGCCTCA	Macrophages	-0.17305	-0.790098	FALSE	FALSE	FALSE
scg_1_N61CCCAACTGTTTGTTCT	Macrophages	-0.144353	-0.771413	FALSE	FALSE	FALSE
scg_1_N61CCCAACTTCCTACGAA	DCs	-0.198215	-0.908767	FALSE	FALSE	FALSE
scg_1_N61CCCGAAGAGACTCAAA	Microglia	-0.188937	-1.01999	FALSE	FALSE	FALSE
scg_1_N61CCCGAAGCAATTTCGG	Macrophages	-0.177095	-0.855015	FALSE	FALSE	FALSE
scg_1_N61CCCGAAGTCCGTCAAA	Macrophages	-0.184408	-0.854956	FALSE	FALSE	FALSE
scg_1_N61CCCGGAAAGCCATTGT	Macrophages	-0.133277	-0.768665	FALSE	FALSE	FALSE
scg_1_N61CCCGGAAGTATCATGC	SC_NM	-0.200071	-0.932499	FALSE	FALSE	FALSE
scg_1_N61CCCTCAAGTAGATGTA	Macrophages	-0.388837	-1.29856	FALSE	FALSE	FALSE
scg_1_N61CCCTCAAGTATTCCGA	SC_NM	-0.186259	-0.881051	FALSE	FALSE	FALSE
scg_1_N61CCCTCAATCCAACTAG	Macrophages	-0.16063	-0.795636	FALSE	FALSE	FALSE
scg_1_N61CCCTCAATCCCGATCT	Macrophages	-0.15023	-0.771605	FALSE	FALSE	FALSE
scg_1_N61CCCTCTCTCGAGATGG	Endothelial cells	0.270906	9.02126	FALSE	TRUE	FALSE
scg_1_N61CCCTGATCACGTCTCT	SC_NM	-0.236849	-0.97315	FALSE	FALSE	FALSE
scg_1_N61CCGATCTGTACCTAGT	Neurons	-0.298145	-1.16723	FALSE	FALSE	FALSE
scg_1_N61CCGATGGCAACCGTAT	SC_M	-0.111645	-0.286789	FALSE	FALSE	FALSE
scg_1_N61CCGATGGGTGTGTGTT	DCs	-0.225626	-0.992534	FALSE	FALSE	FALSE
scg_1_N61CCGCAAGTCCTCACTG	Endothelial cells	1.29091	14.6123	TRUE	TRUE	TRUE
scg_1_N61CCGGGTAAGGTAGATT	SC_M	-0.15148	1.02036	FALSE	TRUE	FALSE
scg_1_N61CCGGGTACATGACTGT	Macrophages	-0.149643	-0.904074	FALSE	FALSE	FALSE
scg_1_N61CCGGGTATCACCTCAC	Endothelial cells	0.920774	9.84089	TRUE	TRUE	TRUE
scg_1_N61CCGGTAGTCATTACGG	Macrophages	0.235316	-0.789592	FALSE	FALSE	FALSE
scg_1_N61CCGGTGAGTGAGATTA	Macrophages	-0.140268	-0.692609	FALSE	FALSE	FALSE
scg_1_N61CCGTAGGAGCAGTACG	Endothelial cells	0.178489	-0.240892	FALSE	FALSE	FALSE
scg_1_N61CCGTAGGAGTCAATCC	SC_NM	-0.216714	-0.927925	FALSE	FALSE	FALSE
scg_1_N61CCGTTCAAGGGCAATC	SC_M	-0.164365	-0.0726753	FALSE	FALSE	FALSE
scg_1_N61CCTAACCAGCAAGCCA	Endothelial cells	1.12419	7.55801	TRUE	TRUE	TRUE
scg_1_N61CCTAAGACAGCTGGTC	Macrophages	-0.18202	-0.745206	FALSE	FALSE	FALSE
scg_1_N61CCTAAGAGTAGGCAAC	DCs	-0.233843	-1.00257	FALSE	FALSE	FALSE
scg_1_N61CCTACGTAGAACCCGA	SC_NM	-0.201002	-0.900776	FALSE	FALSE	FALSE
scg_1_N61CCTATCGAGAATAACC	SC_NM	-0.201907	-0.916397	FALSE	FALSE	FALSE
scg_1_N61CCTATCGGTTGCCATA	SC_NM	-0.183181	-0.852736	FALSE	FALSE	FALSE
scg_1_N61CCTCAACGTCGATGCC	DCs	-0.223991	-0.953569	FALSE	FALSE	FALSE
scg_1_N61CCTCAGTCAGACAAGC	Tregs	-0.150685	-0.781962	FALSE	FALSE	FALSE
scg_1_N61CCTCATGCAGCCGGTT	Macrophages	-0.185653	-0.902868	FALSE	FALSE	FALSE
scg_1_N61CCTCCTCGTAGTAAGT	SC_NM	-0.219596	-0.946926	FALSE	FALSE	FALSE
scg_1_N61CCTCTAGTCATTTGTC	Endothelial cells	0.683168	14.2097	FALSE	TRUE	FALSE
scg_1_N61CCTCTCCGTCTGTGAT	Endothelial cells	0.834983	14.3881	TRUE	TRUE	TRUE
scg_1_N61CCTGCATCACTCAGAT	Endothelial cells	1.0844	-0.703158	TRUE	FALSE	FALSE
scg_1_N61CCTGTTGAGCTTAAGA	Microglia	-0.315236	-1.287	FALSE	FALSE	FALSE
scg_1_N61CCTGTTGCACGCAGTC	DCs	-0.210012	-0.780856	FALSE	FALSE	FALSE
scg_1_N61CCTGTTGTCACGGAGA	Macrophages	-0.167242	-0.813048	FALSE	FALSE	FALSE
scg_1_N61CCTTCAGAGGCGAAGG	SC_NM	-0.18879	-0.882287	FALSE	FALSE	FALSE
scg_1_N61CCTTGTGCACATGTTG	Endothelial cells	-0.0348237	10.5175	FALSE	TRUE	FALSE
scg_1_N61CGAAGTTAGGGTCAAC	SC_NM	-0.216327	-0.977645	FALSE	FALSE	FALSE
scg_1_N61CGAAGTTGTCAGGAGT	Neurons	-0.342637	-1.25702	FALSE	FALSE	FALSE
scg_1_N61CGAAGTTGTCTCGGGT	SC_M	-0.155042	-0.115198	FALSE	FALSE	FALSE
scg_1_N61CGAAGTTGTGTGTCGC	SC_M	-0.201105	2.15391	FALSE	TRUE	FALSE
scg_1_N61CGAATTGAGCTAAACA	Microglia	-0.267661	-1.38111	FALSE	FALSE	FALSE
scg_1_N61CGAATTGAGTTTCGGT	SC_NM	-0.219336	-0.9955	FALSE	FALSE	FALSE
scg_1_N61CGAGAAGCATTGCCGG	SC_NM	-0.212818	-0.937486	FALSE	FALSE	FALSE
scg_1_N61CGAGTTACAACTGTGT	Endothelial cells	7.7316	6.27667	TRUE	TRUE	TRUE
scg_1_N61CGATCGGTCTCCCAAC	SC_M	-0.104684	-0.0725617	FALSE	FALSE	FALSE
scg_1_N61CGCATAACATCGATAC	SC_M	-0.181912	-0.423146	FALSE	FALSE	FALSE
scg_1_N61CGCATAATCCGTAGGC	SC_M	-0.208721	-0.106025	FALSE	FALSE	FALSE
scg_1_N61CGCATGGAGCCGCACT	SC_M	-0.156319	0.302429	FALSE	FALSE	FALSE
scg_1_N61CGCCATTCACTGCTTC	Endothelial cells	1.43537	11.747	TRUE	TRUE	TRUE
scg_1_N61CGCCATTCAGCGGTCT	Endothelial cells	0.316249	-0.733252	FALSE	FALSE	FALSE
scg_1_N61CGCCATTTCTCGTGGG	Endothelial cells	0.724267	12.6438	FALSE	TRUE	FALSE
scg_1_N61CGGAACCGTGCAATAA	SC_NM	-0.209232	-0.928279	FALSE	FALSE	FALSE
scg_1_N61CGGAATTCAGAACTTC	SC_M	-0.0972767	-0.545624	FALSE	FALSE	FALSE
scg_1_N61CGGCAGTGTCCATACA	Endothelial cells	0.558738	10.1763	FALSE	TRUE	FALSE
scg_1_N61CGGGACTCATAGCACT	SC_NM	-0.228582	-0.993615	FALSE	FALSE	FALSE
scg_1_N61CGGGACTTCGACCAAT	SC_NM	-0.212056	-0.960773	FALSE	FALSE	FALSE
scg_1_N61CGGGTCAAGGTAGACC	DCs	-0.254249	-0.323242	FALSE	FALSE	FALSE
scg_1_N61CGGGTGTAGTCCCTAA	SC_NM	-0.199465	-0.918095	FALSE	FALSE	FALSE
scg_1_N61CGGGTGTGTATCATGC	Endothelial cells	1.25413	8.9337	TRUE	TRUE	TRUE
scg_1_N61CGTAAGTAGATGAACT	SC_M	-0.159784	0.172216	FALSE	FALSE	FALSE
scg_1_N61CGTAAGTGTCATCACA	Endothelial cells	0.441406	13.6493	FALSE	TRUE	FALSE
scg_1_N61CGTAATGCAAGGAGTC	SC_NM	-0.17363	-0.82689	FALSE	FALSE	FALSE
scg_1_N61CGTCCATAGTGGCCTC	SC_NM	-0.214741	-0.997058	FALSE	FALSE	FALSE
scg_1_N61CGTCCATCAGCTACTA	Macrophages	-0.179817	-0.837694	FALSE	FALSE	FALSE
scg_1_N61CGTGCTTAGGTGCTAG	DCs	-0.158919	-0.8033	FALSE	FALSE	FALSE
scg_1_N61CGTGTCTCAGCGTTTA	Macrophages	-0.180659	-0.826455	FALSE	FALSE	FALSE
scg_1_N61CGTTAGACAATCTAGC	SC_M	-0.159805	0.522073	FALSE	FALSE	FALSE
scg_1_N61CGTTCTGCATCGGTTA	SC_NM	-0.205552	-0.91448	FALSE	FALSE	FALSE
scg_1_N61CGTTGGGAGTAGCCAG	Endothelial cells	4.25406	3.85468	TRUE	TRUE	TRUE
scg_1_N61CTAACCCTCGGCTCTT	DCs	-0.160286	-0.794008	FALSE	FALSE	FALSE
scg_1_N61CTAACTTAGAATGTTG	SC_M	-0.0138329	-0.797687	FALSE	FALSE	FALSE
scg_1_N61CTAACTTCAGAGGTTG	SC_NM	-0.225561	-0.980321	FALSE	FALSE	FALSE
scg_1_N61CTAACTTGTCGATGCC	SC_M	-0.169153	0.207988	FALSE	FALSE	FALSE
scg_1_N61CTAAGTGTCAAGGCTT	Macrophages	-0.171141	-0.869218	FALSE	FALSE	FALSE
scg_1_N61CTACAGAAGAGTGTTA	DCs	-0.208174	-0.962872	FALSE	FALSE	FALSE
scg_1_N61CTACATTAGATGCTGG	SC_NM	-0.261028	-0.97058	FALSE	FALSE	FALSE
scg_1_N61CTACATTAGGTCGTAG	SC_M	-0.158366	-0.249855	FALSE	FALSE	FALSE
scg_1_N61CTACATTAGTAGGAAG	SC_M	-0.145122	0.693425	FALSE	FALSE	FALSE
scg_1_N61CTACCCAGTATACCTG	Macrophages	-0.175103	-0.818523	FALSE	FALSE	FALSE
scg_1_N61CTACCTGTCCTCTAAT	SC_NM	-0.302823	-0.991994	FALSE	FALSE	FALSE
scg_1_N61CTACTATAGCCTCGTG	DCs	-0.15773	-0.82007	FALSE	FALSE	FALSE
scg_1_N61CTACTATAGGAACGCT	Endothelial cells	6.52228	5.8241	TRUE	TRUE	TRUE
scg_1_N61CTAGGTAAGGGTTTCT	SC_M	-0.191588	-0.608037	FALSE	FALSE	FALSE
scg_1_N61CTAGGTACAGTCCCGA	SC_NM	-0.222525	-0.909542	FALSE	FALSE	FALSE
scg_1_N61CTATAGGGTACGAGTG	SC_NM	-0.218923	-0.974684	FALSE	FALSE	FALSE
scg_1_N61CTATCCGTCTCGTCGT	Endothelial cells	7.18902	6.49152	TRUE	TRUE	TRUE
scg_1_N61CTCAACCCACTGTTCC	SC_M	-0.17347	-0.994616	FALSE	FALSE	FALSE
scg_1_N61CTCAACCTCACTACTT	SC_NM	-0.213133	-0.954297	FALSE	FALSE	FALSE
scg_1_N61CTCAAGAAGCTACTGT	Macrophages	-0.172797	-0.844264	FALSE	FALSE	FALSE
scg_1_N61CTCAAGAAGGTGCAGT	Macrophages	-0.187529	-0.863466	FALSE	FALSE	FALSE
scg_1_N61CTCAATTCAAGCGAGT	SC_M	-0.132916	0.242453	FALSE	FALSE	FALSE
scg_1_N61CTCAGAACAAGGCTTT	Macrophages	-0.18432	-0.37735	FALSE	FALSE	FALSE
scg_1_N61CTCAGGGAGAGAGCAA	SC_NM	-0.190958	-0.88018	FALSE	FALSE	FALSE
scg_1_N61CTCAGGGTCTGTCGTC	Neurons	-0.447818	-1.56025	FALSE	FALSE	FALSE
scg_1_N61CTCAGTCGTACGTGTT	Macrophages	-0.163026	-0.789133	FALSE	FALSE	FALSE
scg_1_N61CTCATGCGTACGACTT	Macrophages	-0.170667	-0.829553	FALSE	FALSE	FALSE
scg_1_N61CTCATGCGTACGAGTG	SC_NM	-0.200962	-0.926967	FALSE	FALSE	FALSE
scg_1_N61CTCATTAGTCTCTCCA	Endothelial cells	1.40987	12.075	TRUE	TRUE	TRUE
scg_1_N61CTCCCTCAGGATTTGA	Microglia	-0.165433	-0.909828	FALSE	FALSE	FALSE
scg_1_N61CTCCGATCAAAGTATG	Pericytes	-0.190602	2.1533	FALSE	TRUE	FALSE
scg_1_N61CTCCTCCAGATGCAGC	SC_NM	-0.169826	-0.828753	FALSE	FALSE	FALSE
scg_1_N61CTCCTCCCAATGTTGC	SC_M	-0.176624	1.00148	FALSE	TRUE	FALSE
scg_1_N61CTCCTCCGTTACCGTA	Microglia	-0.211452	-1.10072	FALSE	FALSE	FALSE
scg_1_N61CTCCTTTCAAGCGCTC	Pericytes	-0.139604	1.80778	FALSE	TRUE	FALSE
scg_1_N61CTCCTTTGTCTCAAGT	SC_NM	-0.208354	-0.931136	FALSE	FALSE	FALSE
scg_1_N61CTCGAGGCAGCAAGAC	Microglia	-0.221416	-0.945495	FALSE	FALSE	FALSE
scg_1_N61CTCTCAGGTAGACAGC	Macrophages	-0.172113	-0.752601	FALSE	FALSE	FALSE
scg_1_N61CTGAATGAGCTCGAAG	Endothelial cells	0.751292	12.2351	TRUE	TRUE	TRUE
scg_1_N61CTGAGCGAGCAGGGAG	Endothelial cells	3.337	6.98114	TRUE	TRUE	TRUE
scg_1_N61CTGAGCGCACGTCATA	Endothelial cells	-0.404302	8.02395	FALSE	TRUE	FALSE
scg_1_N61CTGAGCGGTATGACAA	Microglia	-0.207374	-1.07588	FALSE	FALSE	FALSE
scg_1_N61CTGAGCGTCCTAGCGG	Macrophages	-0.1826	-0.839984	FALSE	FALSE	FALSE
scg_1_N61CTGAGGCAGTCTTCGA	Macrophages	-0.189948	-0.89732	FALSE	FALSE	FALSE
scg_1_N61CTGATCCAGCCGCACT	Endothelial cells	6.10807	6.41782	TRUE	TRUE	TRUE
scg_1_N61CTGATCCGTGGCATCC	SC_NM	-0.207747	-0.986603	FALSE	FALSE	FALSE
scg_1_N61CTGCAGGGTAGTTCCA	SC_NM	-0.158202	-0.86782	FALSE	FALSE	FALSE
scg_1_N61CTGCATCCATGATCTG	Endothelial cells	7.87964	8.51121	TRUE	TRUE	TRUE
scg_1_N61CTGCATCCATTAAAGG	Endothelial cells	8.80367	8.42116	TRUE	TRUE	TRUE
scg_1_N61CTGCCATTCATGCGGC	Macrophages	-0.210437	2.31775	FALSE	TRUE	FALSE
scg_1_N61CTGCCTATCTTTCCGG	Macrophages	-0.168694	-0.818737	FALSE	FALSE	FALSE
scg_1_N61CTGCGAGAGAGAGCCT	Pericytes	-0.205139	1.03864	FALSE	TRUE	FALSE
scg_1_N61CTGCGAGCACGAGAAC	Endothelial cells	7.19403	6.73256	TRUE	TRUE	TRUE
scg_1_N61CTGCGAGGTCACTCTC	SC_M	-0.0736969	0.544065	FALSE	FALSE	FALSE
scg_1_N61CTGCTCACAAACAGGC	SC_NM	-0.257616	-0.957508	FALSE	FALSE	FALSE
scg_1_N61CTGCTCACATCGTTCC	Endothelial cells	-0.0620328	11.7624	FALSE	TRUE	FALSE
scg_1_N61CTGCTCAGTTCCGGTG	Macrophages	-0.187302	-0.87041	FALSE	FALSE	FALSE
scg_1_N61CTGGACGAGGAGTCTG	Macrophages	-0.16449	-0.814503	FALSE	FALSE	FALSE
scg_1_N61CTGGCAGAGTAGCCAG	Macrophages	-0.1669	-1.01452	FALSE	FALSE	FALSE
scg_1_N61CTGGCAGTCTGGAGAG	SC_NM	-0.159388	-0.623602	FALSE	FALSE	FALSE
scg_1_N61CTGGTCTCAGAGGTAC	Macrophages	-0.185366	-0.824431	FALSE	FALSE	FALSE
scg_1_N61CTGTAGAAGATCGCTT	SC_NM	-0.15372	-0.770696	FALSE	FALSE	FALSE
scg_1_N61CTGTATTTCATTCATC	Pericytes	-0.180452	2.64526	FALSE	TRUE	FALSE
scg_1_N61CTGTGAACAAGACCTT	Macrophages	-0.14261	-0.800993	FALSE	FALSE	FALSE
scg_1_N61CTGTGAACATAGGAGC	SC_NM	-0.210806	-0.981149	FALSE	FALSE	FALSE
scg_1_N61CTGTGGGTCACGATAC	SC_NM	-0.24278	-0.984461	FALSE	FALSE	FALSE
scg_1_N61CTTACCGAGCTTAAGA	Macrophages	-0.159038	-0.807946	FALSE	FALSE	FALSE
scg_1_N61CTTACCGGTAACAAGT	SC_NM	-0.223424	-0.973663	FALSE	FALSE	FALSE
scg_1_N61CTTACCGGTCACCCTT	SC_NM	-0.194668	-0.893847	FALSE	FALSE	FALSE
scg_1_N61CTTACCGTCTCTCGAC	SC_NM	-0.208555	-0.901396	FALSE	FALSE	FALSE
scg_1_N61CTTAGGAAGCTGTTAC	SC_M	-0.175624	1.34526	FALSE	TRUE	FALSE
scg_1_N61CTTCCTTCAGAAGTTA	SC_M	-0.158615	0.39403	FALSE	FALSE	FALSE
scg_1_N61CTTCGGTCACCCTAAA	Macrophages	-0.180226	-0.831238	FALSE	FALSE	FALSE
scg_1_N61CTTCTAATCTAGTGTG	Macrophages	-0.0960935	-0.803306	FALSE	FALSE	FALSE
scg_1_N61CTTCTCTGTCCTCATC	SC_NM	-0.208233	-0.885027	FALSE	FALSE	FALSE
scg_1_N61CTTCTCTTCCCTTCCC	SC_M	-0.155553	0.583871	FALSE	FALSE	FALSE
scg_1_N61CTTGAGATCCTACGGG	Macrophages	-0.172367	-0.824652	FALSE	FALSE	FALSE
scg_1_N61CTTGATTCATGGCACC	SC_NM	-0.185437	-0.853	FALSE	FALSE	FALSE
scg_1_N61CTTTCAACATGTGACT	Macrophages	-0.191594	-0.879217	FALSE	FALSE	FALSE
scg_1_N61GAAACCTGTAGGCAGT	DCs	-0.152994	-0.769177	FALSE	FALSE	FALSE
scg_1_N61GAAACCTTCGAACCAT	Tregs	-0.151574	-0.806304	FALSE	FALSE	FALSE
scg_1_N61GAACACTGTACGCGTC	SC_NM	-0.18037	-0.869436	FALSE	FALSE	FALSE
scg_1_N61GAACGTTAGGCTAGCA	Macrophages	-0.160493	-0.811801	FALSE	FALSE	FALSE
scg_1_N61GAACGTTCACGTAGTT	Endothelial cells	0.562034	11.489	FALSE	TRUE	FALSE
scg_1_N61GAACTGTCAGCCCACA	SC_M	-0.144731	-0.418727	FALSE	FALSE	FALSE
scg_1_N61GAACTGTGTTGGCTAT	Macrophages	-0.175157	-0.74555	FALSE	FALSE	FALSE
scg_1_N61GAAGCGAGTGAGATCG	SC_NM	-0.210716	-0.968368	FALSE	FALSE	FALSE
scg_1_N61GAAGGACCAAGTCCCG	Microglia	-0.160665	-0.906484	FALSE	FALSE	FALSE
scg_1_N61GAAGGGTGTAATCAAG	Pericytes	-0.113113	1.5558	FALSE	TRUE	FALSE
scg_1_N61GAAGGGTGTTGGTGTT	Pericytes	-0.160418	0.467565	FALSE	FALSE	FALSE
scg_1_N61GAAGTAAAGACTACCT	Pericytes	-0.194149	2.51087	FALSE	TRUE	FALSE
scg_1_N61GAAGTAAAGTCGCGAA	Neurons	-0.355137	-1.44486	FALSE	FALSE	FALSE
scg_1_N61GAATAGACAGGAAGTC	Endothelial cells	1.91359	11.0882	TRUE	TRUE	TRUE
scg_1_N61GAATAGACATAATGCC	SC_M	-0.170758	1.97808	FALSE	TRUE	FALSE
scg_1_N61GAATAGAGTACAGTAA	SC_NM	-0.198178	-0.889455	FALSE	FALSE	FALSE
scg_1_N61GAATAGAGTTACCTGA	Pericytes	-0.193315	1.1846	FALSE	TRUE	FALSE
scg_1_N61GAATCACTCCCTCGAT	SC_NM	-0.208071	-0.943725	FALSE	FALSE	FALSE
scg_1_N61GACACGCAGTATTGCC	Endothelial cells	3.78152	8.10636	TRUE	TRUE	TRUE
scg_1_N61GACACGCCAGTGGCTC	SC_M	-0.220272	-1.38211	FALSE	FALSE	FALSE
scg_1_N61GACATCAGTAGAGGAA	SC_M	-0.166494	-0.138728	FALSE	FALSE	FALSE
scg_1_N61GACCAATTCAAACGAA	SC_NM	-0.203684	-0.916494	FALSE	FALSE	FALSE
scg_1_N61GACCTTCGTCGGTGTC	Pericytes	-0.195999	1.64568	FALSE	TRUE	FALSE
scg_1_N61GACGTTATCTTCGATT	Endothelial cells	9.23992	5.56854	TRUE	TRUE	TRUE
scg_1_N61GACTATGAGGTCGAGT	SC_M	-0.0731107	-0.223866	FALSE	FALSE	FALSE
scg_1_N61GACTCAAGTTCGCGTG	Tregs	-0.148611	-0.84738	FALSE	FALSE	FALSE
scg_1_N61GACTCTCTCTCGCAGG	Pericytes	-0.18845	2.37329	FALSE	TRUE	FALSE
scg_1_N61GACTGATAGTGAGGCT	Macrophages	-0.16182	-0.838116	FALSE	FALSE	FALSE
scg_1_N61GACTGATCACCTCAGG	SC_M	-0.206725	-0.415354	FALSE	FALSE	FALSE
scg_1_N61GACTGATCAGAGCCCT	SC_NM	-0.21402	-0.962741	FALSE	FALSE	FALSE
scg_1_N61GACTGATGTCTTACAG	Endothelial cells	0.553358	12.5914	FALSE	TRUE	FALSE
scg_1_N61GACTTCCAGGAGGGTG	DCs	-0.168505	-0.836824	FALSE	FALSE	FALSE
scg_1_N61GACTTCCCAGGTCAAG	Pericytes	-0.201128	3.13109	FALSE	TRUE	FALSE
scg_1_N61GAGAAATCAGCAGAAC	SC_NM	-0.200265	-0.89117	FALSE	FALSE	FALSE
scg_1_N61GAGAAATGTGGCTTGC	Macrophages	-0.15664	-0.775972	FALSE	FALSE	FALSE
scg_1_N61GAGACCCTCCTGTAAG	SC_NM	-0.189558	-0.883412	FALSE	FALSE	FALSE
scg_1_N61GAGACTTCACCTTCGT	Macrophages	-0.165488	-0.805164	FALSE	FALSE	FALSE
scg_1_N61GAGACTTGTAACATGA	SC_NM	-0.204677	-1.0194	FALSE	FALSE	FALSE
scg_1_N61GAGAGGTCAAACGAGC	SC_NM	-0.242344	-0.954127	FALSE	FALSE	FALSE
scg_1_N61GAGAGGTCAGGTGACA	SC_NM	-0.197412	-0.887286	FALSE	FALSE	FALSE
scg_1_N61GAGAGGTTCCAAGCCG	SC_NM	-0.222232	-0.921078	FALSE	FALSE	FALSE
scg_1_N61GAGAGGTTCGTGGCTG	SC_M	-0.163975	1.5567	FALSE	TRUE	FALSE
scg_1_N61GAGATGGGTCGTGATT	SC_M	-0.14246	-0.405388	FALSE	FALSE	FALSE
scg_1_N61GAGATGGGTGAATTAG	SC_NM	-0.191249	-0.409094	FALSE	FALSE	FALSE
scg_1_N61GAGCTGCGTGTGTGTT	SC_NM	-0.16603	-0.848669	FALSE	FALSE	FALSE
scg_1_N61GAGCTGCTCCGAGTGC	SC_M	-0.154713	0.444319	FALSE	FALSE	FALSE
scg_1_N61GAGGCCTTCCATCTCG	SC_M	-0.213948	-0.249457	FALSE	FALSE	FALSE
scg_1_N61GAGGGATTCTCTTAAC	SC_NM	-0.181047	-0.812304	FALSE	FALSE	FALSE
scg_1_N61GAGGGTATCATTGCCC	Endothelial cells	0.400216	10.8022	FALSE	TRUE	FALSE
scg_1_N61GAGTCATCAATTTCGG	Endothelial cells	7.25308	6.05105	TRUE	TRUE	TRUE
scg_1_N61GAGTCATGTACCCGCA	SC_M	-0.211273	0.691198	FALSE	FALSE	FALSE
scg_1_N61GAGTCTACAGGCACAA	SC_NM	-0.216929	-0.949309	FALSE	FALSE	FALSE
scg_1_N61GAGTCTATCTAGGCCG	SC_NM	-0.238075	-1.02855	FALSE	FALSE	FALSE
scg_1_N61GAGTTTGAGACCATGG	SC_M	-0.0272873	-0.504411	FALSE	FALSE	FALSE
scg_1_N61GATAGAAGTTACGCCG	Macrophages	-0.148704	-0.787094	FALSE	FALSE	FALSE
scg_1_N61GATAGCTTCGGATACT	Endothelial cells	0.248139	11.1362	FALSE	TRUE	FALSE
scg_1_N61GATCACATCGCTATTT	Endothelial cells	6.08741	6.01204	TRUE	TRUE	TRUE
scg_1_N61GATCACATCTTTCAGT	SC_NM	-0.156077	-0.804894	FALSE	FALSE	FALSE
scg_1_N61GATCAGTAGATAACGT	Microglia	-0.152865	-0.876835	FALSE	FALSE	FALSE
scg_1_N61GATCAGTCAGCACGAA	SC_NM	-0.222782	-0.941204	FALSE	FALSE	FALSE
scg_1_N61GATCATGGTTCGATTG	SC_NM	-0.201124	-0.912797	FALSE	FALSE	FALSE
scg_1_N61GATCGTACAGACGGAT	SC_NM	-0.211714	-1.0095	FALSE	FALSE	FALSE
scg_1_N61GATCGTACAGACTCTA	Endothelial cells	0.515871	14.7994	FALSE	TRUE	FALSE
scg_1_N61GATGCTAAGGTTATAG	SC_NM	-0.221367	-0.978122	FALSE	FALSE	FALSE
scg_1_N61GATGTTGCACGTAACT	Neurons	-0.486939	-1.59603	FALSE	FALSE	FALSE
scg_1_N61GATGTTGCATAGATGA	Neurons	-0.411716	-1.52126	FALSE	FALSE	FALSE
scg_1_N61GATGTTGTCAGATGCT	Macrophages	-0.177624	-0.831538	FALSE	FALSE	FALSE
scg_1_N61GATTGGTGTACACGTT	Pericytes	-0.180529	3.2792	FALSE	TRUE	FALSE
scg_1_N61GATTTCTCATGACGTT	Macrophages	-0.185817	-0.864362	FALSE	FALSE	FALSE
scg_1_N61GCAACATCATTGTACG	Endothelial cells	0.934839	13.1248	TRUE	TRUE	TRUE
scg_1_N61GCAACATTCTTTGCTA	Macrophages	-0.152273	-0.857704	FALSE	FALSE	FALSE
scg_1_N61GCACGGTAGTCGAGGT	Macrophages	-0.153837	-0.798284	FALSE	FALSE	FALSE
scg_1_N61GCACGGTGTCTCGGAC	SC_M	-0.0450307	-0.952661	FALSE	FALSE	FALSE
scg_1_N61GCACGTGAGCGTCAAG	DCs	-0.237383	1.06065	FALSE	TRUE	FALSE
scg_1_N61GCACTAATCATGCAGT	SC_M	-0.132791	-0.0446806	FALSE	FALSE	FALSE
scg_1_N61GCAGCCAGTGGCCACT	SC_NM	-0.196558	-0.986914	FALSE	FALSE	FALSE
scg_1_N61GCATCTCGTGGGCTCT	Neurons	-0.401915	-1.501	FALSE	FALSE	FALSE
scg_1_N61GCATGATAGGAGAGGC	Endothelial cells	0.921907	7.70589	TRUE	TRUE	TRUE
scg_1_N61GCCAACGCACTCCCTA	SC_M	-0.173442	1.58272	FALSE	TRUE	FALSE
scg_1_N61GCCAACGCAGCCCACA	SC_NM	-0.218033	-0.902657	FALSE	FALSE	FALSE
scg_1_N61GCCAGCAGTGTGTGTT	Macrophages	-0.1417	-0.85943	FALSE	FALSE	FALSE
scg_1_N61GCCAGGTCACCCGTAG	Macrophages	-0.15132	-0.729234	FALSE	FALSE	FALSE
scg_1_N61GCCAGGTGTTCAAGTC	SC_NM	-0.213954	-0.947241	FALSE	FALSE	FALSE
scg_1_N61GCCAGTGTCAAACCCA	SC_M	-0.0580879	-0.665578	FALSE	FALSE	FALSE
scg_1_N61GCCATGGGTGTATCCA	SC_M	-0.158266	1.03982	FALSE	TRUE	FALSE
scg_1_N61GCCCAGACAGATTAAG	Tregs	-0.14811	-0.600404	FALSE	FALSE	FALSE
scg_1_N61GCCCAGATCCATTTGT	Macrophages	-0.181135	-0.856296	FALSE	FALSE	FALSE
scg_1_N61GCCTGTTGTAGGCTGA	SC_M	-0.159992	1.89369	FALSE	TRUE	FALSE
scg_1_N61GCCTGTTTCTTCTGTA	Endothelial cells	1.40947	14.3943	TRUE	TRUE	TRUE
scg_1_N61GCGAGAAAGCAACAAT	Pericytes	-0.179179	4.05323	FALSE	TRUE	FALSE
scg_1_N61GCGAGAAGTCGAGATG	Macrophages	-0.167589	-0.803914	FALSE	FALSE	FALSE
scg_1_N61GCGATCGTCCCATGGG	Macrophages	-0.148265	-0.849946	FALSE	FALSE	FALSE
scg_1_N61GCGGAAAGTCACTCGG	Macrophages	-0.179782	-0.844307	FALSE	FALSE	FALSE
scg_1_N61GCGGATCAGCACGTCC	Neurons	-0.248117	-1.1718	FALSE	FALSE	FALSE
scg_1_N61GCGTGCAAGTTGGAAT	Macrophages	-0.177472	-0.851005	FALSE	FALSE	FALSE
scg_1_N61GCGTGCACAACCCGCA	SC_NM	-0.187155	-0.871257	FALSE	FALSE	FALSE
scg_1_N61GCGTTTCAGCTCGACC	SC_NM	-0.158332	-0.766352	FALSE	FALSE	FALSE
scg_1_N61GCGTTTCGTCACGCTG	SC_NM	-0.214284	-0.985794	FALSE	FALSE	FALSE
scg_1_N61GCTACAACAACTCGTA	Macrophages	-0.174082	-0.826429	FALSE	FALSE	FALSE
scg_1_N61GCTACCTAGCACTCTA	Macrophages	-0.212037	-0.880194	FALSE	FALSE	FALSE
scg_1_N61GCTCAAAGTGGTATGG	SC_NM	-0.219883	-1.02016	FALSE	FALSE	FALSE
scg_1_N61GCTGCAGCAATCGTCA	Endothelial cells	1.08789	9.53261	TRUE	TRUE	TRUE
scg_1_N61GCTTCACAGCACACCC	SC_M	-0.0763414	0.0411051	FALSE	FALSE	FALSE
scg_1_N61GCTTCACGTAGTGGCA	SC_NM	-0.206726	-0.949626	FALSE	FALSE	FALSE
scg_1_N61GCTTTCGAGGTTTGAA	Neurons	-0.425473	-1.54213	FALSE	FALSE	FALSE
scg_1_N61GGAAGTGGTCGGCACT	SC_NM	-0.187493	-0.919694	FALSE	FALSE	FALSE
scg_1_N61GGAATCTAGTCTCGTA	Macrophages	-0.186612	-0.69936	FALSE	FALSE	FALSE
scg_1_N61GGAATGGCAGATCATC	Macrophages	-0.184342	-0.815464	FALSE	FALSE	FALSE
scg_1_N61GGACGTCGTATCTCTT	Pericytes	-0.186023	2.44197	FALSE	TRUE	FALSE
scg_1_N61GGAGAACAGGAGCAAA	Macrophages	-0.170727	-0.818336	FALSE	FALSE	FALSE
scg_1_N61GGAGAACCATCAACCA	SC_M	-0.147077	0.61561	FALSE	FALSE	FALSE
scg_1_N61GGAGAACTCACAGAGG	Endothelial cells	0.737237	12.3659	FALSE	TRUE	FALSE
scg_1_N61GGAGAACTCCTTGGAA	Pericytes	-0.182341	1.58234	FALSE	TRUE	FALSE
scg_1_N61GGAGATGCAACAGCCC	Microglia	-0.308958	-1.26787	FALSE	FALSE	FALSE
scg_1_N61GGAGCAAAGAGCAGTC	Macrophages	-0.165768	-0.818777	FALSE	FALSE	FALSE
scg_1_N61GGAGGATCAGACATCT	SC_NM	-0.234594	-1.00476	FALSE	FALSE	FALSE
scg_1_N61GGAGGATTCCCTGTTG	SC_NM	-0.17141	-0.831654	FALSE	FALSE	FALSE
scg_1_N61GGAGGTACAAGGTCAG	SC_M	-0.116319	-0.4921	FALSE	FALSE	FALSE
scg_1_N61GGAGGTACAGGTGGAT	SC_NM	-0.179151	-0.869706	FALSE	FALSE	FALSE
scg_1_N61GGAGGTATCCGGACGT	Macrophages	-0.192446	-0.858027	FALSE	FALSE	FALSE
scg_1_N61GGATCTAAGATTAGAC	SC_NM	-0.175522	-0.843817	FALSE	FALSE	FALSE
scg_1_N61GGATCTACACCCTATC	Macrophages	-0.16227	-0.854963	FALSE	FALSE	FALSE
scg_1_N61GGCACGTTCAGTGTGT	SC_NM	-0.132962	-0.869504	FALSE	FALSE	FALSE
scg_1_N61GGCAGTCGTGTTAGCT	DCs	-0.218169	-0.997979	FALSE	FALSE	FALSE
scg_1_N61GGCAGTCTCGTAGAGG	SC_M	-0.0723424	-0.355482	FALSE	FALSE	FALSE
scg_1_N61GGCTGTGCATGAGATA	Endothelial cells	0.403984	-0.536705	FALSE	FALSE	FALSE
scg_1_N61GGCTGTGGTATTGAGA	Endothelial cells	9.06476	8.09696	TRUE	TRUE	TRUE
scg_1_N61GGCTTGGCAGCTGAGA	SC_NM	-0.205817	-0.933515	FALSE	FALSE	FALSE
scg_1_N61GGCTTGGTCTCGTGAA	DCs	-0.203111	-0.923873	FALSE	FALSE	FALSE
scg_1_N61GGCTTGGTCTTGGATG	DCs	-0.152221	-0.785892	FALSE	FALSE	FALSE
scg_1_N61GGCTTTCTCGTGGCGT	Neurons	-0.359594	-1.40127	FALSE	FALSE	FALSE
scg_1_N61GGGAAGTAGTTTGAGA	Tregs	-0.158394	-0.838031	FALSE	FALSE	FALSE
scg_1_N61GGGAAGTGTCAGACTT	DCs	-0.162763	-0.132271	FALSE	FALSE	FALSE
scg_1_N61GGGACCTCAACATACC	Endothelial cells	0.124162	-0.730287	FALSE	FALSE	FALSE
scg_1_N61GGGACCTGTCGGCTAC	SC_M	-0.183787	-0.41585	FALSE	FALSE	FALSE
scg_1_N61GGGACTCCACTTTAGG	Endothelial cells	1.20027	5.85465	TRUE	TRUE	TRUE
scg_1_N61GGGAGATAGTTAACGA	DCs	-0.137862	-0.73318	FALSE	FALSE	FALSE
scg_1_N61GGGAGTAGTGTTCCAA	Pericytes	-0.192106	2.31642	FALSE	TRUE	FALSE
scg_1_N61GGGAGTATCCACGTAA	DCs	-0.217213	-0.875551	FALSE	FALSE	FALSE
scg_1_N61GGGAGTATCGAGCTGC	Pericytes	-0.154814	-0.226537	FALSE	FALSE	FALSE
scg_1_N61GGGATCCTCTAGACAC	SC_M	-0.170281	0.587239	FALSE	FALSE	FALSE
scg_1_N61GGGCCATGTTCAATCG	SC_NM	-0.233323	-0.930883	FALSE	FALSE	FALSE
scg_1_N61GGGCGTTTCGTTATCT	SC_NM	-0.232556	-0.987828	FALSE	FALSE	FALSE
scg_1_N61GGGCTACAGCCGATAG	Macrophages	-0.178046	-0.542109	FALSE	FALSE	FALSE
scg_1_N61GGGCTACCACTCCCTA	Macrophages	-0.161951	-0.825309	FALSE	FALSE	FALSE
scg_1_N61GGGCTACTCACTGCTC	SC_NM	-0.20741	-0.940839	FALSE	FALSE	FALSE
scg_1_N61GGGTAGAAGTCAACAA	SC_NM	-0.203248	-0.915708	FALSE	FALSE	FALSE
scg_1_N61GGGTAGACACAAGCAG	Tregs	-0.165057	-0.817214	FALSE	FALSE	FALSE
scg_1_N61GGGTAGAGTCCTGTTC	SC_M	-0.14921	0.276511	FALSE	FALSE	FALSE
scg_1_N61GGGTAGATCGGTTCAA	DCs	-0.227705	-0.9463	FALSE	FALSE	FALSE
scg_1_N61GGGTATTAGTTGGCTT	SC_NM	-0.172185	-0.842352	FALSE	FALSE	FALSE
scg_1_N61GGGTCACTCGCGCTGA	Tregs	-0.154545	-0.665811	FALSE	FALSE	FALSE
scg_1_N61GGGTCTGTCAAGGACG	Macrophages	-0.213311	-0.66205	FALSE	FALSE	FALSE
scg_1_N61GGGTGAAAGCACGGAT	SC_M	-0.19805	-0.564673	FALSE	FALSE	FALSE
scg_1_N61GGGTGAATCGGTCAGC	DCs	-0.228276	-0.965478	FALSE	FALSE	FALSE
scg_1_N61GGGTTATCATTGCTTT	Neurons	-0.36498	-1.45896	FALSE	FALSE	FALSE
scg_1_N61GGGTTTACAACCGCCA	SC_M	-0.158295	-0.104972	FALSE	FALSE	FALSE
scg_1_N61GGGTTTACACTGTGAT	Macrophages	-0.165276	-0.796969	FALSE	FALSE	FALSE
scg_1_N61GGTAACTGTGAGCAGT	Endothelial cells	-0.0793324	11.0846	FALSE	TRUE	FALSE
scg_1_N61GGTAACTTCCCTTCCC	Macrophages	-0.175784	-0.848889	FALSE	FALSE	FALSE
scg_1_N61GGTAATCAGGGAGGCA	Endothelial cells	0.234389	10.1846	FALSE	TRUE	FALSE
scg_1_N61GGTAATCGTTGCGAAG	Pericytes	-0.181551	3.19041	FALSE	TRUE	FALSE
scg_1_N61GGTAGAGGTCGAGCAA	SC_NM	-0.193719	-0.888556	FALSE	FALSE	FALSE
scg_1_N61GGTCTGGAGCTACGTT	SC_NM	-0.222327	-0.959214	FALSE	FALSE	FALSE
scg_1_N61GGTCTGGGTATCCTCC	SC_M	-0.185256	0.872994	FALSE	TRUE	FALSE
scg_1_N61GGTGAAGAGGAACGTC	Neurons	-0.383262	-1.53613	FALSE	FALSE	FALSE
scg_1_N61GGTGAAGTCCGGACGT	Macrophages	-0.177796	-0.827973	FALSE	FALSE	FALSE
scg_1_N61GGTGATTGTATCAGGG	SC_NM	-0.202439	-0.912667	FALSE	FALSE	FALSE
scg_1_N61GGTGGCTAGGACAACC	SC_NM	-0.175475	-0.829353	FALSE	FALSE	FALSE
scg_1_N61GGTGGCTAGTGCTCAT	SC_NM	-0.21582	-0.893752	FALSE	FALSE	FALSE
scg_1_N61GGTGTTAAGACATACA	DCs	-0.142936	-0.753084	FALSE	FALSE	FALSE
scg_1_N61GGTTAACCAACCGATT	SC_M	0.940169	0.269823	TRUE	FALSE	FALSE
scg_1_N61GGTTCTCCACGTCGTG	SC_M	-0.0811833	0.0875656	FALSE	FALSE	FALSE
scg_1_N61GGTTGTATCCTGTACC	Endothelial cells	0.191967	11.2719	FALSE	TRUE	FALSE
scg_1_N61GTAACCAAGTGGTTAA	Macrophages	-0.178704	-0.856071	FALSE	FALSE	FALSE
scg_1_N61GTAACCAGTGATAGAT	SC_NM	-0.224215	-0.963817	FALSE	FALSE	FALSE
scg_1_N61GTAAGTCTCGAGATGG	Macrophages	-0.173675	-0.836021	FALSE	FALSE	FALSE
scg_1_N61GTAATCGAGAAAGCGA	SC_NM	-0.172531	-0.829165	FALSE	FALSE	FALSE
scg_1_N61GTAATCGGTAGATGTA	SC_NM	-0.208505	-0.926346	FALSE	FALSE	FALSE
scg_1_N61GTAATCGGTAGGTACG	Macrophages	-0.0595156	-0.901779	FALSE	FALSE	FALSE
scg_1_N61GTAATCGGTCGCTCGA	SC_NM	-0.226843	-0.987789	FALSE	FALSE	FALSE
scg_1_N61GTAATGCAGACAGCGT	SC_NM	-0.227821	-1.01174	FALSE	FALSE	FALSE
scg_1_N61GTAATGCCAAGCGATG	Macrophages	-0.165231	-0.796588	FALSE	FALSE	FALSE
scg_1_N61GTAATGCGTTACCCTC	SC_NM	-0.1684	-0.833887	FALSE	FALSE	FALSE
scg_1_N61GTACAACCAATACCTG	SC_NM	-0.194035	-0.912049	FALSE	FALSE	FALSE
scg_1_N61GTACAGTAGCACACCC	Endothelial cells	1.11115	12.5258	TRUE	TRUE	TRUE
scg_1_N61GTAGAAACAAGAATAC	SC_NM	-0.200855	-0.936652	FALSE	FALSE	FALSE
scg_1_N61GTAGAAAGTCTCGGGT	Endothelial cells	-0.394258	11.5753	FALSE	TRUE	FALSE
scg_1_N61GTAGCTAAGCGCATCC	SC_M	-0.163761	2.55442	FALSE	TRUE	FALSE
scg_1_N61GTAGCTAGTGAGCCAA	Tregs	-0.167443	-0.838648	FALSE	FALSE	FALSE
scg_1_N61GTAGCTATCCTACCGT	SC_NM	-0.222681	-0.97051	FALSE	FALSE	FALSE
scg_1_N61GTAGGAGAGTAGCTCT	SC_NM	-0.251107	-1.01656	FALSE	FALSE	FALSE
scg_1_N61GTAGGAGAGTGCACCC	Macrophages	-0.184164	-0.879414	FALSE	FALSE	FALSE
scg_1_N61GTAGGTTGTTTACACG	Microglia	-0.160435	-0.876398	FALSE	FALSE	FALSE
scg_1_N61GTAGTACTCGAGTACT	SC_NM	-0.216697	-0.962006	FALSE	FALSE	FALSE
scg_1_N61GTATTGGCAAATAGCA	SC_M	-0.174153	0.957857	FALSE	TRUE	FALSE
scg_1_N61GTATTTCAGGGAGTGG	Pericytes	-0.240402	1.84698	FALSE	TRUE	FALSE
scg_1_N61GTCACGGCAAGAGGCT	SC_NM	-0.216565	-0.91495	FALSE	FALSE	FALSE
scg_1_N61GTCATCCAGGTCATTC	SC_NM	-0.213763	-0.945456	FALSE	FALSE	FALSE
scg_1_N61GTCATCCTCACAATGC	SC_M	-0.135326	-0.178499	FALSE	FALSE	FALSE
scg_1_N61GTCCACTGTGATTAGA	Macrophages	-0.168416	-0.664127	FALSE	FALSE	FALSE
scg_1_N61GTCCCATTCATGAGGG	SC_NM	-0.204825	-0.912071	FALSE	FALSE	FALSE
scg_1_N61GTCCCATTCTGGGTCG	SC_NM	-0.179966	-0.869547	FALSE	FALSE	FALSE
scg_1_N61GTCCTCAAGTTACGGG	SC_M	-0.148745	-0.859675	FALSE	FALSE	FALSE
scg_1_N61GTCGAATCAGAAGCTG	Pericytes	-0.20131	2.84743	FALSE	TRUE	FALSE
scg_1_N61GTCGCGAGTGGGTATG	SC_NM	-0.209825	-0.964015	FALSE	FALSE	FALSE
scg_1_N61GTCGTAACAGATTTCG	Pericytes	-0.203469	1.65928	FALSE	TRUE	FALSE
scg_1_N61GTCGTAACAGGACATG	Macrophages	-0.156132	-0.79691	FALSE	FALSE	FALSE
scg_1_N61GTCGTAAGTCTGTCCT	Pericytes	-0.200932	1.71747	FALSE	TRUE	FALSE
scg_1_N61GTCGTTCGTGTTACTG	Macrophages	-0.176431	-0.857143	FALSE	FALSE	FALSE
scg_1_N61GTCTACCCACTTACAG	Macrophages	-0.173959	-0.826403	FALSE	FALSE	FALSE
scg_1_N61GTCTACCGTACTAAGA	Endothelial cells	4.99417	6.26863	TRUE	TRUE	TRUE
scg_1_N61GTCTAGATCCCAGCGA	SC_M	-0.227672	0.662181	FALSE	FALSE	FALSE
scg_1_N61GTCTCACTCTATTGTC	Endothelial cells	0.436646	10.4364	FALSE	TRUE	FALSE
scg_1_N61GTCTGTCCACGATTCA	SC_NM	-0.231663	-1.00174	FALSE	FALSE	FALSE
scg_1_N61GTCTTTAAGATAGGGA	DCs	-0.21557	-0.955967	FALSE	FALSE	FALSE
scg_1_N61GTGAGCCAGCAGGCAT	SC_M	-0.174796	0.534854	FALSE	FALSE	FALSE
scg_1_N61GTGAGCCCACAGCGCT	Macrophages	-0.0885713	-0.876388	FALSE	FALSE	FALSE
scg_1_N61GTGAGCCCAGATAAAC	SC_NM	-0.214204	-0.934903	FALSE	FALSE	FALSE
scg_1_N61GTGAGGACATACCGTA	SC_M	-0.10421	0.196182	FALSE	FALSE	FALSE
scg_1_N61GTGAGGAGTCTTCGAA	SC_M	-0.170064	0.738594	FALSE	FALSE	FALSE
scg_1_N61GTGAGTTCAACCAACT	DCs	-0.192471	-0.998815	FALSE	FALSE	FALSE
scg_1_N61GTGAGTTGTTGCTCCT	Pericytes	-0.187847	3.66559	FALSE	TRUE	FALSE
scg_1_N61GTGAGTTTCTAAGCCA	Macrophages	-0.184158	-0.888697	FALSE	FALSE	FALSE
scg_1_N61GTGATGTGTGACTGTT	SC_M	-0.185437	-0.0190482	FALSE	FALSE	FALSE
scg_1_N61GTGCACGAGTAAACGT	Endothelial cells	-0.23535	0.457636	FALSE	FALSE	FALSE
scg_1_N61GTGCAGCCAGTACTAC	Macrophages	-0.161675	-0.807404	FALSE	FALSE	FALSE
scg_1_N61GTGCAGCTCTGGGATT	SC_NM	-0.226065	-0.976631	FALSE	FALSE	FALSE
scg_1_N61GTGCGTGCATCATCCC	SC_NM	-0.223666	-0.973606	FALSE	FALSE	FALSE
scg_1_N61GTGCGTGGTAGATCGG	DCs	-0.198647	-0.913021	FALSE	FALSE	FALSE
scg_1_N61GTGCGTGTCTGGCCAG	SC_NM	-0.222403	-0.973826	FALSE	FALSE	FALSE
scg_1_N61GTGCTTCCACGACAAG	SC_NM	-0.216465	-0.93654	FALSE	FALSE	FALSE
scg_1_N61GTGCTTCGTTACTCAG	DCs	-0.149922	-0.740419	FALSE	FALSE	FALSE
scg_1_N61GTGCTTCTCAGGCGAA	Pericytes	-0.191719	1.54806	FALSE	TRUE	FALSE
scg_1_N61GTGGAAGAGGATAATC	Endothelial cells	9.89575	9.62563	TRUE	TRUE	TRUE
scg_1_N61GTGGAGATCTGTGCGG	SC_NM	-0.213707	-0.938514	FALSE	FALSE	FALSE
scg_1_N61GTGGCGTTCGAACCAT	SC_NM	-0.161147	-0.78855	FALSE	FALSE	FALSE
scg_1_N61GTGGGAACATCAGCAT	Macrophages	-0.157066	-0.720924	FALSE	FALSE	FALSE
scg_1_N61GTGGGAAGTGGCTCTG	SC_NM	-0.215497	-0.890922	FALSE	FALSE	FALSE
scg_1_N61GTGTAACGTAGGTACG	SC_NM	-0.210393	-0.78785	FALSE	FALSE	FALSE
scg_1_N61GTGTTAGCATCGTTCC	SC_NM	-0.209507	-0.979766	FALSE	FALSE	FALSE
scg_1_N61GTGTTCCAGGAATGTT	SC_M	-0.15923	1.13183	FALSE	TRUE	FALSE
scg_1_N61GTTACCCCACATTGTG	Endothelial cells	5.54644	6.78595	TRUE	TRUE	TRUE
scg_1_N61GTTACCCGTGGAGGTT	Macrophages	-0.178467	-0.867722	FALSE	FALSE	FALSE
scg_1_N61GTTACGAGTATACCTG	Endothelial cells	1.12506	9.57863	TRUE	TRUE	TRUE
scg_1_N61GTTACGATCATCACAG	SC_NM	-0.201615	-0.879442	FALSE	FALSE	FALSE
scg_1_N61GTTAGTGCAATGAACA	SC_NM	-0.213328	-0.934402	FALSE	FALSE	FALSE
scg_1_N61GTTAGTGGTTATCCAG	Endothelial cells	1.60299	6.66278	TRUE	TRUE	TRUE
scg_1_N61GTTATGGGTATCGTTG	Endothelial cells	1.33015	14.8691	TRUE	TRUE	TRUE
scg_1_N61GTTCATTAGCAATAAC	DCs	-0.22008	-0.947444	FALSE	FALSE	FALSE
scg_1_N61GTTCGCTCAGGCCTGT	SC_NM	-0.152063	-0.769268	FALSE	FALSE	FALSE
scg_1_N61GTTCTATGTGAACGGT	SC_NM	-0.239146	-0.9502	FALSE	FALSE	FALSE
scg_1_N61GTTGCGGAGGCTGGAT	SC_NM	-0.215455	-0.909777	FALSE	FALSE	FALSE
scg_1_N61GTTGCTCTCTCCGAGG	Macrophages	-0.151244	-0.779219	FALSE	FALSE	FALSE
scg_1_N61GTTGTCCCACTCACTC	Macrophages	-0.178113	-0.867836	FALSE	FALSE	FALSE
scg_1_N61GTTGTCCTCCCAGGAC	Neurons	-0.436959	-1.58376	FALSE	FALSE	FALSE
scg_1_N61GTTGTGACAGCAGACA	Endothelial cells	1.69572	10.6605	TRUE	TRUE	TRUE
scg_1_N61GTTTGGATCCGAAGGA	Macrophages	-0.157552	-0.789038	FALSE	FALSE	FALSE
scg_1_N61TAACACGAGGTGCCTC	SC_NM	-0.167211	-0.810682	FALSE	FALSE	FALSE
scg_1_N61TAACCAGAGAGAAGGT	Pericytes	-0.208425	4.79395	FALSE	TRUE	FALSE
scg_1_N61TAACCAGAGTCTAACC	Microglia	-0.159441	-0.862177	FALSE	FALSE	FALSE
scg_1_N61TAACCAGCATCAGTCA	Endothelial cells	0.438705	11.8048	FALSE	TRUE	FALSE
scg_1_N61TAACTTCGTGAACGGT	SC_M	-0.175804	0.740965	FALSE	FALSE	FALSE
scg_1_N61TAACTTCGTGTCTAAC	SC_M	-0.184053	1.51622	FALSE	TRUE	FALSE
scg_1_N61TAAGCGTAGTTCTCTT	Endothelial cells	6.52849	13.8097	TRUE	TRUE	TRUE
scg_1_N61TAAGTCGAGCGTGAAC	Macrophages	-0.172083	-0.80051	FALSE	FALSE	FALSE
scg_1_N61TAAGTCGCAGTCCCGA	SC_M	-0.162414	0.675931	FALSE	FALSE	FALSE
scg_1_N61TAATCTCCAACACGAG	Neurons	-0.313352	-1.30741	FALSE	FALSE	FALSE
scg_1_N61TAATCTCGTCTTACTT	SC_NM	-0.207722	-0.941584	FALSE	FALSE	FALSE
scg_1_N61TACAACGCACTCAGAT	SC_NM	-0.226518	-0.96047	FALSE	FALSE	FALSE
scg_1_N61TACAGGTAGGTCATTC	Endothelial cells	0.0133587	10.9807	FALSE	TRUE	FALSE
scg_1_N61TACAGGTAGTTCTACG	SC_NM	-0.200266	-0.913971	FALSE	FALSE	FALSE
scg_1_N61TACCCACGTCCGAAGA	SC_NM	-0.216135	-0.951793	FALSE	FALSE	FALSE
scg_1_N61TACCCGTCAGGCGATA	Endothelial cells	0.00260125	-0.451115	FALSE	FALSE	FALSE
scg_1_N61TACCCGTTCATGAGGG	Macrophages	-0.168181	-0.845818	FALSE	FALSE	FALSE
scg_1_N61TACCCGTTCCGCACGA	Neurons	-0.172018	-0.768428	FALSE	FALSE	FALSE
scg_1_N61TACCGAACATCAGTCA	SC_NM	-0.230348	-0.992273	FALSE	FALSE	FALSE
scg_1_N61TACCTCGCAGTAGATA	SC_M	-0.177044	0.32536	FALSE	FALSE	FALSE
scg_1_N61TACCTGCAGGTATTGA	SC_NM	-0.224144	-0.955246	FALSE	FALSE	FALSE
scg_1_N61TACGCTCTCGCTTTAT	SC_NM	-0.173516	-0.840452	FALSE	FALSE	FALSE
scg_1_N61TACGCTCTCTGTGCGG	Endothelial cells	1.4387	11.345	TRUE	TRUE	TRUE
scg_1_N61TACGGGCAGTCTCCTC	SC_NM	-0.205484	-0.94846	FALSE	FALSE	FALSE
scg_1_N61TACGGGCCAGCGTTTA	SC_NM	-0.193372	-0.907152	FALSE	FALSE	FALSE
scg_1_N61TACGTCCAGGCGAACT	Endothelial cells	1.11834	11.5103	TRUE	TRUE	TRUE
scg_1_N61TACGTCCGTGCCCAGT	Pericytes	-0.189819	2.07173	FALSE	TRUE	FALSE
scg_1_N61TACTGCCAGATACCAA	Endothelial cells	4.21112	6.60365	TRUE	TRUE	TRUE
scg_1_N61TACTGCCTCGCAGATT	SC_NM	-0.162076	-0.819474	FALSE	FALSE	FALSE
scg_1_N61TACTTACCACGGCTAC	Neurons	-0.45478	-1.56723	FALSE	FALSE	FALSE
scg_1_N61TACTTACTCCGAACGC	SC_M	-0.147279	-0.49587	FALSE	FALSE	FALSE
scg_1_N61TACTTCAAGCTTAAGA	Tregs	-0.15949	-0.797949	FALSE	FALSE	FALSE
scg_1_N61TACTTCATCGACATCA	Macrophages	-0.180633	-0.908299	FALSE	FALSE	FALSE
scg_1_N61TACTTGTAGTCATCCA	Endothelial cells	-0.800451	12.3184	FALSE	TRUE	FALSE
scg_1_N61TACTTGTGTAGAATAC	SC_NM	-0.209431	-0.933641	FALSE	FALSE	FALSE
scg_1_N61TAGACCACAAACGGCA	SC_M	-0.164759	1.30038	FALSE	TRUE	FALSE
scg_1_N61TAGACCATCTAGATCG	Macrophages	-0.165827	-0.795393	FALSE	FALSE	FALSE
scg_1_N61TAGACTGAGCCTCAAT	Microglia	-0.160173	-0.858542	FALSE	FALSE	FALSE
scg_1_N61TAGACTGCACCTTCGT	Macrophages	-0.169907	-0.814527	FALSE	FALSE	FALSE
scg_1_N61TAGAGTCAGATTGCGG	Tregs	-0.140287	-0.80718	FALSE	FALSE	FALSE
scg_1_N61TAGATCGAGTCAGAGC	Macrophages	-0.221908	1.47619	FALSE	TRUE	FALSE
scg_1_N61TAGCACACATCGAACT	SC_NM	-0.214364	-0.947153	FALSE	FALSE	FALSE
scg_1_N61TAGGAGGAGAAGCTGC	SC_NM	-0.208311	-0.948111	FALSE	FALSE	FALSE
scg_1_N61TAGGAGGGTCCTATAG	Macrophages	-0.184204	-0.833336	FALSE	FALSE	FALSE
scg_1_N61TAGGAGGGTCGGCCTA	Endothelial cells	1.71553	14.7506	TRUE	TRUE	TRUE
scg_1_N61TAGGAGGGTCTCGCGA	Macrophages	-0.173403	-0.836086	FALSE	FALSE	FALSE
scg_1_N61TAGGAGGTCGTGCATA	SC_NM	-0.208111	-0.941276	FALSE	FALSE	FALSE
scg_1_N61TAGGGTTAGACCAGAC	Macrophages	-0.162743	-0.783751	FALSE	FALSE	FALSE
scg_1_N61TAGGGTTAGACTTCGT	SC_M	-0.145486	-0.194837	FALSE	FALSE	FALSE
scg_1_N61TAGGTACCAAGATGGC	Microglia	-0.164689	-0.926708	FALSE	FALSE	FALSE
scg_1_N61TAGGTACGTGAATTGA	Endothelial cells	0.25879	11.053	FALSE	TRUE	FALSE
scg_1_N61TAGGTACGTGGAGGTT	DCs	-0.190247	-0.916581	FALSE	FALSE	FALSE
scg_1_N61TAGTGCACAGAGACTG	Tregs	-0.152146	-0.797795	FALSE	FALSE	FALSE
scg_1_N61TAGTGCACATCAGCGC	SC_NM	-0.211548	-0.907877	FALSE	FALSE	FALSE
scg_1_N61TATACCTCAAGCACAG	Endothelial cells	0.992211	14.099	TRUE	TRUE	TRUE
scg_1_N61TATCAGGAGGCGACAT	SC_NM	-0.225224	-0.9566	FALSE	FALSE	FALSE
scg_1_N61TATCCTAAGCTCACTA	SC_M	-0.17459	-0.280575	FALSE	FALSE	FALSE
scg_1_N61TATCGCCAGGGTCAAC	SC_M	-0.147111	0.000138853	FALSE	FALSE	FALSE
scg_1_N61TATCGCCAGTGAATAC	Microglia	-0.187107	-0.994751	FALSE	FALSE	FALSE
scg_1_N61TATCGCCGTGACAGGT	SC_NM	-0.174528	-0.840212	FALSE	FALSE	FALSE
scg_1_N61TATCTTGGTTTCACAG	SC_NM	-0.19878	-0.958041	FALSE	FALSE	FALSE
scg_1_N61TATGTTCTCGGCTTGG	SC_NM	-0.16007	-0.806802	FALSE	FALSE	FALSE
scg_1_N61TATTCCAAGTGCAGGT	Tregs	-0.142528	-0.741955	FALSE	FALSE	FALSE
scg_1_N61TATTCCACAAGAAATC	SC_NM	-0.208678	-0.954159	FALSE	FALSE	FALSE
scg_1_N61TATTGCTCATTAAAGG	SC_NM	-0.219543	-0.956027	FALSE	FALSE	FALSE
scg_1_N61TATTGCTGTACATACC	SC_NM	-0.225186	-0.976022	FALSE	FALSE	FALSE
scg_1_N61TATTGCTTCGGACCAC	Neurons	-0.432024	-1.52988	FALSE	FALSE	FALSE
scg_1_N61TATTGGGAGCTGACCC	DCs	-0.227133	-0.940818	FALSE	FALSE	FALSE
scg_1_N61TATTGGGCACCACATA	SC_NM	-0.236459	-0.985663	FALSE	FALSE	FALSE
scg_1_N61TATTGGGCAGCCGTCA	Endothelial cells	0.228837	12.3917	FALSE	TRUE	FALSE
scg_1_N61TATTGGGGTGTTGACT	Endothelial cells	2.75276	10.159	TRUE	TRUE	TRUE
scg_1_N61TATTTCGGTATGCTTG	Macrophages	-0.216713	2.59117	FALSE	TRUE	FALSE
scg_1_N61TATTTCGGTCTGATAC	Endothelial cells	0.516447	7.35301	FALSE	TRUE	FALSE
scg_1_N61TATTTCGTCGCTGACG	SC_NM	-0.183652	-0.85618	FALSE	FALSE	FALSE
scg_1_N61TCAAGACTCCCTGGTT	DCs	-0.218264	-0.975242	FALSE	FALSE	FALSE
scg_1_N61TCAAGCAAGTGACACG	DCs	-0.151259	-0.772469	FALSE	FALSE	FALSE
scg_1_N61TCAAGCACACGGGTAA	DCs	-0.225629	-0.984548	FALSE	FALSE	FALSE
scg_1_N61TCAAGCAGTCTTGAGT	SC_NM	-0.223171	-0.956945	FALSE	FALSE	FALSE
scg_1_N61TCAAGTGCAATCCTTT	Macrophages	-0.149411	-0.757245	FALSE	FALSE	FALSE
scg_1_N61TCAATCTCAATGGCAG	Endothelial cells	8.54808	8.37164	TRUE	TRUE	TRUE
scg_1_N61TCAATCTGTTCCGCGA	Pericytes	-0.185945	1.60831	FALSE	TRUE	FALSE
scg_1_N61TCAATTCGTAACAGGC	Endothelial cells	0.136372	-0.697521	FALSE	FALSE	FALSE
scg_1_N61TCACAAGAGTCGAGGT	Macrophages	-0.184197	-0.819127	FALSE	FALSE	FALSE
scg_1_N61TCACAAGTCCATAAGC	SC_NM	-0.214829	-0.962603	FALSE	FALSE	FALSE
scg_1_N61TCACAAGTCCATTGGA	Macrophages	-0.182193	-0.849537	FALSE	FALSE	FALSE
scg_1_N61TCACACCCATCCGGCA	SC_NM	-0.201677	-0.945447	FALSE	FALSE	FALSE
scg_1_N61TCACACCGTGCCCACA	SC_NM	-0.231213	-0.988769	FALSE	FALSE	FALSE
scg_1_N61TCACGCTAGAAGGCTC	SC_NM	-0.220615	-0.958602	FALSE	FALSE	FALSE
scg_1_N61TCACGCTGTTGGTGTT	SC_NM	-0.170749	-0.832733	FALSE	FALSE	FALSE
scg_1_N61TCACGCTTCCACAGCG	SC_NM	-0.155123	-0.810109	FALSE	FALSE	FALSE
scg_1_N61TCACGGGGTAGTCACT	DCs	-0.231247	-1.00336	FALSE	FALSE	FALSE
scg_1_N61TCACTATGTATACCTG	SC_NM	-0.22619	-0.966037	FALSE	FALSE	FALSE
scg_1_N61TCACTATGTTCACGAT	Macrophages	-0.179373	-0.85237	FALSE	FALSE	FALSE
scg_1_N61TCAGCAATCCGTTGGG	SC_NM	-0.190005	-0.888738	FALSE	FALSE	FALSE
scg_1_N61TCAGCCTGTACAAGTA	SC_M	-0.153971	-0.635528	FALSE	FALSE	FALSE
scg_1_N61TCAGTGATCCTGGTCT	Macrophages	-0.172889	-0.831788	FALSE	FALSE	FALSE
scg_1_N61TCAGTTTCACGCAGTC	SC_M	-0.208321	-0.252937	FALSE	FALSE	FALSE
scg_1_N61TCATATCAGATGGTAT	SC_M	-0.174968	-0.183655	FALSE	FALSE	FALSE
scg_1_N61TCATATCGTTGAGAGC	Endothelial cells	1.17193	14.2149	TRUE	TRUE	TRUE
scg_1_N61TCATCATGTAGCGTCC	Endothelial cells	5.55726	6.64486	TRUE	TRUE	TRUE
scg_1_N61TCATCCGGTTTGGGTT	SC_NM	-0.202631	-0.911616	FALSE	FALSE	FALSE
scg_1_N61TCATCCGTCGACGAGA	SC_NM	-0.198963	-0.914731	FALSE	FALSE	FALSE
scg_1_N61TCATGAGAGGGAGAAT	Endothelial cells	-0.206252	9.31832	FALSE	TRUE	FALSE
scg_1_N61TCATGCCTCCGACATA	Endothelial cells	2.84173	4.17696	TRUE	TRUE	TRUE
scg_1_N61TCATGGATCATTACGG	SC_M	-0.109737	-0.579939	FALSE	FALSE	FALSE
scg_1_N61TCATGTTTCCTTATGT	DCs	-0.213854	-0.940556	FALSE	FALSE	FALSE
scg_1_N61TCATTACAGTTCATCG	Pericytes	-0.200933	3.11303	FALSE	TRUE	FALSE
scg_1_N61TCATTACGTTTCCATT	SC_NM	-0.173024	-0.822626	FALSE	FALSE	FALSE
scg_1_N61TCATTGTGTCGCAGTC	SC_M	-0.174699	0.865902	FALSE	TRUE	FALSE
scg_1_N61TCCAGAATCAAACCCA	SC_M	-0.170112	0.29037	FALSE	FALSE	FALSE
scg_1_N61TCCATCGAGGTTGGAC	SC_NM	-0.199602	-0.972535	FALSE	FALSE	FALSE
scg_1_N61TCCATGCGTGTGTACT	Macrophages	-0.175236	-0.858759	FALSE	FALSE	FALSE
scg_1_N61TCCCAGTGTGACCTGC	Endothelial cells	0.32866	12.2081	FALSE	TRUE	FALSE
scg_1_N61TCCCAGTTCCACGTAA	SC_M	-0.149927	-0.582884	FALSE	FALSE	FALSE
scg_1_N61TCCCAGTTCCTCTAAT	SC_NM	-0.220052	-0.96966	FALSE	FALSE	FALSE
scg_1_N61TCCGGGAGTTCCACGG	SC_NM	-0.179549	-0.932338	FALSE	FALSE	FALSE
scg_1_N61TCCGTGTCACATTCGA	Macrophages	-0.180741	-0.856187	FALSE	FALSE	FALSE
scg_1_N61TCCTAATAGACGGTCA	Tregs	-0.14882	-0.799057	FALSE	FALSE	FALSE
scg_1_N61TCCTCCCCACTTCAGA	Neurons	-0.177023	-0.791438	FALSE	FALSE	FALSE
scg_1_N61TCCTTTCAGGTGCATG	Macrophages	-0.182265	-0.826705	FALSE	FALSE	FALSE
scg_1_N61TCCTTTCGTCCCTGAG	SC_NM	-0.219	-0.959968	FALSE	FALSE	FALSE
scg_1_N61TCGAACAAGTTATGGA	Neurons	-0.29483	-1.31202	FALSE	FALSE	FALSE
scg_1_N61TCGAACACAACTGCTA	Macrophages	-0.170734	-0.815115	FALSE	FALSE	FALSE
scg_1_N61TCGACGGAGCTCTTCC	SC_NM	-0.32993	-0.963237	FALSE	FALSE	FALSE
scg_1_N61TCGACGGCACAGTATC	Macrophages	-0.173308	-0.696343	FALSE	FALSE	FALSE
scg_1_N61TCGACGGTCCTCTAAT	SC_NM	-0.195649	-0.850991	FALSE	FALSE	FALSE
scg_1_N61TCGATTTCAGACCCGT	SC_NM	-0.210589	-0.955788	FALSE	FALSE	FALSE
scg_1_N61TCGATTTTCACACCGG	Endothelial cells	0.867311	14.1395	TRUE	TRUE	TRUE
scg_1_N61TCGCAGGCAACGATTC	Endothelial cells	0.742393	10.0646	FALSE	TRUE	FALSE
scg_1_N61TCGCAGGCAATCAGCT	SC_M	-0.173857	0.517497	FALSE	FALSE	FALSE
scg_1_N61TCGCAGGCACGTTGGC	Pericytes	-0.249642	-1.42809	FALSE	FALSE	FALSE
scg_1_N61TCGCAGGCATCAGCTA	Pericytes	-0.2155	1.98083	FALSE	TRUE	FALSE
scg_1_N61TCGGATAAGGATTTGA	Pericytes	-0.19083	2.19469	FALSE	TRUE	FALSE
scg_1_N61TCGGGACCACAGTCCG	Macrophages	-0.155465	-0.718914	FALSE	FALSE	FALSE
scg_1_N61TCGGGCAAGGAGGCAG	SC_NM	0.00147116	-0.976097	FALSE	FALSE	FALSE
scg_1_N61TCGGGCAAGTTATGGA	Endothelial cells	1.57332	8.8525	TRUE	TRUE	TRUE
scg_1_N61TCGGGTGCATGTGGTT	Macrophages	-0.143575	-0.747985	FALSE	FALSE	FALSE
scg_1_N61TCGGTCTCACACCAGC	Pericytes	-0.194149	1.62062	FALSE	TRUE	FALSE
scg_1_N61TCGTCCAAGGTGCATG	SC_M	-0.0934846	-0.825506	FALSE	FALSE	FALSE
scg_1_N61TCGTCCAAGTCTTCGA	SC_NM	-0.207529	-0.951262	FALSE	FALSE	FALSE
scg_1_N61TCGTCCAAGTTGAAAC	SC_NM	-0.221868	-0.935847	FALSE	FALSE	FALSE
scg_1_N61TCGTGGGAGATGGCAC	Microglia	-0.157368	-0.908928	FALSE	FALSE	FALSE
scg_1_N61TCGTGGGAGTCTAACC	SC_NM	-0.176102	-0.819893	FALSE	FALSE	FALSE
scg_1_N61TCGTGGGTCCATTGCC	Endothelial cells	0.909397	12.8365	TRUE	TRUE	TRUE
scg_1_N61TCTAACTTCCCTATTA	Endothelial cells	7.93789	9.71847	TRUE	TRUE	TRUE
scg_1_N61TCTAACTTCTGGGATT	DCs	-0.222922	-0.977912	FALSE	FALSE	FALSE
scg_1_N61TCTACATCAGAAACCG	SC_NM	-0.159052	-0.791039	FALSE	FALSE	FALSE
scg_1_N61TCTACATTCGAGAAAT	Macrophages	-0.165146	-0.777433	FALSE	FALSE	FALSE
scg_1_N61TCTACCGTCAGACCCG	DCs	-0.158047	-0.796911	FALSE	FALSE	FALSE
scg_1_N61TCTATACAGCTTGTTG	SC_M	-0.157083	-0.507274	FALSE	FALSE	FALSE
scg_1_N61TCTATCAAGGTTTGAA	DCs	-0.223969	-0.940345	FALSE	FALSE	FALSE
scg_1_N61TCTATCACAATCCTAG	Endothelial cells	5.55509	6.35888	TRUE	TRUE	TRUE
scg_1_N61TCTCAGCGTTGCAACT	SC_NM	-0.20716	-0.930287	FALSE	FALSE	FALSE
scg_1_N61TCTCCGAAGGATACAT	Neurons	-0.2706	-1.08619	FALSE	FALSE	FALSE
scg_1_N61TCTCTGGTCAGGACGA	SC_NM	-0.219577	-0.968921	FALSE	FALSE	FALSE
scg_1_N61TCTCTGGTCGTTGTAG	Macrophages	-0.16509	-0.762364	FALSE	FALSE	FALSE
scg_1_N61TCTGTCGAGTCGCCCA	Pericytes	-0.201035	1.81361	FALSE	TRUE	FALSE
scg_1_N61TCTTCCTCACATAACC	Neurons	-0.503356	-1.60096	FALSE	FALSE	FALSE
scg_1_N61TCTTCCTCAGCACACC	SC_NM	-0.21785	-0.912904	FALSE	FALSE	FALSE
scg_1_N61TCTTGCGCATTGAGCT	Endothelial cells	2.60233	7.8001	TRUE	TRUE	TRUE
scg_1_N61TCTTGCGGTACAGTTC	Macrophages	-0.216211	-0.93178	FALSE	FALSE	FALSE
scg_1_N61TGAACGTGTGACAGGT	Neurons	-0.448789	-1.53692	FALSE	FALSE	FALSE
scg_1_N61TGAACGTTCCATACAG	SC_NM	-0.241533	-0.947871	FALSE	FALSE	FALSE
scg_1_N61TGAACGTTCTAAGGAA	DCs	-0.224772	-1.01389	FALSE	FALSE	FALSE
scg_1_N61TGAATCGAGCATTGTC	Macrophages	-0.172536	-0.821635	FALSE	FALSE	FALSE
scg_1_N61TGAATCGTCTGTTCAT	Neurons	-0.422939	-1.54056	FALSE	FALSE	FALSE
scg_1_N61TGACAGTGTGCTGTCG	Endothelial cells	9.31757	8.16607	TRUE	TRUE	TRUE
scg_1_N61TGACTCCAGACCATAA	Macrophages	-0.176874	-0.867118	FALSE	FALSE	FALSE
scg_1_N61TGACTCCGTACCTATG	SC_NM	-0.192047	-0.890894	FALSE	FALSE	FALSE
scg_1_N61TGACTCCGTATGTGTC	Macrophages	-0.209683	-0.884036	FALSE	FALSE	FALSE
scg_1_N61TGACTCCGTCTGTCAA	SC_NM	-0.245343	-0.285095	FALSE	FALSE	FALSE
scg_1_N61TGAGACTGTTGCATCA	DCs	-0.222887	-0.954058	FALSE	FALSE	FALSE
scg_1_N61TGAGACTTCACCTCAC	Macrophages	-0.178335	-0.847074	FALSE	FALSE	FALSE
scg_1_N61TGAGCATAGTAATACG	Endothelial cells	0.763178	12.3575	TRUE	TRUE	TRUE
scg_1_N61TGAGCGCAGGTTGGTG	SC_NM	-0.218296	-0.880792	FALSE	FALSE	FALSE
scg_1_N61TGAGCGCCAACGTATC	SC_NM	-0.248874	-0.986415	FALSE	FALSE	FALSE
scg_1_N61TGAGCGCCATACAGCT	Endothelial cells	7.26742	6.04686	TRUE	TRUE	TRUE
scg_1_N61TGAGCGCCATCTAACG	SC_NM	-0.151058	-0.771817	FALSE	FALSE	FALSE
scg_1_N61TGAGCGCGTGGTCCCA	Endothelial cells	7.77005	7.55956	TRUE	TRUE	TRUE
scg_1_N61TGAGGAGTCCGTCAAA	SC_M	-0.164328	0.421586	FALSE	FALSE	FALSE
scg_1_N61TGAGGGACAAGGGCAT	Endothelial cells	1.79461	11.4504	TRUE	TRUE	TRUE
scg_1_N61TGAGGTTCATGGGATG	Macrophages	-0.18134	-0.860937	FALSE	FALSE	FALSE
scg_1_N61TGAGTCACACGAAGAC	Macrophages	-0.172688	-0.830148	FALSE	FALSE	FALSE
scg_1_N61TGATCTTCAATGTGGG	Pericytes	-0.189745	2.4378	FALSE	TRUE	FALSE
scg_1_N61TGATGCAAGCATTTGC	DCs	-0.239659	-1.02454	FALSE	FALSE	FALSE
scg_1_N61TGATGGTCAAAGCTAA	SC_NM	-0.228933	-0.989176	FALSE	FALSE	FALSE
scg_1_N61TGCACGGGTATGAAGT	SC_NM	-0.166668	-0.852262	FALSE	FALSE	FALSE
scg_1_N61TGCAGATCATTGAGCT	Macrophages	-0.19855	-0.888448	FALSE	FALSE	FALSE
scg_1_N61TGCAGATGTCATCCCT	Microglia	-0.158342	-0.890937	FALSE	FALSE	FALSE
scg_1_N61TGCATCCCAGATCATC	Macrophages	-0.189222	-0.857945	FALSE	FALSE	FALSE
scg_1_N61TGCGATAAGTAAACAC	Macrophages	-0.17511	-0.843631	FALSE	FALSE	FALSE
scg_1_N61TGCGATATCAAATGCC	Tregs	-0.148737	-0.787261	FALSE	FALSE	FALSE
scg_1_N61TGCTCCAAGCTAGATA	Pericytes	-0.171034	2.44409	FALSE	TRUE	FALSE
scg_1_N61TGCTCCACAGCTGTAT	SC_NM	-0.168459	-0.806807	FALSE	FALSE	FALSE
scg_1_N61TGCTCCAGTTCTATCT	Macrophages	-0.161186	-0.759793	FALSE	FALSE	FALSE
scg_1_N61TGCTGAAGTTGTGCCG	Endothelial cells	9.26786	7.32228	TRUE	TRUE	TRUE
scg_1_N61TGCTGAATCGAGAGAC	Endothelial cells	2.03087	6.82606	TRUE	TRUE	TRUE
scg_1_N61TGCTGAATCTGATGGT	Endothelial cells	6.7858	4.55194	TRUE	TRUE	TRUE
scg_1_N61TGCTTCGGTGGTTTGT	SC_NM	-0.199646	-0.899156	FALSE	FALSE	FALSE
scg_1_N61TGCTTCGTCCAAACCA	Macrophages	-0.227318	-0.953202	FALSE	FALSE	FALSE
scg_1_N61TGCTTGCCATGAATCC	Endothelial cells	3.89827	4.86692	TRUE	TRUE	TRUE
scg_1_N61TGGAACTCAATGTCTG	SC_NM	-0.224501	-1.02382	FALSE	FALSE	FALSE
scg_1_N61TGGATCATCATGTCAG	SC_M	-0.100607	-0.403412	FALSE	FALSE	FALSE
scg_1_N61TGGCGTGAGAACTTCC	Pericytes	-0.241181	2.60993	FALSE	TRUE	FALSE
scg_1_N61TGGGAAGCACTACGGC	Macrophages	-0.149254	-0.805639	FALSE	FALSE	FALSE
scg_1_N61TGGGAGATCGCAGAGA	SC_NM	-0.194402	-0.895506	FALSE	FALSE	FALSE
scg_1_N61TGGGATTAGTGCTCAT	Neurons	-0.163487	-0.627114	FALSE	FALSE	FALSE
scg_1_N61TGGGATTCAGCAATTC	SC_NM	-0.219709	-0.953828	FALSE	FALSE	FALSE
scg_1_N61TGGGATTGTAGTCCTA	SC_NM	-0.202587	-0.916392	FALSE	FALSE	FALSE
scg_1_N61TGGGATTTCTAGCAAC	Macrophages	-0.160323	-0.803111	FALSE	FALSE	FALSE
scg_1_N61TGGGTTAAGATTAGTG	SC_NM	-0.21344	-0.931476	FALSE	FALSE	FALSE
scg_1_N61TGGGTTAAGTGGCCTC	Endothelial cells	7.30785	5.8197	TRUE	TRUE	TRUE
scg_1_N61TGGGTTAGTAGGTAGC	SC_NM	-0.239132	-1.00984	FALSE	FALSE	FALSE
scg_1_N61TGGTACACACACTGGC	Endothelial cells	2.47132	3.88941	TRUE	TRUE	TRUE
scg_1_N61TGGTAGTTCCTCTCGA	Macrophages	-0.175344	-0.881509	FALSE	FALSE	FALSE
scg_1_N61TGGTTAGGTGCCGTAC	SC_NM	-0.215789	-0.946718	FALSE	FALSE	FALSE
scg_1_N61TGGTTAGGTTCCCACT	SC_NM	-0.216927	-0.968832	FALSE	FALSE	FALSE
scg_1_N61TGTAAGCAGGCCACCT	SC_M	-0.141497	0.863905	FALSE	TRUE	FALSE
scg_1_N61TGTCAGAAGAGGGTCT	SC_NM	-0.201914	-0.912224	FALSE	FALSE	FALSE
scg_1_N61TGTCAGAGTGGATTTC	Endothelial cells	9.6147	7.79393	TRUE	TRUE	TRUE
scg_1_N61TGTCCACAGGTATCTC	Endothelial cells	1.95231	12.447	TRUE	TRUE	TRUE
scg_1_N61TGTCCTGTCTGGTTGA	Macrophages	-0.186627	-0.862298	FALSE	FALSE	FALSE
scg_1_N61TGTGATGTCTTCCCAG	SC_NM	-0.217491	-0.972256	FALSE	FALSE	FALSE
scg_1_N61TGTGCGGCAAGACGGT	Pericytes	0.0754588	1.97698	FALSE	TRUE	FALSE
scg_1_N61TGTGCGGCACAGACGA	SC_M	-0.130725	-0.327238	FALSE	FALSE	FALSE
scg_1_N61TGTGCGGCACCGGTCA	Macrophages	-0.177425	-0.817569	FALSE	FALSE	FALSE
scg_1_N61TGTGCGGTCGGAGATG	SC_NM	-0.212663	-0.959068	FALSE	FALSE	FALSE
scg_1_N61TGTGTGAAGCGTTCAT	SC_M	-0.175094	1.65184	FALSE	TRUE	FALSE
scg_1_N61TGTTACTTCCGGTTCT	SC_NM	-0.221344	-0.960671	FALSE	FALSE	FALSE
scg_1_N61TGTTCCGCATCGCCTT	SC_NM	-0.210872	-0.949733	FALSE	FALSE	FALSE
scg_1_N61TGTTCCGGTCGAAGCA	SC_NM	-0.21853	-0.940798	FALSE	FALSE	FALSE
scg_1_N61TGTTCCGTCAAGAATG	SC_M	-0.0897483	-0.34822	FALSE	FALSE	FALSE
scg_1_N61TGTTGGACAGTGTGGA	SC_NM	-0.171289	-0.846598	FALSE	FALSE	FALSE
scg_1_N61TGTTGGAGTAGCTGCC	DCs	-0.222579	-0.979875	FALSE	FALSE	FALSE
scg_1_N61TGTTTGTAGAAGTGTT	SC_M	-0.122024	0.247765	FALSE	FALSE	FALSE
scg_1_N61TTAATCCTCAAACGTC	SC_M	-0.195187	-0.0542666	FALSE	FALSE	FALSE
scg_1_N61TTACCATGTTGCAACT	DCs	-0.229672	-0.962001	FALSE	FALSE	FALSE
scg_1_N61TTACCATTCGTCCTCA	SC_NM	-0.230121	-0.991141	FALSE	FALSE	FALSE
scg_1_N61TTACCGCAGACCATTC	DCs	-0.226327	-0.994252	FALSE	FALSE	FALSE
scg_1_N61TTACCGCCATTACTCT	Macrophages	-0.186633	-0.869769	FALSE	FALSE	FALSE
scg_1_N61TTACCGCTCTCCCAAC	Endothelial cells	2.32197	7.39811	TRUE	TRUE	TRUE
scg_1_N61TTAGGCACAACTTGCA	Endothelial cells	0.0186898	-0.811628	FALSE	FALSE	FALSE
scg_1_N61TTAGTCTCATCCTTGC	SC_NM	-0.169413	-0.784425	FALSE	FALSE	FALSE
scg_1_N61TTAGTCTGTTCGTTCC	SC_NM	-0.218108	-0.952394	FALSE	FALSE	FALSE
scg_1_N61TTATTGCAGTTGGAGC	Macrophages	-0.212085	-0.803709	FALSE	FALSE	FALSE
scg_1_N61TTCACCGAGCAGAAAG	Endothelial cells	8.38378	9.228	TRUE	TRUE	TRUE
scg_1_N61TTCACGCAGGGCCAAT	SC_NM	-0.163208	-0.813042	FALSE	FALSE	FALSE
scg_1_N61TTCAGGAAGTTCTCTT	Macrophages	-0.172999	-0.807035	FALSE	FALSE	FALSE
scg_1_N61TTCATTGAGACGCATG	SC_NM	-0.225731	-0.958176	FALSE	FALSE	FALSE
scg_1_N61TTCCACGAGCTATCCA	SC_M	-0.17247	1.0208	FALSE	TRUE	FALSE
scg_1_N61TTCCACGCATGTGTCA	DCs	-0.20694	-0.885842	FALSE	FALSE	FALSE
scg_1_N61TTCCACGCATTCACCC	SC_NM	-0.160687	-0.808433	FALSE	FALSE	FALSE
scg_1_N61TTCCGTGCAAGTGTCT	SC_NM	-0.212782	-0.956173	FALSE	FALSE	FALSE
scg_1_N61TTCCGTGGTGATGAAT	SC_NM	-0.160218	-0.804822	FALSE	FALSE	FALSE
scg_1_N61TTCCTAATCCTAACAG	SC_NM	-0.218543	-0.938633	FALSE	FALSE	FALSE
scg_1_N61TTCCTCTTCACTACGA	SC_M	-0.172041	-0.0365368	FALSE	FALSE	FALSE
scg_1_N61TTCCTTCAGATGGCAC	Pericytes	-0.179692	4.18418	FALSE	TRUE	FALSE
scg_1_N61TTCGATTCAAATGAAC	SC_M	-0.234096	1.57844	FALSE	TRUE	FALSE
scg_1_N61TTCGATTGTACTCGAT	SC_NM	-0.190164	-0.876051	FALSE	FALSE	FALSE
scg_1_N61TTCGCTGAGACTACCT	SC_NM	-0.211194	-0.943626	FALSE	FALSE	FALSE
scg_1_N61TTCGGTCCAGGAGACT	SC_NM	-0.17568	-0.770266	FALSE	FALSE	FALSE
scg_1_N61TTCTAGTTCATAGACC	SC_NM	-0.206744	-0.89419	FALSE	FALSE	FALSE
scg_1_N61TTCTCTCCACCGGTCA	DCs	-0.162206	-0.800838	FALSE	FALSE	FALSE
scg_1_N61TTCTCTCTCTTCCTAA	Pericytes	-0.19629	2.53833	FALSE	TRUE	FALSE
scg_1_N61TTCTTCCCACTGTCCT	Macrophages	-0.177841	-0.843125	FALSE	FALSE	FALSE
scg_1_N61TTGAGTGGTAGCTTTG	Macrophages	-0.17937	-0.844418	FALSE	FALSE	FALSE
scg_1_N61TTGAGTGGTGTAGGAC	Endothelial cells	1.24801	13.8812	TRUE	TRUE	TRUE
scg_1_N61TTGATGGCAAAGCGTG	SC_M	0.0416606	-1.26968	FALSE	FALSE	FALSE
scg_1_N61TTGATGGCATTGACCA	SC_NM	-0.213646	-0.927101	FALSE	FALSE	FALSE
scg_1_N61TTGATGGTCGAGAATA	SC_NM	-0.16371	-0.799142	FALSE	FALSE	FALSE
scg_1_N61TTGCATTCACCTGCAG	SC_NM	-0.228001	-0.972255	FALSE	FALSE	FALSE
scg_1_N61TTGCATTGTACTCGTA	Pericytes	-1.49524	3.34233	FALSE	TRUE	FALSE
scg_1_N61TTGCATTGTCACAGTT	SC_NM	-0.235696	-1.00216	FALSE	FALSE	FALSE
scg_1_N61TTGCATTTCTGGGCGT	SC_NM	-0.224817	-0.980196	FALSE	FALSE	FALSE
scg_1_N61TTGCGTCAGCGAACTG	Pericytes	-0.178864	1.34445	FALSE	TRUE	FALSE
scg_1_N61TTGCGTCTCAAAGGAT	Endothelial cells	8.40157	8.32568	TRUE	TRUE	TRUE
scg_1_N61TTGCTGCTCCACTAGA	SC_NM	-0.162421	-0.797783	FALSE	FALSE	FALSE
scg_1_N61TTGCTGCTCGGTAAGG	SC_NM	-0.202267	-0.854551	FALSE	FALSE	FALSE
scg_1_N61TTGGATGTCTGTCGCT	Neurons	-0.409365	-1.52607	FALSE	FALSE	FALSE
scg_1_N61TTGGGATAGCCTGTGC	Endothelial cells	8.19032	8.56182	TRUE	TRUE	TRUE
scg_1_N61TTGGGATCAACTGCTA	Pericytes	-0.184358	3.33246	FALSE	TRUE	FALSE
scg_1_N61TTGGGCGCAGGTCTCG	Endothelial cells	1.35344	10.3546	TRUE	TRUE	TRUE
scg_1_N61TTGGGCGGTCAGATTC	SC_NM	-0.158661	-0.80634	FALSE	FALSE	FALSE
scg_1_N61TTGGGCGTCGACGAGA	DCs	-0.23574	-1.01975	FALSE	FALSE	FALSE
scg_1_N61TTGGGTAAGATTGTGA	DCs	-0.218303	-0.993305	FALSE	FALSE	FALSE
scg_1_N61TTGGGTACAAAGCTCT	SC_M	-0.136087	-0.825374	FALSE	FALSE	FALSE
scg_1_N61TTGGGTACATATGAAG	DCs	-0.193663	-1.01233	FALSE	FALSE	FALSE
scg_1_N61TTGGGTACATGTGTCA	Macrophages	-0.146797	-0.80626	FALSE	FALSE	FALSE
scg_1_N61TTGGTTTCACAGGATG	SC_NM	-0.159261	-0.70714	FALSE	FALSE	FALSE
scg_1_N61TTGTGGAGTAGACGTG	Endothelial cells	8.05336	6.24465	TRUE	TRUE	TRUE
scg_1_N61TTGTGGATCAAGGTGG	SC_NM	-0.231973	-1.0053	FALSE	FALSE	FALSE
scg_1_N61TTGTTCACATACTGAC	SC_NM	-0.168132	-0.824807	FALSE	FALSE	FALSE
scg_1_N61TTGTTTGGTAGGACCA	SC_M	-0.1537	-0.4013	FALSE	FALSE	FALSE
scg_1_N61TTGTTTGGTGTCCAAT	SC_NM	-0.213404	-0.976359	FALSE	FALSE	FALSE
scg_1_N61TTTACCACACAGTGTT	Endothelial cells	0.403805	-0.751291	FALSE	FALSE	FALSE
scg_1_N61TTTACGTAGGTCTACT	Macrophages	-0.188145	-0.861364	FALSE	FALSE	FALSE
scg_1_N61TTTACTGAGGTTGGAC	SC_NM	-0.207398	-0.933069	FALSE	FALSE	FALSE
scg_1_N61TTTAGTCCATCTATCT	Macrophages	-0.187643	-0.828365	FALSE	FALSE	FALSE
scg_1_N61TTTATGCAGGGCGAGA	Macrophages	-0.164887	-0.752816	FALSE	FALSE	FALSE
scg_1_N61TTTATGCGTCCACATA	Macrophages	-0.177426	-0.842136	FALSE	FALSE	FALSE
scg_1_N61TTTCACACAAGTGCTT	DCs	-0.239458	-1.0179	FALSE	FALSE	FALSE
scg_1_N61TTTCACAGTTCTAAGC	Neurons	-0.399023	-1.49067	FALSE	FALSE	FALSE
scg_1_N61TTTCAGTCATTGGATC	Endothelial cells	5.37311	7.45806	TRUE	TRUE	TRUE
scg_1_N61TTTCAGTGTGATCGTT	SC_M	-0.226563	0.763707	FALSE	TRUE	FALSE
scg_1_N61TTTCATGAGTCAGGGT	SC_M	-0.147176	-0.2993	FALSE	FALSE	FALSE
scg_1_N61TTTCCTCAGTTTGGCT	SC_NM	-0.225137	-0.975699	FALSE	FALSE	FALSE
scg_1_N61TTTCCTCCAGCACGAA	SC_NM	-0.22138	-0.92938	FALSE	FALSE	FALSE
scg_1_N61TTTCGATGTATTTCCT	SC_NM	-0.213623	-0.961501	FALSE	FALSE	FALSE
scg_1_N61TTTCGATTCAATGTCG	Endothelial cells	1.40695	12.5444	TRUE	TRUE	TRUE
scg_1_N61TTTGATCGTTACGCCG	SC_NM	-0.216656	-1.05466	FALSE	FALSE	FALSE
scg_1_N61TTTGGAGCAGCAGTAG	SC_NM	-0.231108	-0.87825	FALSE	FALSE	FALSE
scg_1_N61TTTGTTGCACGTGTGC	SC_M	-0.148829	1.36517	FALSE	TRUE	FALSE
scg_1_N61TTTGTTGGTTCGAGCC	Endothelial cells	1.07186	7.86156	TRUE	TRUE	TRUE
scg_2_N61AAACCCATCTCAACCC	SC_M	-0.140625	-0.168817	FALSE	FALSE	FALSE
scg_2_N61AAACGAATCCGAGTGC	Endothelial cells	0.867545	-0.876813	TRUE	FALSE	FALSE
scg_2_N61AAACGCTTCCCTTGGT	SC_NM	-0.223302	-0.961355	FALSE	FALSE	FALSE
scg_2_N61AAAGAACCAACAGTGG	SC_NM	-0.16468	-0.809877	FALSE	FALSE	FALSE
scg_2_N61AAAGGATAGCTAGTTC	SC_NM	-0.193607	-0.880678	FALSE	FALSE	FALSE
scg_2_N61AAAGGTAAGTCTTCCC	Macrophages	-0.164467	-0.804107	FALSE	FALSE	FALSE
scg_2_N61AAAGGTAAGTTGGCTT	SC_NM	-0.157204	-0.805314	FALSE	FALSE	FALSE
scg_2_N61AAAGGTAGTTCTCTCG	Macrophages	-0.152725	-0.642161	FALSE	FALSE	FALSE
scg_2_N61AAAGGTATCTGGGCGT	Microglia	-0.147264	-0.810181	FALSE	FALSE	FALSE
scg_2_N61AAAGTCCTCTCCGAAA	Macrophages	-0.147171	-0.737616	FALSE	FALSE	FALSE
scg_2_N61AAAGTGATCAAGTCGT	SC_NM	-0.212497	-1.01583	FALSE	FALSE	FALSE
scg_2_N61AAATGGAAGCATTGAA	Macrophages	-0.214812	-0.886679	FALSE	FALSE	FALSE
scg_2_N61AAATGGATCCAGTACA	Microglia	-0.160525	-0.891705	FALSE	FALSE	FALSE
scg_2_N61AACAAAGTCGAACCTA	SC_NM	0.347323	-0.935876	FALSE	FALSE	FALSE
scg_2_N61AACAAGACATATCTCT	Endothelial cells	0.0195873	10.8312	FALSE	TRUE	FALSE
scg_2_N61AACACACGTGAACGGT	Macrophages	-0.175574	-0.836353	FALSE	FALSE	FALSE
scg_2_N61AACACACTCATTTCCA	Macrophages	-0.160777	-0.732775	FALSE	FALSE	FALSE
scg_2_N61AACAGGGGTGGGATTG	SC_NM	-0.217284	-0.965357	FALSE	FALSE	FALSE
scg_2_N61AACCAACCAGAACTCT	Pericytes	-0.193726	3.0212	FALSE	TRUE	FALSE
scg_2_N61AACCACAGTGAACTAA	Tregs	-0.156646	-0.793467	FALSE	FALSE	FALSE
scg_2_N61AACCATGGTTCGTAAC	Endothelial cells	0.966108	11.4372	TRUE	TRUE	TRUE
scg_2_N61AACCATGTCGGCTTCT	SC_NM	-0.235201	-0.976358	FALSE	FALSE	FALSE
scg_2_N61AACCTGAAGGCAGCTA	SC_NM	-0.22859	-0.986716	FALSE	FALSE	FALSE
scg_2_N61AACCTGAGTTAGGGAC	Endothelial cells	2.24075	4.86113	TRUE	TRUE	TRUE
scg_2_N61AACCTGATCATCACAG	SC_NM	-0.214575	-0.947308	FALSE	FALSE	FALSE
scg_2_N61AACCTTTAGGGTTAGC	Pericytes	-0.121973	2.7937	FALSE	TRUE	FALSE
scg_2_N61AACCTTTCAGGTATGG	SC_M	-0.139954	0.291269	FALSE	FALSE	FALSE
scg_2_N61AACGAAAAGAGCAGAA	SC_NM	-0.231447	-0.97458	FALSE	FALSE	FALSE
scg_2_N61AACGAAACACTGCGAC	SC_NM	-0.210668	-0.944122	FALSE	FALSE	FALSE
scg_2_N61AACGAAACAGACAAGC	SC_NM	-0.212249	-0.932589	FALSE	FALSE	FALSE
scg_2_N61AACGGGACATGTACGT	DCs	-0.24462	-1.02358	FALSE	FALSE	FALSE
scg_2_N61AACGTCATCCAACACA	SC_NM	-0.232349	-0.980941	FALSE	FALSE	FALSE
scg_2_N61AACTTCTAGCGATTCT	Endothelial cells	0.569376	12.4206	FALSE	TRUE	FALSE
scg_2_N61AAGAACATCCACTGAA	Macrophages	-0.176154	-0.829529	FALSE	FALSE	FALSE
scg_2_N61AAGACAAAGCATTTCG	Microglia	-0.172576	-0.926198	FALSE	FALSE	FALSE
scg_2_N61AAGACTCAGCCAAGTG	SC_M	-0.137418	0.586125	FALSE	FALSE	FALSE
scg_2_N61AAGCATCGTGCCCAGT	Pericytes	-0.163141	1.60635	FALSE	TRUE	FALSE
scg_2_N61AAGCCATAGGGCTTCC	SC_NM	-0.217497	-0.95156	FALSE	FALSE	FALSE
scg_2_N61AAGCCATAGTTCCGGC	SC_NM	-0.205558	-0.868303	FALSE	FALSE	FALSE
scg_2_N61AAGCCATCAGATCCTA	SC_NM	-0.184917	-0.975322	FALSE	FALSE	FALSE
scg_2_N61AAGCCATGTTGCCTAA	SC_M	-0.208612	-0.952329	FALSE	FALSE	FALSE
scg_2_N61AAGCCATGTTGCTCCT	Macrophages	-0.162656	-0.802706	FALSE	FALSE	FALSE
scg_2_N61AAGCGAGTCAATCCGA	SC_M	-0.149837	4.18213	FALSE	TRUE	FALSE
scg_2_N61AAGCGAGTCTGGAGAG	Endothelial cells	-0.242446	13.0102	FALSE	TRUE	FALSE
scg_2_N61AAGGAATCATCTTCGC	Macrophages	-0.14185	-0.732766	FALSE	FALSE	FALSE
scg_2_N61AAGGTAAGTAGGGAGG	Neurons	-0.401298	-1.49288	FALSE	FALSE	FALSE
scg_2_N61AAGTACCAGGCATGGT	SC_NM	-0.226623	-0.9793	FALSE	FALSE	FALSE
scg_2_N61AAGTACCAGGGCCTCT	SC_M	-0.209588	0.909289	FALSE	TRUE	FALSE
scg_2_N61AAGTACCTCACGAGGA	SC_NM	-0.219282	-0.977647	FALSE	FALSE	FALSE
scg_2_N61AAGTCGTCAAAGACTA	SC_M	-0.17122	0.505281	FALSE	FALSE	FALSE
scg_2_N61AAGTCGTCACTTGAAC	SC_NM	-0.203092	-0.908737	FALSE	FALSE	FALSE
scg_2_N61AAGTCGTGTCCTCCTA	Macrophages	-0.176106	-0.797547	FALSE	FALSE	FALSE
scg_2_N61AAGTGAATCTGTGTGA	Tregs	-0.183789	-0.906331	FALSE	FALSE	FALSE
scg_2_N61AAGTTCGAGGTTCCAT	Macrophages	-0.178313	-0.842101	FALSE	FALSE	FALSE
scg_2_N61AAGTTCGTCGTAACAC	SC_NM	-0.169605	-0.849355	FALSE	FALSE	FALSE
scg_2_N61AATAGAGCAACGGCTC	Endothelial cells	2.00715	5.30281	TRUE	TRUE	TRUE
scg_2_N61AATAGAGCAAGCGATG	SC_NM	-0.209831	-0.886992	FALSE	FALSE	FALSE
scg_2_N61AATAGAGGTGATTGGG	SC_NM	-0.217474	-0.988775	FALSE	FALSE	FALSE
scg_2_N61AATAGAGTCACCCATC	Endothelial cells	0.578112	9.41138	FALSE	TRUE	FALSE
scg_2_N61AATCACGAGACTCTTG	SC_NM	-0.20616	-0.895542	FALSE	FALSE	FALSE
scg_2_N61AATCACGCACATTCGA	Macrophages	-0.143797	-0.74605	FALSE	FALSE	FALSE
scg_2_N61AATCACGCAGTATGAA	DCs	-0.0840957	-0.818232	FALSE	FALSE	FALSE
scg_2_N61AATCACGTCATCGACA	SC_NM	-0.176843	-0.839738	FALSE	FALSE	FALSE
scg_2_N61AATCGACGTTATCCAG	SC_NM	-0.231231	-1.00869	FALSE	FALSE	FALSE
scg_2_N61AATCGTGGTTCCTTGC	SC_NM	-0.17667	-0.852353	FALSE	FALSE	FALSE
scg_2_N61AATGAAGAGTACCATC	Macrophages	-0.162372	-0.808408	FALSE	FALSE	FALSE
scg_2_N61AATGACCAGACAACTA	DCs	-0.147122	-0.799106	FALSE	FALSE	FALSE
scg_2_N61AATGACCAGTGCACTT	Endothelial cells	0.704983	-0.786454	FALSE	FALSE	FALSE
scg_2_N61AATGACCGTCAAGTTC	Endothelial cells	6.85943	8.29644	TRUE	TRUE	TRUE
scg_2_N61AATGACCGTTAACAGA	Endothelial cells	0.596589	13.0819	FALSE	TRUE	FALSE
scg_2_N61AATGCCACAATGCTCA	Endothelial cells	0.569038	-0.637246	FALSE	FALSE	FALSE
scg_2_N61AATGCCAGTTCCAGGC	SC_NM	-0.203584	-0.930764	FALSE	FALSE	FALSE
scg_2_N61AATGCCATCCACTAGA	Macrophages	-0.186307	-0.8795	FALSE	FALSE	FALSE
scg_2_N61AATGGAACAGCTACAT	SC_M	-0.135183	3.07484	FALSE	TRUE	FALSE
scg_2_N61AATGGAACATTGAAGA	DCs	-0.216966	-0.982687	FALSE	FALSE	FALSE
scg_2_N61AATGGAAGTCACTAGT	SC_M	-0.161592	-0.706901	FALSE	FALSE	FALSE
scg_2_N61AATGGCTGTACTAACC	SC_M	-0.173546	-0.426835	FALSE	FALSE	FALSE
scg_2_N61ACAAAGAAGACATAGT	Macrophages	-0.173249	-0.639054	FALSE	FALSE	FALSE
scg_2_N61ACAAAGACATATTCGG	SC_NM	-0.201982	-0.96785	FALSE	FALSE	FALSE
scg_2_N61ACAAAGAGTGAGCCAA	SC_M	-0.189594	0.153705	FALSE	FALSE	FALSE
scg_2_N61ACAACCAAGACCAAGC	SC_NM	-0.217377	-0.956271	FALSE	FALSE	FALSE
scg_2_N61ACAACCACACAATGAA	Endothelial cells	-0.0974291	-0.565812	FALSE	FALSE	FALSE
scg_2_N61ACACAGTCACATACGT	SC_NM	-0.222425	-0.946517	FALSE	FALSE	FALSE
scg_2_N61ACACCAACAACACAAA	SC_M	-0.170048	0.821846	FALSE	TRUE	FALSE
scg_2_N61ACACCAAGTCGATTTG	SC_NM	-0.209841	-0.951085	FALSE	FALSE	FALSE
scg_2_N61ACACTGACACAGACGA	SC_NM	-0.207827	-0.909944	FALSE	FALSE	FALSE
scg_2_N61ACACTGATCGACCACG	SC_NM	-0.173919	-0.836994	FALSE	FALSE	FALSE
scg_2_N61ACAGCCGAGGCTGGAT	Endothelial cells	0.467692	11.9247	FALSE	TRUE	FALSE
scg_2_N61ACAGCCGAGTGGATAT	Macrophages	-0.18422	-0.858047	FALSE	FALSE	FALSE
scg_2_N61ACAGGGAGTAATTGGA	Macrophages	-0.195632	-0.874986	FALSE	FALSE	FALSE
scg_2_N61ACAGGGAGTTATGACC	DCs	-0.150403	-0.787416	FALSE	FALSE	FALSE
scg_2_N61ACATCCCCACATTACG	SC_NM	-0.160088	-0.799448	FALSE	FALSE	FALSE
scg_2_N61ACATCGACAACACAGG	SC_NM	-0.159593	-0.795148	FALSE	FALSE	FALSE
scg_2_N61ACATCGACACCTCTGT	SC_NM	-0.220656	-0.977622	FALSE	FALSE	FALSE
scg_2_N61ACATCGATCAGTCTTT	Endothelial cells	1.0821	14.4343	TRUE	TRUE	TRUE
scg_2_N61ACATCGATCCAGCAAT	Endothelial cells	10.9011	7.12225	TRUE	TRUE	TRUE
scg_2_N61ACATGCACAAAGGCAC	SC_M	-0.142194	-0.0410984	FALSE	FALSE	FALSE
scg_2_N61ACCAAACCACGAGAAC	SC_M	-0.119472	-0.518968	FALSE	FALSE	FALSE
scg_2_N61ACCAAACCATGTGTCA	SC_NM	-0.219197	-0.939559	FALSE	FALSE	FALSE
scg_2_N61ACCAAACGTACATTGC	SC_NM	-0.172146	-0.854852	FALSE	FALSE	FALSE
scg_2_N61ACCAACAAGCACACAG	Macrophages	-0.191767	-0.810108	FALSE	FALSE	FALSE
scg_2_N61ACCAACAAGGCTCTCG	SC_NM	-0.177816	-0.815069	FALSE	FALSE	FALSE
scg_2_N61ACCATTTGTAACAAGT	DCs	-0.223834	-0.918408	FALSE	FALSE	FALSE
scg_2_N61ACCATTTTCCTCTGCA	SC_NM	-0.215776	-0.970949	FALSE	FALSE	FALSE
scg_2_N61ACCCTCAGTCCATAGT	SC_NM	-0.171382	-0.806238	FALSE	FALSE	FALSE
scg_2_N61ACCCTCAGTCGAGATG	SC_NM	-0.222366	-0.913445	FALSE	FALSE	FALSE
scg_2_N61ACCCTCAGTGCTTCAA	SC_NM	-0.203727	-0.910214	FALSE	FALSE	FALSE
scg_2_N61ACCCTCATCCAGCAAT	Macrophages	-0.129655	-0.860655	FALSE	FALSE	FALSE
scg_2_N61ACCCTTGCAGTCAGTT	Macrophages	-0.171173	-0.821465	FALSE	FALSE	FALSE
scg_2_N61ACCCTTGGTTTCCATT	SC_NM	-0.229559	-0.891138	FALSE	FALSE	FALSE
scg_2_N61ACCTGAACAATGCAAA	SC_M	-0.200601	0.382605	FALSE	FALSE	FALSE
scg_2_N61ACCTGAACATCGTGCG	SC_NM	-0.163869	-0.832092	FALSE	FALSE	FALSE
scg_2_N61ACCTGTCAGGAGAGGC	SC_NM	-0.166184	-0.807809	FALSE	FALSE	FALSE
scg_2_N61ACCTGTCTCAGATTGC	Macrophages	-0.169682	-0.832389	FALSE	FALSE	FALSE
scg_2_N61ACGATGTCATAGGTAA	Tregs	-0.146115	-0.760629	FALSE	FALSE	FALSE
scg_2_N61ACGGAAGAGAAGATCT	SC_NM	-0.226842	-0.933197	FALSE	FALSE	FALSE
scg_2_N61ACGGAAGTCCTAAACG	SC_NM	-0.191584	-0.891588	FALSE	FALSE	FALSE
scg_2_N61ACGGGTCGTGGAGGTT	DCs	-0.162044	-0.806774	FALSE	FALSE	FALSE
scg_2_N61ACGGTCGGTGTATCCA	SC_NM	-0.225517	-0.977561	FALSE	FALSE	FALSE
scg_2_N61ACGGTCGTCAACCTTT	SC_NM	-0.22289	-0.972404	FALSE	FALSE	FALSE
scg_2_N61ACGGTTACATTGAGCT	Endothelial cells	7.42844	7.66709	TRUE	TRUE	TRUE
scg_2_N61ACGTAACGTATCCCTC	Microglia	-0.156814	-0.884462	FALSE	FALSE	FALSE
scg_2_N61ACGTAACGTCGAACAG	DCs	-0.230049	-0.997388	FALSE	FALSE	FALSE
scg_2_N61ACGTAACGTGAGACCA	SC_NM	-0.170526	-0.836633	FALSE	FALSE	FALSE
scg_2_N61ACGTAACTCACTTATC	SC_NM	-0.196564	-0.855811	FALSE	FALSE	FALSE
scg_2_N61ACGTAGTAGCGTTAGG	Pericytes	-0.194306	1.09564	FALSE	TRUE	FALSE
scg_2_N61ACGTCCTCAATTCACG	SC_NM	-0.167234	-0.813582	FALSE	FALSE	FALSE
scg_2_N61ACGTCCTGTATCGTAC	SC_NM	-0.21877	-0.959384	FALSE	FALSE	FALSE
scg_2_N61ACGTCCTTCGCGCCAA	Macrophages	-0.18431	-0.87443	FALSE	FALSE	FALSE
scg_2_N61ACTACGAAGCGAGTAC	Macrophages	-0.174009	-0.825592	FALSE	FALSE	FALSE
scg_2_N61ACTACGAAGTACGAGC	DCs	-0.250768	-1.04694	FALSE	FALSE	FALSE
scg_2_N61ACTATCTAGACGACGT	Macrophages	-0.184626	-0.797208	FALSE	FALSE	FALSE
scg_2_N61ACTATTCAGACACACG	DCs	-0.230776	-0.933958	FALSE	FALSE	FALSE
scg_2_N61ACTATTCAGCACTCCG	SC_NM	-0.172998	-0.875827	FALSE	FALSE	FALSE
scg_2_N61ACTATTCTCAGCTGTA	SC_NM	-0.20593	-0.858056	FALSE	FALSE	FALSE
scg_2_N61ACTCCCATCTGTGTGA	SC_NM	-0.209287	-0.929663	FALSE	FALSE	FALSE
scg_2_N61ACTCTCGGTCAGACTT	SC_NM	-0.200022	-0.912589	FALSE	FALSE	FALSE
scg_2_N61ACTGATGAGCAAATGT	Macrophages	-0.164898	-0.792329	FALSE	FALSE	FALSE
scg_2_N61ACTGATGAGCCTCGTG	SC_M	-0.165287	-0.731713	FALSE	FALSE	FALSE
scg_2_N61ACTGTCCGTGGACAGT	SC_NM	-0.194734	-0.916626	FALSE	FALSE	FALSE
scg_2_N61ACTGTCCTCGGTTCAA	SC_NM	-0.200353	-0.870528	FALSE	FALSE	FALSE
scg_2_N61ACTTAGGCAAACTAAG	Microglia	-0.163228	-0.809398	FALSE	FALSE	FALSE
scg_2_N61ACTTAGGCACGTCGGT	SC_NM	-0.271088	-0.970731	FALSE	FALSE	FALSE
scg_2_N61ACTTATCAGAGATCGC	SC_M	-0.269375	0.466183	FALSE	FALSE	FALSE
scg_2_N61ACTTATCAGTAAAGCT	Endothelial cells	7.45885	6.67516	TRUE	TRUE	TRUE
scg_2_N61ACTTATCTCGTAACAC	SC_NM	-0.147487	-0.764791	FALSE	FALSE	FALSE
scg_2_N61ACTTTCACAGCGACAA	SC_NM	-0.179347	-0.840627	FALSE	FALSE	FALSE
scg_2_N61ACTTTCATCCATTTGT	SC_NM	-0.193998	-0.908485	FALSE	FALSE	FALSE
scg_2_N61ACTTTCATCTCTAGGA	SC_M	-0.194348	1.33019	FALSE	TRUE	FALSE
scg_2_N61ACTTTGTCAGCGCGTT	SC_NM	-0.206442	-0.940741	FALSE	FALSE	FALSE
scg_2_N61AGAACAAAGGTACAGC	SC_NM	-0.155683	-0.602496	FALSE	FALSE	FALSE
scg_2_N61AGAACAAGTTGATGTC	DCs	-0.229426	-0.996814	FALSE	FALSE	FALSE
scg_2_N61AGAACCTAGCCTATTG	Endothelial cells	2.14854	6.98041	TRUE	TRUE	TRUE
scg_2_N61AGAACCTAGTAGACCG	SC_NM	-0.213886	-0.956992	FALSE	FALSE	FALSE
scg_2_N61AGAACCTGTCCGTTTC	SC_NM	-0.210855	-0.930446	FALSE	FALSE	FALSE
scg_2_N61AGAAGCGCAACCCTAA	Pericytes	-0.194416	3.53379	FALSE	TRUE	FALSE
scg_2_N61AGAAGCGCACATTGTG	SC_NM	-0.156287	-0.775235	FALSE	FALSE	FALSE
scg_2_N61AGAAGTAAGCGTGCCT	SC_NM	-0.155025	-0.785366	FALSE	FALSE	FALSE
scg_2_N61AGAAGTAGTGAGCCAA	SC_NM	-0.196623	-0.901427	FALSE	FALSE	FALSE
scg_2_N61AGAAGTAGTGCCCTTT	Endothelial cells	6.88214	8.92123	TRUE	TRUE	TRUE
scg_2_N61AGAAGTATCTGAGAAA	SC_NM	-0.171795	-0.848627	FALSE	FALSE	FALSE
scg_2_N61AGACAAAAGATGTTAG	SC_NM	-0.147004	-0.771607	FALSE	FALSE	FALSE
scg_2_N61AGACAAAGTACCACGC	SC_M	-0.183133	-0.628487	FALSE	FALSE	FALSE
scg_2_N61AGACAAAGTCGCACGT	DCs	-0.227542	-0.972197	FALSE	FALSE	FALSE
scg_2_N61AGACAAAGTGCATACT	SC_M	-0.129111	-1.18935	FALSE	FALSE	FALSE
scg_2_N61AGACAAATCGTTACCC	Pericytes	-0.193292	0.876829	FALSE	TRUE	FALSE
scg_2_N61AGACACTCAAGGTCGA	DCs	-0.226756	-0.970691	FALSE	FALSE	FALSE
scg_2_N61AGACCATGTCTCGACG	SC_NM	-0.196441	-0.898906	FALSE	FALSE	FALSE
scg_2_N61AGACCCGGTACGTGAG	SC_NM	-0.215482	-0.95295	FALSE	FALSE	FALSE
scg_2_N61AGACTCAGTGAGAACC	SC_NM	-0.164585	-0.799169	FALSE	FALSE	FALSE
scg_2_N61AGAGAGCTCGAGTCTA	SC_M	-0.184291	-0.321669	FALSE	FALSE	FALSE
scg_2_N61AGAGCAGAGATTGACA	Endothelial cells	-0.0857063	7.65371	FALSE	TRUE	FALSE
scg_2_N61AGAGCAGCACTGTGTA	SC_NM	-0.210261	-0.942537	FALSE	FALSE	FALSE
scg_2_N61AGAGCAGTCAAGGCTT	Pericytes	-0.180619	2.10667	FALSE	TRUE	FALSE
scg_2_N61AGAGCAGTCGCTCTCA	SC_NM	-0.269217	-0.994201	FALSE	FALSE	FALSE
scg_2_N61AGATAGAAGAAACCCG	Macrophages	-0.212495	-0.944977	FALSE	FALSE	FALSE
scg_2_N61AGATCCACATCTCCCA	SC_NM	-0.198867	-0.899981	FALSE	FALSE	FALSE
scg_2_N61AGATCGTAGCTGGCCT	SC_NM	-0.208597	-0.922264	FALSE	FALSE	FALSE
scg_2_N61AGATCGTGTGCGAGTA	SC_NM	-0.20355	-0.945368	FALSE	FALSE	FALSE
scg_2_N61AGATCGTTCCGATCTC	SC_NM	-0.146938	-0.758478	FALSE	FALSE	FALSE
scg_2_N61AGATGAATCCGTGTAA	SC_M	-0.162071	0.019638	FALSE	FALSE	FALSE
scg_2_N61AGATGCTGTCGGAAAC	SC_NM	-0.215784	-0.93371	FALSE	FALSE	FALSE
scg_2_N61AGATGCTTCTGCCCTA	SC_NM	-0.213086	-0.93349	FALSE	FALSE	FALSE
scg_2_N61AGCATCACAACTCATG	SC_M	-0.190309	1.63777	FALSE	TRUE	FALSE
scg_2_N61AGCATCACACCGAATT	Neurons	-0.155376	-0.786187	FALSE	FALSE	FALSE
scg_2_N61AGCATCATCGTTCCCA	SC_M	-0.130372	-0.386807	FALSE	FALSE	FALSE
scg_2_N61AGCCAATGTCAGGAGT	SC_NM	-0.174187	-0.854054	FALSE	FALSE	FALSE
scg_2_N61AGCCAATGTTCTCCTG	SC_NM	-0.165032	-0.82487	FALSE	FALSE	FALSE
scg_2_N61AGCCACGCAATTCTTC	SC_M	-0.195467	0.984096	FALSE	TRUE	FALSE
scg_2_N61AGCCAGCCATGAGATA	Macrophages	-0.198055	-0.586714	FALSE	FALSE	FALSE
scg_2_N61AGCCAGCTCACTCACC	SC_NM	-0.175636	-0.847589	FALSE	FALSE	FALSE
scg_2_N61AGCGATTCATCGGCCA	Microglia	-0.171356	-0.965571	FALSE	FALSE	FALSE
scg_2_N61AGCGCCAGTACGCTAT	SC_NM	-0.219166	-0.938243	FALSE	FALSE	FALSE
scg_2_N61AGCGCCAGTAGTGATA	DCs	-0.220991	-0.977135	FALSE	FALSE	FALSE
scg_2_N61AGCGCCAGTGGCATCC	SC_M	-0.15202	0.0920434	FALSE	FALSE	FALSE
scg_2_N61AGCGTCGAGGTCGACA	SC_NM	-0.205621	-0.929368	FALSE	FALSE	FALSE
scg_2_N61AGCTACACAAATTGCC	SC_NM	-0.167156	-0.819547	FALSE	FALSE	FALSE
scg_2_N61AGCTCAAAGCATTTCG	Macrophages	-0.162078	-0.731158	FALSE	FALSE	FALSE
scg_2_N61AGCTCAACAGCTCGGT	Endothelial cells	0.0210871	-0.655397	FALSE	FALSE	FALSE
scg_2_N61AGGAAATCACACGCCA	SC_M	-0.15182	1.78805	FALSE	TRUE	FALSE
scg_2_N61AGGAAATGTATCCCTC	Macrophages	-0.176385	-0.844658	FALSE	FALSE	FALSE
scg_2_N61AGGAAATTCTTAAGGC	Endothelial cells	0.743447	14.224	FALSE	TRUE	FALSE
scg_2_N61AGGAATAGTCGCCACA	Macrophages	-0.187058	-0.859768	FALSE	FALSE	FALSE
scg_2_N61AGGACTTCAAGGCAAC	Macrophages	-0.179154	-0.850013	FALSE	FALSE	FALSE
scg_2_N61AGGACTTCACTACAGT	SC_M	-0.0889793	-1.6233	FALSE	FALSE	FALSE
scg_2_N61AGGACTTGTAGCGTTT	Tregs	-0.151513	-0.727142	FALSE	FALSE	FALSE
scg_2_N61AGGATAATCGAGATGG	SC_NM	-0.18357	-0.867729	FALSE	FALSE	FALSE
scg_2_N61AGGATCTCAGCACAAG	Endothelial cells	-0.326986	11.8002	FALSE	TRUE	FALSE
scg_2_N61AGGCATTTCTTCCAGC	SC_M	-0.250205	-0.69194	FALSE	FALSE	FALSE
scg_2_N61AGGCTGCTCACTGAAC	Tregs	-0.152658	-0.776631	FALSE	FALSE	FALSE
scg_2_N61AGGGAGTCACCAAAGG	SC_M	-0.10854	0.377115	FALSE	FALSE	FALSE
scg_2_N61AGGGCCTCAATAGAGT	Endothelial cells	0.445769	11.4381	FALSE	TRUE	FALSE
scg_2_N61AGGGCTCAGTATGGAT	Macrophages	-0.152053	-0.793922	FALSE	FALSE	FALSE
scg_2_N61AGGGCTCTCCCTTGGT	Tregs	-0.162793	-0.812044	FALSE	FALSE	FALSE
scg_2_N61AGGGTCCAGTGGATTA	SC_NM	-0.219525	-0.966942	FALSE	FALSE	FALSE
scg_2_N61AGGGTTTTCAAGTTGC	SC_NM	-0.221247	-1.0081	FALSE	FALSE	FALSE
scg_2_N61AGGTAGGGTTTACGAC	Endothelial cells	0.596778	14.9727	FALSE	TRUE	FALSE
scg_2_N61AGGTCATTCGCTTGCT	DCs	-0.202602	-0.903921	FALSE	FALSE	FALSE
scg_2_N61AGGTGTTAGCTCCCTT	Pericytes	-0.128668	0.36957	FALSE	FALSE	FALSE
scg_2_N61AGGTTACAGCCAAGCA	SC_NM	-0.237412	-0.863727	FALSE	FALSE	FALSE
scg_2_N61AGGTTGTCAGGGAATC	SC_M	-0.46438	-0.558537	FALSE	FALSE	FALSE
scg_2_N61AGGTTGTCATGAGTAA	SC_NM	-0.205925	-0.964821	FALSE	FALSE	FALSE
scg_2_N61AGTAACCCACGCAGTC	Macrophages	-0.160662	-0.00863863	FALSE	FALSE	FALSE
scg_2_N61AGTAACCCAGAAGCGT	Macrophages	-0.191611	-0.841024	FALSE	FALSE	FALSE
scg_2_N61AGTAACCGTCCTTGTC	Macrophages	-0.18116	-0.986818	FALSE	FALSE	FALSE
scg_2_N61AGTACCAAGCTGAGTG	SC_NM	-0.228877	-0.94862	FALSE	FALSE	FALSE
scg_2_N61AGTACCAGTTAGGAGC	Endothelial cells	3.63923	10.5757	TRUE	TRUE	TRUE
scg_2_N61AGTACTGCAACCAACT	Macrophages	-0.171925	-0.840431	FALSE	FALSE	FALSE
scg_2_N61AGTACTGCAAGATGTA	Endothelial cells	0.171095	11.7987	FALSE	TRUE	FALSE
scg_2_N61AGTACTGCAATAGTCC	SC_NM	-0.215384	-0.96306	FALSE	FALSE	FALSE
scg_2_N61AGTACTGCAGTGCGCT	SC_M	-0.187952	-0.694448	FALSE	FALSE	FALSE
scg_2_N61AGTACTGTCGAGCCAC	SC_NM	-0.153468	-0.644213	FALSE	FALSE	FALSE
scg_2_N61AGTAGCTCAAGTGGAC	Macrophages	-0.184758	-0.862229	FALSE	FALSE	FALSE
scg_2_N61AGTAGTCCAACTGGTT	Endothelial cells	1.45532	11.0157	TRUE	TRUE	TRUE
scg_2_N61AGTAGTCGTGTAACGG	SC_NM	-0.184903	-0.827274	FALSE	FALSE	FALSE
scg_2_N61AGTAGTCTCTACTGCC	Endothelial cells	0.433888	9.81541	FALSE	TRUE	FALSE
scg_2_N61AGTCAACTCTCGACCT	Macrophages	-0.148245	-0.756069	FALSE	FALSE	FALSE
scg_2_N61AGTCACAGTTCTTGCC	SC_NM	-0.187613	-0.837068	FALSE	FALSE	FALSE
scg_2_N61AGTCTCCGTAACATGA	SC_NM	-0.217227	-0.970709	FALSE	FALSE	FALSE
scg_2_N61AGTCTCCTCTATTCGT	Endothelial cells	-0.0497882	-0.568494	FALSE	FALSE	FALSE
scg_2_N61AGTGACTCAAGTAGTA	Neurons	-0.152901	-0.789792	FALSE	FALSE	FALSE
scg_2_N61AGTGCCGCACCGTGAC	Endothelial cells	1.74084	9.75936	TRUE	TRUE	TRUE
scg_2_N61AGTGCCGCAGAGATTA	SC_M	-0.14151	0.316954	FALSE	FALSE	FALSE
scg_2_N61AGTGCCGGTCCTTAAG	SC_M	-0.154288	1.19646	FALSE	TRUE	FALSE
scg_2_N61AGTGTTGGTTATCCAG	SC_NM	-0.182968	-0.910977	FALSE	FALSE	FALSE
scg_2_N61AGTGTTGTCTGCTAGA	SC_NM	-0.187187	-0.892706	FALSE	FALSE	FALSE
scg_2_N61AGTTAGCAGTATTAGG	SC_NM	-0.175296	-0.849445	FALSE	FALSE	FALSE
scg_2_N61AGTTAGCGTAAGGCCA	SC_NM	-0.159523	-0.801951	FALSE	FALSE	FALSE
scg_2_N61AGTTAGCTCTCACTCG	SC_NM	-0.22307	-0.977763	FALSE	FALSE	FALSE
scg_2_N61AGTTCCCGTATCACGT	SC_M	-0.0877893	-0.57382	FALSE	FALSE	FALSE
scg_2_N61AGTTCGACATCACAGT	SC_NM	-0.195989	-0.889806	FALSE	FALSE	FALSE
scg_2_N61AGTTCGAGTAATTGGA	SC_NM	-0.167909	-0.845288	FALSE	FALSE	FALSE
scg_2_N61ATACCGAAGGCACAAC	SC_M	-0.176967	-0.331924	FALSE	FALSE	FALSE
scg_2_N61ATACCGATCTATTTCG	SC_NM	-0.221069	-0.974592	FALSE	FALSE	FALSE
scg_2_N61ATACCTTCAAAGACGC	SC_NM	-0.22433	-0.98243	FALSE	FALSE	FALSE
scg_2_N61ATACCTTCAAGAGTGC	SC_NM	-0.16622	-0.812353	FALSE	FALSE	FALSE
scg_2_N61ATACCTTGTGCGGATA	DCs	-0.239375	-1.02447	FALSE	FALSE	FALSE
scg_2_N61ATACCTTTCCATTTGT	SC_NM	-0.213773	-0.93483	FALSE	FALSE	FALSE
scg_2_N61ATACTTCAGTCTAGCT	SC_NM	-0.245165	-1.02841	FALSE	FALSE	FALSE
scg_2_N61ATACTTCCAACAGATA	Endothelial cells	9.08269	7.60461	TRUE	TRUE	TRUE
scg_2_N61ATAGACCTCAGCAATC	SC_NM	-0.19841	-0.896375	FALSE	FALSE	FALSE
scg_2_N61ATAGAGAAGACCTCAT	SC_NM	-0.20213	-0.888197	FALSE	FALSE	FALSE
scg_2_N61ATAGAGATCATCACAG	Macrophages	-0.171767	-0.829283	FALSE	FALSE	FALSE
scg_2_N61ATAGGCTAGGTATCTC	SC_M	-0.15839	-0.0481686	FALSE	FALSE	FALSE
scg_2_N61ATATCCTAGTAGACAT	Endothelial cells	0.789588	10.8087	TRUE	TRUE	TRUE
scg_2_N61ATATCCTCAAGGGTCA	Pericytes	-0.18603	-0.15088	FALSE	FALSE	FALSE
scg_2_N61ATATCCTTCGAGAAGC	Macrophages	-0.180867	-0.71662	FALSE	FALSE	FALSE
scg_2_N61ATCACAGCAACAACAA	SC_NM	-0.224734	-0.956318	FALSE	FALSE	FALSE
scg_2_N61ATCACAGGTATGGGAC	Endothelial cells	0.269549	12.0886	FALSE	TRUE	FALSE
scg_2_N61ATCACGAAGATGTTAG	Macrophages	-0.197528	-0.890485	FALSE	FALSE	FALSE
scg_2_N61ATCACGAGTCGAATGG	Endothelial cells	0.593445	-0.22506	FALSE	FALSE	FALSE
scg_2_N61ATCACTTTCGGTAACT	SC_NM	-0.20793	-0.941913	FALSE	FALSE	FALSE
scg_2_N61ATCAGGTCAACCCTCT	SC_NM	-0.228096	-0.974322	FALSE	FALSE	FALSE
scg_2_N61ATCAGGTCACCAAATC	SC_NM	-0.216593	-0.942919	FALSE	FALSE	FALSE
scg_2_N61ATCAGGTTCCGAACGC	SC_NM	-0.234906	-1.01131	FALSE	FALSE	FALSE
scg_2_N61ATCAGGTTCTTGAGCA	SC_M	-0.169439	2.71313	FALSE	TRUE	FALSE
scg_2_N61ATCATTCAGACCTCAT	SC_NM	-0.192093	-0.873543	FALSE	FALSE	FALSE
scg_2_N61ATCCACCAGGATGAGA	SC_NM	-0.176104	-0.84964	FALSE	FALSE	FALSE
scg_2_N61ATCCACCAGTGGGAAA	SC_NM	-0.183857	-0.873697	FALSE	FALSE	FALSE
scg_2_N61ATCCCTGGTAAGCAAT	SC_NM	-0.196372	-0.891755	FALSE	FALSE	FALSE
scg_2_N61ATCCCTGTCAAAGACA	SC_M	-0.177218	-0.418718	FALSE	FALSE	FALSE
scg_2_N61ATCCCTGTCTAGGCCG	SC_M	-0.166524	0.40913	FALSE	FALSE	FALSE
scg_2_N61ATCCGTCTCTGTCCCA	SC_NM	-0.20255	-0.904766	FALSE	FALSE	FALSE
scg_2_N61ATCCTATTCAACCCGG	SC_NM	-0.17391	-0.842561	FALSE	FALSE	FALSE
scg_2_N61ATCGATGGTAGTGATA	SC_NM	-0.181045	-0.856862	FALSE	FALSE	FALSE
scg_2_N61ATCGATGTCGAGGCAA	Macrophages	-0.1675	-0.823971	FALSE	FALSE	FALSE
scg_2_N61ATCGCCTGTTCTTGTT	Pericytes	-0.181139	1.51863	FALSE	TRUE	FALSE
scg_2_N61ATCGGATCATTGTCGA	Endothelial cells	4.3667	7.4061	TRUE	TRUE	TRUE
scg_2_N61ATCGGCGGTGTCTTCC	SC_NM	-0.217596	-0.97346	FALSE	FALSE	FALSE
scg_2_N61ATCGTAGTCTAAGCCA	SC_NM	-0.226507	-0.980915	FALSE	FALSE	FALSE
scg_2_N61ATCGTGAAGCATTTGC	SC_NM	-0.174187	-0.850149	FALSE	FALSE	FALSE
scg_2_N61ATCGTGAAGGATCATA	Endothelial cells	1.07449	9.35696	TRUE	TRUE	TRUE
scg_2_N61ATCTCTAGTCGTCGGT	SC_NM	-0.202163	-0.899943	FALSE	FALSE	FALSE
scg_2_N61ATCTTCAAGAACCCGA	SC_M	-0.167518	0.216757	FALSE	FALSE	FALSE
scg_2_N61ATCTTCAAGCACCCAC	SC_NM	-0.208252	-0.940634	FALSE	FALSE	FALSE
scg_2_N61ATCTTCAAGGCGAACT	SC_NM	-0.217543	-0.965784	FALSE	FALSE	FALSE
scg_2_N61ATGACCAAGTAAAGCT	SC_NM	-0.194533	-0.89521	FALSE	FALSE	FALSE
scg_2_N61ATGACCACAAAGGATT	Pericytes	-0.169749	1.62959	FALSE	TRUE	FALSE
scg_2_N61ATGACCACAGCGGTCT	Endothelial cells	0.339264	0.335484	FALSE	FALSE	FALSE
scg_2_N61ATGACCAGTATGTCAC	SC_NM	-0.23187	-0.956549	FALSE	FALSE	FALSE
scg_2_N61ATGACCAGTTGTCCCT	Microglia	-0.193007	-0.9749	FALSE	FALSE	FALSE
scg_2_N61ATGAGGGCACGTAGTT	Endothelial cells	0.741807	8.67182	FALSE	TRUE	FALSE
scg_2_N61ATGATCGAGGTTTACC	SC_NM	-0.178615	-0.854767	FALSE	FALSE	FALSE
scg_2_N61ATGATCGGTGAGCGAT	Endothelial cells	2.90246	9.11525	TRUE	TRUE	TRUE
scg_2_N61ATGCATGGTAGCTGAG	SC_NM	-0.220476	-0.964028	FALSE	FALSE	FALSE
scg_2_N61ATGCGATCAACGCATT	Macrophages	-0.27703	-0.979389	FALSE	FALSE	FALSE
scg_2_N61ATGGAGGTCAATCTTC	Endothelial cells	1.00239	-0.513222	TRUE	FALSE	FALSE
scg_2_N61ATGGGAGAGACCACGA	Tregs	-0.159184	-0.830584	FALSE	FALSE	FALSE
scg_2_N61ATGGGAGCACTGCGAC	SC_NM	-0.193464	-0.91202	FALSE	FALSE	FALSE
scg_2_N61ATGGGAGGTTAATGAG	Endothelial cells	1.03074	12.3864	TRUE	TRUE	TRUE
scg_2_N61ATGGGTTAGCACCGAA	SC_NM	-0.197385	0.0858947	FALSE	FALSE	FALSE
scg_2_N61ATGGTTGCAAGTGGTG	Pericytes	-0.113824	0.604989	FALSE	FALSE	FALSE
scg_2_N61ATGGTTGTCAGAGTGG	Pericytes	-0.131539	-0.333502	FALSE	FALSE	FALSE
scg_2_N61ATGTCTTCACGGCACT	Macrophages	-0.197479	-0.957814	FALSE	FALSE	FALSE
scg_2_N61ATTACCTCAGCTATTG	Endothelial cells	1.01227	12.8783	TRUE	TRUE	TRUE
scg_2_N61ATTACTCTCATACGGT	Endothelial cells	0.922649	14.1582	TRUE	TRUE	TRUE
scg_2_N61ATTATCCCACTGGATT	Endothelial cells	1.25765	14.7235	TRUE	TRUE	TRUE
scg_2_N61ATTCAGGAGAAATGGG	Macrophages	-0.207527	-0.908078	FALSE	FALSE	FALSE
scg_2_N61ATTCAGGAGCTTCATG	SC_M	-0.203441	1.75193	FALSE	TRUE	FALSE
scg_2_N61ATTCCATAGGCTAAAT	SC_M	-0.114007	-0.476404	FALSE	FALSE	FALSE
scg_2_N61ATTCCATTCTTAATCC	Pericytes	-0.178113	1.15059	FALSE	TRUE	FALSE
scg_2_N61ATTCCTAAGAAGGATG	Endothelial cells	0.187443	7.79487	FALSE	TRUE	FALSE
scg_2_N61ATTCGTTCAAATGATG	SC_M	-0.190729	-0.781987	FALSE	FALSE	FALSE
scg_2_N61ATTCGTTCACCTGCAG	SC_M	-0.141253	0.149676	FALSE	FALSE	FALSE
scg_2_N61ATTCTACAGGTCCTGC	SC_NM	-0.220245	-0.969065	FALSE	FALSE	FALSE
scg_2_N61ATTCTTGAGCGACAGT	SC_NM	-0.179844	-0.85353	FALSE	FALSE	FALSE
scg_2_N61ATTCTTGTCTACACTT	Pericytes	-0.18295	4.10708	FALSE	TRUE	FALSE
scg_2_N61ATTGGGTAGGTTCTAC	SC_NM	-0.222085	-0.972291	FALSE	FALSE	FALSE
scg_2_N61ATTGGGTAGTCTAGAA	SC_NM	-0.213838	-0.946037	FALSE	FALSE	FALSE
scg_2_N61ATTGGGTCACGTCGGT	Macrophages	-0.173372	-0.774311	FALSE	FALSE	FALSE
scg_2_N61ATTGTTCAGGTAACTA	Microglia	-0.265666	-1.14895	FALSE	FALSE	FALSE
scg_2_N61ATTGTTCGTTCGTACA	SC_M	-0.128401	0.084729	FALSE	FALSE	FALSE
scg_2_N61ATTGTTCTCACAAGAA	SC_M	-0.25659	-0.481724	FALSE	FALSE	FALSE
scg_2_N61ATTTACCGTTGCTCAA	SC_NM	-0.215535	-0.915479	FALSE	FALSE	FALSE
scg_2_N61ATTTACCTCATCTATC	SC_NM	-0.251966	-1.04159	FALSE	FALSE	FALSE
scg_2_N61ATTTCACCACCCAACG	Pericytes	-0.202966	1.75198	FALSE	TRUE	FALSE
scg_2_N61ATTTCTGGTGCAGGAT	Macrophages	-0.153163	-0.750331	FALSE	FALSE	FALSE
scg_2_N61CAAAGAAAGGCTCAAG	DCs	-0.21442	-0.962205	FALSE	FALSE	FALSE
scg_2_N61CAAAGAAAGTTTGAGA	Macrophages	-0.175397	-0.897944	FALSE	FALSE	FALSE
scg_2_N61CAAAGAAGTCGGCCTA	Macrophages	-0.294566	-1.06648	FALSE	FALSE	FALSE
scg_2_N61CAACAGTAGGTTGACG	SC_NM	-0.251412	-1.03445	FALSE	FALSE	FALSE
scg_2_N61CAACCAAGTTGTAGCT	SC_M	-0.141002	0.148367	FALSE	FALSE	FALSE
scg_2_N61CAACCAATCGACGCTG	SC_NM	-0.158021	-0.78459	FALSE	FALSE	FALSE
scg_2_N61CAACCTCAGCTTGTGT	Macrophages	-0.173128	-0.806313	FALSE	FALSE	FALSE
scg_2_N61CAACCTCAGGGTTAGC	Macrophages	-0.201588	-0.782058	FALSE	FALSE	FALSE
scg_2_N61CAACCTCGTATCACCA	Neurons	-0.166493	-0.818152	FALSE	FALSE	FALSE
scg_2_N61CAACCTCGTGTTCGAT	Tregs	-0.17832	-0.848628	FALSE	FALSE	FALSE
scg_2_N61CAACGATCATCCTAAG	Macrophages	-0.161588	-0.813484	FALSE	FALSE	FALSE
scg_2_N61CAACGATGTAGCCAGA	SC_M	-0.170358	-0.888728	FALSE	FALSE	FALSE
scg_2_N61CAACGGCCATGGGTCC	Endothelial cells	1.38123	14.7561	TRUE	TRUE	TRUE
scg_2_N61CAACGGCGTGTGCCTG	Endothelial cells	0.635582	12.6497	FALSE	TRUE	FALSE
scg_2_N61CAACGGCTCGCGCCAA	SC_NM	-0.222979	-0.967919	FALSE	FALSE	FALSE
scg_2_N61CAAGAGGCAGAGGCAT	SC_NM	-0.201356	-1.02384	FALSE	FALSE	FALSE
scg_2_N61CAAGAGGGTGCTAGCC	SC_NM	-0.210085	-0.934265	FALSE	FALSE	FALSE
scg_2_N61CAAGCTATCGTGTCAA	Pericytes	-0.187946	2.60436	FALSE	TRUE	FALSE
scg_2_N61CAATCGACACTTCAAG	SC_M	-0.0865209	0.145258	FALSE	FALSE	FALSE
scg_2_N61CAATCGATCTTCTTCC	SC_NM	-0.196311	-0.874659	FALSE	FALSE	FALSE
scg_2_N61CAATGACCACTCCACT	Macrophages	-0.169379	-0.797871	FALSE	FALSE	FALSE
scg_2_N61CAATGACTCGTACACA	SC_M	-0.0793448	-0.0580222	FALSE	FALSE	FALSE
scg_2_N61CAATGACTCTACTTCA	Macrophages	-0.152263	-0.752738	FALSE	FALSE	FALSE
scg_2_N61CAATTTCGTGGATTTC	SC_M	-0.152145	0.199296	FALSE	FALSE	FALSE
scg_2_N61CACAACACACTGCTTC	SC_M	-0.167005	-1.10378	FALSE	FALSE	FALSE
scg_2_N61CACAACACAGAATCGG	Microglia	-0.223457	-0.998119	FALSE	FALSE	FALSE
scg_2_N61CACACAAAGATGTTGA	SC_NM	-0.168164	-0.812622	FALSE	FALSE	FALSE
scg_2_N61CACACAAAGGTATAGT	Endothelial cells	0.3225	10.3316	FALSE	TRUE	FALSE
scg_2_N61CACACAATCTCATTAC	Tregs	-0.153684	-0.779785	FALSE	FALSE	FALSE
scg_2_N61CACAGATCAAATCCCA	SC_M	-0.157013	0.597676	FALSE	FALSE	FALSE
scg_2_N61CACAGATCACCAATTG	Endothelial cells	3.01309	13.0943	TRUE	TRUE	TRUE
scg_2_N61CACATGAAGTGGAATT	SC_NM	-0.210986	-0.939365	FALSE	FALSE	FALSE
scg_2_N61CACATGAAGTGGTTCT	SC_NM	-0.161057	-0.814681	FALSE	FALSE	FALSE
scg_2_N61CACCGTTAGGGTGAAA	Tregs	-0.14819	-0.823339	FALSE	FALSE	FALSE
scg_2_N61CACGAATAGGCCACCT	SC_M	-0.172985	-0.505791	FALSE	FALSE	FALSE
scg_2_N61CACGGGTAGAGTGAAG	Microglia	-0.16163	-0.78325	FALSE	FALSE	FALSE
scg_2_N61CACGTGGAGCACGTCC	Macrophages	-0.179105	-0.849684	FALSE	FALSE	FALSE
scg_2_N61CACGTGGAGTACAGAT	SC_NM	-0.193468	-0.890306	FALSE	FALSE	FALSE
scg_2_N61CACGTGGTCCGGCTTT	SC_NM	-0.230973	-0.997546	FALSE	FALSE	FALSE
scg_2_N61CACGTTCAGTAATCCC	SC_NM	-0.161729	-0.805056	FALSE	FALSE	FALSE
scg_2_N61CACGTTCAGTAGATCA	SC_NM	-0.218381	-0.951629	FALSE	FALSE	FALSE
scg_2_N61CACGTTCGTCTGTAAC	SC_NM	-0.218539	-0.948741	FALSE	FALSE	FALSE
scg_2_N61CACTAAGTCGAAGCAG	DCs	-0.154442	-0.779424	FALSE	FALSE	FALSE
scg_2_N61CACTAAGTCTTGCAAG	Macrophages	-0.185759	-0.873692	FALSE	FALSE	FALSE
scg_2_N61CACTGAACAGATCCTA	Endothelial cells	1.83489	13.2864	TRUE	TRUE	TRUE
scg_2_N61CACTGAAGTGGGTTGA	SC_NM	-0.220612	-0.96274	FALSE	FALSE	FALSE
scg_2_N61CACTGAAGTTGCGTAT	Endothelial cells	3.04887	9.40928	TRUE	TRUE	TRUE
scg_2_N61CACTGTCCACGGATCC	SC_NM	-0.219294	-0.969528	FALSE	FALSE	FALSE
scg_2_N61CACTTCGAGAGTGACC	Microglia	-0.159862	-0.899642	FALSE	FALSE	FALSE
scg_2_N61CACTTCGAGCAATAGT	Endothelial cells	1.00093	-0.745235	TRUE	FALSE	FALSE
scg_2_N61CAGAGCCTCATCCCGT	SC_NM	-0.207849	-0.909248	FALSE	FALSE	FALSE
scg_2_N61CAGATACGTATGATCC	SC_M	-0.163746	1.16109	FALSE	TRUE	FALSE
scg_2_N61CAGATACTCCGATAGT	SC_NM	-0.165708	-0.806157	FALSE	FALSE	FALSE
scg_2_N61CAGATACTCGGCATAT	SC_M	-0.138589	-0.0269722	FALSE	FALSE	FALSE
scg_2_N61CAGATCATCATTTCGT	SC_M	-0.178166	1.44702	FALSE	TRUE	FALSE
scg_2_N61CAGCACGAGGCTAAAT	SC_NM	-0.184558	-0.870195	FALSE	FALSE	FALSE
scg_2_N61CAGCACGAGTCGAATA	DCs	-0.161206	-0.797327	FALSE	FALSE	FALSE
scg_2_N61CAGCACGCAAACGAGC	SC_NM	-0.227183	-0.98783	FALSE	FALSE	FALSE
scg_2_N61CAGCAGCAGTAGAGTT	SC_NM	-0.197242	-0.905705	FALSE	FALSE	FALSE
scg_2_N61CAGCAGCCACCCTAGG	SC_NM	-0.229157	-0.979248	FALSE	FALSE	FALSE
scg_2_N61CAGCAGCTCTGGCTGG	Endothelial cells	2.23965	7.67135	TRUE	TRUE	TRUE
scg_2_N61CAGCCAGCACGGATCC	DCs	-0.148806	-0.767156	FALSE	FALSE	FALSE
scg_2_N61CAGCCAGCAGAGGCTA	SC_NM	-0.208534	-0.929577	FALSE	FALSE	FALSE
scg_2_N61CAGCCAGTCCTGATAG	Macrophages	-0.15921	-0.802952	FALSE	FALSE	FALSE
scg_2_N61CAGCGTGAGGTGTGAC	Macrophages	-0.172444	-0.825791	FALSE	FALSE	FALSE
scg_2_N61CAGGCCAAGCACACCC	Microglia	-0.14985	-0.886942	FALSE	FALSE	FALSE
scg_2_N61CAGGTATAGCAACTTC	Endothelial cells	5.73839	7.86057	TRUE	TRUE	TRUE
scg_2_N61CAGGTATGTCGCAGTC	Endothelial cells	5.21497	3.62014	TRUE	TRUE	TRUE
scg_2_N61CAGGTATTCCGTTTCG	SC_M	-0.156122	-0.340457	FALSE	FALSE	FALSE
scg_2_N61CAGTTAGAGGTACATA	Endothelial cells	0.889619	13.7025	TRUE	TRUE	TRUE
scg_2_N61CAGTTAGGTAATACCC	SC_NM	-0.214993	-0.953517	FALSE	FALSE	FALSE
scg_2_N61CAGTTCCAGTATAGAC	Microglia	-0.191015	-0.980074	FALSE	FALSE	FALSE
scg_2_N61CAGTTCCCAGTAGATA	SC_NM	-0.1965	-0.873451	FALSE	FALSE	FALSE
scg_2_N61CAGTTCCGTGGCTCTG	SC_M	-0.10135	-0.964493	FALSE	FALSE	FALSE
scg_2_N61CATAAGCAGTCTGTAC	SC_NM	-0.202285	-0.922633	FALSE	FALSE	FALSE
scg_2_N61CATAAGCCACCTCGTT	SC_M	-0.253416	-0.394624	FALSE	FALSE	FALSE
scg_2_N61CATAAGCCAGCTGTTA	SC_NM	-0.228913	-0.9919	FALSE	FALSE	FALSE
scg_2_N61CATACAGAGAAGGGAT	SC_NM	-0.205492	-0.929664	FALSE	FALSE	FALSE
scg_2_N61CATACAGCACTCAAGT	Macrophages	-0.136788	-0.813106	FALSE	FALSE	FALSE
scg_2_N61CATACAGCATTCCTCG	Endothelial cells	0.106366	-0.605906	FALSE	FALSE	FALSE
scg_2_N61CATACCCCATGTCAGT	SC_M	-0.149099	1.67941	FALSE	TRUE	FALSE
scg_2_N61CATACCCGTACCTGTA	SC_M	-0.18617	0.481868	FALSE	FALSE	FALSE
scg_2_N61CATACTTGTACGGCAA	Macrophages	-0.182544	-0.854451	FALSE	FALSE	FALSE
scg_2_N61CATACTTTCTGCATGA	SC_NM	-0.206811	-0.921062	FALSE	FALSE	FALSE
scg_2_N61CATCCACCAAGGTACG	Microglia	-0.20545	-1.03002	FALSE	FALSE	FALSE
scg_2_N61CATCCACCAATACGCT	Macrophages	-0.174571	-0.834761	FALSE	FALSE	FALSE
scg_2_N61CATCCACTCGGAGTGA	Macrophages	-0.161415	-0.834434	FALSE	FALSE	FALSE
scg_2_N61CATCCGTCACCAGTAT	DCs	-0.224319	-0.932281	FALSE	FALSE	FALSE
scg_2_N61CATCCGTCATGACTAC	SC_NM	-0.188296	-0.899474	FALSE	FALSE	FALSE
scg_2_N61CATCCGTTCGAGAGCA	Endothelial cells	9.68388	8.95772	TRUE	TRUE	TRUE
scg_2_N61CATCGTCCAAGTGCTT	SC_NM	-0.211363	-0.970565	FALSE	FALSE	FALSE
scg_2_N61CATCGTCCATACAGGG	DCs	-0.173302	-0.811646	FALSE	FALSE	FALSE
scg_2_N61CATGCAACACCAGCCA	SC_NM	-0.216276	-0.985485	FALSE	FALSE	FALSE
scg_2_N61CATGCAACACGACCTG	Endothelial cells	1.23175	-0.989851	TRUE	FALSE	FALSE
scg_2_N61CATGCCTGTTTCGCTC	Macrophages	-0.179624	-0.861202	FALSE	FALSE	FALSE
scg_2_N61CATGCCTTCTAGGCAT	SC_NM	-0.235841	-1.00843	FALSE	FALSE	FALSE
scg_2_N61CATGCTCAGACGTCGA	Endothelial cells	8.39466	5.18873	TRUE	TRUE	TRUE
scg_2_N61CATGCTCAGAGAGCGG	SC_M	-0.204361	1.10223	FALSE	TRUE	FALSE
scg_2_N61CATGCTCAGCCTTCTC	SC_NM	-0.21891	-0.968142	FALSE	FALSE	FALSE
scg_2_N61CATGCTCCAATTGGTC	Macrophages	-0.186589	-0.844534	FALSE	FALSE	FALSE
scg_2_N61CATGCTCTCGGAAACG	SC_NM	-0.224748	-0.967521	FALSE	FALSE	FALSE
scg_2_N61CATGGATTCCATACTT	SC_NM	-0.252032	-1.05315	FALSE	FALSE	FALSE
scg_2_N61CATGGTAAGACTACGG	SC_NM	-0.226822	-0.987371	FALSE	FALSE	FALSE
scg_2_N61CATGGTACAAGCAGGT	Endothelial cells	6.53679	5.48515	TRUE	TRUE	TRUE
scg_2_N61CATTCCGTCTGCAGCG	SC_M	-0.161682	-0.0148528	FALSE	FALSE	FALSE
scg_2_N61CATTCTACACCCTGAG	Neurons	-0.412425	-1.52712	FALSE	FALSE	FALSE
scg_2_N61CATTGCCTCACTCACC	Macrophages	-0.167142	-0.820759	FALSE	FALSE	FALSE
scg_2_N61CATTGCCTCCGATGTA	SC_M	-0.177838	-0.565345	FALSE	FALSE	FALSE
scg_2_N61CATTGTTAGGTAGTCG	SC_M	-0.181165	-0.461032	FALSE	FALSE	FALSE
scg_2_N61CATTGTTTCATTGCCC	Macrophages	-0.176329	-0.815709	FALSE	FALSE	FALSE
scg_2_N61CCAAGCGTCAATCCAG	SC_NM	-0.204567	-0.934898	FALSE	FALSE	FALSE
scg_2_N61CCAATGACAGCTCATA	SC_NM	-0.19317	-0.885579	FALSE	FALSE	FALSE
scg_2_N61CCAATTTAGATCGGTG	Macrophages	-0.15443	-0.635338	FALSE	FALSE	FALSE
scg_2_N61CCAATTTCAACCTATG	Macrophages	-0.191287	-0.863856	FALSE	FALSE	FALSE
scg_2_N61CCACAAAAGACTACCT	DCs	-0.177983	-0.847856	FALSE	FALSE	FALSE
scg_2_N61CCACACTTCCGCTGTT	Tregs	-0.146348	-0.759431	FALSE	FALSE	FALSE
scg_2_N61CCACGTTCACGGTGTC	Endothelial cells	0.902008	12.6728	TRUE	TRUE	TRUE
scg_2_N61CCACGTTCAGCGCTTG	SC_NM	-0.214621	-0.955993	FALSE	FALSE	FALSE
scg_2_N61CCACTTGAGCGGGTAT	SC_M	-0.184558	-1.14846	FALSE	FALSE	FALSE
scg_2_N61CCATAAGAGCGATGAC	SC_NM	-0.20172	-0.888828	FALSE	FALSE	FALSE
scg_2_N61CCATAAGGTGCATGAG	Endothelial cells	0.0848901	11.8607	FALSE	TRUE	FALSE
scg_2_N61CCATCACCACGTCTCT	Endothelial cells	0.983294	9.25361	TRUE	TRUE	TRUE
scg_2_N61CCCAACTCACACTGGC	Tregs	-0.163043	-0.845959	FALSE	FALSE	FALSE
scg_2_N61CCCATTGAGAACAGGA	Neurons	-0.421334	-1.537	FALSE	FALSE	FALSE
scg_2_N61CCCATTGGTACCGGCT	Endothelial cells	0.293365	9.2723	FALSE	TRUE	FALSE
scg_2_N61CCCATTGTCCAAGAGG	SC_M	-0.213418	-0.693476	FALSE	FALSE	FALSE
scg_2_N61CCCATTGTCTTTGCAT	SC_NM	-0.229406	-0.976431	FALSE	FALSE	FALSE
scg_2_N61CCCGAAGCATCCGAAT	SC_M	-0.16566	-0.635498	FALSE	FALSE	FALSE
scg_2_N61CCCGAAGTCGGAGTGA	SC_NM	-0.199258	-0.989525	FALSE	FALSE	FALSE
scg_2_N61CCCTAACCAATTCACG	SC_M	-0.247052	0.8327	FALSE	TRUE	FALSE
scg_2_N61CCCTAACTCGCGTAGC	SC_M	-0.224371	-0.61377	FALSE	FALSE	FALSE
scg_2_N61CCCTCTCGTTATGTGC	Pericytes	-0.15435	2.5322	FALSE	TRUE	FALSE
scg_2_N61CCCTCTCTCTTCACAT	Endothelial cells	0.0637814	-0.639911	FALSE	FALSE	FALSE
scg_2_N61CCCTTAGCACAGAGAC	Endothelial cells	0.302601	11.7205	FALSE	TRUE	FALSE
scg_2_N61CCGAACGAGGTTTACC	SC_NM	-0.211802	-0.931009	FALSE	FALSE	FALSE
scg_2_N61CCGCAAGAGAAGTGTT	SC_NM	-0.19868	-0.905104	FALSE	FALSE	FALSE
scg_2_N61CCGCAAGAGGTATCTC	SC_NM	-0.229719	-0.983622	FALSE	FALSE	FALSE
scg_2_N61CCGCAAGGTTGACGGA	Endothelial cells	2.75369	4.9232	TRUE	TRUE	TRUE
scg_2_N61CCGGACACACGCGGTT	Endothelial cells	1.15743	7.34693	TRUE	TRUE	TRUE
scg_2_N61CCGGTGACATGGAACG	SC_NM	-0.173622	-0.768021	FALSE	FALSE	FALSE
scg_2_N61CCGTAGGAGCAGCCCT	SC_M	-0.152927	-1.41938	FALSE	FALSE	FALSE
scg_2_N61CCGTGAGAGGATGAGA	SC_NM	-0.201971	-0.946866	FALSE	FALSE	FALSE
scg_2_N61CCGTGAGGTGCTTATG	Macrophages	-0.169246	-0.820602	FALSE	FALSE	FALSE
scg_2_N61CCGTGAGTCCAATCCC	SC_NM	-0.212922	-0.950692	FALSE	FALSE	FALSE
scg_2_N61CCGTTCAAGCTGGAGT	SC_NM	-0.201306	-0.915892	FALSE	FALSE	FALSE
scg_2_N61CCGTTCAAGGAACGCT	SC_NM	-0.163929	-0.795583	FALSE	FALSE	FALSE
scg_2_N61CCGTTCAAGGTTGCCC	Tregs	-0.151691	-0.77685	FALSE	FALSE	FALSE
scg_2_N61CCGTTCAGTAACCCGC	SC_M	-0.141619	4.81174	FALSE	TRUE	FALSE
scg_2_N61CCTAACCGTGAGCCAA	Endothelial cells	0.0156062	9.59094	FALSE	TRUE	FALSE
scg_2_N61CCTAAGACATTGGCAT	SC_M	-0.154893	0.661398	FALSE	FALSE	FALSE
scg_2_N61CCTAAGAGTGGCGTAA	SC_M	-0.128239	-0.0535179	FALSE	FALSE	FALSE
scg_2_N61CCTACGTTCATTATCC	SC_NM	-0.148243	-0.763933	FALSE	FALSE	FALSE
scg_2_N61CCTACGTTCGATAACC	SC_NM	-0.226654	-0.955388	FALSE	FALSE	FALSE
scg_2_N61CCTATCGGTGGATTTC	SC_NM	-0.199142	-0.916915	FALSE	FALSE	FALSE
scg_2_N61CCTCAACCAAAGGCTG	SC_NM	-0.157072	-0.801584	FALSE	FALSE	FALSE
scg_2_N61CCTCAACCACAATGAA	SC_NM	-0.207875	-0.974858	FALSE	FALSE	FALSE
scg_2_N61CCTCAACGTAGTACGG	SC_M	-0.160162	0.0412589	FALSE	FALSE	FALSE
scg_2_N61CCTCACAGTTCTTGCC	SC_NM	-0.22655	-0.998003	FALSE	FALSE	FALSE
scg_2_N61CCTCACATCATCTATC	SC_NM	-0.226546	-0.974861	FALSE	FALSE	FALSE
scg_2_N61CCTCAGTCACAGACGA	SC_NM	-0.200749	-0.898395	FALSE	FALSE	FALSE
scg_2_N61CCTCAGTCAGTAACGG	SC_M	-0.187095	-0.534683	FALSE	FALSE	FALSE
scg_2_N61CCTCAGTTCTTTGCTA	SC_M	-0.151482	-1.25434	FALSE	FALSE	FALSE
scg_2_N61CCTCCAACAAGAGGCT	SC_NM	-0.223032	-0.959619	FALSE	FALSE	FALSE
scg_2_N61CCTCCTCCAGTTTCGA	SC_NM	-0.200369	-0.941013	FALSE	FALSE	FALSE
scg_2_N61CCTCCTCCATCATCTT	SC_NM	-0.222771	-1.00811	FALSE	FALSE	FALSE
scg_2_N61CCTCCTCGTTAACCTG	SC_NM	-0.166873	-0.822593	FALSE	FALSE	FALSE
scg_2_N61CCTGCATCAACAGATA	SC_NM	-0.216941	-0.951547	FALSE	FALSE	FALSE
scg_2_N61CCTGCATTCATGAAAG	Macrophages	-0.171261	-0.834801	FALSE	FALSE	FALSE
scg_2_N61CCTGTTGGTCAAGCCC	SC_NM	-0.212994	-0.935654	FALSE	FALSE	FALSE
scg_2_N61CCTTTGGCAGGAAGTC	SC_NM	-0.151856	-0.773669	FALSE	FALSE	FALSE
scg_2_N61CCTTTGGGTCGGAAAC	SC_NM	-0.153238	-0.838409	FALSE	FALSE	FALSE
scg_2_N61CGAAGGATCAGCAGAG	SC_M	-0.24022	0.165324	FALSE	FALSE	FALSE
scg_2_N61CGAAGGATCCACTAGA	Macrophages	-0.182049	-0.827593	FALSE	FALSE	FALSE
scg_2_N61CGAAGTTGTCTCGGAC	SC_NM	-0.229824	-0.986806	FALSE	FALSE	FALSE
scg_2_N61CGAAGTTTCGTAACAC	SC_M	-0.197129	-0.13412	FALSE	FALSE	FALSE
scg_2_N61CGAATTGTCCCTGGTT	SC_M	-0.157599	0.317769	FALSE	FALSE	FALSE
scg_2_N61CGAGGCTCAAGACAAT	Macrophages	-0.173117	-0.828783	FALSE	FALSE	FALSE
scg_2_N61CGAGGCTGTCTAACGT	Macrophages	-0.17215	-0.839511	FALSE	FALSE	FALSE
scg_2_N61CGAGTGCTCTTCGTGC	SC_M	-0.168706	-0.514565	FALSE	FALSE	FALSE
scg_2_N61CGAGTTAGTGTTAGCT	SC_M	-0.140893	-0.324902	FALSE	FALSE	FALSE
scg_2_N61CGATCGGAGACTTCGT	Endothelial cells	8.136	9.87312	TRUE	TRUE	TRUE
scg_2_N61CGATCGGAGCAACAAT	SC_M	-0.173286	1.33614	FALSE	TRUE	FALSE
scg_2_N61CGATGCGTCAAGCTTG	SC_NM	-0.200453	-0.918011	FALSE	FALSE	FALSE
scg_2_N61CGATGGCAGGTCGCCT	SC_M	-0.150536	0.00589872	FALSE	FALSE	FALSE
scg_2_N61CGATGGCCATCGCTGG	Macrophages	-0.156272	-0.792222	FALSE	FALSE	FALSE
scg_2_N61CGCAGGTCAAGTTGGG	SC_NM	-0.171242	-0.8342	FALSE	FALSE	FALSE
scg_2_N61CGCAGGTGTATGGGAC	SC_NM	-0.218493	-0.895316	FALSE	FALSE	FALSE
scg_2_N61CGCATAAGTGTGAGCA	SC_NM	-0.178103	-1.00333	FALSE	FALSE	FALSE
scg_2_N61CGCATGGGTCCGGATC	Microglia	-0.216202	-1.08752	FALSE	FALSE	FALSE
scg_2_N61CGCATGGGTGCGGCTT	SC_NM	-0.211391	-0.951609	FALSE	FALSE	FALSE
scg_2_N61CGCCAGATCTTAGGAC	SC_NM	-0.207092	-0.917887	FALSE	FALSE	FALSE
scg_2_N61CGCCATTAGGCCTGAA	SC_NM	-0.226437	-0.945807	FALSE	FALSE	FALSE
scg_2_N61CGCGTGATCCAAGCAT	SC_NM	-0.220731	-0.820868	FALSE	FALSE	FALSE
scg_2_N61CGGAACCCACACAGAG	SC_M	-0.164541	-0.510927	FALSE	FALSE	FALSE
scg_2_N61CGGACACCAGAGAGGG	SC_M	-0.189814	0.0492881	FALSE	FALSE	FALSE
scg_2_N61CGGACACTCCATCTCG	SC_NM	-0.166876	-0.817698	FALSE	FALSE	FALSE
scg_2_N61CGGAGAAAGGTCCTGC	DCs	-0.241083	-1.01345	FALSE	FALSE	FALSE
scg_2_N61CGGAGAAGTCCGGTCA	Endothelial cells	-0.965493	10.0933	FALSE	TRUE	FALSE
scg_2_N61CGGAGAATCTAGATCG	Endothelial cells	7.18789	10.2747	TRUE	TRUE	TRUE
scg_2_N61CGGGTCAAGGTGCCTC	SC_NM	-0.200855	-0.889444	FALSE	FALSE	FALSE
scg_2_N61CGGGTCAGTAAGTCAA	SC_NM	-0.172803	-0.801942	FALSE	FALSE	FALSE
scg_2_N61CGGGTGTGTCGAGATG	SC_NM	-0.144917	-0.771474	FALSE	FALSE	FALSE
scg_2_N61CGGGTGTGTGAGCCAA	Endothelial cells	9.77206	4.34022	TRUE	TRUE	TRUE
scg_2_N61CGGGTGTGTTATCCAG	SC_NM	-0.202441	-0.908278	FALSE	FALSE	FALSE
scg_2_N61CGGTCAGGTTTGTTGG	SC_NM	-0.177724	-0.845925	FALSE	FALSE	FALSE
scg_2_N61CGTAAGTCACGGCGTT	DCs	-0.232703	-1.02691	FALSE	FALSE	FALSE
scg_2_N61CGTAATGAGATGTTAG	Macrophages	-0.160094	-0.799108	FALSE	FALSE	FALSE
scg_2_N61CGTAATGAGGTCGTCC	SC_NM	-0.170197	-0.842932	FALSE	FALSE	FALSE
scg_2_N61CGTAGTAGTACCGGAA	SC_M	-0.170061	0.743168	FALSE	FALSE	FALSE
scg_2_N61CGTAGTATCTCGTCGT	Pericytes	-0.236272	3.72225	FALSE	TRUE	FALSE
scg_2_N61CGTCCATAGGTTCCGC	Endothelial cells	7.3878	5.12297	TRUE	TRUE	TRUE
scg_2_N61CGTCCATTCGCCGAAC	SC_NM	-0.231558	-0.961038	FALSE	FALSE	FALSE
scg_2_N61CGTGAATAGCAAGCCA	Macrophages	-0.162028	-0.805329	FALSE	FALSE	FALSE
scg_2_N61CGTGATAGTGTATCCA	Macrophages	-0.19009	-0.880499	FALSE	FALSE	FALSE
scg_2_N61CGTGATATCAAGCCTA	SC_NM	-0.163796	-0.803217	FALSE	FALSE	FALSE
scg_2_N61CGTGATATCTGTCTCG	SC_NM	-0.213445	-0.950541	FALSE	FALSE	FALSE
scg_2_N61CGTGCTTAGCGGGTAT	Endothelial cells	0.365229	13.4663	FALSE	TRUE	FALSE
scg_2_N61CGTTAGACAAGACCGA	Pericytes	-0.146837	7.09559	FALSE	TRUE	FALSE
scg_2_N61CGTTAGATCCGTGCGA	Macrophages	-0.17282	-0.884627	FALSE	FALSE	FALSE
scg_2_N61CGTTCTGAGTACTGTC	Endothelial cells	9.51596	8.21144	TRUE	TRUE	TRUE
scg_2_N61CTAACCCAGGACATCG	SC_M	-0.169934	2.80395	FALSE	TRUE	FALSE
scg_2_N61CTAACCCCACGTAGAG	SC_NM	-0.207633	-0.916619	FALSE	FALSE	FALSE
scg_2_N61CTAACCCTCCCGAACG	SC_NM	-0.24074	-1.00623	FALSE	FALSE	FALSE
scg_2_N61CTAACCCTCGAGCCTG	SC_NM	-0.187442	-0.910506	FALSE	FALSE	FALSE
scg_2_N61CTAAGTGGTGTGAATA	SC_NM	-0.224708	-0.969218	FALSE	FALSE	FALSE
scg_2_N61CTACAGACATGCAGCC	SC_NM	-0.181863	-0.886884	FALSE	FALSE	FALSE
scg_2_N61CTACATTCATATCTGG	SC_NM	-0.221017	-0.978193	FALSE	FALSE	FALSE
scg_2_N61CTACATTTCGCTTACC	SC_NM	-0.173595	-0.836145	FALSE	FALSE	FALSE
scg_2_N61CTACCCAGTTGCCAAT	Macrophages	-0.17535	-0.773307	FALSE	FALSE	FALSE
scg_2_N61CTACCTGTCCGCACTT	SC_NM	-0.225975	-1.0106	FALSE	FALSE	FALSE
scg_2_N61CTACGGGCAGTCGGTC	SC_NM	-0.179028	-0.835347	FALSE	FALSE	FALSE
scg_2_N61CTACGGGGTAGATGTA	SC_NM	-0.196408	-0.903172	FALSE	FALSE	FALSE
scg_2_N61CTAGACACAGTGCCTG	SC_NM	-0.192803	-0.908512	FALSE	FALSE	FALSE
scg_2_N61CTAGGTACAAGCGGAT	SC_NM	-0.219951	-0.88502	FALSE	FALSE	FALSE
scg_2_N61CTAGGTAGTTTGACAC	SC_NM	-0.222336	-0.971586	FALSE	FALSE	FALSE
scg_2_N61CTATAGGCAACTTCTT	Pericytes	-0.178766	2.73762	FALSE	TRUE	FALSE
scg_2_N61CTATAGGTCCTACTGC	DCs	-0.151478	-0.96197	FALSE	FALSE	FALSE
scg_2_N61CTATCCGTCCTATGGA	Endothelial cells	-0.478424	13.1623	FALSE	TRUE	FALSE
scg_2_N61CTATCTATCGTAGCCG	Macrophages	-0.148461	-0.759239	FALSE	FALSE	FALSE
scg_2_N61CTCAACCTCTGAGCAT	Endothelial cells	1.09527	12.454	TRUE	TRUE	TRUE
scg_2_N61CTCAAGATCTGGACCG	SC_NM	-0.211303	-0.866212	FALSE	FALSE	FALSE
scg_2_N61CTCAATTGTCTACAAC	Macrophages	-0.209099	-0.787498	FALSE	FALSE	FALSE
scg_2_N61CTCACTGCACACCGCA	Macrophages	-0.176167	-0.828897	FALSE	FALSE	FALSE
scg_2_N61CTCACTGCAGCCGGTT	SC_M	-0.188887	0.873579	FALSE	TRUE	FALSE
scg_2_N61CTCACTGTCCAGCTCT	SC_NM	-0.223203	-1.00851	FALSE	FALSE	FALSE
scg_2_N61CTCAGGGAGTAACGAT	DCs	-0.225656	-0.983078	FALSE	FALSE	FALSE
scg_2_N61CTCAGTCTCTACCTTA	SC_NM	-0.181928	-0.851137	FALSE	FALSE	FALSE
scg_2_N61CTCATCGGTACTAACC	Macrophages	-0.266389	-0.897498	FALSE	FALSE	FALSE
scg_2_N61CTCATGCCACTTTAGG	Macrophages	-0.154355	-0.77722	FALSE	FALSE	FALSE
scg_2_N61CTCATGCTCTCAGTCC	Macrophages	-0.160928	-0.793696	FALSE	FALSE	FALSE
scg_2_N61CTCATTAAGTATTAGG	SC_NM	-0.220931	-0.980595	FALSE	FALSE	FALSE
scg_2_N61CTCATTAAGTTCATGC	Endothelial cells	1.4088	10.2705	TRUE	TRUE	TRUE
scg_2_N61CTCATTATCTAGTGTG	Macrophages	-0.173376	-0.760037	FALSE	FALSE	FALSE
scg_2_N61CTCCACAAGGTGATAT	Endothelial cells	0.377557	11.2066	FALSE	TRUE	FALSE
scg_2_N61CTCCACACATCCGTTC	SC_NM	-0.146106	-0.768069	FALSE	FALSE	FALSE
scg_2_N61CTCCACATCGATCCCT	Microglia	-0.164524	-0.924917	FALSE	FALSE	FALSE
scg_2_N61CTCCATGTCCTCTGCA	Macrophages	-0.165684	-0.787092	FALSE	FALSE	FALSE
scg_2_N61CTCCCAATCAGGTGTT	SC_NM	-0.199703	-0.908011	FALSE	FALSE	FALSE
scg_2_N61CTCCGATAGGCTCCCA	SC_NM	-0.215092	-0.981295	FALSE	FALSE	FALSE
scg_2_N61CTCCGATGTAGCTAAA	SC_NM	-0.151704	-0.77416	FALSE	FALSE	FALSE
scg_2_N61CTCCTCCAGACATCAA	SC_M	-0.203019	-0.412101	FALSE	FALSE	FALSE
scg_2_N61CTCCTTTAGCGAGTCA	SC_NM	-0.165466	-0.832039	FALSE	FALSE	FALSE
scg_2_N61CTCCTTTGTCTACGAT	Macrophages	-0.160909	-0.804097	FALSE	FALSE	FALSE
scg_2_N61CTCTCGAAGGTTCACT	Macrophages	-0.178161	-0.812059	FALSE	FALSE	FALSE
scg_2_N61CTCTCGATCTAGACCA	Endothelial cells	2.36671	5.38604	TRUE	TRUE	TRUE
scg_2_N61CTCTGGTAGTCAGCCC	SC_M	-0.260237	-0.0923074	FALSE	FALSE	FALSE
scg_2_N61CTCTGGTTCACTCGAA	SC_NM	-0.219603	-0.968083	FALSE	FALSE	FALSE
scg_2_N61CTCTGGTTCTCGTGGG	SC_NM	-0.160891	-0.806224	FALSE	FALSE	FALSE
scg_2_N61CTGAATGAGTTTGCTG	SC_NM	-0.205693	-0.918233	FALSE	FALSE	FALSE
scg_2_N61CTGAGGCAGGTGGTTG	SC_NM	-0.211527	-0.933295	FALSE	FALSE	FALSE
scg_2_N61CTGAGGCGTGACACGA	Macrophages	-0.170625	-0.847307	FALSE	FALSE	FALSE
scg_2_N61CTGAGGCGTGCAACGA	Macrophages	-0.186985	-0.854383	FALSE	FALSE	FALSE
scg_2_N61CTGAGGCGTGTTGATC	Macrophages	-0.167662	0.0327399	FALSE	FALSE	FALSE
scg_2_N61CTGATCCAGACCTGGA	Macrophages	-0.192173	-0.883071	FALSE	FALSE	FALSE
scg_2_N61CTGATCCGTTGATCGT	Endothelial cells	5.31516	7.79135	TRUE	TRUE	TRUE
scg_2_N61CTGCAGGGTATGAAGT	SC_M	-0.118467	-0.32861	FALSE	FALSE	FALSE
scg_2_N61CTGCCATGTGCCTACG	Endothelial cells	0.692259	9.15566	FALSE	TRUE	FALSE
scg_2_N61CTGCCTACACGGCGTT	Macrophages	-0.163517	-0.854558	FALSE	FALSE	FALSE
scg_2_N61CTGCGAGTCTCGACCT	Macrophages	-0.184286	-0.814632	FALSE	FALSE	FALSE
scg_2_N61CTGGACGTCAGGTGTT	Endothelial cells	9.43296	10.4446	TRUE	TRUE	TRUE
scg_2_N61CTGGACGTCCACGTGG	SC_NM	-0.192272	-0.887084	FALSE	FALSE	FALSE
scg_2_N61CTGGCAGCATTAGGCT	SC_NM	-0.155137	-0.778582	FALSE	FALSE	FALSE
scg_2_N61CTGGTCTGTTGGTACT	SC_NM	-0.251805	-0.908056	FALSE	FALSE	FALSE
scg_2_N61CTGTACCAGGTCGTAG	Macrophages	-0.176098	-0.833921	FALSE	FALSE	FALSE
scg_2_N61CTGTACCCACAAATAG	SC_M	-0.146697	-0.966653	FALSE	FALSE	FALSE
scg_2_N61CTGTAGAAGTTATGGA	Macrophages	-0.184423	-0.863769	FALSE	FALSE	FALSE
scg_2_N61CTGTAGACAAATGAAC	Macrophages	-0.171006	-0.821058	FALSE	FALSE	FALSE
scg_2_N61CTGTAGAGTACTTCCC	SC_NM	-0.192682	-0.8987	FALSE	FALSE	FALSE
scg_2_N61CTGTAGATCGGAGTAG	SC_M	-0.177367	4.79088	FALSE	TRUE	FALSE
scg_2_N61CTGTATTCAATTGCCA	SC_NM	-0.213753	-0.959341	FALSE	FALSE	FALSE
scg_2_N61CTGTCGTTCCTTCTGG	SC_M	-0.16311	0.253969	FALSE	FALSE	FALSE
scg_2_N61CTGTGAACACGCTTAA	Macrophages	-0.184751	-0.913904	FALSE	FALSE	FALSE
scg_2_N61CTGTGAATCCCAGGAC	SC_NM	-0.18873	-0.863056	FALSE	FALSE	FALSE
scg_2_N61CTGTGGGAGCCATTCA	SC_M	-0.139167	0.123283	FALSE	FALSE	FALSE
scg_2_N61CTGTGGGCACCCTTAC	SC_NM	-0.190629	-0.890111	FALSE	FALSE	FALSE
scg_2_N61CTGTGGGGTGTGTGGA	Endothelial cells	2.8423	5.03858	TRUE	TRUE	TRUE
scg_2_N61CTTACCGCACTCAGAT	SC_NM	-0.168752	-0.822796	FALSE	FALSE	FALSE
scg_2_N61CTTACCGCATGACGAG	SC_M	-0.170713	0.686479	FALSE	FALSE	FALSE
scg_2_N61CTTACCGGTACCGTCG	SC_M	0.0340839	1.1201	FALSE	TRUE	FALSE
scg_2_N61CTTACCGTCCGCAGTG	SC_NM	-0.167836	-0.822878	FALSE	FALSE	FALSE
scg_2_N61CTTCAATAGTGAGTTA	SC_NM	-0.159096	-0.704854	FALSE	FALSE	FALSE
scg_2_N61CTTCAATTCTATCACT	Endothelial cells	1.2861	6.98454	TRUE	TRUE	TRUE
scg_2_N61CTTCCGAGTCTACGTA	SC_NM	-0.21042	-0.933435	FALSE	FALSE	FALSE
scg_2_N61CTTCCTTCAAATAAGC	SC_NM	-0.215269	-0.916454	FALSE	FALSE	FALSE
scg_2_N61CTTCCTTTCCTAGCTC	Endothelial cells	0.879511	12.4657	TRUE	TRUE	TRUE
scg_2_N61CTTCTAACATCGCTAA	Macrophages	-0.165829	-0.822745	FALSE	FALSE	FALSE
scg_2_N61CTTGATTCAAGGTCTT	Microglia	-0.161374	-0.922622	FALSE	FALSE	FALSE
scg_2_N61CTTGATTCACAGACGA	SC_M	-0.135689	0.255048	FALSE	FALSE	FALSE
scg_2_N61CTTGATTTCCGAGGCT	DCs	-0.234005	-0.993436	FALSE	FALSE	FALSE
scg_2_N61CTTTCAACAGCTATAC	SC_NM	-0.234375	-0.971018	FALSE	FALSE	FALSE
scg_2_N61CTTTCAATCAATCCAG	Endothelial cells	-0.0221306	12.3756	FALSE	TRUE	FALSE
scg_2_N61CTTTCGGAGAGCTTTC	Pericytes	-0.185721	1.48886	FALSE	TRUE	FALSE
scg_2_N61CTTTCGGCATGTTTGG	SC_NM	-0.237963	-0.982079	FALSE	FALSE	FALSE
scg_2_N61CTTTCGGTCTAGTGAC	Macrophages	-0.174571	-0.814861	FALSE	FALSE	FALSE
scg_2_N61GAAACCTAGGTGCTTT	Endothelial cells	1.97795	13.5606	TRUE	TRUE	TRUE
scg_2_N61GAAACCTGTTCAGTAC	SC_NM	-0.152772	-0.787697	FALSE	FALSE	FALSE
scg_2_N61GAAACCTTCGAGTACT	SC_M	-0.161497	-0.844751	FALSE	FALSE	FALSE
scg_2_N61GAAATGATCGCCAATA	SC_M	-0.175616	-1.22049	FALSE	FALSE	FALSE
scg_2_N61GAACACTCAGGCATGA	SC_NM	-0.195033	-0.904464	FALSE	FALSE	FALSE
scg_2_N61GAACTGTGTAGTCGTT	Microglia	-0.166085	-0.925443	FALSE	FALSE	FALSE
scg_2_N61GAAGAATAGACCTGGA	Tregs	-0.16484	-0.806078	FALSE	FALSE	FALSE
scg_2_N61GAAGAATAGGCATCTT	SC_NM	-0.197258	-0.899448	FALSE	FALSE	FALSE
scg_2_N61GAAGCCCGTAGTGTGG	Endothelial cells	0.225333	10.8329	FALSE	TRUE	FALSE
scg_2_N61GAAGCGAAGCGTTGTT	SC_NM	-0.205939	-0.874713	FALSE	FALSE	FALSE
scg_2_N61GAAGCGATCACCCATC	SC_NM	-0.212889	-0.936621	FALSE	FALSE	FALSE
scg_2_N61GAAGGACCAGCTTTGA	Macrophages	-0.18414	-0.814172	FALSE	FALSE	FALSE
scg_2_N61GAAGTAAAGGGCATGT	Endothelial cells	5.85071	5.88819	TRUE	TRUE	TRUE
scg_2_N61GAAGTAACAATGTGGG	Macrophages	-0.184204	-0.86393	FALSE	FALSE	FALSE
scg_2_N61GAATAGATCCATAGGT	Microglia	-0.156359	-0.907858	FALSE	FALSE	FALSE
scg_2_N61GAATCACAGCGATCGA	DCs	-0.180804	-0.849869	FALSE	FALSE	FALSE
scg_2_N61GAATCGTCAGTATACC	SC_M	-0.161008	1.59116	FALSE	TRUE	FALSE
scg_2_N61GACACGCAGGTAGCCA	SC_NM	-0.201461	-0.818291	FALSE	FALSE	FALSE
scg_2_N61GACACGCCATCCGATA	Endothelial cells	0.564711	13.3068	FALSE	TRUE	FALSE
scg_2_N61GACACGCTCCTGGGAC	SC_M	-0.142819	-0.580957	FALSE	FALSE	FALSE
scg_2_N61GACAGCCAGATGGGCT	Macrophages	-0.242185	-1.1874	FALSE	FALSE	FALSE
scg_2_N61GACAGCCAGTGATTCC	Macrophages	-0.173723	-0.817461	FALSE	FALSE	FALSE
scg_2_N61GACAGCCCAGCCTACG	Macrophages	-0.170059	-0.812487	FALSE	FALSE	FALSE
scg_2_N61GACCCTTTCGCCAGAC	SC_NM	-0.220411	-1.02629	FALSE	FALSE	FALSE
scg_2_N61GACCGTGAGGCGAACT	SC_NM	-0.228896	-0.922982	FALSE	FALSE	FALSE
scg_2_N61GACCGTGCACTGGCGT	SC_M	-0.159692	-1.10341	FALSE	FALSE	FALSE
scg_2_N61GACCGTGTCCAAGCAT	Tregs	-0.161029	-0.82207	FALSE	FALSE	FALSE
scg_2_N61GACCGTGTCCTAAGTG	SC_NM	-0.196282	-0.900747	FALSE	FALSE	FALSE
scg_2_N61GACCTTCAGGGACACT	SC_M	-0.151111	0.563207	FALSE	FALSE	FALSE
scg_2_N61GACGCTGAGACGCCCT	SC_NM	-0.227705	-0.983337	FALSE	FALSE	FALSE
scg_2_N61GACGCTGAGGAGTCTG	SC_NM	-0.209445	-0.936537	FALSE	FALSE	FALSE
scg_2_N61GACGCTGCAGAGACTG	SC_NM	-0.243964	-1.02157	FALSE	FALSE	FALSE
scg_2_N61GACTATGAGTGCAACG	SC_M	-0.144122	0.551196	FALSE	FALSE	FALSE
scg_2_N61GACTATGGTGGACCAA	Endothelial cells	1.02826	-0.327371	TRUE	FALSE	FALSE
scg_2_N61GACTCAAAGGACTGGT	SC_NM	-0.224657	-0.99369	FALSE	FALSE	FALSE
scg_2_N61GACTCAAAGTCACTAC	Macrophages	-0.156252	-0.726864	FALSE	FALSE	FALSE
scg_2_N61GACTCAACACCCAATA	SC_NM	-0.196751	-0.896115	FALSE	FALSE	FALSE
scg_2_N61GACTCTCGTGTTGCCG	Pericytes	-0.198449	1.78029	FALSE	TRUE	FALSE
scg_2_N61GACTGATCAGGACTAG	SC_M	-0.142125	0.0254927	FALSE	FALSE	FALSE
scg_2_N61GACTGATGTGACGCCT	Macrophages	-0.172962	-0.69717	FALSE	FALSE	FALSE
scg_2_N61GACTTCCCAGTCGAGA	Endothelial cells	0.58489	11.8908	FALSE	TRUE	FALSE
scg_2_N61GAGACCCAGACTCTAC	Endothelial cells	8.385	7.17828	TRUE	TRUE	TRUE
scg_2_N61GAGACCCCAGACGGAT	Macrophages	-0.175593	-0.79913	FALSE	FALSE	FALSE
scg_2_N61GAGACCCCATCGCCTT	SC_NM	-0.21501	-0.974521	FALSE	FALSE	FALSE
scg_2_N61GAGACCCGTGACATCT	Macrophages	-0.192475	-0.897904	FALSE	FALSE	FALSE
scg_2_N61GAGACTTAGATGACCG	SC_M	-0.150594	-0.30385	FALSE	FALSE	FALSE
scg_2_N61GAGACTTAGGTCACAG	Pericytes	-0.193899	1.58447	FALSE	TRUE	FALSE
scg_2_N61GAGACTTAGTACTGGG	Pericytes	-0.206681	1.61016	FALSE	TRUE	FALSE
scg_2_N61GAGATGGGTTGCATCA	SC_NM	-0.234431	-0.991159	FALSE	FALSE	FALSE
scg_2_N61GAGCCTGCAGCGAACA	Macrophages	-0.160445	-0.801804	FALSE	FALSE	FALSE
scg_2_N61GAGCTGCGTCCACACG	SC_NM	-0.201083	-0.919969	FALSE	FALSE	FALSE
scg_2_N61GAGCTGCTCAACTACG	Endothelial cells	0.511623	10.112	FALSE	TRUE	FALSE
scg_2_N61GAGCTGCTCTCTGCTG	Endothelial cells	9.45438	8.17898	TRUE	TRUE	TRUE
scg_2_N61GAGGCAAAGTATGGCG	Endothelial cells	0.614549	15.1313	FALSE	TRUE	FALSE
scg_2_N61GAGGCAATCCACGAAT	SC_NM	-0.168108	-0.827459	FALSE	FALSE	FALSE
scg_2_N61GAGGCCTAGTGTGTTC	SC_NM	-0.210914	-0.961773	FALSE	FALSE	FALSE
scg_2_N61GAGGGATTCATTCCTA	Macrophages	-0.178558	-0.860304	FALSE	FALSE	FALSE
scg_2_N61GAGGGATTCGTTACCC	Tregs	-0.154358	-0.772032	FALSE	FALSE	FALSE
scg_2_N61GAGTCATAGCTAATCC	SC_NM	-0.143863	-0.751721	FALSE	FALSE	FALSE
scg_2_N61GAGTCATAGCTTAGTC	Tregs	-0.190345	-0.861912	FALSE	FALSE	FALSE
scg_2_N61GAGTCTAAGATTTGCC	Endothelial cells	1.63363	11.1851	TRUE	TRUE	TRUE
scg_2_N61GAGTGTTTCTGTGCTC	Pericytes	-0.189188	1.43949	FALSE	TRUE	FALSE
scg_2_N61GAGTTACTCCCAGTGG	SC_NM	-0.19349	-0.864836	FALSE	FALSE	FALSE
scg_2_N61GAGTTACTCGTAACTG	SC_M	-0.166958	0.618252	FALSE	FALSE	FALSE
scg_2_N61GATAGAAAGTAAACAC	SC_NM	-0.161058	-0.800416	FALSE	FALSE	FALSE
scg_2_N61GATAGAAGTAGTCACT	SC_NM	-0.220091	-0.942102	FALSE	FALSE	FALSE
scg_2_N61GATAGCTTCTCTAGGA	SC_NM	-0.200537	-0.939659	FALSE	FALSE	FALSE
scg_2_N61GATCACAAGAATAGTC	Macrophages	-0.165861	-0.816396	FALSE	FALSE	FALSE
scg_2_N61GATCACACAAGTGCAG	SC_M	-0.173789	0.491737	FALSE	FALSE	FALSE
scg_2_N61GATCACATCTGAGGTT	Pericytes	-0.194883	0.766425	FALSE	TRUE	FALSE
scg_2_N61GATCATGAGATCGACG	Macrophages	-0.183937	-0.688249	FALSE	FALSE	FALSE
scg_2_N61GATCCCTAGATGGGCT	Macrophages	-0.158099	-0.759452	FALSE	FALSE	FALSE
scg_2_N61GATCCCTGTATTTCGG	SC_NM	-0.236988	-1.03194	FALSE	FALSE	FALSE
scg_2_N61GATCCCTTCTAAGGAA	Endothelial cells	2.93198	7.72046	TRUE	TRUE	TRUE
scg_2_N61GATCGTAAGCACAAAT	Macrophages	-0.15253	-0.759451	FALSE	FALSE	FALSE
scg_2_N61GATCGTAAGGCCACTC	SC_NM	-0.171427	-0.827531	FALSE	FALSE	FALSE
scg_2_N61GATCGTAGTTCCTACC	DCs	-0.155033	-0.780095	FALSE	FALSE	FALSE
scg_2_N61GATGACTAGGGCTGAT	SC_M	-0.0435449	-0.371386	FALSE	FALSE	FALSE
scg_2_N61GATGAGGGTGTCATTG	Endothelial cells	5.03258	7.02144	TRUE	TRUE	TRUE
scg_2_N61GATGCTATCGCCTTTG	SC_NM	-0.215366	-0.960272	FALSE	FALSE	FALSE
scg_2_N61GATGGAGAGCCAGTAG	SC_NM	-0.241509	-1.00701	FALSE	FALSE	FALSE
scg_2_N61GATGGAGTCCTAACAG	SC_M	-0.143161	-0.76343	FALSE	FALSE	FALSE
scg_2_N61GATGGAGTCTTAGTTC	SC_NM	-0.207278	-0.93343	FALSE	FALSE	FALSE
scg_2_N61GATGTTGCAATCTCGA	Macrophages	-0.186214	-0.863761	FALSE	FALSE	FALSE
scg_2_N61GATGTTGGTTACCGTA	Pericytes	-0.182986	2.31876	FALSE	TRUE	FALSE
scg_2_N61GATTCGACAAGTAGTA	Endothelial cells	0.194653	-0.712978	FALSE	FALSE	FALSE
scg_2_N61GATTGGTAGAAGGGAT	Microglia	-0.162576	-0.917213	FALSE	FALSE	FALSE
scg_2_N61GATTGGTAGACTCGAG	SC_NM	-0.221218	-0.980383	FALSE	FALSE	FALSE
scg_2_N61GATTGGTGTGAAAGTT	Endothelial cells	3.27587	14.027	TRUE	TRUE	TRUE
scg_2_N61GATTGGTTCACAACCA	Endothelial cells	0.330724	11.0364	FALSE	TRUE	FALSE
scg_2_N61GATTTCTAGATCGACG	SC_NM	-0.209685	-0.91281	FALSE	FALSE	FALSE
scg_2_N61GCAACATTCGTGGTAT	SC_NM	-0.210129	-0.933319	FALSE	FALSE	FALSE
scg_2_N61GCAACCGAGATCACTC	SC_NM	-0.223873	-0.981753	FALSE	FALSE	FALSE
scg_2_N61GCACATAAGCGTGTCC	Pericytes	-0.177064	-1.67003	FALSE	FALSE	FALSE
scg_2_N61GCACATAAGTTACTCG	SC_M	-0.146432	-0.18137	FALSE	FALSE	FALSE
scg_2_N61GCACATAAGTTAGTGA	SC_NM	-0.208267	-0.936415	FALSE	FALSE	FALSE
scg_2_N61GCACATATCATCTCTA	SC_NM	-0.210283	-0.932284	FALSE	FALSE	FALSE
scg_2_N61GCACGTGCAAATCCCA	SC_NM	-0.186729	-0.884244	FALSE	FALSE	FALSE
scg_2_N61GCACGTGGTCAATGGG	Microglia	-0.161335	-0.891949	FALSE	FALSE	FALSE
scg_2_N61GCACGTGTCGTAGAGG	SC_NM	-0.215259	-0.949953	FALSE	FALSE	FALSE
scg_2_N61GCACTAAAGACCATAA	Microglia	-0.150869	-0.897109	FALSE	FALSE	FALSE
scg_2_N61GCACTAACAATCTCTT	SC_NM	-0.172655	-0.83454	FALSE	FALSE	FALSE
scg_2_N61GCAGCCACAGGGATAC	Endothelial cells	0.896434	14.4744	TRUE	TRUE	TRUE
scg_2_N61GCAGGCTAGCAGTAAT	SC_M	-0.156901	1.1368	FALSE	TRUE	FALSE
scg_2_N61GCAGGCTGTGTAAACA	SC_NM	-0.168404	-0.823329	FALSE	FALSE	FALSE
scg_2_N61GCATCGGAGCTCTGTA	SC_NM	-0.199359	-0.93455	FALSE	FALSE	FALSE
scg_2_N61GCATCTCAGAGTCGAC	SC_NM	-0.2233	-0.958307	FALSE	FALSE	FALSE
scg_2_N61GCATCTCAGGCATTTC	SC_NM	-0.211312	-0.969598	FALSE	FALSE	FALSE
scg_2_N61GCATGATTCGACATCA	SC_M	-0.153428	-0.395448	FALSE	FALSE	FALSE
scg_2_N61GCCAACGAGTCCCAAT	Macrophages	-0.183538	-0.821977	FALSE	FALSE	FALSE
scg_2_N61GCCAGCACAGGCTATT	Macrophages	-0.166787	-0.829958	FALSE	FALSE	FALSE
scg_2_N61GCCAGGTAGAGGTATT	SC_NM	-0.217668	-0.935963	FALSE	FALSE	FALSE
scg_2_N61GCCAGGTAGTATAACG	SC_M	-0.151648	-0.201061	FALSE	FALSE	FALSE
scg_2_N61GCCAGGTCAATCGCCG	SC_NM	-0.210502	-0.943265	FALSE	FALSE	FALSE
scg_2_N61GCCATTCAGATGTTGA	Endothelial cells	0.76463	10.4425	TRUE	TRUE	TRUE
scg_2_N61GCCATTCAGGAATCGC	Endothelial cells	1.00782	13.4528	TRUE	TRUE	TRUE
scg_2_N61GCCATTCAGTAGTCAA	Pericytes	-0.20309	3.00395	FALSE	TRUE	FALSE
scg_2_N61GCCCAGACATGACGGA	Endothelial cells	-0.0511019	-0.549962	FALSE	FALSE	FALSE
scg_2_N61GCCCGAAAGCCATTGT	SC_NM	-0.193413	-0.904322	FALSE	FALSE	FALSE
scg_2_N61GCCCGAAAGGAATCGC	SC_NM	-0.160392	-0.889041	FALSE	FALSE	FALSE
scg_2_N61GCCCGAACACCCTTGT	Endothelial cells	0.747237	12.6089	FALSE	TRUE	FALSE
scg_2_N61GCCCGAATCCGTGACG	SC_NM	-0.183524	-0.866345	FALSE	FALSE	FALSE
scg_2_N61GCCGATGCATGCAGGA	SC_M	-0.160677	-0.835821	FALSE	FALSE	FALSE
scg_2_N61GCCGATGGTTCTTGCC	SC_NM	-0.156178	-0.789667	FALSE	FALSE	FALSE
scg_2_N61GCCGATGTCTTCGTAT	SC_NM	-0.204008	-0.891312	FALSE	FALSE	FALSE
scg_2_N61GCCGTGAAGAGGTCGT	SC_NM	-0.205205	-0.893587	FALSE	FALSE	FALSE
scg_2_N61GCCGTGAAGCTAAATG	Microglia	-0.179327	-0.962431	FALSE	FALSE	FALSE
scg_2_N61GCCTGTTGTATGTGTC	SC_M	-0.172096	0.741884	FALSE	FALSE	FALSE
scg_2_N61GCGATCGCACACGGTC	SC_NM	-0.188193	-0.883042	FALSE	FALSE	FALSE
scg_2_N61GCGGAAAGTCTACTGA	SC_NM	-0.215984	-0.972255	FALSE	FALSE	FALSE
scg_2_N61GCGGAAATCACCTCGT	SC_NM	-0.213642	-0.94998	FALSE	FALSE	FALSE
scg_2_N61GCGGATCAGCGTACAG	SC_M	-0.163129	-0.171908	FALSE	FALSE	FALSE
scg_2_N61GCGGATCTCAGGAAAT	Macrophages	-0.187123	-0.864312	FALSE	FALSE	FALSE
scg_2_N61GCGTTTCAGAGTGGCT	SC_M	-0.200679	1.4656	FALSE	TRUE	FALSE
scg_2_N61GCTACCTAGGGTTAGC	SC_NM	-0.196581	-0.887253	FALSE	FALSE	FALSE
scg_2_N61GCTGAATGTGCGTCGT	Endothelial cells	-0.00242382	-0.6798	FALSE	FALSE	FALSE
scg_2_N61GCTGAATTCCACTTTA	SC_M	-0.182794	0.68036	FALSE	FALSE	FALSE
scg_2_N61GCTGCAGAGAATCTAG	SC_NM	-0.212767	-0.94858	FALSE	FALSE	FALSE
scg_2_N61GCTGCAGCAAATACGA	SC_NM	-0.195809	-0.919669	FALSE	FALSE	FALSE
scg_2_N61GCTGCAGGTTGTATGC	DCs	-0.223157	-0.898251	FALSE	FALSE	FALSE
scg_2_N61GCTGGGTTCATGAGTC	Endothelial cells	-0.685014	6.70148	FALSE	TRUE	FALSE
scg_2_N61GCTTCACGTCCGACGT	SC_NM	-0.230175	-0.999988	FALSE	FALSE	FALSE
scg_2_N61GCTTGGGGTAGGGTAC	SC_NM	-0.16589	-0.808748	FALSE	FALSE	FALSE
scg_2_N61GCTTGGGGTCCTCCTA	Macrophages	-0.176402	-0.802959	FALSE	FALSE	FALSE
scg_2_N61GCTTGGGGTTGTTGTG	Endothelial cells	7.088	8.05699	TRUE	TRUE	TRUE
scg_2_N61GCTTTCGTCCATTTGT	SC_M	-0.140201	-0.143033	FALSE	FALSE	FALSE
scg_2_N61GGAACCCCACCAGTAT	SC_NM	-0.158708	-0.790047	FALSE	FALSE	FALSE
scg_2_N61GGAATGGGTGCTCCGA	SC_M	-0.15712	1.03094	FALSE	TRUE	FALSE
scg_2_N61GGACGTCCATGGACAG	SC_M	-0.133647	0.319358	FALSE	FALSE	FALSE
scg_2_N61GGACGTCTCACTTGGA	SC_NM	-0.21879	-0.952273	FALSE	FALSE	FALSE
scg_2_N61GGAGAACCAGCTGTTA	Neurons	-0.173844	-0.835751	FALSE	FALSE	FALSE
scg_2_N61GGAGAACGTTGAATCC	SC_M	-0.192668	0.811987	FALSE	TRUE	FALSE
scg_2_N61GGAGATGGTCTGATCA	Endothelial cells	8.25668	8.23519	TRUE	TRUE	TRUE
scg_2_N61GGAGCAAAGCACTAAA	Endothelial cells	0.587629	13.1418	FALSE	TRUE	FALSE
scg_2_N61GGAGCAATCCATAGAC	Macrophages	-0.191172	-0.905564	FALSE	FALSE	FALSE
scg_2_N61GGAGCAATCTACCACC	SC_M	-0.238759	-0.118511	FALSE	FALSE	FALSE
scg_2_N61GGAGGATCACATTCGA	SC_NM	-0.200091	-0.902007	FALSE	FALSE	FALSE
scg_2_N61GGAGGATTCCGTAATG	DCs	-0.25265	-1.04974	FALSE	FALSE	FALSE
scg_2_N61GGAGGTATCGACATAC	SC_NM	-0.187194	-0.87404	FALSE	FALSE	FALSE
scg_2_N61GGATCTACATGTGCTA	Macrophages	-0.159956	-0.749527	FALSE	FALSE	FALSE
scg_2_N61GGATCTAGTCAACATC	SC_M	-0.0614832	-0.536552	FALSE	FALSE	FALSE
scg_2_N61GGATGTTAGCTGACAG	SC_M	-0.178889	-0.240482	FALSE	FALSE	FALSE
scg_2_N61GGATGTTGTATGCGGA	SC_NM	-0.215791	-0.989018	FALSE	FALSE	FALSE
scg_2_N61GGCAGTCGTGTCTAAC	Endothelial cells	1.13517	11.6426	TRUE	TRUE	TRUE
scg_2_N61GGCGTCAAGGCTTAAA	Macrophages	-0.188642	-0.828283	FALSE	FALSE	FALSE
scg_2_N61GGCGTCACAATCGAAA	SC_M	-0.238286	-0.187099	FALSE	FALSE	FALSE
scg_2_N61GGCGTCACAGTCCCGA	SC_NM	-0.219312	-0.955409	FALSE	FALSE	FALSE
scg_2_N61GGCTGTGCATAACCCA	SC_M	-0.164165	-0.329938	FALSE	FALSE	FALSE
scg_2_N61GGCTGTGGTGCTCTTC	Microglia	-0.168583	-0.953242	FALSE	FALSE	FALSE
scg_2_N61GGCTTGGAGTAGGCCA	SC_M	-0.144795	5.02791	FALSE	TRUE	FALSE
scg_2_N61GGCTTTCAGTTTCAGC	Endothelial cells	9.12839	6.50327	TRUE	TRUE	TRUE
scg_2_N61GGCTTTCGTGAGCGAT	Tregs	-0.156603	-0.615998	FALSE	FALSE	FALSE
scg_2_N61GGCTTTCGTTGTGGAG	Pericytes	-0.181844	2.27551	FALSE	TRUE	FALSE
scg_2_N61GGCTTTCTCCTAGCCT	SC_M	-0.181037	1.56229	FALSE	TRUE	FALSE
scg_2_N61GGGACTCCACTTACAG	SC_NM	-0.205596	-0.929333	FALSE	FALSE	FALSE
scg_2_N61GGGACTCTCAGGGTAG	SC_NM	-0.199279	-0.941016	FALSE	FALSE	FALSE
scg_2_N61GGGAGATGTAACATCC	Endothelial cells	2.48131	8.39895	TRUE	TRUE	TRUE
scg_2_N61GGGAGTACATCGGAAG	SC_NM	-0.198182	-0.892018	FALSE	FALSE	FALSE
scg_2_N61GGGAGTAGTTTACGTG	Macrophages	-0.1777	-0.853262	FALSE	FALSE	FALSE
scg_2_N61GGGAGTATCATGTCTT	Pericytes	-0.19106	3.84828	FALSE	TRUE	FALSE
scg_2_N61GGGAGTATCCTCTTTC	Macrophages	-0.151191	-0.767644	FALSE	FALSE	FALSE
scg_2_N61GGGATCCGTACAAAGT	Macrophages	-0.178152	-0.826243	FALSE	FALSE	FALSE
scg_2_N61GGGATCCTCTCTAAGG	Endothelial cells	8.04146	8.49424	TRUE	TRUE	TRUE
scg_2_N61GGGATGATCCATTCGC	Endothelial cells	1.68859	13.7985	TRUE	TRUE	TRUE
scg_2_N61GGGATGATCCCAGTGG	Macrophages	-0.157176	-0.791772	FALSE	FALSE	FALSE
scg_2_N61GGGCCATAGACTCGAG	SC_NM	-0.223898	-0.978741	FALSE	FALSE	FALSE
scg_2_N61GGGCGTTGTCTGTGCG	SC_NM	-0.204725	-0.928171	FALSE	FALSE	FALSE
scg_2_N61GGGCTACAGCCTCTTC	SC_NM	-0.218322	-0.934985	FALSE	FALSE	FALSE
scg_2_N61GGGCTACGTCGAGTTT	SC_NM	-0.154484	-0.780444	FALSE	FALSE	FALSE
scg_2_N61GGGTAGACAGTCAGCC	SC_M	0.315276	-0.368424	FALSE	FALSE	FALSE
scg_2_N61GGGTAGACATTAAGCC	Macrophages	-0.163827	-0.807022	FALSE	FALSE	FALSE
scg_2_N61GGGTATTCACAAGCAG	Pericytes	-0.131525	0.225423	FALSE	FALSE	FALSE
scg_2_N61GGGTCACAGAAGTCTA	Macrophages	-0.170664	-0.810106	FALSE	FALSE	FALSE
scg_2_N61GGGTCACCAGAGAATT	SC_M	-0.149287	0.45648	FALSE	FALSE	FALSE
scg_2_N61GGGTCACGTGGTCCCA	SC_NM	-0.189382	-0.882962	FALSE	FALSE	FALSE
scg_2_N61GGGTGTCGTGGAAATT	SC_NM	-0.191187	-0.898986	FALSE	FALSE	FALSE
scg_2_N61GGGTGTCTCATTCACT	SC_M	-0.166557	0.657665	FALSE	FALSE	FALSE
scg_2_N61GGGTTATTCCCAGTGG	SC_M	-0.104455	-0.2947	FALSE	FALSE	FALSE
scg_2_N61GGGTTTACAATTGTGC	Endothelial cells	0.487654	11.8272	FALSE	TRUE	FALSE
scg_2_N61GGGTTTAGTCCTCAGG	Endothelial cells	9.97011	8.2531	TRUE	TRUE	TRUE
scg_2_N61GGGTTTATCCAGCCTT	SC_M	-0.177814	0.44247	FALSE	FALSE	FALSE
scg_2_N61GGTAATCAGCCTCCAG	Macrophages	-0.184468	-0.811393	FALSE	FALSE	FALSE
scg_2_N61GGTAATCGTTATGACC	Macrophages	-0.165277	-1.08972	FALSE	FALSE	FALSE
scg_2_N61GGTAGAGAGTCATCCA	Endothelial cells	0.0275653	10.8144	FALSE	TRUE	FALSE
scg_2_N61GGTCACGCACTCTGCT	Macrophages	-0.178803	-0.849606	FALSE	FALSE	FALSE
scg_2_N61GGTCACGCATCCGAGC	SC_NM	-0.21152	-0.947801	FALSE	FALSE	FALSE
scg_2_N61GGTGAAGGTAGTAAGT	SC_NM	-0.168444	-0.82822	FALSE	FALSE	FALSE
scg_2_N61GGTGGCTCACCGTGGT	SC_NM	-0.194123	-0.902032	FALSE	FALSE	FALSE
scg_2_N61GGTGTTATCTGAGAAA	Endothelial cells	0.166839	9.59777	FALSE	TRUE	FALSE
scg_2_N61GGTTAACAGAAGCGGG	SC_M	-0.176572	-0.540581	FALSE	FALSE	FALSE
scg_2_N61GGTTAACAGCGCCTTG	SC_M	-0.148069	0.232345	FALSE	FALSE	FALSE
scg_2_N61GGTTAACTCCTATTTG	SC_NM	-0.206874	-0.901777	FALSE	FALSE	FALSE
scg_2_N61GGTTCTCAGATCCGAG	Macrophages	-0.171053	-0.822846	FALSE	FALSE	FALSE
scg_2_N61GGTTCTCAGGAAGTGA	SC_NM	-0.210168	-0.949192	FALSE	FALSE	FALSE
scg_2_N61GGTTCTCTCCTCCACA	SC_NM	-0.184953	-0.869381	FALSE	FALSE	FALSE
scg_2_N61GGTTGTAGTCGGAACA	SC_NM	-0.211244	-0.968623	FALSE	FALSE	FALSE
scg_2_N61GGTTGTATCGTAACTG	SC_NM	-0.215558	-0.915995	FALSE	FALSE	FALSE
scg_2_N61GTAACACAGAGCATAT	Macrophages	-0.157955	-0.791635	FALSE	FALSE	FALSE
scg_2_N61GTAACCAAGCGATGAC	SC_M	-0.168956	2.72411	FALSE	TRUE	FALSE
scg_2_N61GTAACCAAGTGAGGCT	SC_NM	-0.204153	-0.930452	FALSE	FALSE	FALSE
scg_2_N61GTACAGTAGCTTCATG	SC_NM	-0.23411	-1.02433	FALSE	FALSE	FALSE
scg_2_N61GTACAGTTCGCCACTT	SC_NM	-0.222201	-0.962441	FALSE	FALSE	FALSE
scg_2_N61GTAGAAAAGGCCACTC	SC_NM	-0.206546	-0.928281	FALSE	FALSE	FALSE
scg_2_N61GTAGAAACAGGTTACT	Tregs	-0.1702	-0.830595	FALSE	FALSE	FALSE
scg_2_N61GTAGAGGAGATAGGGA	Macrophages	-0.12856	-0.767294	FALSE	FALSE	FALSE
scg_2_N61GTAGAGGAGGGAGGAC	Neurons	-0.152583	-0.777419	FALSE	FALSE	FALSE
scg_2_N61GTAGAGGCATGTGGTT	Endothelial cells	2.36654	8.47929	TRUE	TRUE	TRUE
scg_2_N61GTAGAGGTCCACCCTA	SC_M	-0.179211	0.863667	FALSE	TRUE	FALSE
scg_2_N61GTAGAGGTCGGTGCAC	Macrophages	-0.167953	-0.800378	FALSE	FALSE	FALSE
scg_2_N61GTAGCTAGTTGTCTAG	Endothelial cells	10.5135	7.88616	TRUE	TRUE	TRUE
scg_2_N61GTAGGAGAGCGACATG	SC_NM	-0.15101	-0.764814	FALSE	FALSE	FALSE
scg_2_N61GTAGGAGGTATCCCAA	SC_M	-0.175145	-0.599882	FALSE	FALSE	FALSE
scg_2_N61GTAGGTTAGGGTGAGG	Tregs	-0.153199	-0.814701	FALSE	FALSE	FALSE
scg_2_N61GTAGGTTAGTCACTCA	Microglia	-0.155797	-0.914659	FALSE	FALSE	FALSE
scg_2_N61GTAGGTTCAGTCACGC	Endothelial cells	7.25799	6.81657	TRUE	TRUE	TRUE
scg_2_N61GTAGTACCAGACTGCC	Endothelial cells	1.18052	3.4443	TRUE	TRUE	TRUE
scg_2_N61GTAGTACCAGTCTTCC	SC_NM	-0.208234	-0.933482	FALSE	FALSE	FALSE
scg_2_N61GTAGTACCATAGAATG	SC_M	-0.176777	0.964379	FALSE	TRUE	FALSE
scg_2_N61GTATTGGCACATGAAA	SC_NM	-0.195286	-0.906644	FALSE	FALSE	FALSE
scg_2_N61GTCAAGTAGGTTAAAC	DCs	-0.231033	-0.991771	FALSE	FALSE	FALSE
scg_2_N61GTCAAGTCATAAGATG	SC_M	-0.0713953	0.0103432	FALSE	FALSE	FALSE
scg_2_N61GTCAAGTTCCGCGGAT	SC_NM	-0.210792	-0.929066	FALSE	FALSE	FALSE
scg_2_N61GTCACTCAGATGGCAC	SC_M	-0.137448	-0.651458	FALSE	FALSE	FALSE
scg_2_N61GTCACTCCAGCGGTTC	SC_NM	-0.192552	-0.889549	FALSE	FALSE	FALSE
scg_2_N61GTCACTCCATGGGATG	SC_NM	-0.195492	-0.893154	FALSE	FALSE	FALSE
scg_2_N61GTCAGCGAGCCGTTGC	SC_M	-0.152418	-0.0735783	FALSE	FALSE	FALSE
scg_2_N61GTCATGACAAGAAATC	DCs	-0.245383	-0.975436	FALSE	FALSE	FALSE
scg_2_N61GTCATGACAAGTCCCG	SC_NM	-0.214403	-0.947025	FALSE	FALSE	FALSE
scg_2_N61GTCATTTAGTAAACGT	SC_NM	-0.203299	-0.918768	FALSE	FALSE	FALSE
scg_2_N61GTCATTTAGTAACAGT	DCs	-0.229593	-0.954484	FALSE	FALSE	FALSE
scg_2_N61GTCATTTGTATCGTTG	Endothelial cells	0.0211472	-0.435829	FALSE	FALSE	FALSE
scg_2_N61GTCCACTCAAATGAGT	SC_M	-0.14269	-0.346676	FALSE	FALSE	FALSE
scg_2_N61GTCGCGAAGCTTCATG	Macrophages	-0.181351	-0.855841	FALSE	FALSE	FALSE
scg_2_N61GTCGTTCAGGCGACAT	Endothelial cells	0.660411	-0.367582	FALSE	FALSE	FALSE
scg_2_N61GTCTACCCAGAACTAA	SC_NM	-0.183994	-1.02652	FALSE	FALSE	FALSE
scg_2_N61GTCTCACCATACTGAC	SC_NM	-0.170808	-0.825152	FALSE	FALSE	FALSE
[truncated: 33,827 more rows]

## Sheet: Source_Data_Ext_2c
cell_type	mean_Lepr_thr	mean_Cav1_thr	mean_co_ocur	iter
Endothelial cells	50.9302	86.2016	49.0698	1
background	5.88947	13.1932	5.66617	1
Endothelial cells	51.3178	84.031	49.3023	2
background	5.9732	13.4258	5.72199	2
Endothelial cells	50.4651	85.2713	49.0698	3
background	6.68031	14.1143	6.33606	3
Endothelial cells	54.7287	87.2868	52.6357	4
background	6.75475	14.2631	6.48493	4
Endothelial cells	51.0078	85.969	48.9922	5
background	6.28024	13.9654	6.07555	5
Endothelial cells	54.1085	86.7442	52.5581	6
background	6.23372	13.7328	5.9639	6
Endothelial cells	54.1085	87.5969	52.9457	7
background	6.27093	13.8351	6.05694	7
Endothelial cells	52.093	85.814	50.4651	8
background	6.33606	14.0584	6.11277	8
Endothelial cells	52.6357	86.5116	51.2403	9
background	6.61518	13.677	6.34537	9
Endothelial cells	52.7132	85.5814	51.4729	10
background	6.08485	13.9375	5.83364	10
Endothelial cells	49.9225	85.814	48.8372	11
background	6.51284	14.1794	6.26163	11
Endothelial cells	50.2326	86.5891	48.7597	12
background	6.37328	14.1887	6.14998	12
Endothelial cells	50.9302	85.8915	48.6822	13
background	6.31745	13.8444	6.04764	13
Endothelial cells	49.9225	87.2093	48.9922	14
background	6.62449	14.2724	6.32676	14
Endothelial cells	51.5504	86.0465	50.2326	15
background	6.02903	14.1422	5.80573	15
Endothelial cells	51.0853	86.5116	49.2248	16
background	6.1872	13.7328	5.93599	16
Endothelial cells	50.9302	86.124	49.6124	17
background	6.21511	13.7607	5.9732	17
Endothelial cells	53.1783	86.124	51.0853	18
background	6.10346	13.7235	5.87086	18
Endothelial cells	53.0233	86.124	50.7752	19
background	6.59658	14.3003	6.35467	19
Endothelial cells	52.2481	87.1318	51.3178	20
background	6.37328	14.1422	6.20581	20
Endothelial cells	49.9225	85.5814	48.6047	21
background	6.55936	14.2166	6.27093	21
Endothelial cells	55.2713	85.8915	53.3333	22
background	6.25233	14.1701	6.01972	22
Endothelial cells	53.4109	86.4341	51.3178	23
background	6.15929	13.9561	5.85225	23
Endothelial cells	50	86.2016	48.8372	24
background	6.4291	13.891	6.21511	24
Endothelial cells	53.4109	88.062	52.3256	25
background	6.4291	13.9561	6.16859	25
Endothelial cells	49.6899	86.124	48.6047	26
background	6.12207	13.5188	5.85225	26
Endothelial cells	51.5504	84.5736	50.0775	27
background	6.36397	13.891	6.1872	27
Endothelial cells	51.4729	85.969	50.3101	28
background	6.47562	14.3748	6.21511	28
Endothelial cells	51.0853	84.5736	49.2248	29
background	6.95943	14.4678	6.56866	29
Endothelial cells	51.7054	86.3566	50.2326	30
background	6.07555	13.556	5.87086	30
Endothelial cells	52.3256	85.1938	50.7752	31
background	6.55936	13.9189	6.37328	31
Endothelial cells	52.9457	87.2093	51.6279	32
background	6.37328	14.0584	6.08485	32
Endothelial cells	50.2326	83.4109	48.062	33
background	6.41049	13.6118	6.1872	33
Endothelial cells	51.3953	85.6589	49.7674	34
background	6.14068	14.7376	5.87086	34
Endothelial cells	51.6279	85.7364	50.3101	35
background	6.29885	14.0119	6.01042	35
Endothelial cells	50.9302	86.8217	49.6124	36
background	6.31745	13.6677	6.04764	36
Endothelial cells	50.0775	85.5814	48.062	37
background	5.9732	13.8072	5.80573	37
Endothelial cells	51.7829	87.1318	50.0775	38
background	6.13137	13.6677	5.90808	38
Endothelial cells	50.6977	86.8992	49.3798	39
background	6.55006	14.2352	6.38258	39
Endothelial cells	55.814	86.9767	54.1085	40
background	6.35467	14.0863	6.05694	40
Endothelial cells	50.9302	87.2868	49.5349	41
background	5.98251	13.6397	5.72199	41
Endothelial cells	50.4651	84.4961	48.5271	42
background	6.4198	14.3282	6.20581	42
Endothelial cells	51.8605	84.6512	49.7674	43
background	6.28024	14.2631	6.01972	43
Endothelial cells	53.9535	86.5891	52.6357	44
background	6.31745	13.5188	6.00112	44
Endothelial cells	53.4109	87.1318	51.8605	45
background	6.74544	14.1794	6.46632	45
Endothelial cells	51.7829	84.8062	49.3023	46
background	6.4291	13.7049	6.09416	46
Endothelial cells	53.9535	86.3566	51.938	47
background	6.35467	13.6956	6.07555	47
Endothelial cells	50.0775	84.7287	48.4496	48
background	6.50354	13.9468	6.1965	48
Endothelial cells	53.4884	86.3566	51.7054	49
background	6.22441	14.0119	6.00112	49
Endothelial cells	52.5581	84.8062	51.0853	50
background	6.4198	14.3096	6.1872	50
Endothelial cells	53.1783	85.6589	50.8527	51
background	6.55006	13.9747	6.28024	51
Endothelial cells	52.6357	86.2791	50.9302	52
background	6.28954	14.2445	6.09416	52
Endothelial cells	52.3256	87.0543	50.9302	53
background	6.34537	14.4492	6.01972	53
Endothelial cells	52.2481	86.4341	50.3876	54
background	6.6524	14.7934	6.40119	54
Endothelial cells	52.9457	87.0543	51.3178	55
background	6.25233	13.8258	6.03833	55
Endothelial cells	55.1163	85.969	53.1008	56
background	6.68031	14.3096	6.32676	56
Endothelial cells	51.6279	85.4264	49.845	57
background	6.44771	13.891	6.14068	57
Endothelial cells	51.4729	85.5039	49.7674	58
background	6.41049	14.0491	6.15929	58
Endothelial cells	50.3876	85.3488	48.6822	59
background	6.4198	13.9189	6.1965	59
Endothelial cells	51.3178	87.5194	49.7674	60
background	6.36397	14.4492	6.09416	60
Endothelial cells	49.7674	85.5814	48.062	61
background	6.4198	14.5608	6.1965	61
Endothelial cells	51.7054	86.8992	50.3101	62
background	6.31745	13.9561	6.13137	62
Endothelial cells	50.5426	87.0543	49.1473	63
background	6.44771	14.4213	6.1872	63
Endothelial cells	52.4806	85.0388	50.6202	64
background	5.87086	13.4351	5.67547	64
Endothelial cells	53.6434	87.5969	52.4031	65
background	6.46632	13.7793	6.26163	65
Endothelial cells	52.1705	86.124	50.6977	66
background	6.55936	14.0584	6.22441	66
Endothelial cells	51.8605	85.814	50.3876	67
background	6.23372	13.6863	6.01972	67
Endothelial cells	52.6357	86.5891	50.7752	68
background	6.47562	14.2538	6.22441	68
Endothelial cells	51.2403	85.1938	49.6124	69
background	6.24302	13.9375	6.04764	69
Endothelial cells	52.4031	85.8915	50.7752	70
background	6.59658	14.4585	6.37328	70
Endothelial cells	51.7054	86.0465	49.6124	71
background	6.22441	13.7142	6.01972	71
Endothelial cells	50.2326	86.0465	48.9922	72
background	6.50354	14.3376	6.30815	72
Endothelial cells	51.2403	84.6512	49.7674	73
background	6.37328	13.8444	6.14998	73
Endothelial cells	50	85.7364	48.2946	74
background	6.15929	13.3513	5.89877	74
Endothelial cells	52.4031	86.6667	51.1628	75
background	6.08485	13.5467	5.76852	75
Endothelial cells	52.4806	87.0543	51.6279	76
background	6.13137	13.6118	5.87086	76
Endothelial cells	49.4574	86.4341	47.9845	77
background	6.36397	13.7793	6.14998	77
Endothelial cells	50.3101	86.6667	48.8372	78
background	6.28024	13.5002	5.92668	78
Endothelial cells	52.3256	85.2713	50.0775	79
background	6.53145	14.0305	6.29885	79
Endothelial cells	53.3333	86.5891	51.5504	80
background	6.44771	14.3189	6.17789	80
Endothelial cells	52.7907	87.3643	51.7054	81
background	6.35467	13.9654	6.05694	81
Endothelial cells	52.093	84.8837	50	82
background	6.15929	13.7886	5.89877	82
Endothelial cells	52.7132	84.7287	50.6977	83
background	6.40119	13.5281	6.11277	83
Endothelial cells	53.0233	85.5814	50.6977	84
background	6.12207	14.2352	5.87086	84
Endothelial cells	51.7054	86.4341	49.845	85
background	6.6617	14.0956	6.36397	85
Endothelial cells	54.2636	86.0465	52.5581	86
background	6.34537	14.0305	6.13137	86
Endothelial cells	52.2481	85.0388	50.8527	87
background	6.48493	14.1329	6.34537	87
Endothelial cells	50.9302	86.9767	49.6124	88
background	7.1083	14.5515	6.83848	88
Endothelial cells	52.2481	85.3488	50.6202	89
background	6.05694	13.8351	5.74991	89
Endothelial cells	52.7132	85.8915	50.9302	90
background	6.44771	13.7793	6.09416	90
Endothelial cells	51.0078	85.0388	49.7674	91
background	6.68962	14.1515	6.41049	91
Endothelial cells	54.4186	86.5891	52.8682	92
background	6.80127	14.4864	6.52214	92
Endothelial cells	51.0078	84.6512	49.1473	93
background	6.12207	13.5095	5.94529	93
Endothelial cells	53.3333	87.5194	52.093	94
background	6.10346	13.6397	5.80573	94
Endothelial cells	53.0233	85.5814	51.4729	95
background	6.61518	14.4213	6.32676	95
Endothelial cells	51.7829	86.8992	50.3101	96
background	6.12207	13.9375	5.91738	96
Endothelial cells	53.5659	84.2636	51.3953	97
background	6.10346	13.3978	5.86156	97
Endothelial cells	53.4109	86.8217	51.8605	98
background	5.99181	13.6211	5.76852	98
Endothelial cells	50.6202	85.814	49.2248	99
background	6.38258	13.8723	6.09416	99
Endothelial cells	52.8682	86.7442	51.0853	100
background	6.35467	13.9654	6.15929	100
Endothelial cells	51.938	86.0465	50.0775	101
background	6.76405	14.3655	6.55006	101
Endothelial cells	50.2326	83.4109	47.9845	102
background	6.31745	14.1143	6.13137	102
Endothelial cells	51.5504	87.0543	49.7674	103
background	6.62449	13.9189	6.36397	103
Endothelial cells	54.3411	85.969	52.2481	104
background	6.50354	14.0212	6.29885	104
Endothelial cells	53.2558	85.4264	51.5504	105
background	6.50354	14.2724	6.25233	105
Endothelial cells	51.5504	84.9612	50.155	106
background	6.81987	15.0074	6.60588	106
Endothelial cells	54.031	86.5116	52.4031	107
background	6.76405	14.7283	6.41049	107
Endothelial cells	51.7054	86.3566	50.7752	108
background	6.1965	13.9096	6.05694	108
Endothelial cells	51.0078	86.8992	49.2248	109
background	6.35467	13.7514	6.13137	109
Endothelial cells	54.6512	86.6667	52.9457	110
background	6.4291	14.1143	6.1872	110
Endothelial cells	54.1085	87.8295	52.5581	111
background	6.02903	13.6677	5.77782	111
Endothelial cells	53.1008	87.2093	51.5504	112
background	6.28024	13.3699	6.01972	112
Endothelial cells	53.6434	88.5271	52.3256	113
background	6.30815	13.8817	6.04764	113
Endothelial cells	50.8527	86.8217	49.3023	114
background	6.31745	13.3513	6.08485	114
Endothelial cells	51.7829	88.1395	50.2326	115
background	6.15929	13.3699	5.88947	115
Endothelial cells	52.8682	85.5814	51.1628	116
background	6.09416	13.5002	5.91738	116
Endothelial cells	53.3333	85.5039	51.0078	117
background	6.33606	14.3469	6.11277	117
Endothelial cells	53.4109	88.5271	51.6279	118
background	6.70822	14.3189	6.45702	118
Endothelial cells	51.0853	87.3643	49.845	119
background	6.26163	13.6118	5.99181	119
Endothelial cells	50.9302	84.8837	49.2248	120
background	5.92668	13.7421	5.74991	120
Endothelial cells	49.845	84.7287	48.2946	121
background	6.14998	13.9003	5.94529	121
Endothelial cells	54.4186	87.3643	53.1783	122
background	6.25233	13.7328	6.04764	122
Endothelial cells	53.2558	84.2636	51.3953	123
background	6.68031	13.7607	6.4198	123
Endothelial cells	53.7209	86.3566	51.7829	124
background	6.59658	14.2724	6.34537	124
Endothelial cells	52.1705	85.969	50.6977	125
background	6.34537	13.2118	6.06624	125
Endothelial cells	52.1705	85.5039	51.0078	126
background	6.15929	13.863	5.90808	126
Endothelial cells	52.0155	86.124	50.155	127
background	6.4198	14.1887	6.15929	127
Endothelial cells	52.5581	85.8915	50.5426	128
background	6.27093	13.891	6.04764	128
Endothelial cells	50	84.8062	48.3721	129
background	6.46632	14.1049	6.28954	129
Endothelial cells	51.6279	86.4341	49.845	130
background	6.39189	14.0119	6.11277	130
Endothelial cells	52.8682	86.4341	50.4651	131
background	6.57797	14.2631	6.31745	131
Endothelial cells	53.5659	86.2016	51.5504	132
background	6.02903	13.7421	5.76852	132
Endothelial cells	52.7132	85.7364	51.0853	133
background	6.04764	13.6304	5.78712	133
Endothelial cells	51.3953	86.8992	49.6899	134
background	6.17789	13.9375	5.93599	134
Endothelial cells	52.1705	86.9767	50	135
background	6.43841	14.0398	6.1965	135
Endothelial cells	52.7132	85.6589	50.8527	136
background	6.46632	14.2538	6.26163	136
Endothelial cells	52.9457	86.0465	51.4729	137
background	6.73614	14.3096	6.55006	137
Endothelial cells	52.4806	86.7442	51.0853	138
background	6.49423	14.3469	6.24302	138
Endothelial cells	52.4806	85.5814	50.6977	139
background	6.29885	14.0119	6.07555	139
Endothelial cells	49.845	85.4264	47.907	140
background	6.31745	13.1094	6.03833	140
Endothelial cells	52.4806	86.8217	50.9302	141
background	6.45702	14.2352	6.13137	141
Endothelial cells	52.1705	86.9767	50.5426	142
background	6.46632	13.2025	6.16859	142
Endothelial cells	53.3333	87.2868	52.1705	143
background	6.12207	13.6863	5.86156	143
Endothelial cells	50.6977	85.8915	49.3023	144
background	6.36397	14.3748	6.08485	144
Endothelial cells	50.3876	85.3488	48.8372	145
background	6.40119	14.4027	6.16859	145
Endothelial cells	50.9302	86.3566	49.2248	146
background	6.1872	13.891	5.88947	146
Endothelial cells	51.5504	86.7442	49.9225	147
background	6.14998	14.4678	5.93599	147
Endothelial cells	50.3101	85.1938	48.6047	148
background	6.37328	13.8817	6.15929	148
Endothelial cells	49.2248	84.9612	47.8295	149
background	6.01972	13.2304	5.75921	149
Endothelial cells	52.4806	84.6512	51.0078	150
background	6.36397	14.3189	6.17789	150
Endothelial cells	52.9457	85.969	51.1628	151
background	6.1872	13.6956	5.87086	151
Endothelial cells	51.6279	84.8837	49.6899	152
background	6.33606	13.7421	6.14068	152
Endothelial cells	51.3178	87.2868	50.3876	153
background	6.20581	13.9282	5.98251	153
Endothelial cells	49.4574	84.3411	47.7519	154
background	6.53145	13.6956	6.25233	154
Endothelial cells	51.0853	85.6589	49.3798	155
background	6.53145	14.2352	6.28954	155
Endothelial cells	52.7132	86.4341	50.7752	156
background	6.46632	13.9561	6.17789	156
Endothelial cells	52.0155	85.5814	50.3876	157
background	6.48493	14.3189	6.22441	157
Endothelial cells	52.7132	87.1318	51.0853	158
background	6.55936	14.3841	6.24302	158
Endothelial cells	50.9302	85.1163	49.9225	159
background	6.1965	14.1887	6.01042	159
Endothelial cells	50	85.7364	48.6047	160
background	6.55006	14.2352	6.27093	160
Endothelial cells	53.1783	85.8915	51.8605	161
background	6.32676	14.2724	6.15929	161
Endothelial cells	51.3178	88.2171	50.2326	162
background	6.6524	13.9561	6.37328	162
Endothelial cells	52.7907	86.2791	51.1628	163
background	6.04764	13.3048	5.78712	163
Endothelial cells	50.155	87.1318	48.5271	164
background	6.40119	13.7979	6.1872	164
Endothelial cells	50.6202	87.2093	48.9922	165
background	6.16859	13.8165	5.94529	165
Endothelial cells	52.1705	84.186	50.6977	166
background	6.51284	14.2073	6.34537	166
Endothelial cells	53.3333	86.6667	52.0155	167
background	6.41049	14.1422	6.09416	167
Endothelial cells	53.7984	86.124	51.7829	168
background	6.30815	13.4909	6.04764	168
Endothelial cells	52.1705	86.7442	50.3876	169
background	6.45702	14.0398	6.23372	169
Endothelial cells	53.1008	85.7364	51.4729	170
background	6.38258	13.8072	6.09416	170
Endothelial cells	51.938	86.5891	50.3876	171
background	6.01972	13.3234	5.82434	171
Endothelial cells	50.5426	84.6512	48.9922	172
background	6.41049	14.1422	6.11277	172
Endothelial cells	51.8605	85.814	50.3101	173
background	6.20581	14.0584	5.9546	173
Endothelial cells	51.0078	85.3488	49.3798	174
background	6.31745	13.8537	6.07555	174
Endothelial cells	53.7209	86.3566	51.7829	175
background	6.48493	14.0398	6.24302	175
Endothelial cells	52.0155	85.3488	49.3798	176
background	6.52214	14.2724	6.29885	176
Endothelial cells	53.4109	87.2093	52.5581	177
background	6.58727	14.1422	6.34537	177
Endothelial cells	51.3953	86.2791	50.155	178
background	6.25233	13.9282	5.9732	178
Endothelial cells	50.6977	85.4264	49.3798	179
background	7.08969	14.3562	6.77335	179
Endothelial cells	51.5504	86.0465	50	180
background	6.4291	14.1608	6.10346	180
Endothelial cells	53.5659	86.2791	51.938	181
background	6.40119	13.5839	6.13137	181
Endothelial cells	51.938	84.8837	50.3876	182
background	6.33606	13.863	6.10346	182
Endothelial cells	52.0155	86.2791	50.3101	183
background	6.48493	13.9933	6.27093	183
Endothelial cells	51.938	86.2016	49.6899	184
background	6.1872	14.3469	5.9546	184
Endothelial cells	52.5581	85.814	50.8527	185
background	6.98735	14.6167	6.73614	185
Endothelial cells	53.4109	85.5814	51.4729	186
background	6.43841	14.1236	6.15929	186
Endothelial cells	50.8527	86.5116	49.6899	187
background	6.23372	14.2259	5.98251	187
Endothelial cells	52.093	85.5814	49.7674	188
background	5.92668	13.9933	5.76852	188
Endothelial cells	50.0775	84.9612	48.6047	189
background	6.39189	14.3469	6.13137	189
Endothelial cells	50.3101	84.7287	48.1395	190
background	6.10346	13.7049	5.91738	190
Endothelial cells	53.4884	87.6744	51.7829	191
background	6.57797	14.291	6.38258	191
Endothelial cells	52.093	85.8915	50.5426	192
background	6.29885	13.984	6.01042	192
Endothelial cells	52.6357	86.7442	50.9302	193
background	6.28024	13.9561	6.03833	193
Endothelial cells	54.4186	86.5116	53.0233	194
background	6.60588	13.9933	6.36397	194
Endothelial cells	52.4806	85.5814	50.5426	195
background	6.55006	14.1143	6.33606	195
Endothelial cells	53.3333	88.2171	51.5504	196
background	6.6524	14.1049	6.38258	196
Endothelial cells	52.093	85.4264	50.8527	197
background	6.44771	14.3096	6.11277	197
Endothelial cells	52.4031	85.5039	51.0853	198
background	5.98251	13.9003	5.79643	198
Endothelial cells	53.1008	85.969	51.5504	199
background	6.55936	13.8072	6.31745	199
Endothelial cells	52.5581	86.7442	51.0078	200
background	6.50354	13.8351	6.25233	200
Endothelial cells	50.9302	85.1938	49.3023	201
background	6.41049	14.1701	6.1872	201
Endothelial cells	52.6357	86.8217	51.1628	202
background	6.28024	14.4213	6.09416	202
Endothelial cells	55.814	85.4264	53.0233	203
background	6.41049	13.9189	6.17789	203
Endothelial cells	51.0078	84.8837	48.7597	204
background	6.03833	13.9096	5.83364	204
Endothelial cells	52.7907	85.5814	50.6202	205
background	6.68962	14.4213	6.37328	205
Endothelial cells	50.155	86.5116	48.3721	206
background	6.09416	13.5839	5.82434	206
Endothelial cells	53.4884	85.1163	51.5504	207
background	6.68962	14.4771	6.4291	207
Endothelial cells	53.1783	87.3643	51.4729	208
background	6.31745	13.556	6.06624	208
Endothelial cells	52.5581	86.5891	50.6202	209
background	6.29885	13.9654	5.9732	209
Endothelial cells	52.7907	87.907	51.3178	210
background	6.55936	14.2445	6.28954	210
Endothelial cells	51.6279	86.6667	50.2326	211
background	6.41049	14.0956	6.20581	211
Endothelial cells	51.3953	85.969	50.155	212
background	6.36397	14.0863	6.08485	212
Endothelial cells	53.1783	86.2016	51.3953	213
background	6.95013	14.1794	6.6431	213
Endothelial cells	50.5426	86.2016	49.0698	214
background	6.4291	13.9561	6.1872	214
Endothelial cells	52.4806	86.4341	51.3178	215
background	6.77335	14.3562	6.44771	215
Endothelial cells	51.2403	85.2713	49.5349	216
background	6.39189	13.7328	6.12207	216
Endothelial cells	54.4961	86.7442	53.0233	217
background	6.885	13.8817	6.68031	217
Endothelial cells	53.9535	86.8217	51.938	218
background	6.44771	14.1422	6.22441	218
Endothelial cells	50.9302	85.1938	49.4574	219
background	6.51284	14.1515	6.34537	219
Endothelial cells	51.7829	86.5116	50.2326	220
background	6.04764	14.0491	5.85225	220
Endothelial cells	51.7054	85.0388	50.2326	221
background	6.63379	13.9189	6.31745	221
Endothelial cells	53.1783	86.4341	51.5504	222
background	6.14998	13.9003	5.88947	222
Endothelial cells	50.4651	84.6512	49.0698	223
background	6.28024	13.4351	5.9639	223
Endothelial cells	53.1008	85.5039	51.4729	224
background	6.01042	13.6211	5.87086	224
Endothelial cells	51.2403	85.5814	50.155	225
background	5.9546	13.9003	5.7313	225
Endothelial cells	53.4884	85.1163	52.093	226
background	6.55006	14.1515	6.39189	226
Endothelial cells	54.8837	87.3643	53.7209	227
background	6.27093	14.1887	6.02903	227
Endothelial cells	53.4884	85.5814	52.0155	228
background	6.34537	14.2631	6.08485	228
Endothelial cells	53.7209	85.7364	51.8605	229
background	6.16859	13.9468	5.99181	229
Endothelial cells	52.2481	86.2791	50.5426	230
background	6.55936	13.6863	6.31745	230
Endothelial cells	51.1628	85.5814	50.0775	231
background	6.11277	13.7793	5.82434	231
Endothelial cells	54.1085	87.5969	52.7132	232
background	6.10346	13.8444	5.87086	232
Endothelial cells	57.0543	87.8295	55.5039	233
background	5.85225	13.4351	5.64756	233
Endothelial cells	50.3876	86.7442	48.7597	234
background	6.53145	14.0491	6.28954	234
Endothelial cells	53.5659	84.7287	51.2403	235
background	6.43841	14.1143	6.15929	235
Endothelial cells	51.3178	86.6667	49.3798	236
background	5.93599	13.3234	5.69408	236
Endothelial cells	52.3256	85.1163	50.3101	237
background	6.03833	13.5374	5.83364	237
Endothelial cells	52.3256	86.8217	50.4651	238
background	6.78266	14.0584	6.53145	238
Endothelial cells	53.2558	86.6667	51.8605	239
background	6.39189	14.0863	6.20581	239
Endothelial cells	50.4651	84.2636	48.6822	240
background	6.12207	14.2817	5.88016	240
Endothelial cells	51.8605	86.6667	50.6202	241
background	6.01972	13.8444	5.89877	241
Endothelial cells	53.7209	85.4264	51.8605	242
background	6.38258	14.0398	6.09416	242
Endothelial cells	53.4884	85.5814	51.5504	243
background	6.1965	13.5932	6.01972	243
Endothelial cells	50.3101	86.2791	48.5271	244
background	6.10346	13.7049	5.82434	244
Endothelial cells	50.8527	86.6667	48.4496	245
background	6.35467	14.3655	6.11277	245
Endothelial cells	51.8605	85.6589	49.9225	246
background	6.14068	13.7607	5.92668	246
Endothelial cells	52.6357	86.8217	51.0078	247
background	6.43841	13.6956	6.16859	247
Endothelial cells	52.4806	85.814	50.5426	248
background	5.9546	13.7793	5.77782	248
Endothelial cells	52.093	84.4961	49.9225	249
background	6.04764	13.5932	5.85225	249
Endothelial cells	54.8837	85.0388	52.6357	250
background	6.12207	14.1422	5.88016	250
Endothelial cells	51.3178	84.186	49.6899	251
background	6.4198	14.3562	6.23372	251
Endothelial cells	51.0853	85.1938	49.2248	252
background	6.46632	14.2817	6.22441	252
Endothelial cells	52.4031	84.3411	50.3101	253
background	6.41049	13.9747	6.14998	253
Endothelial cells	51.7829	85.4264	49.6899	254
background	6.52214	14.1887	6.25233	254
Endothelial cells	52.0155	87.5969	50.9302	255
background	6.61518	14.412	6.43841	255
Endothelial cells	51.5504	86.3566	49.845	256
background	6.61518	14.077	6.31745	256
Endothelial cells	54.031	87.0543	52.4806	257
background	6.14998	13.7049	5.88016	257
Endothelial cells	56.4341	87.6744	54.2636	258
background	6.36397	13.7793	6.1872	258
Endothelial cells	53.5659	85.5039	51.7829	259
background	6.46632	14.3376	6.1965	259
Endothelial cells	50.5426	86.7442	49.845	260
background	6.1965	14.1515	5.91738	260
Endothelial cells	52.9457	87.0543	51.3953	261
background	6.55936	14.2724	6.36397	261
Endothelial cells	50.5426	85.1938	48.6822	262
background	6.70822	14.2259	6.50354	262
Endothelial cells	50.8527	87.0543	49.9225	263
background	6.47562	14.1329	6.26163	263
Endothelial cells	53.9535	86.2791	52.093	264
background	6.39189	13.9282	6.14998	264
Endothelial cells	53.876	87.3643	52.3256	265
background	6.17789	14.0212	5.91738	265
Endothelial cells	53.9535	86.8217	52.1705	266
background	6.22441	13.7793	5.9732	266
Endothelial cells	50.8527	83.4884	49.2248	267
background	6.37328	13.4909	6.02903	267
Endothelial cells	51.3953	84.8837	49.6899	268
background	6.59658	14.4306	6.34537	268
Endothelial cells	50.6977	83.3333	48.8372	269
background	6.98735	14.3655	6.68031	269
Endothelial cells	50.6977	86.7442	49.9225	270
background	6.25233	13.8072	6.01972	270
Endothelial cells	53.1783	86.2791	51.8605	271
background	6.27093	13.8723	5.9639	271
Endothelial cells	48.7597	84.6512	47.1318	272
background	6.62449	14.0212	6.36397	272
Endothelial cells	50.3876	86.2016	48.9922	273
background	6.31745	13.6956	6.05694	273
Endothelial cells	54.4961	88.4496	52.8682	274
background	6.53145	14.3655	6.33606	274
Endothelial cells	52.0155	86.5116	50.4651	275
background	6.4291	13.9375	6.25233	275
Endothelial cells	52.9457	87.2868	52.093	276
background	6.885	14.7748	6.67101	276
Endothelial cells	51.4729	86.124	49.3023	277
background	6.29885	14.077	6.04764	277
Endothelial cells	50.6977	85.8915	49.4574	278
background	6.06624	13.6211	5.85225	278
Endothelial cells	53.7209	87.0543	51.4729	279
background	6.82918	14.505	6.56866	279
Endothelial cells	51.6279	86.124	49.845	280
background	6.43841	14.0584	6.27093	280
Endothelial cells	51.3953	85.7364	49.1473	281
background	5.9546	13.6304	5.66617	281
Endothelial cells	52.4806	85.5814	50.5426	282
background	6.54075	13.863	6.25233	282
Endothelial cells	52.3256	86.5891	50.8527	283
background	6.24302	13.463	5.9639	283
Endothelial cells	53.5659	84.9612	51.938	284
background	6.55006	14.2166	6.34537	284
Endothelial cells	52.7132	85.5039	50.9302	285
background	6.37328	14.5143	6.11277	285
Endothelial cells	50.5426	85.5814	49.2248	286
background	5.99181	13.677	5.88016	286
Endothelial cells	50.8527	85.1938	48.7597	287
background	6.50354	14.3934	6.32676	287
Endothelial cells	49.0698	84.4186	47.4419	288
background	6.95013	14.1049	6.73614	288
Endothelial cells	51.0853	85.0388	49.2248	289
background	6.57797	14.5329	6.4291	289
Endothelial cells	50.6202	85.5814	49.0698	290
background	6.52214	13.5839	6.26163	290
Endothelial cells	50.3101	82.4806	47.5969	291
background	6.31745	13.6677	6.06624	291
Endothelial cells	53.1783	88.3721	51.938	292
background	6.06624	13.3978	5.88947	292
Endothelial cells	53.4884	87.1318	51.4729	293
background	6.32676	13.7607	6.10346	293
Endothelial cells	53.4109	85.0388	51.5504	294
background	6.43841	14.1049	6.20581	294
Endothelial cells	52.7132	87.5194	51.6279	295
background	6.78266	14.7097	6.51284	295
Endothelial cells	52.6357	86.5116	50.7752	296
background	6.29885	14.2631	6.05694	296
Endothelial cells	52.9457	84.5736	51.1628	297
background	6.6524	13.77	6.37328	297
Endothelial cells	53.5659	85.5039	51.7829	298
background	6.4291	14.0398	6.22441	298
Endothelial cells	53.7984	87.2868	52.3256	299
background	6.4291	14.2445	6.13137	299
Endothelial cells	52.0155	87.0543	51.1628	300
background	6.85709	14.6539	6.62449	300
Endothelial cells	53.2558	87.2093	51.3178	301
background	6.08485	13.7607	5.83364	301
Endothelial cells	53.9535	85.969	52.0155	302
background	6.6617	13.9561	6.4198	302
Endothelial cells	52.8682	84.8062	51.3178	303
background	6.31745	13.3792	6.03833	303
Endothelial cells	54.4186	86.8217	52.8682	304
background	6.23372	14.3748	5.9639	304
Endothelial cells	52.9457	85.4264	50.6977	305
background	5.7313	13.342	5.508	305
Endothelial cells	51.0853	85.969	48.9147	306
background	6.09416	13.9747	5.90808	306
Endothelial cells	53.5659	86.8992	51.7829	307
background	6.12207	14.1422	5.80573	307
Endothelial cells	50.4651	85.7364	49.1473	308
background	6.54075	14.1236	6.23372	308
Endothelial cells	54.4961	85.3488	52.5581	309
background	6.16859	14.0677	5.92668	309
Endothelial cells	51.7829	86.6667	50.3101	310
background	6.69892	13.9375	6.39189	310
Endothelial cells	52.6357	84.6512	51.0853	311
background	6.81057	14.291	6.4198	311
Endothelial cells	52.8682	84.8837	51.3178	312
background	6.53145	14.3469	6.34537	312
Endothelial cells	51.8605	86.9767	50.5426	313
background	6.44771	13.7421	6.25233	313
Endothelial cells	53.1783	86.9767	51.4729	314
background	6.53145	14.1236	6.28954	314
Endothelial cells	51.0853	85.5039	49.2248	315
background	6.28954	13.4816	6.06624	315
Endothelial cells	53.1008	86.3566	51.6279	316
background	6.22441	13.9282	6.01042	316
Endothelial cells	53.3333	86.5116	51.5504	317
background	6.41049	14.2538	6.15929	317
Endothelial cells	51.3178	85.969	50.0775	318
background	6.33606	14.0491	6.07555	318
Endothelial cells	53.3333	85.814	51.8605	319
background	6.43841	13.8165	6.1965	319
Endothelial cells	47.8295	85.6589	46.2791	320
background	6.80127	14.6167	6.61518	320
Endothelial cells	52.2481	86.5116	51.0853	321
background	6.23372	13.9933	6.05694	321
Endothelial cells	52.093	87.1318	50.4651	322
background	6.48493	14.4213	6.26163	322
Endothelial cells	51.5504	86.0465	50.2326	323
background	6.45702	14.1049	6.28954	323
Endothelial cells	53.9535	85.7364	52.093	324
background	6.50354	14.077	6.1965	324
Endothelial cells	50.3876	84.8837	48.6822	325
background	6.6524	14.0398	6.41049	325
Endothelial cells	51.938	86.7442	50.0775	326
background	6.36397	14.3655	6.14068	326
Endothelial cells	50.5426	85.3488	49.1473	327
background	6.15929	13.4444	5.89877	327
Endothelial cells	51.1628	84.7287	49.5349	328
background	6.49423	14.3003	6.24302	328
Endothelial cells	51.5504	85.1938	50.5426	329
background	6.05694	13.9468	5.83364	329
Endothelial cells	51.4729	85.7364	49.6899	330
background	6.30815	14.1515	6.08485	330
Endothelial cells	52.5581	85.5039	50.9302	331
background	6.77335	14.2259	6.55006	331
Endothelial cells	54.8062	88.6822	52.8682	332
background	6.61518	14.0119	6.30815	332
Endothelial cells	51.8605	85.3488	50.3876	333
background	6.30815	14.3934	6.09416	333
Endothelial cells	51.0853	85.1163	49.2248	334
background	6.04764	13.8537	5.88947	334
Endothelial cells	51.8605	84.8837	50.5426	335
background	5.93599	13.6584	5.64756	335
Endothelial cells	51.8605	87.0543	51.2403	336
background	6.72683	14.719	6.44771	336
Endothelial cells	51.5504	86.0465	50	337
background	6.00112	13.6397	5.75921	337
Endothelial cells	52.7907	86.124	51.3953	338
background	6.34537	13.7328	6.12207	338
Endothelial cells	53.0233	86.8992	51.1628	339
background	6.55006	14.3934	6.29885	339
Endothelial cells	53.5659	85.969	51.8605	340
background	6.31745	13.7421	6.04764	340
Endothelial cells	49.9225	86.5891	48.2171	341
background	6.20581	13.7607	6.01042	341
Endothelial cells	50.5426	85.814	48.7597	342
background	6.02903	13.1932	5.75921	342
Endothelial cells	50.5426	85.1163	48.2946	343
background	6.48493	13.8537	6.22441	343
Endothelial cells	51.7829	86.5891	50.3876	344
background	6.58727	13.8258	6.27093	344
Endothelial cells	51.0078	84.6512	48.8372	345
background	6.27093	14.0398	6.01972	345
Endothelial cells	52.093	85.0388	50.3101	346
background	6.53145	14.3934	6.21511	346
Endothelial cells	53.0233	84.8837	51.2403	347
background	6.15929	14.0305	5.99181	347
Endothelial cells	51.5504	86.5116	50.4651	348
background	6.20581	13.677	6.04764	348
Endothelial cells	51.938	86.6667	49.9225	349
background	5.92668	13.8723	5.65687	349
Endothelial cells	51.5504	86.2016	50.155	350
background	6.32676	14.0305	6.10346	350
Endothelial cells	50.3101	84.5736	48.6047	351
background	6.8757	13.8723	6.67101	351
Endothelial cells	51.1628	86.3566	49.845	352
background	6.28954	14.0491	6.05694	352
Endothelial cells	52.8682	85.0388	50.5426	353
background	6.38258	14.0584	6.14998	353
Endothelial cells	51.7054	84.186	50	354
background	6.4291	14.0026	6.20581	354
Endothelial cells	49.4574	84.5736	47.9845	355
background	6.1872	13.9561	5.94529	355
Endothelial cells	54.4186	88.1395	52.5581	356
background	6.34537	14.2631	6.10346	356
Endothelial cells	49.845	86.9767	48.3721	357
background	6.4198	14.0584	6.21511	357
Endothelial cells	52.2481	86.3566	50.9302	358
background	6.07555	13.8537	5.82434	358
Endothelial cells	52.4031	87.5194	51.1628	359
background	6.38258	14.0398	6.24302	359
Endothelial cells	51.5504	86.5116	50.155	360
background	6.68962	14.0863	6.49423	360
Endothelial cells	52.6357	86.0465	50.7752	361
background	6.26163	14.2724	5.9546	361
Endothelial cells	53.7984	87.4419	51.8605	362
background	6.76405	14.2817	6.60588	362
Endothelial cells	52.7132	85.8915	51.3178	363
background	6.1872	14.1143	5.98251	363
Endothelial cells	53.7209	85.5039	51.8605	364
background	6.15929	13.6025	5.88947	364
Endothelial cells	51.1628	86.2016	49.1473	365
background	6.22441	13.2676	6.01042	365
Endothelial cells	52.4806	86.8217	50.4651	366
background	6.44771	14.0305	6.21511	366
Endothelial cells	50.5426	84.4186	48.3721	367
background	6.24302	13.7049	6.08485	367
Endothelial cells	50.7752	85.969	49.1473	368
background	6.29885	13.9933	6.12207	368
Endothelial cells	53.2558	86.6667	52.5581	369
background	6.26163	13.6584	6.04764	369
Endothelial cells	52.7907	85.4264	51.1628	370
background	6.23372	13.6118	6.01972	370
Endothelial cells	53.3333	85.814	51.4729	371
background	6.57797	14.1422	6.33606	371
Endothelial cells	54.7287	86.5891	52.3256	372
background	6.48493	13.9468	6.22441	372
Endothelial cells	53.7209	86.6667	52.1705	373
background	6.30815	13.4444	6.03833	373
Endothelial cells	51.0853	87.2868	49.3023	374
background	6.13137	13.556	5.85225	374
Endothelial cells	50.5426	85.4264	48.6047	375
background	6.35467	14.0119	6.13137	375
Endothelial cells	54.8837	87.5969	53.1783	376
background	6.35467	14.0584	6.16859	376
Endothelial cells	52.7132	86.8992	50.9302	377
background	6.60588	14.1422	6.4198	377
Endothelial cells	54.4186	85.814	52.6357	378
background	6.44771	13.8258	6.20581	378
Endothelial cells	51.0078	85.6589	49.0698	379
background	6.23372	14.1701	6.01972	379
Endothelial cells	52.093	85.969	50.3876	380
background	6.6617	14.0491	6.4198	380
Endothelial cells	52.093	86.0465	50.4651	381
background	6.1872	13.9561	5.9546	381
Endothelial cells	52.4806	85.814	50.3876	382
background	6.67101	14.3376	6.49423	382
Endothelial cells	50.9302	87.4419	49.1473	383
background	6.29885	13.8444	6.04764	383
Endothelial cells	54.1085	85.8915	51.7829	384
background	6.27093	14.3096	6.09416	384
Endothelial cells	53.6434	84.4186	51.8605	385
background	6.37328	13.9468	6.13137	385
Endothelial cells	50.9302	86.3566	49.7674	386
background	6.53145	13.7886	6.34537	386
Endothelial cells	53.4109	86.3566	52.6357	387
background	6.20581	13.9654	5.9546	387
Endothelial cells	52.5581	86.8217	51.4729	388
background	6.46632	14.3934	6.20581	388
Endothelial cells	53.1783	86.3566	51.1628	389
background	6.32676	14.0956	6.09416	389
Endothelial cells	50.6977	85.3488	49.0698	390
background	6.10346	13.7049	5.82434	390
Endothelial cells	53.5659	85.8915	52.093	391
background	6.43841	14.2631	6.20581	391
Endothelial cells	53.1783	87.5969	51.3178	392
background	6.32676	14.6725	6.14068	392
Endothelial cells	53.0233	86.5891	51.3178	393
background	6.52214	14.1422	6.21511	393
Endothelial cells	52.7132	87.4419	51.1628	394
background	5.92668	13.6863	5.80573	394
Endothelial cells	51.3178	86.5116	49.6899	395
background	5.98251	13.677	5.78712	395
Endothelial cells	51.8605	86.8992	50.6202	396
background	6.76405	13.863	6.49423	396
Endothelial cells	52.1705	85.0388	49.6124	397
background	6.23372	13.8723	6.05694	397
Endothelial cells	53.6434	86.3566	52.0155	398
background	6.35467	13.9561	6.14068	398
Endothelial cells	53.7984	86.5891	52.2481	399
background	6.33606	14.0956	6.11277	399
Endothelial cells	53.0233	85.8915	51.8605	400
background	6.6617	13.9561	6.45702	400
Endothelial cells	53.5659	87.907	52.2481	401
background	6.70822	14.0398	6.48493	401
Endothelial cells	53.876	87.2093	52.5581	402
background	6.09416	13.891	5.74991	402
Endothelial cells	51.7829	86.124	50.3101	403
background	6.92222	14.4213	6.71753	403
Endothelial cells	52.3256	85.8915	50.9302	404
background	6.14998	13.7421	5.86156	404
Endothelial cells	53.1008	86.5891	51.7829	405
background	6.49423	13.7886	6.30815	405
Endothelial cells	53.0233	85.5814	51.3178	406
background	6.55006	14.5422	6.41049	406
Endothelial cells	50.9302	85.814	49.2248	407
background	6.4198	14.412	6.15929	407
Endothelial cells	51.3953	84.1085	49.845	408
background	6.21511	14.0956	6.05694	408
Endothelial cells	52.8682	86.0465	51.5504	409
background	6.37328	14.1422	6.08485	409
Endothelial cells	51.4729	85.969	50.155	410
background	5.79643	13.4816	5.54522	410
Endothelial cells	51.5504	85.6589	49.0698	411
background	6.04764	13.5188	5.81504	411
Endothelial cells	51.7829	86.2791	49.845	412
background	6.35467	13.6584	5.99181	412
Endothelial cells	51.1628	86.0465	48.4496	413
background	6.58727	14.2724	6.36397	413
Endothelial cells	50.3101	84.186	48.6047	414
background	6.28024	14.0212	6.01042	414
Endothelial cells	51.6279	87.7519	50.4651	415
background	6.31745	13.6677	6.11277	415
Endothelial cells	51.0853	85.5814	49.3023	416
background	6.40119	14.1515	6.1965	416
Endothelial cells	53.7209	87.5194	52.7907	417
background	6.03833	13.7142	5.83364	417
Endothelial cells	54.186	86.2791	52.5581	418
background	6.33606	14.0491	6.11277	418
Endothelial cells	48.8372	85.0388	47.2868	419
background	6.30815	14.4771	6.14998	419
Endothelial cells	51.938	86.0465	50.4651	420
background	6.81987	14.2724	6.68031	420
Endothelial cells	50.0775	85.969	48.2946	421
background	6.33606	13.6863	6.07555	421
Endothelial cells	52.5581	85.6589	50.8527	422
background	6.28024	13.3513	6.05694	422
Endothelial cells	53.876	86.4341	51.7054	423
background	6.05694	14.1049	5.88947	423
Endothelial cells	52.9457	85.7364	50.9302	424
background	6.35467	13.9096	6.16859	424
Endothelial cells	52.4806	86.8992	50.9302	425
background	6.39189	13.5374	6.07555	425
Endothelial cells	48.5271	85.8915	47.4419	426
background	6.21511	13.463	5.9732	426
Endothelial cells	51.5504	85.6589	49.7674	427
background	6.09416	13.2955	5.81504	427
Endothelial cells	52.9457	87.4419	51.3178	428
background	6.14998	13.6025	5.98251	428
Endothelial cells	50.3876	85.4264	48.5271	429
background	6.21511	13.4444	5.90808	429
Endothelial cells	50.9302	84.186	48.6822	430
background	6.4198	13.7421	6.12207	430
Endothelial cells	50	87.5194	48.9147	431
background	6.04764	13.7607	5.88016	431
Endothelial cells	52.6357	87.6744	51.7054	432
background	6.55936	13.7607	6.41049	432
Endothelial cells	53.3333	86.2016	52.3256	433
background	6.23372	13.6397	6.01972	433
Endothelial cells	52.8682	86.9767	51.3178	434
background	6.71753	13.9375	6.45702	434
Endothelial cells	50.2326	84.7287	48.6047	435
background	6.08485	13.677	5.88947	435
Endothelial cells	53.0233	86.4341	51.7054	436
background	5.61035	13.677	5.43357	436
Endothelial cells	50.6977	84.9612	48.5271	437
background	6.4291	13.77	6.1965	437
Endothelial cells	51.3178	84.5736	49.6899	438
background	6.37328	13.6211	6.20581	438
Endothelial cells	52.4031	87.5194	51.5504	439
background	6.52214	13.8723	6.24302	439
Endothelial cells	50.9302	85.4264	48.5271	440
background	6.55936	14.2073	6.33606	440
Endothelial cells	50.9302	85.3488	48.9922	441
background	6.26163	13.4816	6.07555	441
Endothelial cells	51.8605	84.8062	50.2326	442
background	6.58727	13.8537	6.1965	442
Endothelial cells	50.2326	85.1163	48.6047	443
background	5.99181	13.6677	5.70339	443
Endothelial cells	51.0078	85.8915	49.5349	444
background	6.32676	14.2724	6.04764	444
Endothelial cells	52.8682	87.5194	51.4729	445
background	6.28954	14.0026	6.01972	445
Endothelial cells	53.2558	86.5116	51.8605	446
background	6.31745	13.9747	6.04764	446
Endothelial cells	50.4651	84.186	48.7597	447
background	6.25233	13.8817	5.91738	447
Endothelial cells	52.4806	84.4186	50.6977	448
background	6.32676	13.5002	5.9639	448
Endothelial cells	53.1783	86.2791	52.1705	449
background	6.37328	14.2817	6.13137	449
Endothelial cells	51.938	85.7364	50.3876	450
background	6.10346	14.2445	5.87086	450
Endothelial cells	50.155	85.1163	48.7597	451
background	6.28954	13.8351	6.09416	451
Endothelial cells	52.2481	86.3566	50.5426	452
background	5.99181	13.6677	5.74991	452
Endothelial cells	53.4884	87.0543	51.7829	453
background	6.26163	13.9003	6.01042	453
Endothelial cells	50.3101	85.2713	49.0698	454
background	5.99181	14.1422	5.79643	454
Endothelial cells	53.6434	86.3566	51.8605	455
background	6.20581	13.5002	5.92668	455
Endothelial cells	51.7054	85.8915	50.4651	456
background	6.20581	13.9189	5.9639	456
Endothelial cells	52.093	85.5039	50.7752	457
background	6.30815	13.77	6.03833	457
Endothelial cells	54.5736	86.0465	52.6357	458
background	6.54075	13.8258	6.32676	458
Endothelial cells	49.6124	86.124	47.9845	459
background	6.23372	13.6397	6.01042	459
Endothelial cells	52.9457	86.9767	51.7829	460
background	6.04764	13.8258	5.77782	460
Endothelial cells	52.0155	86.5116	50.6202	461
background	6.24302	13.6584	5.98251	461
Endothelial cells	50.8527	86.8992	49.845	462
background	6.20581	13.6863	5.9732	462
Endothelial cells	51.7829	85.814	50.155	463
background	6.08485	13.5188	5.85225	463
Endothelial cells	52.0155	85.0388	49.9225	464
background	6.49423	14.4399	6.28024	464
Endothelial cells	51.3178	86.3566	49.5349	465
background	6.4291	13.6397	6.20581	465
Endothelial cells	53.3333	85.4264	51.3178	466
background	6.39189	13.9096	6.15929	466
Endothelial cells	52.3256	85.1163	51.0853	467
background	6.61518	14.3096	6.33606	467
Endothelial cells	54.9612	86.9767	53.1783	468
background	6.29885	13.9561	6.08485	468
Endothelial cells	54.1085	86.8992	52.7132	469
background	6.56866	13.9282	6.31745	469
Endothelial cells	49.7674	85.7364	48.5271	470
background	6.27093	14.5143	6.01042	470
Endothelial cells	51.2403	84.1085	49.2248	471
background	6.49423	14.2166	6.17789	471
Endothelial cells	51.2403	86.4341	49.2248	472
background	6.31745	13.8537	6.08485	472
Endothelial cells	52.1705	85.4264	51.0078	473
background	6.4198	14.0677	6.14998	473
Endothelial cells	52.4806	87.2868	51.1628	474
background	6.10346	13.4723	5.88016	474
Endothelial cells	54.1085	86.2791	52.4806	475
background	5.76852	13.5746	5.53591	475
Endothelial cells	51.8605	84.4961	50.0775	476
background	6.6524	14.0677	6.4198	476
Endothelial cells	51.4729	85.5039	49.7674	477
background	6.69892	14.1887	6.43841	477
Endothelial cells	50.6977	87.2093	49.5349	478
background	6.02903	14.0956	5.87086	478
Endothelial cells	50.0775	86.0465	48.1395	479
background	6.82918	14.4864	6.56866	479
Endothelial cells	50.6977	84.7287	48.6822	480
background	6.55006	13.8165	6.32676	480
Endothelial cells	51.938	85.4264	50.6977	481
background	6.79196	14.7934	6.59658	481
Endothelial cells	51.938	86.0465	50.6977	482
background	6.49423	13.5281	6.24302	482
Endothelial cells	53.6434	86.8992	51.938	483
background	6.63379	14.3003	6.40119	483
Endothelial cells	51.7829	86.8217	50.3101	484
background	6.14068	13.891	5.89877	484
Endothelial cells	52.7132	85.4264	50.6977	485
background	6.4198	13.556	6.13137	485
Endothelial cells	51.0078	86.9767	49.6124	486
background	5.99181	13.7328	5.74991	486
Endothelial cells	51.6279	86.8992	50	487
background	6.74544	14.3189	6.53145	487
Endothelial cells	51.0078	86.5891	50.155	488
background	6.16859	14.0398	5.94529	488
Endothelial cells	48.2946	86.3566	47.0543	489
background	6.68962	14.1515	6.4291	489
Endothelial cells	50.3101	84.8062	48.6047	490
background	6.49423	14.198	6.25233	490
Endothelial cells	50.8527	84.4961	48.8372	491
background	6.68962	14.5236	6.43841	491
Endothelial cells	51.8605	86.8992	50.0775	492
background	6.4291	14.0398	6.11277	492
Endothelial cells	51.8605	86.5116	50.4651	493
background	5.93599	13.8165	5.72199	493
Endothelial cells	52.5581	86.124	51.1628	494
background	6.29885	13.9747	6.15929	494
Endothelial cells	53.7209	87.2093	52.2481	495
background	5.88016	13.5467	5.69408	495
Endothelial cells	53.1008	86.7442	51.938	496
background	6.20581	13.7514	5.93599	496
Endothelial cells	51.7829	84.031	50.0775	497
background	6.46632	13.9375	6.30815	497
Endothelial cells	51.7829	86.4341	50	498
background	6.49423	14.5702	6.29885	498
Endothelial cells	52.1705	87.2868	50.8527	499
background	6.41049	13.77	6.26163	499
Endothelial cells	53.0233	87.2093	51.5504	500
background	6.74544	14.1236	6.56866	500
Endothelial cells	54.1085	88.4496	52.3256	501
background	6.45702	13.9189	6.20581	501
Endothelial cells	51.938	86.5116	50.0775	502
background	6.21511	13.677	5.98251	502
Endothelial cells	53.7209	86.3566	51.5504	503
background	6.11277	13.4164	5.88947	503
Endothelial cells	53.5659	84.8837	50.7752	504
background	6.54075	13.8444	6.34537	504
Endothelial cells	52.5581	85.969	50.7752	505
background	6.57797	14.0212	6.33606	505
Endothelial cells	54.031	85.6589	52.8682	506
background	6.26163	13.7514	6.02903	506
Endothelial cells	50.6202	85.3488	49.2248	507
background	6.63379	14.505	6.4198	507
Endothelial cells	52.7132	86.5116	51.3178	508
background	6.14068	13.8444	5.88016	508
Endothelial cells	52.3256	87.4419	50.8527	509
background	6.38258	14.0026	6.09416	509
Endothelial cells	51.2403	84.1085	49.7674	510
background	6.13137	13.4351	5.84295	510
Endothelial cells	51.3178	86.3566	49.9225	511
background	6.36397	13.8817	6.07555	511
Endothelial cells	52.3256	87.9845	50.6202	512
background	6.21511	14.198	6.00112	512
Endothelial cells	53.3333	86.5891	51.5504	513
background	6.73614	14.3562	6.49423	513
Endothelial cells	54.6512	86.5116	52.4031	514
background	6.91291	14.2352	6.61518	514
Endothelial cells	54.1085	87.2093	52.7907	515
background	6.6431	13.9189	6.45702	515
Endothelial cells	51.1628	86.4341	49.6899	516
background	6.4291	13.9189	6.14068	516
Endothelial cells	52.4031	85.8915	50.8527	517
background	6.29885	14.0956	6.09416	517
Endothelial cells	50.2326	83.876	48.9147	518
background	6.12207	13.8537	5.90808	518
Endothelial cells	54.8837	87.2093	53.0233	519
background	6.90361	14.6539	6.6617	519
Endothelial cells	52.6357	85.814	50.9302	520
background	6.20581	14.1887	5.98251	520
Endothelial cells	51.3953	85.1938	50	521
background	6.26163	14.1143	6.04764	521
Endothelial cells	50.8527	85.1163	49.6124	522
background	6.63379	13.984	6.43841	522
Endothelial cells	51.3953	85.6589	49.6899	523
background	6.1872	13.6956	5.9546	523
Endothelial cells	54.8062	86.4341	53.1008	524
background	6.57797	14.4678	6.30815	524
Endothelial cells	50.9302	85.8915	49.4574	525
background	6.28954	14.0677	6.04764	525
Endothelial cells	52.4031	85.8915	50.7752	526
background	6.35467	13.7514	6.03833	526
Endothelial cells	53.876	85.6589	51.8605	527
background	6.55006	14.6074	6.40119	527
Endothelial cells	53.4884	84.8062	51.0853	528
background	6.26163	14.0212	6.04764	528
Endothelial cells	52.7907	86.6667	51.0853	529
background	6.23372	14.1887	6.05694	529
Endothelial cells	50.9302	85.7364	48.9922	530
background	6.71753	14.6446	6.57797	530
Endothelial cells	51.7829	86.6667	49.7674	531
background	6.35467	14.2817	6.12207	531
Endothelial cells	51.6279	84.9612	50.0775	532
background	6.32676	14.4399	6.12207	532
Endothelial cells	52.4806	86.124	51.1628	533
background	6.17789	13.6491	5.94529	533
Endothelial cells	52.2481	86.9767	50.5426	534
background	6.6617	13.9096	6.41049	534
Endothelial cells	49.4574	87.4419	48.062	535
background	6.11277	13.4444	5.93599	535
Endothelial cells	52.7132	85.7364	51.1628	536
background	6.4291	13.4164	6.14998	536
Endothelial cells	50.4651	88.062	48.9147	537
background	6.45702	13.8351	6.28954	537
Endothelial cells	49.6899	85.3488	48.1395	538
background	6.60588	14.4492	6.4291	538
Endothelial cells	50.2326	86.8217	48.9922	539
background	5.93599	13.984	5.71269	539
Endothelial cells	52.5581	83.9535	50.155	540
background	6.25233	14.0584	6.00112	540
Endothelial cells	55.814	86.5891	54.2636	541
background	6.21511	13.3792	5.83364	541
Endothelial cells	52.7907	85.1938	50.9302	542
background	5.90808	13.9468	5.69408	542
Endothelial cells	53.0233	85.3488	51.2403	543
background	6.07555	13.7235	5.89877	543
Endothelial cells	53.0233	85.7364	50.7752	544
background	6.28024	13.9747	6.01042	544
Endothelial cells	52.7907	86.124	51.7829	545
background	5.7406	13.4537	5.48939	545
Endothelial cells	49.845	85.1163	47.7519	546
background	6.50354	14.4678	6.28954	546
Endothelial cells	50.4651	85.3488	49.1473	547
background	6.50354	13.8444	6.24302	547
Endothelial cells	52.8682	86.2016	51.5504	548
background	6.49423	14.0119	6.29885	548
Endothelial cells	52.1705	86.8992	50.8527	549
background	6.89431	14.1701	6.60588	549
Endothelial cells	51.938	85.5814	50.3876	550
background	6.04764	13.8351	5.88947	550
Endothelial cells	51.0853	85.1163	48.9922	551
background	6.11277	13.7421	5.88947	551
Endothelial cells	53.6434	86.5891	51.938	552
background	6.07555	14.1049	5.82434	552
Endothelial cells	52.9457	86.0465	51.3953	553
background	5.76852	13.3048	5.58243	553
Endothelial cells	51.3178	85.0388	49.1473	554
background	5.91738	13.7979	5.70339	554
Endothelial cells	51.8605	87.3643	50	555
background	6.27093	13.9375	6.01042	555
Endothelial cells	53.1783	86.7442	51.2403	556
background	6.46632	14.4771	6.28024	556
Endothelial cells	50.2326	85.969	48.7597	557
background	6.52214	14.6539	6.33606	557
Endothelial cells	52.7907	87.2868	51.2403	558
background	6.23372	13.7886	5.93599	558
Endothelial cells	51.4729	86.3566	49.6899	559
background	6.55006	14.0677	6.29885	559
Endothelial cells	52.6357	85.6589	50.5426	560
background	6.25233	14.0398	6.01972	560
Endothelial cells	52.4031	85.7364	50.5426	561
background	6.4198	14.4492	6.22441	561
Endothelial cells	50.7752	86.3566	49.5349	562
background	6.47562	14.2631	6.27093	562
Endothelial cells	52.1705	85.969	50	563
background	6.50354	14.0305	6.17789	563
Endothelial cells	51.3953	85.8915	49.9225	564
background	6.14998	13.9468	5.88016	564
Endothelial cells	52.2481	87.2868	50.5426	565
background	6.43841	14.0584	6.1965	565
Endothelial cells	53.5659	86.6667	51.7054	566
background	6.27093	13.8817	5.98251	566
Endothelial cells	51.7829	85.5039	50.2326	567
background	6.79196	14.505	6.49423	567
Endothelial cells	52.4031	85.2713	50.5426	568
background	6.25233	14.077	6.01042	568
Endothelial cells	53.5659	85.0388	51.8605	569
background	6.76405	14.7283	6.58727	569
Endothelial cells	52.3256	87.7519	51.0078	570
background	6.56866	14.198	6.37328	570
Endothelial cells	53.1008	86.2791	51.4729	571
background	6.48493	14.1701	6.21511	571
Endothelial cells	50.7752	87.0543	49.3023	572
background	6.1965	13.9468	5.93599	572
Endothelial cells	51.1628	85.6589	49.9225	573
background	6.23372	13.4816	5.9732	573
Endothelial cells	53.6434	84.5736	52.2481	574
background	5.99181	13.7607	5.76852	574
Endothelial cells	53.1008	87.0543	51.938	575
background	6.30815	13.863	6.12207	575
Endothelial cells	52.8682	86.9767	51.5504	576
background	6.56866	14.077	6.32676	576
Endothelial cells	53.4884	86.9767	51.8605	577
background	6.52214	14.0212	6.28954	577
Endothelial cells	51.7829	84.1085	49.4574	578
background	6.54075	13.8444	6.30815	578
Endothelial cells	51.2403	87.7519	50.0775	579
background	6.80127	14.8307	6.58727	579
Endothelial cells	50.6977	85.969	49.6899	580
background	6.89431	14.3748	6.67101	580
Endothelial cells	54.5736	86.3566	53.0233	581
background	6.16859	13.9375	5.91738	581
Endothelial cells	54.031	85.814	52.4806	582
background	6.16859	13.984	5.9546	582
Endothelial cells	51.3178	86.2016	49.845	583
background	5.85225	13.6118	5.60104	583
Endothelial cells	51.4729	86.124	50.3101	584
background	6.50354	14.3655	6.30815	584
Endothelial cells	52.6357	84.6512	50.7752	585
background	6.27093	14.1049	5.9639	585
Endothelial cells	53.6434	87.1318	51.938	586
background	6.6617	13.9282	6.44771	586
Endothelial cells	50.0775	85.969	48.5271	587
background	6.36397	14.2259	6.22441	587
Endothelial cells	55.1163	87.9845	54.1085	588
background	6.56866	14.1794	6.25233	588
Endothelial cells	51.1628	85.1938	49.6124	589
background	6.57797	14.2631	6.28024	589
Endothelial cells	52.0155	84.3411	50.0775	590
background	6.34537	14.1143	6.02903	590
Endothelial cells	52.7132	85.814	51.1628	591
background	6.39189	14.198	6.1872	591
Endothelial cells	50.6977	85.4264	49.2248	592
background	6.1872	14.1794	5.94529	592
Endothelial cells	52.7907	87.3643	51.3178	593
background	6.36397	13.8444	6.11277	593
Endothelial cells	48.9922	86.9767	48.2946	594
background	6.4291	14.4771	6.14068	594
Endothelial cells	53.1008	86.8217	51.8605	595
background	6.48493	14.3282	6.15929	595
Endothelial cells	51.4729	84.4961	49.2248	596
background	6.39189	13.6956	6.13137	596
Endothelial cells	54.031	86.5116	52.4806	597
background	6.24302	14.626	6.10346	597
Endothelial cells	54.4186	86.124	52.8682	598
background	6.40119	13.7793	6.20581	598
Endothelial cells	53.7984	85.969	52.0155	599
background	6.08485	13.342	5.80573	599
Endothelial cells	51.5504	86.8217	49.845	600
background	6.73614	14.3562	6.51284	600
Endothelial cells	51.4729	85.2713	50	601
background	6.81987	14.8679	6.6431	601
Endothelial cells	51.1628	86.4341	50	602
background	6.48493	14.0863	6.15929	602
Endothelial cells	51.1628	85.969	49.6899	603
background	6.11277	13.7514	5.86156	603
Endothelial cells	50.9302	85.3488	49.3023	604
background	6.26163	13.7514	6.01042	604
Endothelial cells	55.1938	86.2016	53.4884	605
background	6.45702	13.9189	6.17789	605
Endothelial cells	51.2403	85.0388	49.845	606
background	6.68962	14.1701	6.4291	606
Endothelial cells	53.4884	87.7519	51.7829	607
background	6.25233	13.9561	6.01042	607
Endothelial cells	53.7984	87.1318	52.2481	608
background	6.37328	13.8444	6.11277	608
Endothelial cells	54.031	87.1318	52.093	609
background	6.29885	14.2445	6.11277	609
Endothelial cells	54.3411	87.907	52.8682	610
background	6.04764	13.8258	5.82434	610
Endothelial cells	53.0233	86.8992	51.5504	611
background	6.06624	13.9096	5.88947	611
Endothelial cells	49.6899	85.3488	48.3721	612
background	6.32676	13.8817	6.00112	612
Endothelial cells	50	85.5039	48.7597	613
background	6.58727	14.0119	6.34537	613
Endothelial cells	51.3953	86.6667	50.0775	614
background	6.35467	13.6025	6.16859	614
Endothelial cells	51.2403	85.1938	49.3798	615
background	6.13137	13.4351	5.90808	615
Endothelial cells	51.7054	84.9612	49.6124	616
background	6.77335	14.6446	6.57797	616
Endothelial cells	51.2403	85.4264	49.845	617
background	6.11277	14.1701	5.93599	617
Endothelial cells	52.7907	84.186	50.3876	618
background	6.1965	13.6956	5.9639	618
Endothelial cells	53.3333	85.8915	51.5504	619
background	6.30815	13.5374	6.08485	619
Endothelial cells	54.8062	86.8217	53.2558	620
background	6.28024	14.2259	6.05694	620
Endothelial cells	53.4884	87.1318	51.7829	621
background	6.51284	13.6863	6.25233	621
Endothelial cells	53.1783	84.8062	51.3178	622
background	6.71753	14.3655	6.43841	622
Endothelial cells	53.1783	87.2093	51.7054	623
background	6.53145	14.2538	6.32676	623
Endothelial cells	55.3488	88.4496	53.4109	624
background	6.43841	13.8351	6.22441	624
Endothelial cells	52.4806	86.2791	51.0078	625
background	6.72683	14.198	6.4291	625
Endothelial cells	53.4109	86.7442	51.7829	626
background	6.20581	13.4723	6.04764	626
Endothelial cells	51.6279	85.2713	50.155	627
background	6.78266	14.3841	6.58727	627
Endothelial cells	55.2713	87.6744	53.7209	628
background	6.27093	14.0398	6.00112	628
Endothelial cells	52.4806	87.907	51.2403	629
background	6.37328	13.9096	6.12207	629
Endothelial cells	50.4651	85.3488	49.2248	630
background	6.27093	14.1143	6.03833	630
Endothelial cells	50.8527	84.6512	49.2248	631
background	6.20581	13.3327	5.9732	631
Endothelial cells	51.7829	85.7364	50.6977	632
background	6.55936	13.8165	6.30815	632
Endothelial cells	51.3953	84.186	49.4574	633
background	6.75475	13.984	6.44771	633
Endothelial cells	55.814	85.969	53.7984	634
background	6.02903	13.8351	5.83364	634
Endothelial cells	52.3256	87.0543	50.5426	635
background	6.15929	14.2817	5.90808	635
Endothelial cells	53.4884	86.2791	51.3953	636
background	6.28024	13.3792	6.03833	636
Endothelial cells	53.3333	84.6512	51.3178	637
background	6.45702	14.0026	6.21511	637
Endothelial cells	51.0078	85.1163	49.6899	638
background	6.1872	14.0119	5.98251	638
Endothelial cells	49.3798	84.7287	47.5969	639
background	6.30815	14.1887	6.10346	639
Endothelial cells	54.186	86.0465	52.0155	640
background	6.37328	14.3096	6.14998	640
Endothelial cells	53.3333	84.9612	50.8527	641
background	6.48493	13.863	6.23372	641
Endothelial cells	52.0155	85.1163	50.2326	642
background	6.22441	13.6863	5.9546	642
Endothelial cells	50.3876	84.3411	48.9147	643
background	6.1965	13.6118	5.99181	643
Endothelial cells	53.7984	87.6744	52.0155	644
background	6.61518	14.4213	6.39189	644
Endothelial cells	53.3333	85.7364	52.2481	645
background	6.27093	14.0491	6.04764	645
Endothelial cells	49.0698	86.2016	47.2868	646
background	6.43841	14.1515	6.1965	646
Endothelial cells	51.1628	85.1938	50.2326	647
background	6.25233	14.198	5.98251	647
Endothelial cells	51.2403	85.8915	49.4574	648
background	6.32676	14.1701	6.1872	648
Endothelial cells	51.3178	86.5116	50.155	649
background	6.77335	14.3748	6.48493	649
Endothelial cells	52.5581	86.4341	50.8527	650
background	7.04317	14.2631	6.71753	650
Endothelial cells	51.1628	84.7287	49.3023	651
background	6.13137	13.77	5.82434	651
Endothelial cells	53.4109	85.3488	51.7829	652
background	6.28024	14.0119	6.01972	652
Endothelial cells	51.7829	86.2791	50.2326	653
background	6.23372	14.0119	5.99181	653
Endothelial cells	51.2403	84.186	49.3023	654
background	6.28024	14.077	6.06624	654
Endothelial cells	52.1705	86.7442	51.4729	655
background	6.82918	14.5515	6.6524	655
Endothelial cells	52.8682	86.5116	51.0853	656
background	5.81504	13.2025	5.53591	656
Endothelial cells	50.7752	85.6589	48.9147	657
background	6.4198	14.4864	6.17789	657
Endothelial cells	52.7132	84.9612	51.2403	658
background	6.20581	13.5839	5.9639	658
Endothelial cells	53.2558	86.4341	52.0155	659
background	6.15929	14.198	5.9639	659
Endothelial cells	49.7674	85.1938	48.062	660
background	6.36397	14.1049	6.1872	660
Endothelial cells	51.938	85.7364	50.3101	661
background	6.41049	13.863	6.1965	661
Endothelial cells	52.4031	87.907	51.4729	662
background	6.55936	13.9561	6.38258	662
Endothelial cells	52.0155	86.9767	50.3876	663
background	6.57797	14.1329	6.28024	663
Endothelial cells	53.2558	85.2713	51.0853	664
background	6.20581	14.0305	5.9732	664
Endothelial cells	50.6202	83.4884	48.7597	665
background	6.34537	14.1515	6.11277	665
Endothelial cells	50.9302	86.8217	49.6899	666
background	6.31745	13.8537	6.03833	666
Endothelial cells	52.4031	84.7287	50.5426	667
background	6.1965	14.1422	6.03833	667
Endothelial cells	51.4729	87.2093	50.3101	668
background	6.68962	14.0026	6.50354	668
Endothelial cells	50.0775	86.6667	48.2171	669
background	6.1872	14.3189	5.89877	669
Endothelial cells	50.8527	85.814	49.3023	670
background	5.9546	13.5002	5.67547	670
Endothelial cells	52.8682	86.0465	51.1628	671
background	6.25233	13.5281	5.98251	671
Endothelial cells	52.7132	86.8217	50.7752	672
background	6.23372	13.9189	6.02903	672
Endothelial cells	51.938	85.1938	50.4651	673
background	6.17789	13.7886	5.89877	673
Endothelial cells	51.3953	86.124	49.9225	674
background	6.32676	14.3469	6.12207	674
Endothelial cells	52.4806	87.4419	50.6202	675
background	6.4198	13.6584	6.23372	675
Endothelial cells	54.2636	86.0465	52.5581	676
background	6.29885	13.5188	5.99181	676
Endothelial cells	54.7287	84.7287	52.5581	677
background	6.27093	14.3003	6.01042	677
Endothelial cells	53.3333	86.3566	51.7829	678
background	6.12207	13.9189	5.92668	678
Endothelial cells	52.7907	88.8372	51.7054	679
background	6.45702	14.0398	6.20581	679
Endothelial cells	53.0233	87.2868	51.4729	680
background	6.51284	14.3841	6.23372	680
Endothelial cells	54.8837	88.4496	53.4109	681
background	6.35467	13.7607	6.14068	681
Endothelial cells	52.7132	85.5039	50.8527	682
background	6.4198	13.556	6.12207	682
Endothelial cells	54.3411	86.2791	51.7829	683
background	6.61518	13.9468	6.40119	683
Endothelial cells	50.5426	86.6667	48.4496	684
background	6.79196	14.2259	6.48493	684
Endothelial cells	48.4496	84.8062	46.7442	685
background	6.61518	14.1049	6.32676	685
Endothelial cells	52.2481	87.5969	50.7752	686
background	6.71753	14.5795	6.45702	686
Endothelial cells	52.1705	86.4341	50.6977	687
background	6.13137	14.0305	5.88016	687
Endothelial cells	52.9457	85.2713	51.2403	688
background	6.40119	14.0119	6.15929	688
Endothelial cells	51.3953	87.0543	49.845	689
background	6.30815	13.891	6.03833	689
Endothelial cells	50.5426	85.5814	49.4574	690
background	6.95013	14.7562	6.68031	690
Endothelial cells	52.4806	85.8915	50.3101	691
background	6.11277	13.77	5.92668	691
Endothelial cells	50.4651	85.3488	48.6047	692
background	6.05694	13.4909	5.91738	692
Endothelial cells	52.2481	85.2713	50.6202	693
background	6.56866	14.4399	6.28024	693
Endothelial cells	53.9535	86.5891	52.1705	694
background	6.23372	13.5839	5.98251	694
Endothelial cells	52.2481	86.0465	51.0853	695
background	6.17789	13.8258	6.01042	695
Endothelial cells	52.3256	84.4961	50.7752	696
background	6.08485	14.1794	5.76852	696
Endothelial cells	52.2481	86.0465	50.7752	697
background	6.50354	13.5839	6.28954	697
Endothelial cells	51.0853	86.7442	49.6899	698
background	6.40119	13.4164	6.12207	698
Endothelial cells	52.093	86.124	50.0775	699
background	6.21511	13.7514	6.00112	699
Endothelial cells	52.0155	87.6744	50.3876	700
background	6.50354	14.0398	6.21511	700
Endothelial cells	53.1783	86.8217	52.0155	701
background	6.69892	14.2538	6.48493	701
Endothelial cells	52.0155	84.7287	49.9225	702
background	6.30815	14.0119	6.10346	702
Endothelial cells	50.9302	86.5116	49.3798	703
background	6.55936	14.2073	6.38258	703
Endothelial cells	53.1008	87.6744	51.3178	704
background	6.55936	14.1515	6.25233	704
Endothelial cells	50.2326	87.1318	49.0698	705
background	6.69892	14.5888	6.33606	705
Endothelial cells	51.3178	86.0465	49.6899	706
background	6.16859	13.9561	5.89877	706
Endothelial cells	53.7984	87.6744	52.4806	707
background	6.80127	14.4027	6.59658	707
Endothelial cells	53.1008	87.2868	51.8605	708
background	6.1872	13.463	5.99181	708
Endothelial cells	50.8527	85.5039	48.6047	709
background	6.6617	13.8351	6.31745	709
Endothelial cells	53.7209	84.6512	51.3178	710
background	6.50354	14.2724	6.29885	710
Endothelial cells	51.1628	86.3566	49.4574	711
background	6.13137	13.6118	5.87086	711
Endothelial cells	55.1163	87.4419	53.2558	712
background	6.24302	14.1236	6.11277	712
Endothelial cells	52.6357	87.8295	50.8527	713
background	5.9546	13.5839	5.61035	713
Endothelial cells	50.9302	87.6744	48.6822	714
background	6.08485	13.4351	5.84295	714
Endothelial cells	50.6202	84.6512	48.6822	715
background	6.38258	13.3885	6.15929	715
Endothelial cells	50.3876	85.6589	48.3721	716
background	6.38258	14.0026	6.05694	716
Endothelial cells	53.7209	86.6667	52.093	717
background	6.54075	13.8351	6.34537	717
Endothelial cells	53.6434	85.5039	52.1705	718
background	6.21511	13.6863	5.89877	718
Endothelial cells	53.5659	84.4961	51.5504	719
background	6.49423	14.2445	6.27093	719
Endothelial cells	51.0078	86.5891	49.845	720
background	6.10346	13.1652	5.80573	720
Endothelial cells	55.7364	87.2868	54.8062	721
background	6.38258	14.198	6.16859	721
Endothelial cells	49.7674	85.3488	47.8295	722
background	6.08485	13.3141	5.85225	722
Endothelial cells	51.3178	86.124	49.9225	723
background	6.40119	13.5374	6.13137	723
Endothelial cells	52.5581	85.1163	50.8527	724
background	6.29885	13.6397	6.03833	724
Endothelial cells	50.7752	85.6589	49.5349	725
background	6.39189	14.0491	6.1965	725
Endothelial cells	50.8527	84.2636	49.1473	726
background	6.72683	14.505	6.47562	726
Endothelial cells	54.186	85.1163	52.1705	727
background	6.01972	13.5653	5.81504	727
Endothelial cells	52.3256	85.4264	50.0775	728
background	6.32676	13.7979	6.09416	728
Endothelial cells	52.6357	85.969	51.1628	729
background	6.26163	14.2445	6.06624	729
Endothelial cells	50.5426	84.8837	48.8372	730
background	6.14068	14.2817	5.83364	730
Endothelial cells	53.3333	86.2016	51.7054	731
background	6.4291	13.5839	6.23372	731
Endothelial cells	54.2636	88.062	53.0233	732
background	6.13137	13.6304	5.92668	732
Endothelial cells	51.5504	86.2016	50	733
background	6.47562	14.0398	6.29885	733
Endothelial cells	53.2558	85.8915	51.5504	734
background	6.11277	13.7328	5.88016	734
Endothelial cells	54.031	87.2868	52.2481	735
background	6.39189	14.0212	6.17789	735
Endothelial cells	51.7829	85.7364	50.155	736
background	6.50354	14.626	6.39189	736
Endothelial cells	51.0853	87.1318	49.3798	737
background	6.22441	14.0026	6.00112	737
Endothelial cells	50.5426	85.3488	48.1395	738
background	6.16859	13.9375	5.88016	738
Endothelial cells	53.1008	87.1318	51.4729	739
background	6.45702	14.0584	6.13137	739
Endothelial cells	53.1783	85.5039	51.2403	740
background	6.45702	14.077	6.23372	740
Endothelial cells	53.9535	87.0543	52.1705	741
background	6.57797	14.3469	6.35467	741
Endothelial cells	50.3101	84.4186	48.2946	742
background	6.81987	14.3096	6.61518	742
Endothelial cells	54.8062	87.8295	53.2558	743
background	6.53145	13.863	6.26163	743
Endothelial cells	52.7132	85.5039	50.8527	744
background	6.49423	14.1794	6.27093	744
Endothelial cells	51.0078	84.6512	48.9147	745
background	6.15929	13.9189	5.99181	745
Endothelial cells	54.6512	85.5814	52.7907	746
background	6.51284	13.7514	6.25233	746
Endothelial cells	55.8915	87.1318	53.9535	747
background	6.59658	14.1143	6.33606	747
Endothelial cells	52.5581	85.4264	50.4651	748
background	6.31745	13.8165	6.00112	748
Endothelial cells	54.8837	87.6744	53.5659	749
background	5.98251	13.1652	5.83364	749
Endothelial cells	52.0155	85.1163	50.2326	750
background	6.51284	14.1515	6.30815	750
Endothelial cells	53.3333	86.5891	51.5504	751
background	6.34537	14.0863	6.11277	751
Endothelial cells	55.8915	88.062	54.6512	752
background	6.60588	14.0863	6.39189	752
Endothelial cells	51.5504	85.5039	49.6899	753
background	6.53145	13.9654	6.28024	753
Endothelial cells	53.2558	86.8217	52.0155	754
background	6.60588	13.9747	6.28954	754
Endothelial cells	54.6512	86.0465	52.4806	755
background	6.1872	13.6584	5.9546	755
Endothelial cells	52.0155	86.3566	50.3876	756
background	6.10346	13.5281	5.82434	756
Endothelial cells	52.6357	87.2093	51.3953	757
background	6.50354	13.7979	6.20581	757
Endothelial cells	52.0155	86.4341	50.3101	758
background	6.61518	14.3934	6.36397	758
Endothelial cells	50.5426	85.1163	48.5271	759
background	6.38258	13.9189	6.02903	759
Endothelial cells	49.0698	85.3488	48.062	760
background	6.31745	14.1422	6.06624	760
Endothelial cells	48.8372	85.3488	47.8295	761
background	6.26163	13.891	5.98251	761
Endothelial cells	52.5581	85.4264	51.0078	762
background	6.52214	13.7979	6.37328	762
Endothelial cells	54.6512	85.2713	52.8682	763
background	6.1965	13.863	5.9639	763
Endothelial cells	51.5504	85.969	49.7674	764
background	6.06624	13.9933	5.86156	764
Endothelial cells	53.1783	86.9767	51.938	765
background	6.35467	13.7328	6.10346	765
Endothelial cells	51.2403	85.5039	49.6899	766
background	6.17789	13.7514	5.98251	766
Endothelial cells	52.5581	86.2791	50.6977	767
background	6.23372	13.8072	6.01972	767
Endothelial cells	50.7752	85.969	48.8372	768
background	6.53145	14.0212	6.31745	768
Endothelial cells	56.0465	86.8217	54.4961	769
background	6.22441	13.9468	6.06624	769
Endothelial cells	51.3953	87.1318	50.0775	770
background	6.33606	13.8258	6.14068	770
Endothelial cells	51.5504	86.124	49.6124	771
background	6.63379	14.1329	6.34537	771
Endothelial cells	53.6434	85.3488	51.938	772
background	6.40119	14.1143	6.14068	772
Endothelial cells	52.7132	87.2868	51.4729	773
background	6.40119	14.0026	6.11277	773
Endothelial cells	52.8682	87.2093	51.0853	774
background	6.13137	13.6304	5.88016	774
Endothelial cells	50.6202	85.7364	48.7597	775
background	6.38258	13.2955	6.1872	775
Endothelial cells	50.3101	85.814	48.3721	776
background	6.44771	14.2445	6.16859	776
Endothelial cells	52.7132	86.8992	51.5504	777
background	6.53145	14.1049	6.31745	777
Endothelial cells	52.5581	86.5116	51.0853	778
background	6.15929	14.0398	5.9639	778
Endothelial cells	51.0078	87.1318	49.6124	779
background	6.29885	13.8444	6.11277	779
Endothelial cells	54.4961	87.7519	52.7132	780
background	6.38258	13.6211	6.15929	780
Endothelial cells	52.2481	87.2868	50.8527	781
background	6.47562	13.9375	6.26163	781
Endothelial cells	51.0078	85.2713	49.1473	782
background	6.22441	13.4258	5.93599	782
Endothelial cells	54.186	87.5194	52.2481	783
background	6.67101	14.1887	6.45702	783
Endothelial cells	51.1628	84.5736	49.3023	784
background	6.55936	14.0491	6.31745	784
Endothelial cells	49.5349	85.1163	47.907	785
background	6.40119	14.505	6.28024	785
Endothelial cells	51.7054	83.4884	49.6124	786
background	6.56866	14.412	6.30815	786
Endothelial cells	53.0233	86.7442	50.2326	787
background	6.39189	14.0956	6.12207	787
Endothelial cells	52.7132	86.8217	51.7829	788
background	6.59658	14.0491	6.39189	788
Endothelial cells	53.5659	87.0543	51.7054	789
background	6.46632	13.9561	6.25233	789
Endothelial cells	53.6434	85.3488	51.4729	790
background	6.54075	14.2631	6.31745	790
Endothelial cells	50.4651	84.5736	48.9922	791
background	6.22441	13.9375	5.9732	791
Endothelial cells	53.2558	84.5736	50.3101	792
background	5.77782	13.1652	5.54522	792
Endothelial cells	52.7907	87.907	51.0853	793
background	6.95013	14.2166	6.68962	793
Endothelial cells	52.4031	86.9767	50.9302	794
background	6.31745	13.8723	6.13137	794
Endothelial cells	53.4109	85.969	51.938	795
background	6.37328	14.4771	6.13137	795
Endothelial cells	51.5504	86.9767	49.9225	796
background	6.60588	14.2259	6.39189	796
Endothelial cells	52.3256	86.4341	50.4651	797
background	6.10346	13.8723	5.86156	797
Endothelial cells	50.0775	84.4186	48.2171	798
background	5.94529	13.9003	5.7406	798
Endothelial cells	53.2558	85.8915	51.8605	799
background	6.50354	13.2583	6.33606	799
Endothelial cells	53.1783	86.4341	51.7054	800
background	6.1965	14.1608	5.9732	800
Endothelial cells	53.1008	86.2016	51.3178	801
background	6.40119	14.3376	6.16859	801
Endothelial cells	53.1008	87.3643	51.6279	802
background	6.1965	13.7514	5.99181	802
Endothelial cells	50.7752	86.4341	49.2248	803
background	6.14998	13.8537	5.92668	803
Endothelial cells	52.4031	87.1318	51.4729	804
background	6.28024	14.1515	6.04764	804
Endothelial cells	49.4574	85.3488	47.9845	805
background	6.47562	13.9282	6.14068	805
Endothelial cells	50.9302	85.6589	49.7674	806
background	6.09416	14.1701	5.82434	806
Endothelial cells	53.9535	86.124	51.8605	807
background	6.62449	13.9096	6.35467	807
Endothelial cells	51.7054	85.814	50.0775	808
background	6.68031	14.4864	6.37328	808
Endothelial cells	52.7132	86.0465	50.9302	809
background	6.16859	14.0956	5.92668	809
Endothelial cells	49.5349	85.1163	48.2171	810
background	5.91738	13.8258	5.71269	810
Endothelial cells	54.5736	85.969	53.1783	811
background	6.50354	14.0398	6.30815	811
Endothelial cells	54.8062	87.2868	52.7132	812
background	6.39189	14.3469	6.1872	812
Endothelial cells	52.7132	86.3566	51.6279	813
background	6.54075	13.9282	6.32676	813
Endothelial cells	49.845	82.5581	47.2093	814
background	6.43841	14.2166	6.14998	814
Endothelial cells	50.155	84.7287	48.9922	815
background	6.24302	13.77	6.02903	815
Endothelial cells	53.876	85.4264	52.0155	816
background	5.75921	13.4071	5.58243	816
Endothelial cells	54.6512	86.7442	53.1008	817
background	6.02903	14.5795	5.87086	817
Endothelial cells	53.6434	88.2171	52.6357	818
background	6.40119	13.9375	6.1872	818
Endothelial cells	52.8682	86.8992	51.0853	819
background	6.32676	13.8165	6.03833	819
Endothelial cells	52.1705	85.7364	50.6977	820
background	6.61518	13.9747	6.34537	820
Endothelial cells	54.9612	84.5736	53.6434	821
background	6.57797	14.1608	6.31745	821
Endothelial cells	52.8682	84.3411	50.3101	822
background	6.45702	14.1143	6.24302	822
Endothelial cells	51.7054	84.3411	49.9225	823
background	6.06624	14.1701	5.85225	823
Endothelial cells	51.0078	86.2791	49.4574	824
background	6.4198	14.2817	6.08485	824
Endothelial cells	51.4729	84.8837	49.3023	825
background	6.55936	13.7049	6.25233	825
Endothelial cells	49.4574	87.0543	48.8372	826
background	6.23372	13.5374	6.01972	826
Endothelial cells	51.7829	85.5039	50.0775	827
background	6.4291	14.0026	6.15929	827
Endothelial cells	50.6977	87.2093	48.6822	828
background	6.23372	13.9561	5.98251	828
Endothelial cells	54.1085	85.969	52.2481	829
background	6.09416	13.8817	5.87086	829
Endothelial cells	51.1628	85.814	49.0698	830
background	6.54075	13.6584	6.24302	830
Endothelial cells	51.938	86.0465	50.6977	831
background	6.6617	14.7097	6.43841	831
Endothelial cells	52.093	86.124	50.4651	832
background	6.27093	14.077	5.9639	832
Endothelial cells	53.3333	85.1938	50.8527	833
background	5.86156	13.3606	5.57313	833
Endothelial cells	54.4961	87.6744	53.0233	834
background	6.40119	14.3003	6.1965	834
Endothelial cells	52.9457	85.5039	50.6202	835
background	6.13137	14.1236	5.9732	835
Endothelial cells	50.3876	86.7442	49.6124	836
background	6.35467	14.1422	6.15929	836
Endothelial cells	53.0233	85.5814	51.5504	837
background	6.47562	13.3699	6.23372	837
Endothelial cells	53.876	87.2093	52.093	838
background	6.03833	13.5839	5.83364	838
Endothelial cells	51.938	85.8915	50.3876	839
background	6.35467	13.5002	6.09416	839
Endothelial cells	50.6977	86.8992	49.3023	840
background	6.57797	14.1608	6.29885	840
Endothelial cells	52.4031	87.5194	50.6977	841
background	6.57797	14.2259	6.37328	841
Endothelial cells	52.4806	86.2016	50.8527	842
background	6.24302	14.0491	6.00112	842
Endothelial cells	50.8527	85.1163	49.2248	843
background	6.13137	14.0956	5.88016	843
Endothelial cells	54.5736	86.8992	52.7132	844
background	6.28024	13.7979	6.05694	844
Endothelial cells	50.9302	86.2791	48.9922	845
background	6.1872	13.8165	5.93599	845
Endothelial cells	52.2481	84.4186	51.0853	846
background	6.34537	14.3841	6.07555	846
Endothelial cells	52.3256	86.2791	51.0853	847
background	6.43841	14.5515	6.16859	847
Endothelial cells	53.876	86.8217	52.4806	848
background	6.1965	13.8537	5.9732	848
Endothelial cells	51.3178	86.124	49.6124	849
background	6.68031	14.4771	6.4198	849
Endothelial cells	53.1008	86.6667	51.0853	850
background	5.92668	13.5002	5.70339	850
Endothelial cells	50.4651	86.2791	48.8372	851
background	6.89431	14.6074	6.62449	851
Endothelial cells	54.4961	89.0698	53.0233	852
background	6.50354	14.0491	6.27093	852
Endothelial cells	51.0078	86.2791	49.6124	853
background	6.50354	14.0305	6.28024	853
Endothelial cells	53.7209	85.4264	52.1705	854
background	6.39189	14.1701	6.07555	854
Endothelial cells	51.8605	86.2791	50.9302	855
background	6.22441	14.0584	5.9732	855
Endothelial cells	52.9457	86.8217	51.8605	856
background	6.6524	14.1422	6.36397	856
Endothelial cells	53.5659	86.2791	52.0155	857
background	6.35467	13.2955	6.04764	857
Endothelial cells	53.7984	89.2248	52.8682	858
background	6.22441	13.984	6.00112	858
Endothelial cells	52.1705	85.4264	50.4651	859
background	6.27093	13.7607	6.06624	859
Endothelial cells	51.2403	85.7364	49.4574	860
background	6.38258	14.0026	6.14998	860
Endothelial cells	52.2481	85.8915	51.3178	861
background	6.1872	13.677	5.98251	861
Endothelial cells	51.5504	85.8915	49.3798	862
background	6.6431	13.863	6.44771	862
Endothelial cells	51.5504	86.5891	49.845	863
background	6.40119	13.9375	6.1965	863
Endothelial cells	52.4031	86.5891	51.0853	864
background	6.58727	14.0584	6.33606	864
Endothelial cells	53.876	87.4419	52.7907	865
background	6.28954	14.3096	6.02903	865
Endothelial cells	54.9612	86.8992	53.5659	866
background	6.49423	14.3003	6.16859	866
Endothelial cells	54.186	87.6744	53.2558	867
background	6.36397	14.3748	6.11277	867
Endothelial cells	52.7907	87.0543	51.1628	868
background	6.29885	14.0491	6.04764	868
Endothelial cells	53.6434	86.5891	52.2481	869
background	6.43841	13.463	6.14068	869
Endothelial cells	54.186	86.9767	52.093	870
background	6.46632	13.5932	6.1965	870
Endothelial cells	50.5426	85.969	48.9922	871
background	6.53145	14.5422	6.28954	871
Endothelial cells	52.7907	88.2171	51.6279	872
background	6.1872	14.077	5.9639	872
Endothelial cells	51.2403	85.2713	49.2248	873
background	6.45702	13.9654	6.1965	873
Endothelial cells	52.8682	85.5814	50.9302	874
background	6.14998	13.4351	5.88016	874
Endothelial cells	52.9457	86.9767	51.2403	875
background	5.91738	13.4909	5.72199	875
Endothelial cells	51.5504	84.7287	49.7674	876
background	6.68031	13.9933	6.40119	876
Endothelial cells	54.4961	87.5194	52.4806	877
background	6.26163	14.0026	6.05694	877
Endothelial cells	51.5504	84.5736	49.7674	878
background	6.57797	14.6725	6.29885	878
Endothelial cells	53.0233	86.4341	51.6279	879
background	6.26163	14.2817	6.06624	879
Endothelial cells	52.4806	87.4419	51.0853	880
background	6.62449	13.6491	6.36397	880
Endothelial cells	49.4574	85.2713	48.062	881
background	6.75475	14.0584	6.43841	881
Endothelial cells	52.4806	85.6589	51.0853	882
background	6.68962	13.9096	6.40119	882
Endothelial cells	51.7829	87.0543	50.3101	883
background	7.06178	14.5888	6.78266	883
Endothelial cells	51.3953	85.969	48.8372	884
background	6.61518	14.3469	6.35467	884
Endothelial cells	49.3798	85.2713	48.062	885
background	6.52214	14.1329	6.28954	885
Endothelial cells	54.7287	86.5891	52.4806	886
background	6.39189	14.1329	6.20581	886
Endothelial cells	52.6357	86.124	51.5504	887
background	6.31745	13.891	6.04764	887
Endothelial cells	50.3876	86.8992	49.2248	888
background	6.22441	13.8817	6.00112	888
Endothelial cells	52.5581	85.1938	51.2403	889
background	6.28954	13.7793	6.00112	889
Endothelial cells	51.3178	86.5891	49.3798	890
background	6.27093	13.9654	6.06624	890
Endothelial cells	53.6434	85.2713	52.1705	891
background	6.33606	13.5374	6.05694	891
Endothelial cells	50.9302	85.8915	49.3798	892
background	6.37328	13.9282	6.12207	892
Endothelial cells	51.7829	86.3566	50.4651	893
background	6.13137	13.5839	5.91738	893
Endothelial cells	52.8682	87.1318	51.8605	894
background	6.27093	13.8444	6.00112	894
Endothelial cells	53.0233	88.062	51.0853	895
background	6.22441	13.7979	6.03833	895
Endothelial cells	51.3178	85.969	50.3876	896
background	6.34537	13.4071	6.08485	896
Endothelial cells	51.0853	86.8992	49.5349	897
background	6.14998	14.0491	5.87086	897
Endothelial cells	51.1628	87.9845	49.5349	898
background	6.6524	14.3655	6.48493	898
Endothelial cells	51.4729	86.0465	49.9225	899
background	6.23372	13.77	5.99181	899
Endothelial cells	53.876	86.124	51.6279	900
background	6.38258	14.1701	6.15929	900
Endothelial cells	50.7752	85.2713	48.6047	901
background	6.75475	14.3189	6.53145	901
Endothelial cells	55.0388	87.5194	53.6434	902
background	6.37328	13.9747	6.10346	902
Endothelial cells	50.9302	85.5814	49.7674	903
background	6.00112	13.9561	5.80573	903
Endothelial cells	52.8682	86.3566	50.6202	904
background	6.72683	14.3655	6.53145	904
Endothelial cells	52.1705	85.0388	50.155	905
background	6.40119	13.9003	6.15929	905
Endothelial cells	51.3953	85.5814	49.6124	906
background	6.28024	13.6863	6.02903	906
Endothelial cells	51.4729	87.2868	50.3101	907
background	6.16859	13.4537	5.94529	907
Endothelial cells	52.7132	86.124	51.0078	908
background	6.77335	14.6539	6.56866	908
Endothelial cells	50.5426	86.2791	48.9922	909
background	6.67101	14.1049	6.4198	909
Endothelial cells	51.2403	85.969	49.5349	910
background	6.58727	14.4678	6.4291	910
Endothelial cells	52.3256	84.186	50.3876	911
background	6.55006	13.7235	6.25233	911
Endothelial cells	52.093	85.7364	49.4574	912
background	6.55936	13.7142	6.22441	912
Endothelial cells	51.1628	84.3411	49.3798	913
background	6.34537	13.9282	6.03833	913
Endothelial cells	53.7984	86.6667	52.2481	914
background	6.45702	13.7979	6.16859	914
Endothelial cells	53.7984	85.5814	52.093	915
background	6.50354	14.2445	6.28024	915
Endothelial cells	51.3953	85.814	50	916
background	6.57797	14.198	6.32676	916
Endothelial cells	50.7752	86.7442	49.7674	917
background	6.43841	13.8723	6.20581	917
Endothelial cells	53.1008	84.7287	50.7752	918
background	6.48493	14.5888	6.25233	918
Endothelial cells	54.7287	86.9767	53.1008	919
background	6.43841	13.6584	6.21511	919
Endothelial cells	53.1783	85.1938	51.4729	920
background	6.04764	13.249	5.81504	920
Endothelial cells	54.6512	86.3566	51.938	921
background	6.68962	14.5702	6.4198	921
Endothelial cells	50.9302	85.3488	49.6899	922
background	6.26163	13.8258	5.91738	922
Endothelial cells	50.5426	87.0543	49.0698	923
background	6.32676	13.7049	6.02903	923
Endothelial cells	54.4186	86.6667	52.5581	924
background	6.25233	13.8165	5.99181	924
Endothelial cells	48.7597	85.1163	47.2868	925
background	6.34537	14.0677	6.13137	925
Endothelial cells	53.7984	86.2016	51.938	926
background	6.4198	14.1515	6.25233	926
Endothelial cells	50.3876	85.969	49.0698	927
background	6.4291	13.9282	6.16859	927
Endothelial cells	52.7132	86.0465	50.9302	928
background	5.9546	13.342	5.7406	928
Endothelial cells	52.8682	86.2016	51.2403	929
background	6.27093	13.9096	6.07555	929
Endothelial cells	51.0078	85.814	49.2248	930
background	6.14068	13.9468	5.89877	930
Endothelial cells	50	85.5814	48.1395	931
background	6.07555	13.9933	5.88947	931
Endothelial cells	52.4031	85.5814	50.9302	932
background	6.54075	13.6211	6.25233	932
Endothelial cells	52.4806	85.2713	51.0853	933
background	5.84295	13.5932	5.66617	933
Endothelial cells	50.2326	85.3488	48.8372	934
background	6.14068	14.6074	5.98251	934
Endothelial cells	54.2636	85.4264	52.6357	935
background	6.30815	14.1143	6.14068	935
Endothelial cells	53.4109	86.124	51.6279	936
background	6.54075	13.9654	6.28024	936
Endothelial cells	53.6434	87.2093	51.6279	937
background	6.10346	13.6956	5.84295	937
Endothelial cells	51.7054	86.6667	50.3101	938
background	6.33606	13.7979	6.09416	938
Endothelial cells	51.938	85.7364	50.6202	939
background	6.13137	13.984	5.93599	939
Endothelial cells	51.7829	87.3643	50.2326	940
background	6.13137	13.8258	5.88016	940
Endothelial cells	53.1783	86.6667	51.3953	941
background	6.01972	13.6118	5.81504	941
Endothelial cells	52.6357	86.4341	50.7752	942
background	6.4291	13.9561	6.16859	942
Endothelial cells	54.4961	86.5116	53.0233	943
background	6.45702	13.9096	6.21511	943
Endothelial cells	50.0775	85.1163	48.6822	944
background	5.89877	13.8723	5.65687	944
Endothelial cells	50.3876	85.1163	48.6822	945
background	6.15929	13.9468	5.9732	945
Endothelial cells	51.1628	86.0465	50.2326	946
background	6.45702	13.8258	6.26163	946
Endothelial cells	51.938	86.5116	50.3101	947
background	6.23372	14.0212	5.9546	947
Endothelial cells	51.6279	84.8062	49.7674	948
background	6.24302	13.9189	6.01042	948
Endothelial cells	53.4884	87.3643	52.1705	949
background	6.38258	13.7235	6.14068	949
Endothelial cells	51.7829	85.5814	50	950
background	6.54075	14.1329	6.22441	950
Endothelial cells	54.1085	87.0543	52.8682	951
background	5.98251	13.4164	5.77782	951
Endothelial cells	52.7132	85.4264	50.8527	952
background	5.9546	13.9189	5.67547	952
Endothelial cells	52.3256	85.1938	50.6977	953
background	6.56866	14.1049	6.33606	953
Endothelial cells	49.6899	84.4186	47.9845	954
background	6.51284	13.9282	6.31745	954
Endothelial cells	54.186	85.7364	52.4806	955
background	6.41049	13.7235	6.12207	955
Endothelial cells	53.5659	85.814	51.3953	956
background	6.4291	13.9096	6.1965	956
Endothelial cells	51.3953	86.5891	50	957
background	6.05694	13.5095	5.69408	957
Endothelial cells	50.4651	87.2093	49.0698	958
background	6.70822	14.2445	6.47562	958
Endothelial cells	52.8682	84.6512	50.6977	959
background	6.30815	14.3003	6.12207	959
Endothelial cells	51.2403	87.907	50.155	960
background	6.73614	14.4864	6.45702	960
Endothelial cells	52.7907	86.0465	50.7752	961
background	6.31745	13.9468	6.11277	961
Endothelial cells	53.4109	87.2868	51.7054	962
background	6.53145	13.891	6.1965	962
Endothelial cells	52.7132	86.5116	50.4651	963
background	6.28954	14.2166	6.07555	963
Endothelial cells	53.1783	85.8915	51.5504	964
background	6.43841	14.1236	6.17789	964
Endothelial cells	52.7907	86.2791	50.7752	965
background	6.01042	13.2118	5.78712	965
Endothelial cells	51.2403	87.2093	50.155	966
background	6.26163	13.6956	6.01972	966
Endothelial cells	51.0853	86.8992	49.845	967
background	6.53145	14.5143	6.28024	967
Endothelial cells	51.6279	84.8837	49.6124	968
background	6.08485	13.9933	5.86156	968
Endothelial cells	51.8605	85.5039	50.6977	969
background	6.35467	14.0863	6.06624	969
Endothelial cells	54.3411	86.4341	52.7907	970
background	6.4291	14.3562	6.14998	970
Endothelial cells	51.6279	85.7364	49.5349	971
background	6.72683	14.198	6.49423	971
Endothelial cells	53.2558	86.2016	51.1628	972
background	6.22441	14.0956	5.9732	972
Endothelial cells	54.3411	86.2016	52.2481	973
background	6.47562	14.2445	6.28024	973
Endothelial cells	50.7752	85.3488	49.3023	974
background	6.28954	13.891	6.07555	974
Endothelial cells	52.5581	84.8837	50.3876	975
background	6.23372	13.3513	6.00112	975
Endothelial cells	52.1705	88.4496	51.0853	976
background	6.28024	14.0863	6.08485	976
Endothelial cells	52.1705	87.3643	49.9225	977
background	6.01042	14.0863	5.85225	977
Endothelial cells	53.3333	85.1938	51.2403	978
background	6.67101	14.4492	6.41049	978
Endothelial cells	52.093	85.6589	50.7752	979
background	6.46632	13.9003	6.23372	979
Endothelial cells	54.031	86.8992	52.6357	980
background	6.36397	14.1422	6.08485	980
Endothelial cells	53.1008	85.8915	51.4729	981
background	5.92668	13.7793	5.70339	981
Endothelial cells	52.0155	86.5116	50.5426	982
background	6.68031	14.7469	6.4198	982
Endothelial cells	51.938	85.5039	49.9225	983
background	6.08485	13.9189	5.92668	983
Endothelial cells	54.186	85.8915	52.0155	984
background	6.44771	14.3655	6.26163	984
Endothelial cells	51.938	84.8837	49.4574	985
background	6.30815	14.0677	6.13137	985
Endothelial cells	50.155	86.3566	48.6822	986
background	6.17789	13.7421	5.99181	986
Endothelial cells	52.5581	86.5116	50.7752	987
background	6.68962	14.3655	6.49423	987
Endothelial cells	53.0233	87.2868	50.8527	988
background	6.55936	14.7841	6.29885	988
Endothelial cells	50.8527	86.2016	49.3023	989
background	6.31745	14.4492	6.13137	989
Endothelial cells	49.845	84.9612	48.6822	990
background	6.58727	13.8258	6.31745	990
Endothelial cells	51.3178	86.8217	50.155	991
background	6.6431	14.1143	6.41049	991
Endothelial cells	52.7907	85.4264	50.6202	992
background	6.37328	13.7886	6.03833	992
Endothelial cells	53.3333	87.0543	51.6279	993
background	6.68031	14.3841	6.50354	993
Endothelial cells	51.3953	86.9767	49.6899	994
background	6.25233	14.1236	5.99181	994
Endothelial cells	52.2481	85.0388	50.3101	995
background	5.93599	13.2676	5.66617	995
Endothelial cells	54.4186	85.814	52.7907	996
background	6.17789	13.5281	5.88016	996
Endothelial cells	49.5349	86.4341	48.1395	997
background	6.36397	13.891	6.07555	997
Endothelial cells	53.4884	87.2868	51.8605	998
background	6.47562	14.6446	6.21511	998
Endothelial cells	51.2403	86.4341	49.6899	999
background	6.1872	14.1329	6.02903	999
Endothelial cells	52.8682	85.969	51.1628	1000
[truncated: 18,001 more rows]

## Sheet: Source_Data_Ext_2d
cell.id	cell_type	Lepr	Kdr	Lepr_thr	Kdr_thr	co_occurent
scg_1_N61AAACCCAAGTTGCCTA	Macrophages	-0.178973	-0.226481	FALSE	FALSE	FALSE
scg_1_N61AAACGAAGTAAGAACT	Pericytes	-0.192085	-0.297285	FALSE	FALSE	FALSE
scg_1_N61AAACGAAGTATCGTAC	SC_NM	-0.163688	-0.246281	FALSE	FALSE	FALSE
scg_1_N61AAACGCTCATGGCACC	Endothelial cells	0.360753	2.04895	FALSE	TRUE	FALSE
scg_1_N61AAAGGATAGATGTTAG	Macrophages	-0.161063	-0.282513	FALSE	FALSE	FALSE
scg_1_N61AAAGGATGTCAAGGCA	Macrophages	-0.175875	-0.299132	FALSE	FALSE	FALSE
scg_1_N61AAAGGGCGTGAATATG	SC_M	-0.141455	0.0301713	FALSE	FALSE	FALSE
scg_1_N61AAAGGTAAGCATTGTC	DCs	-0.215576	-0.327166	FALSE	FALSE	FALSE
scg_1_N61AAAGGTATCGATTGAC	Endothelial cells	8.32132	5.99293	TRUE	TRUE	TRUE
scg_1_N61AAAGTCCGTCGCATTA	SC_NM	-0.210208	-0.307978	FALSE	FALSE	FALSE
scg_1_N61AAAGTCCTCGAACGGA	Macrophages	-0.168958	-0.275032	FALSE	FALSE	FALSE
scg_1_N61AAAGTGACAGAGGAAA	DCs	-0.183919	-0.449458	FALSE	FALSE	FALSE
scg_1_N61AAATGGACAATGGGTG	DCs	-0.229372	-0.344068	FALSE	FALSE	FALSE
scg_1_N61AAATGGATCCTACGGG	SC_M	-0.164727	-0.153689	FALSE	FALSE	FALSE
scg_1_N61AACAACCTCAACGCTA	Macrophages	-0.165004	-0.256224	FALSE	FALSE	FALSE
scg_1_N61AACAAGATCAGAATAG	SC_NM	-0.219873	-0.256471	FALSE	FALSE	FALSE
scg_1_N61AACAAGATCCATTTCA	SC_M	-0.107658	-0.165755	FALSE	FALSE	FALSE
scg_1_N61AACAGGGGTTACGATC	Pericytes	-0.176938	-0.274048	FALSE	FALSE	FALSE
scg_1_N61AACAGGGTCATTCCTA	Pericytes	-0.197904	-0.301423	FALSE	FALSE	FALSE
scg_1_N61AACCAACAGCCTTTCC	Tregs	-0.163951	-0.258627	FALSE	FALSE	FALSE
scg_1_N61AACCAACAGGGCGAGA	SC_NM	-0.226153	-0.279826	FALSE	FALSE	FALSE
scg_1_N61AACCACAAGTTGTAGA	Endothelial cells	0.83821	-0.467277	TRUE	FALSE	FALSE
scg_1_N61AACCCAAGTAGTTCCA	DCs	-0.223553	-0.297516	FALSE	FALSE	FALSE
scg_1_N61AACCTGACAAGACGAC	SC_M	-0.156399	-0.0780287	FALSE	FALSE	FALSE
scg_1_N61AACCTGAGTCGAGATG	Macrophages	-0.174623	-0.287175	FALSE	FALSE	FALSE
scg_1_N61AACCTGAGTTGTTGTG	SC_NM	-0.184171	-0.287343	FALSE	FALSE	FALSE
scg_1_N61AACCTGATCTAGTTCT	Macrophages	-0.179445	-0.266506	FALSE	FALSE	FALSE
scg_1_N61AACCTTTAGGCGATAC	SC_NM	-0.171888	-0.254859	FALSE	FALSE	FALSE
scg_1_N61AACCTTTGTTCATCGA	SC_NM	-0.158951	-0.238795	FALSE	FALSE	FALSE
scg_1_N61AACGGGACATTCACCC	SC_NM	-0.205029	-0.317684	FALSE	FALSE	FALSE
scg_1_N61AACGGGATCACTACGA	Endothelial cells	10.4777	7.22698	TRUE	TRUE	TRUE
scg_1_N61AACGTCACATACAGGG	SC_NM	-0.164893	-0.256546	FALSE	FALSE	FALSE
scg_1_N61AACTTCTCACAAGCAG	SC_M	-0.151447	-0.0394488	FALSE	FALSE	FALSE
scg_1_N61AACTTCTGTTTGGGTT	SC_NM	-0.190285	-0.298132	FALSE	FALSE	FALSE
scg_1_N61AAGAACAAGAAGCTGC	SC_NM	-0.154779	-0.244463	FALSE	FALSE	FALSE
scg_1_N61AAGACTCAGTTGGAGC	DCs	-0.219876	-0.340032	FALSE	FALSE	FALSE
scg_1_N61AAGACTCTCTATTGTC	Neurons	-0.506922	-0.718989	FALSE	FALSE	FALSE
scg_1_N61AAGCGAGAGGCTCTCG	SC_NM	-0.198844	-0.283238	FALSE	FALSE	FALSE
scg_1_N61AAGCGAGTCGTGGCTG	SC_NM	-0.196238	-0.264274	FALSE	FALSE	FALSE
scg_1_N61AAGCGTTAGTAGTCTC	SC_NM	-0.199489	-0.265183	FALSE	FALSE	FALSE
scg_1_N61AAGGAATGTCGGTAAG	SC_NM	-0.213685	-0.511113	FALSE	FALSE	FALSE
scg_1_N61AAGGTAACAAATCAAG	SC_NM	-0.225757	-0.34468	FALSE	FALSE	FALSE
scg_1_N61AAGTACCAGGGATCTG	Macrophages	-0.37287	-0.480987	FALSE	FALSE	FALSE
scg_1_N61AAGTGAAGTGCAGTGA	Macrophages	-0.178868	-0.243444	FALSE	FALSE	FALSE
scg_1_N61AATAGAGGTTGCTGAT	SC_NM	-0.16876	-0.258546	FALSE	FALSE	FALSE
scg_1_N61AATCACGAGGTTACAA	Endothelial cells	7.81573	8.70934	TRUE	TRUE	TRUE
scg_1_N61AATCACGCATCAGCTA	SC_M	-0.178669	-0.66066	FALSE	FALSE	FALSE
scg_1_N61AATCACGGTACCGTCG	SC_NM	-0.215925	-0.325874	FALSE	FALSE	FALSE
scg_1_N61AATCACGGTCAGTTTG	Macrophages	-0.163711	-0.26619	FALSE	FALSE	FALSE
scg_1_N61AATCGACAGCTAATGA	SC_NM	-0.166986	-0.286415	FALSE	FALSE	FALSE
scg_1_N61AATCGTGAGCTATCTG	SC_NM	-0.21692	-0.346642	FALSE	FALSE	FALSE
scg_1_N61AATCGTGAGCTGACCC	SC_NM	-0.215339	-0.18969	FALSE	FALSE	FALSE
scg_1_N61AATCGTGGTCCGGATC	SC_M	-0.150163	-0.137998	FALSE	FALSE	FALSE
scg_1_N61AATCGTGTCAAATGCC	Endothelial cells	4.01772	2.00222	TRUE	TRUE	TRUE
scg_1_N61AATGACCTCTCGGCTT	SC_NM	-0.19815	-0.344344	FALSE	FALSE	FALSE
scg_1_N61AATGGCTAGGCGATAC	Macrophages	-0.149238	-0.0599943	FALSE	FALSE	FALSE
scg_1_N61AATGGCTTCCGATAGT	Macrophages	-0.163197	-0.304076	FALSE	FALSE	FALSE
scg_1_N61AATTCCTCAACCAACT	Neurons	-0.437278	-0.661079	FALSE	FALSE	FALSE
scg_1_N61AATTCCTGTGAATAAC	SC_NM	-0.207568	-0.342493	FALSE	FALSE	FALSE
scg_1_N61AATTTCCAGAGGCGGA	Neurons	-0.466032	-0.654295	FALSE	FALSE	FALSE
scg_1_N61ACAAAGACACTGGCCA	SC_M	-0.189307	-0.347311	FALSE	FALSE	FALSE
scg_1_N61ACAACCAAGGTCATTC	DCs	-0.229691	-0.351106	FALSE	FALSE	FALSE
scg_1_N61ACAACCATCGTGACTA	Tregs	-0.150414	-0.243932	FALSE	FALSE	FALSE
scg_1_N61ACAAGCTCAAATCGGG	SC_M	-0.164872	-0.0430422	FALSE	FALSE	FALSE
scg_1_N61ACACAGTTCGAAGGAC	SC_M	-0.106328	-0.167174	FALSE	FALSE	FALSE
scg_1_N61ACACCAACACCATAAC	Macrophages	-0.295806	1.4601	FALSE	TRUE	FALSE
scg_1_N61ACAGAAATCCGCATAA	Macrophages	-0.176345	-0.279281	FALSE	FALSE	FALSE
scg_1_N61ACATCGATCTTTGATC	SC_NM	-0.208844	-0.161422	FALSE	FALSE	FALSE
scg_1_N61ACATTTCGTAGCGCTC	SC_NM	-0.242365	-0.429791	FALSE	FALSE	FALSE
scg_1_N61ACATTTCTCCGTATAG	Macrophages	-0.145885	-0.224679	FALSE	FALSE	FALSE
scg_1_N61ACCAACACAGCGTTTA	Macrophages	-0.176962	-0.192945	FALSE	FALSE	FALSE
scg_1_N61ACCACAAAGCAACCAG	SC_NM	-0.21051	-0.0379582	FALSE	FALSE	FALSE
scg_1_N61ACCATTTGTGCCTATA	SC_M	-0.190032	-0.471403	FALSE	FALSE	FALSE
scg_1_N61ACCCAAAAGAATAACC	DCs	-0.233267	-0.356205	FALSE	FALSE	FALSE
scg_1_N61ACCCTCAGTGTTGCCG	SC_NM	-0.190993	-0.39963	FALSE	FALSE	FALSE
scg_1_N61ACCCTTGAGGCATCTT	DCs	-0.218803	-0.307576	FALSE	FALSE	FALSE
scg_1_N61ACCGTTCAGACTTAAG	Endothelial cells	8.64317	7.91768	TRUE	TRUE	TRUE
scg_1_N61ACCGTTCAGTTGCGCC	Macrophages	-0.157869	-0.225798	FALSE	FALSE	FALSE
scg_1_N61ACCTGAACACCATATG	SC_NM	-0.304637	-0.364055	FALSE	FALSE	FALSE
scg_1_N61ACCTGTCGTTAGGCTT	Macrophages	-0.176316	-0.279804	FALSE	FALSE	FALSE
scg_1_N61ACGATCAAGTCACTCA	Macrophages	-0.166559	-0.257599	FALSE	FALSE	FALSE
scg_1_N61ACGATCATCATGGAGG	Macrophages	-0.21236	-0.355075	FALSE	FALSE	FALSE
scg_1_N61ACGCACGAGCTTTCTT	Endothelial cells	0.565192	3.59436	FALSE	TRUE	FALSE
scg_1_N61ACGGAAGTCAGCAGAG	SC_NM	-0.185315	-0.289931	FALSE	FALSE	FALSE
scg_1_N61ACGGGTCCACATAGCT	SC_NM	-0.21732	-0.403568	FALSE	FALSE	FALSE
scg_1_N61ACGGGTCCAGGTGACA	SC_NM	-0.218996	-0.316251	FALSE	FALSE	FALSE
scg_1_N61ACGGGTCCATGTTACG	SC_NM	-0.203721	-0.262022	FALSE	FALSE	FALSE
scg_1_N61ACGGGTCGTTACCCAA	SC_M	-0.069199	0.186016	FALSE	FALSE	FALSE
scg_1_N61ACGGTCGCAACAGATA	Macrophages	-0.149804	-0.162709	FALSE	FALSE	FALSE
scg_1_N61ACGGTCGCATGACTAC	SC_NM	-0.223018	-0.429812	FALSE	FALSE	FALSE
scg_1_N61ACGGTCGTCCGCCTAT	SC_NM	-0.225358	-0.330572	FALSE	FALSE	FALSE
scg_1_N61ACGGTCGTCGCTGCGA	Endothelial cells	1.20721	7.88827	TRUE	TRUE	TRUE
scg_1_N61ACGGTTACACACCGAC	Macrophages	-0.1359	-0.189565	FALSE	FALSE	FALSE
scg_1_N61ACGGTTAGTCTGTAAC	DCs	-0.210475	-0.327232	FALSE	FALSE	FALSE
scg_1_N61ACGGTTATCCTTCTAA	Endothelial cells	-0.0533879	0.358523	FALSE	FALSE	FALSE
scg_1_N61ACGTAACAGGACATCG	DCs	-0.157723	-0.145887	FALSE	FALSE	FALSE
scg_1_N61ACGTAACAGTCTGCAT	SC_NM	-0.191653	-0.302166	FALSE	FALSE	FALSE
scg_1_N61ACGTAACTCACTGTCC	SC_M	-0.133497	-0.133866	FALSE	FALSE	FALSE
scg_1_N61ACGTAACTCCATCTGC	SC_NM	-0.2175	-0.340782	FALSE	FALSE	FALSE
scg_1_N61ACGTAACTCTCATGCC	Endothelial cells	12.1106	8.75304	TRUE	TRUE	TRUE
scg_1_N61ACGTAACTCTGACCCT	SC_NM	-0.22921	-0.323151	FALSE	FALSE	FALSE
scg_1_N61ACGTACACATTCCTCG	SC_NM	-0.224211	-0.350928	FALSE	FALSE	FALSE
scg_1_N61ACGTCCTGTGGAACCA	Neurons	-0.176282	-0.0479113	FALSE	FALSE	FALSE
scg_1_N61ACGTTCCGTAGCTTAC	SC_M	-0.154583	-0.191641	FALSE	FALSE	FALSE
scg_1_N61ACTACGAGTAGCTCGC	SC_M	-0.174602	0.589302	FALSE	FALSE	FALSE
scg_1_N61ACTATCTCATTATGCG	SC_NM	-0.208882	1.02703	FALSE	TRUE	FALSE
scg_1_N61ACTATGGGTTAGCGGA	Macrophages	-0.192067	-0.272262	FALSE	FALSE	FALSE
scg_1_N61ACTCCCAGTCGCGTTG	Macrophages	-0.181461	-0.300755	FALSE	FALSE	FALSE
scg_1_N61ACTCCCAGTTCTTCAT	SC_NM	-0.239827	-0.353868	FALSE	FALSE	FALSE
scg_1_N61ACTCCCATCTAGTTCT	Endothelial cells	7.3283	4.03623	TRUE	TRUE	TRUE
scg_1_N61ACTCTCGGTAGAAACT	DCs	-0.226914	-0.339604	FALSE	FALSE	FALSE
scg_1_N61ACTGTCCTCCCAGCGA	SC_NM	-0.203818	-0.301677	FALSE	FALSE	FALSE
scg_1_N61ACTGTGAAGTGGCCTC	Endothelial cells	-0.149586	-0.243243	FALSE	FALSE	FALSE
scg_1_N61ACTGTGATCGTGGGAA	SC_NM	-0.24644	-0.291119	FALSE	FALSE	FALSE
scg_1_N61ACTTCCGGTCCCTAAA	Endothelial cells	0.691015	3.49128	FALSE	TRUE	FALSE
scg_1_N61ACTTCGCCATGTAACC	Macrophages	-0.191499	-0.0971945	FALSE	FALSE	FALSE
scg_1_N61ACTTCGCCATTCGGGC	SC_M	-0.155157	-0.06117	FALSE	FALSE	FALSE
scg_1_N61AGAAATGCAGTCTGGC	SC_M	-0.237289	-0.00323858	FALSE	FALSE	FALSE
scg_1_N61AGAAATGTCCGCGAGT	SC_NM	-0.206867	-0.311152	FALSE	FALSE	FALSE
scg_1_N61AGAACAAAGTCACTGT	Endothelial cells	7.64901	4.65544	TRUE	TRUE	TRUE
scg_1_N61AGAACAAGTTGTTTGG	Macrophages	-0.192734	-0.0801406	FALSE	FALSE	FALSE
scg_1_N61AGAAGCGGTTCGGTCG	Macrophages	-0.139803	-0.232737	FALSE	FALSE	FALSE
scg_1_N61AGAAGCGTCGCATAGT	Macrophages	-0.198818	-0.260555	FALSE	FALSE	FALSE
scg_1_N61AGAAGTACAGCACGAA	Endothelial cells	0.19209	3.6316	FALSE	TRUE	FALSE
scg_1_N61AGACAAAGTGTCGCTG	DCs	-0.219161	-0.322273	FALSE	FALSE	FALSE
scg_1_N61AGACAAATCGAACACT	SC_NM	-0.211338	-0.442983	FALSE	FALSE	FALSE
scg_1_N61AGACACTGTATTGAGA	Macrophages	-0.165091	-0.267137	FALSE	FALSE	FALSE
scg_1_N61AGACAGGAGCGCCATC	SC_NM	-0.158846	-0.210139	FALSE	FALSE	FALSE
scg_1_N61AGACAGGGTATGGTAA	SC_M	-0.154988	-0.14501	FALSE	FALSE	FALSE
scg_1_N61AGACTCATCACCTGGG	Macrophages	-0.174545	-0.280162	FALSE	FALSE	FALSE
scg_1_N61AGAGAGCCAACACTAC	Microglia	-0.195187	0.0166226	FALSE	FALSE	FALSE
scg_1_N61AGAGCCCCAGCTCTGG	SC_M	-0.221678	0.462562	FALSE	FALSE	FALSE
scg_1_N61AGATCCAAGTGTTGTC	Pericytes	-0.190531	-0.293832	FALSE	FALSE	FALSE
scg_1_N61AGATCGTAGGCCTTCG	Macrophages	-0.186037	-0.24846	FALSE	FALSE	FALSE
scg_1_N61AGATCGTGTCTTAGTG	Macrophages	-0.186742	-0.283673	FALSE	FALSE	FALSE
scg_1_N61AGATCGTTCGTCAAAC	SC_NM	-0.213758	-0.990375	FALSE	FALSE	FALSE
scg_1_N61AGATGAAAGTCAATCC	SC_NM	-0.188066	-0.283594	FALSE	FALSE	FALSE
scg_1_N61AGATGAAGTCTCAAGT	SC_NM	-0.239299	-0.339588	FALSE	FALSE	FALSE
scg_1_N61AGCATCAAGTCTAGCT	SC_NM	-0.150524	-0.235284	FALSE	FALSE	FALSE
scg_1_N61AGCATCAGTATGCTAC	SC_NM	-0.229959	-0.281096	FALSE	FALSE	FALSE
scg_1_N61AGCCACGTCGCACGAC	SC_NM	-0.162666	-0.252094	FALSE	FALSE	FALSE
scg_1_N61AGCCAGCTCCCTGGTT	SC_NM	-0.223277	-0.331915	FALSE	FALSE	FALSE
scg_1_N61AGCGATTCAAGTGGGT	Endothelial cells	1.64684	10.2402	TRUE	TRUE	TRUE
scg_1_N61AGCGATTCACCGCTGA	SC_M	-0.193071	-0.16121	FALSE	FALSE	FALSE
scg_1_N61AGCGATTTCCTTGGAA	Neurons	-0.337481	-0.530629	FALSE	FALSE	FALSE
scg_1_N61AGCGTATCATGTGGTT	SC_M	-0.251418	-0.57597	FALSE	FALSE	FALSE
scg_1_N61AGCTACAGTCGTGGTC	SC_NM	-0.233998	-0.318952	FALSE	FALSE	FALSE
scg_1_N61AGCTACATCCGGCAAC	SC_NM	-0.213763	-0.471788	FALSE	FALSE	FALSE
scg_1_N61AGCTACATCGTCGACG	Macrophages	-0.154814	-0.254469	FALSE	FALSE	FALSE
scg_1_N61AGCTCAAGTAAGTTAG	DCs	-0.220416	-0.338136	FALSE	FALSE	FALSE
scg_1_N61AGGAAATGTACGACTT	Endothelial cells	0.495495	-0.264178	FALSE	FALSE	FALSE
scg_1_N61AGGAAATTCGTGTGAT	SC_NM	-0.201013	-0.302979	FALSE	FALSE	FALSE
scg_1_N61AGGACGAAGGATGGCT	Endothelial cells	0.69494	-0.334259	FALSE	FALSE	FALSE
scg_1_N61AGGAGGTAGTTGTACC	Macrophages	-0.187463	-0.295985	FALSE	FALSE	FALSE
scg_1_N61AGGATAAGTGTATACC	DCs	-0.226447	-0.326333	FALSE	FALSE	FALSE
scg_1_N61AGGATCTAGGTGGTTG	Pericytes	-0.187295	-0.287966	FALSE	FALSE	FALSE
scg_1_N61AGGATCTCAGTCGCAC	DCs	-0.183652	-0.352604	FALSE	FALSE	FALSE
scg_1_N61AGGCCACAGATCGACG	DCs	-0.365466	-0.543558	FALSE	FALSE	FALSE
scg_1_N61AGGCCACTCGGCATCG	SC_NM	-0.214401	-0.260045	FALSE	FALSE	FALSE
scg_1_N61AGGGCTCTCATTGCCC	Endothelial cells	7.00474	9.76216	TRUE	TRUE	TRUE
scg_1_N61AGGGTCCAGCCTTTCC	SC_NM	-0.171572	-0.25645	FALSE	FALSE	FALSE
scg_1_N61AGGGTCCGTGCGGTAA	Endothelial cells	0.146402	-0.278288	FALSE	FALSE	FALSE
scg_1_N61AGGGTGACAGGTCAGA	SC_NM	-0.216492	-0.344736	FALSE	FALSE	FALSE
scg_1_N61AGGTAGGAGTAACCGG	SC_NM	-0.176357	-0.283211	FALSE	FALSE	FALSE
scg_1_N61AGGTAGGTCCTTGACC	SC_NM	-0.202126	-0.212143	FALSE	FALSE	FALSE
scg_1_N61AGGTAGGTCGTACCTC	Pericytes	-0.20449	-0.280526	FALSE	FALSE	FALSE
scg_1_N61AGGTCTAAGGATACGC	SC_NM	-0.175895	-0.315416	FALSE	FALSE	FALSE
scg_1_N61AGGTCTATCAAGCTGT	SC_NM	-0.159797	-0.251808	FALSE	FALSE	FALSE
scg_1_N61AGGTTGTCACGGTGTC	Microglia	-0.23202	-0.0864529	FALSE	FALSE	FALSE
scg_1_N61AGTAACCAGGCCTGAA	SC_NM	-0.184628	-0.294473	FALSE	FALSE	FALSE
scg_1_N61AGTAACCAGTACAGAT	SC_NM	-0.20916	-0.263541	FALSE	FALSE	FALSE
scg_1_N61AGTAACCCATCAGCAT	SC_M	-0.162281	-0.0730122	FALSE	FALSE	FALSE
scg_1_N61AGTAACCTCTTGGCTC	Pericytes	-0.178583	-0.278426	FALSE	FALSE	FALSE
scg_1_N61AGTACCACAGGACGAT	SC_NM	-0.21284	-0.291716	FALSE	FALSE	FALSE
scg_1_N61AGTACCATCAACTGGT	Macrophages	-0.151524	-0.185715	FALSE	FALSE	FALSE
scg_1_N61AGTAGTCGTGCTATTG	SC_NM	-0.21541	-0.334025	FALSE	FALSE	FALSE
scg_1_N61AGTAGTCTCCCAAGCG	SC_NM	-0.161484	-0.182563	FALSE	FALSE	FALSE
scg_1_N61AGTCAACGTGGTATGG	DCs	-0.234669	-0.341781	FALSE	FALSE	FALSE
scg_1_N61AGTCACACACGCTGCA	SC_NM	-0.157275	-0.250018	FALSE	FALSE	FALSE
scg_1_N61AGTCACACACGGGCTT	Endothelial cells	0.0432205	10.3329	FALSE	TRUE	FALSE
scg_1_N61AGTCACATCGGCATTA	SC_M	-0.164095	-0.148761	FALSE	FALSE	FALSE
scg_1_N61AGTCATGCACCCTGAG	Macrophages	-0.191505	0.180884	FALSE	FALSE	FALSE
scg_1_N61AGTCTCCAGTTTCGGT	SC_M	-0.160006	-0.143612	FALSE	FALSE	FALSE
scg_1_N61AGTCTCCGTCGAACAG	SC_NM	-0.140889	-0.374439	FALSE	FALSE	FALSE
scg_1_N61AGTGACTTCGAGTTGT	Endothelial cells	6.67927	1.31562	TRUE	TRUE	TRUE
scg_1_N61AGTGATCCACAGAAGC	Endothelial cells	0.364109	-0.216306	FALSE	FALSE	FALSE
scg_1_N61AGTGATCTCCCGAAAT	SC_M	-0.150808	-0.142041	FALSE	FALSE	FALSE
scg_1_N61AGTGCCGGTTCGTAAC	Macrophages	-0.155701	-0.231426	FALSE	FALSE	FALSE
scg_1_N61AGTGTTGGTATGCTAC	SC_NM	-0.225331	-0.421918	FALSE	FALSE	FALSE
scg_1_N61AGTTCGAGTATCATGC	SC_NM	-0.216807	-0.339864	FALSE	FALSE	FALSE
scg_1_N61ATACCGAGTCCTCCTA	SC_M	-0.175118	0.23752	FALSE	FALSE	FALSE
scg_1_N61ATACCTTAGCAGGCAT	SC_NM	-0.20577	-0.296838	FALSE	FALSE	FALSE
scg_1_N61ATACCTTCACTGGAAG	Microglia	-0.164158	-0.131881	FALSE	FALSE	FALSE
scg_1_N61ATACTTCTCACTTATC	SC_NM	-0.199635	-0.267857	FALSE	FALSE	FALSE
scg_1_N61ATAGAGACAATGAAAC	SC_NM	-0.189405	-0.356476	FALSE	FALSE	FALSE
scg_1_N61ATAGAGATCCTTCGAC	SC_M	-0.154647	-0.233316	FALSE	FALSE	FALSE
scg_1_N61ATAGGCTGTTGTACGT	SC_NM	-0.213028	-0.34256	FALSE	FALSE	FALSE
scg_1_N61ATATCCTGTTAGAAAC	DCs	-0.24153	-0.354096	FALSE	FALSE	FALSE
scg_1_N61ATCACAGAGAACTTCC	SC_M	-0.191872	1.1081	FALSE	TRUE	FALSE
scg_1_N61ATCACAGTCTCGCAGG	SC_M	-0.151697	-0.133747	FALSE	FALSE	FALSE
scg_1_N61ATCACGATCTCCAATT	Microglia	-0.16999	-0.193654	FALSE	FALSE	FALSE
scg_1_N61ATCACTTTCTAGCCAA	SC_NM	-0.224732	-0.403702	FALSE	FALSE	FALSE
scg_1_N61ATCAGGTAGCATCAAA	DCs	-0.223372	-0.274908	FALSE	FALSE	FALSE
scg_1_N61ATCAGGTGTCTGATCA	Endothelial cells	0.351376	-0.241526	FALSE	FALSE	FALSE
scg_1_N61ATCAGGTTCTCGTTTA	Microglia	-0.158478	-0.168687	FALSE	FALSE	FALSE
scg_1_N61ATCATTCCATCGAAGG	Macrophages	-0.181498	-0.250795	FALSE	FALSE	FALSE
scg_1_N61ATCATTCGTGACTCTA	SC_M	-0.0293715	-0.125956	FALSE	FALSE	FALSE
scg_1_N61ATCCACCAGGAGAGTA	Endothelial cells	0.370831	3.59151	FALSE	TRUE	FALSE
scg_1_N61ATCCACCAGGTCCCTG	DCs	-0.226051	-0.338535	FALSE	FALSE	FALSE
scg_1_N61ATCCATTGTGGCTGAA	Pericytes	-0.192987	-0.292639	FALSE	FALSE	FALSE
scg_1_N61ATCCCTGGTACACTCA	SC_NM	-0.206206	-0.364114	FALSE	FALSE	FALSE
scg_1_N61ATCCGTCCAGCGGATA	SC_M	-0.161857	-0.154416	FALSE	FALSE	FALSE
scg_1_N61ATCGATGCATACCGTA	Macrophages	-0.162509	-0.251604	FALSE	FALSE	FALSE
scg_1_N61ATCGATGGTAACCAGG	DCs	-0.224959	-0.320965	FALSE	FALSE	FALSE
scg_1_N61ATCGGCGAGAAGGTAG	Microglia	-0.169956	-0.0570733	FALSE	FALSE	FALSE
scg_1_N61ATCGGCGGTTAGGAGC	SC_NM	-0.21603	-0.34461	FALSE	FALSE	FALSE
scg_1_N61ATCGTAGCAGCAGTAG	Macrophages	-0.188014	-0.28228	FALSE	FALSE	FALSE
scg_1_N61ATCGTAGTCACAATGC	Tregs	-0.160567	-0.26822	FALSE	FALSE	FALSE
scg_1_N61ATCGTCCTCAAAGGTA	SC_NM	-0.218853	-0.393566	FALSE	FALSE	FALSE
scg_1_N61ATCGTCCTCGCCAATA	SC_NM	-0.213058	-0.375834	FALSE	FALSE	FALSE
scg_1_N61ATCGTGACATCGCCTT	SC_NM	-0.21207	-0.295913	FALSE	FALSE	FALSE
scg_1_N61ATCTTCATCCCTGGTT	Neurons	-0.411428	-0.63172	FALSE	FALSE	FALSE
scg_1_N61ATGACCATCAAGAAAC	SC_M	-0.163522	-0.197864	FALSE	FALSE	FALSE
scg_1_N61ATGAGTCAGTCCTACA	Endothelial cells	8.34044	4.21839	TRUE	TRUE	TRUE
scg_1_N61ATGAGTCGTCTGTTAG	SC_M	-0.158155	-0.0296544	FALSE	FALSE	FALSE
scg_1_N61ATGAGTCGTGGCTTGC	SC_M	-0.124746	-0.059933	FALSE	FALSE	FALSE
scg_1_N61ATGAGTCGTTCTAACG	Endothelial cells	11.0011	7.13218	TRUE	TRUE	TRUE
scg_1_N61ATGAGTCTCCTAAACG	Endothelial cells	3.07334	-0.256759	TRUE	FALSE	FALSE
scg_1_N61ATGATCGCAGATTTCG	Macrophages	-0.161332	-0.264458	FALSE	FALSE	FALSE
scg_1_N61ATGCATGAGATGTTGA	Endothelial cells	5.05392	8.07572	TRUE	TRUE	TRUE
scg_1_N61ATGCATGAGTTACTCG	Macrophages	-0.174135	-0.24232	FALSE	FALSE	FALSE
scg_1_N61ATGCATGGTGGTTCTA	SC_M	-0.181924	-0.150355	FALSE	FALSE	FALSE
scg_1_N61ATGCCTCCAAAGTGTA	SC_M	-0.165596	-0.132146	FALSE	FALSE	FALSE
scg_1_N61ATGCGATAGCGGTAAC	Macrophages	-0.15117	-0.21562	FALSE	FALSE	FALSE
scg_1_N61ATGCGATCAATAGAGT	DCs	-0.19083	-0.298772	FALSE	FALSE	FALSE
scg_1_N61ATGGATCCATCCGTGG	SC_NM	-0.165027	-0.27722	FALSE	FALSE	FALSE
scg_1_N61ATGGTTGGTTCGGTTA	Pericytes	-0.180917	-0.284013	FALSE	FALSE	FALSE
scg_1_N61ATGTCTTAGACCCTTA	Tregs	-0.153175	-0.237892	FALSE	FALSE	FALSE
scg_1_N61ATGTCTTCAATAAGGT	SC_NM	-0.2035	-0.278237	FALSE	FALSE	FALSE
scg_1_N61ATGTCTTTCTAGTTCT	SC_NM	-0.219994	-0.0047985	FALSE	FALSE	FALSE
scg_1_N61ATTACCTGTGCCCAGT	SC_NM	-0.205169	-0.322155	FALSE	FALSE	FALSE
scg_1_N61ATTCACTGTGGTGATG	Macrophages	-0.181977	-0.089993	FALSE	FALSE	FALSE
scg_1_N61ATTCACTTCCAGTACA	SC_NM	-0.219767	-0.341454	FALSE	FALSE	FALSE
scg_1_N61ATTCACTTCTTCCAGC	Macrophages	-0.238483	-0.340602	FALSE	FALSE	FALSE
scg_1_N61ATTCCATCAACCAATC	SC_M	-0.121468	-0.228109	FALSE	FALSE	FALSE
scg_1_N61ATTCCCGCATTAGGCT	Macrophages	-0.173139	-0.265759	FALSE	FALSE	FALSE
scg_1_N61ATTCCCGGTTGCTAGT	Tregs	-0.14822	-0.231091	FALSE	FALSE	FALSE
scg_1_N61ATTCGTTTCCCGAGAC	Endothelial cells	1.31884	11.0783	TRUE	TRUE	TRUE
scg_1_N61ATTCTACGTAGACTGG	Tregs	-0.158672	-0.26698	FALSE	FALSE	FALSE
scg_1_N61ATTCTTGAGCGACCCT	SC_NM	-0.239093	-0.304618	FALSE	FALSE	FALSE
scg_1_N61ATTGGGTAGTAGGGTC	SC_NM	-0.212618	-0.30527	FALSE	FALSE	FALSE
scg_1_N61ATTGGGTGTCACCTTC	SC_NM	-0.214179	-0.378874	FALSE	FALSE	FALSE
scg_1_N61ATTGTTCAGATACATG	Macrophages	-0.152902	-0.246931	FALSE	FALSE	FALSE
scg_1_N61ATTGTTCGTAGTCTTG	SC_M	-0.263801	-0.587379	FALSE	FALSE	FALSE
scg_1_N61ATTGTTCGTCTGTCCT	SC_NM	-0.199534	-0.328307	FALSE	FALSE	FALSE
scg_1_N61ATTGTTCTCTAGATCG	SC_M	-0.148441	-0.100733	FALSE	FALSE	FALSE
scg_1_N61ATTTACCGTCGAATGG	DCs	-0.248736	-0.371848	FALSE	FALSE	FALSE
scg_1_N61ATTTCACTCACCATAG	Macrophages	-0.179728	-0.285757	FALSE	FALSE	FALSE
scg_1_N61ATTTCTGTCAAAGGTA	Endothelial cells	4.85722	5.05587	TRUE	TRUE	TRUE
scg_1_N61CAAAGAAGTGACGCCT	SC_NM	-0.213383	-0.323929	FALSE	FALSE	FALSE
scg_1_N61CAAAGAAGTGTGTACT	Macrophages	-0.130684	-0.239214	FALSE	FALSE	FALSE
scg_1_N61CAACAGTGTGGCTAGA	SC_M	-0.18226	-0.379094	FALSE	FALSE	FALSE
scg_1_N61CAACAGTGTTTACTTC	SC_M	-0.159711	-0.249891	FALSE	FALSE	FALSE
scg_1_N61CAACCAACACCGGAAA	SC_M	-0.168206	-0.158853	FALSE	FALSE	FALSE
scg_1_N61CAACCAATCTAGCATG	SC_NM	-0.228443	-0.244745	FALSE	FALSE	FALSE
scg_1_N61CAACGGCTCAATGTCG	Endothelial cells	0.693185	2.67081	FALSE	TRUE	FALSE
scg_1_N61CAACGGCTCTCAGTCC	Endothelial cells	0.583071	-0.188996	FALSE	FALSE	FALSE
scg_1_N61CAAGACTGTCCCGCAA	SC_NM	-0.16179	-0.220478	FALSE	FALSE	FALSE
scg_1_N61CAAGACTGTTCTCTCG	Macrophages	-0.171455	-0.262649	FALSE	FALSE	FALSE
scg_1_N61CAAGAGGAGTAAACTG	SC_NM	-0.151297	-0.239781	FALSE	FALSE	FALSE
scg_1_N61CAAGCTAAGTACGTCT	Endothelial cells	0.262674	-0.317378	FALSE	FALSE	FALSE
scg_1_N61CAAGCTACATACACCA	Endothelial cells	-0.615922	0.107552	FALSE	FALSE	FALSE
scg_1_N61CAAGCTATCCTGGGAC	Endothelial cells	1.18037	-0.228646	TRUE	FALSE	FALSE
scg_1_N61CAATACGAGTGCCCGT	Endothelial cells	8.60898	8.60209	TRUE	TRUE	TRUE
scg_1_N61CAATCGACAACGTATC	Neurons	-0.447966	-0.660074	FALSE	FALSE	FALSE
scg_1_N61CAATCGAGTCGTGTTA	Macrophages	-0.279048	-0.336764	FALSE	FALSE	FALSE
scg_1_N61CAATGACCATACCAGT	Endothelial cells	0.174166	-0.218431	FALSE	FALSE	FALSE
scg_1_N61CAATTTCAGTTGCGCC	SC_M	-0.191793	-0.602811	FALSE	FALSE	FALSE
scg_1_N61CACAACATCATCCTAT	Endothelial cells	9.63412	7.27563	TRUE	TRUE	TRUE
scg_1_N61CACAGATTCATCACCC	DCs	-0.1533	-0.258714	FALSE	FALSE	FALSE
scg_1_N61CACAGGCCAAACCATC	Endothelial cells	1.5134	4.76064	TRUE	TRUE	TRUE
scg_1_N61CACAGGCTCGGACTGC	SC_NM	-0.199375	-0.272553	FALSE	FALSE	FALSE
scg_1_N61CACATGATCATCGCAA	DCs	-0.231092	-0.346486	FALSE	FALSE	FALSE
scg_1_N61CACCAAAAGACTAAGT	Pericytes	-0.20219	-0.281211	FALSE	FALSE	FALSE
scg_1_N61CACCAAACACCTGCTT	SC_NM	-0.195411	-0.298281	FALSE	FALSE	FALSE
scg_1_N61CACCAAAGTCTCGCGA	SC_NM	-0.175544	-0.277437	FALSE	FALSE	FALSE
scg_1_N61CACCGTTAGGAACGCT	SC_NM	-0.212359	-0.369448	FALSE	FALSE	FALSE
scg_1_N61CACGGGTCACTCCTTG	Macrophages	-0.20257	-0.280868	FALSE	FALSE	FALSE
scg_1_N61CACGGGTTCTCTCTAA	DCs	-0.253558	-0.386289	FALSE	FALSE	FALSE
scg_1_N61CACGTGGTCCCTGTTG	SC_NM	-0.238866	-0.335838	FALSE	FALSE	FALSE
scg_1_N61CACGTTCAGTCGCTAT	SC_M	-0.184483	0.106384	FALSE	FALSE	FALSE
scg_1_N61CACGTTCCAAATGCTC	Endothelial cells	3.14469	9.92133	TRUE	TRUE	TRUE
scg_1_N61CACGTTCCATAAGCAA	SC_NM	-0.229166	-0.368967	FALSE	FALSE	FALSE
scg_1_N61CACTAAGTCGGCATCG	Macrophages	-0.181907	-0.305983	FALSE	FALSE	FALSE
scg_1_N61CACTGAAGTTAGTTCG	SC_NM	-0.224139	-0.34087	FALSE	FALSE	FALSE
scg_1_N61CACTGGGAGTACCGGA	Endothelial cells	6.53865	9.14862	TRUE	TRUE	TRUE
scg_1_N61CACTGGGCATCTCGTC	SC_M	-0.17202	-0.126325	FALSE	FALSE	FALSE
scg_1_N61CACTGGGGTCTCACGG	Macrophages	-0.165437	-0.263524	FALSE	FALSE	FALSE
scg_1_N61CACTGTCTCTGGGAGA	SC_M	-0.688466	-0.276467	FALSE	FALSE	FALSE
scg_1_N61CACTTCGAGTTGCTGT	SC_M	-0.132206	-0.0752144	FALSE	FALSE	FALSE
scg_1_N61CACTTCGTCAAGAGGC	SC_NM	-0.207511	-0.316209	FALSE	FALSE	FALSE
scg_1_N61CAGAGCCTCCGACGGT	Pericytes	-0.0858354	-0.254323	FALSE	FALSE	FALSE
scg_1_N61CAGATCAGTCGCAACC	Pericytes	-0.208057	-0.345781	FALSE	FALSE	FALSE
scg_1_N61CAGATTGCAATTAGGA	SC_NM	-0.221928	-0.298408	FALSE	FALSE	FALSE
scg_1_N61CAGCAGCCATGAAAGT	SC_M	0.192857	0.0241873	FALSE	FALSE	FALSE
scg_1_N61CAGCAGCGTTTGACAC	SC_NM	-0.189719	-0.287139	FALSE	FALSE	FALSE
scg_1_N61CAGCCAGAGGCAGGGA	SC_NM	-0.212077	-0.365227	FALSE	FALSE	FALSE
scg_1_N61CAGCCAGAGGTGCTTT	SC_NM	-0.179514	-0.271056	FALSE	FALSE	FALSE
scg_1_N61CAGCCAGTCTACAGGT	DCs	-0.229527	-0.341024	FALSE	FALSE	FALSE
scg_1_N61CAGCGTGAGAATCTAG	Pericytes	-0.162014	-0.297536	FALSE	FALSE	FALSE
scg_1_N61CAGCGTGCATTCGATG	SC_NM	-0.153344	-0.241667	FALSE	FALSE	FALSE
scg_1_N61CAGGCCACAGTTTCAG	SC_NM	-0.22289	-0.386713	FALSE	FALSE	FALSE
scg_1_N61CAGTGCGGTGAACCGA	Microglia	-0.155931	-0.132631	FALSE	FALSE	FALSE
scg_1_N61CAGTTAGAGGACCCAA	SC_NM	-0.181212	-0.263399	FALSE	FALSE	FALSE
scg_1_N61CAGTTAGCAAGCGATG	SC_NM	-0.21527	-0.323995	FALSE	FALSE	FALSE
scg_1_N61CAGTTAGGTATTGAGA	Endothelial cells	0.249666	8.98019	FALSE	TRUE	FALSE
scg_1_N61CAGTTCCAGGCTCTAT	Microglia	-0.170223	-0.228089	FALSE	FALSE	FALSE
scg_1_N61CATAAGCCAGGGTTGA	SC_M	-0.124086	0.00515678	FALSE	FALSE	FALSE
scg_1_N61CATACAGCAGGGTCTC	SC_M	-0.142548	-0.461996	FALSE	FALSE	FALSE
scg_1_N61CATACAGGTGTTGACT	SC_M	-0.127184	-0.206407	FALSE	FALSE	FALSE
scg_1_N61CATACAGGTTTGTTCT	Macrophages	-0.165226	-0.270542	FALSE	FALSE	FALSE
scg_1_N61CATACCCAGGGAGAAT	Macrophages	-0.14663	-0.290324	FALSE	FALSE	FALSE
scg_1_N61CATCAAGAGGACCCAA	SC_M	-0.155582	0.126165	FALSE	FALSE	FALSE
scg_1_N61CATCAAGGTAAGAACT	Endothelial cells	6.37626	8.62984	TRUE	TRUE	TRUE
scg_1_N61CATCAAGGTCCTATAG	SC_NM	-0.216422	-0.260955	FALSE	FALSE	FALSE
scg_1_N61CATCCACTCGGTAAGG	Macrophages	-0.179482	-0.197122	FALSE	FALSE	FALSE
scg_1_N61CATCCACTCTCCGATC	SC_NM	-0.219354	-0.307496	FALSE	FALSE	FALSE
scg_1_N61CATCCCACAGAACGCA	Macrophages	-0.17704	-0.246565	FALSE	FALSE	FALSE
scg_1_N61CATCCGTCACTGGCCA	SC_NM	-0.200591	-0.292626	FALSE	FALSE	FALSE
scg_1_N61CATCCGTTCATGACAC	Macrophages	-0.159201	-0.265525	FALSE	FALSE	FALSE
scg_1_N61CATCGCTGTTGCATAC	DCs	-0.228848	-0.344595	FALSE	FALSE	FALSE
scg_1_N61CATCGGGTCGGATAAA	SC_NM	-0.212319	-0.153632	FALSE	FALSE	FALSE
scg_1_N61CATCGTCCATGATAGA	SC_NM	-0.212136	-0.321777	FALSE	FALSE	FALSE
scg_1_N61CATCGTCGTTTGGCTA	SC_M	-0.156917	-0.14159	FALSE	FALSE	FALSE
scg_1_N61CATGAGTGTCTACACA	Tregs	-0.152106	-0.241273	FALSE	FALSE	FALSE
scg_1_N61CATGAGTTCACGGGCT	Macrophages	-0.14503	-0.202447	FALSE	FALSE	FALSE
scg_1_N61CATGAGTTCGCGCTGA	Endothelial cells	0.847954	5.18237	TRUE	TRUE	TRUE
scg_1_N61CATGAGTTCTAATTCC	SC_M	-0.214646	-0.15248	FALSE	FALSE	FALSE
scg_1_N61CATGCAATCATCACCC	Macrophages	-0.17678	-0.292662	FALSE	FALSE	FALSE
scg_1_N61CATGCCTCACCGTGCA	DCs	-0.190289	-0.299591	FALSE	FALSE	FALSE
scg_1_N61CATGCCTGTACGTACT	SC_NM	-0.212883	-0.315455	FALSE	FALSE	FALSE
scg_1_N61CATGCGGCAATCTGCA	Macrophages	-0.19599	-0.361659	FALSE	FALSE	FALSE
scg_1_N61CATGGATCAACTGCTA	Macrophages	-0.190548	-0.303951	FALSE	FALSE	FALSE
scg_1_N61CATTCATTCAAGCCCG	SC_M	-0.0723476	-0.14398	FALSE	FALSE	FALSE
scg_1_N61CATTCTACACAAGTGG	Microglia	-0.158651	-0.105095	FALSE	FALSE	FALSE
scg_1_N61CATTCTACACCAATTG	SC_M	-0.196069	-0.241582	FALSE	FALSE	FALSE
scg_1_N61CATTGCCCAGATTAAG	Microglia	-0.220049	-0.231835	FALSE	FALSE	FALSE
scg_1_N61CATTGCCTCTGTGTGA	SC_NM	-0.207657	-0.279947	FALSE	FALSE	FALSE
scg_1_N61CATTGCCTCTTACTGT	Endothelial cells	-1.21553	7.06475	FALSE	TRUE	FALSE
scg_1_N61CCAAGCGAGGTTTACC	Macrophages	-0.195016	-0.334588	FALSE	FALSE	FALSE
scg_1_N61CCAATGAAGGATGAGA	Macrophages	-0.16429	-0.26108	FALSE	FALSE	FALSE
scg_1_N61CCAATGATCGCCGTGA	SC_NM	-0.191397	-0.298433	FALSE	FALSE	FALSE
scg_1_N61CCAATTTGTCCAGCCA	Endothelial cells	0.619259	6.03474	FALSE	TRUE	FALSE
scg_1_N61CCAATTTGTGTGTTTG	Microglia	-0.164927	-0.195636	FALSE	FALSE	FALSE
scg_1_N61CCACCATAGTAAGAGG	Endothelial cells	1.00522	8.71603	TRUE	TRUE	TRUE
scg_1_N61CCACGAGCATAACGGG	SC_M	-0.153499	-0.0966858	FALSE	FALSE	FALSE
scg_1_N61CCACGTTAGACGGAAA	Endothelial cells	5.73451	8.7095	TRUE	TRUE	TRUE
scg_1_N61CCACGTTCACCCTAAA	Neurons	-0.424856	-0.644575	FALSE	FALSE	FALSE
scg_1_N61CCACGTTTCCTTCTTC	Endothelial cells	3.1066	2.79423	TRUE	TRUE	TRUE
scg_1_N61CCACTTGTCCATACTT	Macrophages	-0.150499	-0.238934	FALSE	FALSE	FALSE
scg_1_N61CCACTTGTCCTTGACC	SC_NM	-0.157634	-0.246425	FALSE	FALSE	FALSE
scg_1_N61CCACTTGTCTTCGGTC	SC_NM	-0.239675	-0.355084	FALSE	FALSE	FALSE
scg_1_N61CCATAAGAGTCGCGAA	SC_NM	-0.159703	-0.363407	FALSE	FALSE	FALSE
scg_1_N61CCATAAGCAGCACGAA	Macrophages	-0.160556	-0.203497	FALSE	FALSE	FALSE
scg_1_N61CCATAAGGTTAAGAAC	SC_NM	-0.226742	-0.256096	FALSE	FALSE	FALSE
scg_1_N61CCATCACGTGGCCTCA	Macrophages	-0.17305	-0.299155	FALSE	FALSE	FALSE
scg_1_N61CCCAACTGTTTGTTCT	Macrophages	-0.144353	-0.137842	FALSE	FALSE	FALSE
scg_1_N61CCCAACTTCCTACGAA	DCs	-0.198215	-0.333379	FALSE	FALSE	FALSE
scg_1_N61CCCGAAGAGACTCAAA	Microglia	-0.188937	-0.0136483	FALSE	FALSE	FALSE
scg_1_N61CCCGAAGCAATTTCGG	Macrophages	-0.177095	-0.289914	FALSE	FALSE	FALSE
scg_1_N61CCCGAAGTCCGTCAAA	Macrophages	-0.184408	-0.454255	FALSE	FALSE	FALSE
scg_1_N61CCCGGAAAGCCATTGT	Macrophages	-0.133277	-0.232728	FALSE	FALSE	FALSE
scg_1_N61CCCGGAAGTATCATGC	SC_NM	-0.200071	-0.277571	FALSE	FALSE	FALSE
scg_1_N61CCCTCAAGTAGATGTA	Macrophages	-0.388837	-0.618529	FALSE	FALSE	FALSE
scg_1_N61CCCTCAAGTATTCCGA	SC_NM	-0.186259	-0.269527	FALSE	FALSE	FALSE
scg_1_N61CCCTCAATCCAACTAG	Macrophages	-0.16063	-0.244358	FALSE	FALSE	FALSE
scg_1_N61CCCTCAATCCCGATCT	Macrophages	-0.15023	-0.240613	FALSE	FALSE	FALSE
scg_1_N61CCCTCTCTCGAGATGG	Endothelial cells	0.270906	2.55293	FALSE	TRUE	FALSE
scg_1_N61CCCTGATCACGTCTCT	SC_NM	-0.236849	-0.360912	FALSE	FALSE	FALSE
scg_1_N61CCGATCTGTACCTAGT	Neurons	-0.298145	-0.451144	FALSE	FALSE	FALSE
scg_1_N61CCGATGGCAACCGTAT	SC_M	-0.111645	-0.107439	FALSE	FALSE	FALSE
scg_1_N61CCGATGGGTGTGTGTT	DCs	-0.225626	-0.341205	FALSE	FALSE	FALSE
scg_1_N61CCGCAAGTCCTCACTG	Endothelial cells	1.29091	-0.368155	TRUE	FALSE	FALSE
scg_1_N61CCGGGTAAGGTAGATT	SC_M	-0.15148	-0.0324265	FALSE	FALSE	FALSE
scg_1_N61CCGGGTACATGACTGT	Macrophages	-0.149643	-0.255647	FALSE	FALSE	FALSE
scg_1_N61CCGGGTATCACCTCAC	Endothelial cells	0.920774	9.50746	TRUE	TRUE	TRUE
scg_1_N61CCGGTAGTCATTACGG	Macrophages	0.235316	-0.259044	FALSE	FALSE	FALSE
scg_1_N61CCGGTGAGTGAGATTA	Macrophages	-0.140268	-0.2211	FALSE	FALSE	FALSE
scg_1_N61CCGTAGGAGCAGTACG	Endothelial cells	0.178489	-0.341317	FALSE	FALSE	FALSE
scg_1_N61CCGTAGGAGTCAATCC	SC_NM	-0.216714	-0.317133	FALSE	FALSE	FALSE
scg_1_N61CCGTTCAAGGGCAATC	SC_M	-0.164365	0.000941944	FALSE	FALSE	FALSE
scg_1_N61CCTAACCAGCAAGCCA	Endothelial cells	1.12419	1.08885	TRUE	TRUE	TRUE
scg_1_N61CCTAAGACAGCTGGTC	Macrophages	-0.18202	-0.0589722	FALSE	FALSE	FALSE
scg_1_N61CCTAAGAGTAGGCAAC	DCs	-0.233843	-0.349793	FALSE	FALSE	FALSE
scg_1_N61CCTACGTAGAACCCGA	SC_NM	-0.201002	-0.344345	FALSE	FALSE	FALSE
scg_1_N61CCTATCGAGAATAACC	SC_NM	-0.201907	-0.222504	FALSE	FALSE	FALSE
scg_1_N61CCTATCGGTTGCCATA	SC_NM	-0.183181	-0.462464	FALSE	FALSE	FALSE
scg_1_N61CCTCAACGTCGATGCC	DCs	-0.223991	-0.319369	FALSE	FALSE	FALSE
scg_1_N61CCTCAGTCAGACAAGC	Tregs	-0.150685	-0.235373	FALSE	FALSE	FALSE
scg_1_N61CCTCATGCAGCCGGTT	Macrophages	-0.185653	-0.149893	FALSE	FALSE	FALSE
scg_1_N61CCTCCTCGTAGTAAGT	SC_NM	-0.219596	-0.397053	FALSE	FALSE	FALSE
scg_1_N61CCTCTAGTCATTTGTC	Endothelial cells	0.683168	3.4763	FALSE	TRUE	FALSE
scg_1_N61CCTCTCCGTCTGTGAT	Endothelial cells	0.834983	-0.315077	TRUE	FALSE	FALSE
scg_1_N61CCTGCATCACTCAGAT	Endothelial cells	1.0844	-0.342262	TRUE	FALSE	FALSE
scg_1_N61CCTGTTGAGCTTAAGA	Microglia	-0.315236	-0.229717	FALSE	FALSE	FALSE
scg_1_N61CCTGTTGCACGCAGTC	DCs	-0.210012	-0.352075	FALSE	FALSE	FALSE
scg_1_N61CCTGTTGTCACGGAGA	Macrophages	-0.167242	-0.281818	FALSE	FALSE	FALSE
scg_1_N61CCTTCAGAGGCGAAGG	SC_NM	-0.18879	-0.315948	FALSE	FALSE	FALSE
scg_1_N61CCTTGTGCACATGTTG	Endothelial cells	-0.0348237	3.23949	FALSE	TRUE	FALSE
scg_1_N61CGAAGTTAGGGTCAAC	SC_NM	-0.216327	-0.116622	FALSE	FALSE	FALSE
scg_1_N61CGAAGTTGTCAGGAGT	Neurons	-0.342637	-0.516501	FALSE	FALSE	FALSE
scg_1_N61CGAAGTTGTCTCGGGT	SC_M	-0.155042	-0.1333	FALSE	FALSE	FALSE
scg_1_N61CGAAGTTGTGTGTCGC	SC_M	-0.201105	-0.510497	FALSE	FALSE	FALSE
scg_1_N61CGAATTGAGCTAAACA	Microglia	-0.267661	-0.283907	FALSE	FALSE	FALSE
scg_1_N61CGAATTGAGTTTCGGT	SC_NM	-0.219336	-0.277721	FALSE	FALSE	FALSE
scg_1_N61CGAGAAGCATTGCCGG	SC_NM	-0.212818	-0.331818	FALSE	FALSE	FALSE
scg_1_N61CGAGTTACAACTGTGT	Endothelial cells	7.7316	5.66891	TRUE	TRUE	TRUE
scg_1_N61CGATCGGTCTCCCAAC	SC_M	-0.104684	-0.104013	FALSE	FALSE	FALSE
scg_1_N61CGCATAACATCGATAC	SC_M	-0.181912	-0.264102	FALSE	FALSE	FALSE
scg_1_N61CGCATAATCCGTAGGC	SC_M	-0.208721	-0.221309	FALSE	FALSE	FALSE
scg_1_N61CGCATGGAGCCGCACT	SC_M	-0.156319	0.225129	FALSE	FALSE	FALSE
scg_1_N61CGCCATTCACTGCTTC	Endothelial cells	1.43537	-0.224279	TRUE	FALSE	FALSE
scg_1_N61CGCCATTCAGCGGTCT	Endothelial cells	0.316249	-0.0767121	FALSE	FALSE	FALSE
scg_1_N61CGCCATTTCTCGTGGG	Endothelial cells	0.724267	-0.263992	FALSE	FALSE	FALSE
scg_1_N61CGGAACCGTGCAATAA	SC_NM	-0.209232	-0.296165	FALSE	FALSE	FALSE
scg_1_N61CGGAATTCAGAACTTC	SC_M	-0.0972767	-0.169406	FALSE	FALSE	FALSE
scg_1_N61CGGCAGTGTCCATACA	Endothelial cells	0.558738	2.49425	FALSE	TRUE	FALSE
scg_1_N61CGGGACTCATAGCACT	SC_NM	-0.228582	-0.572496	FALSE	FALSE	FALSE
scg_1_N61CGGGACTTCGACCAAT	SC_NM	-0.212056	-0.341351	FALSE	FALSE	FALSE
scg_1_N61CGGGTCAAGGTAGACC	DCs	-0.254249	-0.434253	FALSE	FALSE	FALSE
scg_1_N61CGGGTGTAGTCCCTAA	SC_NM	-0.199465	-0.368832	FALSE	FALSE	FALSE
scg_1_N61CGGGTGTGTATCATGC	Endothelial cells	1.25413	2.47178	TRUE	TRUE	TRUE
scg_1_N61CGTAAGTAGATGAACT	SC_M	-0.159784	0.0907051	FALSE	FALSE	FALSE
scg_1_N61CGTAAGTGTCATCACA	Endothelial cells	0.441406	-0.25584	FALSE	FALSE	FALSE
scg_1_N61CGTAATGCAAGGAGTC	SC_NM	-0.17363	-0.257878	FALSE	FALSE	FALSE
scg_1_N61CGTCCATAGTGGCCTC	SC_NM	-0.214741	-0.331446	FALSE	FALSE	FALSE
scg_1_N61CGTCCATCAGCTACTA	Macrophages	-0.179817	-0.127993	FALSE	FALSE	FALSE
scg_1_N61CGTGCTTAGGTGCTAG	DCs	-0.158919	-0.262592	FALSE	FALSE	FALSE
scg_1_N61CGTGTCTCAGCGTTTA	Macrophages	-0.180659	-0.246011	FALSE	FALSE	FALSE
scg_1_N61CGTTAGACAATCTAGC	SC_M	-0.159805	-0.216077	FALSE	FALSE	FALSE
scg_1_N61CGTTCTGCATCGGTTA	SC_NM	-0.205552	-0.21301	FALSE	FALSE	FALSE
scg_1_N61CGTTGGGAGTAGCCAG	Endothelial cells	4.25406	3.23208	TRUE	TRUE	TRUE
scg_1_N61CTAACCCTCGGCTCTT	DCs	-0.160286	-0.252957	FALSE	FALSE	FALSE
scg_1_N61CTAACTTAGAATGTTG	SC_M	-0.0138329	-0.164754	FALSE	FALSE	FALSE
scg_1_N61CTAACTTCAGAGGTTG	SC_NM	-0.225561	-0.470228	FALSE	FALSE	FALSE
scg_1_N61CTAACTTGTCGATGCC	SC_M	-0.169153	-0.176519	FALSE	FALSE	FALSE
scg_1_N61CTAAGTGTCAAGGCTT	Macrophages	-0.171141	-0.286566	FALSE	FALSE	FALSE
scg_1_N61CTACAGAAGAGTGTTA	DCs	-0.208174	-0.352645	FALSE	FALSE	FALSE
scg_1_N61CTACATTAGATGCTGG	SC_NM	-0.261028	-0.294849	FALSE	FALSE	FALSE
scg_1_N61CTACATTAGGTCGTAG	SC_M	-0.158366	-0.181049	FALSE	FALSE	FALSE
scg_1_N61CTACATTAGTAGGAAG	SC_M	-0.145122	-0.107454	FALSE	FALSE	FALSE
scg_1_N61CTACCCAGTATACCTG	Macrophages	-0.175103	-0.274052	FALSE	FALSE	FALSE
scg_1_N61CTACCTGTCCTCTAAT	SC_NM	-0.302823	-0.336403	FALSE	FALSE	FALSE
scg_1_N61CTACTATAGCCTCGTG	DCs	-0.15773	-0.278171	FALSE	FALSE	FALSE
scg_1_N61CTACTATAGGAACGCT	Endothelial cells	6.52228	2.7228	TRUE	TRUE	TRUE
scg_1_N61CTAGGTAAGGGTTTCT	SC_M	-0.191588	-0.185917	FALSE	FALSE	FALSE
scg_1_N61CTAGGTACAGTCCCGA	SC_NM	-0.222525	-0.279894	FALSE	FALSE	FALSE
scg_1_N61CTATAGGGTACGAGTG	SC_NM	-0.218923	-0.307349	FALSE	FALSE	FALSE
scg_1_N61CTATCCGTCTCGTCGT	Endothelial cells	7.18902	8.20485	TRUE	TRUE	TRUE
scg_1_N61CTCAACCCACTGTTCC	SC_M	-0.17347	-0.39517	FALSE	FALSE	FALSE
scg_1_N61CTCAACCTCACTACTT	SC_NM	-0.213133	-0.182761	FALSE	FALSE	FALSE
scg_1_N61CTCAAGAAGCTACTGT	Macrophages	-0.172797	-0.280898	FALSE	FALSE	FALSE
scg_1_N61CTCAAGAAGGTGCAGT	Macrophages	-0.187529	-0.28835	FALSE	FALSE	FALSE
scg_1_N61CTCAATTCAAGCGAGT	SC_M	-0.132916	-0.137416	FALSE	FALSE	FALSE
scg_1_N61CTCAGAACAAGGCTTT	Macrophages	-0.18432	-0.2981	FALSE	FALSE	FALSE
scg_1_N61CTCAGGGAGAGAGCAA	SC_NM	-0.190958	-0.296306	FALSE	FALSE	FALSE
scg_1_N61CTCAGGGTCTGTCGTC	Neurons	-0.447818	-0.657488	FALSE	FALSE	FALSE
scg_1_N61CTCAGTCGTACGTGTT	Macrophages	-0.163026	-0.293069	FALSE	FALSE	FALSE
scg_1_N61CTCATGCGTACGACTT	Macrophages	-0.170667	-0.268617	FALSE	FALSE	FALSE
scg_1_N61CTCATGCGTACGAGTG	SC_NM	-0.200962	-0.301147	FALSE	FALSE	FALSE
scg_1_N61CTCATTAGTCTCTCCA	Endothelial cells	1.40987	-0.250151	TRUE	FALSE	FALSE
scg_1_N61CTCCCTCAGGATTTGA	Microglia	-0.165433	-0.0472039	FALSE	FALSE	FALSE
scg_1_N61CTCCGATCAAAGTATG	Pericytes	-0.190602	-0.292119	FALSE	FALSE	FALSE
scg_1_N61CTCCTCCAGATGCAGC	SC_NM	-0.169826	-0.269793	FALSE	FALSE	FALSE
scg_1_N61CTCCTCCCAATGTTGC	SC_M	-0.176624	-0.141644	FALSE	FALSE	FALSE
scg_1_N61CTCCTCCGTTACCGTA	Microglia	-0.211452	-0.0487418	FALSE	FALSE	FALSE
scg_1_N61CTCCTTTCAAGCGCTC	Pericytes	-0.139604	-0.279106	FALSE	FALSE	FALSE
scg_1_N61CTCCTTTGTCTCAAGT	SC_NM	-0.208354	-0.37303	FALSE	FALSE	FALSE
scg_1_N61CTCGAGGCAGCAAGAC	Microglia	-0.221416	0.0155707	FALSE	FALSE	FALSE
scg_1_N61CTCTCAGGTAGACAGC	Macrophages	-0.172113	-0.279585	FALSE	FALSE	FALSE
scg_1_N61CTGAATGAGCTCGAAG	Endothelial cells	0.751292	-0.253189	TRUE	FALSE	FALSE
scg_1_N61CTGAGCGAGCAGGGAG	Endothelial cells	3.337	4.72811	TRUE	TRUE	TRUE
scg_1_N61CTGAGCGCACGTCATA	Endothelial cells	-0.404302	5.40911	FALSE	TRUE	FALSE
scg_1_N61CTGAGCGGTATGACAA	Microglia	-0.207374	-0.0863936	FALSE	FALSE	FALSE
scg_1_N61CTGAGCGTCCTAGCGG	Macrophages	-0.1826	-0.296138	FALSE	FALSE	FALSE
scg_1_N61CTGAGGCAGTCTTCGA	Macrophages	-0.189948	-0.283478	FALSE	FALSE	FALSE
scg_1_N61CTGATCCAGCCGCACT	Endothelial cells	6.10807	2.12906	TRUE	TRUE	TRUE
scg_1_N61CTGATCCGTGGCATCC	SC_NM	-0.207747	-0.123581	FALSE	FALSE	FALSE
scg_1_N61CTGCAGGGTAGTTCCA	SC_NM	-0.158202	-0.253847	FALSE	FALSE	FALSE
scg_1_N61CTGCATCCATGATCTG	Endothelial cells	7.87964	8.98469	TRUE	TRUE	TRUE
scg_1_N61CTGCATCCATTAAAGG	Endothelial cells	8.80367	7.79848	TRUE	TRUE	TRUE
scg_1_N61CTGCCATTCATGCGGC	Macrophages	-0.210437	-0.680215	FALSE	FALSE	FALSE
scg_1_N61CTGCCTATCTTTCCGG	Macrophages	-0.168694	-0.254001	FALSE	FALSE	FALSE
scg_1_N61CTGCGAGAGAGAGCCT	Pericytes	-0.205139	-0.299158	FALSE	FALSE	FALSE
scg_1_N61CTGCGAGCACGAGAAC	Endothelial cells	7.19403	5.85035	TRUE	TRUE	TRUE
scg_1_N61CTGCGAGGTCACTCTC	SC_M	-0.0736969	-0.133465	FALSE	FALSE	FALSE
scg_1_N61CTGCTCACAAACAGGC	SC_NM	-0.257616	-0.470022	FALSE	FALSE	FALSE
scg_1_N61CTGCTCACATCGTTCC	Endothelial cells	-0.0620328	-0.341152	FALSE	FALSE	FALSE
scg_1_N61CTGCTCAGTTCCGGTG	Macrophages	-0.187302	-0.232693	FALSE	FALSE	FALSE
scg_1_N61CTGGACGAGGAGTCTG	Macrophages	-0.16449	-0.257205	FALSE	FALSE	FALSE
scg_1_N61CTGGCAGAGTAGCCAG	Macrophages	-0.1669	-0.228814	FALSE	FALSE	FALSE
scg_1_N61CTGGCAGTCTGGAGAG	SC_NM	-0.159388	-0.245826	FALSE	FALSE	FALSE
scg_1_N61CTGGTCTCAGAGGTAC	Macrophages	-0.185366	-0.197756	FALSE	FALSE	FALSE
scg_1_N61CTGTAGAAGATCGCTT	SC_NM	-0.15372	-0.244853	FALSE	FALSE	FALSE
scg_1_N61CTGTATTTCATTCATC	Pericytes	-0.180452	-0.270253	FALSE	FALSE	FALSE
scg_1_N61CTGTGAACAAGACCTT	Macrophages	-0.14261	-0.24418	FALSE	FALSE	FALSE
scg_1_N61CTGTGAACATAGGAGC	SC_NM	-0.210806	-0.259475	FALSE	FALSE	FALSE
scg_1_N61CTGTGGGTCACGATAC	SC_NM	-0.24278	-0.303962	FALSE	FALSE	FALSE
scg_1_N61CTTACCGAGCTTAAGA	Macrophages	-0.159038	-0.254566	FALSE	FALSE	FALSE
scg_1_N61CTTACCGGTAACAAGT	SC_NM	-0.223424	-0.348068	FALSE	FALSE	FALSE
scg_1_N61CTTACCGGTCACCCTT	SC_NM	-0.194668	-0.313913	FALSE	FALSE	FALSE
scg_1_N61CTTACCGTCTCTCGAC	SC_NM	-0.208555	-0.531763	FALSE	FALSE	FALSE
scg_1_N61CTTAGGAAGCTGTTAC	SC_M	-0.175624	0.425144	FALSE	FALSE	FALSE
scg_1_N61CTTCCTTCAGAAGTTA	SC_M	-0.158615	-0.044531	FALSE	FALSE	FALSE
scg_1_N61CTTCGGTCACCCTAAA	Macrophages	-0.180226	-0.250031	FALSE	FALSE	FALSE
scg_1_N61CTTCTAATCTAGTGTG	Macrophages	-0.0960935	-0.249284	FALSE	FALSE	FALSE
scg_1_N61CTTCTCTGTCCTCATC	SC_NM	-0.208233	-0.315264	FALSE	FALSE	FALSE
scg_1_N61CTTCTCTTCCCTTCCC	SC_M	-0.155553	-0.277551	FALSE	FALSE	FALSE
scg_1_N61CTTGAGATCCTACGGG	Macrophages	-0.172367	-0.269869	FALSE	FALSE	FALSE
scg_1_N61CTTGATTCATGGCACC	SC_NM	-0.185437	-0.237045	FALSE	FALSE	FALSE
scg_1_N61CTTTCAACATGTGACT	Macrophages	-0.191594	0.165511	FALSE	FALSE	FALSE
scg_1_N61GAAACCTGTAGGCAGT	DCs	-0.152994	0.305526	FALSE	FALSE	FALSE
scg_1_N61GAAACCTTCGAACCAT	Tregs	-0.151574	-0.247385	FALSE	FALSE	FALSE
scg_1_N61GAACACTGTACGCGTC	SC_NM	-0.18037	-0.273333	FALSE	FALSE	FALSE
scg_1_N61GAACGTTAGGCTAGCA	Macrophages	-0.160493	-0.251397	FALSE	FALSE	FALSE
scg_1_N61GAACGTTCACGTAGTT	Endothelial cells	0.562034	5.27724	FALSE	TRUE	FALSE
scg_1_N61GAACTGTCAGCCCACA	SC_M	-0.144731	-0.221658	FALSE	FALSE	FALSE
scg_1_N61GAACTGTGTTGGCTAT	Macrophages	-0.175157	-0.228185	FALSE	FALSE	FALSE
scg_1_N61GAAGCGAGTGAGATCG	SC_NM	-0.210716	0.471749	FALSE	FALSE	FALSE
scg_1_N61GAAGGACCAAGTCCCG	Microglia	-0.160665	-0.205554	FALSE	FALSE	FALSE
scg_1_N61GAAGGGTGTAATCAAG	Pericytes	-0.113113	-0.27943	FALSE	FALSE	FALSE
scg_1_N61GAAGGGTGTTGGTGTT	Pericytes	-0.160418	-0.280406	FALSE	FALSE	FALSE
scg_1_N61GAAGTAAAGACTACCT	Pericytes	-0.194149	-0.297337	FALSE	FALSE	FALSE
scg_1_N61GAAGTAAAGTCGCGAA	Neurons	-0.355137	-0.550992	FALSE	FALSE	FALSE
scg_1_N61GAATAGACAGGAAGTC	Endothelial cells	1.91359	3.47679	TRUE	TRUE	TRUE
scg_1_N61GAATAGACATAATGCC	SC_M	-0.170758	0.376185	FALSE	FALSE	FALSE
scg_1_N61GAATAGAGTACAGTAA	SC_NM	-0.198178	-0.407852	FALSE	FALSE	FALSE
scg_1_N61GAATAGAGTTACCTGA	Pericytes	-0.193315	-0.294525	FALSE	FALSE	FALSE
scg_1_N61GAATCACTCCCTCGAT	SC_NM	-0.208071	-0.371183	FALSE	FALSE	FALSE
scg_1_N61GACACGCAGTATTGCC	Endothelial cells	3.78152	5.87545	TRUE	TRUE	TRUE
scg_1_N61GACACGCCAGTGGCTC	SC_M	-0.220272	3.00943	FALSE	TRUE	FALSE
scg_1_N61GACATCAGTAGAGGAA	SC_M	-0.166494	-0.226208	FALSE	FALSE	FALSE
scg_1_N61GACCAATTCAAACGAA	SC_NM	-0.203684	-0.307549	FALSE	FALSE	FALSE
scg_1_N61GACCTTCGTCGGTGTC	Pericytes	-0.195999	-0.295005	FALSE	FALSE	FALSE
scg_1_N61GACGTTATCTTCGATT	Endothelial cells	9.23992	7.30765	TRUE	TRUE	TRUE
scg_1_N61GACTATGAGGTCGAGT	SC_M	-0.0731107	-0.104314	FALSE	FALSE	FALSE
scg_1_N61GACTCAAGTTCGCGTG	Tregs	-0.148611	-0.244857	FALSE	FALSE	FALSE
scg_1_N61GACTCTCTCTCGCAGG	Pericytes	-0.18845	-0.286262	FALSE	FALSE	FALSE
scg_1_N61GACTGATAGTGAGGCT	Macrophages	-0.16182	-0.25213	FALSE	FALSE	FALSE
scg_1_N61GACTGATCACCTCAGG	SC_M	-0.206725	-0.167298	FALSE	FALSE	FALSE
scg_1_N61GACTGATCAGAGCCCT	SC_NM	-0.21402	-0.663978	FALSE	FALSE	FALSE
scg_1_N61GACTGATGTCTTACAG	Endothelial cells	0.553358	-0.410896	FALSE	FALSE	FALSE
scg_1_N61GACTTCCAGGAGGGTG	DCs	-0.168505	-0.289042	FALSE	FALSE	FALSE
scg_1_N61GACTTCCCAGGTCAAG	Pericytes	-0.201128	-0.315187	FALSE	FALSE	FALSE
scg_1_N61GAGAAATCAGCAGAAC	SC_NM	-0.200265	-0.194115	FALSE	FALSE	FALSE
scg_1_N61GAGAAATGTGGCTTGC	Macrophages	-0.15664	-0.276419	FALSE	FALSE	FALSE
scg_1_N61GAGACCCTCCTGTAAG	SC_NM	-0.189558	-0.0873406	FALSE	FALSE	FALSE
scg_1_N61GAGACTTCACCTTCGT	Macrophages	-0.165488	-0.264638	FALSE	FALSE	FALSE
scg_1_N61GAGACTTGTAACATGA	SC_NM	-0.204677	-0.290164	FALSE	FALSE	FALSE
scg_1_N61GAGAGGTCAAACGAGC	SC_NM	-0.242344	-0.269574	FALSE	FALSE	FALSE
scg_1_N61GAGAGGTCAGGTGACA	SC_NM	-0.197412	-0.19858	FALSE	FALSE	FALSE
scg_1_N61GAGAGGTTCCAAGCCG	SC_NM	-0.222232	-0.296497	FALSE	FALSE	FALSE
scg_1_N61GAGAGGTTCGTGGCTG	SC_M	-0.163975	0.0985782	FALSE	FALSE	FALSE
scg_1_N61GAGATGGGTCGTGATT	SC_M	-0.14246	-0.0781976	FALSE	FALSE	FALSE
scg_1_N61GAGATGGGTGAATTAG	SC_NM	-0.191249	-0.23205	FALSE	FALSE	FALSE
scg_1_N61GAGCTGCGTGTGTGTT	SC_NM	-0.16603	-0.241064	FALSE	FALSE	FALSE
scg_1_N61GAGCTGCTCCGAGTGC	SC_M	-0.154713	-0.201112	FALSE	FALSE	FALSE
scg_1_N61GAGGCCTTCCATCTCG	SC_M	-0.213948	-0.241519	FALSE	FALSE	FALSE
scg_1_N61GAGGGATTCTCTTAAC	SC_NM	-0.181047	-0.282439	FALSE	FALSE	FALSE
scg_1_N61GAGGGTATCATTGCCC	Endothelial cells	0.400216	4.60697	FALSE	TRUE	FALSE
scg_1_N61GAGTCATCAATTTCGG	Endothelial cells	7.25308	5.05215	TRUE	TRUE	TRUE
scg_1_N61GAGTCATGTACCCGCA	SC_M	-0.211273	-0.00661838	FALSE	FALSE	FALSE
scg_1_N61GAGTCTACAGGCACAA	SC_NM	-0.216929	-0.316296	FALSE	FALSE	FALSE
scg_1_N61GAGTCTATCTAGGCCG	SC_NM	-0.238075	-0.340597	FALSE	FALSE	FALSE
scg_1_N61GAGTTTGAGACCATGG	SC_M	-0.0272873	-0.0921434	FALSE	FALSE	FALSE
scg_1_N61GATAGAAGTTACGCCG	Macrophages	-0.148704	-0.220666	FALSE	FALSE	FALSE
scg_1_N61GATAGCTTCGGATACT	Endothelial cells	0.248139	10.3549	FALSE	TRUE	FALSE
scg_1_N61GATCACATCGCTATTT	Endothelial cells	6.08741	3.89815	TRUE	TRUE	TRUE
scg_1_N61GATCACATCTTTCAGT	SC_NM	-0.156077	-0.223157	FALSE	FALSE	FALSE
scg_1_N61GATCAGTAGATAACGT	Microglia	-0.152865	-0.185211	FALSE	FALSE	FALSE
scg_1_N61GATCAGTCAGCACGAA	SC_NM	-0.222782	-0.297157	FALSE	FALSE	FALSE
scg_1_N61GATCATGGTTCGATTG	SC_NM	-0.201124	-0.195769	FALSE	FALSE	FALSE
scg_1_N61GATCGTACAGACGGAT	SC_NM	-0.211714	-0.323454	FALSE	FALSE	FALSE
scg_1_N61GATCGTACAGACTCTA	Endothelial cells	0.515871	-0.28128	FALSE	FALSE	FALSE
scg_1_N61GATGCTAAGGTTATAG	SC_NM	-0.221367	-0.317186	FALSE	FALSE	FALSE
scg_1_N61GATGTTGCACGTAACT	Neurons	-0.486939	-0.702557	FALSE	FALSE	FALSE
scg_1_N61GATGTTGCATAGATGA	Neurons	-0.411716	-0.638183	FALSE	FALSE	FALSE
scg_1_N61GATGTTGTCAGATGCT	Macrophages	-0.177624	-0.249484	FALSE	FALSE	FALSE
scg_1_N61GATTGGTGTACACGTT	Pericytes	-0.180529	-0.279064	FALSE	FALSE	FALSE
scg_1_N61GATTTCTCATGACGTT	Macrophages	-0.185817	-0.364442	FALSE	FALSE	FALSE
scg_1_N61GCAACATCATTGTACG	Endothelial cells	0.934839	-0.348778	TRUE	FALSE	FALSE
scg_1_N61GCAACATTCTTTGCTA	Macrophages	-0.152273	-0.288624	FALSE	FALSE	FALSE
scg_1_N61GCACGGTAGTCGAGGT	Macrophages	-0.153837	-0.274946	FALSE	FALSE	FALSE
scg_1_N61GCACGGTGTCTCGGAC	SC_M	-0.0450307	-0.129254	FALSE	FALSE	FALSE
scg_1_N61GCACGTGAGCGTCAAG	DCs	-0.237383	-0.47362	FALSE	FALSE	FALSE
scg_1_N61GCACTAATCATGCAGT	SC_M	-0.132791	-0.140465	FALSE	FALSE	FALSE
scg_1_N61GCAGCCAGTGGCCACT	SC_NM	-0.196558	-0.342023	FALSE	FALSE	FALSE
scg_1_N61GCATCTCGTGGGCTCT	Neurons	-0.401915	-0.589309	FALSE	FALSE	FALSE
scg_1_N61GCATGATAGGAGAGGC	Endothelial cells	0.921907	-0.238216	TRUE	FALSE	FALSE
scg_1_N61GCCAACGCACTCCCTA	SC_M	-0.173442	0.0241239	FALSE	FALSE	FALSE
scg_1_N61GCCAACGCAGCCCACA	SC_NM	-0.218033	-0.0789999	FALSE	FALSE	FALSE
scg_1_N61GCCAGCAGTGTGTGTT	Macrophages	-0.1417	-0.280852	FALSE	FALSE	FALSE
scg_1_N61GCCAGGTCACCCGTAG	Macrophages	-0.15132	-0.267486	FALSE	FALSE	FALSE
scg_1_N61GCCAGGTGTTCAAGTC	SC_NM	-0.213954	-0.152499	FALSE	FALSE	FALSE
scg_1_N61GCCAGTGTCAAACCCA	SC_M	-0.0580879	-0.164504	FALSE	FALSE	FALSE
scg_1_N61GCCATGGGTGTATCCA	SC_M	-0.158266	-0.102934	FALSE	FALSE	FALSE
scg_1_N61GCCCAGACAGATTAAG	Tregs	-0.14811	-0.242019	FALSE	FALSE	FALSE
scg_1_N61GCCCAGATCCATTTGT	Macrophages	-0.181135	-0.288605	FALSE	FALSE	FALSE
scg_1_N61GCCTGTTGTAGGCTGA	SC_M	-0.159992	-0.111573	FALSE	FALSE	FALSE
scg_1_N61GCCTGTTTCTTCTGTA	Endothelial cells	1.40947	1.34436	TRUE	TRUE	TRUE
scg_1_N61GCGAGAAAGCAACAAT	Pericytes	-0.179179	-0.270059	FALSE	FALSE	FALSE
scg_1_N61GCGAGAAGTCGAGATG	Macrophages	-0.167589	-0.273795	FALSE	FALSE	FALSE
scg_1_N61GCGATCGTCCCATGGG	Macrophages	-0.148265	-0.266251	FALSE	FALSE	FALSE
scg_1_N61GCGGAAAGTCACTCGG	Macrophages	-0.179782	-0.28634	FALSE	FALSE	FALSE
scg_1_N61GCGGATCAGCACGTCC	Neurons	-0.248117	-0.391672	FALSE	FALSE	FALSE
scg_1_N61GCGTGCAAGTTGGAAT	Macrophages	-0.177472	-0.273475	FALSE	FALSE	FALSE
scg_1_N61GCGTGCACAACCCGCA	SC_NM	-0.187155	-0.302087	FALSE	FALSE	FALSE
scg_1_N61GCGTTTCAGCTCGACC	SC_NM	-0.158332	-0.246916	FALSE	FALSE	FALSE
scg_1_N61GCGTTTCGTCACGCTG	SC_NM	-0.214284	-0.343498	FALSE	FALSE	FALSE
scg_1_N61GCTACAACAACTCGTA	Macrophages	-0.174082	-0.262942	FALSE	FALSE	FALSE
scg_1_N61GCTACCTAGCACTCTA	Macrophages	-0.212037	-0.23421	FALSE	FALSE	FALSE
scg_1_N61GCTCAAAGTGGTATGG	SC_NM	-0.219883	-0.254831	FALSE	FALSE	FALSE
scg_1_N61GCTGCAGCAATCGTCA	Endothelial cells	1.08789	10.2717	TRUE	TRUE	TRUE
scg_1_N61GCTTCACAGCACACCC	SC_M	-0.0763414	-0.350912	FALSE	FALSE	FALSE
scg_1_N61GCTTCACGTAGTGGCA	SC_NM	-0.206726	-0.26468	FALSE	FALSE	FALSE
scg_1_N61GCTTTCGAGGTTTGAA	Neurons	-0.425473	-0.637848	FALSE	FALSE	FALSE
scg_1_N61GGAAGTGGTCGGCACT	SC_NM	-0.187493	-0.3023	FALSE	FALSE	FALSE
scg_1_N61GGAATCTAGTCTCGTA	Macrophages	-0.186612	-0.206542	FALSE	FALSE	FALSE
scg_1_N61GGAATGGCAGATCATC	Macrophages	-0.184342	-0.406921	FALSE	FALSE	FALSE
scg_1_N61GGACGTCGTATCTCTT	Pericytes	-0.186023	-0.284836	FALSE	FALSE	FALSE
scg_1_N61GGAGAACAGGAGCAAA	Macrophages	-0.170727	-0.273387	FALSE	FALSE	FALSE
scg_1_N61GGAGAACCATCAACCA	SC_M	-0.147077	0.116415	FALSE	FALSE	FALSE
scg_1_N61GGAGAACTCACAGAGG	Endothelial cells	0.737237	5.53407	FALSE	TRUE	FALSE
scg_1_N61GGAGAACTCCTTGGAA	Pericytes	-0.182341	-0.276637	FALSE	FALSE	FALSE
scg_1_N61GGAGATGCAACAGCCC	Microglia	-0.308958	-0.190138	FALSE	FALSE	FALSE
scg_1_N61GGAGCAAAGAGCAGTC	Macrophages	-0.165768	-0.249628	FALSE	FALSE	FALSE
scg_1_N61GGAGGATCAGACATCT	SC_NM	-0.234594	-0.50567	FALSE	FALSE	FALSE
scg_1_N61GGAGGATTCCCTGTTG	SC_NM	-0.17141	-0.304749	FALSE	FALSE	FALSE
scg_1_N61GGAGGTACAAGGTCAG	SC_M	-0.116319	-0.0887837	FALSE	FALSE	FALSE
scg_1_N61GGAGGTACAGGTGGAT	SC_NM	-0.179151	-0.188984	FALSE	FALSE	FALSE
scg_1_N61GGAGGTATCCGGACGT	Macrophages	-0.192446	-0.178714	FALSE	FALSE	FALSE
scg_1_N61GGATCTAAGATTAGAC	SC_NM	-0.175522	-0.271415	FALSE	FALSE	FALSE
scg_1_N61GGATCTACACCCTATC	Macrophages	-0.16227	-0.276601	FALSE	FALSE	FALSE
scg_1_N61GGCACGTTCAGTGTGT	SC_NM	-0.132962	-0.296903	FALSE	FALSE	FALSE
scg_1_N61GGCAGTCGTGTTAGCT	DCs	-0.218169	-0.339551	FALSE	FALSE	FALSE
scg_1_N61GGCAGTCTCGTAGAGG	SC_M	-0.0723424	-0.179509	FALSE	FALSE	FALSE
scg_1_N61GGCTGTGCATGAGATA	Endothelial cells	0.403984	-0.301895	FALSE	FALSE	FALSE
scg_1_N61GGCTGTGGTATTGAGA	Endothelial cells	9.06476	9.24868	TRUE	TRUE	TRUE
scg_1_N61GGCTTGGCAGCTGAGA	SC_NM	-0.205817	-0.375623	FALSE	FALSE	FALSE
scg_1_N61GGCTTGGTCTCGTGAA	DCs	-0.203111	-0.424746	FALSE	FALSE	FALSE
scg_1_N61GGCTTGGTCTTGGATG	DCs	-0.152221	-0.152896	FALSE	FALSE	FALSE
scg_1_N61GGCTTTCTCGTGGCGT	Neurons	-0.359594	-0.538113	FALSE	FALSE	FALSE
scg_1_N61GGGAAGTAGTTTGAGA	Tregs	-0.158394	-0.249721	FALSE	FALSE	FALSE
scg_1_N61GGGAAGTGTCAGACTT	DCs	-0.162763	-0.324687	FALSE	FALSE	FALSE
scg_1_N61GGGACCTCAACATACC	Endothelial cells	0.124162	-0.301422	FALSE	FALSE	FALSE
scg_1_N61GGGACCTGTCGGCTAC	SC_M	-0.183787	-0.160011	FALSE	FALSE	FALSE
scg_1_N61GGGACTCCACTTTAGG	Endothelial cells	1.20027	10.5714	TRUE	TRUE	TRUE
scg_1_N61GGGAGATAGTTAACGA	DCs	-0.137862	-0.104006	FALSE	FALSE	FALSE
scg_1_N61GGGAGTAGTGTTCCAA	Pericytes	-0.192106	-0.284536	FALSE	FALSE	FALSE
scg_1_N61GGGAGTATCCACGTAA	DCs	-0.217213	-0.288447	FALSE	FALSE	FALSE
scg_1_N61GGGAGTATCGAGCTGC	Pericytes	-0.154814	-0.24341	FALSE	FALSE	FALSE
scg_1_N61GGGATCCTCTAGACAC	SC_M	-0.170281	-0.314464	FALSE	FALSE	FALSE
scg_1_N61GGGCCATGTTCAATCG	SC_NM	-0.233323	-0.317769	FALSE	FALSE	FALSE
scg_1_N61GGGCGTTTCGTTATCT	SC_NM	-0.232556	-0.30099	FALSE	FALSE	FALSE
scg_1_N61GGGCTACAGCCGATAG	Macrophages	-0.178046	-0.270986	FALSE	FALSE	FALSE
scg_1_N61GGGCTACCACTCCCTA	Macrophages	-0.161951	-0.21811	FALSE	FALSE	FALSE
scg_1_N61GGGCTACTCACTGCTC	SC_NM	-0.20741	-0.296713	FALSE	FALSE	FALSE
scg_1_N61GGGTAGAAGTCAACAA	SC_NM	-0.203248	-0.36324	FALSE	FALSE	FALSE
scg_1_N61GGGTAGACACAAGCAG	Tregs	-0.165057	-0.260925	FALSE	FALSE	FALSE
scg_1_N61GGGTAGAGTCCTGTTC	SC_M	-0.14921	-0.368535	FALSE	FALSE	FALSE
scg_1_N61GGGTAGATCGGTTCAA	DCs	-0.227705	-0.368715	FALSE	FALSE	FALSE
scg_1_N61GGGTATTAGTTGGCTT	SC_NM	-0.172185	-0.260744	FALSE	FALSE	FALSE
scg_1_N61GGGTCACTCGCGCTGA	Tregs	-0.154545	-0.245595	FALSE	FALSE	FALSE
scg_1_N61GGGTCTGTCAAGGACG	Macrophages	-0.213311	-0.385767	FALSE	FALSE	FALSE
scg_1_N61GGGTGAAAGCACGGAT	SC_M	-0.19805	-0.201702	FALSE	FALSE	FALSE
scg_1_N61GGGTGAATCGGTCAGC	DCs	-0.228276	-0.37861	FALSE	FALSE	FALSE
scg_1_N61GGGTTATCATTGCTTT	Neurons	-0.36498	-0.579788	FALSE	FALSE	FALSE
scg_1_N61GGGTTTACAACCGCCA	SC_M	-0.158295	-0.189772	FALSE	FALSE	FALSE
scg_1_N61GGGTTTACACTGTGAT	Macrophages	-0.165276	-0.27362	FALSE	FALSE	FALSE
scg_1_N61GGTAACTGTGAGCAGT	Endothelial cells	-0.0793324	5.21359	FALSE	TRUE	FALSE
scg_1_N61GGTAACTTCCCTTCCC	Macrophages	-0.175784	-0.286667	FALSE	FALSE	FALSE
scg_1_N61GGTAATCAGGGAGGCA	Endothelial cells	0.234389	5.10174	FALSE	TRUE	FALSE
scg_1_N61GGTAATCGTTGCGAAG	Pericytes	-0.181551	-0.279972	FALSE	FALSE	FALSE
scg_1_N61GGTAGAGGTCGAGCAA	SC_NM	-0.193719	-0.374962	FALSE	FALSE	FALSE
scg_1_N61GGTCTGGAGCTACGTT	SC_NM	-0.222327	-0.30208	FALSE	FALSE	FALSE
scg_1_N61GGTCTGGGTATCCTCC	SC_M	-0.185256	-0.250925	FALSE	FALSE	FALSE
scg_1_N61GGTGAAGAGGAACGTC	Neurons	-0.383262	-0.62274	FALSE	FALSE	FALSE
scg_1_N61GGTGAAGTCCGGACGT	Macrophages	-0.177796	-0.282585	FALSE	FALSE	FALSE
scg_1_N61GGTGATTGTATCAGGG	SC_NM	-0.202439	-0.302616	FALSE	FALSE	FALSE
scg_1_N61GGTGGCTAGGACAACC	SC_NM	-0.175475	-0.277935	FALSE	FALSE	FALSE
scg_1_N61GGTGGCTAGTGCTCAT	SC_NM	-0.21582	-0.295684	FALSE	FALSE	FALSE
scg_1_N61GGTGTTAAGACATACA	DCs	-0.142936	-0.243089	FALSE	FALSE	FALSE
scg_1_N61GGTTAACCAACCGATT	SC_M	0.940169	-0.377775	TRUE	FALSE	FALSE
scg_1_N61GGTTCTCCACGTCGTG	SC_M	-0.0811833	-0.0727958	FALSE	FALSE	FALSE
scg_1_N61GGTTGTATCCTGTACC	Endothelial cells	0.191967	4.72607	FALSE	TRUE	FALSE
scg_1_N61GTAACCAAGTGGTTAA	Macrophages	-0.178704	-0.278515	FALSE	FALSE	FALSE
scg_1_N61GTAACCAGTGATAGAT	SC_NM	-0.224215	-0.33976	FALSE	FALSE	FALSE
scg_1_N61GTAAGTCTCGAGATGG	Macrophages	-0.173675	-0.190926	FALSE	FALSE	FALSE
scg_1_N61GTAATCGAGAAAGCGA	SC_NM	-0.172531	-0.233666	FALSE	FALSE	FALSE
scg_1_N61GTAATCGGTAGATGTA	SC_NM	-0.208505	-0.285286	FALSE	FALSE	FALSE
scg_1_N61GTAATCGGTAGGTACG	Macrophages	-0.0595156	-0.30673	FALSE	FALSE	FALSE
scg_1_N61GTAATCGGTCGCTCGA	SC_NM	-0.226843	-0.134436	FALSE	FALSE	FALSE
scg_1_N61GTAATGCAGACAGCGT	SC_NM	-0.227821	-0.356882	FALSE	FALSE	FALSE
scg_1_N61GTAATGCCAAGCGATG	Macrophages	-0.165231	-0.267291	FALSE	FALSE	FALSE
scg_1_N61GTAATGCGTTACCCTC	SC_NM	-0.1684	-0.215649	FALSE	FALSE	FALSE
scg_1_N61GTACAACCAATACCTG	SC_NM	-0.194035	-0.253459	FALSE	FALSE	FALSE
scg_1_N61GTACAGTAGCACACCC	Endothelial cells	1.11115	-0.207917	TRUE	FALSE	FALSE
scg_1_N61GTAGAAACAAGAATAC	SC_NM	-0.200855	-0.35345	FALSE	FALSE	FALSE
scg_1_N61GTAGAAAGTCTCGGGT	Endothelial cells	-0.394258	4.88918	FALSE	TRUE	FALSE
scg_1_N61GTAGCTAAGCGCATCC	SC_M	-0.163761	0.452969	FALSE	FALSE	FALSE
scg_1_N61GTAGCTAGTGAGCCAA	Tregs	-0.167443	-0.260133	FALSE	FALSE	FALSE
scg_1_N61GTAGCTATCCTACCGT	SC_NM	-0.222681	-0.332224	FALSE	FALSE	FALSE
scg_1_N61GTAGGAGAGTAGCTCT	SC_NM	-0.251107	-0.142308	FALSE	FALSE	FALSE
scg_1_N61GTAGGAGAGTGCACCC	Macrophages	-0.184164	-0.210482	FALSE	FALSE	FALSE
scg_1_N61GTAGGTTGTTTACACG	Microglia	-0.160435	-0.0436336	FALSE	FALSE	FALSE
scg_1_N61GTAGTACTCGAGTACT	SC_NM	-0.216697	-0.600999	FALSE	FALSE	FALSE
scg_1_N61GTATTGGCAAATAGCA	SC_M	-0.174153	-0.136505	FALSE	FALSE	FALSE
scg_1_N61GTATTTCAGGGAGTGG	Pericytes	-0.240402	-0.239336	FALSE	FALSE	FALSE
scg_1_N61GTCACGGCAAGAGGCT	SC_NM	-0.216565	-0.331268	FALSE	FALSE	FALSE
scg_1_N61GTCATCCAGGTCATTC	SC_NM	-0.213763	-0.40377	FALSE	FALSE	FALSE
scg_1_N61GTCATCCTCACAATGC	SC_M	-0.135326	0.124551	FALSE	FALSE	FALSE
scg_1_N61GTCCACTGTGATTAGA	Macrophages	-0.168416	-0.280273	FALSE	FALSE	FALSE
scg_1_N61GTCCCATTCATGAGGG	SC_NM	-0.204825	-0.304412	FALSE	FALSE	FALSE
scg_1_N61GTCCCATTCTGGGTCG	SC_NM	-0.179966	-0.277917	FALSE	FALSE	FALSE
scg_1_N61GTCCTCAAGTTACGGG	SC_M	-0.148745	-0.2486	FALSE	FALSE	FALSE
scg_1_N61GTCGAATCAGAAGCTG	Pericytes	-0.20131	-0.313333	FALSE	FALSE	FALSE
scg_1_N61GTCGCGAGTGGGTATG	SC_NM	-0.209825	-0.463844	FALSE	FALSE	FALSE
scg_1_N61GTCGTAACAGATTTCG	Pericytes	-0.203469	-0.288558	FALSE	FALSE	FALSE
scg_1_N61GTCGTAACAGGACATG	Macrophages	-0.156132	-0.248162	FALSE	FALSE	FALSE
scg_1_N61GTCGTAAGTCTGTCCT	Pericytes	-0.200932	-0.283348	FALSE	FALSE	FALSE
scg_1_N61GTCGTTCGTGTTACTG	Macrophages	-0.176431	-0.283548	FALSE	FALSE	FALSE
scg_1_N61GTCTACCCACTTACAG	Macrophages	-0.173959	-0.22577	FALSE	FALSE	FALSE
scg_1_N61GTCTACCGTACTAAGA	Endothelial cells	4.99417	3.909	TRUE	TRUE	TRUE
scg_1_N61GTCTAGATCCCAGCGA	SC_M	-0.227672	-0.0024347	FALSE	FALSE	FALSE
scg_1_N61GTCTCACTCTATTGTC	Endothelial cells	0.436646	1.33313	FALSE	TRUE	FALSE
scg_1_N61GTCTGTCCACGATTCA	SC_NM	-0.231663	-0.344883	FALSE	FALSE	FALSE
scg_1_N61GTCTTTAAGATAGGGA	DCs	-0.21557	-0.352716	FALSE	FALSE	FALSE
scg_1_N61GTGAGCCAGCAGGCAT	SC_M	-0.174796	-0.12879	FALSE	FALSE	FALSE
scg_1_N61GTGAGCCCACAGCGCT	Macrophages	-0.0885713	-0.267989	FALSE	FALSE	FALSE
scg_1_N61GTGAGCCCAGATAAAC	SC_NM	-0.214204	-0.35751	FALSE	FALSE	FALSE
scg_1_N61GTGAGGACATACCGTA	SC_M	-0.10421	-0.3589	FALSE	FALSE	FALSE
scg_1_N61GTGAGGAGTCTTCGAA	SC_M	-0.170064	-0.189125	FALSE	FALSE	FALSE
scg_1_N61GTGAGTTCAACCAACT	DCs	-0.192471	-0.798124	FALSE	FALSE	FALSE
scg_1_N61GTGAGTTGTTGCTCCT	Pericytes	-0.187847	-0.282487	FALSE	FALSE	FALSE
scg_1_N61GTGAGTTTCTAAGCCA	Macrophages	-0.184158	-0.340074	FALSE	FALSE	FALSE
scg_1_N61GTGATGTGTGACTGTT	SC_M	-0.185437	-0.137556	FALSE	FALSE	FALSE
scg_1_N61GTGCACGAGTAAACGT	Endothelial cells	-0.23535	1.13224	FALSE	TRUE	FALSE
scg_1_N61GTGCAGCCAGTACTAC	Macrophages	-0.161675	-0.252529	FALSE	FALSE	FALSE
scg_1_N61GTGCAGCTCTGGGATT	SC_NM	-0.226065	-0.303335	FALSE	FALSE	FALSE
scg_1_N61GTGCGTGCATCATCCC	SC_NM	-0.223666	-0.373585	FALSE	FALSE	FALSE
scg_1_N61GTGCGTGGTAGATCGG	DCs	-0.198647	-0.351127	FALSE	FALSE	FALSE
scg_1_N61GTGCGTGTCTGGCCAG	SC_NM	-0.222403	-0.401473	FALSE	FALSE	FALSE
scg_1_N61GTGCTTCCACGACAAG	SC_NM	-0.216465	-0.521935	FALSE	FALSE	FALSE
scg_1_N61GTGCTTCGTTACTCAG	DCs	-0.149922	0.759704	FALSE	TRUE	FALSE
scg_1_N61GTGCTTCTCAGGCGAA	Pericytes	-0.191719	-0.281883	FALSE	FALSE	FALSE
scg_1_N61GTGGAAGAGGATAATC	Endothelial cells	9.89575	8.17704	TRUE	TRUE	TRUE
scg_1_N61GTGGAGATCTGTGCGG	SC_NM	-0.213707	-0.288118	FALSE	FALSE	FALSE
scg_1_N61GTGGCGTTCGAACCAT	SC_NM	-0.161147	-0.250729	FALSE	FALSE	FALSE
scg_1_N61GTGGGAACATCAGCAT	Macrophages	-0.157066	-0.232835	FALSE	FALSE	FALSE
scg_1_N61GTGGGAAGTGGCTCTG	SC_NM	-0.215497	-0.307688	FALSE	FALSE	FALSE
scg_1_N61GTGTAACGTAGGTACG	SC_NM	-0.210393	-0.288947	FALSE	FALSE	FALSE
scg_1_N61GTGTTAGCATCGTTCC	SC_NM	-0.209507	-0.124942	FALSE	FALSE	FALSE
scg_1_N61GTGTTCCAGGAATGTT	SC_M	-0.15923	-0.202165	FALSE	FALSE	FALSE
scg_1_N61GTTACCCCACATTGTG	Endothelial cells	5.54644	2.38392	TRUE	TRUE	TRUE
scg_1_N61GTTACCCGTGGAGGTT	Macrophages	-0.178467	-0.250486	FALSE	FALSE	FALSE
scg_1_N61GTTACGAGTATACCTG	Endothelial cells	1.12506	2.10231	TRUE	TRUE	TRUE
scg_1_N61GTTACGATCATCACAG	SC_NM	-0.201615	-0.156865	FALSE	FALSE	FALSE
scg_1_N61GTTAGTGCAATGAACA	SC_NM	-0.213328	-0.329434	FALSE	FALSE	FALSE
scg_1_N61GTTAGTGGTTATCCAG	Endothelial cells	1.60299	9.84109	TRUE	TRUE	TRUE
scg_1_N61GTTATGGGTATCGTTG	Endothelial cells	1.33015	-0.309671	TRUE	FALSE	FALSE
scg_1_N61GTTCATTAGCAATAAC	DCs	-0.22008	-0.31193	FALSE	FALSE	FALSE
scg_1_N61GTTCGCTCAGGCCTGT	SC_NM	-0.152063	-0.234846	FALSE	FALSE	FALSE
scg_1_N61GTTCTATGTGAACGGT	SC_NM	-0.239146	-0.284972	FALSE	FALSE	FALSE
scg_1_N61GTTGCGGAGGCTGGAT	SC_NM	-0.215455	-0.324306	FALSE	FALSE	FALSE
scg_1_N61GTTGCTCTCTCCGAGG	Macrophages	-0.151244	-0.259792	FALSE	FALSE	FALSE
scg_1_N61GTTGTCCCACTCACTC	Macrophages	-0.178113	-0.277071	FALSE	FALSE	FALSE
scg_1_N61GTTGTCCTCCCAGGAC	Neurons	-0.436959	-0.264623	FALSE	FALSE	FALSE
scg_1_N61GTTGTGACAGCAGACA	Endothelial cells	1.69572	8.52479	TRUE	TRUE	TRUE
scg_1_N61GTTTGGATCCGAAGGA	Macrophages	-0.157552	-0.304914	FALSE	FALSE	FALSE
scg_1_N61TAACACGAGGTGCCTC	SC_NM	-0.167211	-0.258337	FALSE	FALSE	FALSE
scg_1_N61TAACCAGAGAGAAGGT	Pericytes	-0.208425	-0.272124	FALSE	FALSE	FALSE
scg_1_N61TAACCAGAGTCTAACC	Microglia	-0.159441	-0.213837	FALSE	FALSE	FALSE
scg_1_N61TAACCAGCATCAGTCA	Endothelial cells	0.438705	6.62016	FALSE	TRUE	FALSE
scg_1_N61TAACTTCGTGAACGGT	SC_M	-0.175804	-0.207117	FALSE	FALSE	FALSE
scg_1_N61TAACTTCGTGTCTAAC	SC_M	-0.184053	0.657717	FALSE	FALSE	FALSE
scg_1_N61TAAGCGTAGTTCTCTT	Endothelial cells	6.52849	2.11384	TRUE	TRUE	TRUE
scg_1_N61TAAGTCGAGCGTGAAC	Macrophages	-0.172083	-0.199021	FALSE	FALSE	FALSE
scg_1_N61TAAGTCGCAGTCCCGA	SC_M	-0.162414	-0.0551741	FALSE	FALSE	FALSE
scg_1_N61TAATCTCCAACACGAG	Neurons	-0.313352	-0.484596	FALSE	FALSE	FALSE
scg_1_N61TAATCTCGTCTTACTT	SC_NM	-0.207722	-0.261956	FALSE	FALSE	FALSE
scg_1_N61TACAACGCACTCAGAT	SC_NM	-0.226518	-0.344471	FALSE	FALSE	FALSE
scg_1_N61TACAGGTAGGTCATTC	Endothelial cells	0.0133587	3.14044	FALSE	TRUE	FALSE
scg_1_N61TACAGGTAGTTCTACG	SC_NM	-0.200266	-0.364862	FALSE	FALSE	FALSE
scg_1_N61TACCCACGTCCGAAGA	SC_NM	-0.216135	-0.224524	FALSE	FALSE	FALSE
scg_1_N61TACCCGTCAGGCGATA	Endothelial cells	0.00260125	-0.208386	FALSE	FALSE	FALSE
scg_1_N61TACCCGTTCATGAGGG	Macrophages	-0.168181	-0.289665	FALSE	FALSE	FALSE
scg_1_N61TACCCGTTCCGCACGA	Neurons	-0.172018	-0.0220845	FALSE	FALSE	FALSE
scg_1_N61TACCGAACATCAGTCA	SC_NM	-0.230348	-0.363659	FALSE	FALSE	FALSE
scg_1_N61TACCTCGCAGTAGATA	SC_M	-0.177044	-0.216649	FALSE	FALSE	FALSE
scg_1_N61TACCTGCAGGTATTGA	SC_NM	-0.224144	-0.350796	FALSE	FALSE	FALSE
scg_1_N61TACGCTCTCGCTTTAT	SC_NM	-0.173516	0.0783475	FALSE	FALSE	FALSE
scg_1_N61TACGCTCTCTGTGCGG	Endothelial cells	1.4387	-0.366748	TRUE	FALSE	FALSE
scg_1_N61TACGGGCAGTCTCCTC	SC_NM	-0.205484	-0.283972	FALSE	FALSE	FALSE
scg_1_N61TACGGGCCAGCGTTTA	SC_NM	-0.193372	-0.345462	FALSE	FALSE	FALSE
scg_1_N61TACGTCCAGGCGAACT	Endothelial cells	1.11834	7.35138	TRUE	TRUE	TRUE
scg_1_N61TACGTCCGTGCCCAGT	Pericytes	-0.189819	-0.288687	FALSE	FALSE	FALSE
scg_1_N61TACTGCCAGATACCAA	Endothelial cells	4.21112	8.47494	TRUE	TRUE	TRUE
scg_1_N61TACTGCCTCGCAGATT	SC_NM	-0.162076	-0.245847	FALSE	FALSE	FALSE
scg_1_N61TACTTACCACGGCTAC	Neurons	-0.45478	-0.707201	FALSE	FALSE	FALSE
scg_1_N61TACTTACTCCGAACGC	SC_M	-0.147279	-0.224574	FALSE	FALSE	FALSE
scg_1_N61TACTTCAAGCTTAAGA	Tregs	-0.15949	-0.24897	FALSE	FALSE	FALSE
scg_1_N61TACTTCATCGACATCA	Macrophages	-0.180633	0.399579	FALSE	FALSE	FALSE
scg_1_N61TACTTGTAGTCATCCA	Endothelial cells	-0.800451	-0.471456	FALSE	FALSE	FALSE
scg_1_N61TACTTGTGTAGAATAC	SC_NM	-0.209431	-0.348671	FALSE	FALSE	FALSE
scg_1_N61TAGACCACAAACGGCA	SC_M	-0.164759	-0.203658	FALSE	FALSE	FALSE
scg_1_N61TAGACCATCTAGATCG	Macrophages	-0.165827	-0.245863	FALSE	FALSE	FALSE
scg_1_N61TAGACTGAGCCTCAAT	Microglia	-0.160173	-0.161726	FALSE	FALSE	FALSE
scg_1_N61TAGACTGCACCTTCGT	Macrophages	-0.169907	-0.240482	FALSE	FALSE	FALSE
scg_1_N61TAGAGTCAGATTGCGG	Tregs	-0.140287	-0.232862	FALSE	FALSE	FALSE
scg_1_N61TAGATCGAGTCAGAGC	Macrophages	-0.221908	-0.81308	FALSE	FALSE	FALSE
scg_1_N61TAGCACACATCGAACT	SC_NM	-0.214364	-0.19739	FALSE	FALSE	FALSE
scg_1_N61TAGGAGGAGAAGCTGC	SC_NM	-0.208311	-0.298924	FALSE	FALSE	FALSE
scg_1_N61TAGGAGGGTCCTATAG	Macrophages	-0.184204	0.0229502	FALSE	FALSE	FALSE
scg_1_N61TAGGAGGGTCGGCCTA	Endothelial cells	1.71553	-0.37746	TRUE	FALSE	FALSE
scg_1_N61TAGGAGGGTCTCGCGA	Macrophages	-0.173403	-0.273792	FALSE	FALSE	FALSE
scg_1_N61TAGGAGGTCGTGCATA	SC_NM	-0.208111	-0.408764	FALSE	FALSE	FALSE
scg_1_N61TAGGGTTAGACCAGAC	Macrophages	-0.162743	-0.225885	FALSE	FALSE	FALSE
scg_1_N61TAGGGTTAGACTTCGT	SC_M	-0.145486	0.0715975	FALSE	FALSE	FALSE
scg_1_N61TAGGTACCAAGATGGC	Microglia	-0.164689	0.162399	FALSE	FALSE	FALSE
scg_1_N61TAGGTACGTGAATTGA	Endothelial cells	0.25879	2.43429	FALSE	TRUE	FALSE
scg_1_N61TAGGTACGTGGAGGTT	DCs	-0.190247	-0.297354	FALSE	FALSE	FALSE
scg_1_N61TAGTGCACAGAGACTG	Tregs	-0.152146	-0.24007	FALSE	FALSE	FALSE
scg_1_N61TAGTGCACATCAGCGC	SC_NM	-0.211548	-0.350395	FALSE	FALSE	FALSE
scg_1_N61TATACCTCAAGCACAG	Endothelial cells	0.992211	-0.236085	TRUE	FALSE	FALSE
scg_1_N61TATCAGGAGGCGACAT	SC_NM	-0.225224	-0.376791	FALSE	FALSE	FALSE
scg_1_N61TATCCTAAGCTCACTA	SC_M	-0.17459	-0.0168853	FALSE	FALSE	FALSE
scg_1_N61TATCGCCAGGGTCAAC	SC_M	-0.147111	-0.193257	FALSE	FALSE	FALSE
scg_1_N61TATCGCCAGTGAATAC	Microglia	-0.187107	-0.155065	FALSE	FALSE	FALSE
scg_1_N61TATCGCCGTGACAGGT	SC_NM	-0.174528	-0.271133	FALSE	FALSE	FALSE
scg_1_N61TATCTTGGTTTCACAG	SC_NM	-0.19878	-0.32782	FALSE	FALSE	FALSE
scg_1_N61TATGTTCTCGGCTTGG	SC_NM	-0.16007	-0.243585	FALSE	FALSE	FALSE
scg_1_N61TATTCCAAGTGCAGGT	Tregs	-0.142528	-0.237078	FALSE	FALSE	FALSE
scg_1_N61TATTCCACAAGAAATC	SC_NM	-0.208678	-0.328582	FALSE	FALSE	FALSE
scg_1_N61TATTGCTCATTAAAGG	SC_NM	-0.219543	-0.321891	FALSE	FALSE	FALSE
scg_1_N61TATTGCTGTACATACC	SC_NM	-0.225186	-0.340516	FALSE	FALSE	FALSE
scg_1_N61TATTGCTTCGGACCAC	Neurons	-0.432024	-0.631022	FALSE	FALSE	FALSE
scg_1_N61TATTGGGAGCTGACCC	DCs	-0.227133	-0.360473	FALSE	FALSE	FALSE
scg_1_N61TATTGGGCACCACATA	SC_NM	-0.236459	-0.277148	FALSE	FALSE	FALSE
scg_1_N61TATTGGGCAGCCGTCA	Endothelial cells	0.228837	-0.102686	FALSE	FALSE	FALSE
scg_1_N61TATTGGGGTGTTGACT	Endothelial cells	2.75276	4.15814	TRUE	TRUE	TRUE
scg_1_N61TATTTCGGTATGCTTG	Macrophages	-0.216713	2.29556	FALSE	TRUE	FALSE
scg_1_N61TATTTCGGTCTGATAC	Endothelial cells	0.516447	-0.232884	FALSE	FALSE	FALSE
scg_1_N61TATTTCGTCGCTGACG	SC_NM	-0.183652	-0.283342	FALSE	FALSE	FALSE
scg_1_N61TCAAGACTCCCTGGTT	DCs	-0.218264	-0.326958	FALSE	FALSE	FALSE
scg_1_N61TCAAGCAAGTGACACG	DCs	-0.151259	-0.255527	FALSE	FALSE	FALSE
scg_1_N61TCAAGCACACGGGTAA	DCs	-0.225629	0.801174	FALSE	TRUE	FALSE
scg_1_N61TCAAGCAGTCTTGAGT	SC_NM	-0.223171	-0.428606	FALSE	FALSE	FALSE
scg_1_N61TCAAGTGCAATCCTTT	Macrophages	-0.149411	-0.229309	FALSE	FALSE	FALSE
scg_1_N61TCAATCTCAATGGCAG	Endothelial cells	8.54808	7.64018	TRUE	TRUE	TRUE
scg_1_N61TCAATCTGTTCCGCGA	Pericytes	-0.185945	-0.282716	FALSE	FALSE	FALSE
scg_1_N61TCAATTCGTAACAGGC	Endothelial cells	0.136372	-0.107121	FALSE	FALSE	FALSE
scg_1_N61TCACAAGAGTCGAGGT	Macrophages	-0.184197	-0.272603	FALSE	FALSE	FALSE
scg_1_N61TCACAAGTCCATAAGC	SC_NM	-0.214829	-0.137143	FALSE	FALSE	FALSE
scg_1_N61TCACAAGTCCATTGGA	Macrophages	-0.182193	-0.319125	FALSE	FALSE	FALSE
scg_1_N61TCACACCCATCCGGCA	SC_NM	-0.201677	-0.233135	FALSE	FALSE	FALSE
scg_1_N61TCACACCGTGCCCACA	SC_NM	-0.231213	-0.333236	FALSE	FALSE	FALSE
scg_1_N61TCACGCTAGAAGGCTC	SC_NM	-0.220615	-0.341716	FALSE	FALSE	FALSE
scg_1_N61TCACGCTGTTGGTGTT	SC_NM	-0.170749	-0.263624	FALSE	FALSE	FALSE
scg_1_N61TCACGCTTCCACAGCG	SC_NM	-0.155123	-0.241415	FALSE	FALSE	FALSE
scg_1_N61TCACGGGGTAGTCACT	DCs	-0.231247	-0.346475	FALSE	FALSE	FALSE
scg_1_N61TCACTATGTATACCTG	SC_NM	-0.22619	-0.302287	FALSE	FALSE	FALSE
scg_1_N61TCACTATGTTCACGAT	Macrophages	-0.179373	-0.293997	FALSE	FALSE	FALSE
scg_1_N61TCAGCAATCCGTTGGG	SC_NM	-0.190005	-0.282383	FALSE	FALSE	FALSE
scg_1_N61TCAGCCTGTACAAGTA	SC_M	-0.153971	-0.280385	FALSE	FALSE	FALSE
scg_1_N61TCAGTGATCCTGGTCT	Macrophages	-0.172889	-0.278285	FALSE	FALSE	FALSE
scg_1_N61TCAGTTTCACGCAGTC	SC_M	-0.208321	-0.169351	FALSE	FALSE	FALSE
scg_1_N61TCATATCAGATGGTAT	SC_M	-0.174968	-0.155427	FALSE	FALSE	FALSE
scg_1_N61TCATATCGTTGAGAGC	Endothelial cells	1.17193	-0.100755	TRUE	FALSE	FALSE
scg_1_N61TCATCATGTAGCGTCC	Endothelial cells	5.55726	4.57912	TRUE	TRUE	TRUE
scg_1_N61TCATCCGGTTTGGGTT	SC_NM	-0.202631	-0.315553	FALSE	FALSE	FALSE
scg_1_N61TCATCCGTCGACGAGA	SC_NM	-0.198963	-0.266013	FALSE	FALSE	FALSE
scg_1_N61TCATGAGAGGGAGAAT	Endothelial cells	-0.206252	-0.273417	FALSE	FALSE	FALSE
scg_1_N61TCATGCCTCCGACATA	Endothelial cells	2.84173	4.66063	TRUE	TRUE	TRUE
scg_1_N61TCATGGATCATTACGG	SC_M	-0.109737	-0.160255	FALSE	FALSE	FALSE
scg_1_N61TCATGTTTCCTTATGT	DCs	-0.213854	-0.301716	FALSE	FALSE	FALSE
scg_1_N61TCATTACAGTTCATCG	Pericytes	-0.200933	-0.30924	FALSE	FALSE	FALSE
scg_1_N61TCATTACGTTTCCATT	SC_NM	-0.173024	-0.305461	FALSE	FALSE	FALSE
scg_1_N61TCATTGTGTCGCAGTC	SC_M	-0.174699	-0.0750024	FALSE	FALSE	FALSE
scg_1_N61TCCAGAATCAAACCCA	SC_M	-0.170112	-0.184265	FALSE	FALSE	FALSE
scg_1_N61TCCATCGAGGTTGGAC	SC_NM	-0.199602	-0.33934	FALSE	FALSE	FALSE
scg_1_N61TCCATGCGTGTGTACT	Macrophages	-0.175236	-0.274487	FALSE	FALSE	FALSE
scg_1_N61TCCCAGTGTGACCTGC	Endothelial cells	0.32866	-0.233914	FALSE	FALSE	FALSE
scg_1_N61TCCCAGTTCCACGTAA	SC_M	-0.149927	-0.229479	FALSE	FALSE	FALSE
scg_1_N61TCCCAGTTCCTCTAAT	SC_NM	-0.220052	-0.464702	FALSE	FALSE	FALSE
scg_1_N61TCCGGGAGTTCCACGG	SC_NM	-0.179549	-0.307576	FALSE	FALSE	FALSE
scg_1_N61TCCGTGTCACATTCGA	Macrophages	-0.180741	-0.288535	FALSE	FALSE	FALSE
scg_1_N61TCCTAATAGACGGTCA	Tregs	-0.14882	-0.236759	FALSE	FALSE	FALSE
scg_1_N61TCCTCCCCACTTCAGA	Neurons	-0.177023	0.0363122	FALSE	FALSE	FALSE
scg_1_N61TCCTTTCAGGTGCATG	Macrophages	-0.182265	-0.284445	FALSE	FALSE	FALSE
scg_1_N61TCCTTTCGTCCCTGAG	SC_NM	-0.219	-0.27366	FALSE	FALSE	FALSE
scg_1_N61TCGAACAAGTTATGGA	Neurons	-0.29483	-0.461325	FALSE	FALSE	FALSE
scg_1_N61TCGAACACAACTGCTA	Macrophages	-0.170734	-0.267047	FALSE	FALSE	FALSE
scg_1_N61TCGACGGAGCTCTTCC	SC_NM	-0.32993	-0.35708	FALSE	FALSE	FALSE
scg_1_N61TCGACGGCACAGTATC	Macrophages	-0.173308	-0.252348	FALSE	FALSE	FALSE
scg_1_N61TCGACGGTCCTCTAAT	SC_NM	-0.195649	-0.27668	FALSE	FALSE	FALSE
scg_1_N61TCGATTTCAGACCCGT	SC_NM	-0.210589	-0.278462	FALSE	FALSE	FALSE
scg_1_N61TCGATTTTCACACCGG	Endothelial cells	0.867311	-0.214215	TRUE	FALSE	FALSE
scg_1_N61TCGCAGGCAACGATTC	Endothelial cells	0.742393	10.8341	FALSE	TRUE	FALSE
scg_1_N61TCGCAGGCAATCAGCT	SC_M	-0.173857	0.697144	FALSE	FALSE	FALSE
scg_1_N61TCGCAGGCACGTTGGC	Pericytes	-0.249642	-0.308397	FALSE	FALSE	FALSE
scg_1_N61TCGCAGGCATCAGCTA	Pericytes	-0.2155	-0.288292	FALSE	FALSE	FALSE
scg_1_N61TCGGATAAGGATTTGA	Pericytes	-0.19083	-0.290248	FALSE	FALSE	FALSE
scg_1_N61TCGGGACCACAGTCCG	Macrophages	-0.155465	-0.244109	FALSE	FALSE	FALSE
scg_1_N61TCGGGCAAGGAGGCAG	SC_NM	0.00147116	-0.34566	FALSE	FALSE	FALSE
scg_1_N61TCGGGCAAGTTATGGA	Endothelial cells	1.57332	10.0466	TRUE	TRUE	TRUE
scg_1_N61TCGGGTGCATGTGGTT	Macrophages	-0.143575	-0.249692	FALSE	FALSE	FALSE
scg_1_N61TCGGTCTCACACCAGC	Pericytes	-0.194149	-0.296784	FALSE	FALSE	FALSE
scg_1_N61TCGTCCAAGGTGCATG	SC_M	-0.0934846	0.0797289	FALSE	FALSE	FALSE
scg_1_N61TCGTCCAAGTCTTCGA	SC_NM	-0.207529	-0.263527	FALSE	FALSE	FALSE
scg_1_N61TCGTCCAAGTTGAAAC	SC_NM	-0.221868	-0.416748	FALSE	FALSE	FALSE
scg_1_N61TCGTGGGAGATGGCAC	Microglia	-0.157368	-0.174877	FALSE	FALSE	FALSE
scg_1_N61TCGTGGGAGTCTAACC	SC_NM	-0.176102	-0.292786	FALSE	FALSE	FALSE
scg_1_N61TCGTGGGTCCATTGCC	Endothelial cells	0.909397	-0.239943	TRUE	FALSE	FALSE
scg_1_N61TCTAACTTCCCTATTA	Endothelial cells	7.93789	4.4995	TRUE	TRUE	TRUE
scg_1_N61TCTAACTTCTGGGATT	DCs	-0.222922	-0.337342	FALSE	FALSE	FALSE
scg_1_N61TCTACATCAGAAACCG	SC_NM	-0.159052	-0.247758	FALSE	FALSE	FALSE
scg_1_N61TCTACATTCGAGAAAT	Macrophages	-0.165146	-0.166677	FALSE	FALSE	FALSE
scg_1_N61TCTACCGTCAGACCCG	DCs	-0.158047	-0.125341	FALSE	FALSE	FALSE
scg_1_N61TCTATACAGCTTGTTG	SC_M	-0.157083	-0.00202789	FALSE	FALSE	FALSE
scg_1_N61TCTATCAAGGTTTGAA	DCs	-0.223969	-0.332765	FALSE	FALSE	FALSE
scg_1_N61TCTATCACAATCCTAG	Endothelial cells	5.55509	5.64444	TRUE	TRUE	TRUE
scg_1_N61TCTCAGCGTTGCAACT	SC_NM	-0.20716	-0.183301	FALSE	FALSE	FALSE
scg_1_N61TCTCCGAAGGATACAT	Neurons	-0.2706	-0.402527	FALSE	FALSE	FALSE
scg_1_N61TCTCTGGTCAGGACGA	SC_NM	-0.219577	-0.266681	FALSE	FALSE	FALSE
scg_1_N61TCTCTGGTCGTTGTAG	Macrophages	-0.16509	-0.246383	FALSE	FALSE	FALSE
scg_1_N61TCTGTCGAGTCGCCCA	Pericytes	-0.201035	-0.27819	FALSE	FALSE	FALSE
scg_1_N61TCTTCCTCACATAACC	Neurons	-0.503356	-0.747895	FALSE	FALSE	FALSE
scg_1_N61TCTTCCTCAGCACACC	SC_NM	-0.21785	-0.224469	FALSE	FALSE	FALSE
scg_1_N61TCTTGCGCATTGAGCT	Endothelial cells	2.60233	11.5143	TRUE	TRUE	TRUE
scg_1_N61TCTTGCGGTACAGTTC	Macrophages	-0.216211	-0.332044	FALSE	FALSE	FALSE
scg_1_N61TGAACGTGTGACAGGT	Neurons	-0.448789	-0.671976	FALSE	FALSE	FALSE
scg_1_N61TGAACGTTCCATACAG	SC_NM	-0.241533	-0.348692	FALSE	FALSE	FALSE
scg_1_N61TGAACGTTCTAAGGAA	DCs	-0.224772	-0.345658	FALSE	FALSE	FALSE
scg_1_N61TGAATCGAGCATTGTC	Macrophages	-0.172536	-0.273256	FALSE	FALSE	FALSE
scg_1_N61TGAATCGTCTGTTCAT	Neurons	-0.422939	-0.641403	FALSE	FALSE	FALSE
scg_1_N61TGACAGTGTGCTGTCG	Endothelial cells	9.31757	8.49738	TRUE	TRUE	TRUE
scg_1_N61TGACTCCAGACCATAA	Macrophages	-0.176874	-0.276496	FALSE	FALSE	FALSE
scg_1_N61TGACTCCGTACCTATG	SC_NM	-0.192047	-0.283923	FALSE	FALSE	FALSE
scg_1_N61TGACTCCGTATGTGTC	Macrophages	-0.209683	-0.333418	FALSE	FALSE	FALSE
scg_1_N61TGACTCCGTCTGTCAA	SC_NM	-0.245343	0.263753	FALSE	FALSE	FALSE
scg_1_N61TGAGACTGTTGCATCA	DCs	-0.222887	-0.324648	FALSE	FALSE	FALSE
scg_1_N61TGAGACTTCACCTCAC	Macrophages	-0.178335	-0.210943	FALSE	FALSE	FALSE
scg_1_N61TGAGCATAGTAATACG	Endothelial cells	0.763178	1.40593	TRUE	TRUE	TRUE
scg_1_N61TGAGCGCAGGTTGGTG	SC_NM	-0.218296	-0.336615	FALSE	FALSE	FALSE
scg_1_N61TGAGCGCCAACGTATC	SC_NM	-0.248874	-0.514899	FALSE	FALSE	FALSE
scg_1_N61TGAGCGCCATACAGCT	Endothelial cells	7.26742	3.35507	TRUE	TRUE	TRUE
scg_1_N61TGAGCGCCATCTAACG	SC_NM	-0.151058	-0.236239	FALSE	FALSE	FALSE
scg_1_N61TGAGCGCGTGGTCCCA	Endothelial cells	7.77005	6.54446	TRUE	TRUE	TRUE
scg_1_N61TGAGGAGTCCGTCAAA	SC_M	-0.164328	-0.158755	FALSE	FALSE	FALSE
scg_1_N61TGAGGGACAAGGGCAT	Endothelial cells	1.79461	-0.187717	TRUE	FALSE	FALSE
scg_1_N61TGAGGTTCATGGGATG	Macrophages	-0.18134	-0.27722	FALSE	FALSE	FALSE
scg_1_N61TGAGTCACACGAAGAC	Macrophages	-0.172688	-0.271432	FALSE	FALSE	FALSE
scg_1_N61TGATCTTCAATGTGGG	Pericytes	-0.189745	-0.287333	FALSE	FALSE	FALSE
scg_1_N61TGATGCAAGCATTTGC	DCs	-0.239659	-0.369343	FALSE	FALSE	FALSE
scg_1_N61TGATGGTCAAAGCTAA	SC_NM	-0.228933	-0.353312	FALSE	FALSE	FALSE
scg_1_N61TGCACGGGTATGAAGT	SC_NM	-0.166668	-0.104118	FALSE	FALSE	FALSE
scg_1_N61TGCAGATCATTGAGCT	Macrophages	-0.19855	-0.297135	FALSE	FALSE	FALSE
scg_1_N61TGCAGATGTCATCCCT	Microglia	-0.158342	-0.125765	FALSE	FALSE	FALSE
scg_1_N61TGCATCCCAGATCATC	Macrophages	-0.189222	-0.298912	FALSE	FALSE	FALSE
scg_1_N61TGCGATAAGTAAACAC	Macrophages	-0.17511	-0.296864	FALSE	FALSE	FALSE
scg_1_N61TGCGATATCAAATGCC	Tregs	-0.148737	-0.23559	FALSE	FALSE	FALSE
scg_1_N61TGCTCCAAGCTAGATA	Pericytes	-0.171034	-0.27207	FALSE	FALSE	FALSE
scg_1_N61TGCTCCACAGCTGTAT	SC_NM	-0.168459	-0.263969	FALSE	FALSE	FALSE
scg_1_N61TGCTCCAGTTCTATCT	Macrophages	-0.161186	-0.231506	FALSE	FALSE	FALSE
scg_1_N61TGCTGAAGTTGTGCCG	Endothelial cells	9.26786	5.95219	TRUE	TRUE	TRUE
scg_1_N61TGCTGAATCGAGAGAC	Endothelial cells	2.03087	8.48328	TRUE	TRUE	TRUE
scg_1_N61TGCTGAATCTGATGGT	Endothelial cells	6.7858	3.1218	TRUE	TRUE	TRUE
scg_1_N61TGCTTCGGTGGTTTGT	SC_NM	-0.199646	-0.313508	FALSE	FALSE	FALSE
scg_1_N61TGCTTCGTCCAAACCA	Macrophages	-0.227318	-0.288087	FALSE	FALSE	FALSE
scg_1_N61TGCTTGCCATGAATCC	Endothelial cells	3.89827	3.98745	TRUE	TRUE	TRUE
scg_1_N61TGGAACTCAATGTCTG	SC_NM	-0.224501	-0.338749	FALSE	FALSE	FALSE
scg_1_N61TGGATCATCATGTCAG	SC_M	-0.100607	-0.261784	FALSE	FALSE	FALSE
scg_1_N61TGGCGTGAGAACTTCC	Pericytes	-0.241181	-0.293092	FALSE	FALSE	FALSE
scg_1_N61TGGGAAGCACTACGGC	Macrophages	-0.149254	-0.226767	FALSE	FALSE	FALSE
scg_1_N61TGGGAGATCGCAGAGA	SC_NM	-0.194402	-0.309852	FALSE	FALSE	FALSE
scg_1_N61TGGGATTAGTGCTCAT	Neurons	-0.163487	-0.16352	FALSE	FALSE	FALSE
scg_1_N61TGGGATTCAGCAATTC	SC_NM	-0.219709	-0.307218	FALSE	FALSE	FALSE
scg_1_N61TGGGATTGTAGTCCTA	SC_NM	-0.202587	-0.326077	FALSE	FALSE	FALSE
scg_1_N61TGGGATTTCTAGCAAC	Macrophages	-0.160323	-0.266819	FALSE	FALSE	FALSE
scg_1_N61TGGGTTAAGATTAGTG	SC_NM	-0.21344	-0.278794	FALSE	FALSE	FALSE
scg_1_N61TGGGTTAAGTGGCCTC	Endothelial cells	7.30785	5.31798	TRUE	TRUE	TRUE
scg_1_N61TGGGTTAGTAGGTAGC	SC_NM	-0.239132	-0.373117	FALSE	FALSE	FALSE
scg_1_N61TGGTACACACACTGGC	Endothelial cells	2.47132	5.31233	TRUE	TRUE	TRUE
scg_1_N61TGGTAGTTCCTCTCGA	Macrophages	-0.175344	-0.301866	FALSE	FALSE	FALSE
scg_1_N61TGGTTAGGTGCCGTAC	SC_NM	-0.215789	-0.33509	FALSE	FALSE	FALSE
scg_1_N61TGGTTAGGTTCCCACT	SC_NM	-0.216927	-0.186574	FALSE	FALSE	FALSE
scg_1_N61TGTAAGCAGGCCACCT	SC_M	-0.141497	-0.12139	FALSE	FALSE	FALSE
scg_1_N61TGTCAGAAGAGGGTCT	SC_NM	-0.201914	-0.403048	FALSE	FALSE	FALSE
scg_1_N61TGTCAGAGTGGATTTC	Endothelial cells	9.6147	8.82055	TRUE	TRUE	TRUE
scg_1_N61TGTCCACAGGTATCTC	Endothelial cells	1.95231	-0.239875	TRUE	FALSE	FALSE
scg_1_N61TGTCCTGTCTGGTTGA	Macrophages	-0.186627	-0.2874	FALSE	FALSE	FALSE
scg_1_N61TGTGATGTCTTCCCAG	SC_NM	-0.217491	-0.322639	FALSE	FALSE	FALSE
scg_1_N61TGTGCGGCAAGACGGT	Pericytes	0.0754588	-0.263633	FALSE	FALSE	FALSE
scg_1_N61TGTGCGGCACAGACGA	SC_M	-0.130725	-0.115873	FALSE	FALSE	FALSE
scg_1_N61TGTGCGGCACCGGTCA	Macrophages	-0.177425	-0.272716	FALSE	FALSE	FALSE
scg_1_N61TGTGCGGTCGGAGATG	SC_NM	-0.212663	-0.371358	FALSE	FALSE	FALSE
scg_1_N61TGTGTGAAGCGTTCAT	SC_M	-0.175094	-0.170698	FALSE	FALSE	FALSE
scg_1_N61TGTTACTTCCGGTTCT	SC_NM	-0.221344	-0.28585	FALSE	FALSE	FALSE
scg_1_N61TGTTCCGCATCGCCTT	SC_NM	-0.210872	-0.420931	FALSE	FALSE	FALSE
scg_1_N61TGTTCCGGTCGAAGCA	SC_NM	-0.21853	-0.283991	FALSE	FALSE	FALSE
scg_1_N61TGTTCCGTCAAGAATG	SC_M	-0.0897483	-0.165909	FALSE	FALSE	FALSE
scg_1_N61TGTTGGACAGTGTGGA	SC_NM	-0.171289	-0.15449	FALSE	FALSE	FALSE
scg_1_N61TGTTGGAGTAGCTGCC	DCs	-0.222579	-0.335793	FALSE	FALSE	FALSE
scg_1_N61TGTTTGTAGAAGTGTT	SC_M	-0.122024	-0.16669	FALSE	FALSE	FALSE
scg_1_N61TTAATCCTCAAACGTC	SC_M	-0.195187	-0.158381	FALSE	FALSE	FALSE
scg_1_N61TTACCATGTTGCAACT	DCs	-0.229672	-0.341461	FALSE	FALSE	FALSE
scg_1_N61TTACCATTCGTCCTCA	SC_NM	-0.230121	-0.329884	FALSE	FALSE	FALSE
scg_1_N61TTACCGCAGACCATTC	DCs	-0.226327	-0.272494	FALSE	FALSE	FALSE
scg_1_N61TTACCGCCATTACTCT	Macrophages	-0.186633	-0.296033	FALSE	FALSE	FALSE
scg_1_N61TTACCGCTCTCCCAAC	Endothelial cells	2.32197	10.1813	TRUE	TRUE	TRUE
scg_1_N61TTAGGCACAACTTGCA	Endothelial cells	0.0186898	-0.257267	FALSE	FALSE	FALSE
scg_1_N61TTAGTCTCATCCTTGC	SC_NM	-0.169413	-0.259046	FALSE	FALSE	FALSE
scg_1_N61TTAGTCTGTTCGTTCC	SC_NM	-0.218108	-0.330171	FALSE	FALSE	FALSE
scg_1_N61TTATTGCAGTTGGAGC	Macrophages	-0.212085	-0.224795	FALSE	FALSE	FALSE
scg_1_N61TTCACCGAGCAGAAAG	Endothelial cells	8.38378	7.73484	TRUE	TRUE	TRUE
scg_1_N61TTCACGCAGGGCCAAT	SC_NM	-0.163208	-0.255029	FALSE	FALSE	FALSE
scg_1_N61TTCAGGAAGTTCTCTT	Macrophages	-0.172999	-0.18611	FALSE	FALSE	FALSE
scg_1_N61TTCATTGAGACGCATG	SC_NM	-0.225731	-0.244035	FALSE	FALSE	FALSE
scg_1_N61TTCCACGAGCTATCCA	SC_M	-0.17247	-0.286709	FALSE	FALSE	FALSE
scg_1_N61TTCCACGCATGTGTCA	DCs	-0.20694	-0.353946	FALSE	FALSE	FALSE
scg_1_N61TTCCACGCATTCACCC	SC_NM	-0.160687	-0.250402	FALSE	FALSE	FALSE
scg_1_N61TTCCGTGCAAGTGTCT	SC_NM	-0.212782	-0.270598	FALSE	FALSE	FALSE
scg_1_N61TTCCGTGGTGATGAAT	SC_NM	-0.160218	-0.0817036	FALSE	FALSE	FALSE
scg_1_N61TTCCTAATCCTAACAG	SC_NM	-0.218543	-0.268805	FALSE	FALSE	FALSE
scg_1_N61TTCCTCTTCACTACGA	SC_M	-0.172041	-0.0282008	FALSE	FALSE	FALSE
scg_1_N61TTCCTTCAGATGGCAC	Pericytes	-0.179692	-0.27682	FALSE	FALSE	FALSE
scg_1_N61TTCGATTCAAATGAAC	SC_M	-0.234096	-0.293721	FALSE	FALSE	FALSE
scg_1_N61TTCGATTGTACTCGAT	SC_NM	-0.190164	-0.328371	FALSE	FALSE	FALSE
scg_1_N61TTCGCTGAGACTACCT	SC_NM	-0.211194	-0.25567	FALSE	FALSE	FALSE
scg_1_N61TTCGGTCCAGGAGACT	SC_NM	-0.17568	-0.266397	FALSE	FALSE	FALSE
scg_1_N61TTCTAGTTCATAGACC	SC_NM	-0.206744	-0.261654	FALSE	FALSE	FALSE
scg_1_N61TTCTCTCCACCGGTCA	DCs	-0.162206	-0.274283	FALSE	FALSE	FALSE
scg_1_N61TTCTCTCTCTTCCTAA	Pericytes	-0.19629	-0.295775	FALSE	FALSE	FALSE
scg_1_N61TTCTTCCCACTGTCCT	Macrophages	-0.177841	-0.257639	FALSE	FALSE	FALSE
scg_1_N61TTGAGTGGTAGCTTTG	Macrophages	-0.17937	-0.170693	FALSE	FALSE	FALSE
scg_1_N61TTGAGTGGTGTAGGAC	Endothelial cells	1.24801	-0.337464	TRUE	FALSE	FALSE
scg_1_N61TTGATGGCAAAGCGTG	SC_M	0.0416606	-0.0949007	FALSE	FALSE	FALSE
scg_1_N61TTGATGGCATTGACCA	SC_NM	-0.213646	-0.34646	FALSE	FALSE	FALSE
scg_1_N61TTGATGGTCGAGAATA	SC_NM	-0.16371	-0.254146	FALSE	FALSE	FALSE
scg_1_N61TTGCATTCACCTGCAG	SC_NM	-0.228001	-0.430954	FALSE	FALSE	FALSE
scg_1_N61TTGCATTGTACTCGTA	Pericytes	-1.49524	-0.342589	FALSE	FALSE	FALSE
scg_1_N61TTGCATTGTCACAGTT	SC_NM	-0.235696	-0.343833	FALSE	FALSE	FALSE
scg_1_N61TTGCATTTCTGGGCGT	SC_NM	-0.224817	-0.338177	FALSE	FALSE	FALSE
scg_1_N61TTGCGTCAGCGAACTG	Pericytes	-0.178864	-0.276187	FALSE	FALSE	FALSE
scg_1_N61TTGCGTCTCAAAGGAT	Endothelial cells	8.40157	8.22024	TRUE	TRUE	TRUE
scg_1_N61TTGCTGCTCCACTAGA	SC_NM	-0.162421	-0.258338	FALSE	FALSE	FALSE
scg_1_N61TTGCTGCTCGGTAAGG	SC_NM	-0.202267	-0.289211	FALSE	FALSE	FALSE
scg_1_N61TTGGATGTCTGTCGCT	Neurons	-0.409365	-0.629951	FALSE	FALSE	FALSE
scg_1_N61TTGGGATAGCCTGTGC	Endothelial cells	8.19032	7.34115	TRUE	TRUE	TRUE
scg_1_N61TTGGGATCAACTGCTA	Pericytes	-0.184358	-0.261427	FALSE	FALSE	FALSE
scg_1_N61TTGGGCGCAGGTCTCG	Endothelial cells	1.35344	-0.252782	TRUE	FALSE	FALSE
scg_1_N61TTGGGCGGTCAGATTC	SC_NM	-0.158661	-0.224873	FALSE	FALSE	FALSE
scg_1_N61TTGGGCGTCGACGAGA	DCs	-0.23574	-0.355059	FALSE	FALSE	FALSE
scg_1_N61TTGGGTAAGATTGTGA	DCs	-0.218303	-0.301562	FALSE	FALSE	FALSE
scg_1_N61TTGGGTACAAAGCTCT	SC_M	-0.136087	-0.161494	FALSE	FALSE	FALSE
scg_1_N61TTGGGTACATATGAAG	DCs	-0.193663	-0.337337	FALSE	FALSE	FALSE
scg_1_N61TTGGGTACATGTGTCA	Macrophages	-0.146797	-0.251386	FALSE	FALSE	FALSE
scg_1_N61TTGGTTTCACAGGATG	SC_NM	-0.159261	-0.248241	FALSE	FALSE	FALSE
scg_1_N61TTGTGGAGTAGACGTG	Endothelial cells	8.05336	5.66173	TRUE	TRUE	TRUE
scg_1_N61TTGTGGATCAAGGTGG	SC_NM	-0.231973	-0.429032	FALSE	FALSE	FALSE
[truncated: 34,756 more rows]

## Sheet: Source_Data_Ext_2e
cell.id	cell_type	Lepr	Cdh5	Lepr_thr	Cdh5_thr	co_occurent
[truncated: 35,826 more rows]

[truncated: 2 more sheets: Source_Data_Ext_2f, Source_Data_Ext_2g]
