# Supplementary material for: The perineurium integrates leptin with its sympathetic outflow to protect against obesity
Source: Nat Metab. 2026 Jul 13;8(7):1563–82. doi: 10.1038/s42255-026-01555-3 (PMC13400315; doi:10.1038/s42255-026-01555-3)
Supplement: Supplementary file 15 — Statistical source data. [file 42255_2026_1555_MOESM15_ESM.xlsx]

## Sheet: Source_Data_dotplot_Ext_5a
avg.exp	pct.exp	features.plot	id	avg.exp.scaled
0.000240175	0.0139776	Adrb1	SC_NM	-0.533253
0.0422809	2.07268	Adrb2	SC_NM	-0.784013
0.00129414	0.0698882	Adra2a	SC_NM	-0.372767
0.00048035	0.0279553	Adra2b	SC_NM	-0.342446
0.467272	17.3602	Adra2c	SC_NM	-0.144419
3.43107e-05	0.00199681	Adra1a	SC_NM	-0.456577
0.000308797	0.0179712	Adra1b	SC_NM	-0.574352
0.28082	11.1111	Adrb1	Macrophages	0.787821
55.7593	24.3799	Adrb2	Macrophages	1.28574
0.00379505	0.220863	Adra2a	Macrophages	-0.371844
0.000583854	0.0339789	Adra2b	Macrophages	-0.342281
0.0527729	2.37853	Adra2c	Macrophages	-0.357938
0.000583854	0.0339789	Adra1a	Macrophages	-0.392163
0	0	Adra1b	Macrophages	-0.593395
0.016568	0.763161	Adrb1	Endothelial cells	-0.446741
156.198	11.8484	Adrb2	Endothelial cells	1.81319
0.234957	4.92821	Adra2a	Endothelial cells	-0.295205
0.00111129	0.0646747	Adra2b	Endothelial cells	-0.341444
0.101034	3.2596	Adra2c	Endothelial cells	-0.32911
0.0077403	0.284569	Adra1a	Endothelial cells	0.44346
0.0353256	1.38404	Adra1b	Endothelial cells	1.54782
0.000861078	0.0501128	Adrb1	SC_M	-0.529938
0.03377	1.82912	Adrb2	SC_M	-0.788258
0.00129162	0.0751691	Adra2a	SC_M	-0.372768
0	0	Adra2b	SC_M	-0.343209
0.0432335	1.85417	Adra2c	SC_M	-0.363792
0	0	Adra1a	SC_M	-0.4606
0	0	Adra1b	SC_M	-0.593395
0.0287326	0.76157	Adrb1	DCs	-0.383187
14.5863	8.26011	Adrb2	DCs	0.616558
0.871604	11.0721	Adra2a	DCs	-0.141461
0	0	Adra2b	DCs	-0.343209
0.0235915	1.05448	Adra2c	DCs	-0.376018
0	0	Adra1a	DCs	-0.4606
0.00100661	0.0585823	Adra1b	DCs	-0.53134
0.0206056	1.1992	Adrb1	Pericytes	-0.425563
0.00915806	0.532978	Adrb2	Pericytes	-0.800735
0.0373093	1.26582	Adra2a	Pericytes	-0.359699
0.0492246	2.86476	Adra2b	Pericytes	-0.266818
0.0449457	1.39907	Adra2c	Pericytes	-0.362738
0.0260069	1.33245	Adra1a	Pericytes	2.5
0.0103028	0.5996	Adra1b	Pericytes	0.0388125
0.0290032	1.25984	Adrb1	Tregs	-0.381782
0.0452389	2.20472	Adrb2	Tregs	-0.782546
0	0	Adra2a	Tregs	-0.373245
0	0	Adra2b	Tregs	-0.343209
0.0682131	1.88976	Adra2c	Tregs	-0.348574
0.00135298	0.0787402	Adra1a	Tregs	-0.30207
0	0	Adra1b	Tregs	-0.593395
0.739945	19.3617	Adrb1	Microglia	2.42461
2.53185	39.1489	Adrb2	Microglia	-0.152115
0.00365592	0.212766	Adra2a	Microglia	-0.371895
0	0	Adra2b	Microglia	-0.343209
0.0219355	1.2766	Adra2c	Microglia	-0.377059
0	0	Adra1a	Microglia	-0.4606
0	0	Adra1b	Microglia	-0.593395
0.00423222	0.246305	Adrb1	Neurons	-0.511972
1.15534	14.0394	Adrb2	Neurons	-0.40783
3638.3	37.4384	Adra2a	Neurons	2.5
5.63741	16.9951	Adra2b	Neurons	2.5
113.794	44.5813	Adra2c	Neurons	2.5
0	0	Adra1a	Neurons	-0.4606
0.0411299	1.72414	Adra1b	Neurons	1.89264

## Sheet: Source_Data_boxplot_Ext_5b
cell_type	mean_co_ocur	iter
Endothelial cells	5.96899	1
background	0.586156	1
Endothelial cells	5.5814	2
background	0.64198	2
Endothelial cells	6.35659	3
background	0.818757	3
Endothelial cells	5.34884	4
background	0.781541	4
Endothelial cells	4.96124	5
background	0.753629	5
Endothelial cells	7.2093	6
background	0.930406	6
Endothelial cells	6.43411	7
background	0.632676	7
Endothelial cells	6.12403	8
background	0.716412	8
Endothelial cells	6.35659	9
background	0.753629	9
Endothelial cells	6.35659	10
background	0.744325	10
Endothelial cells	5.89147	11
background	0.781541	11
Endothelial cells	5.73643	12
background	0.558243	12
Endothelial cells	6.82171	13
background	0.744325	13
Endothelial cells	4.96124	14
background	0.893189	14
Endothelial cells	4.72868	15
background	0.725716	15
Endothelial cells	5.50388	16
background	0.725716	16
Endothelial cells	5.27132	17
background	0.716412	17
Endothelial cells	6.51163	18
background	0.660588	18
Endothelial cells	3.79845	19
background	0.660588	19
Endothelial cells	5.42636	20
background	0.837365	20
Endothelial cells	5.50388	21
background	0.781541	21
Endothelial cells	6.89922	22
background	0.697804	22
Endothelial cells	5.81395	23
background	0.6885	23
Endothelial cells	5.96899	24
background	0.716412	24
Endothelial cells	6.27907	25
background	0.697804	25
Endothelial cells	5.73643	26
background	0.669892	26
Endothelial cells	5.81395	27
background	0.64198	27
Endothelial cells	6.35659	28
background	0.744325	28
Endothelial cells	5.50388	29
background	0.73502	29
Endothelial cells	6.74419	30
background	0.744325	30
Endothelial cells	6.27907	31
background	0.818757	31
Endothelial cells	5.96899	32
background	0.753629	32
Endothelial cells	5.42636	33
background	0.716412	33
Endothelial cells	5.81395	34
background	0.558243	34
Endothelial cells	6.43411	35
background	0.790845	35
Endothelial cells	5.50388	36
background	0.669892	36
Endothelial cells	7.05426	37
background	0.623372	37
Endothelial cells	4.72868	38
background	0.632676	38
Endothelial cells	4.8062	39
background	0.837365	39
Endothelial cells	5.81395	40
background	0.744325	40
Endothelial cells	6.04651	41
background	0.623372	41
Endothelial cells	4.4186	42
background	0.669892	42
Endothelial cells	6.04651	43
background	0.6885	43
Endothelial cells	5.73643	44
background	0.716412	44
Endothelial cells	5.89147	45
background	0.679196	45
Endothelial cells	6.35659	46
background	0.669892	46
Endothelial cells	5.96899	47
background	0.707108	47
Endothelial cells	5.11628	48
background	0.790845	48
Endothelial cells	6.35659	49
background	0.707108	49
Endothelial cells	6.12403	50
background	0.64198	50
Endothelial cells	5.1938	51
background	0.64198	51
Endothelial cells	5.73643	52
background	0.697804	52
Endothelial cells	5.03876	53
background	0.716412	53
Endothelial cells	6.27907	54
background	0.809453	54
Endothelial cells	6.97674	55
background	0.707108	55
Endothelial cells	5.65891	56
background	0.725716	56
Endothelial cells	6.27907	57
background	0.669892	57
Endothelial cells	6.27907	58
background	0.846669	58
Endothelial cells	6.27907	59
background	0.73502	59
Endothelial cells	5.42636	60
background	0.800149	60
Endothelial cells	6.12403	61
background	0.865277	61
Endothelial cells	6.20155	62
background	0.707108	62
Endothelial cells	5.89147	63
background	0.651284	63
Endothelial cells	5.81395	64
background	0.539635	64
Endothelial cells	5.89147	65
background	0.6885	65
Endothelial cells	5.11628	66
background	0.576852	66
Endothelial cells	6.66667	67
background	0.697804	67
Endothelial cells	6.58915	68
background	0.73502	68
Endothelial cells	4.65116	69
background	0.614068	69
Endothelial cells	6.04651	70
background	0.73502	70
Endothelial cells	5.1938	71
background	0.6885	71
Endothelial cells	5.27132	72
background	0.651284	72
Endothelial cells	6.43411	73
background	0.800149	73
Endothelial cells	5.50388	74
background	0.614068	74
Endothelial cells	6.51163	75
background	0.660588	75
Endothelial cells	5.50388	76
background	0.716412	76
Endothelial cells	5.96899	77
background	0.762933	77
Endothelial cells	5.50388	78
background	0.567547	78
Endothelial cells	5.73643	79
background	0.772237	79
Endothelial cells	6.20155	80
background	0.651284	80
Endothelial cells	7.44186	81
background	0.651284	81
Endothelial cells	5.5814	82
background	0.6885	82
Endothelial cells	6.43411	83
background	0.762933	83
Endothelial cells	4.34109	84
background	0.586156	84
Endothelial cells	6.35659	85
background	0.772237	85
Endothelial cells	6.27907	86
background	0.790845	86
Endothelial cells	6.27907	87
background	0.707108	87
Endothelial cells	7.5969	88
background	0.753629	88
Endothelial cells	6.12403	89
background	0.604764	89
Endothelial cells	5.27132	90
background	0.772237	90
Endothelial cells	3.79845	91
background	0.837365	91
Endothelial cells	5.1938	92
background	0.772237	92
Endothelial cells	5.34884	93
background	0.716412	93
Endothelial cells	6.43411	94
background	0.604764	94
Endothelial cells	5.73643	95
background	0.73502	95
Endothelial cells	6.43411	96
background	0.632676	96
Endothelial cells	7.05426	97
background	0.679196	97
Endothelial cells	6.58915	98
background	0.744325	98
Endothelial cells	6.43411	99
background	0.707108	99
Endothelial cells	6.97674	100
background	0.883885	100
Endothelial cells	5.5814	101
background	0.790845	101
Endothelial cells	7.13178	102
background	0.6885	102
Endothelial cells	5.81395	103
background	0.921102	103
Endothelial cells	5.81395	104
background	0.846669	104
Endothelial cells	6.35659	105
background	0.660588	105
Endothelial cells	6.12403	106
background	0.772237	106
Endothelial cells	5.89147	107
background	0.707108	107
Endothelial cells	6.35659	108
background	0.679196	108
Endothelial cells	5.73643	109
background	0.64198	109
Endothelial cells	6.12403	110
background	0.874581	110
Endothelial cells	6.74419	111
background	0.623372	111
Endothelial cells	7.44186	112
background	0.632676	112
Endothelial cells	5.81395	113
background	0.679196	113
Endothelial cells	5.65891	114
background	0.73502	114
Endothelial cells	6.89922	115
background	0.781541	115
Endothelial cells	6.35659	116
background	0.64198	116
Endothelial cells	5.1938	117
background	0.828061	117
Endothelial cells	6.12403	118
background	0.744325	118
Endothelial cells	5.73643	119
background	0.707108	119
Endothelial cells	5.03876	120
background	0.818757	120
Endothelial cells	5.03876	121
background	0.744325	121
Endothelial cells	6.58915	122
background	0.73502	122
Endothelial cells	6.27907	123
background	0.744325	123
Endothelial cells	6.43411	124
background	0.679196	124
Endothelial cells	7.51938	125
background	0.707108	125
Endothelial cells	6.12403	126
background	0.73502	126
Endothelial cells	5.27132	127
background	0.744325	127
Endothelial cells	5.89147	128
background	0.576852	128
Endothelial cells	5.27132	129
background	0.846669	129
Endothelial cells	5.81395	130
background	0.697804	130
Endothelial cells	5.81395	131
background	0.790845	131
Endothelial cells	6.27907	132
background	0.697804	132
Endothelial cells	5.96899	133
background	0.697804	133
Endothelial cells	6.12403	134
background	0.586156	134
Endothelial cells	5.5814	135
background	0.725716	135
Endothelial cells	5.73643	136
background	0.753629	136
Endothelial cells	6.20155	137
background	0.772237	137
Endothelial cells	5.89147	138
background	0.586156	138
Endothelial cells	5.5814	139
background	0.697804	139
Endothelial cells	5.42636	140
background	0.697804	140
Endothelial cells	5.34884	141
background	0.809453	141
Endothelial cells	6.12403	142
background	0.623372	142
Endothelial cells	6.82171	143
background	0.697804	143
Endothelial cells	5.34884	144
background	0.837365	144
Endothelial cells	5.42636	145
background	0.576852	145
Endothelial cells	5.42636	146
background	0.818757	146
Endothelial cells	6.20155	147
background	0.837365	147
Endothelial cells	5.65891	148
background	0.632676	148
Endothelial cells	6.66667	149
background	0.73502	149
Endothelial cells	7.28682	150
background	0.790845	150
Endothelial cells	5.1938	151
background	0.64198	151
Endothelial cells	5.42636	152
background	0.6885	152
Endothelial cells	6.12403	153
background	0.530331	153
Endothelial cells	5.65891	154
background	0.762933	154
Endothelial cells	6.97674	155
background	0.781541	155
Endothelial cells	6.82171	156
background	0.725716	156
Endothelial cells	7.36434	157
background	0.753629	157
Endothelial cells	6.51163	158
background	0.623372	158
Endothelial cells	6.82171	159
background	0.660588	159
Endothelial cells	5.5814	160
background	0.716412	160
Endothelial cells	7.13178	161
background	0.921102	161
Endothelial cells	6.12403	162
background	0.725716	162
Endothelial cells	6.27907	163
background	0.716412	163
Endothelial cells	5.73643	164
background	0.632676	164
Endothelial cells	5.65891	165
background	0.697804	165
Endothelial cells	6.20155	166
background	0.865277	166
Endothelial cells	6.82171	167
background	0.790845	167
Endothelial cells	5.5814	168
background	0.790845	168
Endothelial cells	6.51163	169
background	0.669892	169
Endothelial cells	5.42636	170
background	0.73502	170
Endothelial cells	6.20155	171
background	0.744325	171
Endothelial cells	5.42636	172
background	0.855973	172
Endothelial cells	6.58915	173
background	0.716412	173
Endothelial cells	5.65891	174
background	0.800149	174
Endothelial cells	6.58915	175
background	0.772237	175
Endothelial cells	5.34884	176
background	0.707108	176
Endothelial cells	7.13178	177
background	0.725716	177
Endothelial cells	5.73643	178
background	0.800149	178
Endothelial cells	4.96124	179
background	0.707108	179
Endothelial cells	6.43411	180
background	0.567547	180
Endothelial cells	5.27132	181
background	0.707108	181
Endothelial cells	6.43411	182
background	0.725716	182
Endothelial cells	6.12403	183
background	0.818757	183
Endothelial cells	5.89147	184
background	0.614068	184
Endothelial cells	7.05426	185
background	0.846669	185
Endothelial cells	6.74419	186
background	0.753629	186
Endothelial cells	4.88372	187
background	0.781541	187
Endothelial cells	6.74419	188
background	0.790845	188
Endothelial cells	6.66667	189
background	0.632676	189
Endothelial cells	5.1938	190
background	0.800149	190
Endothelial cells	5.50388	191
background	0.744325	191
Endothelial cells	6.27907	192
background	0.632676	192
Endothelial cells	6.12403	193
background	0.744325	193
Endothelial cells	5.89147	194
background	0.949014	194
Endothelial cells	6.35659	195
background	0.73502	195
Endothelial cells	7.05426	196
background	0.725716	196
Endothelial cells	5.96899	197
background	0.855973	197
Endothelial cells	6.35659	198
background	0.586156	198
Endothelial cells	7.28682	199
background	0.64198	199
Endothelial cells	5.5814	200
background	0.725716	200
Endothelial cells	6.35659	201
background	0.762933	201
Endothelial cells	5.81395	202
background	0.73502	202
Endothelial cells	5.96899	203
background	0.632676	203
Endothelial cells	5.5814	204
background	0.790845	204
Endothelial cells	6.04651	205
background	0.883885	205
Endothelial cells	5.03876	206
background	0.725716	206
Endothelial cells	5.73643	207
background	0.828061	207
Endothelial cells	7.36434	208
background	0.753629	208
Endothelial cells	6.35659	209
background	0.679196	209
Endothelial cells	6.35659	210
background	0.921102	210
Endothelial cells	6.35659	211
background	0.800149	211
Endothelial cells	5.27132	212
background	0.762933	212
Endothelial cells	6.27907	213
background	0.707108	213
Endothelial cells	4.34109	214
background	0.679196	214
Endothelial cells	5.73643	215
background	0.679196	215
Endothelial cells	5.96899	216
background	0.725716	216
Endothelial cells	6.97674	217
background	0.753629	217
Endothelial cells	6.20155	218
background	0.744325	218
Endothelial cells	5.89147	219
background	0.762933	219
Endothelial cells	4.96124	220
background	0.697804	220
Endothelial cells	6.20155	221
background	0.744325	221
Endothelial cells	5.81395	222
background	0.744325	222
Endothelial cells	6.12403	223
background	0.828061	223
Endothelial cells	6.74419	224
background	0.753629	224
Endothelial cells	5.03876	225
background	0.697804	225
Endothelial cells	6.27907	226
background	0.781541	226
Endothelial cells	5.73643	227
background	0.828061	227
Endothelial cells	6.27907	228
background	0.716412	228
Endothelial cells	5.73643	229
background	0.753629	229
Endothelial cells	5.42636	230
background	0.697804	230
Endothelial cells	6.12403	231
background	0.697804	231
Endothelial cells	6.35659	232
background	0.846669	232
Endothelial cells	6.89922	233
background	0.623372	233
Endothelial cells	6.82171	234
background	0.73502	234
Endothelial cells	6.66667	235
background	0.716412	235
Endothelial cells	6.04651	236
background	0.753629	236
Endothelial cells	5.34884	237
background	0.679196	237
Endothelial cells	5.34884	238
background	0.725716	238
Endothelial cells	6.43411	239
background	0.697804	239
Endothelial cells	4.88372	240
background	0.521027	240
Endothelial cells	5.50388	241
background	0.623372	241
Endothelial cells	7.44186	242
background	0.744325	242
Endothelial cells	5.96899	243
background	0.697804	243
Endothelial cells	5.73643	244
background	0.744325	244
Endothelial cells	5.50388	245
background	0.809453	245
Endothelial cells	6.27907	246
background	0.6885	246
Endothelial cells	6.04651	247
background	0.697804	247
Endothelial cells	6.20155	248
background	0.679196	248
Endothelial cells	6.04651	249
background	0.604764	249
Endothelial cells	6.35659	250
background	0.772237	250
Endothelial cells	5.65891	251
background	0.744325	251
Endothelial cells	5.96899	252
background	0.744325	252
Endothelial cells	5.50388	253
background	0.73502	253
Endothelial cells	5.42636	254
background	0.6885	254
Endothelial cells	6.43411	255
background	0.73502	255
Endothelial cells	7.82946	256
background	0.837365	256
Endothelial cells	6.20155	257
background	0.669892	257
Endothelial cells	5.42636	258
background	0.707108	258
Endothelial cells	6.12403	259
background	0.725716	259
Endothelial cells	6.89922	260
background	0.828061	260
Endothelial cells	6.12403	261
background	0.64198	261
Endothelial cells	6.43411	262
background	0.697804	262
Endothelial cells	5.73643	263
background	0.632676	263
Endothelial cells	5.81395	264
background	0.828061	264
Endothelial cells	6.04651	265
background	0.623372	265
Endothelial cells	7.67442	266
background	0.744325	266
Endothelial cells	5.50388	267
background	0.772237	267
Endothelial cells	5.34884	268
background	0.809453	268
Endothelial cells	6.35659	269
background	0.818757	269
Endothelial cells	6.58915	270
background	0.6885	270
Endothelial cells	5.96899	271
background	0.716412	271
Endothelial cells	6.35659	272
background	0.772237	272
Endothelial cells	6.27907	273
background	0.716412	273
Endothelial cells	5.50388	274
background	0.679196	274
Endothelial cells	5.11628	275
background	0.73502	275
Endothelial cells	6.04651	276
background	0.865277	276
Endothelial cells	7.05426	277
background	0.725716	277
Endothelial cells	7.13178	278
background	0.632676	278
Endothelial cells	5.96899	279
background	0.707108	279
Endothelial cells	5.96899	280
background	0.660588	280
Endothelial cells	5.5814	281
background	0.6885	281
Endothelial cells	5.73643	282
background	0.930406	282
Endothelial cells	5.89147	283
background	0.725716	283
Endothelial cells	5.81395	284
background	0.651284	284
Endothelial cells	6.43411	285
background	0.893189	285
Endothelial cells	6.27907	286
background	0.679196	286
Endothelial cells	5.42636	287
background	0.790845	287
Endothelial cells	5.34884	288
background	0.772237	288
Endothelial cells	5.34884	289
background	0.660588	289
Endothelial cells	5.42636	290
background	0.586156	290
Endothelial cells	5.65891	291
background	0.707108	291
Endothelial cells	6.35659	292
background	0.697804	292
Endothelial cells	5.89147	293
background	0.809453	293
Endothelial cells	6.20155	294
background	0.828061	294
Endothelial cells	6.51163	295
background	0.874581	295
Endothelial cells	5.5814	296
background	0.586156	296
Endothelial cells	6.12403	297
background	0.800149	297
Endothelial cells	5.81395	298
background	0.707108	298
Endothelial cells	6.12403	299
background	0.660588	299
Endothelial cells	5.73643	300
background	0.697804	300
Endothelial cells	5.34884	301
background	0.716412	301
Endothelial cells	5.34884	302
background	0.874581	302
Endothelial cells	6.04651	303
background	0.59546	303
Endothelial cells	6.20155	304
background	0.809453	304
Endothelial cells	6.58915	305
background	0.707108	305
Endothelial cells	5.96899	306
background	0.707108	306
Endothelial cells	7.2093	307
background	0.614068	307
Endothelial cells	6.20155	308
background	0.893189	308
Endothelial cells	6.43411	309
background	0.64198	309
Endothelial cells	6.04651	310
background	0.772237	310
Endothelial cells	6.27907	311
background	0.772237	311
Endothelial cells	6.82171	312
background	0.660588	312
Endothelial cells	7.51938	313
background	0.73502	313
Endothelial cells	5.65891	314
background	0.651284	314
Endothelial cells	5.81395	315
background	0.521027	315
Endothelial cells	5.81395	316
background	0.707108	316
Endothelial cells	7.2093	317
background	0.679196	317
Endothelial cells	4.8062	318
background	0.6885	318
Endothelial cells	6.66667	319
background	0.73502	319
Endothelial cells	5.5814	320
background	0.558243	320
Endothelial cells	6.97674	321
background	0.632676	321
Endothelial cells	4.96124	322
background	0.753629	322
Endothelial cells	5.81395	323
background	0.828061	323
Endothelial cells	5.73643	324
background	0.790845	324
Endothelial cells	5.65891	325
background	0.809453	325
Endothelial cells	5.50388	326
background	0.846669	326
Endothelial cells	6.12403	327
background	0.790845	327
Endothelial cells	4.72868	328
background	0.846669	328
Endothelial cells	6.74419	329
background	0.660588	329
Endothelial cells	5.73643	330
background	0.725716	330
Endothelial cells	6.35659	331
background	0.716412	331
Endothelial cells	5.73643	332
background	0.660588	332
Endothelial cells	6.35659	333
background	0.660588	333
Endothelial cells	4.8062	334
background	0.59546	334
Endothelial cells	5.1938	335
background	0.59546	335
Endothelial cells	6.12403	336
background	0.6885	336
Endothelial cells	6.12403	337
background	0.762933	337
Endothelial cells	3.72093	338
background	0.697804	338
Endothelial cells	6.74419	339
background	0.725716	339
Endothelial cells	6.51163	340
background	0.893189	340
Endothelial cells	6.35659	341
background	0.632676	341
Endothelial cells	5.50388	342
background	0.6885	342
Endothelial cells	5.34884	343
background	0.809453	343
Endothelial cells	6.04651	344
background	0.725716	344
Endothelial cells	5.1938	345
background	0.669892	345
Endothelial cells	5.50388	346
background	0.679196	346
Endothelial cells	6.43411	347
background	0.790845	347
Endothelial cells	5.96899	348
background	0.930406	348
Endothelial cells	5.11628	349
background	0.707108	349
Endothelial cells	7.13178	350
background	0.679196	350
Endothelial cells	5.42636	351
background	0.800149	351
Endothelial cells	5.89147	352
background	0.725716	352
Endothelial cells	6.04651	353
background	0.632676	353
Endothelial cells	5.1938	354
background	0.539635	354
Endothelial cells	4.10853	355
background	0.679196	355
Endothelial cells	6.58915	356
background	0.6885	356
Endothelial cells	4.72868	357
background	0.725716	357
Endothelial cells	6.51163	358
background	0.660588	358
Endothelial cells	5.50388	359
background	0.697804	359
Endothelial cells	7.13178	360
background	0.781541	360
Endothelial cells	6.97674	361
background	0.772237	361
Endothelial cells	7.13178	362
background	0.911798	362
Endothelial cells	6.51163	363
background	0.586156	363
Endothelial cells	6.20155	364
background	0.707108	364
Endothelial cells	6.51163	365
background	0.707108	365
Endothelial cells	5.42636	366
background	0.576852	366
Endothelial cells	5.73643	367
background	0.716412	367
Endothelial cells	7.05426	368
background	0.660588	368
Endothelial cells	6.35659	369
background	0.790845	369
Endothelial cells	5.5814	370
background	0.502419	370
Endothelial cells	6.35659	371
background	0.725716	371
Endothelial cells	6.74419	372
background	0.707108	372
Endothelial cells	5.03876	373
background	0.632676	373
Endothelial cells	6.20155	374
background	0.753629	374
Endothelial cells	5.96899	375
background	0.790845	375
Endothelial cells	6.27907	376
background	0.548939	376
Endothelial cells	7.05426	377
background	0.669892	377
Endothelial cells	6.35659	378
background	0.772237	378
Endothelial cells	6.04651	379
background	0.781541	379
Endothelial cells	5.1938	380
background	0.753629	380
Endothelial cells	6.89922	381
background	0.753629	381
Endothelial cells	6.04651	382
background	0.725716	382
Endothelial cells	5.34884	383
background	0.697804	383
Endothelial cells	5.96899	384
background	0.651284	384
Endothelial cells	6.97674	385
background	0.6885	385
Endothelial cells	6.12403	386
background	0.781541	386
Endothelial cells	6.74419	387
background	0.679196	387
Endothelial cells	6.43411	388
background	0.744325	388
Endothelial cells	5.42636	389
background	0.576852	389
Endothelial cells	5.5814	390
background	0.632676	390
Endothelial cells	6.20155	391
background	0.921102	391
Endothelial cells	6.27907	392
background	0.707108	392
Endothelial cells	5.89147	393
background	0.809453	393
Endothelial cells	4.18605	394
background	0.679196	394
Endothelial cells	6.04651	395
background	0.632676	395
Endothelial cells	5.11628	396
background	0.707108	396
Endothelial cells	6.97674	397
background	0.828061	397
Endothelial cells	6.27907	398
background	0.59546	398
Endothelial cells	5.27132	399
background	0.818757	399
Endothelial cells	5.89147	400
background	0.744325	400
Endothelial cells	6.51163	401
background	0.716412	401
Endothelial cells	5.96899	402
background	0.725716	402
Endothelial cells	5.65891	403
background	0.837365	403
Endothelial cells	7.05426	404
background	0.744325	404
Endothelial cells	6.12403	405
background	0.73502	405
Endothelial cells	5.73643	406
background	0.707108	406
Endothelial cells	5.27132	407
background	0.883885	407
Endothelial cells	5.03876	408
background	0.64198	408
Endothelial cells	5.96899	409
background	0.465203	409
Endothelial cells	5.34884	410
background	0.586156	410
Endothelial cells	6.12403	411
background	0.548939	411
Endothelial cells	5.65891	412
background	0.753629	412
Endothelial cells	5.42636	413
background	0.73502	413
Endothelial cells	5.34884	414
background	0.567547	414
Endothelial cells	5.81395	415
background	0.846669	415
Endothelial cells	5.89147	416
background	0.604764	416
Endothelial cells	6.35659	417
background	0.716412	417
Endothelial cells	6.66667	418
background	0.604764	418
Endothelial cells	6.58915	419
background	0.781541	419
Endothelial cells	6.66667	420
background	0.902493	420
Endothelial cells	5.34884	421
background	0.762933	421
Endothelial cells	5.50388	422
background	0.707108	422
Endothelial cells	6.04651	423
background	0.707108	423
Endothelial cells	6.04651	424
background	0.753629	424
Endothelial cells	6.35659	425
background	0.744325	425
Endothelial cells	4.96124	426
background	0.623372	426
Endothelial cells	6.04651	427
background	0.6885	427
Endothelial cells	6.20155	428
background	0.679196	428
Endothelial cells	5.73643	429
background	0.716412	429
Endothelial cells	4.88372	430
background	0.669892	430
Endothelial cells	5.81395	431
background	0.744325	431
Endothelial cells	6.12403	432
background	0.73502	432
Endothelial cells	5.73643	433
background	0.697804	433
Endothelial cells	6.51163	434
background	0.855973	434
Endothelial cells	6.04651	435
background	0.73502	435
Endothelial cells	5.73643	436
background	0.651284	436
Endothelial cells	5.5814	437
background	0.790845	437
Endothelial cells	5.81395	438
background	0.567547	438
Endothelial cells	7.2093	439
background	0.64198	439
Endothelial cells	5.73643	440
background	0.837365	440
Endothelial cells	5.50388	441
background	0.753629	441
Endothelial cells	6.74419	442
background	0.800149	442
Endothelial cells	6.51163	443
background	0.716412	443
Endothelial cells	5.42636	444
background	0.697804	444
Endothelial cells	6.20155	445
background	0.707108	445
Endothelial cells	6.27907	446
background	0.837365	446
Endothelial cells	5.81395	447
background	0.865277	447
Endothelial cells	6.35659	448
background	0.716412	448
Endothelial cells	5.81395	449
background	0.6885	449
Endothelial cells	7.05426	450
background	0.697804	450
Endothelial cells	5.50388	451
background	0.669892	451
Endothelial cells	6.97674	452
background	0.6885	452
Endothelial cells	6.27907	453
background	0.586156	453
Endothelial cells	5.1938	454
background	0.697804	454
Endothelial cells	6.43411	455
background	0.707108	455
Endothelial cells	5.89147	456
background	0.716412	456
Endothelial cells	5.81395	457
background	0.73502	457
Endothelial cells	6.20155	458
background	0.716412	458
Endothelial cells	6.27907	459
background	0.660588	459
Endothelial cells	5.50388	460
background	0.64198	460
Endothelial cells	5.81395	461
background	0.6885	461
Endothelial cells	5.1938	462
background	0.669892	462
Endothelial cells	5.89147	463
background	0.790845	463
Endothelial cells	6.04651	464
background	0.874581	464
Endothelial cells	5.89147	465
background	0.725716	465
Endothelial cells	7.28682	466
background	0.753629	466
Endothelial cells	5.42636	467
background	0.781541	467
Endothelial cells	7.28682	468
background	0.651284	468
Endothelial cells	5.5814	469
background	0.679196	469
Endothelial cells	6.20155	470
background	0.73502	470
Endothelial cells	5.5814	471
background	0.716412	471
Endothelial cells	7.28682	472
background	0.697804	472
Endothelial cells	6.27907	473
background	0.781541	473
Endothelial cells	6.66667	474
background	0.6885	474
Endothelial cells	5.89147	475
background	0.697804	475
Endothelial cells	5.73643	476
background	0.762933	476
Endothelial cells	6.04651	477
background	0.772237	477
Endothelial cells	5.50388	478
background	0.744325	478
Endothelial cells	5.1938	479
background	0.781541	479
Endothelial cells	5.81395	480
background	0.837365	480
Endothelial cells	6.12403	481
background	0.837365	481
Endothelial cells	7.44186	482
background	0.632676	482
Endothelial cells	5.34884	483
background	0.855973	483
Endothelial cells	5.50388	484
background	0.725716	484
Endothelial cells	5.65891	485
background	0.762933	485
Endothelial cells	6.51163	486
background	0.753629	486
Endothelial cells	5.81395	487
background	0.781541	487
Endothelial cells	6.66667	488
background	0.772237	488
Endothelial cells	5.89147	489
background	0.64198	489
Endothelial cells	5.65891	490
background	0.781541	490
Endothelial cells	5.50388	491
background	0.697804	491
Endothelial cells	4.72868	492
background	0.893189	492
Endothelial cells	5.73643	493
background	0.697804	493
Endothelial cells	5.81395	494
background	0.697804	494
Endothelial cells	5.34884	495
background	0.59546	495
Endothelial cells	6.12403	496
background	0.576852	496
Endothelial cells	5.89147	497
background	0.651284	497
Endothelial cells	5.03876	498
background	0.669892	498
Endothelial cells	4.8062	499
background	0.911798	499
Endothelial cells	6.27907	500
background	0.828061	500
Endothelial cells	6.35659	501
background	0.604764	501
Endothelial cells	5.96899	502
background	0.707108	502
Endothelial cells	4.96124	503
background	0.725716	503
Endothelial cells	6.27907	504
background	0.716412	504
Endothelial cells	7.2093	505
background	0.855973	505
Endothelial cells	7.05426	506
background	0.73502	506
Endothelial cells	4.96124	507
background	0.73502	507
Endothelial cells	6.12403	508
background	0.697804	508
Endothelial cells	5.03876	509
background	0.874581	509
Endothelial cells	6.43411	510
background	0.772237	510
Endothelial cells	6.82171	511
background	0.744325	511
Endothelial cells	4.88372	512
background	0.744325	512
Endothelial cells	5.73643	513
background	0.753629	513
Endothelial cells	5.81395	514
background	0.73502	514
Endothelial cells	7.28682	515
background	0.800149	515
Endothelial cells	6.20155	516
background	0.679196	516
Endothelial cells	6.35659	517
background	0.576852	517
Endothelial cells	6.20155	518
background	0.59546	518
Endothelial cells	7.28682	519
background	0.949014	519
Endothelial cells	5.81395	520
background	0.707108	520
Endothelial cells	6.04651	521
background	0.837365	521
Endothelial cells	5.50388	522
background	0.790845	522
Endothelial cells	5.42636	523
background	0.6885	523
Endothelial cells	6.12403	524
background	0.772237	524
Endothelial cells	5.96899	525
background	0.669892	525
Endothelial cells	5.81395	526
background	0.855973	526
Endothelial cells	6.20155	527
background	0.911798	527
Endothelial cells	5.27132	528
background	0.651284	528
Endothelial cells	6.12403	529
background	0.669892	529
Endothelial cells	5.42636	530
background	0.772237	530
Endothelial cells	5.50388	531
background	0.744325	531
Endothelial cells	6.04651	532
background	0.679196	532
Endothelial cells	5.5814	533
background	0.707108	533
Endothelial cells	5.89147	534
background	0.818757	534
Endothelial cells	5.34884	535
background	0.725716	535
Endothelial cells	5.27132	536
background	0.893189	536
Endothelial cells	6.27907	537
background	0.707108	537
Endothelial cells	4.26357	538
background	0.73502	538
Endothelial cells	5.96899	539
background	0.59546	539
Endothelial cells	5.65891	540
background	0.604764	540
Endothelial cells	6.74419	541
background	0.697804	541
Endothelial cells	5.5814	542
background	0.716412	542
Endothelial cells	5.50388	543
background	0.679196	543
Endothelial cells	7.51938	544
background	0.725716	544
Endothelial cells	4.88372	545
background	0.660588	545
Endothelial cells	5.1938	546
background	0.623372	546
Endothelial cells	6.89922	547
background	0.725716	547
Endothelial cells	5.96899	548
background	0.855973	548
Endothelial cells	6.27907	549
background	0.883885	549
Endothelial cells	5.65891	550
background	0.614068	550
Endothelial cells	6.20155	551
background	0.679196	551
Endothelial cells	6.66667	552
background	0.697804	552
Endothelial cells	6.58915	553
background	0.632676	553
Endothelial cells	5.65891	554
background	0.530331	554
Endothelial cells	5.73643	555
background	0.762933	555
Endothelial cells	5.81395	556
background	0.6885	556
Endothelial cells	6.20155	557
background	0.865277	557
Endothelial cells	5.89147	558
background	0.73502	558
Endothelial cells	5.89147	559
background	0.837365	559
Endothelial cells	7.2093	560
background	0.697804	560
Endothelial cells	5.73643	561
background	0.744325	561
Endothelial cells	5.11628	562
background	0.697804	562
Endothelial cells	6.04651	563
background	0.716412	563
Endothelial cells	6.27907	564
background	0.604764	564
Endothelial cells	6.58915	565
background	0.6885	565
Endothelial cells	6.97674	566
background	0.64198	566
Endothelial cells	6.74419	567
background	0.604764	567
Endothelial cells	5.73643	568
background	0.716412	568
Endothelial cells	6.04651	569
background	0.790845	569
Endothelial cells	5.89147	570
background	0.697804	570
Endothelial cells	5.5814	571
background	0.64198	571
Endothelial cells	5.5814	572
background	0.548939	572
Endothelial cells	6.66667	573
background	0.660588	573
Endothelial cells	6.97674	574
background	0.6885	574
Endothelial cells	5.03876	575
background	0.707108	575
Endothelial cells	5.73643	576
background	0.762933	576
Endothelial cells	6.43411	577
background	0.725716	577
Endothelial cells	5.50388	578
background	0.548939	578
Endothelial cells	5.81395	579
background	0.772237	579
Endothelial cells	5.65891	580
background	0.818757	580
Endothelial cells	6.12403	581
background	0.800149	581
Endothelial cells	6.82171	582
background	0.781541	582
Endothelial cells	6.74419	583
background	0.651284	583
Endothelial cells	6.43411	584
background	0.772237	584
Endothelial cells	6.97674	585
background	0.753629	585
Endothelial cells	6.74419	586
background	0.883885	586
Endothelial cells	5.81395	587
background	0.73502	587
Endothelial cells	6.20155	588
background	0.651284	588
Endothelial cells	6.51163	589
background	0.809453	589
Endothelial cells	6.51163	590
background	0.73502	590
Endothelial cells	6.27907	591
background	0.697804	591
Endothelial cells	6.12403	592
background	0.716412	592
Endothelial cells	5.65891	593
background	0.64198	593
Endothelial cells	6.12403	594
background	0.781541	594
Endothelial cells	5.5814	595
background	0.818757	595
Endothelial cells	7.44186	596
background	0.64198	596
Endothelial cells	6.51163	597
background	0.632676	597
Endothelial cells	6.51163	598
background	0.772237	598
Endothelial cells	5.89147	599
background	0.679196	599
Endothelial cells	5.96899	600
background	0.893189	600
Endothelial cells	5.73643	601
background	0.837365	601
Endothelial cells	5.50388	602
background	0.772237	602
Endothelial cells	4.72868	603
background	0.837365	603
Endothelial cells	5.65891	604
background	0.818757	604
Endothelial cells	5.96899	605
background	0.772237	605
Endothelial cells	6.89922	606
background	0.697804	606
Endothelial cells	6.43411	607
background	0.632676	607
Endothelial cells	6.97674	608
background	0.632676	608
Endothelial cells	5.73643	609
background	0.800149	609
Endothelial cells	7.51938	610
background	0.679196	610
Endothelial cells	6.04651	611
background	0.697804	611
Endothelial cells	5.34884	612
background	0.64198	612
Endothelial cells	5.81395	613
background	0.865277	613
Endothelial cells	4.96124	614
background	0.707108	614
Endothelial cells	5.1938	615
background	0.614068	615
Endothelial cells	5.81395	616
background	0.958318	616
Endothelial cells	5.34884	617
background	0.828061	617
Endothelial cells	6.12403	618
background	0.669892	618
Endothelial cells	5.89147	619
background	0.716412	619
Endothelial cells	6.20155	620
background	0.632676	620
Endothelial cells	6.82171	621
background	0.6885	621
Endothelial cells	6.51163	622
background	0.762933	622
Endothelial cells	5.96899	623
background	0.865277	623
Endothelial cells	5.65891	624
background	0.809453	624
Endothelial cells	5.73643	625
background	0.893189	625
Endothelial cells	6.04651	626
background	0.59546	626
Endothelial cells	5.03876	627
background	0.790845	627
Endothelial cells	5.81395	628
background	0.790845	628
Endothelial cells	7.5969	629
background	0.828061	629
Endothelial cells	6.51163	630
background	0.651284	630
Endothelial cells	6.74419	631
background	0.707108	631
Endothelial cells	5.1938	632
background	0.893189	632
Endothelial cells	5.96899	633
background	0.6885	633
Endothelial cells	7.44186	634
background	0.669892	634
Endothelial cells	6.58915	635
background	0.64198	635
Endothelial cells	5.65891	636
background	0.669892	636
Endothelial cells	6.51163	637
background	0.883885	637
Endothelial cells	5.89147	638
background	0.753629	638
Endothelial cells	5.50388	639
background	0.744325	639
Endothelial cells	6.43411	640
background	0.73502	640
Endothelial cells	7.36434	641
background	0.679196	641
Endothelial cells	6.51163	642
background	0.883885	642
Endothelial cells	5.89147	643
background	0.762933	643
Endothelial cells	5.5814	644
background	0.790845	644
Endothelial cells	5.89147	645
background	0.660588	645
Endothelial cells	5.34884	646
background	0.651284	646
Endothelial cells	6.35659	647
background	0.73502	647
Endothelial cells	5.5814	648
background	0.707108	648
Endothelial cells	5.89147	649
background	0.660588	649
Endothelial cells	6.35659	650
background	0.800149	650
Endothelial cells	7.51938	651
background	0.59546	651
Endothelial cells	7.13178	652
background	0.586156	652
Endothelial cells	7.13178	653
background	0.800149	653
Endothelial cells	5.81395	654
background	0.679196	654
Endothelial cells	7.05426	655
background	0.790845	655
Endothelial cells	5.89147	656
background	0.660588	656
Endothelial cells	6.04651	657
background	0.6885	657
Endothelial cells	5.81395	658
background	0.707108	658
Endothelial cells	6.27907	659
background	0.651284	659
Endothelial cells	6.20155	660
background	0.921102	660
Endothelial cells	6.12403	661
background	0.697804	661
Endothelial cells	6.89922	662
background	0.762933	662
Endothelial cells	6.89922	663
background	0.837365	663
Endothelial cells	7.05426	664
background	0.73502	664
Endothelial cells	5.27132	665
background	0.762933	665
Endothelial cells	6.74419	666
background	0.576852	666
Endothelial cells	5.89147	667
background	0.800149	667
Endothelial cells	6.74419	668
background	0.809453	668
Endothelial cells	5.89147	669
background	0.623372	669
Endothelial cells	5.81395	670
background	0.6885	670
Endothelial cells	5.50388	671
background	0.6885	671
Endothelial cells	5.5814	672
background	0.6885	672
Endothelial cells	6.89922	673
background	0.762933	673
Endothelial cells	5.11628	674
background	0.93971	674
Endothelial cells	4.96124	675
background	0.567547	675
Endothelial cells	6.27907	676
background	0.679196	676
Endothelial cells	7.05426	677
background	0.493115	677
Endothelial cells	5.1938	678
background	0.604764	678
Endothelial cells	6.43411	679
background	0.893189	679
Endothelial cells	5.81395	680
background	0.6885	680
Endothelial cells	6.12403	681
background	0.623372	681
Endothelial cells	5.81395	682
background	0.762933	682
Endothelial cells	6.35659	683
background	0.874581	683
Endothelial cells	6.51163	684
background	0.809453	684
Endothelial cells	5.42636	685
background	0.697804	685
Endothelial cells	4.65116	686
background	0.865277	686
Endothelial cells	7.51938	687
background	0.725716	687
Endothelial cells	6.97674	688
background	0.828061	688
Endothelial cells	4.34109	689
background	0.790845	689
Endothelial cells	6.12403	690
background	0.679196	690
Endothelial cells	5.89147	691
background	0.911798	691
Endothelial cells	5.50388	692
background	0.818757	692
Endothelial cells	6.12403	693
background	0.669892	693
Endothelial cells	5.65891	694
background	0.604764	694
Endothelial cells	5.89147	695
background	0.781541	695
Endothelial cells	5.5814	696
background	0.669892	696
Endothelial cells	6.43411	697
background	0.753629	697
Endothelial cells	6.74419	698
background	0.911798	698
Endothelial cells	5.89147	699
background	0.753629	699
Endothelial cells	5.65891	700
background	0.64198	700
Endothelial cells	6.66667	701
background	0.64198	701
Endothelial cells	5.65891	702
background	0.716412	702
Endothelial cells	4.96124	703
background	0.725716	703
Endothelial cells	5.73643	704
background	0.855973	704
Endothelial cells	5.73643	705
background	0.809453	705
Endothelial cells	6.27907	706
background	0.809453	706
Endothelial cells	7.51938	707
background	0.772237	707
Endothelial cells	5.96899	708
background	0.790845	708
Endothelial cells	6.35659	709
background	0.707108	709
Endothelial cells	6.20155	710
background	0.697804	710
Endothelial cells	5.42636	711
background	0.669892	711
Endothelial cells	6.97674	712
background	0.725716	712
Endothelial cells	6.20155	713
background	0.716412	713
Endothelial cells	5.34884	714
background	0.73502	714
Endothelial cells	4.96124	715
background	0.669892	715
Endothelial cells	6.20155	716
background	0.772237	716
Endothelial cells	5.89147	717
background	0.679196	717
Endothelial cells	6.12403	718
background	0.697804	718
Endothelial cells	5.27132	719
background	0.604764	719
Endothelial cells	7.44186	720
background	0.660588	720
Endothelial cells	6.74419	721
background	0.716412	721
Endothelial cells	6.12403	722
background	0.716412	722
Endothelial cells	5.1938	723
background	0.818757	723
Endothelial cells	5.89147	724
background	0.772237	724
Endothelial cells	7.13178	725
background	0.800149	725
Endothelial cells	5.27132	726
background	0.790845	726
Endothelial cells	5.50388	727
background	0.772237	727
Endothelial cells	7.75194	728
background	0.651284	728
Endothelial cells	7.90698	729
background	0.753629	729
Endothelial cells	5.50388	730
background	0.679196	730
Endothelial cells	5.27132	731
background	0.707108	731
Endothelial cells	7.13178	732
background	0.679196	732
Endothelial cells	5.11628	733
background	0.744325	733
Endothelial cells	5.34884	734
background	0.73502	734
Endothelial cells	6.35659	735
background	0.762933	735
Endothelial cells	6.51163	736
background	0.669892	736
Endothelial cells	5.81395	737
background	0.781541	737
Endothelial cells	6.74419	738
background	0.651284	738
Endothelial cells	6.51163	739
background	0.837365	739
Endothelial cells	5.34884	740
background	0.725716	740
Endothelial cells	6.20155	741
background	0.64198	741
Endothelial cells	6.35659	742
background	0.790845	742
Endothelial cells	5.73643	743
background	0.716412	743
Endothelial cells	6.58915	744
background	0.6885	744
Endothelial cells	5.65891	745
background	0.679196	745
Endothelial cells	6.12403	746
background	0.59546	746
Endothelial cells	5.50388	747
background	0.762933	747
Endothelial cells	5.96899	748
background	0.6885	748
Endothelial cells	6.35659	749
background	0.818757	749
Endothelial cells	4.96124	750
background	0.828061	750
Endothelial cells	6.43411	751
background	0.762933	751
Endothelial cells	6.35659	752
background	0.707108	752
Endothelial cells	5.73643	753
background	0.725716	753
Endothelial cells	6.74419	754
background	0.632676	754
Endothelial cells	6.51163	755
background	0.846669	755
Endothelial cells	4.72868	756
background	0.660588	756
Endothelial cells	5.65891	757
background	0.660588	757
Endothelial cells	6.66667	758
background	0.744325	758
Endothelial cells	5.96899	759
background	0.697804	759
Endothelial cells	5.89147	760
background	0.623372	760
Endothelial cells	4.72868	761
background	0.651284	761
Endothelial cells	5.89147	762
background	0.790845	762
Endothelial cells	6.51163	763
background	0.632676	763
Endothelial cells	4.88372	764
background	0.511723	764
Endothelial cells	5.73643	765
background	0.828061	765
Endothelial cells	5.65891	766
background	0.790845	766
Endothelial cells	5.11628	767
background	0.762933	767
Endothelial cells	5.27132	768
background	0.73502	768
Endothelial cells	7.05426	769
background	0.651284	769
Endothelial cells	7.28682	770
background	0.716412	770
Endothelial cells	5.89147	771
background	0.614068	771
Endothelial cells	6.20155	772
background	0.707108	772
Endothelial cells	6.58915	773
background	0.874581	773
Endothelial cells	6.58915	774
background	0.669892	774
Endothelial cells	5.27132	775
background	0.651284	775
Endothelial cells	5.42636	776
background	0.753629	776
Endothelial cells	6.89922	777
background	0.790845	777
Endothelial cells	6.04651	778
background	0.781541	778
Endothelial cells	5.11628	779
background	0.790845	779
Endothelial cells	6.89922	780
background	0.744325	780
Endothelial cells	7.82946	781
background	0.753629	781
Endothelial cells	5.50388	782
background	0.762933	782
Endothelial cells	5.81395	783
background	0.632676	783
Endothelial cells	5.65891	784
background	0.828061	784
Endothelial cells	5.34884	785
background	0.753629	785
Endothelial cells	5.65891	786
background	0.790845	786
Endothelial cells	5.96899	787
background	0.744325	787
Endothelial cells	6.58915	788
background	0.716412	788
Endothelial cells	4.96124	789
background	0.660588	789
Endothelial cells	7.28682	790
background	0.837365	790
Endothelial cells	5.34884	791
background	0.707108	791
Endothelial cells	5.96899	792
background	0.604764	792
Endothelial cells	5.73643	793
background	0.865277	793
Endothelial cells	5.1938	794
background	0.697804	794
Endothelial cells	6.74419	795
background	0.660588	795
Endothelial cells	7.2093	796
background	0.753629	796
Endothelial cells	6.43411	797
background	0.744325	797
Endothelial cells	6.12403	798
background	0.6885	798
Endothelial cells	6.20155	799
background	0.744325	799
Endothelial cells	6.27907	800
background	0.604764	800
Endothelial cells	5.96899	801
background	0.716412	801
Endothelial cells	6.27907	802
background	0.502419	802
Endothelial cells	5.96899	803
background	0.59546	803
Endothelial cells	6.12403	804
background	0.73502	804
Endothelial cells	5.65891	805
background	0.800149	805
Endothelial cells	5.81395	806
background	0.772237	806
Endothelial cells	5.34884	807
background	0.744325	807
Endothelial cells	5.73643	808
background	0.73502	808
Endothelial cells	6.35659	809
background	0.772237	809
Endothelial cells	5.81395	810
background	0.762933	810
Endothelial cells	6.66667	811
background	0.818757	811
Endothelial cells	5.73643	812
background	0.632676	812
Endothelial cells	5.65891	813
background	0.73502	813
Endothelial cells	5.65891	814
background	0.725716	814
Endothelial cells	5.65891	815
background	0.651284	815
Endothelial cells	6.20155	816
background	0.660588	816
Endothelial cells	6.66667	817
background	0.790845	817
Endothelial cells	5.34884	818
background	0.753629	818
Endothelial cells	5.73643	819
background	0.753629	819
Endothelial cells	7.44186	820
background	0.716412	820
Endothelial cells	6.74419	821
background	0.744325	821
Endothelial cells	6.04651	822
background	0.59546	822
Endothelial cells	5.5814	823
background	0.716412	823
Endothelial cells	5.81395	824
background	0.6885	824
Endothelial cells	6.27907	825
background	0.846669	825
Endothelial cells	6.74419	826
background	0.604764	826
Endothelial cells	5.89147	827
background	0.6885	827
Endothelial cells	5.65891	828
background	0.865277	828
Endothelial cells	5.50388	829
background	0.669892	829
Endothelial cells	5.42636	830
background	0.800149	830
Endothelial cells	5.65891	831
background	0.744325	831
Endothelial cells	5.89147	832
background	0.64198	832
Endothelial cells	6.89922	833
background	0.586156	833
Endothelial cells	5.42636	834
background	0.632676	834
Endothelial cells	6.43411	835
background	0.511723	835
Endothelial cells	5.1938	836
background	0.707108	836
Endothelial cells	6.66667	837
background	0.828061	837
Endothelial cells	6.20155	838
background	0.614068	838
Endothelial cells	6.58915	839
background	0.679196	839
Endothelial cells	5.73643	840
background	0.64198	840
Endothelial cells	6.20155	841
background	0.604764	841
Endothelial cells	5.81395	842
background	0.660588	842
Endothelial cells	5.96899	843
background	0.64198	843
Endothelial cells	6.66667	844
background	0.762933	844
Endothelial cells	4.8062	845
background	0.753629	845
Endothelial cells	6.04651	846
background	0.511723	846
Endothelial cells	6.58915	847
background	0.744325	847
Endothelial cells	5.42636	848
background	0.576852	848
Endothelial cells	6.97674	849
background	0.753629	849
Endothelial cells	5.73643	850
background	0.73502	850
Endothelial cells	5.50388	851
background	0.809453	851
Endothelial cells	7.05426	852
background	0.762933	852
Endothelial cells	5.11628	853
background	0.772237	853
Endothelial cells	4.8062	854
background	0.753629	854
Endothelial cells	5.5814	855
background	0.753629	855
Endothelial cells	6.27907	856
background	0.707108	856
Endothelial cells	6.27907	857
background	0.725716	857
Endothelial cells	6.27907	858
background	0.73502	858
Endothelial cells	6.20155	859
background	0.6885	859
Endothelial cells	5.5814	860
background	0.632676	860
Endothelial cells	6.27907	861
background	0.73502	861
Endothelial cells	5.5814	862
background	0.697804	862
Endothelial cells	5.42636	863
background	0.809453	863
Endothelial cells	5.27132	864
background	0.651284	864
Endothelial cells	6.74419	865
background	0.669892	865
Endothelial cells	5.42636	866
background	0.725716	866
Endothelial cells	6.51163	867
background	0.623372	867
Endothelial cells	4.4186	868
background	0.669892	868
Endothelial cells	6.97674	869
background	0.781541	869
Endothelial cells	6.74419	870
background	0.790845	870
Endothelial cells	5.1938	871
background	0.660588	871
Endothelial cells	6.20155	872
background	0.800149	872
Endothelial cells	6.04651	873
background	0.744325	873
Endothelial cells	6.66667	874
background	0.586156	874
Endothelial cells	6.74419	875
background	0.558243	875
Endothelial cells	6.04651	876
background	0.64198	876
Endothelial cells	5.11628	877
background	0.707108	877
Endothelial cells	5.34884	878
background	0.753629	878
Endothelial cells	5.42636	879
background	0.744325	879
Endothelial cells	4.88372	880
background	0.725716	880
Endothelial cells	5.50388	881
background	0.651284	881
Endothelial cells	6.35659	882
background	0.781541	882
Endothelial cells	6.12403	883
background	0.837365	883
Endothelial cells	5.42636	884
background	0.697804	884
Endothelial cells	6.04651	885
background	0.874581	885
Endothelial cells	5.73643	886
background	0.6885	886
Endothelial cells	7.36434	887
background	0.623372	887
Endothelial cells	5.81395	888
background	0.586156	888
Endothelial cells	6.04651	889
background	0.6885	889
Endothelial cells	5.34884	890
background	0.697804	890
Endothelial cells	7.36434	891
background	0.744325	891
Endothelial cells	5.89147	892
background	0.883885	892
Endothelial cells	6.04651	893
background	0.567547	893
Endothelial cells	6.12403	894
background	0.623372	894
Endothelial cells	5.81395	895
background	0.697804	895
Endothelial cells	6.35659	896
background	0.837365	896
Endothelial cells	5.65891	897
background	0.762933	897
Endothelial cells	5.89147	898
background	0.586156	898
Endothelial cells	5.27132	899
background	0.669892	899
Endothelial cells	5.81395	900
background	0.614068	900
Endothelial cells	5.27132	901
background	0.6885	901
Endothelial cells	5.73643	902
background	0.651284	902
Endothelial cells	6.27907	903
background	0.809453	903
Endothelial cells	6.20155	904
background	0.623372	904
Endothelial cells	6.35659	905
background	0.800149	905
Endothelial cells	6.35659	906
background	0.586156	906
Endothelial cells	5.96899	907
background	0.800149	907
Endothelial cells	6.74419	908
background	1.04205	908
Endothelial cells	5.27132	909
background	0.846669	909
Endothelial cells	6.35659	910
background	0.800149	910
Endothelial cells	6.27907	911
background	0.790845	911
Endothelial cells	6.27907	912
background	0.6885	912
Endothelial cells	5.89147	913
background	0.828061	913
Endothelial cells	6.82171	914
background	0.790845	914
Endothelial cells	5.5814	915
background	0.809453	915
Endothelial cells	6.51163	916
background	0.697804	916
Endothelial cells	6.97674	917
background	0.707108	917
Endothelial cells	5.89147	918
background	0.800149	918
Endothelial cells	5.50388	919
background	0.865277	919
Endothelial cells	7.13178	920
background	0.697804	920
Endothelial cells	6.58915	921
background	0.716412	921
Endothelial cells	5.1938	922
background	0.716412	922
Endothelial cells	5.65891	923
background	0.493115	923
Endothelial cells	5.65891	924
background	0.725716	924
Endothelial cells	5.1938	925
background	0.632676	925
Endothelial cells	6.74419	926
background	0.837365	926
Endothelial cells	7.36434	927
background	0.707108	927
Endothelial cells	7.28682	928
background	0.762933	928
Endothelial cells	6.04651	929
background	0.753629	929
Endothelial cells	6.97674	930
background	0.64198	930
Endothelial cells	6.27907	931
background	0.828061	931
Endothelial cells	5.50388	932
background	0.623372	932
Endothelial cells	5.27132	933
background	0.539635	933
Endothelial cells	5.5814	934
background	0.679196	934
Endothelial cells	5.89147	935
background	0.483811	935
Endothelial cells	6.35659	936
background	0.567547	936
Endothelial cells	8.06202	937
background	0.6885	937
Endothelial cells	6.43411	938
background	0.790845	938
Endothelial cells	5.96899	939
background	0.707108	939
Endothelial cells	6.27907	940
background	0.725716	940
Endothelial cells	6.43411	941
background	0.716412	941
Endothelial cells	6.82171	942
background	0.818757	942
Endothelial cells	6.12403	943
background	0.790845	943
Endothelial cells	6.35659	944
background	0.59546	944
Endothelial cells	5.81395	945
background	0.73502	945
Endothelial cells	5.5814	946
background	0.790845	946
Endothelial cells	5.89147	947
background	0.716412	947
Endothelial cells	5.73643	948
background	0.6885	948
Endothelial cells	5.89147	949
background	0.697804	949
Endothelial cells	5.27132	950
background	0.744325	950
Endothelial cells	7.51938	951
background	0.73502	951
Endothelial cells	6.20155	952
background	0.632676	952
Endothelial cells	4.96124	953
background	0.893189	953
Endothelial cells	5.73643	954
background	0.660588	954
Endothelial cells	6.51163	955
background	0.762933	955
Endothelial cells	6.12403	956
background	0.548939	956
Endothelial cells	6.20155	957
background	0.716412	957
Endothelial cells	4.4186	958
background	0.828061	958
Endothelial cells	5.96899	959
background	0.725716	959
Endothelial cells	5.65891	960
background	0.772237	960
Endothelial cells	6.74419	961
background	0.846669	961
Endothelial cells	5.96899	962
background	0.790845	962
Endothelial cells	6.66667	963
background	0.772237	963
Endothelial cells	5.5814	964
background	0.753629	964
Endothelial cells	5.1938	965
background	0.828061	965
Endothelial cells	6.58915	966
background	0.679196	966
Endothelial cells	6.35659	967
background	0.660588	967
Endothelial cells	5.89147	968
background	0.632676	968
Endothelial cells	7.2093	969
background	0.865277	969
Endothelial cells	5.73643	970
background	0.753629	970
Endothelial cells	6.27907	971
background	0.911798	971
Endothelial cells	5.34884	972
background	0.818757	972
Endothelial cells	7.05426	973
background	0.64198	973
Endothelial cells	5.81395	974
background	0.576852	974
Endothelial cells	6.12403	975
background	0.679196	975
Endothelial cells	5.81395	976
background	0.744325	976
Endothelial cells	5.42636	977
background	0.6885	977
Endothelial cells	6.20155	978
background	0.828061	978
Endothelial cells	6.27907	979
background	0.818757	979
Endothelial cells	6.35659	980
background	0.697804	980
Endothelial cells	5.5814	981
background	0.707108	981
Endothelial cells	4.88372	982
background	0.73502	982
Endothelial cells	5.50388	983
background	0.604764	983
Endothelial cells	5.89147	984
background	0.744325	984
Endothelial cells	5.42636	985
background	0.669892	985
Endothelial cells	6.82171	986
background	0.772237	986
Endothelial cells	6.66667	987
background	0.790845	987
Endothelial cells	5.89147	988
background	0.614068	988
Endothelial cells	5.50388	989
background	0.809453	989
Endothelial cells	6.12403	990
background	0.762933	990
Endothelial cells	5.5814	991
background	0.707108	991
Endothelial cells	6.51163	992
background	0.632676	992
Endothelial cells	5.1938	993
background	0.679196	993
Endothelial cells	5.11628	994
background	0.679196	994
Endothelial cells	5.81395	995
background	0.679196	995
Endothelial cells	5.89147	996
background	0.632676	996
Endothelial cells	6.04651	997
background	0.828061	997
Endothelial cells	8.29457	998
background	0.781541	998
Endothelial cells	5.11628	999
background	0.669892	999
Endothelial cells	7.2093	1000
[truncated: 18,004 more rows]
