# Supplementary material for: The perineurium integrates leptin with its sympathetic outflow to protect against obesity
Source: Nat Metab. 2026 Jul 13;8(7):1563–82. doi: 10.1038/s42255-026-01555-3 (PMC13400315; doi:10.1038/s42255-026-01555-3)
Supplement: Supplementary file 16 — Statistical source data. [file 42255_2026_1555_MOESM16_ESM.xlsx]

## Sheet: Lepr_Adrb2_6a
cell_type	gene	prop
Endothelial cells	Lepr	52.2204
Endothelial cells	Adrb2	28.4585
Endothelial cells	Lepr + Adrb2	20.4371
DCs	Lepr	0.28169
DCs	Adrb2	9.67136
DCs	Lepr + Adrb2	0.0938967
Macrophages	Lepr	0.116925
Macrophages	Adrb2	59.6025
Macrophages	Lepr + Adrb2	0.0876937
Microglia	Lepr	0
Microglia	Adrb2	75.0865
Microglia	Lepr + Adrb2	0
Neurons	Lepr	0
Neurons	Adrb2	5.97015
Neurons	Lepr + Adrb2	0
Pericytes	Lepr	2.16606
Pericytes	Adrb2	0.601685
Pericytes	Lepr + Adrb2	0
SC_M	Lepr	0.0777001
SC_M	Adrb2	2.331
SC_M	Lepr + Adrb2	0
SC_NM	Lepr	0.0357111
SC_NM	Adrb2	1.85698
SC_NM	Lepr + Adrb2	0
Tregs	Lepr	0
Tregs	Adrb2	2.83019
Tregs	Lepr + Adrb2	0

## Sheet: Lepr_Adrb2_6b
annotation	gene	prop
stromal_mesenchymal stem cell	Lepr	3.0303
stromal_mesenchymal stem cell	Adrb2	12.1212
stromal_mesenchymal stem cell	Lepr + Adrb2	0
thymocyte_1_mix of DN4_DP_immatureSPs	Lepr	0
thymocyte_1_mix of DN4_DP_immatureSPs	Adrb2	4.39331
thymocyte_1_mix of DN4_DP_immatureSPs	Lepr + Adrb2	0
thymocyte_2_DP_favoring CD8 differentiation	Lepr	0
thymocyte_2_DP_favoring CD8 differentiation	Adrb2	2.78638
thymocyte_2_DP_favoring CD8 differentiation	Lepr + Adrb2	0
thymocyte_3_DP_favoring CD8 differentation	Lepr	0
thymocyte_3_DP_favoring CD8 differentation	Adrb2	1.91083
thymocyte_3_DP_favoring CD8 differentation	Lepr + Adrb2	0
thymocyte_4_DP_rapidly dividing_favoring CD8 differenation	Lepr	0
thymocyte_4_DP_rapidly dividing_favoring CD8 differenation	Adrb2	3.8835
thymocyte_4_DP_rapidly dividing_favoring CD8 differenation	Lepr + Adrb2	0
thymocyte_5_DN1	Lepr	0
thymocyte_5_DN1	Adrb2	9.375
thymocyte_5_DN1	Lepr + Adrb2	0

## Sheet: Lepr_Adrb2_6c
annotation	gene	prop
Basal IFE	Lepr	0
Basal IFE	Adrb2	81.3433
Basal IFE	Lepr + Adrb2	0
Cell Cycle	Lepr	0
Cell Cycle	Adrb2	64.4444
Cell Cycle	Lepr + Adrb2	0
Inner Bulge	Lepr	0.121359
Inner Bulge	Adrb2	36.0437
Inner Bulge	Lepr + Adrb2	0
Intermediate IFE	Lepr	0
Intermediate IFE	Adrb2	71.4286
Intermediate IFE	Lepr + Adrb2	0
Outer Bulge	Lepr	0
Outer Bulge	Adrb2	20.6581
Outer Bulge	Lepr + Adrb2	0
Outer IFE	Lepr	0
Outer IFE	Adrb2	70.9677
Outer IFE	Lepr + Adrb2	0

## Sheet: Lepr_Adrb2_6d
annotation	gene	prop
endothelial cells	Lepr	14.2857
endothelial cells	Adrb2	14.2857
endothelial cells	Lepr + Adrb2	2.04082
PP cells	Lepr	0
PP cells	Adrb2	1.47059
PP cells	Lepr + Adrb2	0
alpha cells	Lepr	0
alpha cells	Adrb2	1.53374
alpha cells	Lepr + Adrb2	0
beta cells	Lepr	0
beta cells	Adrb2	1.70316
beta cells	Lepr + Adrb2	0
delta cells	Lepr	0
delta cells	Adrb2	2.1978
delta cells	Lepr + Adrb2	0
duct cells	Lepr	0
duct cells	Adrb2	12.9771
duct cells	Lepr + Adrb2	0
exocrine cells	Lepr	0
exocrine cells	Adrb2	3.38983
exocrine cells	Lepr + Adrb2	0
immune cells	Lepr	0
immune cells	Adrb2	26.6667
immune cells	Lepr + Adrb2	0
stellate cells	Lepr	0
stellate cells	Adrb2	3.44828
stellate cells	Lepr + Adrb2	0

## Sheet: Lepr_Adrb2_6e
annotation	gene	prop
Endothelial?	Lepr	7.31707
Endothelial?	Adrb2	56.0976
Endothelial?	Lepr + Adrb2	4.87805
Endothelial	Lepr	2.00364
Endothelial	Adrb2	16.5756
Endothelial	Lepr + Adrb2	1.0929
B-cells	Lepr	0
B-cells	Adrb2	21.0526
B-cells	Lepr + Adrb2	0
Epithelial?	Lepr	0
Epithelial?	Adrb2	7.84314
Epithelial?	Lepr + Adrb2	0
Granulocytes	Lepr	0
Granulocytes	Adrb2	50.1222
Granulocytes	Lepr + Adrb2	0
Mono/macro/DCs	Lepr	0
Mono/macro/DCs	Adrb2	12.5261
Mono/macro/DCs	Lepr + Adrb2	0
Multipotent Progenitors	Lepr	1.71518
Multipotent Progenitors	Adrb2	1.61123
Multipotent Progenitors	Lepr + Adrb2	0
Muscle?	Lepr	0
Muscle?	Adrb2	22.2222
Muscle?	Lepr + Adrb2	0
NK-cells	Lepr	0
NK-cells	Adrb2	23.2558
NK-cells	Lepr + Adrb2	0
Neutrophils	Lepr	0
Neutrophils	Adrb2	41.629
Neutrophils	Lepr + Adrb2	0
T-cells	Lepr	0
T-cells	Adrb2	19.6721
T-cells	Lepr + Adrb2	0

## Sheet: Lepr_Adrb2_6f
annotation	gene	prop
B cells & T-cells	Lepr	0
B cells & T-cells	Adrb2	16.25
B cells & T-cells	Lepr + Adrb2	0
endothelial cells	Lepr	1.2987
endothelial cells	Adrb2	19.4805
endothelial cells	Lepr + Adrb2	0
fibro/adipogenic progenitors	Lepr	1.66667
fibro/adipogenic progenitors	Adrb2	2.08333
fibro/adipogenic progenitors	Lepr + Adrb2	0
macrophages	Lepr	0
macrophages	Adrb2	6.45161
macrophages	Lepr + Adrb2	0
satellite cells 1	Lepr	0
satellite cells 1	Adrb2	10.0877
satellite cells 1	Lepr + Adrb2	0
satellite cells 2	Lepr	0
satellite cells 2	Adrb2	10.2804
satellite cells 2	Lepr + Adrb2	0

## Sheet: Lepr_Adrb2_6g
annotation	gene	prop
Amplifying Cell	Lepr	0
Amplifying Cell	Adrb2	3.93701
Amplifying Cell	Lepr + Adrb2	0
Chromaffin Cell	Lepr	0
Chromaffin Cell	Adrb2	36
Chromaffin Cell	Lepr + Adrb2	0
Cycling Undiff. Cell	Lepr	0
Cycling Undiff. Cell	Adrb2	4.36893
Cycling Undiff. Cell	Lepr + Adrb2	0
Enterocyte 1	Lepr	0
Enterocyte 1	Adrb2	1.03093
Enterocyte 1	Lepr + Adrb2	0
Enterocyte 2	Lepr	0
Enterocyte 2	Adrb2	0.5
Enterocyte 2	Lepr + Adrb2	0
Goblet Cell 1	Lepr	0
Goblet Cell 1	Adrb2	15.9817
Goblet Cell 1	Lepr + Adrb2	0
Goblet Cell 2	Lepr	0
Goblet Cell 2	Adrb2	6.73077
Goblet Cell 2	Lepr + Adrb2	0
Goblet Cell 3 (Batch Effect)	Lepr	0
Goblet Cell 3 (Batch Effect)	Adrb2	4.57516
Goblet Cell 3 (Batch Effect)	Lepr + Adrb2	0
Goblet Cell 4	Lepr	0
Goblet Cell 4	Adrb2	9.79021
Goblet Cell 4	Lepr + Adrb2	0
Goblet Cell 5 (Batch Effect)	Lepr	0
Goblet Cell 5 (Batch Effect)	Adrb2	4.3956
Goblet Cell 5 (Batch Effect)	Lepr + Adrb2	0
Non-Cycling Undiff. Cell	Lepr	0
Non-Cycling Undiff. Cell	Adrb2	7.00525
Non-Cycling Undiff. Cell	Lepr + Adrb2	0
Tuft Cell	Lepr	0
Tuft Cell	Adrb2	0
Tuft Cell	Lepr + Adrb2	0
Undiff. Cell (Batch Effect)	Lepr	0
Undiff. Cell (Batch Effect)	Adrb2	3.14961
Undiff. Cell (Batch Effect)	Lepr + Adrb2	0

## Sheet: Lepr_Adrb2_6h
annotation	gene	prop
NA	Lepr	2.50391
NA	Adrb2	17.6839
NA	Lepr + Adrb2	0.312989
NPCS	Lepr	0
NPCS	Adrb2	0
NPCS	Lepr + Adrb2	0
OPCs	Lepr	0
OPCs	Adrb2	0
OPCs	Lepr + Adrb2	0
astrocytes	Lepr	0
astrocytes	Adrb2	0
astrocytes	Lepr + Adrb2	0
neurons	Lepr	0
neurons	Adrb2	4.59184
neurons	Lepr + Adrb2	0
oligodendrocytes	Lepr	0
oligodendrocytes	Adrb2	0
oligodendrocytes	Lepr + Adrb2	0
pericytes	Lepr	0
pericytes	Adrb2	2.27273
pericytes	Lepr + Adrb2	0
unknown	Lepr	0.568182
unknown	Adrb2	0.568182
unknown	Lepr + Adrb2	0

## Sheet: Lepr_Adrb2_6i
annotation	gene	prop
Microglia	Lepr	0.0231
Microglia	Adrb2	61.3768
Microglia	Lepr + Adrb2	0
Macrophages	Lepr	0
Macrophages	Adrb2	47.2222
Macrophages	Lepr + Adrb2	0

## Sheet: Lepr_Adrb2_6j
annotation	gene	prop
endothelial cells	Lepr	5.34351
endothelial cells	Adrb2	4.58015
endothelial cells	Lepr + Adrb2	0.763359
adipocytes	Lepr	0
adipocytes	Adrb2	1.85185
adipocytes	Lepr + Adrb2	0
fibroblasts	Lepr	8.57143
fibroblasts	Adrb2	2.85714
fibroblasts	Lepr + Adrb2	0
hematopoetic cells	Lepr	0
hematopoetic cells	Adrb2	47.0588
hematopoetic cells	Lepr + Adrb2	0
heterogenous group of cells	Lepr	3.14961
heterogenous group of cells	Adrb2	4.72441
heterogenous group of cells	Lepr + Adrb2	0

[truncated: 2 more sheets: Lepr_Adrb2_6k, Lepr_Adrb2_6l]
