# Supplementary material for: The perineurium integrates leptin with its sympathetic outflow to protect against obesity
Source: Nat Metab. 2026 Jul 13;8(7):1563–82. doi: 10.1038/s42255-026-01555-3 (PMC13400315; doi:10.1038/s42255-026-01555-3)
Supplement: Supplementary file 17 — Statistical source data. [file 42255_2026_1555_MOESM17_ESM.xlsx]

## Sheet: Lepr_Adrb2_ext_7a
annotation	gene	prop
Immature-B	Lepr	0
Immature-B	Adrb2	6.66667
Immature-B	Lepr + Adrb2	0
Immature_Mature-B	Lepr	0
Immature_Mature-B	Adrb2	12.7462
Immature_Mature-B	Lepr + Adrb2	0
Mature-B	Lepr	0
Mature-B	Adrb2	32.1429
Mature-B	Lepr + Adrb2	0
Monocytes_Monocyte-Progenitors	Lepr	0
Monocytes_Monocyte-Progenitors	Adrb2	23.1481
Monocytes_Monocyte-Progenitors	Lepr + Adrb2	0
Neutrophils	Lepr	0
Neutrophils	Adrb2	24.8718
Neutrophils	Lepr + Adrb2	0
PreProB	Lepr	0
PreProB	Adrb2	10.1695
PreProB	Lepr + Adrb2	0
Proliferating-Neutrophils	Lepr	0
Proliferating-Neutrophils	Adrb2	11.4833
Proliferating-Neutrophils	Lepr + Adrb2	0
Resting-Granulocytes	Lepr	0
Resting-Granulocytes	Adrb2	25.2632
Resting-Granulocytes	Lepr + Adrb2	0
Stem_Progenitors	Lepr	0.0774593
Stem_Progenitors	Adrb2	7.97831
Stem_Progenitors	Lepr + Adrb2	0
T_NK	Lepr	0
T_NK	Adrb2	8.27338
T_NK	Lepr + Adrb2	0

## Sheet: Lepr_Adrb2_ext_7b
annotation	gene	prop
Edc_1	Lepr	0.223714
Edc_1	Adrb2	6.82327
Edc_1	Lepr + Adrb2	0.111857
Fb_1	Lepr	4.93454
Fb_1	Adrb2	3.22256
Fb_1	Lepr + Adrb2	0.100705
CMs	Lepr	0
CMs	Adrb2	0.699301
CMs	Lepr + Adrb2	0
Edc_2_coronary_vascular	Lepr	0
Edc_2_coronary_vascular	Adrb2	1.84049
Edc_2_coronary_vascular	Lepr + Adrb2	0
Edc_3_endocardial	Lepr	0.549451
Edc_3_endocardial	Adrb2	2.1978
Edc_3_endocardial	Lepr + Adrb2	0
Edc_4_aorta	Lepr	3.75
Edc_4_aorta	Adrb2	1.25
Edc_4_aorta	Lepr + Adrb2	0
Fb_2	Lepr	4.51613
Fb_2	Adrb2	2.58065
Fb_2	Lepr + Adrb2	0
Fb_3	Lepr	1.2844
Fb_3	Adrb2	2.01835
Fb_3	Lepr + Adrb2	0
Immune_Cells_1	Lepr	0
Immune_Cells_1	Adrb2	42.9648
Immune_Cells_1	Lepr + Adrb2	0
Immune_Cells_2	Lepr	0
Immune_Cells_2	Adrb2	22.1374
Immune_Cells_2	Lepr + Adrb2	0
Red_blood_cells	Lepr	0
Red_blood_cells	Adrb2	0
Red_blood_cells	Lepr + Adrb2	0
SMCs	Lepr	0.452489
SMCs	Adrb2	0
SMCs	Lepr + Adrb2	0

## Sheet: Lepr_Adrb2_ext_7c
annotation	gene	prop
B_cells	Lepr	0
B_cells	Adrb2	20.6897
B_cells	Lepr + Adrb2	0
NK/NKT	Lepr	0
NK/NKT	Adrb2	5.71429
NK/NKT	Lepr + Adrb2	0
endothelial_cells	Lepr	6.63265
endothelial_cells	Adrb2	0.510204
endothelial_cells	Lepr + Adrb2	0
hepatocytes	Lepr	0.501253
hepatocytes	Adrb2	1.50376
hepatocytes	Lepr + Adrb2	0
kuppfer_cells	Lepr	1.96078
kuppfer_cells	Adrb2	9.80392
kuppfer_cells	Lepr + Adrb2	0

## Sheet: Lepr_Adrb2_ext_7d
annotation	gene	prop
Macrophages	Lepr	3.31492
Macrophages	Adrb2	37.5691
Macrophages	Lepr + Adrb2	2.20994
Collecting duct cells	Lepr	1.38889
Collecting duct cells	Adrb2	2.77778
Collecting duct cells	Lepr + Adrb2	0
Feneserated capillary cells	Lepr	6.95652
Feneserated capillary cells	Adrb2	1.73913
Feneserated capillary cells	Lepr + Adrb2	0
Fibroblasts	Lepr	0.884956
Fibroblasts	Adrb2	1.76991
Fibroblasts	Lepr + Adrb2	0
Proximal ascending tubule	Lepr	0
Proximal ascending tubule	Adrb2	3.125
Proximal ascending tubule	Lepr + Adrb2	0
Smooth muscle cells	Lepr	4
Smooth muscle cells	Adrb2	0
Smooth muscle cells	Lepr + Adrb2	0
Thick Ascending tubule	Lepr	0.634249
Thick Ascending tubule	Adrb2	0.211416
Thick Ascending tubule	Lepr + Adrb2	0
connecting tubule cells	Lepr	0.408163
connecting tubule cells	Adrb2	1.63265
connecting tubule cells	Lepr + Adrb2	0
endothelial cells	Lepr	0
endothelial cells	Adrb2	6.66667
endothelial cells	Lepr + Adrb2	0
other immune	Lepr	0
other immune	Adrb2	25.9259
other immune	Lepr + Adrb2	0
proximal tubule	Lepr	0.352526
proximal tubule	Adrb2	4.93537
proximal tubule	Lepr + Adrb2	0

## Sheet: Lepr_Adrb2_ext_7e
annotation	gene	prop
Fenestrated capillary cells	Lepr	5.7971
Fenestrated capillary cells	Adrb2	0
Fenestrated capillary cells	Lepr + Adrb2	0
Fibroblasts/unknown cells	Lepr	1.53846
Fibroblasts/unknown cells	Adrb2	6.15385
Fibroblasts/unknown cells	Lepr + Adrb2	0
Proximal tubule cells	Lepr	0
Proximal tubule cells	Adrb2	1.49254
Proximal tubule cells	Lepr + Adrb2	0
Proximal tubule cells (Lipid metabolism)	Lepr	0
Proximal tubule cells (Lipid metabolism)	Adrb2	0
Proximal tubule cells (Lipid metabolism)	Lepr + Adrb2	0
Proximal tubule cells (nutrient repabsorption)	Lepr	0
Proximal tubule cells (nutrient repabsorption)	Adrb2	0
Proximal tubule cells (nutrient repabsorption)	Lepr + Adrb2	0
Proximal tubules cells (Anion exchange)	Lepr	0
Proximal tubules cells (Anion exchange)	Adrb2	7.5
Proximal tubules cells (Anion exchange)	Lepr + Adrb2	0
Thick Ascending tubule cells	Lepr	0
Thick Ascending tubule cells	Adrb2	0
Thick Ascending tubule cells	Lepr + Adrb2	0
distal tubule/ collecting duct cells	Lepr	0
distal tubule/ collecting duct cells	Adrb2	2.27273
distal tubule/ collecting duct cells	Lepr + Adrb2	0
endothelial cells	Lepr	2.5
endothelial cells	Adrb2	0
endothelial cells	Lepr + Adrb2	0
immune cells	Lepr	0
immune cells	Adrb2	47.3684
immune cells	Lepr + Adrb2	0

## Sheet: Lepr_Adrb2_ext_7f
annotation	gene	prop
Pecam1	Lepr	18.1818
Pecam1	Adrb2	39.3939
Pecam1	Lepr + Adrb2	6.06061
Pdgfrb	Lepr	12.8295
Pdgfrb	Adrb2	9.84183
Pdgfrb	Lepr + Adrb2	1.75747
Epcam	Lepr	0
Epcam	Adrb2	16.4384
Epcam	Lepr + Adrb2	0
Ptprc	Lepr	0
Ptprc	Adrb2	33.6207
Ptprc	Lepr + Adrb2	0
Scgb1a1	Lepr	3.63636
Scgb1a1	Adrb2	7.27273
Scgb1a1	Lepr + Adrb2	0

## Sheet: Lepr_Adrb2_ext_7g
annotation	gene	prop
Pecam1	Lepr	10.0096
Pecam1	Adrb2	25.409
Pecam1	Lepr + Adrb2	2.98364
Pdgfrb	Lepr	5.47824
Pdgfrb	Adrb2	6.99646
Pdgfrb	Lepr + Adrb2	0.290992
Epcam	Lepr	0.225989
Epcam	Adrb2	28.3616
Epcam	Lepr + Adrb2	0
Pdgfrb + Ptprc	Lepr	0.736648
Pdgfrb + Ptprc	Adrb2	6.07735
Pdgfrb + Ptprc	Lepr + Adrb2	0
Ptprc	Lepr	0.668151
Ptprc	Adrb2	9.1314
Ptprc	Lepr + Adrb2	0

## Sheet: Lepr_Adrb2_ext_7h
annotation	gene	prop
MesenchymalB2	Lepr	46.6667
MesenchymalB2	Adrb2	7.27273
MesenchymalB2	Lepr + Adrb2	2.42424
MesenchymalB1	Lepr	27.5641
MesenchymalB1	Adrb2	3.20513
MesenchymalB1	Lepr + Adrb2	1.92308
MesenchymalA1	Lepr	20
MesenchymalA1	Adrb2	8.82353
MesenchymalA1	Lepr + Adrb2	1.76471
Basal	Lepr	0
Basal	Adrb2	8.08081
Basal	Lepr + Adrb2	0
LuminalA1	Lepr	0
LuminalA1	Adrb2	8.37696
LuminalA1	Lepr + Adrb2	0
LuminalA2	Lepr	0.408163
LuminalA2	Adrb2	8.57143
LuminalA2	Lepr + Adrb2	0
LuminalB	Lepr	3.125
LuminalB	Adrb2	0
LuminalB	Lepr + Adrb2	0
MesenchymalA2	Lepr	13.3333
MesenchymalA2	Adrb2	1.21212
MesenchymalA2	Lepr + Adrb2	0

## Sheet: Lepr_Adrb2_ext_7i
annotation	gene	prop
Immune cells	Lepr	36.8421
Immune cells	Adrb2	22.807
Immune cells	Lepr + Adrb2	10.5263
MesenchymalA2	Lepr	26.5469
MesenchymalA2	Adrb2	7.18563
MesenchymalA2	Lepr + Adrb2	3.79242
MesenchymalA1	Lepr	25.4438
MesenchymalA1	Adrb2	6.50888
MesenchymalA1	Lepr + Adrb2	2.36686
MesenchymalB1	Lepr	19.7861
MesenchymalB1	Adrb2	2.6738
MesenchymalB1	Lepr + Adrb2	1.60428
MesenchymalB2	Lepr	19.1489
MesenchymalB2	Adrb2	4.86322
MesenchymalB2	Lepr + Adrb2	0.607903
LuminalA1	Lepr	0.958466
LuminalA1	Adrb2	0.638978
LuminalA1	Lepr + Adrb2	0.319489
LuminalB	Lepr	0.767263
LuminalB	Adrb2	6.13811
LuminalB	Lepr + Adrb2	0.255754
Basal	Lepr	1.12782
Basal	Adrb2	1.8797
Basal	Lepr + Adrb2	0
Endothelial cells	Lepr	2.94118
Endothelial cells	Adrb2	16.1765
Endothelial cells	Lepr + Adrb2	0
LuminalA2	Lepr	0
LuminalA2	Adrb2	1.82648
LuminalA2	Lepr + Adrb2	0

## Sheet: Lepr_Adrb2_ext_7j
cell_type	gene	prop
Endothelial_cell	Lepr	11.2903
Endothelial_cell	Adrb2	25.8065
Endothelial_cell	Lepr + Adrb2	3.22581
Umbrella	Lepr	0
Umbrella	Adrb2	0.664932
Umbrella	Lepr + Adrb2	0
Basal	Lepr	0
Basal	Adrb2	1.76135
Basal	Lepr + Adrb2	0
Interstitial_cell	Lepr	4.53752
Interstitial_cell	Adrb2	0.65445
Interstitial_cell	Lepr + Adrb2	0
Umbrella_cell_intermediate	Lepr	0
Umbrella_cell_intermediate	Adrb2	0.30349
Umbrella_cell_intermediate	Lepr + Adrb2	0
Monocyte	Lepr	0
Monocyte	Adrb2	14.7475
Monocyte	Lepr + Adrb2	0
Fibroblast	Lepr	7.48865
Fibroblast	Adrb2	1.51286
Fibroblast	Lepr + Adrb2	0
Neuron	Lepr	0.460829
Neuron	Adrb2	4.14747
Neuron	Lepr + Adrb2	0
Smooth_muscle_cell	Lepr	0
Smooth_muscle_cell	Adrb2	2.53165
Smooth_muscle_cell	Lepr + Adrb2	0
T_cell	Lepr	0
T_cell	Adrb2	3.10078
T_cell	Lepr + Adrb2	0
