# Supplementary material for: The perineurium integrates leptin with its sympathetic outflow to protect against obesity
Source: Nat Metab. 2026 Jul 13;8(7):1563–82. doi: 10.1038/s42255-026-01555-3 (PMC13400315; doi:10.1038/s42255-026-01555-3)
Supplement: Supplementary file 18 — Statistical source data. [file 42255_2026_1555_MOESM18_ESM.xlsx]

## Sheet: Ext_Data_Fig8a_heart
cell_id	Lepr	Adrb2	cell_type	cell_type_ontology_term_id
ACACCGGTCGCCATAA-1-1-0-0	0	0	coronary vascular endothelial cell	CL:2000018
ACATACGAGTTGTCGT-1-1-0-0	0	0	coronary vascular endothelial cell	CL:2000018
ACGATGTAGCTAAACA-1-1-0-0	0	2.5776	nan	CL:2000018
AGAGCGAGTCGGCATC-1-1-0-0	0	0	nan	CL:2000018
AGCGTCGCATGCTAGT-1-1-0-0	0	0.243741	coronary vascular endothelial cell	CL:2000018
AGCGTCGTCTCTTGAT-1-1-0-0	0	0	nan	CL:2000018
AGCTCTCGTGCGCTTG-1-1-0-0	0	2.56145	coronary vascular endothelial cell	CL:2000018
ATGAGGGTCCAATGGT-1-1-0-0	0	0	coronary vascular endothelial cell	CL:2000018
CAAGATCGTCTAGGTT-1-1-0-0	0	0.680444	coronary vascular endothelial cell	CL:2000018
CAAGGCCAGATGGGTC-1-1-0-0	0	0	coronary vascular endothelial cell	CL:2000018
CACACAACAAATCCGT-1-1-0-0	0	0	coronary vascular endothelial cell	CL:2000018
CACATAGCACCGAAAG-1-1-0-0	0	0	coronary vascular endothelial cell	CL:2000018
CAGAGAGGTATCAGTC-1-1-0-0	0	0	coronary vascular endothelial cell	CL:2000018
CAGTCCTGTTAAGAAC-1-1-0-0	0	0	coronary vascular endothelial cell	CL:2000018
CATGACACATCGGAAG-1-1-0-0	0	0.465297	coronary vascular endothelial cell	CL:2000018
CCACGGACATGAACCT-1-1-0-0	0	0	coronary vascular endothelial cell	CL:2000018
CCTCAGTAGCGTGAAC-1-1-0-0	0	0.97104	coronary vascular endothelial cell	CL:2000018
CGACTTCAGCGTCTAT-1-1-0-0	0	1.81247	coronary vascular endothelial cell	CL:2000018
CGCGGTAAGAGAGCTC-1-1-0-0	0.328736	0	coronary vascular endothelial cell	CL:2000018
CGCTGGAGTTCATGGT-1-1-0-0	0	0	coronary vascular endothelial cell	CL:2000018
CGTCCATGTAGCGATG-1-1-0-0	0	0	coronary vascular endothelial cell	CL:2000018
CGTCCATTCGCGCCAA-1-1-0-0	0	0	coronary vascular endothelial cell	CL:2000018
CGTCTACGTTGTTTGG-1-1-0-0	0	0	coronary vascular endothelial cell	CL:2000018
CGTTAGAAGCCACGTC-1-1-0-0	0	0	coronary vascular endothelial cell	CL:2000018
CGTTAGACATCACCCT-1-1-0-0	0	0	coronary vascular endothelial cell	CL:2000018
CTAAGACGTGTTGAGG-1-1-0-0	1.39761	0	coronary vascular endothelial cell	CL:2000018
CTACACCGTCTCAACA-1-1-0-0	0	0	coronary vascular endothelial cell	CL:2000018
CTAGTGACAGACTCGC-1-1-0-0	0	0	coronary vascular endothelial cell	CL:2000018
CTGCGGATCTTAGCCC-1-1-0-0	0	0	coronary vascular endothelial cell	CL:2000018
CTTAGGATCCGCATCT-1-1-0-0	0	0	coronary vascular endothelial cell	CL:2000018
GAACATCGTAAAGGAG-1-1-0-0	0	0	coronary vascular endothelial cell	CL:2000018
GAGTCCGGTCTGATTG-1-1-0-0	0	0	nan	CL:2000018
GATGAAACAAGTTGTC-1-1-0-0	0	0.996512	coronary vascular endothelial cell	CL:2000018
GCAGTTAAGAGTGACC-1-1-0-0	0	0	coronary vascular endothelial cell	CL:2000018
GCAGTTATCTTGCCGT-1-1-0-0	0	0	coronary vascular endothelial cell	CL:2000018
GCGCCAAAGCGTGTCC-1-1-0-0	0	0	coronary vascular endothelial cell	CL:2000018
GCGGGTTGTACCGGCT-1-1-0-0	0	0	nan	CL:2000018
GGAAAGCGTTTGACAC-1-1-0-0	0	0	coronary vascular endothelial cell	CL:2000018
GGCGACTCACACCGCA-1-1-0-0	0	0	coronary vascular endothelial cell	CL:2000018
GGGCATCTCATGTAGC-1-1-0-0	0	0	coronary vascular endothelial cell	CL:2000018
GGTGAAGAGAGAACAG-1-1-0-0	0	0	nan	CL:2000018
GGTGAAGCAAGCCGCT-1-1-0-0	0	0	coronary vascular endothelial cell	CL:2000018
GGTGCGTGTCGGCATC-1-1-0-0	0	0	coronary vascular endothelial cell	CL:2000018
GGTGTTATCGCCTGAG-1-1-0-0	0	0	coronary vascular endothelial cell	CL:2000018
GTACTCCAGCGTCTAT-1-1-0-0	0	0	coronary vascular endothelial cell	CL:2000018
GTACTTTGTCGACTAT-1-1-0-0	0	0	coronary vascular endothelial cell	CL:2000018
GTTTCTATCCAGGGCT-1-1-0-0	0	0	coronary vascular endothelial cell	CL:2000018
TACACGACACAGACAG-1-1-0-0	0	0	coronary vascular endothelial cell	CL:2000018
TATTACCAGATGCGAC-1-1-0-0	0	0	coronary vascular endothelial cell	CL:2000018
TCAATCTGTAACGTTC-1-1-0-0	0	0	coronary vascular endothelial cell	CL:2000018
TCATTTGCACCACGTG-1-1-0-0	0	0	coronary vascular endothelial cell	CL:2000018
TCCACACTCTCTAAGG-1-1-0-0	0	0	nan	CL:2000018
TGAGGGAGTAAGGATT-1-1-0-0	0	0	coronary vascular endothelial cell	CL:2000018
TGATTTCTCCAAGCCG-1-1-0-0	0	0.825868	coronary vascular endothelial cell	CL:2000018
TGGCCAGGTTATGCGT-1-1-0-0	0	0	coronary vascular endothelial cell	CL:2000018
TGGCTGGTCCACGTGG-1-1-0-0	0	0	coronary vascular endothelial cell	CL:2000018
TGTGTTTCAATCCGAT-1-1-0-0	0	0	coronary vascular endothelial cell	CL:2000018
TGTTCCGCAGTCACTA-1-1-0-0	0	0	coronary vascular endothelial cell	CL:2000018
TTAGGCAGTACTCAAC-1-1-0-0	0	0	coronary vascular endothelial cell	CL:2000018
TTATGCTGTTGGTGGA-1-1-0-0	0	0	coronary vascular endothelial cell	CL:2000018
TTCTCAATCACAGTAC-1-1-0-0	0	0	coronary vascular endothelial cell	CL:2000018
TTGACTTTCGGGAGTA-1-1-0-0	0	0	coronary vascular endothelial cell	CL:2000018
TTTCCTCAGACCACGA-1-1-0-0	0	0.517939	coronary vascular endothelial cell	CL:2000018
AAACCTGCAAATACAG-1-22-0-0	0	0	nan	CL:2000018
AAAGTAGCAACTGCTA-1-22-0-0	0	0	coronary vascular endothelial cell	CL:2000018
AACACGTCAATGTAAG-1-22-0-0	0	0	coronary vascular endothelial cell	CL:2000018
AACTTTCGTTGCGCAC-1-22-0-0	0	0	coronary vascular endothelial cell	CL:2000018
AAGACCTCAGTCGATT-1-22-0-0	0	0	coronary vascular endothelial cell	CL:2000018
AAGACCTTCTCATTCA-1-22-0-0	0	0	coronary vascular endothelial cell	CL:2000018
AAGCCGCTCTTCATGT-1-22-0-0	0	0	coronary vascular endothelial cell	CL:2000018
AAGGCAGAGCGTGTCC-1-22-0-0	0	0	coronary vascular endothelial cell	CL:2000018
ACAGCTATCCTATTCA-1-22-0-0	0	0	coronary vascular endothelial cell	CL:2000018
ACATACGAGACTTGAA-1-22-0-0	0	0	coronary vascular endothelial cell	CL:2000018
ACCTTTAAGGTAGCCA-1-22-0-0	0	0	coronary vascular endothelial cell	CL:2000018
ACGAGGAAGCGCTTAT-1-22-0-0	0	0	coronary vascular endothelial cell	CL:2000018
ACGCCAGAGTCGTTTG-1-22-0-0	0	1.45076	coronary vascular endothelial cell	CL:2000018
ACGCCAGGTAGAAGGA-1-22-0-0	0	0	coronary vascular endothelial cell	CL:2000018
ACGGAGACATGGTCTA-1-22-0-0	0	0	coronary vascular endothelial cell	CL:2000018
ACGGGCTTCCTAAGTG-1-22-0-0	0	0	coronary vascular endothelial cell	CL:2000018
ACTATCTGTGTGCCTG-1-22-0-0	0	0	coronary vascular endothelial cell	CL:2000018
ACTGCTCAGTAAGTAC-1-22-0-0	0	0	coronary vascular endothelial cell	CL:2000018
ACTGCTCCACCGTTGG-1-22-0-0	0	0	coronary vascular endothelial cell	CL:2000018
ACTGTCCCAATGTAAG-1-22-0-0	0	0	coronary vascular endothelial cell	CL:2000018
AGAGCTTTCACTGGGC-1-22-0-0	0	0	nan	CL:2000018
AGATTGCGTGTTTGTG-1-22-0-0	0	0	coronary vascular endothelial cell	CL:2000018
AGCAGCCCAGCCAGAA-1-22-0-0	0	0	coronary vascular endothelial cell	CL:2000018
AGCAGCCTCGGCTTGG-1-22-0-0	0	0	coronary vascular endothelial cell	CL:2000018
AGCATACGTGTAACGG-1-22-0-0	0	0	coronary vascular endothelial cell	CL:2000018
AGCGGTCTCGCAAGCC-1-22-0-0	0	0	coronary vascular endothelial cell	CL:2000018
AGGCCGTGTCTTGCGG-1-22-0-0	0	0	nan	CL:2000018
AGGGAGTTCGCCGTGA-1-22-0-0	0	0	coronary vascular endothelial cell	CL:2000018
AGGGATGCACCAGGCT-1-22-0-0	0	0	coronary vascular endothelial cell	CL:2000018
ATAACGCGTCGCATAT-1-22-0-0	0	0	coronary vascular endothelial cell	CL:2000018
ATGTGTGAGTGTACCT-1-22-0-0	0	0	nan	CL:2000018
ATTATCCGTATAGGGC-1-22-0-0	0	0	coronary vascular endothelial cell	CL:2000018
ATTATCCTCAGTGTTG-1-22-0-0	0	0	coronary vascular endothelial cell	CL:2000018
ATTATCCTCGCCATAA-1-22-0-0	0	0	coronary vascular endothelial cell	CL:2000018
CAACCTCTCCGCAGTG-1-22-0-0	0	0	coronary vascular endothelial cell	CL:2000018
CAAGATCGTGTGGTTT-1-22-0-0	0	0	coronary vascular endothelial cell	CL:2000018
CACAAACTCAGTTCGA-1-22-0-0	0	0	coronary vascular endothelial cell	CL:2000018
CACACAAAGAGTACAT-1-22-0-0	0	0	coronary vascular endothelial cell	CL:2000018
CACAGGCTCTCTTGAT-1-22-0-0	0	0	coronary vascular endothelial cell	CL:2000018
CACATAGGTGTCAATC-1-22-0-0	0	0	coronary vascular endothelial cell	CL:2000018
CACATAGGTGTGACGA-1-22-0-0	0	0.699813	coronary vascular endothelial cell	CL:2000018
CACATTTTCAACACCA-1-22-0-0	0	0	coronary vascular endothelial cell	CL:2000018
CACCTTGCACGGACAA-1-22-0-0	0	0	coronary vascular endothelial cell	CL:2000018
CAGATCATCGCGGATC-1-22-0-0	0	0	nan	CL:2000018
CAGATCATCTCTTGAT-1-22-0-0	0	1.24849	coronary vascular endothelial cell	CL:2000018
CAGCAGCAGGTGTGGT-1-22-0-0	0	0	coronary vascular endothelial cell	CL:2000018
CAGCATACACGACTCG-1-22-0-0	0	0	coronary vascular endothelial cell	CL:2000018
CAGCCGATCACTTATC-1-22-0-0	0	0	coronary vascular endothelial cell	CL:2000018
CAGTCCTTCCAGTAGT-1-22-0-0	0	0	coronary vascular endothelial cell	CL:2000018
CATGCCTTCGAACGGA-1-22-0-0	0	0	coronary vascular endothelial cell	CL:2000018
CATTCGCGTAGATTAG-1-22-0-0	0	0	coronary vascular endothelial cell	CL:2000018
CCCAATCCAAGAAAGG-1-22-0-0	0	0	nan	CL:2000018
CCTCAGTAGCAACGGT-1-22-0-0	0	0	nan	CL:2000018
CCTTACGGTTAAAGTG-1-22-0-0	0	0	coronary vascular endothelial cell	CL:2000018
CGACTTCAGCATCATC-1-22-0-0	0	0	coronary vascular endothelial cell	CL:2000018
CGATCGGTCGGACAAG-1-22-0-0	0	0	coronary vascular endothelial cell	CL:2000018
CGATTGATCGTCCAGG-1-22-0-0	0	0	coronary vascular endothelial cell	CL:2000018
CGCGTTTAGCACACAG-1-22-0-0	0	0	coronary vascular endothelial cell	CL:2000018
CGGACACCAGGGTATG-1-22-0-0	0	0	coronary vascular endothelial cell	CL:2000018
CGGACACGTCAAAGAT-1-22-0-0	0	0.517473	coronary vascular endothelial cell	CL:2000018
CGGACGTTCGCCATAA-1-22-0-0	0	0	coronary vascular endothelial cell	CL:2000018
CGGACTGTCTAAGCCA-1-22-0-0	0	0	coronary vascular endothelial cell	CL:2000018
CGGCTAGCATCACGAT-1-22-0-0	0	0	coronary vascular endothelial cell	CL:2000018
CGTGTCTTCGTAGGAG-1-22-0-0	0	0	coronary vascular endothelial cell	CL:2000018
CTACGTCTCGTTGACA-1-22-0-0	0	0	coronary vascular endothelial cell	CL:2000018
CTCGAGGTCTTAGAGC-1-22-0-0	0	0	coronary vascular endothelial cell	CL:2000018
CTCGTCAAGCACGCCT-1-22-0-0	0	0	coronary vascular endothelial cell	CL:2000018
CTCTACGAGGAGTAGA-1-22-0-0	0	0.776308	coronary vascular endothelial cell	CL:2000018
CTGCGGAAGAAACGAG-1-22-0-0	0	0	coronary vascular endothelial cell	CL:2000018
CTGCTGTTCTATCCCG-1-22-0-0	0	0	coronary vascular endothelial cell	CL:2000018
CTGGTCTAGCCCTAAT-1-22-0-0	0	0	coronary vascular endothelial cell	CL:2000018
CTGTTTAGTTCACCTC-1-22-0-0	0	0	coronary vascular endothelial cell	CL:2000018
CTTCTCTAGATATGCA-1-22-0-0	0	0	coronary vascular endothelial cell	CL:2000018
CTTTGCGAGACTGTAA-1-22-0-0	0	0	coronary vascular endothelial cell	CL:2000018
GAACATCAGATGGGTC-1-22-0-0	0	0	coronary vascular endothelial cell	CL:2000018
GAACATCGTGCATCTA-1-22-0-0	0	0	coronary vascular endothelial cell	CL:2000018
GAACGGAGTTAGTGGG-1-22-0-0	0	0	coronary vascular endothelial cell	CL:2000018
GACACGCAGTGTCCCG-1-22-0-0	0	0	coronary vascular endothelial cell	CL:2000018
GACAGAGGTAGCTAAA-1-22-0-0	0	0	coronary vascular endothelial cell	CL:2000018
GACCAATGTTACCAGT-1-22-0-0	0	0	nan	CL:2000018
GACGTGCCAAGCTGAG-1-22-0-0	0	0	coronary vascular endothelial cell	CL:2000018
GACTAACCACGGCCAT-1-22-0-0	0	0	coronary vascular endothelial cell	CL:2000018
GATCGTAGTCAGATAA-1-22-0-0	0	0	coronary vascular endothelial cell	CL:2000018
GCAGCCAGTCTTCGTC-1-22-0-0	0	0	coronary vascular endothelial cell	CL:2000018
GCAGCCATCAGGATCT-1-22-0-0	0	0	coronary vascular endothelial cell	CL:2000018
GCATACACAGCGAACA-1-22-0-0	0	0	coronary vascular endothelial cell	CL:2000018
GCATGTAGTTAAGGGC-1-22-0-0	0	0	coronary vascular endothelial cell	CL:2000018
GCCTCTATCTGCAAGT-1-22-0-0	0	0	coronary vascular endothelial cell	CL:2000018
GCGACCACAGACGCCT-1-22-0-0	0	0	coronary vascular endothelial cell	CL:2000018
GCGACCATCTAACTTC-1-22-0-0	0	0	coronary vascular endothelial cell	CL:2000018
GCGCAACTCAGGTTCA-1-22-0-0	0	0	coronary vascular endothelial cell	CL:2000018
GCGCGATAGGCAAAGA-1-22-0-0	0	0	coronary vascular endothelial cell	CL:2000018
GCGGGTTTCGTAGATC-1-22-0-0	0	0	coronary vascular endothelial cell	CL:2000018
GCTCCTAAGCTAGGCA-1-22-0-0	0	0	coronary vascular endothelial cell	CL:2000018
GCTCCTAGTACCTACA-1-22-0-0	1.09609	0	coronary vascular endothelial cell	CL:2000018
GCTTCCAAGCTTATCG-1-22-0-0	0	0	coronary vascular endothelial cell	CL:2000018
GGACAAGTCATTGCCC-1-22-0-0	0	0	nan	CL:2000018
GGAGCAAAGACAAAGG-1-22-0-0	0	0	coronary vascular endothelial cell	CL:2000018
GGAGCAACAATGGTCT-1-22-0-0	0	0	coronary vascular endothelial cell	CL:2000018
GGCCGATGTCGTTGTA-1-22-0-0	0	0	coronary vascular endothelial cell	CL:2000018
GGGAGATTCTGAGTGT-1-22-0-0	0	0	coronary vascular endothelial cell	CL:2000018
GGGCACTAGATCTGCT-1-22-0-0	0	0	coronary vascular endothelial cell	CL:2000018
GGGCACTCACCTGGTG-1-22-0-0	0	0	nan	CL:2000018
GGGCACTTCATAACCG-1-22-0-0	0	0	coronary vascular endothelial cell	CL:2000018
GGGCATCGTACATGTC-1-22-0-0	0	0	coronary vascular endothelial cell	CL:2000018
GTAGGCCCAAACAACA-1-22-0-0	0	0	coronary vascular endothelial cell	CL:2000018
GTAGGCCCAAATACAG-1-22-0-0	0	0	coronary vascular endothelial cell	CL:2000018
GTCACAATCTCACATT-1-22-0-0	0	0	coronary vascular endothelial cell	CL:2000018
GTCATTTTCTAACGGT-1-22-0-0	0	1.04199	coronary vascular endothelial cell	CL:2000018
GTGCAGCTCTAACGGT-1-22-0-0	0	0	coronary vascular endothelial cell	CL:2000018
GTGCATACACAGACAG-1-22-0-0	0	0	coronary vascular endothelial cell	CL:2000018
GTGCTTCTCAACGGGA-1-22-0-0	0	0	nan	CL:2000018
GTGTGCGGTAGCCTAT-1-22-0-0	0	0	coronary vascular endothelial cell	CL:2000018
GTGTTAGGTCGAGTTT-1-22-0-0	0	0	coronary vascular endothelial cell	CL:2000018
TAAACCGGTGCAGACA-1-22-0-0	0	0	nan	CL:2000018
TAAGAGAAGTGTACGG-1-22-0-0	0	0	coronary vascular endothelial cell	CL:2000018
TAAGTGCTCATGTGGT-1-22-0-0	0	0	coronary vascular endothelial cell	CL:2000018
TACCTTAGTTAGTGGG-1-22-0-0	0	0	coronary vascular endothelial cell	CL:2000018
TACGGATGTCGAATCT-1-22-0-0	0	0	nan	CL:2000018
TACGGTATCCAGAGGA-1-22-0-0	0	0	coronary vascular endothelial cell	CL:2000018
TACGGTATCTGATACG-1-22-0-0	0	0	coronary vascular endothelial cell	CL:2000018
TATCTCACAGCGAACA-1-22-0-0	0	0	coronary vascular endothelial cell	CL:2000018
TATTACCAGGGTTCCC-1-22-0-0	1.56549	0	nan	CL:2000018
TCAACGAAGAGAGCTC-1-22-0-0	0	0.930813	coronary vascular endothelial cell	CL:2000018
TCAGCAATCGACCAGC-1-22-0-0	0	0	coronary vascular endothelial cell	CL:2000018
TCAGCTCCATGCTGGC-1-22-0-0	0	0	coronary vascular endothelial cell	CL:2000018
TCAGCTCTCCAAACAC-1-22-0-0	0	0	coronary vascular endothelial cell	CL:2000018
TCAGCTCTCCTACAGA-1-22-0-0	0	0	coronary vascular endothelial cell	CL:2000018
TCAGGATGTTTGTGTG-1-22-0-0	0	0	coronary vascular endothelial cell	CL:2000018
TCGCGTTCAGTATGCT-1-22-0-0	0	0	coronary vascular endothelial cell	CL:2000018
TCGTACCCACCGTTGG-1-22-0-0	0	0	coronary vascular endothelial cell	CL:2000018
TCGTACCCACCTCGGA-1-22-0-0	0	0	coronary vascular endothelial cell	CL:2000018
TCTGAGATCGTCCAGG-1-22-0-0	0	0	coronary vascular endothelial cell	CL:2000018
TGAGGGAAGGGAAACA-1-22-0-0	0	0	coronary vascular endothelial cell	CL:2000018
TGATTTCTCGTGGACC-1-22-0-0	0	0	coronary vascular endothelial cell	CL:2000018
TGCCAAAGTTTGACAC-1-22-0-0	0	0	coronary vascular endothelial cell	CL:2000018
TGCGCAGAGGCTCTTA-1-22-0-0	0	0	nan	CL:2000018
TGCGCAGGTCAAAGAT-1-22-0-0	0	0	coronary vascular endothelial cell	CL:2000018
TGCGGGTGTTAAGATG-1-22-0-0	0	0	coronary vascular endothelial cell	CL:2000018
TGCGGGTTCCTGTACC-1-22-0-0	0	0	coronary vascular endothelial cell	CL:2000018
TGGGAAGCATGATCCA-1-22-0-0	0	0	coronary vascular endothelial cell	CL:2000018
TGGGAAGGTAGCACGA-1-22-0-0	0	0	coronary vascular endothelial cell	CL:2000018
TGTCCCACAGTCGTGC-1-22-0-0	0	0	coronary vascular endothelial cell	CL:2000018
TGTCCCATCAGGTAAA-1-22-0-0	0	0	coronary vascular endothelial cell	CL:2000018
TTAACTCGTGGTGTAG-1-22-0-0	0	0	coronary vascular endothelial cell	CL:2000018
TTCCCAGAGAAAGTGG-1-22-0-0	0	0	coronary vascular endothelial cell	CL:2000018
TTCTCAAGTACGCACC-1-22-0-0	0	0	coronary vascular endothelial cell	CL:2000018
TTCTTAGAGCGATTCT-1-22-0-0	0	0	coronary vascular endothelial cell	CL:2000018
TTGAACGCATTCACTT-1-22-0-0	0	0	coronary vascular endothelial cell	CL:2000018
TTGTAGGAGAGACGAA-1-22-0-0	0	0	coronary vascular endothelial cell	CL:2000018
TTTGGTTGTAGCGCTC-1-22-0-0	0	0	nan	CL:2000018
AAGGAGCCATACTACG-1-29-0-0	0	0	nan	CL:2000018
AAGTCTGAGGAGTCTG-1-29-0-0	0	0	coronary vascular endothelial cell	CL:2000018
ACACTGAAGTCTCAAC-1-29-0-0	0	0	coronary vascular endothelial cell	CL:2000018
ACGAGGATCAAACCGT-1-29-0-0	0	0	coronary vascular endothelial cell	CL:2000018
ACGATACTCCACGTGG-1-29-0-0	0	0	nan	CL:2000018
ACGCAGCTCTCGCATC-1-29-0-0	0	0	coronary vascular endothelial cell	CL:2000018
AGAGCGACAAGAGGCT-1-29-0-0	0	0.512672	coronary vascular endothelial cell	CL:2000018
AGCAGCCCAGATTGCT-1-29-0-0	0	0	coronary vascular endothelial cell	CL:2000018
AGCAGCCGTGCACTTA-1-29-0-0	0	0	coronary vascular endothelial cell	CL:2000018
AGCCTAAGTATATCCG-1-29-0-0	0	0	coronary vascular endothelial cell	CL:2000018
AGCGGTCAGATATGCA-1-29-0-0	0	0	coronary vascular endothelial cell	CL:2000018
AGCTCCTAGTGTACCT-1-29-0-0	0	0	coronary vascular endothelial cell	CL:2000018
AGCTCTCTCTTTCCTC-1-29-0-0	0	0	coronary vascular endothelial cell	CL:2000018
AGGCCACTCGGGAGTA-1-29-0-0	0	0	coronary vascular endothelial cell	CL:2000018
AGGTCCGTCTTCCTTC-1-29-0-0	0	1.41447	coronary vascular endothelial cell	CL:2000018
AGTTGGTAGTATTGGA-1-29-0-0	0	0.862991	coronary vascular endothelial cell	CL:2000018
ATCATGGCATAGGATA-1-29-0-0	0	0	coronary vascular endothelial cell	CL:2000018
ATCGAGTCAGCGAACA-1-29-0-0	0	0	nan	CL:2000018
ATGCGATGTAGCTGCC-1-29-0-0	0	0	coronary vascular endothelial cell	CL:2000018
ATTCTACTCGCACTCT-1-29-0-0	0	0	coronary vascular endothelial cell	CL:2000018
CAACCAAAGAGCTGCA-1-29-0-0	0	0	coronary vascular endothelial cell	CL:2000018
CAACTAGAGAATGTGT-1-29-0-0	0	0	nan	CL:2000018
CACACAACAATCGGTT-1-29-0-0	0	0	coronary vascular endothelial cell	CL:2000018
CACATAGCATCGGACC-1-29-0-0	0	0	nan	CL:2000018
CCATTCGCACATGTGT-1-29-0-0	0	0	coronary vascular endothelial cell	CL:2000018
CGAGCCAAGTAGTGCG-1-29-0-0	0	0	coronary vascular endothelial cell	CL:2000018
CGCGGTACACGTCAGC-1-29-0-0	0	0	coronary vascular endothelial cell	CL:2000018
CGCTTCAGTCAATGTC-1-29-0-0	0	0	coronary vascular endothelial cell	CL:2000018
CGGTTAATCGCAGGCT-1-29-0-0	0	0	coronary vascular endothelial cell	CL:2000018
CGTGTCTTCATCTGCC-1-29-0-0	0	0	coronary vascular endothelial cell	CL:2000018
CGTTAGACATACGCTA-1-29-0-0	0	0	nan	CL:2000018
CTAACTTAGCGTTGCC-1-29-0-0	0	0	coronary vascular endothelial cell	CL:2000018
CTAACTTTCAGTCAGT-1-29-0-0	0	0	coronary vascular endothelial cell	CL:2000018
CTAGAGTGTATCTGCA-1-29-0-0	0	0	coronary vascular endothelial cell	CL:2000018
CTAGTGAGTCGGGTCT-1-29-0-0	0	0	coronary vascular endothelial cell	CL:2000018
CTGAAGTCATGTAGTC-1-29-0-0	0	0	coronary vascular endothelial cell	CL:2000018
CTTCTCTAGAGACTTA-1-29-0-0	0	0	coronary vascular endothelial cell	CL:2000018
CTTCTCTGTTCGCTAA-1-29-0-0	0	0	coronary vascular endothelial cell	CL:2000018
CTTGGCTCACAGACAG-1-29-0-0	0	0	coronary vascular endothelial cell	CL:2000018
GAACGGATCAGAAATG-1-29-0-0	0	0	coronary vascular endothelial cell	CL:2000018
GAAGCAGGTGACAAAT-1-29-0-0	0	0	coronary vascular endothelial cell	CL:2000018
GACACGCCAGTACACT-1-29-0-0	0	0	coronary vascular endothelial cell	CL:2000018
GACACGCTCGCGTTTC-1-29-0-0	0	0	coronary vascular endothelial cell	CL:2000018
GACAGAGAGAAGGTGA-1-29-0-0	0	0	coronary vascular endothelial cell	CL:2000018
GAGGTGATCGTAGGAG-1-29-0-0	0	0	coronary vascular endothelial cell	CL:2000018
GATCGCGAGCTAGCCC-1-29-0-0	0	0	coronary vascular endothelial cell	CL:2000018
GATCGCGTCATCGATG-1-29-0-0	0	0	coronary vascular endothelial cell	CL:2000018
GATGAAATCTGATTCT-1-29-0-0	0	0	coronary vascular endothelial cell	CL:2000018
GCAATCAAGTGTACGG-1-29-0-0	0	0.617251	coronary vascular endothelial cell	CL:2000018
GCAGTTACAACAACCT-1-29-0-0	0	0	nan	CL:2000018
GCAGTTAGTGTTAAGA-1-29-0-0	0	0	coronary vascular endothelial cell	CL:2000018
GCATGCGCAATAGCAA-1-29-0-0	0	0	coronary vascular endothelial cell	CL:2000018
GCTCCTAGTCCCTACT-1-29-0-0	0	0	coronary vascular endothelial cell	CL:2000018
GCTGGGTGTGGTCCGT-1-29-0-0	0	0	coronary vascular endothelial cell	CL:2000018
GGAAAGCAGGCTAGAC-1-29-0-0	0	0	nan	CL:2000018
GGAAAGCCACTGCCAG-1-29-0-0	0	1.41118	coronary vascular endothelial cell	CL:2000018
GGCCGATGTATGAAAC-1-29-0-0	0	0	coronary vascular endothelial cell	CL:2000018
GGGCATCCACATGTGT-1-29-0-0	0	0	coronary vascular endothelial cell	CL:2000018
GGGTCTGGTCTACCTC-1-29-0-0	0	0	coronary vascular endothelial cell	CL:2000018
GTATTCTTCTCGGACG-1-29-0-0	0	0	coronary vascular endothelial cell	CL:2000018
GTCACAACAAAGGAAG-1-29-0-0	0	0	coronary vascular endothelial cell	CL:2000018
GTCACAACAGCATGAG-1-29-0-0	0	0	coronary vascular endothelial cell	CL:2000018
GTCTTCGGTAGCAAAT-1-29-0-0	0	0	coronary vascular endothelial cell	CL:2000018
GTTCGGGCACGAAACG-1-29-0-0	0	0	coronary vascular endothelial cell	CL:2000018
GTTCTCGGTAAGCACG-1-29-0-0	0	0	nan	CL:2000018
TACCTTAAGTACGTAA-1-29-0-0	0	0	coronary vascular endothelial cell	CL:2000018
TAGACCAGTCGCGAAA-1-29-0-0	0	0	coronary vascular endothelial cell	CL:2000018
TATCAGGTCTAACTGG-1-29-0-0	0	0	coronary vascular endothelial cell	CL:2000018
TCACGAACACCGTTGG-1-29-0-0	0	0	nan	CL:2000018
TCGAGGCTCGTGGTCG-1-29-0-0	0	0	nan	CL:2000018
TCTATTGAGGTGCTTT-1-29-0-0	0	0	coronary vascular endothelial cell	CL:2000018
TCTCATATCATGGTCA-1-29-0-0	0	0	coronary vascular endothelial cell	CL:2000018
TGACTAGTCGGTCCGA-1-29-0-0	0	0	coronary vascular endothelial cell	CL:2000018
TGCACCTGTCATGCCG-1-29-0-0	0	0	coronary vascular endothelial cell	CL:2000018
TGGACGCTCCTGCTTG-1-29-0-0	0	0	nan	CL:2000018
TGGCCAGGTGTAATGA-1-29-0-0	0	0.822419	coronary vascular endothelial cell	CL:2000018
TGGCTGGGTTATCACG-1-29-0-0	0	0	coronary vascular endothelial cell	CL:2000018
TGTTCCGTCTCTTGAT-1-29-0-0	0	0	coronary vascular endothelial cell	CL:2000018
TTCTACAGTGACGGTA-1-29-0-0	0	0	coronary vascular endothelial cell	CL:2000018
TTCTCAAAGAGCCTAG-1-29-0-0	0	0	coronary vascular endothelial cell	CL:2000018
TTGCGTCCATACTCTT-1-29-0-0	0	0	coronary vascular endothelial cell	CL:2000018
AAAGTAGCAGCCTATA-1-47-0-0	0	0	coronary vascular endothelial cell	CL:2000018
AAGGAGCTCAAAGACA-1-47-0-0	0	0	coronary vascular endothelial cell	CL:2000018
ACACCCTAGTCACGCC-1-47-0-0	0	0.89089	coronary vascular endothelial cell	CL:2000018
ACATCAGTCTTTACGT-1-47-0-0	0	0	coronary vascular endothelial cell	CL:2000018
ACCTTTAGTATAAACG-1-47-0-0	0	0	coronary vascular endothelial cell	CL:2000018
ACGAGCCGTCCGAACC-1-47-0-0	0	0	coronary vascular endothelial cell	CL:2000018
ACGTCAAGTGTAAGTA-1-47-0-0	0	0	coronary vascular endothelial cell	CL:2000018
ACTGAACTCTTAGCCC-1-47-0-0	0	0	coronary vascular endothelial cell	CL:2000018
AGAATAGTCAGTCCCT-1-47-0-0	0	0	nan	CL:2000018
AGACGTTTCAGCATGT-1-47-0-0	0	0	coronary vascular endothelial cell	CL:2000018
AGACGTTTCGCTTGTC-1-47-0-0	0	0	nan	CL:2000018
AGAGTGGAGTGGACGT-1-47-0-0	0	0	coronary vascular endothelial cell	CL:2000018
AGCGTATTCTCCAGGG-1-47-0-0	0	0	nan	CL:2000018
AGGCCGTTCCTTGCCA-1-47-0-0	0	0.583587	coronary vascular endothelial cell	CL:2000018
AGGGAGTCAGATCGGA-1-47-0-0	0	1.36907	coronary vascular endothelial cell	CL:2000018
AGGGATGTCTAACTCT-1-47-0-0	0	0	coronary vascular endothelial cell	CL:2000018
AGGTCATAGTTAACGA-1-47-0-0	0	0	coronary vascular endothelial cell	CL:2000018
AGTCTTTGTTGGTTTG-1-47-0-0	0	0	coronary vascular endothelial cell	CL:2000018
AGTGGGAGTGCATCTA-1-47-0-0	0	0	coronary vascular endothelial cell	CL:2000018
AGTGTCAAGCGTGAAC-1-47-0-0	0	0	coronary vascular endothelial cell	CL:2000018
ATGGGAGAGGGCTCTC-1-47-0-0	0	0	nan	CL:2000018
ATGTGTGTCTTAGAGC-1-47-0-0	0	0	coronary vascular endothelial cell	CL:2000018
ATTATCCGTGCTCTTC-1-47-0-0	0	0	coronary vascular endothelial cell	CL:2000018
ATTATCCGTTCCATGA-1-47-0-0	0	0	coronary vascular endothelial cell	CL:2000018
ATTGGTGGTTCTGAAC-1-47-0-0	0	0	coronary vascular endothelial cell	CL:2000018
CAACTAGCAACGATGG-1-47-0-0	0	0	coronary vascular endothelial cell	CL:2000018
CACACAAAGTGTGAAT-1-47-0-0	0	0	coronary vascular endothelial cell	CL:2000018
CACACTCAGCCCAGCT-1-47-0-0	0	0	coronary vascular endothelial cell	CL:2000018
CACAGTACACCAACCG-1-47-0-0	0	0	coronary vascular endothelial cell	CL:2000018
CAGATCAAGCCCAGCT-1-47-0-0	0	0	coronary vascular endothelial cell	CL:2000018
CAGCAGCAGTCGTTTG-1-47-0-0	0	0	nan	CL:2000018
CATATTCAGCAGCGTA-1-47-0-0	0	0	coronary vascular endothelial cell	CL:2000018
CATATTCAGGGATACC-1-47-0-0	0	0	coronary vascular endothelial cell	CL:2000018
CATCCACGTGTTCGAT-1-47-0-0	0	0	coronary vascular endothelial cell	CL:2000018
CATGCCTTCAGTGTTG-1-47-0-0	0	0	nan	CL:2000018
CCACCTAGTTACGCGC-1-47-0-0	0	0	coronary vascular endothelial cell	CL:2000018
CCCAATCAGAACTCGG-1-47-0-0	0	0	nan	CL:2000018
CCCTCCTTCGGAATCT-1-47-0-0	0	0	nan	CL:2000018
CCGTGGAAGCAGCGTA-1-47-0-0	0	0	coronary vascular endothelial cell	CL:2000018
CCGTTCAGTCCGAACC-1-47-0-0	0	0	coronary vascular endothelial cell	CL:2000018
CCGTTCATCAGTGTTG-1-47-0-0	0	0	coronary vascular endothelial cell	CL:2000018
CCTAAAGAGAGGTACC-1-47-0-0	0	0	coronary vascular endothelial cell	CL:2000018
CCTAGCTCATGGGACA-1-47-0-0	0	0	nan	CL:2000018
CCTTACGAGGTGCTTT-1-47-0-0	0	0	nan	CL:2000018
CCTTCCCCATGACATC-1-47-0-0	0	0	coronary vascular endothelial cell	CL:2000018
CCTTCCCCATGCTAGT-1-47-0-0	0	0	coronary vascular endothelial cell	CL:2000018
CGAGAAGGTACTTGAC-1-47-0-0	0	0	coronary vascular endothelial cell	CL:2000018
CGCGTTTGTAATAGCA-1-47-0-0	0	0	coronary vascular endothelial cell	CL:2000018
CGCTTCAGTCTAAACC-1-47-0-0	0	0	coronary vascular endothelial cell	CL:2000018
CGGAGCTGTGACTACT-1-47-0-0	0	0	coronary vascular endothelial cell	CL:2000018
CGTCTACTCCTTTACA-1-47-0-0	0	0	coronary vascular endothelial cell	CL:2000018
CGTTCTGTCCACTCCA-1-47-0-0	0	0	coronary vascular endothelial cell	CL:2000018
CTACATTAGCTATGCT-1-47-0-0	0	0	coronary vascular endothelial cell	CL:2000018
CTACATTAGGGATCTG-1-47-0-0	0	0	nan	CL:2000018
CTACATTGTTCCACTC-1-47-0-0	0	0	coronary vascular endothelial cell	CL:2000018
CTACGTCAGATCACGG-1-47-0-0	0	0	coronary vascular endothelial cell	CL:2000018
CTAGTGAAGACGACGT-1-47-0-0	0	0	coronary vascular endothelial cell	CL:2000018
CTCGTCATCAACACGT-1-47-0-0	0	0	coronary vascular endothelial cell	CL:2000018
CTGATAGAGGTGCACA-1-47-0-0	0	0	coronary vascular endothelial cell	CL:2000018
CTGATAGGTGCCTGTG-1-47-0-0	0	0	coronary vascular endothelial cell	CL:2000018
CTTCTCTCATCGATTG-1-47-0-0	0	0	coronary vascular endothelial cell	CL:2000018
GAACGGACAGGCTCAC-1-47-0-0	0	0	coronary vascular endothelial cell	CL:2000018
GAATGAACACCAGCAC-1-47-0-0	0	0	coronary vascular endothelial cell	CL:2000018
GACCAATAGTTGTAGA-1-47-0-0	0	0	coronary vascular endothelial cell	CL:2000018
GACCTGGTCGCTTGTC-1-47-0-0	0	0	nan	CL:2000018
GACGTTACAACACGCC-1-47-0-0	0	0	coronary vascular endothelial cell	CL:2000018
GACTACAGTCCGAACC-1-47-0-0	0	0	coronary vascular endothelial cell	CL:2000018
GACTGCGAGTGTCCAT-1-47-0-0	0	1.51151	coronary vascular endothelial cell	CL:2000018
GACTGCGGTCCGAAGA-1-47-0-0	0	0	coronary vascular endothelial cell	CL:2000018
GATCGCGAGCGTAATA-1-47-0-0	0	0	coronary vascular endothelial cell	CL:2000018
GCACATACAACACCTA-1-47-0-0	0	0	coronary vascular endothelial cell	CL:2000018
GCACATATCAGCACAT-1-47-0-0	0	0	coronary vascular endothelial cell	CL:2000018
GCACTCTGTTCAGTAC-1-47-0-0	0.816597	0.816597	coronary vascular endothelial cell	CL:2000018
GCGAGAATCCGCGCAA-1-47-0-0	0	0	coronary vascular endothelial cell	CL:2000018
GCGCAACCATGCAACT-1-47-0-0	0	0.925172	coronary vascular endothelial cell	CL:2000018
GCGCAACTCGCTTGTC-1-47-0-0	0	0	coronary vascular endothelial cell	CL:2000018
GCGGGTTCAATCTACG-1-47-0-0	0	0	coronary vascular endothelial cell	CL:2000018
GCTGGGTCAGCAGTTT-1-47-0-0	0	0	coronary vascular endothelial cell	CL:2000018
GGAGCAAAGCGGCTTC-1-47-0-0	0	0	nan	CL:2000018
GGAGCAACAGATTGCT-1-47-0-0	0	0	coronary vascular endothelial cell	CL:2000018
GGCCGATTCGCTTAGA-1-47-0-0	0	0	coronary vascular endothelial cell	CL:2000018
GGCTGGTTCCCGACTT-1-47-0-0	0	0	nan	CL:2000018
GGGAATGCAGTTTACG-1-47-0-0	0	0	coronary vascular endothelial cell	CL:2000018
GTAACTGAGCGCCTTG-1-47-0-0	0	0	nan	CL:2000018
GTAACTGGTATATCCG-1-47-0-0	0	0.485676	coronary vascular endothelial cell	CL:2000018
GTAACTGTCTTGCCGT-1-47-0-0	0	0	nan	CL:2000018
GTAGTCACAGTGGAGT-1-47-0-0	0	0	coronary vascular endothelial cell	CL:2000018
GTATCTTTCTAACTCT-1-47-0-0	0	0	coronary vascular endothelial cell	CL:2000018
GTATTCTTCTGCAAGT-1-47-0-0	0	0	coronary vascular endothelial cell	CL:2000018
GTCACGGTCGATAGAA-1-47-0-0	0.992648	0	coronary vascular endothelial cell	CL:2000018
GTGAAGGTCTGCGGCA-1-47-0-0	0	0	coronary vascular endothelial cell	CL:2000018
GTTCGGGGTGCAGGTA-1-47-0-0	0	0.743433	coronary vascular endothelial cell	CL:2000018
GTTCGGGTCTTGCAAG-1-47-0-0	0	0	coronary vascular endothelial cell	CL:2000018
GTTCTCGGTAAAGTCA-1-47-0-0	0	0	coronary vascular endothelial cell	CL:2000018
TAAGAGACATTCCTGC-1-47-0-0	0	0	coronary vascular endothelial cell	CL:2000018
TAAGTGCCATCGACGC-1-47-0-0	0	0	coronary vascular endothelial cell	CL:2000018
TACTCGCTCAACCATG-1-47-0-0	0	0	coronary vascular endothelial cell	CL:2000018
TAGTTGGTCTGGCGTG-1-47-0-0	0	0	coronary vascular endothelial cell	CL:2000018
TATGCCCGTACCATCA-1-47-0-0	0	0	coronary vascular endothelial cell	CL:2000018
TCAATCTTCTATGTGG-1-47-0-0	0	0	coronary vascular endothelial cell	CL:2000018
TCATTACTCAAGATCC-1-47-0-0	0	0	coronary vascular endothelial cell	CL:2000018
TCGGTAACAATTGCTG-1-47-0-0	0	0	coronary vascular endothelial cell	CL:2000018
TCTCATAGTCGGCACT-1-47-0-0	0	0	coronary vascular endothelial cell	CL:2000018
TCTGGAAAGAGCTGGT-1-47-0-0	0	0	coronary vascular endothelial cell	CL:2000018
TCTGGAACATCACAAC-1-47-0-0	0	0	coronary vascular endothelial cell	CL:2000018
TCTTCGGCAATGTAAG-1-47-0-0	0	0	coronary vascular endothelial cell	CL:2000018
TCTTCGGCAGGGTATG-1-47-0-0	0	0	coronary vascular endothelial cell	CL:2000018
TGACTAGCAGTATCTG-1-47-0-0	0	0	nan	CL:2000018
TGAGAGGGTCTCTCGT-1-47-0-0	0	0	coronary vascular endothelial cell	CL:2000018
TGAGAGGTCGTACCGG-1-47-0-0	0	0	nan	CL:2000018
TGAGCATGTACAGTTC-1-47-0-0	0	0	coronary vascular endothelial cell	CL:2000018
TGAGCCGAGGTAGCCA-1-47-0-0	0	0	coronary vascular endothelial cell	CL:2000018
TGCCCTAAGGTACTCT-1-47-0-0	0	0	coronary vascular endothelial cell	CL:2000018
TGCGGGTGTTAAGATG-1-47-0-0	0	0	coronary vascular endothelial cell	CL:2000018
TGCTACCAGGGAACGG-1-47-0-0	0	0	coronary vascular endothelial cell	CL:2000018
TGGGAAGCACGAAGCA-1-47-0-0	0	0	coronary vascular endothelial cell	CL:2000018
TTAGGACCATTGGCGC-1-47-0-0	0	0	coronary vascular endothelial cell	CL:2000018
TTAGGACGTAGGCTGA-1-47-0-0	0	0	coronary vascular endothelial cell	CL:2000018
TTCGAAGTCCCATTAT-1-47-0-0	0	0	coronary vascular endothelial cell	CL:2000018
TTCTACATCTTCTGGC-1-47-0-0	0	1.17176	coronary vascular endothelial cell	CL:2000018
TTGAACGCAAGGACTG-1-47-0-0	0	0	coronary vascular endothelial cell	CL:2000018
TTGGAACCAATAGCAA-1-47-0-0	0	0	coronary vascular endothelial cell	CL:2000018
TTTCCTCTCTGCGTAA-1-47-0-0	0	0	coronary vascular endothelial cell	CL:2000018
TTTGGTTTCTACGAGT-1-47-0-0	0	0	coronary vascular endothelial cell	CL:2000018
AACCATGGTCTTGATG-1-48-0-0	0	0	coronary vascular endothelial cell	CL:2000018
AACTCCCGTGACTCAT-1-48-0-0	0	1.09186	coronary vascular endothelial cell	CL:2000018
AAGGAGCCAGTAGAGC-1-48-0-0	0	0	coronary vascular endothelial cell	CL:2000018
ACACCGGAGACTAGAT-1-48-0-0	0	1.51068	coronary vascular endothelial cell	CL:2000018
ACACCGGAGATCTGCT-1-48-0-0	0	0	nan	CL:2000018
ACCCACTGTGCTTCTC-1-48-0-0	0	0	coronary vascular endothelial cell	CL:2000018
ACGAGCCTCTACTTAC-1-48-0-0	0	0	coronary vascular endothelial cell	CL:2000018
ACGATACGTCTCGTTC-1-48-0-0	0	0	coronary vascular endothelial cell	CL:2000018
ACGGAGAAGTAGCGGT-1-48-0-0	0	0	nan	CL:2000018
ACGGCCACATATGCTG-1-48-0-0	0	0	coronary vascular endothelial cell	CL:2000018
ACGTCAATCCGCGGTA-1-48-0-0	0	0	coronary vascular endothelial cell	CL:2000018
ACTGTCCCAGACAGGT-1-48-0-0	0	0	coronary vascular endothelial cell	CL:2000018
ACTTGTTTCGCCCTTA-1-48-0-0	0	0	coronary vascular endothelial cell	CL:2000018
ACTTTCAAGGGATCTG-1-48-0-0	0	0	coronary vascular endothelial cell	CL:2000018
AGAGCGAAGGCTAGAC-1-48-0-0	0	0	nan	CL:2000018
AGAGCTTGTTCCACGG-1-48-0-0	0	0.649935	coronary vascular endothelial cell	CL:2000018
AGCAGCCAGTGTCCAT-1-48-0-0	0	0	coronary vascular endothelial cell	CL:2000018
AGCATACTCTTCATGT-1-48-0-0	0	0	nan	CL:2000018
AGCCTAACATTGGTAC-1-48-0-0	0	0	nan	CL:2000018
AGCGGTCAGGTCGGAT-1-48-0-0	0	0.987968	coronary vascular endothelial cell	CL:2000018
AGCTTGAGTCACTTCC-1-48-0-0	0	0	coronary vascular endothelial cell	CL:2000018
AGGCCGTGTGTCGCTG-1-48-0-0	0	1.04152	coronary vascular endothelial cell	CL:2000018
AGGCCGTTCCGTAGGC-1-48-0-0	0	0	coronary vascular endothelial cell	CL:2000018
AGGTCATCAAGAAGAG-1-48-0-0	0	0	coronary vascular endothelial cell	CL:2000018
AGTAGTCCAAAGAATC-1-48-0-0	0	0	coronary vascular endothelial cell	CL:2000018
AGTAGTCTCTAACTCT-1-48-0-0	0	0	coronary vascular endothelial cell	CL:2000018
AGTCTTTCAGGCAGTA-1-48-0-0	0	0	coronary vascular endothelial cell	CL:2000018
AGTGTCACAGCTATTG-1-48-0-0	0	0	coronary vascular endothelial cell	CL:2000018
ATAACGCGTCCGTGAC-1-48-0-0	0	0	coronary vascular endothelial cell	CL:2000018
ATCACGAGTTGGACCC-1-48-0-0	0	0	nan	CL:2000018
ATCCACCTCTATGTGG-1-48-0-0	0	0	nan	CL:2000018
ATCTGCCAGTAGCCGA-1-48-0-0	0	0	coronary vascular endothelial cell	CL:2000018
ATTGGACTCATACGGT-1-48-0-0	0	0.714139	coronary vascular endothelial cell	CL:2000018
CAACCAACATCTGGTA-1-48-0-0	0	0	coronary vascular endothelial cell	CL:2000018
CAAGAAACAGGCTGAA-1-48-0-0	0	0.773657	coronary vascular endothelial cell	CL:2000018
CAAGATCCAAAGGAAG-1-48-0-0	0	0	coronary vascular endothelial cell	CL:2000018
CACCAGGAGCTGCCCA-1-48-0-0	0	0	coronary vascular endothelial cell	CL:2000018
CAGATCACATCACGTA-1-48-0-0	0	0	coronary vascular endothelial cell	CL:2000018
CAGCAGCTCCCAGGTG-1-48-0-0	0	0	coronary vascular endothelial cell	CL:2000018
CAGCATACAAGCGAGT-1-48-0-0	0	0	coronary vascular endothelial cell	CL:2000018
CAGCCGATCGCAAACT-1-48-0-0	0	0	coronary vascular endothelial cell	CL:2000018
CAGCTGGTCAGAAATG-1-48-0-0	0	0	coronary vascular endothelial cell	CL:2000018
CATATTCAGGTGCAAC-1-48-0-0	0	0	nan	CL:2000018
CATCGGGGTTATCGGT-1-48-0-0	0	0	coronary vascular endothelial cell	CL:2000018
CATGGCGTCGCTAGCG-1-48-0-0	0	0	coronary vascular endothelial cell	CL:2000018
CCAGCGAAGGGCTTGA-1-48-0-0	0	0	coronary vascular endothelial cell	CL:2000018
CCCATACTCCCTCTTT-1-48-0-0	0	0	nan	CL:2000018
CCCTCCTCATGCATGT-1-48-0-0	0	0	nan	CL:2000018
CCTATTAAGAGGTTAT-1-48-0-0	0	0	coronary vascular endothelial cell	CL:2000018
CCTATTATCAACTCTT-1-48-0-0	0	0	coronary vascular endothelial cell	CL:2000018
CCTTACGCAATCTACG-1-48-0-0	0	0	coronary vascular endothelial cell	CL:2000018
CCTTACGGTTCCCTTG-1-48-0-0	0	0	nan	CL:2000018
CCTTCCCAGTGCCAGA-1-48-0-0	0	0	coronary vascular endothelial cell	CL:2000018
CCTTCGACACCTGGTG-1-48-0-0	0	0	coronary vascular endothelial cell	CL:2000018
CGACCTTGTCATCGGC-1-48-0-0	0	0	nan	CL:2000018
CGAGAAGTCTTCGGTC-1-48-0-0	0	0	coronary vascular endothelial cell	CL:2000018
CGCTATCCATACTACG-1-48-0-0	0	0	coronary vascular endothelial cell	CL:2000018
CGCTTCAAGATGGGTC-1-48-0-0	0	0	coronary vascular endothelial cell	CL:2000018
CGTCCATGTAAGAGAG-1-48-0-0	0	0	coronary vascular endothelial cell	CL:2000018
CGTCCATTCGCGTTTC-1-48-0-0	0	0	coronary vascular endothelial cell	CL:2000018
CGTGTCTAGACAAGCC-1-48-0-0	0	0	coronary vascular endothelial cell	CL:2000018
CGTGTCTTCTTCTGGC-1-48-0-0	0	0	nan	CL:2000018
CTAATGGTCTAACTGG-1-48-0-0	0	0	nan	CL:2000018
CTACATTAGAGCTGGT-1-48-0-0	0	0	coronary vascular endothelial cell	CL:2000018
CTACATTGTTCATGGT-1-48-0-0	0	0	nan	CL:2000018
CTCATTAGTGTTTGTG-1-48-0-0	0	0	coronary vascular endothelial cell	CL:2000018
CTCGAGGTCGTCACGG-1-48-0-0	0	1.86181	coronary vascular endothelial cell	CL:2000018
CTGATAGGTGATAAGT-1-48-0-0	0	0	coronary vascular endothelial cell	CL:2000018
GAACGGATCGTGGGAA-1-48-0-0	0	2.1779	nan	CL:2000018
GAAGCAGGTCGACTAT-1-48-0-0	0	0	coronary vascular endothelial cell	CL:2000018
GAATGAACAGCGATCC-1-48-0-0	0	1.62073	nan	CL:2000018
GATCGATCATCCGTGG-1-48-0-0	0	0	coronary vascular endothelial cell	CL:2000018
GATCGTACAAGAGTCG-1-48-0-0	0	1.06101	coronary vascular endothelial cell	CL:2000018
GATCGTAGTCAAAGAT-1-48-0-0	0	0.554279	coronary vascular endothelial cell	CL:2000018
GATGAAATCAGAGACG-1-48-0-0	0	0	coronary vascular endothelial cell	CL:2000018
GATGAGGAGCGTCAAG-1-48-0-0	0	1.15541	coronary vascular endothelial cell	CL:2000018
GATGCTAGTTTGACAC-1-48-0-0	0	0	coronary vascular endothelial cell	CL:2000018
GCAGTTACACAGGCCT-1-48-0-0	0	0	coronary vascular endothelial cell	CL:2000018
GCGCGATGTGTTCGAT-1-48-0-0	0	0	coronary vascular endothelial cell	CL:2000018
GGAAAGCTCATTATCC-1-48-0-0	0	0	coronary vascular endothelial cell	CL:2000018
GGATGTTGTTGGTTTG-1-48-0-0	0	0	coronary vascular endothelial cell	CL:2000018
GGATGTTTCACCGTAA-1-48-0-0	0	0	coronary vascular endothelial cell	CL:2000018
GGCGACTAGCTGAACG-1-48-0-0	0	0	coronary vascular endothelial cell	CL:2000018
GGGAATGAGTACACCT-1-48-0-0	0	0.662019	coronary vascular endothelial cell	CL:2000018
GGGCATCAGGAATGGA-1-48-0-0	0	0	coronary vascular endothelial cell	CL:2000018
GGGCATCCACTGCCAG-1-48-0-0	0	0	coronary vascular endothelial cell	CL:2000018
GGGTCTGCAACTTGAC-1-48-0-0	0	0	coronary vascular endothelial cell	CL:2000018
GGGTTGCAGAGCCCAA-1-48-0-0	0	0	coronary vascular endothelial cell	CL:2000018
GGTATTGGTGCAACGA-1-48-0-0	0	0	nan	CL:2000018
GTACGTACATCGTCGG-1-48-0-0	0	1.06585	coronary vascular endothelial cell	CL:2000018
GTACGTATCCATGAGT-1-48-0-0	0	0	coronary vascular endothelial cell	CL:2000018
GTAGGCCTCGGAAACG-1-48-0-0	0	0	coronary vascular endothelial cell	CL:2000018
GTCCTCACATTGTGCA-1-48-0-0	0	0	coronary vascular endothelial cell	CL:2000018
GTCGGGTCAGTAACGG-1-48-0-0	0	0	coronary vascular endothelial cell	CL:2000018
GTGGGTCAGGAATTAC-1-48-0-0	0	0	nan	CL:2000018
GTTCTCGCAGTGGAGT-1-48-0-0	0	0.591617	coronary vascular endothelial cell	CL:2000018
GTTTCTAGTTAAGGGC-1-48-0-0	0	1.55982	nan	CL:2000018
TAAGAGACAAAGTGCG-1-48-0-0	0	0	coronary vascular endothelial cell	CL:2000018
TACACGAGTCTTTCAT-1-48-0-0	0	0	coronary vascular endothelial cell	CL:2000018
TACCTTACACACGCTG-1-48-0-0	0	0	coronary vascular endothelial cell	CL:2000018
TACGGTAGTCAGCTAT-1-48-0-0	0	0	coronary vascular endothelial cell	CL:2000018
TACTTGTCAAATCCGT-1-48-0-0	0	0	coronary vascular endothelial cell	CL:2000018
TAGCCGGAGATATGCA-1-48-0-0	0	0	coronary vascular endothelial cell	CL:2000018
TATCTCAAGTTGTAGA-1-48-0-0	0	0	coronary vascular endothelial cell	CL:2000018
TCAACGAGTATAAACG-1-48-0-0	0	0	coronary vascular endothelial cell	CL:2000018
TCAATCTGTAGCTTGT-1-48-0-0	0	0.836623	coronary vascular endothelial cell	CL:2000018
TCACAAGTCTATCCCG-1-48-0-0	0	0	coronary vascular endothelial cell	CL:2000018
TCCACACGTTGCGCAC-1-48-0-0	0	0	coronary vascular endothelial cell	CL:2000018
TCGGTAATCTTGCATT-1-48-0-0	0	0	coronary vascular endothelial cell	CL:2000018
TCTCTAAAGGGAAACA-1-48-0-0	0	0	coronary vascular endothelial cell	CL:2000018
TCTGGAAAGCTCCCAG-1-48-0-0	0	0	coronary vascular endothelial cell	CL:2000018
TCTGGAATCATGTGGT-1-48-0-0	0	0.720963	coronary vascular endothelial cell	CL:2000018
TGACAACGTCCGTGAC-1-48-0-0	0	0	coronary vascular endothelial cell	CL:2000018
TGACTAGCAATGGACG-1-48-0-0	0	0	coronary vascular endothelial cell	CL:2000018
TGAGAGGAGCTGCCCA-1-48-0-0	0	0	coronary vascular endothelial cell	CL:2000018
TGCACCTAGTTTCCTT-1-48-0-0	0	0	coronary vascular endothelial cell	CL:2000018
TGCACCTCAAACGCGA-1-48-0-0	0.969107	0	coronary vascular endothelial cell	CL:2000018
TGCACCTTCACTCCTG-1-48-0-0	0	0	coronary vascular endothelial cell	CL:2000018
TGCGTGGCACACCGCA-1-48-0-0	0	0	coronary vascular endothelial cell	CL:2000018
TGCGTGGTCTTGAGAC-1-48-0-0	0	0	coronary vascular endothelial cell	CL:2000018
TGTCCCACAAGAGGCT-1-48-0-0	0	0	coronary vascular endothelial cell	CL:2000018
TGTCCCAGTCTAGGTT-1-48-0-0	0	0	coronary vascular endothelial cell	CL:2000018
TTAGGACAGGGATCTG-1-48-0-0	0	0.829858	coronary vascular endothelial cell	CL:2000018
TTAGGACCAGATGAGC-1-48-0-0	0	1.54168	nan	CL:2000018
TTAGTTCCATCCGGGT-1-48-0-0	0	0	coronary vascular endothelial cell	CL:2000018
TTATGCTAGAGATGAG-1-48-0-0	0	0	coronary vascular endothelial cell	CL:2000018
TTATGCTGTAGCTTGT-1-48-0-0	0	0	coronary vascular endothelial cell	CL:2000018
TTCCCAGTCATAAAGG-1-48-0-0	0	0	coronary vascular endothelial cell	CL:2000018
TTCGGTCCAAGAGTCG-1-48-0-0	0	0	nan	CL:2000018
TTCTCAAGTCCCTTGT-1-48-0-0	0	0	coronary vascular endothelial cell	CL:2000018
TTGCGTCCAAAGGAAG-1-48-0-0	0	0	coronary vascular endothelial cell	CL:2000018
TTTGCGCAGAAGGGTA-1-48-0-0	0	0	coronary vascular endothelial cell	CL:2000018
TTTGCGCCAGACGCTC-1-48-0-0	0	1.57453	nan	CL:2000018
TTTGTCACAGTAGAGC-1-48-0-0	0	0	coronary vascular endothelial cell	CL:2000018
AAATGCCAGCGTCAAG-1-74-0-0	0	0	coronary vascular endothelial cell	CL:2000018
AACACGTCAGATCCAT-1-74-0-0	0	0	nan	CL:2000018
AACCGCGTCTGGAGCC-1-74-0-0	0	0	coronary vascular endothelial cell	CL:2000018
AACTTTCAGGTGCTTT-1-74-0-0	0	0	coronary vascular endothelial cell	CL:2000018
AAGACCTGTTCATGGT-1-74-0-0	0	0	coronary vascular endothelial cell	CL:2000018
AATCCAGTCCCAGGTG-1-74-0-0	0	0	coronary vascular endothelial cell	CL:2000018
ACCTTTACATTCCTCG-1-74-0-0	0	0	coronary vascular endothelial cell	CL:2000018
ACGGAGACAGCTGGCT-1-74-0-0	0	0	coronary vascular endothelial cell	CL:2000018
ACTTACTAGGCGACAT-1-74-0-0	0	0	coronary vascular endothelial cell	CL:2000018
AGCGTATAGCTGATAA-1-74-0-0	0	0	coronary vascular endothelial cell	CL:2000018
AGTGGGAAGATGGCGT-1-74-0-0	0	0	coronary vascular endothelial cell	CL:2000018
AGTTGGTGTATTCGTG-1-74-0-0	0	0	coronary vascular endothelial cell	CL:2000018
ATAGACCAGGCCCTCA-1-74-0-0	0	0	coronary vascular endothelial cell	CL:2000018
ATCCACCAGCCTATGT-1-74-0-0	0	0	coronary vascular endothelial cell	CL:2000018
ATCGAGTCAGTTCATG-1-74-0-0	0	0	coronary vascular endothelial cell	CL:2000018
ATGAGGGCACGAAATA-1-74-0-0	0	0	nan	CL:2000018
ATGCGATAGAACTCGG-1-74-0-0	0	0	coronary vascular endothelial cell	CL:2000018
ATGGGAGCAGGAACGT-1-74-0-0	0	0	coronary vascular endothelial cell	CL:2000018
ATTATCCGTCCAACTA-1-74-0-0	0	0	coronary vascular endothelial cell	CL:2000018
ATTCTACCATGCAATC-1-74-0-0	0	1.50167	coronary vascular endothelial cell	CL:2000018
ATTGGACTCTTGTTTG-1-74-0-0	0	0	coronary vascular endothelial cell	CL:2000018
ATTTCTGAGCCCAACC-1-74-0-0	0	0	coronary vascular endothelial cell	CL:2000018
ATTTCTGAGTGCCATT-1-74-0-0	0	0	coronary vascular endothelial cell	CL:2000018
CAACTAGCACTATCTT-1-74-0-0	0	0	coronary vascular endothelial cell	CL:2000018
CAAGAAAGTAGCGTGA-1-74-0-0	0	1.0599	coronary vascular endothelial cell	CL:2000018
CAAGATCGTACCTACA-1-74-0-0	0	0	coronary vascular endothelial cell	CL:2000018
CACACAAGTTGGAGGT-1-74-0-0	0	1.23501	coronary vascular endothelial cell	CL:2000018
CACAGGCCAAGACACG-1-74-0-0	0	0	coronary vascular endothelial cell	CL:2000018
CACAGGCCAATGACCT-1-74-0-0	0	0	coronary vascular endothelial cell	CL:2000018
CACCTTGAGTAGGTGC-1-74-0-0	0	0	coronary vascular endothelial cell	CL:2000018
CAGAGAGAGTGACTCT-1-74-0-0	0	0	coronary vascular endothelial cell	CL:2000018
CAGAGAGTCTCTAGGA-1-74-0-0	0	0	coronary vascular endothelial cell	CL:2000018
CATCAGATCTTAGCCC-1-74-0-0	0	0	nan	CL:2000018
CATCGAACATGCCACG-1-74-0-0	0	0	coronary vascular endothelial cell	CL:2000018
CCACGGATCACCCTCA-1-74-0-0	0	0	coronary vascular endothelial cell	CL:2000018
CCCTCCTAGTTGAGAT-1-74-0-0	0	0	coronary vascular endothelial cell	CL:2000018
CCTACCATCACCCTCA-1-74-0-0	0	1.13182	coronary vascular endothelial cell	CL:2000018
CCTAGCTAGCGTTCCG-1-74-0-0	0	0	coronary vascular endothelial cell	CL:2000018
CGAATGTGTCGAGATG-1-74-0-0	0	0	nan	CL:2000018
CGACCTTGTAAACGCG-1-74-0-0	0	0	coronary vascular endothelial cell	CL:2000018
CGAGCCAAGGCTAGAC-1-74-0-0	0	0	coronary vascular endothelial cell	CL:2000018
CGATGGCTCGCACTCT-1-74-0-0	0	1.21565	coronary vascular endothelial cell	CL:2000018
CGGGTCACATCTCCCA-1-74-0-0	0	0	coronary vascular endothelial cell	CL:2000018
CGGTTAACAACTGCTA-1-74-0-0	0	0	coronary vascular endothelial cell	CL:2000018
CGGTTAACATCTACGA-1-74-0-0	0	0	coronary vascular endothelial cell	CL:2000018
CGTAGGCAGCCGCCTA-1-74-0-0	0	0	coronary vascular endothelial cell	CL:2000018
CGTCAGGCAGATAATG-1-74-0-0	0	0	coronary vascular endothelial cell	CL:2000018
CGTCCATGTCGCATCG-1-74-0-0	0	0	coronary vascular endothelial cell	CL:2000018
CGTTGGGAGGCTACGA-1-74-0-0	0	0	nan	CL:2000018
CTAATGGTCGTTTAGG-1-74-0-0	0	0	coronary vascular endothelial cell	CL:2000018
CTACATTGTGGGTATG-1-74-0-0	0	0	coronary vascular endothelial cell	CL:2000018
CTCACACAGAGGTAGA-1-74-0-0	0	0	coronary vascular endothelial cell	CL:2000018
CTCATTACATCGATGT-1-74-0-0	0	0	coronary vascular endothelial cell	CL:2000018
CTCTAATCAGCTGTAT-1-74-0-0	0	0	coronary vascular endothelial cell	CL:2000018
CTTAACTCAATGGAGC-1-74-0-0	0	0	coronary vascular endothelial cell	CL:2000018
GAACATCAGAACTGTA-1-74-0-0	0	0	coronary vascular endothelial cell	CL:2000018
GAACCTACAGTCAGAG-1-74-0-0	0	0	nan	CL:2000018
GAAGCAGAGAGTGAGA-1-74-0-0	0	0	coronary vascular endothelial cell	CL:2000018
GAATAAGCACTAAGTC-1-74-0-0	0	0	coronary vascular endothelial cell	CL:2000018
GAATAAGGTAGCGTGA-1-74-0-0	0	0	coronary vascular endothelial cell	CL:2000018
GACAGAGCAATCGAAA-1-74-0-0	0	0	coronary vascular endothelial cell	CL:2000018
GACGCGTCATGTAAGA-1-74-0-0	0	0	coronary vascular endothelial cell	CL:2000018
GATCAGTTCTGCGACG-1-74-0-0	0	0	coronary vascular endothelial cell	CL:2000018
GATCGATAGGATGGTC-1-74-0-0	0	0	coronary vascular endothelial cell	CL:2000018
GATCGTAAGTGTTTGC-1-74-0-0	0	0	coronary vascular endothelial cell	CL:2000018
GATGAGGGTTCCGGCA-1-74-0-0	0	0	nan	CL:2000018
GATGCTAGTAAGTGGC-1-74-0-0	0	0	coronary vascular endothelial cell	CL:2000018
GATGCTATCTCTTGAT-1-74-0-0	0	0	coronary vascular endothelial cell	CL:2000018
GCATGTAGTCATATGC-1-74-0-0	0	0	coronary vascular endothelial cell	CL:2000018
GCGCAACGTCATACTG-1-74-0-0	0	0	coronary vascular endothelial cell	CL:2000018
GCGCAGTAGTCGTACT-1-74-0-0	0	0	coronary vascular endothelial cell	CL:2000018
GGAACTTCAAGCGATG-1-74-0-0	0	0	coronary vascular endothelial cell	CL:2000018
GGAGCAAGTCTAAAGA-1-74-0-0	0	0	coronary vascular endothelial cell	CL:2000018
GGCTCGATCTCCCTGA-1-74-0-0	0	0	coronary vascular endothelial cell	CL:2000018
GGGAGATGTCGGATCC-1-74-0-0	0	0	coronary vascular endothelial cell	CL:2000018
GGGATGAGTCAACATC-1-74-0-0	0	0.893313	coronary vascular endothelial cell	CL:2000018
GTATCTTAGCACGCCT-1-74-0-0	0	0	nan	CL:2000018
GTATTCTCACACGCTG-1-74-0-0	0	0	nan	CL:2000018
GTATTCTGTCCAAGTT-1-74-0-0	0	0.514831	coronary vascular endothelial cell	CL:2000018
GTCATTTAGGAGTCTG-1-74-0-0	0	0	coronary vascular endothelial cell	CL:2000018
GTCGTAAAGAGGACGG-1-74-0-0	0	0	coronary vascular endothelial cell	CL:2000018
GTCTCGTCATGCCTAA-1-74-0-0	0	0	coronary vascular endothelial cell	CL:2000018
TAAGCGTCAAGCCATT-1-74-0-0	0	0	coronary vascular endothelial cell	CL:2000018
TACACGACACACCGAC-1-74-0-0	0	0	coronary vascular endothelial cell	CL:2000018
TACGGATTCCCTCAGT-1-74-0-0	0	0	coronary vascular endothelial cell	CL:2000018
TACGGTACACCGGAAA-1-74-0-0	0	0	coronary vascular endothelial cell	CL:2000018
TACGGTAGTGGTACAG-1-74-0-0	0	0	nan	CL:2000018
TACTCATCACCACGTG-1-74-0-0	0	0	coronary vascular endothelial cell	CL:2000018
TAGAGCTTCGATAGAA-1-74-0-0	0	0.759952	coronary vascular endothelial cell	CL:2000018
TAGTTGGGTGCTAGCC-1-74-0-0	0	0.484692	coronary vascular endothelial cell	CL:2000018
TATCTCACACGGTAAG-1-74-0-0	0	0	coronary vascular endothelial cell	CL:2000018
TATTACCTCTAACCGA-1-74-0-0	0	1.01723	coronary vascular endothelial cell	CL:2000018
TCAACGACAAAGAATC-1-74-0-0	0	0	coronary vascular endothelial cell	CL:2000018
TCAGATGCAGTATGCT-1-74-0-0	0	0	coronary vascular endothelial cell	CL:2000018
TCAGCTCTCGTCGTTC-1-74-0-0	0	0	coronary vascular endothelial cell	CL:2000018
TCCACACCAGGGATTG-1-74-0-0	0	0	coronary vascular endothelial cell	CL:2000018
TCGAGGCGTGGGTCAA-1-74-0-0	0	0.605417	coronary vascular endothelial cell	CL:2000018
TCGCGTTTCCGTAGTA-1-74-0-0	0	0	coronary vascular endothelial cell	CL:2000018
TCGTAGAGTACAAGTA-1-74-0-0	0	0	nan	CL:2000018
TCTGGAAAGCCGCCTA-1-74-0-0	0	0	nan	CL:2000018
TCTTTCCAGTCGAGTG-1-74-0-0	0	0	coronary vascular endothelial cell	CL:2000018
TGACGGCGTCTCAACA-1-74-0-0	0	1.48113	coronary vascular endothelial cell	CL:2000018
TGATTTCAGACCACGA-1-74-0-0	0	0	coronary vascular endothelial cell	CL:2000018
TGATTTCCACTCAGGC-1-74-0-0	0	0	coronary vascular endothelial cell	CL:2000018
TGCCCTACAACTTGAC-1-74-0-0	0	0	coronary vascular endothelial cell	CL:2000018
TGCGCAGCACGAAGCA-1-74-0-0	0	0	coronary vascular endothelial cell	CL:2000018
TGCGGGTAGTACGATA-1-74-0-0	0	0	coronary vascular endothelial cell	CL:2000018
TGGGAAGGTCTAAACC-1-74-0-0	0	0	coronary vascular endothelial cell	CL:2000018
TGGGAAGGTGCACTTA-1-74-0-0	0	0.600211	coronary vascular endothelial cell	CL:2000018
TGTATTCGTTCCAACA-1-74-0-0	0	0	nan	CL:2000018
TGTGGTACATGCAACT-1-74-0-0	0	0	coronary vascular endothelial cell	CL:2000018
TTATGCTCATTAGCCA-1-74-0-0	0	0	coronary vascular endothelial cell	CL:2000018
TTATGCTGTCTCATCC-1-74-0-0	0	0	coronary vascular endothelial cell	CL:2000018
TTCTCAAGTAGATTAG-1-74-0-0	0	0	coronary vascular endothelial cell	CL:2000018
TTGACTTTCACAGGCC-1-74-0-0	0	1.97216	coronary vascular endothelial cell	CL:2000018
TTGGCAAAGCGCCTCA-1-74-0-0	0	0	coronary vascular endothelial cell	CL:2000018
AAACGGGGTGCACTTA-1-75-0-0	0	0	coronary vascular endothelial cell	CL:2000018
AAAGTAGCAATCACAC-1-75-0-0	0	0	coronary vascular endothelial cell	CL:2000018
AAAGTAGTCGTATCAG-1-75-0-0	0	0	coronary vascular endothelial cell	CL:2000018
AACCGCGTCCTATGTT-1-75-0-0	0	0	coronary vascular endothelial cell	CL:2000018
AACTCAGCATAGGATA-1-75-0-0	0	0	coronary vascular endothelial cell	CL:2000018
AACTCAGGTCTCCACT-1-75-0-0	0	0	coronary vascular endothelial cell	CL:2000018
AACTCTTAGACTCGGA-1-75-0-0	0	0	coronary vascular endothelial cell	CL:2000018
AACTGGTCAAGCCATT-1-75-0-0	0	0	coronary vascular endothelial cell	CL:2000018
AACTGGTCAGTTCATG-1-75-0-0	0	0	coronary vascular endothelial cell	CL:2000018
AAGGTTCCAGGCGATA-1-75-0-0	0	0	coronary vascular endothelial cell	CL:2000018
ACACCAAAGGCGCTCT-1-75-0-0	0	0	coronary vascular endothelial cell	CL:2000018
ACACCAAGTTGGTGGA-1-75-0-0	0	0	coronary vascular endothelial cell	CL:2000018
ACAGCCGTCGCGTTTC-1-75-0-0	0	0	coronary vascular endothelial cell	CL:2000018
ACATCAGTCAACCAAC-1-75-0-0	0	0	coronary vascular endothelial cell	CL:2000018
ACGAGCCCAGCGAACA-1-75-0-0	0	0	nan	CL:2000018
ACGCCGACAGGCAGTA-1-75-0-0	0	0	coronary vascular endothelial cell	CL:2000018
ACGCCGATCTCGTTTA-1-75-0-0	0	0	coronary vascular endothelial cell	CL:2000018
ACGGAGACAGCTGCAC-1-75-0-0	0	0	coronary vascular endothelial cell	CL:2000018
ACTGAACCAAGCCGTC-1-75-0-0	0	0	coronary vascular endothelial cell	CL:2000018
ACTGCTCAGTATCTCG-1-75-0-0	0	0	coronary vascular endothelial cell	CL:2000018
ACTGCTCTCTGCTTGC-1-75-0-0	0	0	coronary vascular endothelial cell	CL:2000018
ACTTGTTGTTCTGAAC-1-75-0-0	0	0	coronary vascular endothelial cell	CL:2000018
AGAATAGAGTTAGGTA-1-75-0-0	0	0	coronary vascular endothelial cell	CL:2000018
AGAGCGAGTGCAACTT-1-75-0-0	0	0	nan	CL:2000018
AGATCTGCATGTCTCC-1-75-0-0	0	0	coronary vascular endothelial cell	CL:2000018
AGCCTAATCGTCCGTT-1-75-0-0	0	0	nan	CL:2000018
AGCGGTCAGCCTTGAT-1-75-0-0	0	1.03328	coronary vascular endothelial cell	CL:2000018
AGCGTCGCAAACTGTC-1-75-0-0	0	0	coronary vascular endothelial cell	CL:2000018
AGGTCCGTCAGTTAGC-1-75-0-0	0	0	coronary vascular endothelial cell	CL:2000018
AGTGAGGGTGTAATGA-1-75-0-0	0	0	coronary vascular endothelial cell	CL:2000018
AGTGTCAGTCAGGACA-1-75-0-0	0	0	coronary vascular endothelial cell	CL:2000018
AGTTGGTCATCGACGC-1-75-0-0	0	0	coronary vascular endothelial cell	CL:2000018
AGTTGGTTCTTACCGC-1-75-0-0	0	0	coronary vascular endothelial cell	CL:2000018
ATCCACCCACCACGTG-1-75-0-0	0	0	coronary vascular endothelial cell	CL:2000018
ATCCGAAAGACACTAA-1-75-0-0	0	0	nan	CL:2000018
ATCCGAACATAAAGGT-1-75-0-0	0	0.620971	coronary vascular endothelial cell	CL:2000018
ATGTGTGAGCACGCCT-1-75-0-0	0	0	coronary vascular endothelial cell	CL:2000018
ATTCTACGTGCATCTA-1-75-0-0	0	0	coronary vascular endothelial cell	CL:2000018
ATTGGACCATGTAGTC-1-75-0-0	0	0	coronary vascular endothelial cell	CL:2000018
CAACTAGTCAATCACG-1-75-0-0	0	0	coronary vascular endothelial cell	CL:2000018
CAAGGCCCATCCCACT-1-75-0-0	0	1.45089	coronary vascular endothelial cell	CL:2000018
CACACAACAATCAGAA-1-75-0-0	0	0	coronary vascular endothelial cell	CL:2000018
CACATAGAGCGTGAAC-1-75-0-0	0	0	coronary vascular endothelial cell	CL:2000018
CAGCCGAGTAAGCACG-1-75-0-0	0	0	coronary vascular endothelial cell	CL:2000018
CAGCTAAGTAGCTAAA-1-75-0-0	0	0	coronary vascular endothelial cell	CL:2000018
CAGCTAATCCAATGGT-1-75-0-0	0	0.788087	coronary vascular endothelial cell	CL:2000018
CAGTCCTGTTGGACCC-1-75-0-0	0	0	coronary vascular endothelial cell	CL:2000018
CATATTCGTAGCGATG-1-75-0-0	0	0.917703	coronary vascular endothelial cell	CL:2000018
CATATTCTCCGTCATC-1-75-0-0	0	0	coronary vascular endothelial cell	CL:2000018
CATCAGAGTGTAATGA-1-75-0-0	0	0	coronary vascular endothelial cell	CL:2000018
CATCGGGAGTAGTGCG-1-75-0-0	0	0	coronary vascular endothelial cell	CL:2000018
CATGCCTGTAAATGAC-1-75-0-0	0	0	nan	CL:2000018
CATGGCGGTCCGAGTC-1-75-0-0	0	0	coronary vascular endothelial cell	CL:2000018
CATTATCTCGGGAGTA-1-75-0-0	0	0	coronary vascular endothelial cell	CL:2000018
CATTCGCTCTGGTATG-1-75-0-0	0	1.48799	coronary vascular endothelial cell	CL:2000018
CCACCTAGTAGATTAG-1-75-0-0	0	0	nan	CL:2000018
CCACTACAGATCTGCT-1-75-0-0	0	0	coronary vascular endothelial cell	CL:2000018
CCCATACTCCATGAAC-1-75-0-0	0	0	coronary vascular endothelial cell	CL:2000018
CCCTCCTAGGCTACGA-1-75-0-0	0	0	coronary vascular endothelial cell	CL:2000018
CCGTTCATCACAGGCC-1-75-0-0	0	0	coronary vascular endothelial cell	CL:2000018
CCTAAAGTCTAACTCT-1-75-0-0	0	0	coronary vascular endothelial cell	CL:2000018
CCTAGCTCACGGTAAG-1-75-0-0	0	0	coronary vascular endothelial cell	CL:2000018
CCTAGCTTCCCAGGTG-1-75-0-0	0	0	coronary vascular endothelial cell	CL:2000018
CCTCAGTGTTCCACGG-1-75-0-0	0	0	coronary vascular endothelial cell	CL:2000018
CGAACATCACCATGTA-1-75-0-0	0	0	coronary vascular endothelial cell	CL:2000018
CGAACATTCAGCTTAG-1-75-0-0	0	0	coronary vascular endothelial cell	CL:2000018
CGACCTTCAGGTTTCA-1-75-0-0	0	0	coronary vascular endothelial cell	CL:2000018
CGCTGGACATCCTTGC-1-75-0-0	0	0	coronary vascular endothelial cell	CL:2000018
CGGACTGTCTTCTGGC-1-75-0-0	0	0	coronary vascular endothelial cell	CL:2000018
CGGCTAGCATCTACGA-1-75-0-0	0	0	coronary vascular endothelial cell	CL:2000018
CGTAGCGAGAGAGCTC-1-75-0-0	0	0	nan	CL:2000018
CGTCTACGTATGAATG-1-75-0-0	0	0	coronary vascular endothelial cell	CL:2000018
CGTCTACGTCGCTTCT-1-75-0-0	0	0	coronary vascular endothelial cell	CL:2000018
CGTTGGGGTCCGAATT-1-75-0-0	0	0	nan	CL:2000018
CTAACTTAGCCCTAAT-1-75-0-0	0	0	coronary vascular endothelial cell	CL:2000018
CTACACCAGGTGACCA-1-75-0-0	0	0	coronary vascular endothelial cell	CL:2000018
CTACATTAGAGTACCG-1-75-0-0	0	0	coronary vascular endothelial cell	CL:2000018
CTACCCATCGTCACGG-1-75-0-0	0	0	coronary vascular endothelial cell	CL:2000018
CTACCCATCTAACGGT-1-75-0-0	0	0	coronary vascular endothelial cell	CL:2000018
CTAGTGACACCGAAAG-1-75-0-0	0	0	coronary vascular endothelial cell	CL:2000018
CTAGTGATCAGGCCCA-1-75-0-0	0	0	coronary vascular endothelial cell	CL:2000018
CTCAGAAAGGATGTAT-1-75-0-0	0	0	coronary vascular endothelial cell	CL:2000018
CTCATTATCAACCATG-1-75-0-0	0	1.40141	coronary vascular endothelial cell	CL:2000018
CTCCTAGAGTTAAGTG-1-75-0-0	0	0	coronary vascular endothelial cell	CL:2000018
CTCCTAGTCACTTATC-1-75-0-0	0	0	coronary vascular endothelial cell	CL:2000018
CTCGGGAAGTATCTCG-1-75-0-0	0	0	nan	CL:2000018
CTCTACGTCAGAGACG-1-75-0-0	0	0	coronary vascular endothelial cell	CL:2000018
CTGAAACAGTAGCGGT-1-75-0-0	0	0	coronary vascular endothelial cell	CL:2000018
CTGAAGTAGAATTCCC-1-75-0-0	0	0	coronary vascular endothelial cell	CL:2000018
CTGATAGCAAGCGAGT-1-75-0-0	0	0	coronary vascular endothelial cell	CL:2000018
CTGCTGTGTACTTGAC-1-75-0-0	0	0	coronary vascular endothelial cell	CL:2000018
CTGGTCTCATATGGTC-1-75-0-0	0	0	coronary vascular endothelial cell	CL:2000018
CTGGTCTTCTTGTTTG-1-75-0-0	0	0.826446	coronary vascular endothelial cell	CL:2000018
CTGTGCTAGTGGGATC-1-75-0-0	0	1.1955	coronary vascular endothelial cell	CL:2000018
GAAATGACAACTGCGC-1-75-0-0	0	0	nan	CL:2000018
GAAGCAGTCACCGTAA-1-75-0-0	0	0	coronary vascular endothelial cell	CL:2000018
GACAGAGCAGTTAACC-1-75-0-0	0	0	coronary vascular endothelial cell	CL:2000018
GACAGAGTCACTATTC-1-75-0-0	0	0	coronary vascular endothelial cell	CL:2000018
GACCAATTCCGCAAGC-1-75-0-0	0	0	coronary vascular endothelial cell	CL:2000018
GACTGCGTCGCTTGTC-1-75-0-0	0	1.34887	coronary vascular endothelial cell	CL:2000018
GATCGTAAGGTGATTA-1-75-0-0	0	0	coronary vascular endothelial cell	CL:2000018
GATCTAGAGGATATAC-1-75-0-0	0	0	nan	CL:2000018
GATCTAGAGGCCCTCA-1-75-0-0	0	1.02784	coronary vascular endothelial cell	CL:2000018
GCAAACTAGAAACCGC-1-75-0-0	0	0	coronary vascular endothelial cell	CL:2000018
GCGACCACACCACGTG-1-75-0-0	0	0	nan	CL:2000018
GCGAGAAGTAAAGTCA-1-75-0-0	0	0	coronary vascular endothelial cell	CL:2000018
GCGCAACAGGTAAACT-1-75-0-0	0	0	coronary vascular endothelial cell	CL:2000018
GCGCAGTAGGCATGGT-1-75-0-0	0	0	coronary vascular endothelial cell	CL:2000018
GCGCAGTGTCACACGC-1-75-0-0	0	0	coronary vascular endothelial cell	CL:2000018
GCGCGATAGGCTCTTA-1-75-0-0	0	0	coronary vascular endothelial cell	CL:2000018
GCGCGATCAATGCCAT-1-75-0-0	0	0	coronary vascular endothelial cell	CL:2000018
GCGCGATCACTTAACG-1-75-0-0	0	0	coronary vascular endothelial cell	CL:2000018
GCTCTGTCAGTCACTA-1-75-0-0	0	0	coronary vascular endothelial cell	CL:2000018
GCTTCCAAGCTGCCCA-1-75-0-0	0	0	coronary vascular endothelial cell	CL:2000018
GCTTCCATCCGTCAAA-1-75-0-0	0	1.20311	coronary vascular endothelial cell	CL:2000018
GGACGTCGTCAGTGGA-1-75-0-0	0	0	coronary vascular endothelial cell	CL:2000018
GGCAATTAGGACAGAA-1-75-0-0	0	0	coronary vascular endothelial cell	CL:2000018
GGCAATTAGGTGCACA-1-75-0-0	0	0	coronary vascular endothelial cell	CL:2000018
GGCGACTCAAACTGCT-1-75-0-0	0	0	nan	CL:2000018
GGCTCGACAAAGCAAT-1-75-0-0	0	1.30181	coronary vascular endothelial cell	CL:2000018
GGCTCGACACAACGCC-1-75-0-0	0	0	coronary vascular endothelial cell	CL:2000018
GGGTTGCGTTCCACTC-1-75-0-0	0	0	coronary vascular endothelial cell	CL:2000018
GGTGCGTGTCAACATC-1-75-0-0	0	0.860385	coronary vascular endothelial cell	CL:2000018
GTAACTGCAGCTGCTG-1-75-0-0	0	0	coronary vascular endothelial cell	CL:2000018
GTACTCCAGCCAGGAT-1-75-0-0	0	0	coronary vascular endothelial cell	CL:2000018
GTACTCCGTCAACATC-1-75-0-0	0	0	coronary vascular endothelial cell	CL:2000018
GTATCTTCAAACGTGG-1-75-0-0	0	0	coronary vascular endothelial cell	CL:2000018
GTCTCGTCATCAGTCA-1-75-0-0	0	0	coronary vascular endothelial cell	CL:2000018
GTCTTCGCAATCCAAC-1-75-0-0	0	0	coronary vascular endothelial cell	CL:2000018
GTGAAGGTCATGGTCA-1-75-0-0	0	0	coronary vascular endothelial cell	CL:2000018
GTGCATAAGTTCGCGC-1-75-0-0	0	0	coronary vascular endothelial cell	CL:2000018
GTGCGGTGTATAATGG-1-75-0-0	0	0	coronary vascular endothelial cell	CL:2000018
TAAGAGACAGTAACGG-1-75-0-0	0	0	coronary vascular endothelial cell	CL:2000018
TAAGCGTAGCTGAACG-1-75-0-0	0	0	coronary vascular endothelial cell	CL:2000018
TACACGACAGCGTAAG-1-75-0-0	0	0.605682	coronary vascular endothelial cell	CL:2000018
TACCTTAAGTCGTTTG-1-75-0-0	0	0.745057	coronary vascular endothelial cell	CL:2000018
TACGGTATCTTACCTA-1-75-0-0	0	0	coronary vascular endothelial cell	CL:2000018
TACTCATCACCAGATT-1-75-0-0	0	0	coronary vascular endothelial cell	CL:2000018
TACTCATTCGAATGCT-1-75-0-0	0	0.67012	coronary vascular endothelial cell	CL:2000018
TAGAGCTAGGCAGTCA-1-75-0-0	0	0	coronary vascular endothelial cell	CL:2000018
TAGAGCTCATTCCTCG-1-75-0-0	0	0	nan	CL:2000018
TAGGCATGTATATGGA-1-75-0-0	0	0	coronary vascular endothelial cell	CL:2000018
TATCTCACATGCTAGT-1-75-0-0	0	0	coronary vascular endothelial cell	CL:2000018
TCAATCTTCTTACCTA-1-75-0-0	0	0	coronary vascular endothelial cell	CL:2000018
TCACAAGCACATCCAA-1-75-0-0	0	0	coronary vascular endothelial cell	CL:2000018
TCAGATGTCGTACGGC-1-75-0-0	0	0	coronary vascular endothelial cell	CL:2000018
TCATTTGGTGAGGCTA-1-75-0-0	0	0	coronary vascular endothelial cell	CL:2000018
TCGAGGCGTCCGAACC-1-75-0-0	0	0	coronary vascular endothelial cell	CL:2000018
TCGCGAGCAGATAATG-1-75-0-0	0	1.21133	coronary vascular endothelial cell	CL:2000018
TCTGGAAAGCTGTTCA-1-75-0-0	0	0	nan	CL:2000018
TCTGGAACATGTCGAT-1-75-0-0	0	0	coronary vascular endothelial cell	CL:2000018
TGAGCATTCCTGCTTG-1-75-0-0	0	0	coronary vascular endothelial cell	CL:2000018
TGCCAAACACCGAATT-1-75-0-0	0	0	coronary vascular endothelial cell	CL:2000018
TGCCCATCATACTACG-1-75-0-0	0	0	coronary vascular endothelial cell	CL:2000018
TGCTGCTAGTGTTGAA-1-75-0-0	0	1.05378	coronary vascular endothelial cell	CL:2000018
TGCTGCTGTCCGAACC-1-75-0-0	0	0	coronary vascular endothelial cell	CL:2000018
TGGCCAGCACGGCCAT-1-75-0-0	0	0	coronary vascular endothelial cell	CL:2000018
TGTTCCGCAGGTTTCA-1-75-0-0	0	1.657	coronary vascular endothelial cell	CL:2000018
TTAGTTCAGAATGTGT-1-75-0-0	0	0	coronary vascular endothelial cell	CL:2000018
TTATGCTGTGTTCTTT-1-75-0-0	0	0	coronary vascular endothelial cell	CL:2000018
TTCGGTCCATGCTGGC-1-75-0-0	0	2.12499	coronary vascular endothelial cell	CL:2000018
TTGCGTCAGAACTGTA-1-75-0-0	0	0.793288	coronary vascular endothelial cell	CL:2000018
TTGGAACTCAGCACAT-1-75-0-0	0	0	coronary vascular endothelial cell	CL:2000018
AAACCTGTCAGTCCCT-1-3-1-0	0	1.00063	coronary vascular endothelial cell	CL:2000018
AAACGGGGTAAATGAC-1-3-1-0	0	0	coronary vascular endothelial cell	CL:2000018
AAAGATGCAAACTGTC-1-3-1-0	0	0	nan	CL:2000018
AAAGATGGTTCGGGCT-1-3-1-0	0	0	coronary vascular endothelial cell	CL:2000018
AAAGATGTCTCTGCTG-1-3-1-0	0	0	coronary vascular endothelial cell	CL:2000018
AAAGCAAAGGCACATG-1-3-1-0	0	0	coronary vascular endothelial cell	CL:2000018
AAAGCAACATGCCCGA-1-3-1-0	0	0	coronary vascular endothelial cell	CL:2000018
AAAGTAGAGCCGCCTA-1-3-1-0	0	0	coronary vascular endothelial cell	CL:2000018
AAAGTAGCACAACTGT-1-3-1-0	0	0	nan	CL:2000018
AACCATGGTTCGGCAC-1-3-1-0	0	0	coronary vascular endothelial cell	CL:2000018
AACCGCGAGGACATTA-1-3-1-0	0	0	coronary vascular endothelial cell	CL:2000018
AACCGCGCACAGGAGT-1-3-1-0	0	0	coronary vascular endothelial cell	CL:2000018
AACCGCGGTCATGCAT-1-3-1-0	0	0	coronary vascular endothelial cell	CL:2000018
AACCGCGTCAACACTG-1-3-1-0	0	0	coronary vascular endothelial cell	CL:2000018
AACGTTGAGCCCTAAT-1-3-1-0	0	0.622287	coronary vascular endothelial cell	CL:2000018
AACGTTGCATCCGGGT-1-3-1-0	0	0	coronary vascular endothelial cell	CL:2000018
AACTCAGAGTACGACG-1-3-1-0	0	0	coronary vascular endothelial cell	CL:2000018
AACTCAGTCTTGCAAG-1-3-1-0	0	0	coronary vascular endothelial cell	CL:2000018
AACTCCCCAGCCACCA-1-3-1-0	0	1.03049	coronary vascular endothelial cell	CL:2000018
AACTCCCGTTATCCGA-1-3-1-0	0	0	coronary vascular endothelial cell	CL:2000018
AACTCCCTCATGTAGC-1-3-1-0	0	0	coronary vascular endothelial cell	CL:2000018
AACTCCCTCCAACCAA-1-3-1-0	0	0	coronary vascular endothelial cell	CL:2000018
AACTCTTAGAATAGGG-1-3-1-0	0	0	coronary vascular endothelial cell	CL:2000018
AACTGGTTCGGCTACG-1-3-1-0	0	0	nan	CL:2000018
AAGACCTCAGCCACCA-1-3-1-0	0	0	coronary vascular endothelial cell	CL:2000018
AAGCCGCTCAGAGGTG-1-3-1-0	0	0	nan	CL:2000018
AAGCCGCTCTTTAGTC-1-3-1-0	0	0	coronary vascular endothelial cell	CL:2000018
AAGGCAGAGACTGTAA-1-3-1-0	0	1.46865	coronary vascular endothelial cell	CL:2000018
AAGGCAGCAGAGCCAA-1-3-1-0	0	0	coronary vascular endothelial cell	CL:2000018
AAGTCTGCAGTGAGTG-1-3-1-0	0	0	nan	CL:2000018
AATCCAGTCATTTGGG-1-3-1-0	0	0	coronary vascular endothelial cell	CL:2000018
AATCGGTAGAAACCGC-1-3-1-0	0	0	coronary vascular endothelial cell	CL:2000018
AATCGGTAGTCATGCT-1-3-1-0	0	0	nan	CL:2000018
AATCGGTTCTCTGTCG-1-3-1-0	0	0	coronary vascular endothelial cell	CL:2000018
ACACCAAAGTGGTAGC-1-3-1-0	0	0	coronary vascular endothelial cell	CL:2000018
ACACCAAGTATGCTTG-1-3-1-0	0	0	nan	CL:2000018
ACACCAATCGTAGGAG-1-3-1-0	0	1.65068	nan	CL:2000018
ACACCCTTCGTCTGAA-1-3-1-0	0	0	coronary vascular endothelial cell	CL:2000018
ACACCGGGTCTGCCAG-1-3-1-0	0	0	coronary vascular endothelial cell	CL:2000018
ACACCGGTCGATGAGG-1-3-1-0	0	0.440626	coronary vascular endothelial cell	CL:2000018
ACACTGATCATGTAGC-1-3-1-0	0	0	coronary vascular endothelial cell	CL:2000018
ACAGCCGGTACGCTGC-1-3-1-0	0	0	coronary vascular endothelial cell	CL:2000018
ACATACGAGAGGTTAT-1-3-1-0	0	0	coronary vascular endothelial cell	CL:2000018
ACATACGTCAGCTGGC-1-3-1-0	0	0	coronary vascular endothelial cell	CL:2000018
ACCAGTAGTCAGCTAT-1-3-1-0	0	0	coronary vascular endothelial cell	CL:2000018
ACCGTAACACGAAACG-1-3-1-0	0	1.03892	coronary vascular endothelial cell	CL:2000018
ACGAGCCGTACCGGCT-1-3-1-0	0	0	coronary vascular endothelial cell	CL:2000018
ACGATACAGCTAAACA-1-3-1-0	0	0	nan	CL:2000018
ACGATACGTACGAAAT-1-3-1-0	0	0	coronary vascular endothelial cell	CL:2000018
ACGATGTAGGCGTACA-1-3-1-0	0	0	coronary vascular endothelial cell	CL:2000018
ACGATGTCACTGTCGG-1-3-1-0	0	0	coronary vascular endothelial cell	CL:2000018
ACGATGTTCGCGATCG-1-3-1-0	0	0	coronary vascular endothelial cell	CL:2000018
ACGCAGCCATTGCGGC-1-3-1-0	0	0	coronary vascular endothelial cell	CL:2000018
ACGGAGACATTCCTCG-1-3-1-0	0	0	nan	CL:2000018
ACGGCCATCACGCGGT-1-3-1-0	0	0	coronary vascular endothelial cell	CL:2000018
ACGGGCTAGCTGCCCA-1-3-1-0	0	0	coronary vascular endothelial cell	CL:2000018
ACGGGCTAGTATGACA-1-3-1-0	0	0	coronary vascular endothelial cell	CL:2000018
ACGGGCTCATGGTTGT-1-3-1-0	0	0	nan	CL:2000018
ACTATCTCACTTGGAT-1-3-1-0	0	1.01566	coronary vascular endothelial cell	CL:2000018
ACTATCTGTGTCGCTG-1-3-1-0	0	0	coronary vascular endothelial cell	CL:2000018
ACTATCTGTTGTTTGG-1-3-1-0	0	0	coronary vascular endothelial cell	CL:2000018
ACTGAACGTGTGGCTC-1-3-1-0	0	0	coronary vascular endothelial cell	CL:2000018
ACTGAGTTCAATCACG-1-3-1-0	0	0	nan	CL:2000018
ACTGAGTTCATACGGT-1-3-1-0	0	0	coronary vascular endothelial cell	CL:2000018
ACTGCTCTCAATCTCT-1-3-1-0	0	1.60688	nan	CL:2000018
ACTGTCCAGCACACAG-1-3-1-0	0	0	coronary vascular endothelial cell	CL:2000018
ACTGTCCAGTTAGGTA-1-3-1-0	0	0	coronary vascular endothelial cell	CL:2000018
ACTGTCCCACTGTCGG-1-3-1-0	0	0	coronary vascular endothelial cell	CL:2000018
AGAATAGCAGACGCAA-1-3-1-0	0	0	coronary vascular endothelial cell	CL:2000018
AGAATAGTCCTTAATC-1-3-1-0	0	0	nan	CL:2000018
AGACGTTGTACTTAGC-1-3-1-0	0	1.31282	coronary vascular endothelial cell	CL:2000018
AGACGTTGTAGCAAAT-1-3-1-0	0	0	nan	CL:2000018
AGAGCTTCAAACTGTC-1-3-1-0	0	1.13841	coronary vascular endothelial cell	CL:2000018
AGAGCTTTCGCGTTTC-1-3-1-0	0	0	coronary vascular endothelial cell	CL:2000018
AGAGCTTTCTCGTATT-1-3-1-0	0	0	nan	CL:2000018
AGAGTGGAGTCTCAAC-1-3-1-0	0	0	coronary vascular endothelial cell	CL:2000018
AGAGTGGAGTGTTTGC-1-3-1-0	0	0	coronary vascular endothelial cell	CL:2000018
AGAGTGGGTTTCCACC-1-3-1-0	0	0	coronary vascular endothelial cell	CL:2000018
AGATCTGGTACATGTC-1-3-1-0	0	0	nan	CL:2000018
AGATCTGGTGATGCCC-1-3-1-0	0	0	nan	CL:2000018
AGATTGCAGAGGTTAT-1-3-1-0	0	0	coronary vascular endothelial cell	CL:2000018
AGCAGCCGTTGGACCC-1-3-1-0	0	1.03457	coronary vascular endothelial cell	CL:2000018
AGCATACAGCTCAACT-1-3-1-0	0	1.01202	coronary vascular endothelial cell	CL:2000018
AGCATACGTCCGCTGA-1-3-1-0	0	0	coronary vascular endothelial cell	CL:2000018
AGCCTAAAGAGCAATT-1-3-1-0	0	0	coronary vascular endothelial cell	CL:2000018
AGCGTATGTAGGGTAC-1-3-1-0	0	0	coronary vascular endothelial cell	CL:2000018
AGCGTCGCACTCTGTC-1-3-1-0	0	0.99222	coronary vascular endothelial cell	CL:2000018
AGCGTCGGTTGGGACA-1-3-1-0	0	0	nan	CL:2000018
AGCGTCGTCGAGAGCA-1-3-1-0	0	0	nan	CL:2000018
AGCGTCGTCTGATACG-1-3-1-0	0	0	coronary vascular endothelial cell	CL:2000018
AGCTCTCCATAGGATA-1-3-1-0	0	0	coronary vascular endothelial cell	CL:2000018
AGCTTGAGTCTCAACA-1-3-1-0	0	0	coronary vascular endothelial cell	CL:2000018
AGCTTGAGTCTTGCGG-1-3-1-0	0	0	coronary vascular endothelial cell	CL:2000018
AGCTTGAGTGCGCTTG-1-3-1-0	0	2.04231	coronary vascular endothelial cell	CL:2000018
AGGCCACGTTCGTTGA-1-3-1-0	0	0	coronary vascular endothelial cell	CL:2000018
AGGGTGACACAAGACG-1-3-1-0	0	0.608227	coronary vascular endothelial cell	CL:2000018
AGGTCATCAGGCTGAA-1-3-1-0	0	0	coronary vascular endothelial cell	CL:2000018
AGTGGGAAGACGCACA-1-3-1-0	0	1.18879	coronary vascular endothelial cell	CL:2000018
AGTGGGACAGACGCAA-1-3-1-0	0	0	coronary vascular endothelial cell	CL:2000018
AGTTGGTTCAAACCGT-1-3-1-0	0	0	coronary vascular endothelial cell	CL:2000018
ATAGACCTCTCTTATG-1-3-1-0	0	0.644685	coronary vascular endothelial cell	CL:2000018
ATCATCTGTCTAAACC-1-3-1-0	0	0	coronary vascular endothelial cell	CL:2000018
ATCCACCAGTATCGAA-1-3-1-0	0	0	coronary vascular endothelial cell	CL:2000018
ATCCACCCACCCATGG-1-3-1-0	0	0	nan	CL:2000018
ATCCACCTCAGAGACG-1-3-1-0	0	1.57241	nan	CL:2000018
ATCGAGTGTCTCTTAT-1-3-1-0	0	0	coronary vascular endothelial cell	CL:2000018
ATCTACTCACAAGACG-1-3-1-0	0	0	coronary vascular endothelial cell	CL:2000018
ATCTACTTCTTGCATT-1-3-1-0	0	0	coronary vascular endothelial cell	CL:2000018
ATGAGGGTCCGTCATC-1-3-1-0	0	0	coronary vascular endothelial cell	CL:2000018
ATGGGAGCAAGCCGCT-1-3-1-0	0	0	coronary vascular endothelial cell	CL:2000018
ATGTGTGAGGTGGGTT-1-3-1-0	0	0	coronary vascular endothelial cell	CL:2000018
ATGTGTGAGTACATGA-1-3-1-0	0	0.822562	coronary vascular endothelial cell	CL:2000018
ATTATCCCAAAGAATC-1-3-1-0	0	0	coronary vascular endothelial cell	CL:2000018
ATTGGACTCTGTCCGT-1-3-1-0	0	1.53507	nan	CL:2000018
ATTGGACTCTGTCTCG-1-3-1-0	0	0	coronary vascular endothelial cell	CL:2000018
ATTGGTGAGCTGTTCA-1-3-1-0	0	0	coronary vascular endothelial cell	CL:2000018
CAACCAACAGGTGGAT-1-3-1-0	0	0	coronary vascular endothelial cell	CL:2000018
CAACCAAGTGATGATA-1-3-1-0	0	0	coronary vascular endothelial cell	CL:2000018
CAACCTCCAAACTGTC-1-3-1-0	0	0	coronary vascular endothelial cell	CL:2000018
CAAGAAACAAACGCGA-1-3-1-0	0	0	coronary vascular endothelial cell	CL:2000018
CAAGTTGGTCTTGATG-1-3-1-0	0	0	coronary vascular endothelial cell	CL:2000018
CACAAACCAGTATGCT-1-3-1-0	0	2.01591	coronary vascular endothelial cell	CL:2000018
CACAGGCTCTGTTGAG-1-3-1-0	0	0	coronary vascular endothelial cell	CL:2000018
CACAGTATCGATCCCT-1-3-1-0	0	0	coronary vascular endothelial cell	CL:2000018
CACATAGAGGCAATTA-1-3-1-0	0	0	coronary vascular endothelial cell	CL:2000018
CACATAGGTATAGGGC-1-3-1-0	0	0	coronary vascular endothelial cell	CL:2000018
CACATTTAGACCTTTG-1-3-1-0	0	0	coronary vascular endothelial cell	CL:2000018
CACATTTTCAGAGGTG-1-3-1-0	0	0	coronary vascular endothelial cell	CL:2000018
CACCACTCAACTGCTA-1-3-1-0	0	1.59613	nan	CL:2000018
CACCACTCAAGAAAGG-1-3-1-0	0	0	coronary vascular endothelial cell	CL:2000018
CACCACTTCAGGCCCA-1-3-1-0	0	0	coronary vascular endothelial cell	CL:2000018
CACCTTGGTTCCATGA-1-3-1-0	0	0	nan	CL:2000018
CACCTTGTCACCCGAG-1-3-1-0	0	0	coronary vascular endothelial cell	CL:2000018
CACTCCAAGCAGCGTA-1-3-1-0	0	0	coronary vascular endothelial cell	CL:2000018
CACTCCATCCGCATAA-1-3-1-0	0	0	coronary vascular endothelial cell	CL:2000018
CAGAATCGTTGTGGAG-1-3-1-0	0	0	coronary vascular endothelial cell	CL:2000018
CAGAGAGAGACCTAGG-1-3-1-0	0	0	coronary vascular endothelial cell	CL:2000018
CAGAGAGCATGTAGTC-1-3-1-0	0	0	coronary vascular endothelial cell	CL:2000018
CAGATCATCCGTTGCT-1-3-1-0	0	1.79197	coronary vascular endothelial cell	CL:2000018
CAGATCATCTTGCCGT-1-3-1-0	0	0	coronary vascular endothelial cell	CL:2000018
CAGCAGCCATGACGGA-1-3-1-0	0	0	coronary vascular endothelial cell	CL:2000018
CAGCGACGTGGGTATG-1-3-1-0	0	0	coronary vascular endothelial cell	CL:2000018
CAGCGACGTGTTCTTT-1-3-1-0	0	0	coronary vascular endothelial cell	CL:2000018
CAGCGACTCACATGCA-1-3-1-0	0	0	coronary vascular endothelial cell	CL:2000018
CAGCTAACAGATGGGT-1-3-1-0	0	0	nan	CL:2000018
CAGCTGGGTGAGCGAT-1-3-1-0	0	0	coronary vascular endothelial cell	CL:2000018
CAGGTGCAGTGTGAAT-1-3-1-0	0	0	nan	CL:2000018
CAGGTGCCAACGATGG-1-3-1-0	0	0	coronary vascular endothelial cell	CL:2000018
CAGGTGCGTCAAAGCG-1-3-1-0	0	0	nan	CL:2000018
CAGTAACAGCCTATGT-1-3-1-0	0	0	coronary vascular endothelial cell	CL:2000018
CAGTCCTTCTCCGGTT-1-3-1-0	0	1.61361	nan	CL:2000018
CATATGGGTTTAGGAA-1-3-1-0	0	0	coronary vascular endothelial cell	CL:2000018
CATATTCCAGCTTCGG-1-3-1-0	0	0	coronary vascular endothelial cell	CL:2000018
CATATTCCATCGGGTC-1-3-1-0	0	0	coronary vascular endothelial cell	CL:2000018
CATCAAGTCACGAAGG-1-3-1-0	0	0	coronary vascular endothelial cell	CL:2000018
CATCCACGTACTCGCG-1-3-1-0	0	0	coronary vascular endothelial cell	CL:2000018
CATCGAATCGAGGTAG-1-3-1-0	0	0	coronary vascular endothelial cell	CL:2000018
CATGCCTAGAGTGACC-1-3-1-0	0	0	nan	CL:2000018
CATGCCTAGCACCGTC-1-3-1-0	0	0	nan	CL:2000018
CATGCCTCAAAGCGGT-1-3-1-0	0	1.725	coronary vascular endothelial cell	CL:2000018
CATGCCTCATCCAACA-1-3-1-0	0	0	nan	CL:2000018
CATGCCTGTCGAAAGC-1-3-1-0	0	0	coronary vascular endothelial cell	CL:2000018
CATTCGCGTCCGTGAC-1-3-1-0	0	0	coronary vascular endothelial cell	CL:2000018
CATTCGCTCATCGGAT-1-3-1-0	0	0	nan	CL:2000018
CCAATCCAGTTACCCA-1-3-1-0	0	0	coronary vascular endothelial cell	CL:2000018
CCAATCCTCTGCAAGT-1-3-1-0	0	0	coronary vascular endothelial cell	CL:2000018
CCACCTACAAAGGCGT-1-3-1-0	0	0	coronary vascular endothelial cell	CL:2000018
CCACGGACATGAGCGA-1-3-1-0	0	0	coronary vascular endothelial cell	CL:2000018
CCACTACAGGATATAC-1-3-1-0	0	0.710909	coronary vascular endothelial cell	CL:2000018
CCAGCGAAGGGAGTAA-1-3-1-0	0	0	coronary vascular endothelial cell	CL:2000018
CCATGTCAGGCAAAGA-1-3-1-0	0	0	nan	CL:2000018
CCATGTCGTATGAAAC-1-3-1-0	0	0	coronary vascular endothelial cell	CL:2000018
CCATGTCGTTGATTGC-1-3-1-0	0	0	coronary vascular endothelial cell	CL:2000018
CCATGTCTCCTGCTTG-1-3-1-0	0	0	coronary vascular endothelial cell	CL:2000018
CCATGTCTCGCCTGAG-1-3-1-0	0	0	coronary vascular endothelial cell	CL:2000018
CCATGTCTCGTTGACA-1-3-1-0	0	0	coronary vascular endothelial cell	CL:2000018
CCCAATCTCGGCGCAT-1-3-1-0	0	0	coronary vascular endothelial cell	CL:2000018
CCCTCCTCACTGTGTA-1-3-1-0	0	0	coronary vascular endothelial cell	CL:2000018
CCCTCCTTCAAAGTAG-1-3-1-0	0	0	coronary vascular endothelial cell	CL:2000018
CCGGGATTCAGCGACC-1-3-1-0	0	0	coronary vascular endothelial cell	CL:2000018
CCGGGATTCATCACCC-1-3-1-0	0	0	coronary vascular endothelial cell	CL:2000018
CCGGGATTCGTCTGCT-1-3-1-0	0	0	coronary vascular endothelial cell	CL:2000018
CCGGTAGCACGGTTTA-1-3-1-0	0	0.954626	coronary vascular endothelial cell	CL:2000018
CCGGTAGTCATCACCC-1-3-1-0	0	0	coronary vascular endothelial cell	CL:2000018
CCGTGGACAACACCTA-1-3-1-0	0	0	coronary vascular endothelial cell	CL:2000018
CCTACACGTAGCGCAA-1-3-1-0	0	0	coronary vascular endothelial cell	CL:2000018
CCTAGCTCATACTCTT-1-3-1-0	0	1.24974	coronary vascular endothelial cell	CL:2000018
CCTCTGACACTCTGTC-1-3-1-0	0	0.646541	coronary vascular endothelial cell	CL:2000018
CCTTACGAGACCTAGG-1-3-1-0	0	0.627979	coronary vascular endothelial cell	CL:2000018
CCTTACGAGTCCGGTC-1-3-1-0	0	0	coronary vascular endothelial cell	CL:2000018
CCTTACGCAGGTTTCA-1-3-1-0	0	0	coronary vascular endothelial cell	CL:2000018
CCTTCCCCAGTATCTG-1-3-1-0	0	0	coronary vascular endothelial cell	CL:2000018
CCTTCCCCAGTTTACG-1-3-1-0	0	0	coronary vascular endothelial cell	CL:2000018
CCTTCCCGTAAGGGAA-1-3-1-0	0	0	coronary vascular endothelial cell	CL:2000018
CCTTCGAGTCACCTAA-1-3-1-0	0	0	coronary vascular endothelial cell	CL:2000018
CCTTTCTGTGTAACGG-1-3-1-0	0	0	coronary vascular endothelial cell	CL:2000018
CGAACATAGTCATCCA-1-3-1-0	0	0	coronary vascular endothelial cell	CL:2000018
CGAACATTCATTCACT-1-3-1-0	0	0	coronary vascular endothelial cell	CL:2000018
CGAACATTCCGATATG-1-3-1-0	0	0	coronary vascular endothelial cell	CL:2000018
CGACCTTAGAGAGCTC-1-3-1-0	0	0	coronary vascular endothelial cell	CL:2000018
CGACCTTGTGGTACAG-1-3-1-0	0	0	nan	CL:2000018
CGACCTTTCGTTTAGG-1-3-1-0	0	0	coronary vascular endothelial cell	CL:2000018
CGAGAAGAGGGCTTGA-1-3-1-0	0	0	coronary vascular endothelial cell	CL:2000018
CGAGCACCAAACCTAC-1-3-1-0	0	0	coronary vascular endothelial cell	CL:2000018
CGAGCACGTAAGTTCC-1-3-1-0	0	0	coronary vascular endothelial cell	CL:2000018
CGAGCCAAGTTTAGGA-1-3-1-0	0	0	coronary vascular endothelial cell	CL:2000018
CGAGCCACAGCGATCC-1-3-1-0	0	0	coronary vascular endothelial cell	CL:2000018
CGAGCCATCGAACGGA-1-3-1-0	0	0	coronary vascular endothelial cell	CL:2000018
CGATCGGCACAGGAGT-1-3-1-0	0	0	coronary vascular endothelial cell	CL:2000018
CGATGGCAGGAATCGC-1-3-1-0	0	0	coronary vascular endothelial cell	CL:2000018
CGATGTACATCCCACT-1-3-1-0	0	0	nan	CL:2000018
CGATTGAGTTGTACAC-1-3-1-0	0	0	coronary vascular endothelial cell	CL:2000018
CGCCAAGAGCGTGAGT-1-3-1-0	0	0.917522	coronary vascular endothelial cell	CL:2000018
CGCCAAGCATGTAAGA-1-3-1-0	0	0	nan	CL:2000018
CGCGGTAGTTGGTAAA-1-3-1-0	0	0	coronary vascular endothelial cell	CL:2000018
CGCGTTTGTAAAGGAG-1-3-1-0	0	0	coronary vascular endothelial cell	CL:2000018
CGCGTTTGTTCTCATT-1-3-1-0	0	0	nan	CL:2000018
CGCGTTTTCGCCTGTT-1-3-1-0	0	0	coronary vascular endothelial cell	CL:2000018
CGCTATCTCGAGAGCA-1-3-1-0	0	0	nan	CL:2000018
CGCTGGACACAGGCCT-1-3-1-0	0	0	coronary vascular endothelial cell	CL:2000018
CGCTTCACATCACGTA-1-3-1-0	0	0	coronary vascular endothelial cell	CL:2000018
CGCTTCATCATTGCGA-1-3-1-0	0	0	nan	CL:2000018
CGGACACCACATAACC-1-3-1-0	0	0	coronary vascular endothelial cell	CL:2000018
CGGACTGGTGCAACTT-1-3-1-0	0	0	coronary vascular endothelial cell	CL:2000018
CGGAGCTCATAAGACA-1-3-1-0	0	1.14152	coronary vascular endothelial cell	CL:2000018
CGGAGTCGTCTAAACC-1-3-1-0	0	0	nan	CL:2000018
CGGCTAGTCACTTATC-1-3-1-0	0	0	coronary vascular endothelial cell	CL:2000018
CGGTTAACACAGGCCT-1-3-1-0	0	0	coronary vascular endothelial cell	CL:2000018
CGTAGCGAGTCATCCA-1-3-1-0	0	0	coronary vascular endothelial cell	CL:2000018
CGTAGCGCACATCCGG-1-3-1-0	0	0	coronary vascular endothelial cell	CL:2000018
CGTAGCGTCGACAGCC-1-3-1-0	0	0	coronary vascular endothelial cell	CL:2000018
CGTAGGCGTTATCGGT-1-3-1-0	0	1.37744	coronary vascular endothelial cell	CL:2000018
CGTCACTTCTACTCAT-1-3-1-0	0	0	coronary vascular endothelial cell	CL:2000018
CGTCAGGGTAGCCTCG-1-3-1-0	0	0.982708	coronary vascular endothelial cell	CL:2000018
CGTGAGCGTGATGATA-1-3-1-0	0	0	coronary vascular endothelial cell	CL:2000018
CGTGTAATCACATAGC-1-3-1-0	0	0	coronary vascular endothelial cell	CL:2000018
CGTGTCTCACGAGGTA-1-3-1-0	0	0	nan	CL:2000018
CGTTAGAAGTCGTTTG-1-3-1-0	0	0	coronary vascular endothelial cell	CL:2000018
CGTTAGACACAGACAG-1-3-1-0	0	0.910806	coronary vascular endothelial cell	CL:2000018
CGTTGGGGTGATGATA-1-3-1-0	0	0	coronary vascular endothelial cell	CL:2000018
CTAACTTCACATGGGA-1-3-1-0	0	0	coronary vascular endothelial cell	CL:2000018
CTAACTTCAGGGAGAG-1-3-1-0	0	0	coronary vascular endothelial cell	CL:2000018
CTAAGACAGCCACTAT-1-3-1-0	0	0	coronary vascular endothelial cell	CL:2000018
CTACATTAGTAGCCGA-1-3-1-0	0	0	coronary vascular endothelial cell	CL:2000018
CTACATTGTGTGTGCC-1-3-1-0	0	1.90229	coronary vascular endothelial cell	CL:2000018
CTACATTGTTCACCTC-1-3-1-0	0	0	coronary vascular endothelial cell	CL:2000018
CTACATTTCTAGCACA-1-3-1-0	0	1.38323	coronary vascular endothelial cell	CL:2000018
CTACGTCTCCACGACG-1-3-1-0	0	0	coronary vascular endothelial cell	CL:2000018
CTAGCCTAGCGTTTAC-1-3-1-0	0	1.02899	coronary vascular endothelial cell	CL:2000018
CTAGCCTAGGCCCTCA-1-3-1-0	0	0	coronary vascular endothelial cell	CL:2000018
CTAGCCTGTTAAGAAC-1-3-1-0	0	0	coronary vascular endothelial cell	CL:2000018
CTCAGAACATCACGAT-1-3-1-0	0	0	nan	CL:2000018
CTCATTAGTCAAAGAT-1-3-1-0	0	0	coronary vascular endothelial cell	CL:2000018
CTCATTATCCTCGCAT-1-3-1-0	0	0	coronary vascular endothelial cell	CL:2000018
CTCCTAGAGACTGGGT-1-3-1-0	0	0	coronary vascular endothelial cell	CL:2000018
CTCCTAGCAAGCTGAG-1-3-1-0	0	0	coronary vascular endothelial cell	CL:2000018
CTCCTAGCATCATCCC-1-3-1-0	0	0	coronary vascular endothelial cell	CL:2000018
CTCGAAACACCAGGTC-1-3-1-0	0	0.624938	coronary vascular endothelial cell	CL:2000018
CTCGAGGGTGAGTGAC-1-3-1-0	0	0	coronary vascular endothelial cell	CL:2000018
CTCGAGGTCATAAAGG-1-3-1-0	0	0	coronary vascular endothelial cell	CL:2000018
CTCGGAGAGAGTCGGT-1-3-1-0	0	1.12306	coronary vascular endothelial cell	CL:2000018
CTCGGGATCTAAGCCA-1-3-1-0	0	1.53336	nan	CL:2000018
CTCGTACCAAGCGCTC-1-3-1-0	0	0	nan	CL:2000018
CTCGTCAAGTCAAGGC-1-3-1-0	0	0	coronary vascular endothelial cell	CL:2000018
CTCGTCAGTCCAAGTT-1-3-1-0	0	0.883622	coronary vascular endothelial cell	CL:2000018
CTCTAATCACAGACTT-1-3-1-0	0	0	coronary vascular endothelial cell	CL:2000018
CTCTAATCACGACTCG-1-3-1-0	0	0	coronary vascular endothelial cell	CL:2000018
CTCTACGGTAACGCGA-1-3-1-0	0	0	coronary vascular endothelial cell	CL:2000018
CTGAAGTCAATGGACG-1-3-1-0	0	0	coronary vascular endothelial cell	CL:2000018
CTGAAGTTCTTACCGC-1-3-1-0	0	0	coronary vascular endothelial cell	CL:2000018
CTGATCCCATATGGTC-1-3-1-0	0	0	coronary vascular endothelial cell	CL:2000018
CTGCCTAAGTCCGTAT-1-3-1-0	0	0	nan	CL:2000018
CTGCGGACACGGACAA-1-3-1-0	0	0	coronary vascular endothelial cell	CL:2000018
CTGCGGAGTAAGGATT-1-3-1-0	0	0	nan	CL:2000018
CTGGTCTAGACTTGAA-1-3-1-0	0	0	coronary vascular endothelial cell	CL:2000018
CTGGTCTGTTGATTGC-1-3-1-0	0	0	coronary vascular endothelial cell	CL:2000018
CTGGTCTGTTGTTTGG-1-3-1-0	0	1.13167	coronary vascular endothelial cell	CL:2000018
CTGTGCTAGCGTCAAG-1-3-1-0	0	0	coronary vascular endothelial cell	CL:2000018
CTGTGCTGTGCTTCTC-1-3-1-0	0	0	coronary vascular endothelial cell	CL:2000018
CTTAACTTCCGAACGC-1-3-1-0	0	0	coronary vascular endothelial cell	CL:2000018
CTTAGGAGTCGAGTTT-1-3-1-0	0	0	coronary vascular endothelial cell	CL:2000018
CTTCTCTGTGAAGGCT-1-3-1-0	0	0	coronary vascular endothelial cell	CL:2000018
CTTGGCTAGTGTACGG-1-3-1-0	0	0	coronary vascular endothelial cell	CL:2000018
GAAATGACATGGTCAT-1-3-1-0	0	0	coronary vascular endothelial cell	CL:2000018
GAACATCCACATTCGA-1-3-1-0	0	0	coronary vascular endothelial cell	CL:2000018
GAACATCTCATCTGCC-1-3-1-0	0	0.613112	coronary vascular endothelial cell	CL:2000018
GAACGGAGTGCAGTAG-1-3-1-0	0	0	coronary vascular endothelial cell	CL:2000018
GAAGCAGGTGGTGTAG-1-3-1-0	0	0	coronary vascular endothelial cell	CL:2000018
GAATAAGAGCTAGGCA-1-3-1-0	0	0	coronary vascular endothelial cell	CL:2000018
GAATAAGAGGAATGGA-1-3-1-0	0	0	coronary vascular endothelial cell	CL:2000018
GAATAAGGTAGCGTAG-1-3-1-0	0	0.515156	coronary vascular endothelial cell	CL:2000018
GAATAAGGTCTTGCGG-1-3-1-0	0	0	coronary vascular endothelial cell	CL:2000018
GAATGAACACACGCTG-1-3-1-0	0	0	coronary vascular endothelial cell	CL:2000018
GACAGAGTCTCTGTCG-1-3-1-0	0	0	coronary vascular endothelial cell	CL:2000018
GACCAATGTCAACTGT-1-3-1-0	0	0	coronary vascular endothelial cell	CL:2000018
GACCAATTCTGCTTGC-1-3-1-0	0	0	coronary vascular endothelial cell	CL:2000018
GACGCGTAGCTCTCGG-1-3-1-0	0	0.943947	coronary vascular endothelial cell	CL:2000018
GACGTGCGTAAGGGAA-1-3-1-0	0	1.15735	coronary vascular endothelial cell	CL:2000018
GACGTTATCGTTACGA-1-3-1-0	0	0	coronary vascular endothelial cell	CL:2000018
GACTAACGTCGAGATG-1-3-1-0	0	0	coronary vascular endothelial cell	CL:2000018
GACTAACGTGCTGTAT-1-3-1-0	0	0	coronary vascular endothelial cell	CL:2000018
GACTAACTCCACGACG-1-3-1-0	0	0	nan	CL:2000018
GACTGCGCAAGAGTCG-1-3-1-0	0	0	coronary vascular endothelial cell	CL:2000018
GACTGCGCACCTCGTT-1-3-1-0	0	0	coronary vascular endothelial cell	CL:2000018
GAGCAGACAGCTGTGC-1-3-1-0	0	0	coronary vascular endothelial cell	CL:2000018
GAGGTGACATTCCTCG-1-3-1-0	0	0	nan	CL:2000018
GAGTCCGAGCTACCTA-1-3-1-0	0	0	coronary vascular endothelial cell	CL:2000018
GATCAGTCAGGTCTCG-1-3-1-0	0	0	coronary vascular endothelial cell	CL:2000018
GATCAGTGTAATAGCA-1-3-1-0	0	0	coronary vascular endothelial cell	CL:2000018
GATCGATTCATGTCCC-1-3-1-0	0	0	coronary vascular endothelial cell	CL:2000018
GATGAAACAACGATGG-1-3-1-0	0	0	coronary vascular endothelial cell	CL:2000018
GATGAAAGTGTGACGA-1-3-1-0	0	0	nan	CL:2000018
GCAAACTCACCCTATC-1-3-1-0	0	0	coronary vascular endothelial cell	CL:2000018
GCACATAAGAATTGTG-1-3-1-0	0	0	coronary vascular endothelial cell	CL:2000018
GCAGCCATCCCGGATG-1-3-1-0	0	0	coronary vascular endothelial cell	CL:2000018
GCATACAAGTAATCCC-1-3-1-0	0	1.65993	nan	CL:2000018
GCATACATCAACACTG-1-3-1-0	0	0	coronary vascular endothelial cell	CL:2000018
GCATACATCAACGGCC-1-3-1-0	0	0	coronary vascular endothelial cell	CL:2000018
GCATGCGGTCGGCATC-1-3-1-0	0	0	coronary vascular endothelial cell	CL:2000018
GCATGTAGTTGATTGC-1-3-1-0	0	0	coronary vascular endothelial cell	CL:2000018
GCATGTATCCAAGCCG-1-3-1-0	0	0	coronary vascular endothelial cell	CL:2000018
GCCAAATGTTTCGCTC-1-3-1-0	0	0	coronary vascular endothelial cell	CL:2000018
GCCAAATTCGGCCGAT-1-3-1-0	0	0	coronary vascular endothelial cell	CL:2000018
GCCTCTAAGTTAAGTG-1-3-1-0	0	0	coronary vascular endothelial cell	CL:2000018
GCCTCTACAGATCGGA-1-3-1-0	0	1.14144	coronary vascular endothelial cell	CL:2000018
GCGAGAACACGAAAGC-1-3-1-0	0	0.563935	coronary vascular endothelial cell	CL:2000018
GCGAGAATCGCGGATC-1-3-1-0	0	0	coronary vascular endothelial cell	CL:2000018
GCGCAACGTAGAAAGG-1-3-1-0	0	0	coronary vascular endothelial cell	CL:2000018
GCGCAACGTCAGTGGA-1-3-1-0	0	0	coronary vascular endothelial cell	CL:2000018
GCGCAACGTTCATGGT-1-3-1-0	0	0	coronary vascular endothelial cell	CL:2000018
GCGCAGTCAGACGCAA-1-3-1-0	0	0	coronary vascular endothelial cell	CL:2000018
GCGCAGTTCCTAGGGC-1-3-1-0	0	0	nan	CL:2000018
GCGCCAATCGAACTGT-1-3-1-0	0	0	coronary vascular endothelial cell	CL:2000018
GCGCGATGTCAGAATA-1-3-1-0	0	0	nan	CL:2000018
GCGGGTTTCCACGTTC-1-3-1-0	0	0	coronary vascular endothelial cell	CL:2000018
GCTCCTACAAGTACCT-1-3-1-0	0	0	coronary vascular endothelial cell	CL:2000018
GCTGCAGAGCACGCCT-1-3-1-0	0	0	coronary vascular endothelial cell	CL:2000018
GCTGCAGTCAGTACGT-1-3-1-0	0	0	coronary vascular endothelial cell	CL:2000018
GCTGCAGTCCAAACAC-1-3-1-0	0	0	nan	CL:2000018
GCTGGGTCACGGCCAT-1-3-1-0	0	0	coronary vascular endothelial cell	CL:2000018
GCTTCCACAAGGACTG-1-3-1-0	0	0	coronary vascular endothelial cell	CL:2000018
GCTTCCATCCTATGTT-1-3-1-0	0	0	coronary vascular endothelial cell	CL:2000018
GCTTGAAGTCCAAGTT-1-3-1-0	0	0	coronary vascular endothelial cell	CL:2000018
GGAAAGCAGAGTAATC-1-3-1-0	0	1.22017	coronary vascular endothelial cell	CL:2000018
GGAAAGCAGTTAGCGG-1-3-1-0	0	0	coronary vascular endothelial cell	CL:2000018
GGAAAGCCATATGAGA-1-3-1-0	0	0	coronary vascular endothelial cell	CL:2000018
GGAAAGCGTATCAGTC-1-3-1-0	0	0	coronary vascular endothelial cell	CL:2000018
GGAACTTAGCCTCGTG-1-3-1-0	0	0.683683	coronary vascular endothelial cell	CL:2000018
GGAACTTCAAGTCTGT-1-3-1-0	0	0	coronary vascular endothelial cell	CL:2000018
GGACAAGAGGCATGTG-1-3-1-0	0	0	coronary vascular endothelial cell	CL:2000018
GGACAAGCAGTAACGG-1-3-1-0	0	0	nan	CL:2000018
GGACAAGTCTGAGTGT-1-3-1-0	0	0	nan	CL:2000018
GGATGTTAGTGGTCCC-1-3-1-0	0	0	coronary vascular endothelial cell	CL:2000018
GGATGTTCAGTCCTTC-1-3-1-0	0	0	coronary vascular endothelial cell	CL:2000018
GGCCGATCAAGTCATC-1-3-1-0	0	0	nan	CL:2000018
GGCGACTAGGCCCGTT-1-3-1-0	0	1.40954	coronary vascular endothelial cell	CL:2000018
GGCGACTCACACAGAG-1-3-1-0	0	0	coronary vascular endothelial cell	CL:2000018
GGCTCGACATCCGCGA-1-3-1-0	0	0	coronary vascular endothelial cell	CL:2000018
GGCTCGAGTAAGGGAA-1-3-1-0	0	0	coronary vascular endothelial cell	CL:2000018
GGGAATGAGTTCGCAT-1-3-1-0	0	0	coronary vascular endothelial cell	CL:2000018
GGGACCTAGGGCATGT-1-3-1-0	0.610678	0	coronary vascular endothelial cell	CL:2000018
GGGACCTAGTTTAGGA-1-3-1-0	0	0	coronary vascular endothelial cell	CL:2000018
GGGACCTCACTGAAGG-1-3-1-0	0	0	coronary vascular endothelial cell	CL:2000018
GGGAGATGTTCGTCTC-1-3-1-0	0	0	nan	CL:2000018
GGGAGATTCAGTTTGG-1-3-1-0	0	0	coronary vascular endothelial cell	CL:2000018
GGGAGATTCTGGGCCA-1-3-1-0	0	0	coronary vascular endothelial cell	CL:2000018
GGGTCTGTCCGCGCAA-1-3-1-0	0	0	coronary vascular endothelial cell	CL:2000018
GGGTTGCAGGGAACGG-1-3-1-0	0	0	coronary vascular endothelial cell	CL:2000018
GGGTTGCCACTAGTAC-1-3-1-0	0	0	coronary vascular endothelial cell	CL:2000018
GGTATTGCAGTACACT-1-3-1-0	0	0	coronary vascular endothelial cell	CL:2000018
GGTGCGTAGAGGGATA-1-3-1-0	0	0	coronary vascular endothelial cell	CL:2000018
GGTGCGTCATCCGGGT-1-3-1-0	0	0	coronary vascular endothelial cell	CL:2000018
GGTGCGTTCAGTGCAT-1-3-1-0	0	0	coronary vascular endothelial cell	CL:2000018
GGTGTTAAGGATGTAT-1-3-1-0	0	0	nan	CL:2000018
GGTGTTAGTCTTCTCG-1-3-1-0	0	0	coronary vascular endothelial cell	CL:2000018
GGTGTTATCAACGGCC-1-3-1-0	0	0.490929	coronary vascular endothelial cell	CL:2000018
GGTGTTATCTCTGCTG-1-3-1-0	0	0	coronary vascular endothelial cell	CL:2000018
GTAACGTGTTGCTCCT-1-3-1-0	0	0	coronary vascular endothelial cell	CL:2000018
GTAACTGCAGCGTCCA-1-3-1-0	0	0	coronary vascular endothelial cell	CL:2000018
GTACGTACAATGAAAC-1-3-1-0	0	0	coronary vascular endothelial cell	CL:2000018
GTAGGCCAGGCCCTTG-1-3-1-0	0	0	coronary vascular endothelial cell	CL:2000018
GTAGGCCCACCCTATC-1-3-1-0	0	0	nan	CL:2000018
GTAGTCATCCTAGTGA-1-3-1-0	0	0	nan	CL:2000018
GTATCTTAGACGACGT-1-3-1-0	0	0	coronary vascular endothelial cell	CL:2000018
GTATCTTGTTGTCGCG-1-3-1-0	0	0	coronary vascular endothelial cell	CL:2000018
GTATCTTTCGCCCTTA-1-3-1-0	0	0	coronary vascular endothelial cell	CL:2000018
GTATTCTGTATAATGG-1-3-1-0	0	0	coronary vascular endothelial cell	CL:2000018
GTCAAGTCAATCACAC-1-3-1-0	0	0	nan	CL:2000018
GTCAAGTGTCACCTAA-1-3-1-0	0	0	coronary vascular endothelial cell	CL:2000018
GTCAAGTGTCCATCCT-1-3-1-0	0	0	nan	CL:2000018
GTCACAACAGATCTGT-1-3-1-0	0	0	coronary vascular endothelial cell	CL:2000018
GTCACGGCACACCGAC-1-3-1-0	0	0	coronary vascular endothelial cell	CL:2000018
GTCACGGGTCTAGGTT-1-3-1-0	0	1.19679	coronary vascular endothelial cell	CL:2000018
GTCGGGTAGAGCCTAG-1-3-1-0	0	0	nan	CL:2000018
GTCGGGTAGATGCCTT-1-3-1-0	0	0	coronary vascular endothelial cell	CL:2000018
GTCGGGTCACAGCGTC-1-3-1-0	0	0	coronary vascular endothelial cell	CL:2000018
GTCTTCGTCACCCGAG-1-3-1-0	0	0.756996	coronary vascular endothelial cell	CL:2000018
GTGAAGGAGCGAAGGG-1-3-1-0	0	0	coronary vascular endothelial cell	CL:2000018
GTGCAGCAGCACGCCT-1-3-1-0	0	0.755437	coronary vascular endothelial cell	CL:2000018
GTGCAGCCAGTTTACG-1-3-1-0	0	0	coronary vascular endothelial cell	CL:2000018
GTGCAGCTCCAGAAGG-1-3-1-0	0	1.39842	coronary vascular endothelial cell	CL:2000018
GTGCGGTAGTCATCCA-1-3-1-0	0	0	coronary vascular endothelial cell	CL:2000018
GTGCGGTCAGGGTATG-1-3-1-0	0	0	coronary vascular endothelial cell	CL:2000018
GTGCGGTTCTATCGCC-1-3-1-0	0	0	coronary vascular endothelial cell	CL:2000018
GTGCTTCCATGCCACG-1-3-1-0	0	0	nan	CL:2000018
GTGTGCGGTCAAAGAT-1-3-1-0	0	0	coronary vascular endothelial cell	CL:2000018
GTGTTAGGTCCGAACC-1-3-1-0	0	0	coronary vascular endothelial cell	CL:2000018
GTTACAGTCCCTGACT-1-3-1-0	0	0	coronary vascular endothelial cell	CL:2000018
GTTCGGGCAGACACTT-1-3-1-0	0	0	nan	CL:2000018
GTTCGGGGTAAGTAGT-1-3-1-0	0	0	nan	CL:2000018
GTTCTCGCACGGATAG-1-3-1-0	0	0	coronary vascular endothelial cell	CL:2000018
GTTTCTACAATAGCGG-1-3-1-0	0	0	coronary vascular endothelial cell	CL:2000018
TAAACCGCAAGCCGTC-1-3-1-0	0	0	coronary vascular endothelial cell	CL:2000018
TAAACCGCATGGAATA-1-3-1-0	0	0	coronary vascular endothelial cell	CL:2000018
TAAGAGATCACTCTTA-1-3-1-0	0	0	coronary vascular endothelial cell	CL:2000018
TAAGCGTTCCCGGATG-1-3-1-0	0	0	coronary vascular endothelial cell	CL:2000018
TAAGTGCAGTGCAAGC-1-3-1-0	0	0	coronary vascular endothelial cell	CL:2000018
TACCTTATCGGCTTGG-1-3-1-0	0	0	coronary vascular endothelial cell	CL:2000018
TACGGATAGCGATATA-1-3-1-0	0	0	coronary vascular endothelial cell	CL:2000018
TACTCATAGCGATCCC-1-3-1-0	0	0	coronary vascular endothelial cell	CL:2000018
TACTCATTCTGCGTAA-1-3-1-0	0	0	coronary vascular endothelial cell	CL:2000018
TACTCGCTCTAACTCT-1-3-1-0	0	0	coronary vascular endothelial cell	CL:2000018
TACTTACGTTGGGACA-1-3-1-0	0	0	coronary vascular endothelial cell	CL:2000018
TACTTGTCATCTCGCT-1-3-1-0	0	0	coronary vascular endothelial cell	CL:2000018
TAGACCAAGCGATATA-1-3-1-0	0	0.566659	coronary vascular endothelial cell	CL:2000018
TAGACCACACTTAACG-1-3-1-0	0	0	coronary vascular endothelial cell	CL:2000018
TAGACCACATGCCTAA-1-3-1-0	0	0	coronary vascular endothelial cell	CL:2000018
TAGCCGGAGTTAAGTG-1-3-1-0	0	0	coronary vascular endothelial cell	CL:2000018
TAGCCGGGTAGGCTGA-1-3-1-0	0	0	nan	CL:2000018
TAGCCGGGTCTGATTG-1-3-1-0	0	0	nan	CL:2000018
TAGGCATAGAGAGCTC-1-3-1-0	0	0	coronary vascular endothelial cell	CL:2000018
TAGGCATAGATGCCTT-1-3-1-0	0	0	coronary vascular endothelial cell	CL:2000018
TAGGCATGTATGAAAC-1-3-1-0	0	0	coronary vascular endothelial cell	CL:2000018
TAGTGGTGTGCCTTGG-1-3-1-0	0	0	coronary vascular endothelial cell	CL:2000018
TATCAGGTCCACTGGG-1-3-1-0	0	0	coronary vascular endothelial cell	CL:2000018
TATCAGGTCCTTAATC-1-3-1-0	0	0	coronary vascular endothelial cell	CL:2000018
TATGCCCAGGCCGAAT-1-3-1-0	0	0	coronary vascular endothelial cell	CL:2000018
TATGCCCCATGGTAGG-1-3-1-0	0	0	coronary vascular endothelial cell	CL:2000018
TATGCCCGTTAAAGAC-1-3-1-0	0	0.68725	coronary vascular endothelial cell	CL:2000018
TATTACCAGTTGAGAT-1-3-1-0	0	0.779042	coronary vascular endothelial cell	CL:2000018
TATTACCTCGCGATCG-1-3-1-0	0	0	coronary vascular endothelial cell	CL:2000018
TCAACGACAATACGCT-1-3-1-0	0	0	nan	CL:2000018
TCAATCTAGCGAAGGG-1-3-1-0	0	0	coronary vascular endothelial cell	CL:2000018
TCAATCTTCAATACCG-1-3-1-0	0	0	coronary vascular endothelial cell	CL:2000018
TCACAAGGTTAGTGGG-1-3-1-0	0	0	nan	CL:2000018
TCACGAAAGCCAGAAC-1-3-1-0	0	0	coronary vascular endothelial cell	CL:2000018
TCACGAACAGCGATCC-1-3-1-0	0	0	coronary vascular endothelial cell	CL:2000018
TCACGAATCGGAGCAA-1-3-1-0	0	0	coronary vascular endothelial cell	CL:2000018
TCAGATGCAACGCACC-1-3-1-0	0	0	coronary vascular endothelial cell	CL:2000018
TCAGCAAAGATGTGTA-1-3-1-0	0	0	coronary vascular endothelial cell	CL:2000018
TCAGCAACAAACTGCT-1-3-1-0	0	0	nan	CL:2000018
TCAGGTATCTACTTAC-1-3-1-0	0	0	coronary vascular endothelial cell	CL:2000018
TCATTACAGCTAACTC-1-3-1-0	0	0	coronary vascular endothelial cell	CL:2000018
TCATTTGAGGCTAGGT-1-3-1-0	0	1.439	coronary vascular endothelial cell	CL:2000018
TCATTTGGTAGAGGAA-1-3-1-0	0	0.911428	coronary vascular endothelial cell	CL:2000018
TCATTTGGTGTTGAGG-1-3-1-0	0	0	coronary vascular endothelial cell	CL:2000018
TCATTTGTCTGGAGCC-1-3-1-0	0	0	coronary vascular endothelial cell	CL:2000018
TCGCGAGGTAAACCTC-1-3-1-0	0	0	coronary vascular endothelial cell	CL:2000018
TCGCGAGGTGTTCTTT-1-3-1-0	0	0	nan	CL:2000018
TCGGTAACATCAGTAC-1-3-1-0	0	0	coronary vascular endothelial cell	CL:2000018
TCGGTAATCTGATACG-1-3-1-0	0	0	coronary vascular endothelial cell	CL:2000018
TCGTACCAGACTACAA-1-3-1-0	0	0	coronary vascular endothelial cell	CL:2000018
TCGTACCAGGATCGCA-1-3-1-0	0	0	coronary vascular endothelial cell	CL:2000018
TCGTAGAAGAAGATTC-1-3-1-0	0	0.965166	coronary vascular endothelial cell	CL:2000018
TCTCTAAAGGATGCGT-1-3-1-0	0	0	coronary vascular endothelial cell	CL:2000018
TCTCTAACATCCAACA-1-3-1-0	0	0.514966	coronary vascular endothelial cell	CL:2000018
TCTGAGAGTGGTTTCA-1-3-1-0	0	0	coronary vascular endothelial cell	CL:2000018
TCTGGAAGTAGTAGTA-1-3-1-0	0	0	coronary vascular endothelial cell	CL:2000018
TCTTCGGCAAGCTGGA-1-3-1-0	0	0	nan	CL:2000018
TCTTTCCAGTTGTAGA-1-3-1-0	0	0	coronary vascular endothelial cell	CL:2000018
TCTTTCCCATCTACGA-1-3-1-0	0	0	coronary vascular endothelial cell	CL:2000018
TGAAAGAAGGATGTAT-1-3-1-0	0	0	coronary vascular endothelial cell	CL:2000018
TGAAAGACAATAGCGG-1-3-1-0	0	0	coronary vascular endothelial cell	CL:2000018
TGAAAGAGTGGACGAT-1-3-1-0	0	0	coronary vascular endothelial cell	CL:2000018
TGACGGCCACGGCTAC-1-3-1-0	0	0	coronary vascular endothelial cell	CL:2000018
TGACGGCCACGGTAAG-1-3-1-0	0	0	coronary vascular endothelial cell	CL:2000018
TGACGGCTCGAACGGA-1-3-1-0	0	0	nan	CL:2000018
TGACTAGCAGCCTGTG-1-3-1-0	0	0	coronary vascular endothelial cell	CL:2000018
TGACTTTCAAGTAATG-1-3-1-0	0	0	coronary vascular endothelial cell	CL:2000018
TGACTTTGTGGTCTCG-1-3-1-0	0	0	coronary vascular endothelial cell	CL:2000018
TGACTTTTCCACTGGG-1-3-1-0	0	0	coronary vascular endothelial cell	CL:2000018
TGAGAGGAGCACCGTC-1-3-1-0	0	0	coronary vascular endothelial cell	CL:2000018
TGATTTCTCAGCGATT-1-3-1-0	0	0	coronary vascular endothelial cell	CL:2000018
TGCACCTTCGGCCGAT-1-3-1-0	0	0	coronary vascular endothelial cell	CL:2000018
TGCCAAAGTCACTGGC-1-3-1-0	0	0	coronary vascular endothelial cell	CL:2000018
TGCCCATAGTTCGCGC-1-3-1-0	0	0	coronary vascular endothelial cell	CL:2000018
TGCCCATCAATGGTCT-1-3-1-0	0	0	coronary vascular endothelial cell	CL:2000018
TGCCCATGTGTGACGA-1-3-1-0	0	0	coronary vascular endothelial cell	CL:2000018
TGCGCAGTCGCATGAT-1-3-1-0	0	0	coronary vascular endothelial cell	CL:2000018
TGCGCAGTCTTTAGTC-1-3-1-0	0	0	coronary vascular endothelial cell	CL:2000018
TGCGGGTAGTGTCCAT-1-3-1-0	0	0	coronary vascular endothelial cell	CL:2000018
TGCGTGGAGGACAGCT-1-3-1-0	0	0	coronary vascular endothelial cell	CL:2000018
TGCGTGGCAAATCCGT-1-3-1-0	0	0	coronary vascular endothelial cell	CL:2000018
TGCGTGGGTCTCCATC-1-3-1-0	0	0	nan	CL:2000018
TGCGTGGTCACAACGT-1-3-1-0	0	1.19325	coronary vascular endothelial cell	CL:2000018
TGCTACCCATGCCCGA-1-3-1-0	0	0	coronary vascular endothelial cell	CL:2000018
TGGCGCATCGTCTGAA-1-3-1-0	0	1.20523	coronary vascular endothelial cell	CL:2000018
TGGCTGGAGATGTCGG-1-3-1-0	0	1.60944	nan	CL:2000018
TGGGCGTCAACGATCT-1-3-1-0	0	0	coronary vascular endothelial cell	CL:2000018
TGGGCGTTCGTTGCCT-1-3-1-0	0	0	coronary vascular endothelial cell	CL:2000018
TGTATTCAGCAATATG-1-3-1-0	0	0	coronary vascular endothelial cell	CL:2000018
TGTCCCATCTGCGTAA-1-3-1-0	0	0	coronary vascular endothelial cell	CL:2000018
TGTGTTTGTAAGGGAA-1-3-1-0	0	0	coronary vascular endothelial cell	CL:2000018
TGTGTTTTCTTGTTTG-1-3-1-0	0	0	coronary vascular endothelial cell	CL:2000018
TGTTCCGCACTTCTGC-1-3-1-0	0	0	coronary vascular endothelial cell	CL:2000018
TGTTCCGCATGACATC-1-3-1-0	0	0	coronary vascular endothelial cell	CL:2000018
TTAGGACCAGTAAGAT-1-3-1-0	0	0	coronary vascular endothelial cell	CL:2000018
TTAGTTCCAGTCACTA-1-3-1-0	0	0	coronary vascular endothelial cell	CL:2000018
TTATGCTCAGATCCAT-1-3-1-0	0	0	coronary vascular endothelial cell	CL:2000018
TTATGCTGTGTCGCTG-1-3-1-0	0	0	nan	CL:2000018
TTCCCAGAGAGCTTCT-1-3-1-0	0	0	coronary vascular endothelial cell	CL:2000018
TTCCCAGAGCATCATC-1-3-1-0	0	0	coronary vascular endothelial cell	CL:2000018
TTCGAAGAGAAGGACA-1-3-1-0	0	0	coronary vascular endothelial cell	CL:2000018
TTCGGTCGTCATATCG-1-3-1-0	0	0	coronary vascular endothelial cell	CL:2000018
TTCTACAAGATGCGAC-1-3-1-0	0	0	coronary vascular endothelial cell	CL:2000018
TTCTACAAGTCTTGCA-1-3-1-0	0	0	coronary vascular endothelial cell	CL:2000018
TTCTACATCCCTTGTG-1-3-1-0	0	1.59535	coronary vascular endothelial cell	CL:2000018
TTCTCAAAGTCTCAAC-1-3-1-0	0	0	coronary vascular endothelial cell	CL:2000018
TTCTCCTGTCACTTCC-1-3-1-0	0	0	coronary vascular endothelial cell	CL:2000018
TTCTTAGGTACGACCC-1-3-1-0	0	0	coronary vascular endothelial cell	CL:2000018
TTCTTAGGTCTAGCCG-1-3-1-0	0	0	coronary vascular endothelial cell	CL:2000018
TTGAACGCAAGTACCT-1-3-1-0	0	0	coronary vascular endothelial cell	CL:2000018
TTGAACGGTTCGGGCT-1-3-1-0	0	0	coronary vascular endothelial cell	CL:2000018
TTGACTTGTATCACCA-1-3-1-0	0	0	coronary vascular endothelial cell	CL:2000018
TTGCCGTCATATACCG-1-3-1-0	0	0.638298	coronary vascular endothelial cell	CL:2000018
TTGGCAATCCGCATAA-1-3-1-0	0	0	coronary vascular endothelial cell	CL:2000018
TTGTAGGAGTACGCGA-1-3-1-0	0	0.516899	coronary vascular endothelial cell	CL:2000018
TTTACTGCACCTATCC-1-3-1-0	0	0	coronary vascular endothelial cell	CL:2000018
TTTATGCCACTTGGAT-1-3-1-0	0	0	coronary vascular endothelial cell	CL:2000018
TTTATGCGTCGGCACT-1-3-1-0	0	0	coronary vascular endothelial cell	CL:2000018
TTTCCTCAGAAACCTA-1-3-1-0	0	0	coronary vascular endothelial cell	CL:2000018
TTTGGTTCACGGATAG-1-3-1-0	0	0	coronary vascular endothelial cell	CL:2000018
TTTGTCATCAGCACAT-1-3-1-0	0	0	coronary vascular endothelial cell	CL:2000018
TTTGTCATCCCATTAT-1-3-1-0	0	0	coronary vascular endothelial cell	CL:2000018
AAACCTGCAGGGAGAG-1-4-1-0	0	0	coronary vascular endothelial cell	CL:2000018
AAACCTGGTACGACCC-1-4-1-0	0	0	coronary vascular endothelial cell	CL:2000018
AAACGGGGTCACACGC-1-4-1-0	0	0	coronary vascular endothelial cell	CL:2000018
AAACGGGGTCCCTACT-1-4-1-0	0	0	coronary vascular endothelial cell	CL:2000018
AAAGATGGTAGTACCT-1-4-1-0	0	0	nan	CL:2000018
AAAGATGTCGGCGCTA-1-4-1-0	0	0	coronary vascular endothelial cell	CL:2000018
AAAGCAAAGACTAGAT-1-4-1-0	0	0	coronary vascular endothelial cell	CL:2000018
AAAGCAAAGCGTCTAT-1-4-1-0	0	0	nan	CL:2000018
AAAGCAAAGCTACCTA-1-4-1-0	0	0	coronary vascular endothelial cell	CL:2000018
AAAGCAAAGTGTGAAT-1-4-1-0	0	1.21017	coronary vascular endothelial cell	CL:2000018
AAAGCAACATTTGCTT-1-4-1-0	0	0	coronary vascular endothelial cell	CL:2000018
AAAGCAATCATGGTCA-1-4-1-0	0	0	coronary vascular endothelial cell	CL:2000018
AAAGTAGAGATGTTAG-1-4-1-0	0	1.41754	coronary vascular endothelial cell	CL:2000018
AAAGTAGAGCGTTTAC-1-4-1-0	0	0	nan	CL:2000018
AAAGTAGAGGGCACTA-1-4-1-0	0	0	nan	CL:2000018
AAAGTAGAGGTTACCT-1-4-1-0	0	0	coronary vascular endothelial cell	CL:2000018
AAAGTAGGTATAGTAG-1-4-1-0	0	0	coronary vascular endothelial cell	CL:2000018
AAATGCCTCGTTTGCC-1-4-1-0	0	1.31621	coronary vascular endothelial cell	CL:2000018
AACACGTAGCTGGAAC-1-4-1-0	0	0	nan	CL:2000018
AACACGTAGGCAATTA-1-4-1-0	0	0	coronary vascular endothelial cell	CL:2000018
AACACGTCACGAAAGC-1-4-1-0	0	0	nan	CL:2000018
AACACGTTCTGCTGTC-1-4-1-0	0	0	coronary vascular endothelial cell	CL:2000018
AACCATGAGAACTCGG-1-4-1-0	0	1.56759	nan	CL:2000018
AACCATGCAAGTTCTG-1-4-1-0	0	0	nan	CL:2000018
AACCATGGTCGAACAG-1-4-1-0	0	0	coronary vascular endothelial cell	CL:2000018
AACCGCGAGCTGAACG-1-4-1-0	0	0	coronary vascular endothelial cell	CL:2000018
AACCGCGCACAGACAG-1-4-1-0	0	0	coronary vascular endothelial cell	CL:2000018
AACCGCGGTCTCCCTA-1-4-1-0	0	0.974108	coronary vascular endothelial cell	CL:2000018
AACCGCGGTTACGCGC-1-4-1-0	0	0	coronary vascular endothelial cell	CL:2000018
AACGTTGAGCTAACAA-1-4-1-0	0	0	coronary vascular endothelial cell	CL:2000018
AACGTTGAGTCACGCC-1-4-1-0	0	0	coronary vascular endothelial cell	CL:2000018
AACGTTGCAAGGACAC-1-4-1-0	0	0	coronary vascular endothelial cell	CL:2000018
AACGTTGGTAGAAAGG-1-4-1-0	0	0	coronary vascular endothelial cell	CL:2000018
AACGTTGTCTGTCCGT-1-4-1-0	0	1.70097	coronary vascular endothelial cell	CL:2000018
AACTCAGAGTACCGGA-1-4-1-0	0	0	coronary vascular endothelial cell	CL:2000018
AACTCAGAGTGACATA-1-4-1-0	0	0	coronary vascular endothelial cell	CL:2000018
AACTCAGCAGGCTCAC-1-4-1-0	0	0	nan	CL:2000018
AACTCAGCATGCCTAA-1-4-1-0	0	0	coronary vascular endothelial cell	CL:2000018
AACTCAGTCAGCGACC-1-4-1-0	0	0	nan	CL:2000018
AACTCCCAGGGTTCCC-1-4-1-0	0	0	coronary vascular endothelial cell	CL:2000018
AACTCCCCACGGTTTA-1-4-1-0	0	0	coronary vascular endothelial cell	CL:2000018
AACTCCCGTAAGGGAA-1-4-1-0	0	0	coronary vascular endothelial cell	CL:2000018
AACTCCCGTTGTCGCG-1-4-1-0	0	0	coronary vascular endothelial cell	CL:2000018
AACTCCCTCTGCCAGG-1-4-1-0	0	0.836475	coronary vascular endothelial cell	CL:2000018
AACTCTTAGGTGTTAA-1-4-1-0	0	0	nan	CL:2000018
AACTCTTTCACGACTA-1-4-1-0	0	0	coronary vascular endothelial cell	CL:2000018
AACTCTTTCCCAGGTG-1-4-1-0	0	0.692847	coronary vascular endothelial cell	CL:2000018
AACTGGTCAAGCGCTC-1-4-1-0	0	0	coronary vascular endothelial cell	CL:2000018
AACTGGTTCAACACGT-1-4-1-0	0	1.65752	nan	CL:2000018
AACTTTCAGAGCTATA-1-4-1-0	0	0	nan	CL:2000018
AACTTTCTCATGTAGC-1-4-1-0	0	0	coronary vascular endothelial cell	CL:2000018
AAGCCGCAGCTAGTGG-1-4-1-0	0	0	nan	CL:2000018
AAGCCGCAGTGGTAAT-1-4-1-0	0	0	coronary vascular endothelial cell	CL:2000018
AAGCCGCCAAAGAATC-1-4-1-0	0	0.557163	coronary vascular endothelial cell	CL:2000018
AAGCCGCCACATCCGG-1-4-1-0	0	0	coronary vascular endothelial cell	CL:2000018
AAGCCGCGTAGGACAC-1-4-1-0	0	1.04533	coronary vascular endothelial cell	CL:2000018
AAGCCGCTCGCGGATC-1-4-1-0	0	0	coronary vascular endothelial cell	CL:2000018
AAGGAGCCAAGACGTG-1-4-1-0	0	0	coronary vascular endothelial cell	CL:2000018
AAGGAGCCACCCATGG-1-4-1-0	0	0	nan	CL:2000018
AAGGAGCGTCCAACTA-1-4-1-0	0	0	coronary vascular endothelial cell	CL:2000018
AAGGCAGAGACGCAAC-1-4-1-0	0	0	coronary vascular endothelial cell	CL:2000018
AAGGCAGAGTTCGATC-1-4-1-0	0	2.00093	coronary vascular endothelial cell	CL:2000018
AAGGCAGTCATAAAGG-1-4-1-0	0	0	coronary vascular endothelial cell	CL:2000018
AAGGTTCCAATAAGCA-1-4-1-0	0	0	coronary vascular endothelial cell	CL:2000018
AAGGTTCCATTCTCAT-1-4-1-0	0	0	coronary vascular endothelial cell	CL:2000018
AAGGTTCTCGGCGCTA-1-4-1-0	0	0	coronary vascular endothelial cell	CL:2000018
AAGGTTCTCTTAACCT-1-4-1-0	0	0	coronary vascular endothelial cell	CL:2000018
AAGTCTGAGCCATCGC-1-4-1-0	0	0	nan	CL:2000018
AAGTCTGAGGTGGGTT-1-4-1-0	0	0	coronary vascular endothelial cell	CL:2000018
AAGTCTGTCAACACGT-1-4-1-0	0	0	coronary vascular endothelial cell	CL:2000018
AAGTCTGTCGCTAGCG-1-4-1-0	0	0	nan	CL:2000018
AATCCAGGTTTGCATG-1-4-1-0	0	0	coronary vascular endothelial cell	CL:2000018
AATCCAGTCCCAACGG-1-4-1-0	0	0	coronary vascular endothelial cell	CL:2000018
AATCGGTAGCGACGTA-1-4-1-0	0	0	coronary vascular endothelial cell	CL:2000018
AATCGGTCAGCGATCC-1-4-1-0	0	0	coronary vascular endothelial cell	CL:2000018
AATCGGTGTCTGCCAG-1-4-1-0	0	0	nan	CL:2000018
AATCGGTGTTGGACCC-1-4-1-0	0	1.57758	nan	CL:2000018
ACACCAATCCCGGATG-1-4-1-0	0	0	coronary vascular endothelial cell	CL:2000018
ACACCCTCAAATACAG-1-4-1-0	0	0	nan	CL:2000018
ACACCCTTCAGTACGT-1-4-1-0	0	0	coronary vascular endothelial cell	CL:2000018
ACACCGGAGGCGCTCT-1-4-1-0	0	0	coronary vascular endothelial cell	CL:2000018
ACACCGGCATGCCACG-1-4-1-0	0	1.49816	coronary vascular endothelial cell	CL:2000018
ACACCGGCATTGCGGC-1-4-1-0	0	0	coronary vascular endothelial cell	CL:2000018
ACACTGAGTTACGACT-1-4-1-0	0	0	coronary vascular endothelial cell	CL:2000018
ACAGCCGCAGCAGTTT-1-4-1-0	0	0	coronary vascular endothelial cell	CL:2000018
ACAGCCGGTTAAGAAC-1-4-1-0	0	0	coronary vascular endothelial cell	CL:2000018
ACAGCCGTCACGATGT-1-4-1-0	0	0	coronary vascular endothelial cell	CL:2000018
ACAGCCGTCCACGCAG-1-4-1-0	0	0.909475	coronary vascular endothelial cell	CL:2000018
ACAGCTACACCTCGGA-1-4-1-0	0	0	coronary vascular endothelial cell	CL:2000018
ACAGCTACATCGGAAG-1-4-1-0	0	0	coronary vascular endothelial cell	CL:2000018
ACATACGAGCACCGTC-1-4-1-0	0	0	coronary vascular endothelial cell	CL:2000018
ACATACGGTTACGACT-1-4-1-0	0	0	coronary vascular endothelial cell	CL:2000018
ACATGGTAGCCAACAG-1-4-1-0	0	0	coronary vascular endothelial cell	CL:2000018
ACATGGTAGGGCTTCC-1-4-1-0	0	0	coronary vascular endothelial cell	CL:2000018
ACATGGTGTAAGTTCC-1-4-1-0	0	0	nan	CL:2000018
ACCAGTACACGCGAAA-1-4-1-0	0	0	nan	CL:2000018
ACCAGTAGTCTAGAGG-1-4-1-0	0	0	coronary vascular endothelial cell	CL:2000018
ACCAGTAGTTGGACCC-1-4-1-0	0.919603	0	coronary vascular endothelial cell	CL:2000018
ACCCACTAGTGGTAGC-1-4-1-0	0	0	coronary vascular endothelial cell	CL:2000018
ACCCACTAGTGTCTCA-1-4-1-0	0	0	coronary vascular endothelial cell	CL:2000018
ACCCACTCACGTCAGC-1-4-1-0	0	0	coronary vascular endothelial cell	CL:2000018
ACCGTAAAGATATACG-1-4-1-0	0	1.07314	coronary vascular endothelial cell	CL:2000018
ACCGTAATCAAACCGT-1-4-1-0	0	0	coronary vascular endothelial cell	CL:2000018
ACCGTAATCACATACG-1-4-1-0	0	0	coronary vascular endothelial cell	CL:2000018
ACCTTTAAGCCTTGAT-1-4-1-0	0	0	nan	CL:2000018
ACCTTTACACGGCTAC-1-4-1-0	0	0	coronary vascular endothelial cell	CL:2000018
ACCTTTACACTCTGTC-1-4-1-0	0	0	coronary vascular endothelial cell	CL:2000018
ACCTTTACATCTCCCA-1-4-1-0	0	0	coronary vascular endothelial cell	CL:2000018
ACCTTTAGTCCGAAGA-1-4-1-0	0	0	coronary vascular endothelial cell	CL:2000018
ACCTTTAGTCTAAAGA-1-4-1-0	0	0	coronary vascular endothelial cell	CL:2000018
ACCTTTAGTGTATGGG-1-4-1-0	0	0	coronary vascular endothelial cell	CL:2000018
ACCTTTAGTTATCACG-1-4-1-0	0	0	coronary vascular endothelial cell	CL:2000018
ACGAGCCCATGACGGA-1-4-1-0	0	1.13783	coronary vascular endothelial cell	CL:2000018
ACGAGCCGTCATCCCT-1-4-1-0	0	0	coronary vascular endothelial cell	CL:2000018
ACGAGCCGTTTGACTG-1-4-1-0	0	0	nan	CL:2000018
ACGAGCCTCATGTGGT-1-4-1-0	0	0	nan	CL:2000018
ACGAGGACATCACCCT-1-4-1-0	0	0	coronary vascular endothelial cell	CL:2000018
ACGAGGAGTATGCTTG-1-4-1-0	0	1.37236	coronary vascular endothelial cell	CL:2000018
ACGAGGATCCGCGTTT-1-4-1-0	0	0	nan	CL:2000018
ACGATACCAATAGAGT-1-4-1-0	0	0	coronary vascular endothelial cell	CL:2000018
ACGATGTAGCCCAGCT-1-4-1-0	0	0	coronary vascular endothelial cell	CL:2000018
ACGATGTCAAGCCTAT-1-4-1-0	0	0	coronary vascular endothelial cell	CL:2000018
ACGATGTTCAACACTG-1-4-1-0	0	0.939367	coronary vascular endothelial cell	CL:2000018
ACGATGTTCCTAAGTG-1-4-1-0	0	0	coronary vascular endothelial cell	CL:2000018
ACGATGTTCGTTTATC-1-4-1-0	0	0	coronary vascular endothelial cell	CL:2000018
ACGCAGCCATCCTAGA-1-4-1-0	0	0	coronary vascular endothelial cell	CL:2000018
ACGCAGCGTGTGGCTC-1-4-1-0	0	1.33695	coronary vascular endothelial cell	CL:2000018
ACGCCAGCACCAGGCT-1-4-1-0	0	0	coronary vascular endothelial cell	CL:2000018
ACGCCAGTCACCTCGT-1-4-1-0	0	0	coronary vascular endothelial cell	CL:2000018
ACGCCAGTCATTATCC-1-4-1-0	0	0	coronary vascular endothelial cell	CL:2000018
ACGCCGAGTCCGAACC-1-4-1-0	0	0	nan	CL:2000018
ACGCCGATCACATGCA-1-4-1-0	0	0	coronary vascular endothelial cell	CL:2000018
ACGCCGATCCAAGTAC-1-4-1-0	0	0	coronary vascular endothelial cell	CL:2000018
ACGCCGATCCCAAGAT-1-4-1-0	0	0	coronary vascular endothelial cell	CL:2000018
ACGGAGAAGACTACAA-1-4-1-0	0	0	coronary vascular endothelial cell	CL:2000018
ACGGAGAAGCAGCCTC-1-4-1-0	0	0	coronary vascular endothelial cell	CL:2000018
ACGGAGAGTATCACCA-1-4-1-0	0	0	coronary vascular endothelial cell	CL:2000018
ACGGAGAGTTATGCGT-1-4-1-0	0	0	coronary vascular endothelial cell	CL:2000018
ACGGAGAGTTCCGTCT-1-4-1-0	0	0	coronary vascular endothelial cell	CL:2000018
ACGGCCATCCCTAACC-1-4-1-0	0	0	nan	CL:2000018
ACGGGCTAGACAGGCT-1-4-1-0	0	0	coronary vascular endothelial cell	CL:2000018
ACGGGCTAGGTCATCT-1-4-1-0	0	0	nan	CL:2000018
ACGGGCTAGTGTTTGC-1-4-1-0	0	0	coronary vascular endothelial cell	CL:2000018
ACGGGCTCACCATGTA-1-4-1-0	1.00875	0	coronary vascular endothelial cell	CL:2000018
ACGGGCTCATAAAGGT-1-4-1-0	0	0	coronary vascular endothelial cell	CL:2000018
ACGGGCTTCACCCGAG-1-4-1-0	0	0	coronary vascular endothelial cell	CL:2000018
ACGGGTCAGGCGTACA-1-4-1-0	0	0	nan	CL:2000018
ACGGGTCCACTCTGTC-1-4-1-0	0	0	coronary vascular endothelial cell	CL:2000018
ACGTCAACAGGGAGAG-1-4-1-0	0	0	coronary vascular endothelial cell	CL:2000018
ACGTCAAGTTTACTCT-1-4-1-0	0	1.63821	nan	CL:2000018
ACTATCTAGAGTCTGG-1-4-1-0	0	0	coronary vascular endothelial cell	CL:2000018
ACTATCTCAGACAAAT-1-4-1-0	0	0	coronary vascular endothelial cell	CL:2000018
ACTATCTTCACGGTTA-1-4-1-0	0	0	nan	CL:2000018
ACTGAACAGCAACGGT-1-4-1-0	0	0	nan	CL:2000018
ACTGAACAGTGCTGCC-1-4-1-0	0	0	coronary vascular endothelial cell	CL:2000018
ACTGAACAGTTAACGA-1-4-1-0	0	0	coronary vascular endothelial cell	CL:2000018
ACTGAACCAGCATGAG-1-4-1-0	0	0.975857	coronary vascular endothelial cell	CL:2000018
ACTGAACTCCACTCCA-1-4-1-0	0	0	nan	CL:2000018
ACTGAGTGTGTCAATC-1-4-1-0	0	0	coronary vascular endothelial cell	CL:2000018
ACTGCTCAGTAAGTAC-1-4-1-0	0	0	coronary vascular endothelial cell	CL:2000018
ACTGCTCCACGTAAGG-1-4-1-0	0	0	coronary vascular endothelial cell	CL:2000018
ACTGCTCCAGCCTATA-1-4-1-0	0	0	coronary vascular endothelial cell	CL:2000018
ACTGCTCCAGTCGATT-1-4-1-0	0	0	coronary vascular endothelial cell	CL:2000018
ACTGCTCTCCTAAGTG-1-4-1-0	0	1.25725	coronary vascular endothelial cell	CL:2000018
ACTGCTCTCTCTGAGA-1-4-1-0	0	0	nan	CL:2000018
ACTGTCCCAGTCACTA-1-4-1-0	0	0	nan	CL:2000018
ACTGTCCTCTCAAGTG-1-4-1-0	0	0	coronary vascular endothelial cell	CL:2000018
ACTTACTAGGTGCAAC-1-4-1-0	0	0	coronary vascular endothelial cell	CL:2000018
ACTTACTTCTTCGAGA-1-4-1-0	0	0.559852	coronary vascular endothelial cell	CL:2000018
ACTTGTTAGTACACCT-1-4-1-0	0	0	coronary vascular endothelial cell	CL:2000018
ACTTGTTTCGTGGACC-1-4-1-0	0	0	coronary vascular endothelial cell	CL:2000018
ACTTGTTTCTTGTCAT-1-4-1-0	0	0	nan	CL:2000018
ACTTTCACACGCCAGT-1-4-1-0	0	0	coronary vascular endothelial cell	CL:2000018
ACTTTCACAGCTATTG-1-4-1-0	0	0	coronary vascular endothelial cell	CL:2000018
ACTTTCAGTATGAAAC-1-4-1-0	0	0	coronary vascular endothelial cell	CL:2000018
ACTTTCATCCTAGAAC-1-4-1-0	0	0	coronary vascular endothelial cell	CL:2000018
AGAATAGTCGTACGGC-1-4-1-0	0	0	coronary vascular endothelial cell	CL:2000018
AGACGTTCAAGGCTCC-1-4-1-0	0	0	coronary vascular endothelial cell	CL:2000018
AGACGTTCAGGGTACA-1-4-1-0	0	0	coronary vascular endothelial cell	CL:2000018
AGAGCGAAGAATAGGG-1-4-1-0	0	0	coronary vascular endothelial cell	CL:2000018
AGAGCGACAGGCTCAC-1-4-1-0	0	0	coronary vascular endothelial cell	CL:2000018
AGAGCGATCCTTTCGG-1-4-1-0	0	0	coronary vascular endothelial cell	CL:2000018
AGAGCGATCGCCTGAG-1-4-1-0	0	0	coronary vascular endothelial cell	CL:2000018
AGAGCTTAGCATCATC-1-4-1-0	0	0	nan	CL:2000018
AGAGCTTAGGATTCGG-1-4-1-0	0	0	coronary vascular endothelial cell	CL:2000018
AGAGCTTAGGCAATTA-1-4-1-0	0	0	coronary vascular endothelial cell	CL:2000018
AGAGTGGAGCTGCGAA-1-4-1-0	0	0	coronary vascular endothelial cell	CL:2000018
AGAGTGGCAGTCGTGC-1-4-1-0	0	0	coronary vascular endothelial cell	CL:2000018
AGAGTGGCATAGAAAC-1-4-1-0	0	0	coronary vascular endothelial cell	CL:2000018
AGAGTGGTCACGAAGG-1-4-1-0	0	0	coronary vascular endothelial cell	CL:2000018
AGAGTGGTCTAGCACA-1-4-1-0	0	0	coronary vascular endothelial cell	CL:2000018
AGAGTGGTCTATCCTA-1-4-1-0	0	0.654651	coronary vascular endothelial cell	CL:2000018
AGATCTGAGACATAAC-1-4-1-0	0	0	coronary vascular endothelial cell	CL:2000018
AGATTGCGTCAAGCGA-1-4-1-0	0	0	nan	CL:2000018
AGATTGCTCCCAACGG-1-4-1-0	0	0	coronary vascular endothelial cell	CL:2000018
AGCAGCCCAAGCCGCT-1-4-1-0	0	0	coronary vascular endothelial cell	CL:2000018
AGCAGCCCACGAAGCA-1-4-1-0	0	0	coronary vascular endothelial cell	CL:2000018
AGCAGCCGTACCTACA-1-4-1-0	0	0	coronary vascular endothelial cell	CL:2000018
AGCATACAGCTAGCCC-1-4-1-0	0	0	nan	CL:2000018
AGCATACCACCGTTGG-1-4-1-0	0	0	coronary vascular endothelial cell	CL:2000018
AGCATACGTAGCTCCG-1-4-1-0	0	0	coronary vascular endothelial cell	CL:2000018
AGCATACGTTCCAACA-1-4-1-0	0	0	coronary vascular endothelial cell	CL:2000018
AGCATACGTTGGACCC-1-4-1-0	0	0	nan	CL:2000018
AGCCTAACAGTTTACG-1-4-1-0	0	0	coronary vascular endothelial cell	CL:2000018
AGCGGTCAGGGTCGAT-1-4-1-0	0	0	coronary vascular endothelial cell	CL:2000018
AGCGGTCTCCGTACAA-1-4-1-0	0	0	coronary vascular endothelial cell	CL:2000018
AGCGGTCTCTGGTATG-1-4-1-0	0	0	coronary vascular endothelial cell	CL:2000018
AGCGTATAGAGCAATT-1-4-1-0	0	0	coronary vascular endothelial cell	CL:2000018
AGCGTATAGTGCTGCC-1-4-1-0	0	0	nan	CL:2000018
AGCGTATAGTTACGGG-1-4-1-0	0	0	coronary vascular endothelial cell	CL:2000018
AGCGTATCAAAGGCGT-1-4-1-0	0	0	coronary vascular endothelial cell	CL:2000018
AGCGTATCAACTGCTA-1-4-1-0	0	0	coronary vascular endothelial cell	CL:2000018
AGCGTATGTTCCCTTG-1-4-1-0	0	0	coronary vascular endothelial cell	CL:2000018
AGCGTATTCCTACAGA-1-4-1-0	0	0.777387	coronary vascular endothelial cell	CL:2000018
AGCGTCGGTACCATCA-1-4-1-0	0	0	coronary vascular endothelial cell	CL:2000018
AGCGTCGGTAGAAGGA-1-4-1-0	0	0	coronary vascular endothelial cell	CL:2000018
AGCGTCGGTAGGGACT-1-4-1-0	0	0	coronary vascular endothelial cell	CL:2000018
AGCTCCTCAGTCGATT-1-4-1-0	0	0	coronary vascular endothelial cell	CL:2000018
AGCTCCTTCAGCTCTC-1-4-1-0	0	0	coronary vascular endothelial cell	CL:2000018
AGCTCCTTCGGAAATA-1-4-1-0	0	0	coronary vascular endothelial cell	CL:2000018
AGCTCTCAGGGATACC-1-4-1-0	0	0	coronary vascular endothelial cell	CL:2000018
AGCTCTCTCACTCTTA-1-4-1-0	0	0	coronary vascular endothelial cell	CL:2000018
AGCTCTCTCCAGAGGA-1-4-1-0	0	0	nan	CL:2000018
AGCTTGAAGGGTATCG-1-4-1-0	0	0	coronary vascular endothelial cell	CL:2000018
AGCTTGACACACCGCA-1-4-1-0	0	0	coronary vascular endothelial cell	CL:2000018
AGCTTGAGTGAGTGAC-1-4-1-0	0	0	coronary vascular endothelial cell	CL:2000018
AGCTTGATCCTTCAAT-1-4-1-0	1.3384	0	coronary vascular endothelial cell	CL:2000018
AGGCCACAGGCACATG-1-4-1-0	0	0	coronary vascular endothelial cell	CL:2000018
AGGCCACAGTAGGCCA-1-4-1-0	0	0	coronary vascular endothelial cell	CL:2000018
AGGCCACCAGCTCGCA-1-4-1-0	0	0	coronary vascular endothelial cell	CL:2000018
AGGCCACCAGGCTCAC-1-4-1-0	0	0	coronary vascular endothelial cell	CL:2000018
AGGCCACCAGGTTTCA-1-4-1-0	0	0	coronary vascular endothelial cell	CL:2000018
AGGCCACGTAAGCACG-1-4-1-0	0	0	coronary vascular endothelial cell	CL:2000018
AGGCCACGTTAAGAAC-1-4-1-0	0	0	coronary vascular endothelial cell	CL:2000018
AGGCCACTCAGTTGAC-1-4-1-0	0	0	coronary vascular endothelial cell	CL:2000018
AGGCCGTGTGTCGCTG-1-4-1-0	0	0	nan	CL:2000018
AGGGAGTCAGCTTAAC-1-4-1-0	0	1.42421	coronary vascular endothelial cell	CL:2000018
AGGGAGTCAGGTGGAT-1-4-1-0	0	0	coronary vascular endothelial cell	CL:2000018
AGGGAGTGTCTTCTCG-1-4-1-0	0	0.97104	coronary vascular endothelial cell	CL:2000018
AGGGAGTGTGGTACAG-1-4-1-0	0	0.847603	coronary vascular endothelial cell	CL:2000018
AGGGATGAGAACAATC-1-4-1-0	0	0	coronary vascular endothelial cell	CL:2000018
AGGGATGCAATGACCT-1-4-1-0	0	0	coronary vascular endothelial cell	CL:2000018
AGGGATGCATATGCTG-1-4-1-0	0	0	coronary vascular endothelial cell	CL:2000018
AGGGATGTCGCATGAT-1-4-1-0	0	1.04665	coronary vascular endothelial cell	CL:2000018
AGGGTGAAGTGTACTC-1-4-1-0	0	0	coronary vascular endothelial cell	CL:2000018
AGGTCATTCCTGTAGA-1-4-1-0	0	0	nan	CL:2000018
AGGTCATTCGAATCCA-1-4-1-0	0	0	nan	CL:2000018
AGGTCCGAGATCGGGT-1-4-1-0	0	0	coronary vascular endothelial cell	CL:2000018
AGTAGTCAGAGTACAT-1-4-1-0	0	0	coronary vascular endothelial cell	CL:2000018
AGTAGTCCAAGCGATG-1-4-1-0	0	1.49439	coronary vascular endothelial cell	CL:2000018
AGTCTTTCAAGAAGAG-1-4-1-0	0	1.45014	coronary vascular endothelial cell	CL:2000018
AGTCTTTCACTAAGTC-1-4-1-0	0	0	nan	CL:2000018
AGTCTTTCATCTCGCT-1-4-1-0	0	0	coronary vascular endothelial cell	CL:2000018
AGTCTTTGTTCGGCAC-1-4-1-0	0	0.875294	coronary vascular endothelial cell	CL:2000018
AGTGAGGCACATGTGT-1-4-1-0	0	0	coronary vascular endothelial cell	CL:2000018
AGTGGGAAGCAATATG-1-4-1-0	0	0	coronary vascular endothelial cell	CL:2000018
AGTGGGAAGGGAGTAA-1-4-1-0	0	0	coronary vascular endothelial cell	CL:2000018
AGTGGGACACCTTGTC-1-4-1-0	0	0	coronary vascular endothelial cell	CL:2000018
AGTGGGATCCTTTACA-1-4-1-0	0	0	coronary vascular endothelial cell	CL:2000018
AGTGTCAAGTGAACAT-1-4-1-0	0	0	coronary vascular endothelial cell	CL:2000018
AGTTGGTAGCAAATCA-1-4-1-0	0.403409	0	coronary vascular endothelial cell	CL:2000018
AGTTGGTAGTTGTCGT-1-4-1-0	0	0	coronary vascular endothelial cell	CL:2000018
AGTTGGTCATGCCTTC-1-4-1-0	0	0	coronary vascular endothelial cell	CL:2000018
AGTTGGTGTACCGGCT-1-4-1-0	0	0	coronary vascular endothelial cell	CL:2000018
AGTTGGTGTTAAGGGC-1-4-1-0	0	0	coronary vascular endothelial cell	CL:2000018
AGTTGGTGTTCGTCTC-1-4-1-0	0	0	coronary vascular endothelial cell	CL:2000018
AGTTGGTTCGCCGTGA-1-4-1-0	0	0	nan	CL:2000018
ATAACGCCAAGGTTCT-1-4-1-0	0	0	coronary vascular endothelial cell	CL:2000018
ATAACGCGTAAGTGTA-1-4-1-0	0	0	coronary vascular endothelial cell	CL:2000018
ATAACGCGTCGGCTCA-1-4-1-0	0	0	nan	CL:2000018
ATAACGCGTGCGAAAC-1-4-1-0	0	0	coronary vascular endothelial cell	CL:2000018
ATAAGAGCAAACTGCT-1-4-1-0	0	0	coronary vascular endothelial cell	CL:2000018
ATAGACCAGGACACCA-1-4-1-0	0	0	coronary vascular endothelial cell	CL:2000018
ATAGACCCATTGGGCC-1-4-1-0	0	0	nan	CL:2000018
ATAGACCTCGACGGAA-1-4-1-0	0	0	coronary vascular endothelial cell	CL:2000018
ATCACGAAGTCCAGGA-1-4-1-0	0	0	coronary vascular endothelial cell	CL:2000018
ATCACGACAGTAGAGC-1-4-1-0	0	0	coronary vascular endothelial cell	CL:2000018
ATCACGACATCGGGTC-1-4-1-0	0	0	coronary vascular endothelial cell	CL:2000018
ATCATCTAGTGTTAGA-1-4-1-0	0	0	coronary vascular endothelial cell	CL:2000018
ATCATCTCAGTATCTG-1-4-1-0	0	0.562567	coronary vascular endothelial cell	CL:2000018
ATCATCTGTATTCTCT-1-4-1-0	0	0	nan	CL:2000018
ATCATCTTCATGCAAC-1-4-1-0	0	0	coronary vascular endothelial cell	CL:2000018
ATCATGGAGGAATTAC-1-4-1-0	0	0	coronary vascular endothelial cell	CL:2000018
ATCCACCTCATGTCTT-1-4-1-0	0	0	coronary vascular endothelial cell	CL:2000018
ATCCACCTCTGCCAGG-1-4-1-0	0	1.52459	nan	CL:2000018
ATCCGAAAGAACAACT-1-4-1-0	0	0	coronary vascular endothelial cell	CL:2000018
ATCCGAAAGACACGAC-1-4-1-0	0	0	nan	CL:2000018
ATCCGAACAGGGATTG-1-4-1-0	0	0	nan	CL:2000018
ATCCGAAGTGTATGGG-1-4-1-0	0	1.19937	coronary vascular endothelial cell	CL:2000018
ATCCGAATCACTTCAT-1-4-1-0	0	0	coronary vascular endothelial cell	CL:2000018
ATCGAGTAGAAACGAG-1-4-1-0	0	0	coronary vascular endothelial cell	CL:2000018
ATCGAGTAGCGTCAAG-1-4-1-0	0	0	coronary vascular endothelial cell	CL:2000018
ATCGAGTAGGTGATTA-1-4-1-0	0	1.06349	coronary vascular endothelial cell	CL:2000018
ATCGAGTGTAGGACAC-1-4-1-0	0	1.00204	coronary vascular endothelial cell	CL:2000018
ATCGAGTGTCGCATCG-1-4-1-0	0	0	coronary vascular endothelial cell	CL:2000018
ATCGAGTTCACTATTC-1-4-1-0	0	0	coronary vascular endothelial cell	CL:2000018
ATCTACTAGCACAGGT-1-4-1-0	0	0	nan	CL:2000018
ATCTGCCCACATTTCT-1-4-1-0	0	0	coronary vascular endothelial cell	CL:2000018
ATCTGCCCAGCCAATT-1-4-1-0	0	0.760923	coronary vascular endothelial cell	CL:2000018
ATCTGCCTCAGCTTAG-1-4-1-0	0	0	coronary vascular endothelial cell	CL:2000018
ATGCGATCAGACGCTC-1-4-1-0	0	0	nan	CL:2000018
ATGCGATCATCGATTG-1-4-1-0	0	0	coronary vascular endothelial cell	CL:2000018
ATGGGAGAGGCAGTCA-1-4-1-0	0	0	coronary vascular endothelial cell	CL:2000018
ATGGGAGTCAGGTTCA-1-4-1-0	0	0	nan	CL:2000018
ATGGGAGTCCTATTCA-1-4-1-0	0	0	coronary vascular endothelial cell	CL:2000018
ATGTGTGAGGATCGCA-1-4-1-0	0	0	coronary vascular endothelial cell	CL:2000018
ATGTGTGTCTCATTCA-1-4-1-0	0	0	coronary vascular endothelial cell	CL:2000018
ATGTGTGTCTGCCAGG-1-4-1-0	0	0	coronary vascular endothelial cell	CL:2000018
ATTACTCGTCGAACAG-1-4-1-0	0	0	coronary vascular endothelial cell	CL:2000018
ATTATCCAGCGAGAAA-1-4-1-0	0	0	coronary vascular endothelial cell	CL:2000018
ATTATCCCAGCATGAG-1-4-1-0	0	0	coronary vascular endothelial cell	CL:2000018
ATTCTACAGTCAAGGC-1-4-1-0	0	0	coronary vascular endothelial cell	CL:2000018
ATTCTACCACATAACC-1-4-1-0	0	0	coronary vascular endothelial cell	CL:2000018
ATTCTACCACCTCGGA-1-4-1-0	0	0	nan	CL:2000018
ATTCTACCAGTAACGG-1-4-1-0	0	0	nan	CL:2000018
ATTGGACAGTACGTAA-1-4-1-0	0	0	coronary vascular endothelial cell	CL:2000018
ATTGGACCACCTGGTG-1-4-1-0	0	0	coronary vascular endothelial cell	CL:2000018
ATTGGACCAGCTCGCA-1-4-1-0	0	0	nan	CL:2000018
ATTGGTGAGGCATGTG-1-4-1-0	0	0	coronary vascular endothelial cell	CL:2000018
ATTGGTGCAAGGTGTG-1-4-1-0	0	0	coronary vascular endothelial cell	CL:2000018
ATTGGTGCATGTTCCC-1-4-1-0	0	0	coronary vascular endothelial cell	CL:2000018
ATTGGTGTCTCGATGA-1-4-1-0	0	0	nan	CL:2000018
ATTTCTGAGTTGCAGG-1-4-1-0	0	0.976475	coronary vascular endothelial cell	CL:2000018
ATTTCTGGTTCGTTGA-1-4-1-0	0	0	coronary vascular endothelial cell	CL:2000018
ATTTCTGTCGCAAGCC-1-4-1-0	0	0	coronary vascular endothelial cell	CL:2000018
CAACCAACATCGTCGG-1-4-1-0	0	0	coronary vascular endothelial cell	CL:2000018
CAACCAATCGCCAGCA-1-4-1-0	0	0	coronary vascular endothelial cell	CL:2000018
CAACCTCGTCCCTACT-1-4-1-0	0	0	coronary vascular endothelial cell	CL:2000018
CAACCTCTCCATGCTC-1-4-1-0	0	0	coronary vascular endothelial cell	CL:2000018
CAACCTCTCTCGGACG-1-4-1-0	0	0	nan	CL:2000018
CAACTAGGTGTTGAGG-1-4-1-0	0	0	coronary vascular endothelial cell	CL:2000018
CAACTAGGTTCAGCGC-1-4-1-0	0	1.5501	nan	CL:2000018
CAACTAGTCAACGCTA-1-4-1-0	0	0	nan	CL:2000018
CAAGAAACACGTCAGC-1-4-1-0	0	0	coronary vascular endothelial cell	CL:2000018
CAAGAAAGTTGCCTCT-1-4-1-0	0	0	coronary vascular endothelial cell	CL:2000018
CAAGGCCCAGCCTGTG-1-4-1-0	0	0	coronary vascular endothelial cell	CL:2000018
CAAGTTGCACGGTAGA-1-4-1-0	0	0	coronary vascular endothelial cell	CL:2000018
CACAAACAGCGTTCCG-1-4-1-0	0	0	coronary vascular endothelial cell	CL:2000018
CACAAACGTAGGGACT-1-4-1-0	0	0	nan	CL:2000018
CACAAACGTATCACCA-1-4-1-0	0	1.20164	coronary vascular endothelial cell	CL:2000018
CACAAACGTCTCTCTG-1-4-1-0	0	0	nan	CL:2000018
CACACAAAGAAGAAGC-1-4-1-0	0	0	nan	CL:2000018
CACACAAAGATCACGG-1-4-1-0	0	0	coronary vascular endothelial cell	CL:2000018
CACACAAGTTGAACTC-1-4-1-0	0	1.48879	coronary vascular endothelial cell	CL:2000018
CACACCTTCAACGGCC-1-4-1-0	0	0	coronary vascular endothelial cell	CL:2000018
CACACCTTCATGCATG-1-4-1-0	0	0	nan	CL:2000018
CACACTCAGGTGCACA-1-4-1-0	0	0	coronary vascular endothelial cell	CL:2000018
CACAGGCAGCACAGGT-1-4-1-0	0	0	nan	CL:2000018
CACAGGCAGTTAGGTA-1-4-1-0	0	0	coronary vascular endothelial cell	CL:2000018
CACAGGCGTATGAAAC-1-4-1-0	0	0	coronary vascular endothelial cell	CL:2000018
CACAGGCGTTCACCTC-1-4-1-0	0	0	coronary vascular endothelial cell	CL:2000018
CACAGTAGTCTCAACA-1-4-1-0	0	0	coronary vascular endothelial cell	CL:2000018
CACATAGGTTCGCGAC-1-4-1-0	0	0	coronary vascular endothelial cell	CL:2000018
CACATTTTCCAAGCCG-1-4-1-0	0	0	coronary vascular endothelial cell	CL:2000018
CACATTTTCGACCAGC-1-4-1-0	0	0	coronary vascular endothelial cell	CL:2000018
CACATTTTCGTATCAG-1-4-1-0	0	0	coronary vascular endothelial cell	CL:2000018
CACCACTAGAAGGGTA-1-4-1-0	0	0	coronary vascular endothelial cell	CL:2000018
CACCACTAGTGGAGAA-1-4-1-0	0	0	coronary vascular endothelial cell	CL:2000018
CACCACTCATGCTGGC-1-4-1-0	0	0	coronary vascular endothelial cell	CL:2000018
CACCACTTCTGGTATG-1-4-1-0	0	0	coronary vascular endothelial cell	CL:2000018
CACCTTGAGCACAGGT-1-4-1-0	0	0	coronary vascular endothelial cell	CL:2000018
CACCTTGCACGTAAGG-1-4-1-0	0	0	nan	CL:2000018
CACCTTGGTCGGGTCT-1-4-1-0	0	0	nan	CL:2000018
CACCTTGTCTAACTTC-1-4-1-0	0	0	coronary vascular endothelial cell	CL:2000018
CACTCCAAGAGCCTAG-1-4-1-0	0	1.19695	coronary vascular endothelial cell	CL:2000018
CACTCCAAGTATCTCG-1-4-1-0	0	0	nan	CL:2000018
CACTCCAAGTCTCCTC-1-4-1-0	0	0	coronary vascular endothelial cell	CL:2000018
CACTCCACAATCTGCA-1-4-1-0	0	1.52853	nan	CL:2000018
CACTCCAGTACACCGC-1-4-1-0	0	0	coronary vascular endothelial cell	CL:2000018
CACTCCAGTGCAGACA-1-4-1-0	0	1.3434	coronary vascular endothelial cell	CL:2000018
CAGAATCAGCAACGGT-1-4-1-0	0	0	coronary vascular endothelial cell	CL:2000018
CAGAATCAGGTGCACA-1-4-1-0	0	0.958673	coronary vascular endothelial cell	CL:2000018
CAGAATCCAGTAAGCG-1-4-1-0	0	0	coronary vascular endothelial cell	CL:2000018
CAGAATCTCTCAACTT-1-4-1-0	0	1.78574	coronary vascular endothelial cell	CL:2000018
CAGAGAGAGCAATCTC-1-4-1-0	0	0	coronary vascular endothelial cell	CL:2000018
CAGAGAGAGGCCCGTT-1-4-1-0	0	0	nan	CL:2000018
CAGAGAGCAGACGCCT-1-4-1-0	0	0	coronary vascular endothelial cell	CL:2000018
CAGAGAGGTACAGCAG-1-4-1-0	0	1.41376	coronary vascular endothelial cell	CL:2000018
CAGAGAGTCCCAAGAT-1-4-1-0	0	0	coronary vascular endothelial cell	CL:2000018
CAGAGAGTCGTCCGTT-1-4-1-0	0	1.47097	coronary vascular endothelial cell	CL:2000018
CAGATCACAGCGTCCA-1-4-1-0	0	0	coronary vascular endothelial cell	CL:2000018
CAGATCACATGTAAGA-1-4-1-0	0	0	coronary vascular endothelial cell	CL:2000018
CAGATCATCCTTTCTC-1-4-1-0	0	0	coronary vascular endothelial cell	CL:2000018
CAGCAGCAGAAACCTA-1-4-1-0	0	0	coronary vascular endothelial cell	CL:2000018
CAGCAGCCAAATACAG-1-4-1-0	0	0	nan	CL:2000018
CAGCAGCCACAGGTTT-1-4-1-0	0	0	coronary vascular endothelial cell	CL:2000018
CAGCAGCCAGGTCGTC-1-4-1-0	0	0	nan	CL:2000018
CAGCAGCTCGCTAGCG-1-4-1-0	0	0	coronary vascular endothelial cell	CL:2000018
CAGCATACAGACAAAT-1-4-1-0	0	0	coronary vascular endothelial cell	CL:2000018
CAGCATAGTTGTCGCG-1-4-1-0	0	0	coronary vascular endothelial cell	CL:2000018
CAGCCGAAGTTATCGC-1-4-1-0	0	0	nan	CL:2000018
CAGCCGAGTCAAAGCG-1-4-1-0	0	0	nan	CL:2000018
CAGCCGATCCGTCAAA-1-4-1-0	0	0.701347	coronary vascular endothelial cell	CL:2000018
CAGCCGATCTGGTATG-1-4-1-0	0	0	coronary vascular endothelial cell	CL:2000018
CAGCGACAGATAGTCA-1-4-1-0	0	0	coronary vascular endothelial cell	CL:2000018
CAGCGACAGCTAGTCT-1-4-1-0	0	0	nan	CL:2000018
CAGCGACCATGGGACA-1-4-1-0	0	0	coronary vascular endothelial cell	CL:2000018
CAGCGACGTATCACCA-1-4-1-0	0	0	coronary vascular endothelial cell	CL:2000018
CAGCGACGTGGCTCCA-1-4-1-0	0	0	coronary vascular endothelial cell	CL:2000018
CAGCGACGTGTTTGTG-1-4-1-0	0	0	coronary vascular endothelial cell	CL:2000018
CAGCGACTCACATAGC-1-4-1-0	0	0	coronary vascular endothelial cell	CL:2000018
CAGCTAAGTAAGGGCT-1-4-1-0	0	0	coronary vascular endothelial cell	CL:2000018
CAGCTGGAGAATCTCC-1-4-1-0	0	0	coronary vascular endothelial cell	CL:2000018
CAGCTGGAGTGTCCCG-1-4-1-0	0	0	nan	CL:2000018
CAGCTGGGTCAAGCGA-1-4-1-0	0	0	coronary vascular endothelial cell	CL:2000018
CAGCTGGTCTTGAGAC-1-4-1-0	0	0	nan	CL:2000018
CAGTAACAGTTCCACA-1-4-1-0	0	0	coronary vascular endothelial cell	CL:2000018
CAGTAACTCAATCTCT-1-4-1-0	0	0	coronary vascular endothelial cell	CL:2000018
CAGTAACTCGCCATAA-1-4-1-0	0	0	coronary vascular endothelial cell	CL:2000018
CAGTAACTCTCAAACG-1-4-1-0	0	0	coronary vascular endothelial cell	CL:2000018
CAGTCCTAGACCTAGG-1-4-1-0	0	0	coronary vascular endothelial cell	CL:2000018
CATATGGAGCTATGCT-1-4-1-0	0	0	coronary vascular endothelial cell	CL:2000018
CATATGGAGGGCATGT-1-4-1-0	0	0	coronary vascular endothelial cell	CL:2000018
CATATGGGTCTAGAGG-1-4-1-0	0	0	nan	CL:2000018
CATATGGTCCACTGGG-1-4-1-0	0	0.655095	coronary vascular endothelial cell	CL:2000018
CATATGGTCTATGTGG-1-4-1-0	0	1.56161	nan	CL:2000018
CATATTCCAGGAATGC-1-4-1-0	0	0	coronary vascular endothelial cell	CL:2000018
CATATTCTCTCTTGAT-1-4-1-0	0	1.13769	coronary vascular endothelial cell	CL:2000018
CATCAAGGTAGAAAGG-1-4-1-0	0	0	coronary vascular endothelial cell	CL:2000018
CATCAAGGTGTGGCTC-1-4-1-0	0	1.64055	nan	CL:2000018
CATCAAGTCATCATTC-1-4-1-0	0	0	coronary vascular endothelial cell	CL:2000018
CATCAGACAGGTGCCT-1-4-1-0	0	0	coronary vascular endothelial cell	CL:2000018
CATCAGAGTAGGCTGA-1-4-1-0	0	0	coronary vascular endothelial cell	CL:2000018
CATCCACAGCCTTGAT-1-4-1-0	0	1.56369	nan	CL:2000018
CATCGAAGTCTCTTAT-1-4-1-0	0	0.40729	coronary vascular endothelial cell	CL:2000018
CATCGAAGTGCACTTA-1-4-1-0	0	0.628428	coronary vascular endothelial cell	CL:2000018
CATCGAATCAGTTAGC-1-4-1-0	0	2.43841	coronary vascular endothelial cell	CL:2000018
CATCGAATCCCGGATG-1-4-1-0	0	0	coronary vascular endothelial cell	CL:2000018
CATCGAATCGTGGTCG-1-4-1-0	0	0	coronary vascular endothelial cell	CL:2000018
CATCGGGTCCCAGGTG-1-4-1-0	0	0	coronary vascular endothelial cell	CL:2000018
CATCGGGTCGTGGTCG-1-4-1-0	0	0	nan	CL:2000018
CATGACAAGTGTACGG-1-4-1-0	0	0	coronary vascular endothelial cell	CL:2000018
CATGACACAATGGACG-1-4-1-0	0	0	coronary vascular endothelial cell	CL:2000018
CATGACACAGCTCGAC-1-4-1-0	0	0	coronary vascular endothelial cell	CL:2000018
CATGACAGTCATCGGC-1-4-1-0	0	0	coronary vascular endothelial cell	CL:2000018
CATGCCTAGACAATAC-1-4-1-0	0	0	coronary vascular endothelial cell	CL:2000018
CATGCCTTCAGCTCGG-1-4-1-0	0	1.54081	nan	CL:2000018
CATGGCGAGAAGGTGA-1-4-1-0	0	0	coronary vascular endothelial cell	CL:2000018
CATGGCGAGCTGAAAT-1-4-1-0	0	1.23988	coronary vascular endothelial cell	CL:2000018
CATGGCGCACGCATCG-1-4-1-0	0	0	nan	CL:2000018
CATGGCGCACTCTGTC-1-4-1-0	0	0	coronary vascular endothelial cell	CL:2000018
CATGGCGCACTTACGA-1-4-1-0	0	0	coronary vascular endothelial cell	CL:2000018
CATGGCGGTCGAAAGC-1-4-1-0	0	0	nan	CL:2000018
CATGGCGGTTCAGCGC-1-4-1-0	0	0	nan	CL:2000018
CATTATCAGTGATCGG-1-4-1-0	0	0	nan	CL:2000018
CATTATCCAAGCCTAT-1-4-1-0	0	0	coronary vascular endothelial cell	CL:2000018
CATTATCCAGATGGGT-1-4-1-0	0	0	coronary vascular endothelial cell	CL:2000018
CATTCGCCAATAGCAA-1-4-1-0	0	0	coronary vascular endothelial cell	CL:2000018
CCAATCCAGAGACGAA-1-4-1-0	0	0	nan	CL:2000018
CCAATCCCACATTTCT-1-4-1-0	0	0	coronary vascular endothelial cell	CL:2000018
CCAATCCGTTCCAACA-1-4-1-0	0	0	coronary vascular endothelial cell	CL:2000018
CCAATCCGTTTAGGAA-1-4-1-0	0	0	coronary vascular endothelial cell	CL:2000018
CCAATCCGTTTGGGCC-1-4-1-0	0	0	coronary vascular endothelial cell	CL:2000018
CCAATCCTCAAAGTAG-1-4-1-0	0	0	coronary vascular endothelial cell	CL:2000018
CCAATCCTCAGTTCGA-1-4-1-0	0	0	coronary vascular endothelial cell	CL:2000018
CCACCTAAGAATTGTG-1-4-1-0	0	0	coronary vascular endothelial cell	CL:2000018
CCACCTAGTAGCGCAA-1-4-1-0	0	0	nan	CL:2000018
CCACCTAGTCACAAGG-1-4-1-0	0	0	coronary vascular endothelial cell	CL:2000018
CCACCTATCATACGGT-1-4-1-0	0	0	coronary vascular endothelial cell	CL:2000018
CCACCTATCTGCGACG-1-4-1-0	0	0	coronary vascular endothelial cell	CL:2000018
CCACGGAAGGACTGGT-1-4-1-0	0	0	coronary vascular endothelial cell	CL:2000018
CCACTACTCAGTTGAC-1-4-1-0	0	0	coronary vascular endothelial cell	CL:2000018
CCACTACTCCGCGCAA-1-4-1-0	0	0	coronary vascular endothelial cell	CL:2000018
CCAGCGAGTGAAGGCT-1-4-1-0	0	0	coronary vascular endothelial cell	CL:2000018
CCAGCGATCGCGGATC-1-4-1-0	0	0	coronary vascular endothelial cell	CL:2000018
CCAGCGATCGGCTTGG-1-4-1-0	0	0	coronary vascular endothelial cell	CL:2000018
CCAGCGATCTCTGTCG-1-4-1-0	0	0	nan	CL:2000018
CCATGTCCAGGGAGAG-1-4-1-0	0	0	coronary vascular endothelial cell	CL:2000018
CCATGTCGTGCACCAC-1-4-1-0	0	0	coronary vascular endothelial cell	CL:2000018
CCATGTCGTTCAGTAC-1-4-1-0	0	0.890001	coronary vascular endothelial cell	CL:2000018
CCATGTCTCTTAGCCC-1-4-1-0	0	0	nan	CL:2000018
CCATTCGAGTCGTACT-1-4-1-0	0	0	coronary vascular endothelial cell	CL:2000018
CCATTCGCAACTGCTA-1-4-1-0	0	0	nan	CL:2000018
CCATTCGGTACGCACC-1-4-1-0	0	0	coronary vascular endothelial cell	CL:2000018
CCCAATCAGACCGGAT-1-4-1-0	0	0	coronary vascular endothelial cell	CL:2000018
CCCAATCCAGCGTCCA-1-4-1-0	0	0	coronary vascular endothelial cell	CL:2000018
CCCAATCCAGCTCCGA-1-4-1-0	0	0	coronary vascular endothelial cell	CL:2000018
CCCAATCGTAAGGATT-1-4-1-0	0	0	coronary vascular endothelial cell	CL:2000018
CCCAATCGTAATTGGA-1-4-1-0	0	0	coronary vascular endothelial cell	CL:2000018
CCCAATCTCAGAAATG-1-4-1-0	0	0	coronary vascular endothelial cell	CL:2000018
CCCAATCTCAGTCAGT-1-4-1-0	0	0	coronary vascular endothelial cell	CL:2000018
CCCAGTTTCGGCTTGG-1-4-1-0	0	0	coronary vascular endothelial cell	CL:2000018
CCCATACAGTGTACCT-1-4-1-0	0	0	nan	CL:2000018
CCCATACCATGATCCA-1-4-1-0	0	0	nan	CL:2000018
CCCATACGTAAATACG-1-4-1-0	0	0	coronary vascular endothelial cell	CL:2000018
CCCATACGTTTACTCT-1-4-1-0	0	1.59425	nan	CL:2000018
CCCTCCTAGATCCCGC-1-4-1-0	0	0	nan	CL:2000018
CCCTCCTAGCTAAGAT-1-4-1-0	0	0	coronary vascular endothelial cell	CL:2000018
CCCTCCTAGGCTACGA-1-4-1-0	0	0	coronary vascular endothelial cell	CL:2000018
CCCTCCTAGTTGTAGA-1-4-1-0	0	0	coronary vascular endothelial cell	CL:2000018
CCCTCCTCAAAGCAAT-1-4-1-0	0	0	coronary vascular endothelial cell	CL:2000018
CCCTCCTGTCACCTAA-1-4-1-0	0	0	nan	CL:2000018
CCCTCCTGTTGTGGCC-1-4-1-0	0	0	coronary vascular endothelial cell	CL:2000018
CCGGGATAGGAGTCTG-1-4-1-0	0	0	coronary vascular endothelial cell	CL:2000018
CCGGGATGTCGGCATC-1-4-1-0	0	0	coronary vascular endothelial cell	CL:2000018
CCGGGATTCGTAGGAG-1-4-1-0	0	0	coronary vascular endothelial cell	CL:2000018
CCGGTAGAGTTGTCGT-1-4-1-0	0	0	coronary vascular endothelial cell	CL:2000018
CCGTACTAGATCGGGT-1-4-1-0	0	0	nan	CL:2000018
CCGTACTCACGACTCG-1-4-1-0	0	0	coronary vascular endothelial cell	CL:2000018
CCGTACTCATGGGACA-1-4-1-0	0	1.1569	coronary vascular endothelial cell	CL:2000018
CCGTACTGTTATCGGT-1-4-1-0	0	0	nan	CL:2000018
CCGTACTTCGGATGTT-1-4-1-0	0	0	coronary vascular endothelial cell	CL:2000018
CCGTACTTCGGTGTCG-1-4-1-0	0	0	coronary vascular endothelial cell	CL:2000018
CCGTGGATCTTTCCTC-1-4-1-0	0	0	coronary vascular endothelial cell	CL:2000018
CCGTTCACAAATACAG-1-4-1-0	0	0	coronary vascular endothelial cell	CL:2000018
CCGTTCAGTCACTTCC-1-4-1-0	0	0	coronary vascular endothelial cell	CL:2000018
CCGTTCAGTTACCAGT-1-4-1-0	0	0	coronary vascular endothelial cell	CL:2000018
CCGTTCATCATTGCGA-1-4-1-0	0	0	coronary vascular endothelial cell	CL:2000018
CCTAAAGCAGTATGCT-1-4-1-0	0	0	coronary vascular endothelial cell	CL:2000018
CCTAAAGCAGTCAGAG-1-4-1-0	0	0	coronary vascular endothelial cell	CL:2000018
CCTAAAGTCGAGAGCA-1-4-1-0	0	0	coronary vascular endothelial cell	CL:2000018
CCTACACAGCACCGCT-1-4-1-0	0	0	nan	CL:2000018
CCTACACAGGGTTCCC-1-4-1-0	0	0	nan	CL:2000018
CCTACACCAAGCGAGT-1-4-1-0	0	0	coronary vascular endothelial cell	CL:2000018
CCTACACCATCGATGT-1-4-1-0	0	0	coronary vascular endothelial cell	CL:2000018
CCTACACGTAGTGAAT-1-4-1-0	0	0.916351	coronary vascular endothelial cell	CL:2000018
CCTACACGTGTTCTTT-1-4-1-0	0	0	nan	CL:2000018
CCTACACTCGTCTGAA-1-4-1-0	0	0	coronary vascular endothelial cell	CL:2000018
CCTACCACAAACCTAC-1-4-1-0	0	1.55127	coronary vascular endothelial cell	CL:2000018
CCTAGCTAGAGCCTAG-1-4-1-0	0	0	coronary vascular endothelial cell	CL:2000018
CCTAGCTAGTTATCGC-1-4-1-0	0	0	coronary vascular endothelial cell	CL:2000018
CCTAGCTCAATGACCT-1-4-1-0	0	0	coronary vascular endothelial cell	CL:2000018
CCTAGCTCAGTCCTTC-1-4-1-0	0	0	coronary vascular endothelial cell	CL:2000018
CCTAGCTTCTTGTTTG-1-4-1-0	0	0	coronary vascular endothelial cell	CL:2000018
CCTATTAAGAATAGGG-1-4-1-0	0	0	coronary vascular endothelial cell	CL:2000018
CCTATTAAGTTCGATC-1-4-1-0	0	0	coronary vascular endothelial cell	CL:2000018
CCTATTAGTGACTACT-1-4-1-0	0	0	nan	CL:2000018
CCTATTAGTTCTCATT-1-4-1-0	0	0.819142	coronary vascular endothelial cell	CL:2000018
CCTATTATCATCTGCC-1-4-1-0	0	0	coronary vascular endothelial cell	CL:2000018
CCTATTATCGGAGGTA-1-4-1-0	0	0	nan	CL:2000018
CCTATTATCTCTGAGA-1-4-1-0	0	0	nan	CL:2000018
CCTATTATCTGCAGTA-1-4-1-0	0	0	nan	CL:2000018
CCTCAGTGTAGCTGCC-1-4-1-0	0	0	coronary vascular endothelial cell	CL:2000018
CCTCTGAAGACCTAGG-1-4-1-0	0	1.69896	coronary vascular endothelial cell	CL:2000018
CCTCTGACATCTACGA-1-4-1-0	0	0	coronary vascular endothelial cell	CL:2000018
CCTCTGACATGCCCGA-1-4-1-0	0	1.16111	coronary vascular endothelial cell	CL:2000018
CCTCTGAGTAAGTTCC-1-4-1-0	0	0	coronary vascular endothelial cell	CL:2000018
CCTTACGAGACGACGT-1-4-1-0	0	1.5236	coronary vascular endothelial cell	CL:2000018
CCTTACGAGGATGTAT-1-4-1-0	0	0	coronary vascular endothelial cell	CL:2000018
CCTTACGAGTTTAGGA-1-4-1-0	0	1.41707	coronary vascular endothelial cell	CL:2000018
CCTTACGCACGAAATA-1-4-1-0	0	0	nan	CL:2000018
CCTTACGGTGGTTTCA-1-4-1-0	0	0	coronary vascular endothelial cell	CL:2000018
CCTTACGTCCCAACGG-1-4-1-0	0	1.57453	nan	CL:2000018
CCTTCCCAGTGAAGAG-1-4-1-0	0	0	coronary vascular endothelial cell	CL:2000018
CCTTCCCGTATAGGTA-1-4-1-0	0	0	coronary vascular endothelial cell	CL:2000018
CCTTCGAAGCCAGTTT-1-4-1-0	0	0	coronary vascular endothelial cell	CL:2000018
CCTTCGAAGGCTATCT-1-4-1-0	0	0	coronary vascular endothelial cell	CL:2000018
CCTTCGACAACAACCT-1-4-1-0	0	0	coronary vascular endothelial cell	CL:2000018
CCTTCGAGTATAATGG-1-4-1-0	0	0	coronary vascular endothelial cell	CL:2000018
CCTTCGAGTCAATGTC-1-4-1-0	0	0	coronary vascular endothelial cell	CL:2000018
CCTTCGATCTACCTGC-1-4-1-0	0	0	coronary vascular endothelial cell	CL:2000018
CCTTCGATCTGAGTGT-1-4-1-0	0	1.38525	coronary vascular endothelial cell	CL:2000018
CCTTTCTCAGTTCCCT-1-4-1-0	0	0	coronary vascular endothelial cell	CL:2000018
CCTTTCTTCCTTGCCA-1-4-1-0	0	0	coronary vascular endothelial cell	CL:2000018
CCTTTCTTCTGTTGAG-1-4-1-0	0	0	coronary vascular endothelial cell	CL:2000018
CGAACATAGCAGCGTA-1-4-1-0	0	0	coronary vascular endothelial cell	CL:2000018
CGAACATCACGAAGCA-1-4-1-0	0	0	coronary vascular endothelial cell	CL:2000018
CGAACATTCGGATGGA-1-4-1-0	0	1.00875	coronary vascular endothelial cell	CL:2000018
CGAACATTCTAAGCCA-1-4-1-0	0	0	nan	CL:2000018
CGAATGTCAAAGGCGT-1-4-1-0	0	0	nan	CL:2000018
CGAATGTGTCTAGAGG-1-4-1-0	0	0	coronary vascular endothelial cell	CL:2000018
CGACCTTAGATACACA-1-4-1-0	0	0	coronary vascular endothelial cell	CL:2000018
CGACCTTGTCTGATTG-1-4-1-0	0	0	nan	CL:2000018
CGACTTCAGCAGCGTA-1-4-1-0	0	0	coronary vascular endothelial cell	CL:2000018
CGACTTCGTCCGAACC-1-4-1-0	0	0	coronary vascular endothelial cell	CL:2000018
CGACTTCTCTTGCAAG-1-4-1-0	0	0	coronary vascular endothelial cell	CL:2000018
CGAGAAGAGGCTCTTA-1-4-1-0	0	0	nan	CL:2000018
CGAGAAGCATACTACG-1-4-1-0	0	0	coronary vascular endothelial cell	CL:2000018
CGAGAAGGTGAGCGAT-1-4-1-0	0.96376	0	coronary vascular endothelial cell	CL:2000018
CGAGCACAGGAGTCTG-1-4-1-0	0	0	coronary vascular endothelial cell	CL:2000018
CGAGCACAGTCGATAA-1-4-1-0	0	0	coronary vascular endothelial cell	CL:2000018
CGAGCACGTTCGCTAA-1-4-1-0	0	0	nan	CL:2000018
CGAGCCAAGGCGTACA-1-4-1-0	0	0	coronary vascular endothelial cell	CL:2000018
CGAGCCACAGCTTAAC-1-4-1-0	0	0	coronary vascular endothelial cell	CL:2000018
CGAGCCAGTGGAAAGA-1-4-1-0	0	0	coronary vascular endothelial cell	CL:2000018
CGAGCCATCAAAGTAG-1-4-1-0	0	0	coronary vascular endothelial cell	CL:2000018
CGAGCCATCAGAGGTG-1-4-1-0	0	0.987651	coronary vascular endothelial cell	CL:2000018
CGATCGGAGGCTATCT-1-4-1-0	0	0	coronary vascular endothelial cell	CL:2000018
CGATCGGTCGTGACAT-1-4-1-0	0	0	coronary vascular endothelial cell	CL:2000018
CGATGGCAGAATTCCC-1-4-1-0	0	0	coronary vascular endothelial cell	CL:2000018
CGATGGCAGCAACGGT-1-4-1-0	0	0.894593	coronary vascular endothelial cell	CL:2000018
CGATGGCGTCTAACGT-1-4-1-0	0	0.652924	coronary vascular endothelial cell	CL:2000018
CGATGTAAGCCACTAT-1-4-1-0	0	0	nan	CL:2000018
CGATGTATCTCGTTTA-1-4-1-0	0	1.29812	coronary vascular endothelial cell	CL:2000018
CGATTGAAGACCCACC-1-4-1-0	0	0	coronary vascular endothelial cell	CL:2000018
CGATTGACAAGCCATT-1-4-1-0	0	0	coronary vascular endothelial cell	CL:2000018
CGATTGACATGGGAAC-1-4-1-0	0	0	coronary vascular endothelial cell	CL:2000018
CGCCAAGAGCGTTTAC-1-4-1-0	0	0	coronary vascular endothelial cell	CL:2000018
CGCGGTAAGGGTCGAT-1-4-1-0	0	0	coronary vascular endothelial cell	CL:2000018
CGCGGTATCTTGAGAC-1-4-1-0	0	0	coronary vascular endothelial cell	CL:2000018
CGCGTTTAGCTGATAA-1-4-1-0	0	0	coronary vascular endothelial cell	CL:2000018
CGCGTTTCAAGCCCAC-1-4-1-0	0	0	coronary vascular endothelial cell	CL:2000018
CGCGTTTCATCACGAT-1-4-1-0	0	0	coronary vascular endothelial cell	CL:2000018
CGCGTTTGTTCCACGG-1-4-1-0	0	0	nan	CL:2000018
CGCGTTTTCGATGAGG-1-4-1-0	0	0	coronary vascular endothelial cell	CL:2000018
CGCTATCCAAGAAGAG-1-4-1-0	0	0	nan	CL:2000018
CGCTATCCATACTACG-1-4-1-0	0	0	coronary vascular endothelial cell	CL:2000018
CGCTATCTCATTGCCC-1-4-1-0	0	0	coronary vascular endothelial cell	CL:2000018
CGCTGGAGTAGGGTAC-1-4-1-0	0	0	coronary vascular endothelial cell	CL:2000018
CGCTTCAAGTGCGATG-1-4-1-0	0	0	coronary vascular endothelial cell	CL:2000018
CGGACACGTAAAGGAG-1-4-1-0	0	0	coronary vascular endothelial cell	CL:2000018
CGGACGTGTCACCTAA-1-4-1-0	0	1.22135	coronary vascular endothelial cell	CL:2000018
CGGACGTGTCGCCATG-1-4-1-0	0	1.44146	coronary vascular endothelial cell	CL:2000018
CGGACGTGTGCAGGTA-1-4-1-0	0	0	nan	CL:2000018
CGGACTGAGACAAAGG-1-4-1-0	0	1.60402	nan	CL:2000018
CGGACTGAGCGATAGC-1-4-1-0	0	0	coronary vascular endothelial cell	CL:2000018
CGGACTGGTCTCCCTA-1-4-1-0	0	0	coronary vascular endothelial cell	CL:2000018
CGGAGCTCAGATCGGA-1-4-1-0	0	0	coronary vascular endothelial cell	CL:2000018
CGGAGCTGTTGACGTT-1-4-1-0	0	0	coronary vascular endothelial cell	CL:2000018
CGGAGTCAGTCACGCC-1-4-1-0	0	0	coronary vascular endothelial cell	CL:2000018
CGGAGTCAGTGAAGTT-1-4-1-0	0	0	coronary vascular endothelial cell	CL:2000018
CGGAGTCCACGAAAGC-1-4-1-0	0	0	coronary vascular endothelial cell	CL:2000018
CGGAGTCGTCACTTCC-1-4-1-0	0	0	coronary vascular endothelial cell	CL:2000018
CGGAGTCTCAACACTG-1-4-1-0	0	0	nan	CL:2000018
CGGGTCAAGGGATCTG-1-4-1-0	0	1.44392	coronary vascular endothelial cell	CL:2000018
CGGGTCACACCCAGTG-1-4-1-0	0	0	coronary vascular endothelial cell	CL:2000018
CGGTTAACACAGGTTT-1-4-1-0	0	0	coronary vascular endothelial cell	CL:2000018
CGGTTAAGTAGCTAAA-1-4-1-0	0	0	coronary vascular endothelial cell	CL:2000018
CGTAGCGCAAGGGTCA-1-4-1-0	0	0	nan	CL:2000018
CGTAGCGCACCTCGTT-1-4-1-0	0	0	nan	CL:2000018
CGTAGCGTCACCATAG-1-4-1-0	0	0	coronary vascular endothelial cell	CL:2000018
CGTAGCGTCCCAGGTG-1-4-1-0	0	0	coronary vascular endothelial cell	CL:2000018
CGTAGCGTCTTGTACT-1-4-1-0	0	0	coronary vascular endothelial cell	CL:2000018
CGTAGGCGTGTTTGTG-1-4-1-0	0	0	nan	CL:2000018
CGTCAGGGTACCATCA-1-4-1-0	0	0	coronary vascular endothelial cell	CL:2000018
CGTCCATAGACTGGGT-1-4-1-0	0	0	coronary vascular endothelial cell	CL:2000018
CGTCCATCAGAGCCAA-1-4-1-0	0	0	nan	CL:2000018
CGTCTACAGAGCTGGT-1-4-1-0	0	0	coronary vascular endothelial cell	CL:2000018
CGTCTACAGCTGCGAA-1-4-1-0	0	0	coronary vascular endothelial cell	CL:2000018
CGTCTACGTCTCACCT-1-4-1-0	0	0	coronary vascular endothelial cell	CL:2000018
CGTCTACTCCTTTCTC-1-4-1-0	0	0	coronary vascular endothelial cell	CL:2000018
CGTGAGCAGCAATATG-1-4-1-0	0	0	coronary vascular endothelial cell	CL:2000018
CGTGAGCGTCTCCACT-1-4-1-0	0	0	coronary vascular endothelial cell	CL:2000018
[truncated: 1,294 more rows]

## Sheet: Ext_Data_Fig8b_liver
cell_id	Lepr	Adrb2	cell_type	cell_type_ontology_term_id
ACATCAGCAAGCGATG-1-9-0-0	0	0	endothelial cell of hepatic sinusoid	CL:1000398
TACTTGTGTAGCGATG-1-9-0-0	0	0	endothelial cell of hepatic sinusoid	CL:1000398
AACCATGCATTATCTC-1-10-0-0	0	0	endothelial cell of hepatic sinusoid	CL:1000398
AACGTTGAGTCATCCA-1-10-0-0	1.17022	0	endothelial cell of hepatic sinusoid	CL:1000398
AAGACCTGTAGAGTGC-1-10-0-0	0	0	endothelial cell of hepatic sinusoid	CL:1000398
ACACTGATCTATCGCC-1-10-0-0	0	0.658493	endothelial cell of hepatic sinusoid	CL:1000398
ACCAGTACATCCCACT-1-10-0-0	0	0	endothelial cell of hepatic sinusoid	CL:1000398
ACCTTTACAATGGAGC-1-10-0-0	0	1.03998	endothelial cell of hepatic sinusoid	CL:1000398
ACGAGCCAGCCACTAT-1-10-0-0	0	0.830441	endothelial cell of hepatic sinusoid	CL:1000398
ACGAGGACATCCGTGG-1-10-0-0	1.47798	0	endothelial cell of hepatic sinusoid	CL:1000398
ACGGCCATCACCAGGC-1-10-0-0	1.44939	0	endothelial cell of hepatic sinusoid	CL:1000398
ATCATGGTCAATAAGG-1-10-0-0	0	0	endothelial cell of hepatic sinusoid	CL:1000398
CAAGATCTCCGAGCCA-1-10-0-0	0	0	endothelial cell of hepatic sinusoid	CL:1000398
CATCAAGGTAACGACG-1-10-0-0	0.904281	0	endothelial cell of hepatic sinusoid	CL:1000398
CCACTACCACTTACGA-1-10-0-0	0	0	endothelial cell of hepatic sinusoid	CL:1000398
CGCGGTACAAGACACG-1-10-0-0	0	0	endothelial cell of hepatic sinusoid	CL:1000398
CTAACTTTCGTGACAT-1-10-0-0	0	0	nan	CL:1000398
GCGACCAGTACACCGC-1-10-0-0	0	0.974108	endothelial cell of hepatic sinusoid	CL:1000398
GCGCCAACATTCACTT-1-10-0-0	0	0	endothelial cell of hepatic sinusoid	CL:1000398
GGACGTCGTACGCACC-1-10-0-0	0	0	nan	CL:1000398
GGCCGATAGTGGCACA-1-10-0-0	0	0	endothelial cell of hepatic sinusoid	CL:1000398
GTCGTAATCCCATTAT-1-10-0-0	0	0	endothelial cell of hepatic sinusoid	CL:1000398
GTTCGGGCAGCGAACA-1-10-0-0	0	1.39316	endothelial cell of hepatic sinusoid	CL:1000398
TGGTTAGCATGCCTAA-1-10-0-0	0	1.39899	endothelial cell of hepatic sinusoid	CL:1000398
TTCCCAGTCGGCATCG-1-10-0-0	0	0	endothelial cell of hepatic sinusoid	CL:1000398
TTCTCAAGTCGGCATC-1-10-0-0	0	0	endothelial cell of hepatic sinusoid	CL:1000398
TTTCCTCTCTCCGGTT-1-10-0-0	1.59935	0	endothelial cell of hepatic sinusoid	CL:1000398
AGCATACCAATAGAGT-1-49-0-0	0	0	endothelial cell of hepatic sinusoid	CL:1000398
CCTATTAAGATGCCTT-1-49-0-0	0	0	nan	CL:1000398
TGGCCAGCATGCGCAC-1-49-0-0	0	0	endothelial cell of hepatic sinusoid	CL:1000398
ACGAGCCGTTTGTTGG-1-56-0-0	0	0	endothelial cell of hepatic sinusoid	CL:1000398
AGAGTGGCAGATGGCA-1-56-0-0	0	0	nan	CL:1000398
AGTGGGATCCATGAAC-1-56-0-0	0	0	endothelial cell of hepatic sinusoid	CL:1000398
ATTCTACAGTAACCCT-1-56-0-0	0	0	endothelial cell of hepatic sinusoid	CL:1000398
CAACCTCAGTGAAGTT-1-56-0-0	0	0	endothelial cell of hepatic sinusoid	CL:1000398
CATCGGGCAAGTCTAC-1-56-0-0	0	0	endothelial cell of hepatic sinusoid	CL:1000398
CATTCGCCAATGAAAC-1-56-0-0	0	1.0388	endothelial cell of hepatic sinusoid	CL:1000398
CTCATTAAGGGCTTGA-1-56-0-0	0	0	endothelial cell of hepatic sinusoid	CL:1000398
GCAGTTACACGAAAGC-1-56-0-0	0	0	endothelial cell of hepatic sinusoid	CL:1000398
TCAACGAAGTAGTGCG-1-56-0-0	0	0	endothelial cell of hepatic sinusoid	CL:1000398
TCTGGAAGTGTGACCC-1-56-0-0	0	0	endothelial cell of hepatic sinusoid	CL:1000398
CCCTCCTTCCTTTCTC-1-76-0-0	1.33509	0	endothelial cell of hepatic sinusoid	CL:1000398
TTGTAGGTCAGCACAT-1-76-0-0	0	0	nan	CL:1000398
ACGCAGCAGAACTCGG-1-77-0-0	0.570846	0	endothelial cell of hepatic sinusoid	CL:1000398
ACGGCCAGTCGCTTCT-1-77-0-0	0	0	endothelial cell of hepatic sinusoid	CL:1000398
CGTTAGACAGCCTGTG-1-77-0-0	0	0	endothelial cell of hepatic sinusoid	CL:1000398
GCCTCTATCTAAGCCA-1-77-0-0	0	0	endothelial cell of hepatic sinusoid	CL:1000398
TAGAGCTCACCGCTAG-1-77-0-0	0	0	endothelial cell of hepatic sinusoid	CL:1000398
GGAATAACAAGGCTCC-1-16-1-0	0	0	endothelial cell of hepatic sinusoid	CL:1000398
TATTACCAGATGCCAG-1-16-1-0	0	0	endothelial cell of hepatic sinusoid	CL:1000398
TGCTGCTAGGGTGTGT-1-16-1-0	0	0	endothelial cell of hepatic sinusoid	CL:1000398
ACGTCAATCCTCTAGC-1-20-1-0	0	0	endothelial cell of hepatic sinusoid	CL:1000398
ACTGATGTCCAGGGCT-1-20-1-0	0	0	endothelial cell of hepatic sinusoid	CL:1000398
CGTCAGGAGATCTGAA-1-20-1-0	0	0	endothelial cell of hepatic sinusoid	CL:1000398
GCTGCTTTCTCCAGGG-1-20-1-0	0	0	endothelial cell of hepatic sinusoid	CL:1000398
TAGTTGGAGCCGTCGT-1-20-1-0	0	0	endothelial cell of hepatic sinusoid	CL:1000398
AACTCAGAGTCATCCA-1-27-1-0	0	0	endothelial cell of hepatic sinusoid	CL:1000398
ACAGCTAGTCCTCCAT-1-27-1-0	0	0	endothelial cell of hepatic sinusoid	CL:1000398
ACGAGCCGTACCGCTG-1-27-1-0	0	0	endothelial cell of hepatic sinusoid	CL:1000398
ACGGGTCTCTCATTCA-1-27-1-0	0	0	endothelial cell of hepatic sinusoid	CL:1000398
ACTGCTCTCCCAGGTG-1-27-1-0	0.437939	0	endothelial cell of hepatic sinusoid	CL:1000398
ACTTTCACATAAAGGT-1-27-1-0	0	0	endothelial cell of hepatic sinusoid	CL:1000398
AGATTGCCATCACGAT-1-27-1-0	0	0	endothelial cell of hepatic sinusoid	CL:1000398
ATCCACCGTGTGGTTT-1-27-1-0	0	0	endothelial cell of hepatic sinusoid	CL:1000398
ATTATCCAGCGATATA-1-27-1-0	0	0	endothelial cell of hepatic sinusoid	CL:1000398
ATTGGTGGTCTGCAAT-1-27-1-0	0.676189	0	endothelial cell of hepatic sinusoid	CL:1000398
ATTTCTGGTTCCAACA-1-27-1-0	0	0	B cell	CL:1000398
CAAGTTGGTCGTCTTC-1-27-1-0	0	1.03939	endothelial cell of hepatic sinusoid	CL:1000398
CACAAACCACTAGTAC-1-27-1-0	0	0	endothelial cell of hepatic sinusoid	CL:1000398
CAGCGACTCTCTGAGA-1-27-1-0	0	0	endothelial cell of hepatic sinusoid	CL:1000398
CCATGTCTCTCGCATC-1-27-1-0	0	0	endothelial cell of hepatic sinusoid	CL:1000398
CCGGTAGAGAGGTAGA-1-27-1-0	0	0	nan	CL:1000398
CCGGTAGCAAGGTGTG-1-27-1-0	0	0	endothelial cell of hepatic sinusoid	CL:1000398
CGTAGCGCACCACGTG-1-27-1-0	0	0	endothelial cell of hepatic sinusoid	CL:1000398
CTACCCAGTCCATGAT-1-27-1-0	0.979789	0	endothelial cell of hepatic sinusoid	CL:1000398
CTAGAGTGTTGTGGCC-1-27-1-0	0	0	endothelial cell of hepatic sinusoid	CL:1000398
CTCATTATCAAACCGT-1-27-1-0	0	0	endothelial cell of hepatic sinusoid	CL:1000398
CTTCTCTGTGTTCGAT-1-27-1-0	0	0	endothelial cell of hepatic sinusoid	CL:1000398
GACACGCTCCCTAACC-1-27-1-0	0	0	endothelial cell of hepatic sinusoid	CL:1000398
GAGTCCGAGGCGATAC-1-27-1-0	0.597698	0	endothelial cell of hepatic sinusoid	CL:1000398
GCATACACAGTGAGTG-1-27-1-0	0	0	endothelial cell of hepatic sinusoid	CL:1000398
GCTGCAGAGGGCTCTC-1-27-1-0	0	0	endothelial cell of hepatic sinusoid	CL:1000398
GCTGCAGCAATCTACG-1-27-1-0	0	0	endothelial cell of hepatic sinusoid	CL:1000398
GGAACTTTCACAAACC-1-27-1-0	0	0	endothelial cell of hepatic sinusoid	CL:1000398
GGAGCAACAGAAGCAC-1-27-1-0	0	0	endothelial cell of hepatic sinusoid	CL:1000398
GGCAATTTCTCTTGAT-1-27-1-0	1.14934	1.14934	endothelial cell of hepatic sinusoid	CL:1000398
GTATCTTCAAGCTGAG-1-27-1-0	0	0	endothelial cell of hepatic sinusoid	CL:1000398
GTTAAGCGTAGCGCAA-1-27-1-0	0	0	nan	CL:1000398
TACGGTAGTAACGTTC-1-27-1-0	0	0	endothelial cell of hepatic sinusoid	CL:1000398
TACGGTATCTTGTCAT-1-27-1-0	0	0	endothelial cell of hepatic sinusoid	CL:1000398
TAGACCAAGTGCCAGA-1-27-1-0	0	0	endothelial cell of hepatic sinusoid	CL:1000398
TAGGCATAGGAGCGTT-1-27-1-0	0	0	endothelial cell of hepatic sinusoid	CL:1000398
TAGTTGGCATCCGCGA-1-27-1-0	0.712838	0	endothelial cell of hepatic sinusoid	CL:1000398
TCTTCGGGTCCGCTGA-1-27-1-0	0	0	nan	CL:1000398
TGGTTCCGTGTGAATA-1-27-1-0	0	0	endothelial cell of hepatic sinusoid	CL:1000398
TGTATTCCAATGGAGC-1-27-1-0	0	0	endothelial cell of hepatic sinusoid	CL:1000398
TTAGGCATCGACGGAA-1-27-1-0	0	0	endothelial cell of hepatic sinusoid	CL:1000398
TTCGAAGGTCAGTGGA-1-27-1-0	0	0	endothelial cell of hepatic sinusoid	CL:1000398
AAACCTGCAATGTTGC-1-28-1-0	0	0	endothelial cell of hepatic sinusoid	CL:1000398
AAAGCAATCAATAAGG-1-28-1-0	0	0	endothelial cell of hepatic sinusoid	CL:1000398
AACACGTAGGAGTTGC-1-28-1-0	0	0	endothelial cell of hepatic sinusoid	CL:1000398
AACTGGTGTTCCTCCA-1-28-1-0	0	0	endothelial cell of hepatic sinusoid	CL:1000398
AGGGTGATCTCCAACC-1-28-1-0	0	0	endothelial cell of hepatic sinusoid	CL:1000398
ATCTGCCGTTACGCGC-1-28-1-0	0	0	endothelial cell of hepatic sinusoid	CL:1000398
CAACCAAAGGGCACTA-1-28-1-0	0	0	endothelial cell of hepatic sinusoid	CL:1000398
CAAGTTGGTCTCTTTA-1-28-1-0	0	0	endothelial cell of hepatic sinusoid	CL:1000398
CACCAGGTCCAGAAGG-1-28-1-0	0	0	endothelial cell of hepatic sinusoid	CL:1000398
CAGATCAGTCTCTTAT-1-28-1-0	0	0	endothelial cell of hepatic sinusoid	CL:1000398
CAGCATAAGCTAAGAT-1-28-1-0	0	0	nan	CL:1000398
CAGCCGAGTTGATTGC-1-28-1-0	0	0.459057	endothelial cell of hepatic sinusoid	CL:1000398
CCACTACGTGCGCTTG-1-28-1-0	0	0	endothelial cell of hepatic sinusoid	CL:1000398
CCGGGATGTTACTGAC-1-28-1-0	0	0	nan	CL:1000398
CCGTGGATCGCCGTGA-1-28-1-0	0	0	endothelial cell of hepatic sinusoid	CL:1000398
CGGACACTCGGATGGA-1-28-1-0	0	0	endothelial cell of hepatic sinusoid	CL:1000398
CGTAGGCCACAGGCCT-1-28-1-0	0	0	endothelial cell of hepatic sinusoid	CL:1000398
CGTCACTTCAACGAAA-1-28-1-0	0	0	endothelial cell of hepatic sinusoid	CL:1000398
CGTCTACGTCGAATCT-1-28-1-0	0	0	endothelial cell of hepatic sinusoid	CL:1000398
CTAATGGAGCCGGTAA-1-28-1-0	0.781476	0	endothelial cell of hepatic sinusoid	CL:1000398
CTACGTCCATGCAATC-1-28-1-0	0	0	endothelial cell of hepatic sinusoid	CL:1000398
CTAGAGTCAGCTGCAC-1-28-1-0	0	0	endothelial cell of hepatic sinusoid	CL:1000398
CTCGAAAGTCCAACTA-1-28-1-0	0	0	endothelial cell of hepatic sinusoid	CL:1000398
GAAGCAGCATTCACTT-1-28-1-0	0	0	endothelial cell of hepatic sinusoid	CL:1000398
GACTGCGGTGTGGTTT-1-28-1-0	0	0	endothelial cell of hepatic sinusoid	CL:1000398
GCTGCAGTCATGTAGC-1-28-1-0	0	0	endothelial cell of hepatic sinusoid	CL:1000398
GCTGCGAGTCCGAGTC-1-28-1-0	0	0	endothelial cell of hepatic sinusoid	CL:1000398
GGACGTCAGGATGTAT-1-28-1-0	0	0	endothelial cell of hepatic sinusoid	CL:1000398
GTGAAGGGTCCTCCAT-1-28-1-0	0	0	endothelial cell of hepatic sinusoid	CL:1000398
GTGCTTCAGTCGAGTG-1-28-1-0	0	0	endothelial cell of hepatic sinusoid	CL:1000398
GTGCTTCGTGCTGTAT-1-28-1-0	1.95831	0	endothelial cell of hepatic sinusoid	CL:1000398
GTGTTAGGTAAGGGAA-1-28-1-0	0	0	endothelial cell of hepatic sinusoid	CL:1000398
TATCTCAGTATCACCA-1-28-1-0	0	0	endothelial cell of hepatic sinusoid	CL:1000398
TCGTACCAGGCATTGG-1-28-1-0	0	0	endothelial cell of hepatic sinusoid	CL:1000398
TCGTAGAGTTCGGCAC-1-28-1-0	0	0	endothelial cell of hepatic sinusoid	CL:1000398
TGAGCCGAGTTATCGC-1-28-1-0	0	0	endothelial cell of hepatic sinusoid	CL:1000398
TGCTACCGTTATCGGT-1-28-1-0	0	0	endothelial cell of hepatic sinusoid	CL:1000398
TTCTCCTGTCTCCACT-1-28-1-0	0	1.80246	endothelial cell of hepatic sinusoid	CL:1000398
AAAGCAACACCAGATT-1-43-1-0	0	0	endothelial cell of hepatic sinusoid	CL:1000398
ACGATACAGCCCTAAT-1-43-1-0	0	0	endothelial cell of hepatic sinusoid	CL:1000398
AGATCTGAGGTCATCT-1-43-1-0	1.40256	0	endothelial cell of hepatic sinusoid	CL:1000398
AGGCCACGTGTGAAAT-1-43-1-0	0	0	endothelial cell of hepatic sinusoid	CL:1000398
ATAGACCCATGTAGTC-1-43-1-0	0	0	endothelial cell of hepatic sinusoid	CL:1000398
CAGCAGCAGTGCTGCC-1-43-1-0	0	0	endothelial cell of hepatic sinusoid	CL:1000398
CATGCCTAGCGATCCC-1-43-1-0	0	0	endothelial cell of hepatic sinusoid	CL:1000398
CCACGGAAGCGGATCA-1-43-1-0	0	0	endothelial cell of hepatic sinusoid	CL:1000398
CCTTACGGTCATCGGC-1-43-1-0	0	0	endothelial cell of hepatic sinusoid	CL:1000398
CGACCTTGTTTGACTG-1-43-1-0	0	0	endothelial cell of hepatic sinusoid	CL:1000398
CGTGTCTTCGGCCGAT-1-43-1-0	0	0	endothelial cell of hepatic sinusoid	CL:1000398
CTCATTAGTAGCGTCC-1-43-1-0	0	0	endothelial cell of hepatic sinusoid	CL:1000398
CTGTGCTTCTGTCAAG-1-43-1-0	0	0	endothelial cell of hepatic sinusoid	CL:1000398
GAATAAGGTCACACGC-1-43-1-0	0	0	endothelial cell of hepatic sinusoid	CL:1000398
GCGCCAATCAGAGACG-1-43-1-0	0	0	nan	CL:1000398
GTAACTGGTGATAAAC-1-43-1-0	0	0	endothelial cell of hepatic sinusoid	CL:1000398
GTCCTCACATCTCGCT-1-43-1-0	0	0	endothelial cell of hepatic sinusoid	CL:1000398
GTCTTCGGTGCGCTTG-1-43-1-0	0.921603	0	endothelial cell of hepatic sinusoid	CL:1000398
GTTCATTTCGGCCGAT-1-43-1-0	0	0	endothelial cell of hepatic sinusoid	CL:1000398
TACCTTACAAGCCGCT-1-43-1-0	0	0	nan	CL:1000398
TCTGAGAAGAGGTACC-1-43-1-0	0	0	endothelial cell of hepatic sinusoid	CL:1000398
TGCCCTATCAGTTGAC-1-43-1-0	0	0	endothelial cell of hepatic sinusoid	CL:1000398
TTGCGTCCACAAGTAA-1-43-1-0	0	0	endothelial cell of hepatic sinusoid	CL:1000398
TTGTAGGGTCTAGGTT-1-43-1-0	0	0	endothelial cell of hepatic sinusoid	CL:1000398
TTTCCTCAGTAGATGT-1-43-1-0	0	0	endothelial cell of hepatic sinusoid	CL:1000398
AACCGCGGTACCCAAT-1-44-1-0	0	0	endothelial cell of hepatic sinusoid	CL:1000398
AACTCAGGTTAAGTAG-1-44-1-0	0	0	endothelial cell of hepatic sinusoid	CL:1000398
AACTTTCAGATAGTCA-1-44-1-0	0	0	endothelial cell of hepatic sinusoid	CL:1000398
ACCCACTTCTCCGGTT-1-44-1-0	0	1.47486	endothelial cell of hepatic sinusoid	CL:1000398
ACGGCCACATATACGC-1-44-1-0	0	0	endothelial cell of hepatic sinusoid	CL:1000398
ACGTCAACACAACTGT-1-44-1-0	0	0	endothelial cell of hepatic sinusoid	CL:1000398
ATCCGAAGTCGGCATC-1-44-1-0	0	0	endothelial cell of hepatic sinusoid	CL:1000398
CAACCAATCGCAAGCC-1-44-1-0	0	0	endothelial cell of hepatic sinusoid	CL:1000398
CAAGGCCTCAGATAAG-1-44-1-0	0	0	endothelial cell of hepatic sinusoid	CL:1000398
CATCAGATCAGCCTAA-1-44-1-0	0	0	nan	CL:1000398
CATCGAAGTGTCAATC-1-44-1-0	0	0	nan	CL:1000398
CCTTCCCCATGCAATC-1-44-1-0	0	0	endothelial cell of hepatic sinusoid	CL:1000398
CGGAGTCGTCCAGTTA-1-44-1-0	0	0	endothelial cell of hepatic sinusoid	CL:1000398
CGTAGGCCAATAAGCA-1-44-1-0	0	0	endothelial cell of hepatic sinusoid	CL:1000398
CGTCACTAGGAGTTGC-1-44-1-0	0	0	nan	CL:1000398
CGTCTACCATCAGTAC-1-44-1-0	0	0	endothelial cell of hepatic sinusoid	CL:1000398
CTCACACGTATTAGCC-1-44-1-0	0	0	endothelial cell of hepatic sinusoid	CL:1000398
CTCATTACAGCGAACA-1-44-1-0	0	0	endothelial cell of hepatic sinusoid	CL:1000398
CTGAAACCAATAGCAA-1-44-1-0	0	0	endothelial cell of hepatic sinusoid	CL:1000398
CTGAAGTTCCAGTAGT-1-44-1-0	0	0	endothelial cell of hepatic sinusoid	CL:1000398
GAATGAATCCGAAGAG-1-44-1-0	0	0	nan	CL:1000398
GCAAACTAGACCTAGG-1-44-1-0	1.05329	0	endothelial cell of hepatic sinusoid	CL:1000398
GCAGTTAAGTGACATA-1-44-1-0	0	0	endothelial cell of hepatic sinusoid	CL:1000398
GCGCGATGTCCAGTGC-1-44-1-0	0	0	endothelial cell of hepatic sinusoid	CL:1000398
TAAGTGCAGGGCTCTC-1-44-1-0	0	0	nan	CL:1000398
TACGGTAGTTATGTGC-1-44-1-0	0	0	endothelial cell of hepatic sinusoid	CL:1000398
TCAGGATAGTGAACAT-1-44-1-0	0	0	nan	CL:1000398
TCGCGTTGTACGAAAT-1-44-1-0	0	0	endothelial cell of hepatic sinusoid	CL:1000398
TGCGCAGTCCGCGGTA-1-44-1-0	1.33612	0	endothelial cell of hepatic sinusoid	CL:1000398
TTAGGCAGTGCGCTTG-1-44-1-0	0	0	endothelial cell of hepatic sinusoid	CL:1000398
TTGAACGTCGCAAACT-1-44-1-0	0	0	endothelial cell of hepatic sinusoid	CL:1000398
TTGTAGGTCTTTAGGG-1-44-1-0	0	0	endothelial cell of hepatic sinusoid	CL:1000398
TTTATGCAGTACGACG-1-44-1-0	0	0	nan	CL:1000398
AAACCTGAGGCAATTA-1-50-1-0	0	0	endothelial cell of hepatic sinusoid	CL:1000398
AAACCTGTCGCAAACT-1-50-1-0	0	0	nan	CL:1000398
AAAGATGCATGCTGGC-1-50-1-0	0	0	endothelial cell of hepatic sinusoid	CL:1000398
AAAGCAACAGCCAGAA-1-50-1-0	0	0	nan	CL:1000398
AAAGTAGAGACTGTAA-1-50-1-0	1.29542	0	endothelial cell of hepatic sinusoid	CL:1000398
AAAGTAGCAATACGCT-1-50-1-0	0	0	nan	CL:1000398
AAAGTAGGTGGTACAG-1-50-1-0	0	0	endothelial cell of hepatic sinusoid	CL:1000398
AAATGCCGTATCGCAT-1-50-1-0	0	0	endothelial cell of hepatic sinusoid	CL:1000398
AACACGTGTAACGTTC-1-50-1-0	0	0	endothelial cell of hepatic sinusoid	CL:1000398
AACCATGCAGATGGGT-1-50-1-0	0	0	endothelial cell of hepatic sinusoid	CL:1000398
AACCGCGAGACGCACA-1-50-1-0	0	0	endothelial cell of hepatic sinusoid	CL:1000398
AACCGCGTCCTAGAAC-1-50-1-0	0	0	endothelial cell of hepatic sinusoid	CL:1000398
AACTCCCTCCCAGGTG-1-50-1-0	0	0	endothelial cell of hepatic sinusoid	CL:1000398
AACTCTTTCACCTCGT-1-50-1-0	0	0	endothelial cell of hepatic sinusoid	CL:1000398
AACTGGTAGGGTCGAT-1-50-1-0	0	0	nan	CL:1000398
AAGGAGCGTGCAACGA-1-50-1-0	0	0	nan	CL:1000398
AAGTCTGAGATCCCGC-1-50-1-0	0	0	endothelial cell of hepatic sinusoid	CL:1000398
AAGTCTGTCAGCATGT-1-50-1-0	0	0	endothelial cell of hepatic sinusoid	CL:1000398
AATCCAGAGGTGCACA-1-50-1-0	0	0	endothelial cell of hepatic sinusoid	CL:1000398
AATCCAGCATCACAAC-1-50-1-0	0	0	endothelial cell of hepatic sinusoid	CL:1000398
AATCGGTGTCTGCGGT-1-50-1-0	0	0	nan	CL:1000398
ACACCAAGTGGCCCTA-1-50-1-0	0	0	endothelial cell of hepatic sinusoid	CL:1000398
ACACCAATCGTTTAGG-1-50-1-0	0	0	endothelial cell of hepatic sinusoid	CL:1000398
ACACCAATCTTGTACT-1-50-1-0	0	0	nan	CL:1000398
ACACTGAGTGAGCGAT-1-50-1-0	0	0	endothelial cell of hepatic sinusoid	CL:1000398
ACAGCCGAGGGTGTGT-1-50-1-0	0	0	endothelial cell of hepatic sinusoid	CL:1000398
ACAGCCGTCACAGGCC-1-50-1-0	0	0	endothelial cell of hepatic sinusoid	CL:1000398
ACAGCTATCGAGAACG-1-50-1-0	0	0	endothelial cell of hepatic sinusoid	CL:1000398
ACAGCTATCTGCCAGG-1-50-1-0	0	0	endothelial cell of hepatic sinusoid	CL:1000398
ACATCAGAGTCAATAG-1-50-1-0	0	0	endothelial cell of hepatic sinusoid	CL:1000398
ACATCAGGTACTCAAC-1-50-1-0	1.19743	0	endothelial cell of hepatic sinusoid	CL:1000398
ACATGGTCAAAGCAAT-1-50-1-0	0	0	endothelial cell of hepatic sinusoid	CL:1000398
ACCGTAAAGTCTCCTC-1-50-1-0	0	0	endothelial cell of hepatic sinusoid	CL:1000398
ACCGTAACAGCTGCAC-1-50-1-0	0	0	nan	CL:1000398
ACGAGCCAGCATGGCA-1-50-1-0	0	0	endothelial cell of hepatic sinusoid	CL:1000398
ACGAGGACAACTGGCC-1-50-1-0	0	0	endothelial cell of hepatic sinusoid	CL:1000398
ACGAGGAGTCAACATC-1-50-1-0	0	0	endothelial cell of hepatic sinusoid	CL:1000398
ACGATGTGTTGCGCAC-1-50-1-0	0	0	endothelial cell of hepatic sinusoid	CL:1000398
ACGATGTTCTTGACGA-1-50-1-0	0	0	endothelial cell of hepatic sinusoid	CL:1000398
ACGCAGCAGGCAGGTT-1-50-1-0	0	0	nan	CL:1000398
ACGCAGCGTCTAGAGG-1-50-1-0	0	0	nan	CL:1000398
ACGCCAGCACAACTGT-1-50-1-0	0	0	endothelial cell of hepatic sinusoid	CL:1000398
ACGCCGAGTGATGATA-1-50-1-0	0	0	endothelial cell of hepatic sinusoid	CL:1000398
ACGCCGATCCCTGACT-1-50-1-0	0	0.766062	endothelial cell of hepatic sinusoid	CL:1000398
ACGGCCACAAATACAG-1-50-1-0	0	0	endothelial cell of hepatic sinusoid	CL:1000398
ACGGCCAGTTCGAATC-1-50-1-0	0	0	endothelial cell of hepatic sinusoid	CL:1000398
ACGGGCTTCAGAGGTG-1-50-1-0	0	0	endothelial cell of hepatic sinusoid	CL:1000398
ACGGGTCCAAATACAG-1-50-1-0	0	0	endothelial cell of hepatic sinusoid	CL:1000398
ACTGAACCATCGGACC-1-50-1-0	0	0	endothelial cell of hepatic sinusoid	CL:1000398
ACTGAACGTCGCGGTT-1-50-1-0	0	0	endothelial cell of hepatic sinusoid	CL:1000398
ACTGTCCCAAGCGTAG-1-50-1-0	1.44715	0	endothelial cell of hepatic sinusoid	CL:1000398
ACTTGTTGTGAAATCA-1-50-1-0	0	0	endothelial cell of hepatic sinusoid	CL:1000398
ACTTTCAAGGAACTGC-1-50-1-0	0	0	nan	CL:1000398
ACTTTCAAGGTAAACT-1-50-1-0	0	0	nan	CL:1000398
ACTTTCAGTTGCCTCT-1-50-1-0	0	0	endothelial cell of hepatic sinusoid	CL:1000398
ACTTTCATCGCAGGCT-1-50-1-0	0	0	nan	CL:1000398
AGACGTTTCGTTTAGG-1-50-1-0	0	0	nan	CL:1000398
AGAGCTTTCGGATGTT-1-50-1-0	0	0	nan	CL:1000398
AGAGTGGCATGGAATA-1-50-1-0	0	0	endothelial cell of hepatic sinusoid	CL:1000398
AGAGTGGTCGATCCCT-1-50-1-0	0	0	nan	CL:1000398
AGCATACAGATGTGTA-1-50-1-0	0	0	endothelial cell of hepatic sinusoid	CL:1000398
AGCATACAGTTAGCGG-1-50-1-0	0	0	nan	CL:1000398
AGCATACCAGGGCATA-1-50-1-0	0	0	endothelial cell of hepatic sinusoid	CL:1000398
AGCCTAAGTACTTAGC-1-50-1-0	0	0	nan	CL:1000398
AGCGGTCAGACCACGA-1-50-1-0	0	0	endothelial cell of hepatic sinusoid	CL:1000398
AGCGGTCGTGGTTTCA-1-50-1-0	0	0	nan	CL:1000398
AGCGTATCAAGCGAGT-1-50-1-0	0	0	endothelial cell of hepatic sinusoid	CL:1000398
AGCGTCGAGATAGCAT-1-50-1-0	0	0	nan	CL:1000398
AGCTTGACAGACGCCT-1-50-1-0	1.25563	0	endothelial cell of hepatic sinusoid	CL:1000398
AGCTTGAGTCAAAGCG-1-50-1-0	0	0	nan	CL:1000398
AGCTTGATCAGAGACG-1-50-1-0	0	0	nan	CL:1000398
AGGCCACGTACCATCA-1-50-1-0	0	0	endothelial cell of hepatic sinusoid	CL:1000398
AGGCCACGTCGACTGC-1-50-1-0	0	0	nan	CL:1000398
AGGCCGTAGACACTAA-1-50-1-0	0	0	endothelial cell of hepatic sinusoid	CL:1000398
AGGGATGAGACAAAGG-1-50-1-0	0	0	endothelial cell of hepatic sinusoid	CL:1000398
AGGGATGGTCATATGC-1-50-1-0	0	0	endothelial cell of hepatic sinusoid	CL:1000398
AGGGTGATCCGATATG-1-50-1-0	0	0	endothelial cell of hepatic sinusoid	CL:1000398
AGGTCATAGGTAGCTG-1-50-1-0	0	0	endothelial cell of hepatic sinusoid	CL:1000398
AGGTCATGTCTAGCGC-1-50-1-0	0	0	nan	CL:1000398
AGGTCCGCACGGCGTT-1-50-1-0	0	0	endothelial cell of hepatic sinusoid	CL:1000398
AGTGAGGAGCCATCGC-1-50-1-0	0	0	endothelial cell of hepatic sinusoid	CL:1000398
AGTGAGGGTCCGAATT-1-50-1-0	0	0	nan	CL:1000398
AGTGTCAGTTTGTGTG-1-50-1-0	0	0	nan	CL:1000398
AGTTGGTGTGGGTCAA-1-50-1-0	0	0	endothelial cell of hepatic sinusoid	CL:1000398
ATAACGCCAAGGACAC-1-50-1-0	0	0	nan	CL:1000398
ATAACGCGTGTAAGTA-1-50-1-0	0	0	endothelial cell of hepatic sinusoid	CL:1000398
ATAAGAGGTCGGGTCT-1-50-1-0	0	0	nan	CL:1000398
ATAGACCGTACGACCC-1-50-1-0	0	0	nan	CL:1000398
ATCACGAAGAGCTGGT-1-50-1-0	0	0	nan	CL:1000398
ATCACGATCAGTTTGG-1-50-1-0	0	0	nan	CL:1000398
ATCATCTAGACCTTTG-1-50-1-0	0	0	endothelial cell of hepatic sinusoid	CL:1000398
ATCTACTTCAAAGACA-1-50-1-0	0	0	nan	CL:1000398
ATCTGCCCAGGTCTCG-1-50-1-0	0	0	endothelial cell of hepatic sinusoid	CL:1000398
ATGCGATCAGGCAGTA-1-50-1-0	0	0	endothelial cell of hepatic sinusoid	CL:1000398
ATGGGAGAGAATAGGG-1-50-1-0	0	0	endothelial cell of hepatic sinusoid	CL:1000398
ATGGGAGAGGCCATAG-1-50-1-0	0	0	nan	CL:1000398
ATGGGAGGTCCGAATT-1-50-1-0	0	0	endothelial cell of hepatic sinusoid	CL:1000398
ATGTGTGCACGCTTTC-1-50-1-0	0	0	endothelial cell of hepatic sinusoid	CL:1000398
ATGTGTGGTCTAACGT-1-50-1-0	0	0	nan	CL:1000398
ATTACTCCAATCTGCA-1-50-1-0	0	0	endothelial cell of hepatic sinusoid	CL:1000398
ATTACTCGTGTCTGAT-1-50-1-0	0	0	endothelial cell of hepatic sinusoid	CL:1000398
ATTGGACGTCTCATCC-1-50-1-0	0	0	endothelial cell of hepatic sinusoid	CL:1000398
ATTGGACTCTTGCAAG-1-50-1-0	0	0	nan	CL:1000398
ATTGGTGAGGCGTACA-1-50-1-0	0	0	endothelial cell of hepatic sinusoid	CL:1000398
ATTTCTGAGCTGCAAG-1-50-1-0	0	0	nan	CL:1000398
CAACCTCGTCTCCACT-1-50-1-0	1.5631	0	nan	CL:1000398
CAACCTCTCGACCAGC-1-50-1-0	0	0	endothelial cell of hepatic sinusoid	CL:1000398
CAACTAGCACGGTTTA-1-50-1-0	0	0	endothelial cell of hepatic sinusoid	CL:1000398
CAACTAGCATGAAGTA-1-50-1-0	0	0	endothelial cell of hepatic sinusoid	CL:1000398
CAAGAAAAGGATGTAT-1-50-1-0	0	0	endothelial cell of hepatic sinusoid	CL:1000398
CAAGAAATCCCGGATG-1-50-1-0	0	0	endothelial cell of hepatic sinusoid	CL:1000398
CAAGATCCAAGGACTG-1-50-1-0	0	0	endothelial cell of hepatic sinusoid	CL:1000398
CAAGATCCATGACGGA-1-50-1-0	0	0	endothelial cell of hepatic sinusoid	CL:1000398
CAAGTTGTCTACTCAT-1-50-1-0	0	0	endothelial cell of hepatic sinusoid	CL:1000398
CACAAACTCCAATGGT-1-50-1-0	0	0	nan	CL:1000398
CACACCTAGTGAACAT-1-50-1-0	0	0	endothelial cell of hepatic sinusoid	CL:1000398
CACACTCTCGCCATAA-1-50-1-0	0	0	endothelial cell of hepatic sinusoid	CL:1000398
CACAGGCTCAAGGTAA-1-50-1-0	0	0	endothelial cell of hepatic sinusoid	CL:1000398
CACATAGGTTTGACAC-1-50-1-0	0	0	nan	CL:1000398
CACATTTCATGGTAGG-1-50-1-0	0	0	endothelial cell of hepatic sinusoid	CL:1000398
CACCAGGAGTACGACG-1-50-1-0	0	0	endothelial cell of hepatic sinusoid	CL:1000398
CACCTTGAGGCGCTCT-1-50-1-0	0	0	nan	CL:1000398
CACTCCAGTACCGAGA-1-50-1-0	0	0	endothelial cell of hepatic sinusoid	CL:1000398
CAGAATCTCACATAGC-1-50-1-0	0	0	endothelial cell of hepatic sinusoid	CL:1000398
CAGAATCTCTTATCTG-1-50-1-0	0	0	endothelial cell of hepatic sinusoid	CL:1000398
CAGAGAGAGCTTTGGT-1-50-1-0	0	0	nan	CL:1000398
CAGCAGCAGGGTTCCC-1-50-1-0	0	0	endothelial cell of hepatic sinusoid	CL:1000398
CAGCAGCAGTAATCCC-1-50-1-0	0	0	endothelial cell of hepatic sinusoid	CL:1000398
CAGCAGCCATGACGGA-1-50-1-0	0	0	endothelial cell of hepatic sinusoid	CL:1000398
CAGCATAGTACCAGTT-1-50-1-0	0	0	nan	CL:1000398
CAGCGACAGTGCTGCC-1-50-1-0	0	0	nan	CL:1000398
CAGCTAACACCATGTA-1-50-1-0	0	0	endothelial cell of hepatic sinusoid	CL:1000398
CAGCTGGAGGAGCGTT-1-50-1-0	0	0	nan	CL:1000398
CAGCTGGGTCATATCG-1-50-1-0	0	1.06673	endothelial cell of hepatic sinusoid	CL:1000398
CAGGTGCTCAATCTCT-1-50-1-0	0	0	nan	CL:1000398
CAGTAACAGATCCCAT-1-50-1-0	0	0	endothelial cell of hepatic sinusoid	CL:1000398
CAGTAACCATTGAGCT-1-50-1-0	0	0	endothelial cell of hepatic sinusoid	CL:1000398
CAGTAACGTCGGGTCT-1-50-1-0	0	0	nan	CL:1000398
CATATGGCAGGACGTA-1-50-1-0	0	0	nan	CL:1000398
CATATTCCAATCGAAA-1-50-1-0	0	0	endothelial cell of hepatic sinusoid	CL:1000398
CATATTCTCAGGTTCA-1-50-1-0	0	0	nan	CL:1000398
CATCAAGAGCCAGTTT-1-50-1-0	0	0	endothelial cell of hepatic sinusoid	CL:1000398
CATCAGAAGCCGGTAA-1-50-1-0	0	0	endothelial cell of hepatic sinusoid	CL:1000398
CATCAGACATTCACTT-1-50-1-0	0	0	endothelial cell of hepatic sinusoid	CL:1000398
CATCAGATCACTCCTG-1-50-1-0	0	0	endothelial cell of hepatic sinusoid	CL:1000398
CATCCACAGACAGAGA-1-50-1-0	0	0	nan	CL:1000398
CATCCACAGTACGCGA-1-50-1-0	0	0	nan	CL:1000398
CATGACACACGCGAAA-1-50-1-0	0	0	Hepatocyte (Pericentral)	CL:1000398
CATGCCTCAAAGTCAA-1-50-1-0	0	0	endothelial cell of hepatic sinusoid	CL:1000398
CATTATCGTTACGACT-1-50-1-0	0	0	endothelial cell of hepatic sinusoid	CL:1000398
CCACTACTCCTGCTTG-1-50-1-0	0	0	endothelial cell of hepatic sinusoid	CL:1000398
CCATTCGAGGACACCA-1-50-1-0	0	0	endothelial cell of hepatic sinusoid	CL:1000398
CCCAATCGTCTCCCTA-1-50-1-0	0	0	endothelial cell of hepatic sinusoid	CL:1000398
CCCAATCTCCTTTACA-1-50-1-0	0	0	endothelial cell of hepatic sinusoid	CL:1000398
CCCAGTTCAATGGATA-1-50-1-0	0	0	endothelial cell of hepatic sinusoid	CL:1000398
CCGTGGAAGATGCGAC-1-50-1-0	0	0	nan	CL:1000398
CCGTTCATCGTAGGAG-1-50-1-0	0	0	nan	CL:1000398
CCGTTCATCTTGTCAT-1-50-1-0	0	0	nan	CL:1000398
CCTAAAGCAATGTAAG-1-50-1-0	1.439	0	endothelial cell of hepatic sinusoid	CL:1000398
CCTACCATCAGCCTAA-1-50-1-0	1.54486	0	nan	CL:1000398
CCTACCATCGCGATCG-1-50-1-0	0	0	endothelial cell of hepatic sinusoid	CL:1000398
CCTAGCTCAAGCCGTC-1-50-1-0	0	0	nan	CL:1000398
CCTCTGAGTTTGACTG-1-50-1-0	0	0	nan	CL:1000398
CCTTCCCAGGCTATCT-1-50-1-0	0	0	nan	CL:1000398
CCTTCCCTCGAACTGT-1-50-1-0	0	0	endothelial cell of hepatic sinusoid	CL:1000398
CCTTTCTGTTACTGAC-1-50-1-0	0	0	nan	CL:1000398
CGAACATAGCTAGTCT-1-50-1-0	0	0	endothelial cell of hepatic sinusoid	CL:1000398
CGACTTCAGACGACGT-1-50-1-0	0	0	endothelial cell of hepatic sinusoid	CL:1000398
CGACTTCAGTGAACGC-1-50-1-0	0	0	endothelial cell of hepatic sinusoid	CL:1000398
CGAGCACTCTGCGTAA-1-50-1-0	0	0	endothelial cell of hepatic sinusoid	CL:1000398
CGAGCCAGTCCGAACC-1-50-1-0	0	0	endothelial cell of hepatic sinusoid	CL:1000398
CGATCGGAGACAAGCC-1-50-1-0	0	0	nan	CL:1000398
CGATCGGGTATATGAG-1-50-1-0	0	0	endothelial cell of hepatic sinusoid	CL:1000398
CGATGGCCAGGGAGAG-1-50-1-0	0	0	nan	CL:1000398
CGATGGCGTACCGAGA-1-50-1-0	0	0	endothelial cell of hepatic sinusoid	CL:1000398
CGATGGCTCTCCGGTT-1-50-1-0	0	0	endothelial cell of hepatic sinusoid	CL:1000398
CGCGTTTAGGATGTAT-1-50-1-0	0	0	nan	CL:1000398
CGCGTTTAGTGGTAGC-1-50-1-0	0	0	endothelial cell of hepatic sinusoid	CL:1000398
CGCGTTTCACAGATTC-1-50-1-0	0	0	endothelial cell of hepatic sinusoid	CL:1000398
CGCGTTTTCAAACGGG-1-50-1-0	0	0	nan	CL:1000398
CGCTATCAGAGAACAG-1-50-1-0	1.29754	0	endothelial cell of hepatic sinusoid	CL:1000398
CGCTGGAAGCACCGCT-1-50-1-0	0	0	nan	CL:1000398
CGCTGGACATCATCCC-1-50-1-0	0	0	endothelial cell of hepatic sinusoid	CL:1000398
CGCTTCAAGTCGTTTG-1-50-1-0	0	0	endothelial cell of hepatic sinusoid	CL:1000398
CGGACGTTCATCACCC-1-50-1-0	0	0	nan	CL:1000398
CGGACGTTCATGCAAC-1-50-1-0	1.34236	0	endothelial cell of hepatic sinusoid	CL:1000398
CGGACGTTCCATTCTA-1-50-1-0	0	0	endothelial cell of hepatic sinusoid	CL:1000398
CGGAGTCCACCTCGTT-1-50-1-0	0	0	endothelial cell of hepatic sinusoid	CL:1000398
CGGAGTCCACGAAAGC-1-50-1-0	0	0	endothelial cell of hepatic sinusoid	CL:1000398
CGGAGTCTCCCTAACC-1-50-1-0	0	0	endothelial cell of hepatic sinusoid	CL:1000398
CGGTTAACAGCTTCGG-1-50-1-0	0	0	endothelial cell of hepatic sinusoid	CL:1000398
CGGTTAAGTGTGTGCC-1-50-1-0	0	0	nan	CL:1000398
CGGTTAAGTTTGTTGG-1-50-1-0	0	0	nan	CL:1000398
CGTAGCGTCGAATGCT-1-50-1-0	0	0	endothelial cell of hepatic sinusoid	CL:1000398
CGTAGGCGTGTAACGG-1-50-1-0	0	0	endothelial cell of hepatic sinusoid	CL:1000398
CGTCAGGCATCACGAT-1-50-1-0	0	0	endothelial cell of hepatic sinusoid	CL:1000398
CGTCCATTCAAGAAGT-1-50-1-0	0	0	endothelial cell of hepatic sinusoid	CL:1000398
CGTCCATTCAGGTAAA-1-50-1-0	0	0	endothelial cell of hepatic sinusoid	CL:1000398
CGTGAGCAGTATGACA-1-50-1-0	0	0	nan	CL:1000398
CGTGAGCGTCAGAGGT-1-50-1-0	0	0	endothelial cell of hepatic sinusoid	CL:1000398
CGTTAGAGTACCCAAT-1-50-1-0	0	0	nan	CL:1000398
CGTTCTGGTTGAGTTC-1-50-1-0	0	0	nan	CL:1000398
CGTTGGGGTCATACTG-1-50-1-0	0	0	nan	CL:1000398
CTAAGACGTCTGCGGT-1-50-1-0	0	0	endothelial cell of hepatic sinusoid	CL:1000398
CTAAGACGTTCCTCCA-1-50-1-0	0	0	nan	CL:1000398
CTAATGGCATCGACGC-1-50-1-0	0	0	endothelial cell of hepatic sinusoid	CL:1000398
CTAATGGTCCTACAGA-1-50-1-0	0	0	nan	CL:1000398
CTACACCCAAATTGCC-1-50-1-0	0	0	endothelial cell of hepatic sinusoid	CL:1000398
CTACATTGTAGGGTAC-1-50-1-0	1.52066	0	nan	CL:1000398
CTACATTTCCAATGGT-1-50-1-0	0	0	nan	CL:1000398
CTACCCACACGGATAG-1-50-1-0	0	0	nan	CL:1000398
CTAGAGTAGTTGTAGA-1-50-1-0	0	0	endothelial cell of hepatic sinusoid	CL:1000398
CTAGCCTGTCAGATAA-1-50-1-0	0	0	endothelial cell of hepatic sinusoid	CL:1000398
CTAGTGAAGACTGTAA-1-50-1-0	0	0	endothelial cell of hepatic sinusoid	CL:1000398
CTAGTGACACGCCAGT-1-50-1-0	0	0	endothelial cell of hepatic sinusoid	CL:1000398
CTCACACTCCTAGTGA-1-50-1-0	1.34131	0	endothelial cell of hepatic sinusoid	CL:1000398
CTCAGAACAGACACTT-1-50-1-0	0	0	endothelial cell of hepatic sinusoid	CL:1000398
CTCAGAATCTCTGAGA-1-50-1-0	0	0	endothelial cell of hepatic sinusoid	CL:1000398
CTCATTAAGAGCTGGT-1-50-1-0	0	0	endothelial cell of hepatic sinusoid	CL:1000398
CTCCTAGCATTTGCCC-1-50-1-0	0	0	endothelial cell of hepatic sinusoid	CL:1000398
CTCGAGGCACATCCAA-1-50-1-0	0	0	endothelial cell of hepatic sinusoid	CL:1000398
CTCGAGGTCTGCAAGT-1-50-1-0	0	0	endothelial cell of hepatic sinusoid	CL:1000398
CTCGGAGAGCTAACAA-1-50-1-0	0	0	nan	CL:1000398
CTCGGAGTCCGTTGCT-1-50-1-0	0	0	endothelial cell of hepatic sinusoid	CL:1000398
CTCGGGACAAACCTAC-1-50-1-0	0	0	endothelial cell of hepatic sinusoid	CL:1000398
CTCGGGACAGCGTCCA-1-50-1-0	0	0	nan	CL:1000398
CTCTAATCAATCTGCA-1-50-1-0	0	0	endothelial cell of hepatic sinusoid	CL:1000398
CTCTACGGTACTTAGC-1-50-1-0	0	0	endothelial cell of hepatic sinusoid	CL:1000398
CTCTACGGTTAGAACA-1-50-1-0	0	0	nan	CL:1000398
CTCTGGTTCAGAGACG-1-50-1-0	0	0	endothelial cell of hepatic sinusoid	CL:1000398
CTGAAACCAGGTCGTC-1-50-1-0	0	0	endothelial cell of hepatic sinusoid	CL:1000398
CTGAAACTCCAGAGGA-1-50-1-0	0	0	nan	CL:1000398
CTGATAGAGCGTCAAG-1-50-1-0	0	0	nan	CL:1000398
CTGATAGGTTAAAGTG-1-50-1-0	0	0	nan	CL:1000398
CTGATCCGTGCAGACA-1-50-1-0	0	0	endothelial cell of hepatic sinusoid	CL:1000398
CTGGTCTGTGAGGGAG-1-50-1-0	0	0	endothelial cell of hepatic sinusoid	CL:1000398
CTGTGCTCAATGGAGC-1-50-1-0	0	0	endothelial cell of hepatic sinusoid	CL:1000398
CTTGGCTCACAAGCCC-1-50-1-0	0	0	nan	CL:1000398
CTTTGCGCAACGATGG-1-50-1-0	0	0	nan	CL:1000398
CTTTGCGCATCCGGGT-1-50-1-0	0	0	endothelial cell of hepatic sinusoid	CL:1000398
GAACCTATCAACGGCC-1-50-1-0	0	0	endothelial cell of hepatic sinusoid	CL:1000398
GACACGCTCTACCTGC-1-50-1-0	0	0	endothelial cell of hepatic sinusoid	CL:1000398
GACCAATAGCGCCTTG-1-50-1-0	1.51123	0	endothelial cell of hepatic sinusoid	CL:1000398
GACCAATGTTGGTGGA-1-50-1-0	0	0	endothelial cell of hepatic sinusoid	CL:1000398
GACCAATTCCGAACGC-1-50-1-0	0	0	endothelial cell of hepatic sinusoid	CL:1000398
GACCTGGTCGACAGCC-1-50-1-0	0	0	endothelial cell of hepatic sinusoid	CL:1000398
GACGGCTAGACTAAGT-1-50-1-0	0	0	endothelial cell of hepatic sinusoid	CL:1000398
GACGTGCGTCATCCCT-1-50-1-0	0	0	nan	CL:1000398
GACGTGCTCAGAGGTG-1-50-1-0	0	0	endothelial cell of hepatic sinusoid	CL:1000398
GACGTTAAGCTAGTGG-1-50-1-0	0	0	endothelial cell of hepatic sinusoid	CL:1000398
GACTAACAGTCTCAAC-1-50-1-0	0	0	nan	CL:1000398
GAGCAGAAGTAAGTAC-1-50-1-0	0	0	endothelial cell of hepatic sinusoid	CL:1000398
GAGCAGAGTTCGTGAT-1-50-1-0	0	0	endothelial cell of hepatic sinusoid	CL:1000398
GAGGTGAAGACTTGAA-1-50-1-0	0	0	endothelial cell of hepatic sinusoid	CL:1000398
GAGTCCGCACTACAGT-1-50-1-0	0	0	endothelial cell of hepatic sinusoid	CL:1000398
GAGTCCGCAGCTTAAC-1-50-1-0	0	0	endothelial cell of hepatic sinusoid	CL:1000398
GAGTCCGCATCTACGA-1-50-1-0	0	0	endothelial cell of hepatic sinusoid	CL:1000398
GATCAGTAGAAACCTA-1-50-1-0	0	0	endothelial cell of hepatic sinusoid	CL:1000398
GATCGATCATGCTGGC-1-50-1-0	0	0	nan	CL:1000398
GATCGTACATTCACTT-1-50-1-0	1.43241	0	endothelial cell of hepatic sinusoid	CL:1000398
GATCTAGGTAGCTAAA-1-50-1-0	0	0	nan	CL:1000398
GATGCTATCTCAAACG-1-50-1-0	0	0	nan	CL:1000398
GATGCTATCTCGTATT-1-50-1-0	0	0	endothelial cell of hepatic sinusoid	CL:1000398
GATTCAGTCGTCCAGG-1-50-1-0	0	0	endothelial cell of hepatic sinusoid	CL:1000398
GCAAACTCAGCTTAAC-1-50-1-0	0	0	endothelial cell of hepatic sinusoid	CL:1000398
GCAATCAGTTATGCGT-1-50-1-0	1.00139	0	endothelial cell of hepatic sinusoid	CL:1000398
GCAATCATCTGAGGGA-1-50-1-0	0	0	endothelial cell of hepatic sinusoid	CL:1000398
GCACATAAGTAGTGCG-1-50-1-0	0	0	endothelial cell of hepatic sinusoid	CL:1000398
GCACTCTCACGTGAGA-1-50-1-0	0	0	nan	CL:1000398
GCACTCTCAGGATTGG-1-50-1-0	0	0	nan	CL:1000398
GCAGTTAGTCATGCAT-1-50-1-0	0	0	nan	CL:1000398
GCATACACAAACGTGG-1-50-1-0	0	0	endothelial cell of hepatic sinusoid	CL:1000398
GCATACACAGATGAGC-1-50-1-0	1.37589	0	endothelial cell of hepatic sinusoid	CL:1000398
GCATGATAGACGCAAC-1-50-1-0	0	0	endothelial cell of hepatic sinusoid	CL:1000398
GCATGTATCCCTCTTT-1-50-1-0	0	0	nan	CL:1000398
GCGACCACAAGTCTAC-1-50-1-0	0	0	nan	CL:1000398
GCGACCACAATCGGTT-1-50-1-0	0	0	endothelial cell of hepatic sinusoid	CL:1000398
GCGAGAACAATGAATG-1-50-1-0	0	0	nan	CL:1000398
GCGCAGTAGTGGCACA-1-50-1-0	0	0	endothelial cell of hepatic sinusoid	CL:1000398
GCGCAGTGTAAAGGAG-1-50-1-0	0	0	nan	CL:1000398
GCGCAGTTCCACGTTC-1-50-1-0	0	0	endothelial cell of hepatic sinusoid	CL:1000398
GCGCGATTCATGCAAC-1-50-1-0	0	0	nan	CL:1000398
GCGCGATTCGTGGTCG-1-50-1-0	0	0	nan	CL:1000398
GCGGGTTAGACAATAC-1-50-1-0	0	0	endothelial cell of hepatic sinusoid	CL:1000398
GCGGGTTCAGGGCATA-1-50-1-0	0	0	endothelial cell of hepatic sinusoid	CL:1000398
GCTCTGTAGGCGATAC-1-50-1-0	0	0	nan	CL:1000398
GCTCTGTAGTGTCCAT-1-50-1-0	0	0	endothelial cell of hepatic sinusoid	CL:1000398
GCTGCAGGTTATGTGC-1-50-1-0	0	0	endothelial cell of hepatic sinusoid	CL:1000398
GCTGCGACAGTCGTGC-1-50-1-0	0	0	endothelial cell of hepatic sinusoid	CL:1000398
GCTGCGACATAGAAAC-1-50-1-0	0	0	nan	CL:1000398
GCTGCTTTCAACACCA-1-50-1-0	0	0	nan	CL:1000398
GGACAAGGTACATGTC-1-50-1-0	0	0	endothelial cell of hepatic sinusoid	CL:1000398
GGACAAGGTCAGAATA-1-50-1-0	0	0	endothelial cell of hepatic sinusoid	CL:1000398
GGACGTCCACCGCTAG-1-50-1-0	0	0	endothelial cell of hepatic sinusoid	CL:1000398
GGACGTCTCGCCGTGA-1-50-1-0	1.62662	0	nan	CL:1000398
GGATTACCATGGGACA-1-50-1-0	0	0	endothelial cell of hepatic sinusoid	CL:1000398
GGATTACGTCCAGTGC-1-50-1-0	0	0	endothelial cell of hepatic sinusoid	CL:1000398
GGCAATTCACGAAATA-1-50-1-0	0	0	nan	CL:1000398
GGCAATTGTGCCTGTG-1-50-1-0	0	0	endothelial cell of hepatic sinusoid	CL:1000398
GGCAATTGTTCTGGTA-1-50-1-0	0	0	endothelial cell of hepatic sinusoid	CL:1000398
GGCCGATCATGGTTGT-1-50-1-0	0	0	Hepatocyte (Pericentral)	CL:1000398
GGCCGATGTACAAGTA-1-50-1-0	0	0	endothelial cell of hepatic sinusoid	CL:1000398
GGGAATGAGCGAGAAA-1-50-1-0	1.53023	0	nan	CL:1000398
GGGAGATCATGGGAAC-1-50-1-0	0	0	endothelial cell of hepatic sinusoid	CL:1000398
GGGATGAGTATGGTTC-1-50-1-0	0	0	endothelial cell of hepatic sinusoid	CL:1000398
GGGCACTGTTAGAACA-1-50-1-0	0	0	endothelial cell of hepatic sinusoid	CL:1000398
GGGCACTTCTGGAGCC-1-50-1-0	0	0	endothelial cell of hepatic sinusoid	CL:1000398
GGGCACTTCTTATCTG-1-50-1-0	0	0	endothelial cell of hepatic sinusoid	CL:1000398
GGGTTGCCACCACGTG-1-50-1-0	0	0	nan	CL:1000398
GGGTTGCTCACATAGC-1-50-1-0	0	0	endothelial cell of hepatic sinusoid	CL:1000398
GGTATTGCAGCGTTCG-1-50-1-0	0	0	nan	CL:1000398
GGTGAAGCAGTCCTTC-1-50-1-0	0	0	nan	CL:1000398
GTAACGTAGATCCGAG-1-50-1-0	0	0	nan	CL:1000398
GTAACGTTCCAGAAGG-1-50-1-0	0	0	nan	CL:1000398
GTAACTGCAAAGGCGT-1-50-1-0	0	0	endothelial cell of hepatic sinusoid	CL:1000398
GTACGTAGTCACTTCC-1-50-1-0	1.2987	0	endothelial cell of hepatic sinusoid	CL:1000398
GTACTCCGTAGCTCCG-1-50-1-0	0	0	endothelial cell of hepatic sinusoid	CL:1000398
GTACTTTAGGCTACGA-1-50-1-0	0	0	nan	CL:1000398
GTAGGCCAGGCATTGG-1-50-1-0	0	0	endothelial cell of hepatic sinusoid	CL:1000398
GTAGGCCTCGGCCGAT-1-50-1-0	0	0	endothelial cell of hepatic sinusoid	CL:1000398
GTATCTTAGGCCCGTT-1-50-1-0	0	0	nan	CL:1000398
GTATTCTAGTCTCGGC-1-50-1-0	0	0	endothelial cell of hepatic sinusoid	CL:1000398
GTCAAGTTCTCTAAGG-1-50-1-0	0	0	endothelial cell of hepatic sinusoid	CL:1000398
GTCACAACATTCCTCG-1-50-1-0	0	0	nan	CL:1000398
GTCACAAGTCGCCATG-1-50-1-0	0	0	endothelial cell of hepatic sinusoid	CL:1000398
GTCACGGAGGGTTTCT-1-50-1-0	0	0	nan	CL:1000398
GTCACGGTCGTGGACC-1-50-1-0	0	0	nan	CL:1000398
GTCATTTAGCGTGTCC-1-50-1-0	0	0	nan	CL:1000398
GTCATTTCATCACGAT-1-50-1-0	0	0	nan	CL:1000398
GTCATTTCATTCGACA-1-50-1-0	0	0	endothelial cell of hepatic sinusoid	CL:1000398
GTCATTTTCCCATTAT-1-50-1-0	0	0	nan	CL:1000398
GTCATTTTCGTGTAGT-1-50-1-0	0	0	nan	CL:1000398
GTCATTTTCTTACCGC-1-50-1-0	0	0	endothelial cell of hepatic sinusoid	CL:1000398
GTCGGGTCAGACGCCT-1-50-1-0	0	0	nan	CL:1000398
GTCGGGTGTCAACTGT-1-50-1-0	0	0	endothelial cell of hepatic sinusoid	CL:1000398
GTCGGGTGTTCTGAAC-1-50-1-0	0	0	endothelial cell of hepatic sinusoid	CL:1000398
GTCGTAACACGGCCAT-1-50-1-0	0	0	endothelial cell of hepatic sinusoid	CL:1000398
GTCTTCGGTTAAAGAC-1-50-1-0	0	0	endothelial cell of hepatic sinusoid	CL:1000398
GTCTTCGTCAGCAACT-1-50-1-0	1.65752	0	nan	CL:1000398
GTGCATAAGCCTTGAT-1-50-1-0	0	0	endothelial cell of hepatic sinusoid	CL:1000398
GTGCATAAGCTACCTA-1-50-1-0	0	0	endothelial cell of hepatic sinusoid	CL:1000398
GTGCGGTCACATGGGA-1-50-1-0	0.867691	0	endothelial cell of hepatic sinusoid	CL:1000398
GTGCTTCGTTAAGAAC-1-50-1-0	0	0	nan	CL:1000398
GTGCTTCTCTTCTGGC-1-50-1-0	0	0	endothelial cell of hepatic sinusoid	CL:1000398
GTGTGCGAGCGAGAAA-1-50-1-0	0	0	nan	CL:1000398
GTGTGCGAGTACATGA-1-50-1-0	1.14948	0	endothelial cell of hepatic sinusoid	CL:1000398
GTGTTAGAGTATTGGA-1-50-1-0	0	0	nan	CL:1000398
GTGTTAGAGTCGATAA-1-50-1-0	0	0	endothelial cell of hepatic sinusoid	CL:1000398
GTTCATTAGCCGCCTA-1-50-1-0	0	0	nan	CL:1000398
GTTCATTGTGCCTGCA-1-50-1-0	1.59238	0	nan	CL:1000398
GTTCTCGAGATCGATA-1-50-1-0	0	0	endothelial cell of hepatic sinusoid	CL:1000398
GTTCTCGCATTTCAGG-1-50-1-0	0	0	endothelial cell of hepatic sinusoid	CL:1000398
GTTCTCGTCGTAGATC-1-50-1-0	0	0	endothelial cell of hepatic sinusoid	CL:1000398
GTTTCTATCTCGCATC-1-50-1-0	0	0	nan	CL:1000398
TAAACCGCACGACTCG-1-50-1-0	0	0	endothelial cell of hepatic sinusoid	CL:1000398
TAAGAGAGTATATGGA-1-50-1-0	0	0	endothelial cell of hepatic sinusoid	CL:1000398
TAAGTGCCAGCAGTTT-1-50-1-0	0	0	endothelial cell of hepatic sinusoid	CL:1000398
TAAGTGCGTATTAGCC-1-50-1-0	0	0	endothelial cell of hepatic sinusoid	CL:1000398
TACACGATCTCGTATT-1-50-1-0	0	0	endothelial cell of hepatic sinusoid	CL:1000398
TACAGTGCAGATGAGC-1-50-1-0	0	0	endothelial cell of hepatic sinusoid	CL:1000398
TACAGTGGTCACTTCC-1-50-1-0	0	0	endothelial cell of hepatic sinusoid	CL:1000398
TACAGTGGTTACGTCA-1-50-1-0	1.52712	0	nan	CL:1000398
TACAGTGGTTGGTAAA-1-50-1-0	0	0	nan	CL:1000398
TACAGTGTCAGTTTGG-1-50-1-0	0	0	nan	CL:1000398
TACCTATCAAGGTTTC-1-50-1-0	0	0	endothelial cell of hepatic sinusoid	CL:1000398
TACGGATGTAGCGTCC-1-50-1-0	0	0	nan	CL:1000398
TACGGATTCCACGTTC-1-50-1-0	1.64763	0	nan	CL:1000398
TACGGGCCATAGAAAC-1-50-1-0	0	0	endothelial cell of hepatic sinusoid	CL:1000398
TACGGTAGTCTCACCT-1-50-1-0	0	0	endothelial cell of hepatic sinusoid	CL:1000398
TACTTACAGTTGCAGG-1-50-1-0	0	0	nan	CL:1000398
TACTTGTCATTGCGGC-1-50-1-0	0	0	endothelial cell of hepatic sinusoid	CL:1000398
TAGACCATCCTATTCA-1-50-1-0	0	0	endothelial cell of hepatic sinusoid	CL:1000398
TAGCCGGCATCCGCGA-1-50-1-0	0	0	endothelial cell of hepatic sinusoid	CL:1000398
TAGCCGGTCACCCGAG-1-50-1-0	0	0	endothelial cell of hepatic sinusoid	CL:1000398
TAGGCATAGGGTGTGT-1-50-1-0	0	0	nan	CL:1000398
TAGGCATTCGGCTTGG-1-50-1-0	0	0.81971	endothelial cell of hepatic sinusoid	CL:1000398
TAGTGGTAGACAGACC-1-50-1-0	0	0	endothelial cell of hepatic sinusoid	CL:1000398
TAGTTGGGTTCCACGG-1-50-1-0	0	0	endothelial cell of hepatic sinusoid	CL:1000398
TATCTCAGTAACGCGA-1-50-1-0	0	0	nan	CL:1000398
TATCTCAGTTATTCTC-1-50-1-0	0	0	endothelial cell of hepatic sinusoid	CL:1000398
TATGCCCCAGTAAGCG-1-50-1-0	0	0	endothelial cell of hepatic sinusoid	CL:1000398
TCAACGACATTAGCCA-1-50-1-0	1.33633	0	endothelial cell of hepatic sinusoid	CL:1000398
TCAATCTCATGAAGTA-1-50-1-0	0	0	endothelial cell of hepatic sinusoid	CL:1000398
TCAATCTGTCATCCCT-1-50-1-0	0	0	nan	CL:1000398
TCAGCAACACGTTGGC-1-50-1-0	0	0	endothelial cell of hepatic sinusoid	CL:1000398
TCAGCAAGTATGGTTC-1-50-1-0	0	0	endothelial cell of hepatic sinusoid	CL:1000398
TCAGCAATCCCACTTG-1-50-1-0	0	0	nan	CL:1000398
TCAGCAATCTCGATGA-1-50-1-0	0	0	endothelial cell of hepatic sinusoid	CL:1000398
TCAGCAATCTTACCGC-1-50-1-0	0	0	endothelial cell of hepatic sinusoid	CL:1000398
TCAGCTCAGGCGCTCT-1-50-1-0	0	0	endothelial cell of hepatic sinusoid	CL:1000398
TCAGGATAGAGCTGCA-1-50-1-0	0	0	nan	CL:1000398
TCAGGATAGGTAAACT-1-50-1-0	0	0	endothelial cell of hepatic sinusoid	CL:1000398
TCAGGATAGTCAAGGC-1-50-1-0	1.6072	0	nan	CL:1000398
TCAGGTAAGCATCATC-1-50-1-0	0	0	endothelial cell of hepatic sinusoid	CL:1000398
TCATTTGGTACCTACA-1-50-1-0	0	0	endothelial cell of hepatic sinusoid	CL:1000398
TCCACACCACTGTTAG-1-50-1-0	0.643654	1.03206	endothelial cell of hepatic sinusoid	CL:1000398
TCCACACCAGGAATCG-1-50-1-0	0	0	endothelial cell of hepatic sinusoid	CL:1000398
TCCACACCATCCTAGA-1-50-1-0	0	0	nan	CL:1000398
TCCCGATAGGAATGGA-1-50-1-0	0	0	nan	CL:1000398
TCCCGATCATCACGAT-1-50-1-0	0	0	endothelial cell of hepatic sinusoid	CL:1000398
TCCCGATGTCTTGCGG-1-50-1-0	0	0	endothelial cell of hepatic sinusoid	CL:1000398
TCCCGATTCTATCCCG-1-50-1-0	0	0	nan	CL:1000398
TCGAGGCTCCACTGGG-1-50-1-0	0	0	nan	CL:1000398
TCGGTAAAGGATGGAA-1-50-1-0	0	0	nan	CL:1000398
TCTCTAAAGGAGTTGC-1-50-1-0	0	0	nan	CL:1000398
TCTCTAACATCGTCGG-1-50-1-0	0	0	nan	CL:1000398
TGAAAGAAGTGGACGT-1-50-1-0	0	0	endothelial cell of hepatic sinusoid	CL:1000398
TGACAACAGGGAGTAA-1-50-1-0	0	0	endothelial cell of hepatic sinusoid	CL:1000398
TGACGGCAGTGGCACA-1-50-1-0	0	0	nan	CL:1000398
TGACTTTAGTAGATGT-1-50-1-0	0	0.601551	endothelial cell of hepatic sinusoid	CL:1000398
TGAGAGGAGGCTATCT-1-50-1-0	1.5791	0	nan	CL:1000398
TGAGAGGTCTTAACCT-1-50-1-0	0	0	endothelial cell of hepatic sinusoid	CL:1000398
TGAGCATGTGTGTGCC-1-50-1-0	0	0	nan	CL:1000398
TGAGCCGAGAGGTACC-1-50-1-0	0	0	endothelial cell of hepatic sinusoid	CL:1000398
TGAGGGAAGCCTATGT-1-50-1-0	0	0	nan	CL:1000398
TGCACCTGTGTTCGAT-1-50-1-0	0	0	endothelial cell of hepatic sinusoid	CL:1000398
TGCACCTTCCTGTAGA-1-50-1-0	0	0	endothelial cell of hepatic sinusoid	CL:1000398
TGCCCATAGGAATTAC-1-50-1-0	0	0	endothelial cell of hepatic sinusoid	CL:1000398
TGCCCATCAACACCTA-1-50-1-0	0	0	nan	CL:1000398
TGCGCAGTCGTTTGCC-1-50-1-0	0	1.56072	endothelial cell of hepatic sinusoid	CL:1000398
TGCGGGTAGTCTTGCA-1-50-1-0	0	0	endothelial cell of hepatic sinusoid	CL:1000398
TGCGGGTGTGTGGCTC-1-50-1-0	0	0	endothelial cell of hepatic sinusoid	CL:1000398
TGCGGGTTCCTACAGA-1-50-1-0	0	0	endothelial cell of hepatic sinusoid	CL:1000398
TGCGTGGCAGATGGCA-1-50-1-0	0	0	endothelial cell of hepatic sinusoid	CL:1000398
TGCGTGGCAGTCGATT-1-50-1-0	0	0	nan	CL:1000398
TGGACGCGTCGAACAG-1-50-1-0	0	0	endothelial cell of hepatic sinusoid	CL:1000398
TGGACGCTCGTGGTCG-1-50-1-0	0	0	endothelial cell of hepatic sinusoid	CL:1000398
TGGCCAGAGCAACGGT-1-50-1-0	0	0	endothelial cell of hepatic sinusoid	CL:1000398
TGGCGCACAGCTCGCA-1-50-1-0	0	0	endothelial cell of hepatic sinusoid	CL:1000398
TGGGAAGAGGCTAGGT-1-50-1-0	0	0	endothelial cell of hepatic sinusoid	CL:1000398
TGGGAAGTCGGGAGTA-1-50-1-0	0	0	nan	CL:1000398
TGGGCGTGTTGCGTTA-1-50-1-0	0	0	nan	CL:1000398
TGGTTCCTCAGTTAGC-1-50-1-0	1.51234	0	endothelial cell of hepatic sinusoid	CL:1000398
TGTCCCAAGCTAAGAT-1-50-1-0	0	0	nan	CL:1000398
TGTCCCAAGGGAAACA-1-50-1-0	0	0	endothelial cell of hepatic sinusoid	CL:1000398
TGTCCCATCGCGCCAA-1-50-1-0	0	0	endothelial cell of hepatic sinusoid	CL:1000398
TGTGGTATCTGCGGCA-1-50-1-0	0	0	nan	CL:1000398
TGTGTTTGTAAACACA-1-50-1-0	0	0	endothelial cell of hepatic sinusoid	CL:1000398
TGTGTTTGTCACTGGC-1-50-1-0	0	0	endothelial cell of hepatic sinusoid	CL:1000398
TGTGTTTTCTGTCCGT-1-50-1-0	0	0	nan	CL:1000398
TGTTCCGCAAACGCGA-1-50-1-0	0	0	endothelial cell of hepatic sinusoid	CL:1000398
TGTTCCGCACCGATAT-1-50-1-0	0	0	endothelial cell of hepatic sinusoid	CL:1000398
TTAACTCAGAAGATTC-1-50-1-0	0	0	endothelial cell of hepatic sinusoid	CL:1000398
TTAACTCAGTCTCGGC-1-50-1-0	0	0	nan	CL:1000398
TTAGGCATCAGCTGGC-1-50-1-0	0	0	nan	CL:1000398
TTAGTTCTCAGCATGT-1-50-1-0	0	0	nan	CL:1000398
TTCCCAGCATGACGGA-1-50-1-0	0	0	Hepatocyte (Pericentral)	CL:1000398
TTCGAAGCACCTCGGA-1-50-1-0	0	0	nan	CL:1000398
TTCGAAGGTCACAAGG-1-50-1-0	0	0	endothelial cell of hepatic sinusoid	CL:1000398
TTCTCCTAGGTCGGAT-1-50-1-0	0	0	endothelial cell of hepatic sinusoid	CL:1000398
TTGACTTAGCCACCTG-1-50-1-0	0	0	nan	CL:1000398
TTGACTTAGCTGTCTA-1-50-1-0	0	0	endothelial cell of hepatic sinusoid	CL:1000398
TTGACTTAGGAGTACC-1-50-1-0	0	0.680973	endothelial cell of hepatic sinusoid	CL:1000398
TTGCCGTTCACAAACC-1-50-1-0	0	0	nan	CL:1000398
TTGCGTCGTCATGCCG-1-50-1-0	0	0	nan	CL:1000398
TTGGAACCACGGCCAT-1-50-1-0	0	0	endothelial cell of hepatic sinusoid	CL:1000398
TTGGAACTCATGCTCC-1-50-1-0	0	0	endothelial cell of hepatic sinusoid	CL:1000398
TTGGCAACACATCCGG-1-50-1-0	0	0	nan	CL:1000398
TTGGCAAGTGTCTGAT-1-50-1-0	0	0	nan	CL:1000398
TTGGCAAGTTCTGAAC-1-50-1-0	0	0	endothelial cell of hepatic sinusoid	CL:1000398
TTTACTGAGACGACGT-1-50-1-0	0	0	endothelial cell of hepatic sinusoid	CL:1000398
TTTCCTCCAGATCCAT-1-50-1-0	0	0	nan	CL:1000398
10X_P4_2_ACTGAACTCTACCTGC-1	0	0	endothelial cell of hepatic sinusoid	CL:1000398
10X_P4_2_CACACAAGTGTATGGG-1	0	0	nan	CL:1000398
10X_P4_2_CAGGTGCAGAAACGAG-1	0	0	endothelial cell of hepatic sinusoid	CL:1000398
10X_P4_2_GCGAGAAGTCCAGTAT-1	0	0	endothelial cell of hepatic sinusoid	CL:1000398
10X_P4_2_GTACTTTTCCGTCATC-1	0	0	endothelial cell of hepatic sinusoid	CL:1000398
10X_P7_0_AAAGATGTCATGCATG-1	0	0	nan	CL:1000398
10X_P7_0_ACTGATGAGGAGTCTG-1	0	0	endothelial cell of hepatic sinusoid	CL:1000398
10X_P7_0_CACATTTCAAACGCGA-1	0	0	endothelial cell of hepatic sinusoid	CL:1000398
10X_P7_0_CACTCCACATTCTCAT-1	0	0	endothelial cell of hepatic sinusoid	CL:1000398
10X_P7_0_CTGCCTAGTCCGCTGA-1	0	0	nan	CL:1000398
10X_P7_0_GAAGCAGTCGCCTGAG-1	0	0	endothelial cell of hepatic sinusoid	CL:1000398
10X_P7_0_GGTATTGCAGATCCAT-1	0.96688	0	endothelial cell of hepatic sinusoid	CL:1000398
10X_P7_0_GTCAAGTTCAACGGGA-1	0	0	nan	CL:1000398
10X_P7_0_TACCTATGTCCATCCT-1	0	0	endothelial cell of hepatic sinusoid	CL:1000398
10X_P7_1_CACTCCATCACCTTAT-1	0	0	endothelial cell of hepatic sinusoid	CL:1000398
10X_P7_1_CGATGTATCGCAAGCC-1	0	0	endothelial cell of hepatic sinusoid	CL:1000398
10X_P7_1_CGTCAGGTCACGAAGG-1	1.65341	0	nan	CL:1000398
10X_P7_1_GGAGCAAAGTACACCT-1	0	0	endothelial cell of hepatic sinusoid	CL:1000398
10X_P7_1_TACTCGCGTCTCCATC-1	0	0	endothelial cell of hepatic sinusoid	CL:1000398

## Sheet: Ext_Data_Fig8c_pancreas
cell_id	Lepr	Adrb2	cell_type	cell_type_ontology_term_id
AAACGGGCAGTGGGAT-1-16-0-0	0	0	endothelial cell	CL:0000115
ACGCAGCCATTTCACT-1-16-0-0	0.872284	0	endothelial cell	CL:0000115
ACGGGCTCAATCCAAC-1-16-0-0	0	0	endothelial cell	CL:0000115
AGCTCCTGTTCGAATC-1-16-0-0	0	0	endothelial cell	CL:0000115
ATAGACCCACGAGAGT-1-16-0-0	0	0	endothelial cell	CL:0000115
CACACTCCAATTGCTG-1-16-0-0	0	0	endothelial cell	CL:0000115
CACAGGCGTTCGTCTC-1-16-0-0	0	0	endothelial cell	CL:0000115
CAGTCCTCAAGGTTTC-1-16-0-0	0	0	endothelial cell	CL:0000115
GAGGTGAGTCAAAGAT-1-16-0-0	0	0	endothelial cell	CL:0000115
GGCTCGAAGTATCTCG-1-16-0-0	0	1.57355	endothelial cell	CL:0000115
TAGAGCTTCGTTTATC-1-16-0-0	0	0	endothelial cell	CL:0000115
TGCCAAAGTCTGCCAG-1-16-0-0	0	0	endothelial cell	CL:0000115
TTCTTAGGTACACCGC-1-16-0-0	0	0	endothelial cell	CL:0000115
TTGAACGTCTATGTGG-1-16-0-0	0	0	endothelial cell	CL:0000115
GAAATGACAGTTTACG-1-17-0-0	1.71	1.1831	endothelial cell	CL:0000115
AACTCTTCACCATGTA-1-36-0-0	0	0	endothelial cell	CL:0000115
ATAACGCCAAGTCTAC-1-36-0-0	0	0	nan	CL:0000115
ATGTGTGCATCCGGGT-1-36-0-0	0	0.774728	endothelial cell	CL:0000115
CAAGAAAGTCAACTGT-1-36-0-0	0	0	endothelial cell	CL:0000115
CACATTTCATTATCTC-1-36-0-0	0	0	endothelial cell	CL:0000115
CAGTCCTAGAAACCGC-1-36-0-0	0	0	endothelial cell	CL:0000115
CATATGGAGTACGTTC-1-36-0-0	0	0	endothelial cell	CL:0000115
CCTAGCTCAAGGACTG-1-36-0-0	0	0	endothelial cell	CL:0000115
CGCTATCAGCTTCGCG-1-36-0-0	0	0	endothelial cell	CL:0000115
CTCCTAGAGCTGCGAA-1-36-0-0	0	0	endothelial cell	CL:0000115
CTGATCCGTCCGTTAA-1-36-0-0	0	0	nan	CL:0000115
CTGTTTAAGAGGACGG-1-36-0-0	0	0	endothelial cell	CL:0000115
GCAGCCAGTACCTACA-1-36-0-0	0	0	endothelial cell	CL:0000115
GGACAAGGTCAGGACA-1-36-0-0	0	0	endothelial cell	CL:0000115
GGACAGATCGTCCGTT-1-36-0-0	0	0	endothelial cell	CL:0000115
GGACAGATCTTAGCCC-1-36-0-0	0	0	endothelial cell	CL:0000115
GGGTCTGGTACCGTTA-1-36-0-0	0	0	endothelial cell	CL:0000115
GTCGTAAGTGTGTGCC-1-36-0-0	0	0	endothelial cell	CL:0000115
GTCGTAAGTTTAAGCC-1-36-0-0	0	0.934411	endothelial cell	CL:0000115
GTGCTTCTCCCAGGTG-1-36-0-0	0.429008	1.30255	endothelial cell	CL:0000115
TCACAAGTCCGTCATC-1-36-0-0	0	0	endothelial cell	CL:0000115
TCGTACCGTGCAACGA-1-36-0-0	0	0	endothelial cell	CL:0000115
TCTTTCCTCAGTTAGC-1-36-0-0	0	0	endothelial cell	CL:0000115
TGCCAAACATTAGCCA-1-36-0-0	0	0	endothelial cell	CL:0000115
TGTTCCGGTTTAGGAA-1-36-0-0	0	0	endothelial cell	CL:0000115
TTGCCGTAGAGCCCAA-1-36-0-0	0	0	endothelial cell	CL:0000115
TTTGCGCCAGGTGGAT-1-36-0-0	0	0	endothelial cell	CL:0000115
ATCTGCCGTGGTCTCG-1-37-0-0	0.721397	0	endothelial cell	CL:0000115
CCATTCGCACATGTGT-1-37-0-0	0	0	nan	CL:0000115
CGCTGGAAGTGCGTGA-1-37-0-0	0	1.41	endothelial cell	CL:0000115
CGCTTCAGTCAATGTC-1-37-0-0	0	0	nan	CL:0000115
CTTCTCTGTACCCAAT-1-37-0-0	0	0	endothelial cell	CL:0000115
GACTACAAGGACTGGT-1-37-0-0	0	1.28843	endothelial cell	CL:0000115
GGGCATCGTGCTCTTC-1-37-0-0	0	0	endothelial cell	CL:0000115
TACAGTGCAATCTGCA-1-37-0-0	0	0	nan	CL:0000115
GTGTTAGCAGTCTTCC-1-57-0-0	1.43949	0	endothelial cell	CL:0000115
ACATGGTTCATAGCAC-1-58-0-0	0	0	endothelial cell	CL:0000115
ACCGTAAGTTGATTCG-1-58-0-0	0	0	endothelial cell	CL:0000115
ACTTGTTGTATGAAAC-1-58-0-0	0	0	endothelial cell	CL:0000115
ATAACGCTCTGTCCGT-1-58-0-0	0	0	endothelial cell	CL:0000115
CCACCTATCATGTGGT-1-58-0-0	0	0	endothelial cell	CL:0000115
CCAGCGAAGAATTGTG-1-58-0-0	0	0	endothelial cell	CL:0000115
CCTAAAGGTAGGCTGA-1-58-0-0	0	0	endothelial cell	CL:0000115
CGATGTAGTCGTTGTA-1-58-0-0	0	0	endothelial cell	CL:0000115
CTACCCAGTAGCTCCG-1-58-0-0	0	0	endothelial cell	CL:0000115
GACGGCTAGAGTACCG-1-58-0-0	0	0	endothelial cell	CL:0000115
GTACGTAAGTCCAGGA-1-58-0-0	0	0.946062	endothelial cell	CL:0000115
TACGGGCTCAGCTGGC-1-58-0-0	1.00412	0	endothelial cell	CL:0000115
TACTTGTGTTCGTGAT-1-58-0-0	0	0	endothelial cell	CL:0000115
TCGAGGCAGCATGGCA-1-58-0-0	0	0	endothelial cell	CL:0000115
TCGGGACGTATTCTCT-1-58-0-0	0	0	endothelial cell	CL:0000115
TCTGAGATCCTTGGTC-1-58-0-0	0	0	endothelial cell	CL:0000115
TGACAACCAACGCACC-1-58-0-0	0	0	endothelial cell	CL:0000115
TGAGCCGTCACAAACC-1-58-0-0	0	1.57484	endothelial cell	CL:0000115
TGATTTCCATGGTCAT-1-58-0-0	0	0	endothelial cell	CL:0000115
TGCTACCCATCGGGTC-1-58-0-0	0	0	endothelial cell	CL:0000115
TGTCCCAGTGCACCAC-1-58-0-0	0	0	endothelial cell	CL:0000115
CAAGAAAGTAGCTAAA-1-84-0-0	0	0.955315	endothelial cell	CL:0000115
CTTAACTAGCGTGAGT-1-84-0-0	0	1.42087	endothelial cell	CL:0000115
CTTTGCGAGTGTTAGA-1-84-0-0	0	0	endothelial cell	CL:0000115
GAAATGATCGGAAACG-1-84-0-0	0	0	endothelial cell	CL:0000115
GTATTCTGTGCATCTA-1-84-0-0	1.21033	0	endothelial cell	CL:0000115
GTTTCTAGTGCGCTTG-1-84-0-0	0	1.36863	endothelial cell	CL:0000115
TTAGGACGTATAATGG-1-84-0-0	0	0	endothelial cell	CL:0000115
AGCATACAGGGTTTCT-1-7-1-0	0	0	nan	CL:0000115
ATCGAGTAGGCCCTTG-1-7-1-0	0	1.62695	nan	CL:0000115
CCGGTAGTCAGAAATG-1-7-1-0	0	0	nan	CL:0000115
CTGAAACAGAACTGTA-1-7-1-0	1.16133	0	endothelial cell	CL:0000115
CTGTTTAAGATAGGAG-1-7-1-0	0	0	endothelial cell	CL:0000115
GAATAAGTCGGTCCGA-1-7-1-0	0	0	nan	CL:0000115
GATTCAGAGGGATCTG-1-7-1-0	0	0	endothelial cell	CL:0000115
GCGCCAAAGGTAAACT-1-7-1-0	0	0	endothelial cell	CL:0000115
GGTGTTAAGCTAGTTC-1-7-1-0	0	0	endothelial cell	CL:0000115
TACTCATTCTGACCTC-1-7-1-0	0	0	endothelial cell	CL:0000115
TCAATCTAGCGAAGGG-1-7-1-0	0	0	nan	CL:0000115
AAAGCAAAGGTGGGTT-1-19-1-0	0.488094	0	endothelial cell	CL:0000115
AGGGATGTCAGAAATG-1-19-1-0	0	0	endothelial cell	CL:0000115
CATGACAGTGCGAAAC-1-19-1-0	1.74402	0	endothelial cell	CL:0000115
CCACGGATCAGGTTCA-1-19-1-0	0	0	endothelial cell	CL:0000115
CGGCTAGGTCAGTGGA-1-19-1-0	0	0	endothelial cell	CL:0000115
CGGTTAATCGCGTTTC-1-19-1-0	1.54016	0	endothelial cell	CL:0000115
CTGCTGTGTTCACCTC-1-19-1-0	0	1.93679	endothelial cell	CL:0000115
CTTACCGAGGACACCA-1-19-1-0	0	1.44789	endothelial cell	CL:0000115
GAAATGAAGAAACGCC-1-19-1-0	0.491372	0.491372	endothelial cell	CL:0000115
GGTATTGAGACGCACA-1-19-1-0	0	0	nan	CL:0000115
TTAACTCTCTCAACTT-1-19-1-0	0.728812	0	endothelial cell	CL:0000115
TTGCCGTTCGTTTAGG-1-19-1-0	0.70299	0	endothelial cell	CL:0000115
ACGAGGATCTCGAGTA-1-34-1-0	0	0	endothelial cell	CL:0000115
ACGGGCTAGACGCTTT-1-34-1-0	1.47503	1.47503	endothelial cell	CL:0000115
ATCATCTTCCCTTGTG-1-34-1-0	0	0	endothelial cell	CL:0000115
GGCGACTCATGTTGAC-1-34-1-0	0	0	endothelial cell	CL:0000115
GGGTCTGGTAGATTAG-1-34-1-0	0	0	endothelial cell	CL:0000115
TTCGAAGCAAACCCAT-1-34-1-0	0	0	endothelial cell	CL:0000115

## Sheet: Ext_Data_Fig8d_gut
cell_id	Lepr	Adrb2	cell_type	cell_type_ontology_term_id
A10_B000246_B008313_S10.mm10-plus-3-0	0	0	Lgr5+ undifferentiated cell (Distal)	CL:0002250
A11_B000246_B008313_S11.mm10-plus-3-0	0	0	nan	CL:0000164
A12_B000762_B008314_S12.mm10-plus-3-0	0	0.871256	nan	CL:0002250
A13_B000762_B008314_S13.mm10-plus-3-0	0	0	nan	CL:0002071
A14_B000246_B008313_S14.mm10-plus-3-0	0	0	nan	CL:0002071
A16_B000246_B008313_S16.mm10-plus-3-0	0	0	nan	CL:0002071
A17_B000246_B008313_S17.mm10-plus-3-0	0	0	Goblet cell	top of crypt (Distal)	CL:1000320
A17_B000762_B008314_S17.mm10-plus-3-0	0	0	nan	CL:0002071
A18_B000246_B008313_S18.mm10-plus-3-0	0	0	nan	CL:1000320
A18_B000762_B008314_S18.mm10-plus-3-0	0	0	Goblet cell	top of crypt (Distal)	CL:1000320
A19_B000246_B008313_S19.mm10-plus-3-0	0	0.134268	Lgr5+ undifferentiated cell (Distal)	CL:0002250
A19_B000762_B008314_S19.mm10-plus-3-0	0	0	Lgr5- amplifying undifferentiated cell	CL:0002253
A1_B000246_B008313_S1.mm10-plus-3-0	0	0	Lgr5+ undifferentiated cell (Distal)	CL:0002250
A1_B000762_B008314_S1.mm10-plus-3-0	0	0.573305	Reg4/cKit+ deep crypt secretory cells (Distal)	CL:0000151
A20_B000246_B008313_S20.mm10-plus-3-0	0	0	Lgr5+ undifferentiated cell (Distal)	CL:0002250
A20_B000762_B008314_S20.mm10-plus-3-0	0	0	nan	CL:0002071
A21_B000762_B008314_S21.mm10-plus-3-0	0	0	nan	CL:1000320
A22_B000246_B008313_S22.mm10-plus-3-0	0	0	nan	CL:0002071
A22_B000762_B008314_S22.mm10-plus-3-0	0	0	Lgr5- amplifying undifferentiated cell	CL:0002253
A2_B000246_B008313_S2.mm10-plus-3-0	0	0	nan	CL:0000164
A2_B000762_B008314_S2.mm10-plus-3-0	0	0	Lgr5- amplifying undifferentiated cell	CL:0002253
A3_B000246_B008313_S3.mm10-plus-3-0	0	0	nan	CL:1000320
A3_B000762_B008314_S3.mm10-plus-3-0	0	0	nan	CL:0002250
A4_B000246_B008313_S4.mm10-plus-3-0	0	0.790134	Lgr5+ undifferentiated cell (Distal)	CL:0002250
A4_B000762_B008314_S4.mm10-plus-3-0	0	0	Reg4/cKit+ deep crypt secretory cells (Distal)	CL:0000151
A6_B000246_B008313_S6.mm10-plus-3-0	0	0	nan	CL:1000320
A7_B000246_B008313_S7.mm10-plus-3-0	0	0.0213872	Lgr5+ undifferentiated cell (Distal)	CL:0002250
A8_B000246_B008313_S8.mm10-plus-3-0	0	0	Lgr5+ undifferentiated cell (Distal)	CL:0002250
A8_B000762_B008314_S8.mm10-plus-3-0	0	0	Lgr5+ undifferentiated cell (Distal)	CL:0002250
A9_B000246_B008313_S9.mm10-plus-3-0	0	0	nan	CL:0002250
B10_B000762_B008314_S34.mm10-plus-3-0	0.0121437	0	nan	CL:0002203
B11_B000246_B008313_S35.mm10-plus-3-0	0	0.190534	nan	CL:1000320
B11_B000762_B008314_S35.mm10-plus-3-0	0	0	Reg4/cKit+ deep crypt secretory cells (Distal)	CL:0000151
B12_B000246_B008313_S36.mm10-plus-3-0	0	0	Reg4/cKit+ deep crypt secretory cells (Distal)	CL:0000151
B12_B000762_B008314_S36.mm10-plus-3-0	0	0	Lgr5- amplifying undifferentiated cell	CL:0002253
B13_B000246_B008313_S37.mm10-plus-3-0	0	0	nan	CL:0002071
B13_B000762_B008314_S37.mm10-plus-3-0	0	0	nan	CL:0002071
B14_B000246_B008313_S38.mm10-plus-3-0	0	0	nan	CL:1000320
B14_B000762_B008314_S38.mm10-plus-3-0	0	0	nan	CL:0002071
B15_B000246_B008313_S39.mm10-plus-3-0	0	0.0958832	nan	CL:1000320
B15_B000762_B008314_S39.mm10-plus-3-0	0	0	nan	CL:0002071
B16_B000762_B008314_S40.mm10-plus-3-0	0	0	nan	CL:0002071
B17_B000246_B008313_S41.mm10-plus-3-0	0	0	Goblet cell	top of crypt (Distal)	CL:1000320
B17_B000762_B008314_S41.mm10-plus-3-0	0	0	nan	CL:0002071
B18_B000246_B008313_S42.mm10-plus-3-0	0	0	nan	CL:0002071
B18_B000762_B008314_S42.mm10-plus-3-0	0	0	Lgr5+ undifferentiated cell (Distal)	CL:0002250
B19_B000762_B008314_S43.mm10-plus-3-0	0	0	nan	CL:0002071
B1_B000246_B008313_S25.mm10-plus-3-0	0	0	Lgr5- amplifying undifferentiated cell	CL:0002253
B1_B000762_B008314_S25.mm10-plus-3-0	0	0	Lgr5- amplifying undifferentiated cell	CL:0002253
B20_B000246_B008313_S44.mm10-plus-3-0	0	0	Lgr5+ undifferentiated cell (Distal)	CL:0002250
B21_B000762_B008314_S45.mm10-plus-3-0	0	0	Lgr5- amplifying undifferentiated cell	CL:0002253
B22_B000762_B008314_S46.mm10-plus-3-0	0	0	Lgr5- amplifying undifferentiated cell	CL:0002253
B2_B000246_B008313_S26.mm10-plus-3-0	0	0.0283136	nan	CL:1000320
B2_B000762_B008314_S26.mm10-plus-3-0	0	0	Lgr5+ undifferentiated cell (Distal)	CL:0002250
B3_B000246_B008313_S27.mm10-plus-3-0	0	0	Lgr5+ undifferentiated cell (Distal)	CL:0002250
B3_B000762_B008314_S27.mm10-plus-3-0	0	0.797162	nan	CL:0002250
B4_B000246_B008313_S28.mm10-plus-3-0	0	0	Lgr5+ undifferentiated cell (Distal)	CL:0002250
B4_B000762_B008314_S28.mm10-plus-3-0	0	0	nan	CL:1000320
B5_B000762_B008314_S29.mm10-plus-3-0	0	0	Reg4/cKit+ deep crypt secretory cells (Distal)	CL:0000151
B6_B000246_B008313_S30.mm10-plus-3-0	0	0	Lgr5+ undifferentiated cell (Distal)	CL:0002250
B6_B000762_B008314_S30.mm10-plus-3-0	0	0.614104	Reg4/cKit+ deep crypt secretory cells (Distal)	CL:0000151
B7_B000246_B008313_S31.mm10-plus-3-0	0	0	Reg4/cKit+ deep crypt secretory cells (Distal)	CL:0000151
B7_B000762_B008314_S31.mm10-plus-3-0	0	0	Lgr5- amplifying undifferentiated cell	CL:0002253
B8_B000246_B008313_S32.mm10-plus-3-0	0	0	nan	CL:0000164
B8_B000762_B008314_S32.mm10-plus-3-0	0	0	Lgr5- amplifying undifferentiated cell	CL:0002253
B9_B000246_B008313_S33.mm10-plus-3-0	0	0	Lgr5+ undifferentiated cell (Distal)	CL:0002250
B9_B000762_B008314_S33.mm10-plus-3-0	0	0	Reg4/cKit+ deep crypt secretory cells (Distal)	CL:0000151
C10_B000246_B008313_S58.mm10-plus-3-0	0	0.508441	nan	CL:0002250
C10_B000762_B008314_S58.mm10-plus-3-0	0	1.01989	Reg4/cKit+ deep crypt secretory cells (Distal)	CL:0000151
C11_B000246_B008313_S59.mm10-plus-3-0	0	0	Lgr5+ undifferentiated cell (Distal)	CL:0002250
C11_B000762_B008314_S59.mm10-plus-3-0	0	0	Lgr5- amplifying undifferentiated cell	CL:0002253
C12_B000246_B008313_S60.mm10-plus-3-0	0	0	nan	CL:0000164
C12_B000762_B008314_S60.mm10-plus-3-0	0	0	Lgr5- amplifying undifferentiated cell	CL:0002253
C13_B000246_B008313_S61.mm10-plus-3-0	0	0	nan	CL:1000320
C14_B000246_B008313_S62.mm10-plus-3-0	0	0	nan	CL:1000320
C15_B000246_B008313_S63.mm10-plus-3-0	0	0	nan	CL:1000320
C15_B000762_B008314_S63.mm10-plus-3-0	0	0	nan	CL:1000320
C16_B000246_B008313_S64.mm10-plus-3-0	0	0	nan	CL:1000320
C16_B000762_B008314_S64.mm10-plus-3-0	0	0	nan	CL:0002071
C17_B000246_B008313_S65.mm10-plus-3-0	0	0.880077	nan	CL:1000320
C18_B000246_B008313_S66.mm10-plus-3-0	0	1.36367	nan	CL:1000320
C18_B000762_B008314_S66.mm10-plus-3-0	0	0	Lgr5- amplifying undifferentiated cell	CL:0002253
C19_B000246_B008313_S67.mm10-plus-3-0	0	0.631125	nan	CL:1000320
C19_B000762_B008314_S67.mm10-plus-3-0	0	0	Lgr5+ undifferentiated cell (Distal)	CL:0002250
C1_B000246_B008313_S49.mm10-plus-3-0	0	0.0362227	nan	CL:1000320
C20_B000246_B008313_S68.mm10-plus-3-0	0	0	Lgr5+ undifferentiated cell (Distal)	CL:0002250
C20_B000762_B008314_S68.mm10-plus-3-0	0	0	Lgr5+ undifferentiated cell (Distal)	CL:0002250
C21_B000762_B008314_S69.mm10-plus-3-0	0	0	Lgr5+ undifferentiated cell (Distal)	CL:0002250
C22_B000246_B008313_S70.mm10-plus-3-0	0	0	nan	CL:1000320
C22_B000762_B008314_S70.mm10-plus-3-0	0	0	Lgr5+ undifferentiated cell (Distal)	CL:0002250
C2_B000246_B008313_S50.mm10-plus-3-0	0	0	nan	CL:0002250
C2_B000762_B008314_S50.mm10-plus-3-0	0	0	nan	CL:1000320
C3_B000246_B008313_S51.mm10-plus-3-0	0	0.566542	Lgr5+ undifferentiated cell (Distal)	CL:0002250
C3_B000762_B008314_S51.mm10-plus-3-0	0	1.18161	nan	CL:1000320
C4_B000762_B008314_S52.mm10-plus-3-0	0	0	Lgr5- amplifying undifferentiated cell	CL:0002253
C5_B000762_B008314_S53.mm10-plus-3-0	0	0	nan	CL:1000320
C6_B000246_B008313_S54.mm10-plus-3-0	0	0.437352	nan	CL:1000320
C6_B000762_B008314_S54.mm10-plus-3-0	0	0.590907	Reg4/cKit+ deep crypt secretory cells (Distal)	CL:0000151
C7_B000762_B008314_S55.mm10-plus-3-0	0	0	Lgr5- amplifying undifferentiated cell	CL:0002253
C8_B000762_B008314_S56.mm10-plus-3-0	0	0	Lgr5- amplifying undifferentiated cell	CL:0002253
C9_B000762_B008314_S57.mm10-plus-3-0	0	0	Lgr5- amplifying undifferentiated cell	CL:0002253
D10_B000762_B008314_S82.mm10-plus-3-0	0	0	nan	CL:0000164
D11_B000762_B008314_S83.mm10-plus-3-0	0	0	nan	CL:1000320
D12_B000246_B008313_S84.mm10-plus-3-0	0	1.48866	Reg4/cKit+ deep crypt secretory cells (Distal)	CL:0000151
D13_B000762_B008314_S85.mm10-plus-3-0	0	0	nan	CL:0002071
D14_B000246_B008313_S86.mm10-plus-3-0	0	0	nan	CL:0002071
D14_B000762_B008314_S86.mm10-plus-3-0	0	0	nan	CL:0002071
D15_B000246_B008313_S87.mm10-plus-3-0	0	0	Goblet cell	top of crypt (Distal)	CL:1000320
D15_B000762_B008314_S87.mm10-plus-3-0	0	0	nan	CL:0002071
D16_B000762_B008314_S88.mm10-plus-3-0	0	0	Reg4/cKit+ deep crypt secretory cells (Distal)	CL:0000151
D17_B000762_B008314_S89.mm10-plus-3-0	0	0	nan	CL:0002071
D18_B000246_B008313_S90.mm10-plus-3-0	0	0	nan	CL:0002071
D18_B000762_B008314_S90.mm10-plus-3-0	0	0	Lgr5- amplifying undifferentiated cell	CL:0002253
D19_B000762_B008314_S91.mm10-plus-3-0	0	0	Lgr5- amplifying undifferentiated cell	CL:0002253
D1_B000246_B008313_S73.mm10-plus-3-0	0	0	nan	CL:1000320
D1_B000762_B008314_S73.mm10-plus-3-0	0	0	Lgr5- amplifying undifferentiated cell	CL:0002253
D20_B000246_B008313_S92.mm10-plus-3-0	0	0	nan	CL:0002071
D20_B000762_B008314_S92.mm10-plus-3-0	0	0	Lgr5+ undifferentiated cell (Distal)	CL:0002250
D21_B000762_B008314_S93.mm10-plus-3-0	0	0	nan	CL:0002071
D22_B000246_B008313_S94.mm10-plus-3-0	0	0	Lgr5+ undifferentiated cell (Distal)	CL:0002250
D22_B000762_B008314_S94.mm10-plus-3-0	0	0	nan	CL:0002203
D2_B000246_B008313_S74.mm10-plus-3-0	0	0.631412	nan	CL:1000320
D2_B000762_B008314_S74.mm10-plus-3-0	0	0	Lgr5+ undifferentiated cell (Distal)	CL:0002250
D3_B000246_B008313_S75.mm10-plus-3-0	0	0	Lgr5+ undifferentiated cell (Distal)	CL:0002250
D3_B000762_B008314_S75.mm10-plus-3-0	0	0	Lgr5- amplifying undifferentiated cell	CL:0002253
D4_B000762_B008314_S76.mm10-plus-3-0	0	1.03233	Reg4/cKit+ deep crypt secretory cells (Distal)	CL:0000151
D5_B000246_B008313_S77.mm10-plus-3-0	0	0	Lgr5+ undifferentiated cell (Distal)	CL:0002250
D5_B000762_B008314_S77.mm10-plus-3-0	0	0	nan	CL:0002250
D6_B000246_B008313_S78.mm10-plus-3-0	0	0.0327267	nan	CL:0000164
D7_B000246_B008313_S79.mm10-plus-3-0	0	0.31925	Lgr5+ undifferentiated cell (Distal)	CL:0002250
D7_B000762_B008314_S79.mm10-plus-3-0	0	0	nan	CL:0002250
D8_B000246_B008313_S80.mm10-plus-3-0	0	0	nan	CL:1000320
D8_B000762_B008314_S80.mm10-plus-3-0	0	0	nan	CL:0002250
D9_B000762_B008314_S81.mm10-plus-3-0	0	0.802715	nan	CL:0002250
E10_B000246_B008313_S106.mm10-plus-3-0	0	0	Reg4/cKit+ deep crypt secretory cells (Distal)	CL:0000151
E10_B000762_B008314_S106.mm10-plus-3-0	0	0	Lgr5+ undifferentiated cell (Distal)	CL:0002250
E11_B000762_B008314_S107.mm10-plus-3-0	0	0	nan	CL:0002250
E12_B000246_B008313_S108.mm10-plus-3-0	0	0.0098658	Reg4/cKit+ deep crypt secretory cells (Distal)	CL:0000151
E12_B000762_B008314_S108.mm10-plus-3-0	0	0	Lgr5- amplifying undifferentiated cell	CL:0002253
E13_B000246_B008313_S109.mm10-plus-3-0	0	0	Goblet cell	top of crypt (Distal)	CL:1000320
E14_B000246_B008313_S110.mm10-plus-3-0	0	0	nan	CL:0002071
E15_B000246_B008313_S111.mm10-plus-3-0	0	0	nan	CL:1000320
E15_B000762_B008314_S111.mm10-plus-3-0	0	0	nan	CL:1000320
E16_B000762_B008314_S112.mm10-plus-3-0	0	0	nan	CL:0002071
E18_B000762_B008314_S114.mm10-plus-3-0	0	0	nan	CL:0002071
E19_B000246_B008313_S115.mm10-plus-3-0	0	0.646281	nan	CL:1000320
E19_B000762_B008314_S115.mm10-plus-3-0	0	0	nan	CL:0002250
E1_B000246_B008313_S97.mm10-plus-3-0	0	0	nan	CL:1000320
E20_B000762_B008314_S116.mm10-plus-3-0	0	0	Lgr5+ undifferentiated cell (Distal)	CL:0002250
E21_B000762_B008314_S117.mm10-plus-3-0	0	0	Lgr5- amplifying undifferentiated cell	CL:0002253
E22_B000246_B008313_S118.mm10-plus-3-0	0	0	Lgr5- amplifying undifferentiated cell	CL:0002253
E22_B000762_B008314_S118.mm10-plus-3-0	0	0	Lgr5+ undifferentiated cell (Distal)	CL:0002250
E2_B000762_B008314_S98.mm10-plus-3-0	0	0	nan	CL:0002250
E3_B000246_B008313_S99.mm10-plus-3-0	0	0	nan	CL:1000320
E3_B000762_B008314_S99.mm10-plus-3-0	0	0	Lgr5+ undifferentiated cell (Distal)	CL:0002250
E4_B000762_B008314_S100.mm10-plus-3-0	0	0.320326	Reg4/cKit+ deep crypt secretory cells (Distal)	CL:0000151
E5_B000246_B008313_S101.mm10-plus-3-0	0	0	Lgr5+ undifferentiated cell (Distal)	CL:0002250
E6_B000246_B008313_S102.mm10-plus-3-0	0	0.934455	Reg4/cKit+ deep crypt secretory cells (Distal)	CL:0000151
E6_B000762_B008314_S102.mm10-plus-3-0	0	0	nan	CL:0002250
E7_B000246_B008313_S103.mm10-plus-3-0	0	0	Lgr5+ undifferentiated cell (Distal)	CL:0002250
E7_B000762_B008314_S103.mm10-plus-3-0	0	0	Lgr5- amplifying undifferentiated cell	CL:0002253
E8_B000246_B008313_S104.mm10-plus-3-0	0	1.18259	nan	CL:1000320
E8_B000762_B008314_S104.mm10-plus-3-0	0	0	Lgr5- amplifying undifferentiated cell	CL:0002253
E9_B000246_B008313_S105.mm10-plus-3-0	0	0	Lgr5+ undifferentiated cell (Distal)	CL:0002250
E9_B000762_B008314_S105.mm10-plus-3-0	0	0	Lgr5+ undifferentiated cell (Distal)	CL:0002250
F10_B000246_B008313_S130.mm10-plus-3-0	0	0	Reg4/cKit+ deep crypt secretory cells (Distal)	CL:0000151
F11_B000246_B008313_S131.mm10-plus-3-0	0	0	Lgr5+ undifferentiated cell (Distal)	CL:0002250
F11_B000762_B008314_S131.mm10-plus-3-0	0	1.99569	Lgr5+ undifferentiated cell (Distal)	CL:0002250
F12_B000246_B008313_S132.mm10-plus-3-0	0	0	nan	CL:1000320
F12_B000762_B008314_S132.mm10-plus-3-0	0	1.83466	nan	CL:1000320
F13_B000762_B008314_S133.mm10-plus-3-0	0	0	nan	CL:0002071
F14_B000246_B008313_S134.mm10-plus-3-0	0	0	Goblet cell	top of crypt (Distal)	CL:1000320
F14_B000762_B008314_S134.mm10-plus-3-0	0	0	nan	CL:0002071
F15_B000246_B008313_S135.mm10-plus-3-0	0	0	nan	CL:1000320
F15_B000762_B008314_S135.mm10-plus-3-0	0	0	nan	CL:0002071
F16_B000246_B008313_S136.mm10-plus-3-0	0	0	Goblet cell	top of crypt (Distal)	CL:1000320
F17_B000246_B008313_S137.mm10-plus-3-0	0	0	nan	CL:1000320
F17_B000762_B008314_S137.mm10-plus-3-0	0	0	nan	CL:0002071
F18_B000246_B008313_S138.mm10-plus-3-0	0	0	nan	CL:0002071
F18_B000762_B008314_S138.mm10-plus-3-0	0	0	nan	CL:0002203
F19_B000246_B008313_S139.mm10-plus-3-0	0	0	Lgr5+ undifferentiated cell (Distal)	CL:0002250
F19_B000762_B008314_S139.mm10-plus-3-0	0	0	nan	CL:0002203
F1_B000762_B008314_S121.mm10-plus-3-0	0	0	nan	CL:0002250
F20_B000246_B008313_S140.mm10-plus-3-0	0	0	Lgr5+ undifferentiated cell (Distal)	CL:0002250
F20_B000762_B008314_S140.mm10-plus-3-0	0	0	nan	CL:0002203
F21_B000762_B008314_S141.mm10-plus-3-0	0	0	nan	CL:1000320
F22_B000246_B008313_S142.mm10-plus-3-0	0	0	Lgr5- amplifying undifferentiated cell	CL:0002253
F22_B000762_B008314_S142.mm10-plus-3-0	0	0	Lgr5- amplifying undifferentiated cell	CL:0002253
F2_B000246_B008313_S122.mm10-plus-3-0	0	0	Lgr5+ undifferentiated cell (Distal)	CL:0002250
F2_B000762_B008314_S122.mm10-plus-3-0	0	0.0131791	Reg4/cKit+ deep crypt secretory cells (Distal)	CL:0000151
F3_B000762_B008314_S123.mm10-plus-3-0	0	0.305088	Reg4/cKit+ deep crypt secretory cells (Distal)	CL:0000151
F4_B000246_B008313_S124.mm10-plus-3-0	0	0	Lgr5+ undifferentiated cell (Distal)	CL:0002250
F4_B000762_B008314_S124.mm10-plus-3-0	0	0.604763	Reg4/cKit+ deep crypt secretory cells (Distal)	CL:0000151
F5_B000246_B008313_S125.mm10-plus-3-0	0	0.582578	Reg4/cKit+ deep crypt secretory cells (Distal)	CL:0000151
F5_B000762_B008314_S125.mm10-plus-3-0	0	0	Lgr5+ undifferentiated cell (Distal)	CL:0002250
F6_B000246_B008313_S126.mm10-plus-3-0	0	0	Lgr5+ undifferentiated cell (Distal)	CL:0002250
F6_B000762_B008314_S126.mm10-plus-3-0	0	1.02037	Reg4/cKit+ deep crypt secretory cells (Distal)	CL:0000151
F7_B000762_B008314_S127.mm10-plus-3-0	0	0.266851	Reg4/cKit+ deep crypt secretory cells (Distal)	CL:0000151
F8_B000246_B008313_S128.mm10-plus-3-0	0	0	nan	CL:0000164
F8_B000762_B008314_S128.mm10-plus-3-0	0	0.642454	Reg4/cKit+ deep crypt secretory cells (Distal)	CL:0000151
F9_B000246_B008313_S129.mm10-plus-3-0	0	0	Lgr5+ undifferentiated cell (Distal)	CL:0002250
F9_B000762_B008314_S129.mm10-plus-3-0	0	0	Lgr5- amplifying undifferentiated cell	CL:0002253
G10_B000762_B008314_S154.mm10-plus-3-0	0	0.153707	Reg4/cKit+ deep crypt secretory cells (Distal)	CL:0000151
G11_B000246_B008313_S155.mm10-plus-3-0	0	0.968583	Reg4/cKit+ deep crypt secretory cells (Distal)	CL:0000151
G11_B000762_B008314_S155.mm10-plus-3-0	0	0	Lgr5- amplifying undifferentiated cell	CL:0002253
G12_B000762_B008314_S156.mm10-plus-3-0	0	0.80607	Reg4/cKit+ deep crypt secretory cells (Distal)	CL:0000151
G13_B000762_B008314_S157.mm10-plus-3-0	0	0	nan	CL:0002071
G14_B000762_B008314_S158.mm10-plus-3-0	0	0	nan	CL:0002071
G15_B000762_B008314_S159.mm10-plus-3-0	0	0	Reg4/cKit+ deep crypt secretory cells (Distal)	CL:0000151
G16_B000246_B008313_S160.mm10-plus-3-0	0	2.56195	Goblet cell	top of crypt (Distal)	CL:1000320
G16_B000762_B008314_S160.mm10-plus-3-0	0	0	nan	CL:0002071
G17_B000246_B008313_S161.mm10-plus-3-0	0	0	Goblet cell	top of crypt (Distal)	CL:1000320
G17_B000762_B008314_S161.mm10-plus-3-0	0	0	nan	CL:0002071
G18_B000246_B008313_S162.mm10-plus-3-0	0	0	nan	CL:1000320
G18_B000762_B008314_S162.mm10-plus-3-0	0	0	Lgr5- amplifying undifferentiated cell	CL:0002253
G19_B000246_B008313_S163.mm10-plus-3-0	0	0	Goblet cell	top of crypt (Distal)	CL:1000320
G19_B000762_B008314_S163.mm10-plus-3-0	0	0	Lgr5+ undifferentiated cell (Distal)	CL:0002250
G1_B000762_B008314_S145.mm10-plus-3-0	0	0	Lgr5- amplifying undifferentiated cell	CL:0002253
G20_B000246_B008313_S164.mm10-plus-3-0	0	1.05851	nan	CL:1000320
G20_B000762_B008314_S164.mm10-plus-3-0	0	0	Lgr5+ undifferentiated cell (Distal)	CL:0002250
G21_B000246_B008313_S165.mm10-plus-3-0	0	1.10464	Lgr5+ undifferentiated cell (Distal)	CL:0002250
G21_B000762_B008314_S165.mm10-plus-3-0	0	0	Lgr5- amplifying undifferentiated cell	CL:0002253
G22_B000246_B008313_S166.mm10-plus-3-0	0	0	Lgr5- amplifying undifferentiated cell	CL:0002253
G22_B000762_B008314_S166.mm10-plus-3-0	0	0.631267	Lgr5+ undifferentiated cell (Distal)	CL:0002250
G2_B000762_B008314_S146.mm10-plus-3-0	0	0	Lgr5- amplifying undifferentiated cell	CL:0002253
G3_B000762_B008314_S147.mm10-plus-3-0	0	0	Lgr5- amplifying undifferentiated cell	CL:0002253
G4_B000246_B008313_S148.mm10-plus-3-0	0	0	Lgr5- amplifying undifferentiated cell	CL:0002253
G4_B000762_B008314_S148.mm10-plus-3-0	0	0	Lgr5- amplifying undifferentiated cell	CL:0002253
G5_B000246_B008313_S149.mm10-plus-3-0	0	0	Reg4/cKit+ deep crypt secretory cells (Distal)	CL:0000151
G5_B000762_B008314_S149.mm10-plus-3-0	0	0	nan	CL:0002203
G6_B000246_B008313_S150.mm10-plus-3-0	0	1.37609	nan	CL:1000320
G6_B000762_B008314_S150.mm10-plus-3-0	0	1.06718	Lgr5+ undifferentiated cell (Distal)	CL:0002250
G7_B000246_B008313_S151.mm10-plus-3-0	0	0	Lgr5- amplifying undifferentiated cell	CL:0002253
G7_B000762_B008314_S151.mm10-plus-3-0	0	0	Lgr5+ undifferentiated cell (Distal)	CL:0002250
G8_B000762_B008314_S152.mm10-plus-3-0	0	0	Reg4/cKit+ deep crypt secretory cells (Distal)	CL:0000151
G9_B000246_B008313_S153.mm10-plus-3-0	0	0	Lgr5+ undifferentiated cell (Distal)	CL:0002250
G9_B000762_B008314_S153.mm10-plus-3-0	0	0	nan	CL:1000320
H10_B000246_B008313_S178.mm10-plus-3-0	0	0	Lgr5+ undifferentiated cell (Distal)	CL:0002250
H10_B000762_B008314_S178.mm10-plus-3-0	0	0	nan	CL:0002250
H11_B000246_B008313_S179.mm10-plus-3-0	0	0.901227	nan	CL:0002250
H12_B000246_B008313_S180.mm10-plus-3-0	0	0	nan	CL:0000164
H12_B000762_B008314_S180.mm10-plus-3-0	0	1.02688	nan	CL:1000320
H14_B000246_B008313_S182.mm10-plus-3-0	0	2.34598	nan	CL:1000320
H14_B000762_B008314_S182.mm10-plus-3-0	0	0	Lgr5+ undifferentiated cell (Distal)	CL:0002250
H15_B000246_B008313_S183.mm10-plus-3-0	0	0	nan	CL:1000320
H15_B000762_B008314_S183.mm10-plus-3-0	0	0	nan	CL:0002071
H16_B000246_B008313_S184.mm10-plus-3-0	0	0	nan	CL:1000320
H17_B000246_B008313_S185.mm10-plus-3-0	0	0	nan	CL:0002071
H17_B000762_B008314_S185.mm10-plus-3-0	0	0	nan	CL:0002071
H18_B000246_B008313_S186.mm10-plus-3-0	0	0.216448	Lgr5+ undifferentiated cell (Distal)	CL:0002250
H19_B000762_B008314_S187.mm10-plus-3-0	0	0	nan	CL:0002250
H1_B000246_B008313_S169.mm10-plus-3-0	0	0.538717	nan	CL:1000320
H1_B000762_B008314_S169.mm10-plus-3-0	0	0	nan	CL:1000320
H20_B000762_B008314_S188.mm10-plus-3-0	0	0	nan	CL:0002203
H21_B000246_B008313_S189.mm10-plus-3-0	0	0.866902	Reg4/cKit+ deep crypt secretory cells (Distal)	CL:0000151
H21_B000762_B008314_S189.mm10-plus-3-0	0	0	nan	CL:0000164
H22_B000246_B008313_S190.mm10-plus-3-0	0	0	Lgr5+ undifferentiated cell (Distal)	CL:0002250
H22_B000762_B008314_S190.mm10-plus-3-0	0	0	nan	CL:0002203
H2_B000246_B008313_S170.mm10-plus-3-0	0	0.213405	Lgr5+ undifferentiated cell (Distal)	CL:0002250
H2_B000762_B008314_S170.mm10-plus-3-0	0	0	Lgr5- amplifying undifferentiated cell	CL:0002253
H3_B000246_B008313_S171.mm10-plus-3-0	0	0	Lgr5- amplifying undifferentiated cell	CL:0002253
H3_B000762_B008314_S171.mm10-plus-3-0	0	0	nan	CL:0002250
H4_B000762_B008314_S172.mm10-plus-3-0	0	0	Lgr5- amplifying undifferentiated cell	CL:0002253
H5_B000246_B008313_S173.mm10-plus-3-0	0	0	Reg4/cKit+ deep crypt secretory cells (Distal)	CL:0000151
H5_B000762_B008314_S173.mm10-plus-3-0	0	0	Lgr5- amplifying undifferentiated cell	CL:0002253
H6_B000246_B008313_S174.mm10-plus-3-0	0	0	Reg4/cKit+ deep crypt secretory cells (Distal)	CL:0000151
H6_B000762_B008314_S174.mm10-plus-3-0	0	0	nan	CL:1000320
H7_B000246_B008313_S175.mm10-plus-3-0	0	0	Lgr5- amplifying undifferentiated cell	CL:0002253
H7_B000762_B008314_S175.mm10-plus-3-0	0	0	Lgr5- amplifying undifferentiated cell	CL:0002253
H8_B000246_B008313_S176.mm10-plus-3-0	0	0.339655	nan	CL:0002250
H8_B000762_B008314_S176.mm10-plus-3-0	0	0	nan	CL:0002250
H9_B000246_B008313_S177.mm10-plus-3-0	0	0	Lgr5- amplifying undifferentiated cell	CL:0002253
H9_B000762_B008314_S177.mm10-plus-3-0	0	0	Lgr5- amplifying undifferentiated cell	CL:0002253
I10_B000762_B008314_S202.mm10-plus-3-0	0	0	nan	CL:0002250
I11_B000246_B008313_S203.mm10-plus-3-0	0	0	nan	CL:1000320
I11_B000762_B008314_S203.mm10-plus-3-0	0	1.69676	Lgr5+ undifferentiated cell (Distal)	CL:0002250
I12_B000246_B008313_S204.mm10-plus-3-0	0	1.0382	Lgr5- amplifying undifferentiated cell	CL:0002253
I12_B000762_B008314_S204.mm10-plus-3-0	0	0	nan	CL:0002250
I13_B000762_B008314_S205.mm10-plus-3-0	0	0	nan	CL:0002071
I14_B000762_B008314_S206.mm10-plus-3-0	0	0	nan	CL:0002071
I15_B000246_B008313_S207.mm10-plus-3-0	0	0	Lgr5- amplifying undifferentiated cell	CL:0002253
I16_B000246_B008313_S208.mm10-plus-3-0	0	0	nan	CL:0002071
I16_B000762_B008314_S208.mm10-plus-3-0	0	0	nan	CL:0002071
I17_B000762_B008314_S209.mm10-plus-3-0	0	0	nan	CL:0002071
I18_B000246_B008313_S210.mm10-plus-3-0	0	0	nan	CL:0002071
I18_B000762_B008314_S210.mm10-plus-3-0	0	0	nan	CL:0002203
I19_B000246_B008313_S211.mm10-plus-3-0	0	0.00459319	Lgr5+ undifferentiated cell (Distal)	CL:0002250
I19_B000762_B008314_S211.mm10-plus-3-0	0	0	Reg4/cKit+ deep crypt secretory cells (Distal)	CL:0000151
I1_B000246_B008313_S193.mm10-plus-3-0	0	0	Lgr5+ undifferentiated cell (Distal)	CL:0002250
I1_B000762_B008314_S193.mm10-plus-3-0	0	1.5707	Lgr5- amplifying undifferentiated cell	CL:0002253
I20_B000762_B008314_S212.mm10-plus-3-0	0	0	nan	CL:0002203
I21_B000246_B008313_S213.mm10-plus-3-0	0	0	nan	CL:1000320
I21_B000762_B008314_S213.mm10-plus-3-0	0	0	Goblet cell	top of crypt (Distal)	CL:1000320
I22_B000246_B008313_S214.mm10-plus-3-0	0	0	Lgr5+ undifferentiated cell (Distal)	CL:0002250
I22_B000762_B008314_S214.mm10-plus-3-0	0	0	nan	CL:0002203
I2_B000246_B008313_S194.mm10-plus-3-0	0	0.863295	nan	CL:1000320
I2_B000762_B008314_S194.mm10-plus-3-0	0	0	nan	CL:0002250
I3_B000762_B008314_S195.mm10-plus-3-0	0	0	Reg4/cKit+ deep crypt secretory cells (Distal)	CL:0000151
I4_B000762_B008314_S196.mm10-plus-3-0	0	0	Reg4/cKit+ deep crypt secretory cells (Distal)	CL:0000151
I5_B000246_B008313_S197.mm10-plus-3-0	0	0	Lgr5+ undifferentiated cell (Distal)	CL:0002250
I5_B000762_B008314_S197.mm10-plus-3-0	0	0	nan	CL:0002250
I6_B000246_B008313_S198.mm10-plus-3-0	0	0	Lgr5+ undifferentiated cell (Distal)	CL:0002250
I6_B000762_B008314_S198.mm10-plus-3-0	0	0	Lgr5- amplifying undifferentiated cell	CL:0002253
I7_B000762_B008314_S199.mm10-plus-3-0	0	0.532153	Lgr5- amplifying undifferentiated cell	CL:0002253
I8_B000246_B008313_S200.mm10-plus-3-0	0	0	Lgr5+ undifferentiated cell (Distal)	CL:0002250
I8_B000762_B008314_S200.mm10-plus-3-0	0	0	Lgr5- amplifying undifferentiated cell	CL:0002253
I9_B000246_B008313_S201.mm10-plus-3-0	0	0	Lgr5+ undifferentiated cell (Distal)	CL:0002250
I9_B000762_B008314_S201.mm10-plus-3-0	0	0	Lgr5- amplifying undifferentiated cell	CL:0002253
J10_B000762_B008314_S226.mm10-plus-3-0	0	0	nan	CL:1000320
J11_B000246_B008313_S227.mm10-plus-3-0	0	0.0222919	nan	CL:0002250
J11_B000762_B008314_S227.mm10-plus-3-0	0.0489059	0.560657	Lgr5- amplifying undifferentiated cell	CL:0002253
J12_B000246_B008313_S228.mm10-plus-3-0	0	0	Lgr5+ undifferentiated cell (Distal)	CL:0002250
J12_B000762_B008314_S228.mm10-plus-3-0	0	0	nan	CL:0002250
J13_B000246_B008313_S229.mm10-plus-3-0	0	0	Goblet cell	top of crypt (Distal)	CL:1000320
J13_B000762_B008314_S229.mm10-plus-3-0	0	0	nan	CL:0002071
J14_B000246_B008313_S230.mm10-plus-3-0	0	0	Goblet cell	top of crypt (Distal)	CL:1000320
J14_B000762_B008314_S230.mm10-plus-3-0	0	0	Lgr5+ undifferentiated cell (Distal)	CL:0002250
J15_B000246_B008313_S231.mm10-plus-3-0	0	0	Goblet cell	top of crypt (Distal)	CL:1000320
J15_B000762_B008314_S231.mm10-plus-3-0	0	0	nan	CL:0002071
J16_B000246_B008313_S232.mm10-plus-3-0	0	0	Goblet cell	top of crypt (Distal)	CL:1000320
J17_B000246_B008313_S233.mm10-plus-3-0	0	0.511456	Lgr5+ undifferentiated cell (Distal)	CL:0002250
J17_B000762_B008314_S233.mm10-plus-3-0	0	0	nan	CL:0002071
J19_B000246_B008313_S235.mm10-plus-3-0	0	0	Reg4/cKit+ deep crypt secretory cells (Distal)	CL:0000151
J19_B000762_B008314_S235.mm10-plus-3-0	0	0	nan	CL:0002071
J1_B000246_B008313_S217.mm10-plus-3-0	0	0.640636	nan	CL:1000320
J1_B000762_B008314_S217.mm10-plus-3-0	0	0	nan	CL:0002250
J20_B000246_B008313_S236.mm10-plus-3-0	0	0	nan	CL:1000320
J22_B000246_B008313_S238.mm10-plus-3-0	0	0	nan	CL:0002071
J22_B000762_B008314_S238.mm10-plus-3-0	0	0	Lgr5- amplifying undifferentiated cell	CL:0002253
J2_B000762_B008314_S218.mm10-plus-3-0	0	0.563584	Reg4/cKit+ deep crypt secretory cells (Distal)	CL:0000151
J3_B000246_B008313_S219.mm10-plus-3-0	0	0.50117	Reg4/cKit+ deep crypt secretory cells (Distal)	CL:0000151
J3_B000762_B008314_S219.mm10-plus-3-0	0	0	nan	CL:0002250
J4_B000246_B008313_S220.mm10-plus-3-0	0	0	Lgr5+ undifferentiated cell (Distal)	CL:0002250
J4_B000762_B008314_S220.mm10-plus-3-0	0	0.770641	Reg4/cKit+ deep crypt secretory cells (Distal)	CL:0000151
J5_B000762_B008314_S221.mm10-plus-3-0	0	0	Lgr5- amplifying undifferentiated cell	CL:0002253
J6_B000246_B008313_S222.mm10-plus-3-0	0	0	Reg4/cKit+ deep crypt secretory cells (Distal)	CL:0000151
J6_B000762_B008314_S222.mm10-plus-3-0	0	0.833125	Lgr5+ undifferentiated cell (Distal)	CL:0002250
J7_B000246_B008313_S223.mm10-plus-3-0	0	1.04417	Lgr5+ undifferentiated cell (Distal)	CL:0002250
J7_B000762_B008314_S223.mm10-plus-3-0	0	0	Reg4/cKit+ deep crypt secretory cells (Distal)	CL:0000151
J8_B000246_B008313_S224.mm10-plus-3-0	0	0.312051	Lgr5- amplifying undifferentiated cell	CL:0002253
J8_B000762_B008314_S224.mm10-plus-3-0	0	0	Lgr5- amplifying undifferentiated cell	CL:0002253
J9_B000246_B008313_S225.mm10-plus-3-0	0	0	Lgr5+ undifferentiated cell (Distal)	CL:0002250
J9_B000762_B008314_S225.mm10-plus-3-0	0	0	nan	CL:0002250
K10_B000762_B008314_S250.mm10-plus-3-0	0	0	nan	CL:0002250
K11_B000246_B008313_S251.mm10-plus-3-0	0	0	nan	CL:1000320
K11_B000762_B008314_S251.mm10-plus-3-0	0	0.308467	Reg4/cKit+ deep crypt secretory cells (Distal)	CL:0000151
K12_B000246_B008313_S252.mm10-plus-3-0	0	0	Lgr5+ undifferentiated cell (Distal)	CL:0002250
K12_B000762_B008314_S252.mm10-plus-3-0	0	0.150177	Lgr5- amplifying undifferentiated cell	CL:0002253
K13_B000246_B008313_S253.mm10-plus-3-0	0	0	Goblet cell	top of crypt (Distal)	CL:1000320
K13_B000762_B008314_S253.mm10-plus-3-0	0	0	Enterocyte (Proximal)	CL:0002071
K14_B000762_B008314_S254.mm10-plus-3-0	0	0	Enterocyte (Proximal)	CL:0002071
K15_B000762_B008314_S255.mm10-plus-3-0	0	0	Lgr5+ undifferentiated cell (Distal)	CL:0002250
K16_B000246_B008313_S256.mm10-plus-3-0	0	0	nan	CL:0002071
K16_B000762_B008314_S256.mm10-plus-3-0	0	0	nan	CL:0002071
K17_B000246_B008313_S257.mm10-plus-3-0	0	0	nan	CL:0002071
K17_B000762_B008314_S257.mm10-plus-3-0	0	0	nan	CL:0002071
K18_B000762_B008314_S258.mm10-plus-3-0	0	0	nan	CL:0002071
K19_B000246_B008313_S259.mm10-plus-3-0	0	0	Lgr5- amplifying undifferentiated cell	CL:0002253
K19_B000762_B008314_S259.mm10-plus-3-0	0	0	nan	CL:0002250
K1_B000246_B008313_S241.mm10-plus-3-0	0	0	nan	CL:1000320
K1_B000762_B008314_S241.mm10-plus-3-0	0	0	Reg4/cKit+ deep crypt secretory cells (Distal)	CL:0000151
K20_B000246_B008313_S260.mm10-plus-3-0	0	0.990786	Lgr5+ undifferentiated cell (Distal)	CL:0002250
K20_B000762_B008314_S260.mm10-plus-3-0	0	0	Lgr5+ undifferentiated cell (Distal)	CL:0002250
K21_B000246_B008313_S261.mm10-plus-3-0	0	0	Lgr5+ undifferentiated cell (Distal)	CL:0002250
K21_B000762_B008314_S261.mm10-plus-3-0	0	0	Lgr5+ undifferentiated cell (Distal)	CL:0002250
K22_B000246_B008313_S262.mm10-plus-3-0	0	0	Lgr5+ undifferentiated cell (Distal)	CL:0002250
K22_B000762_B008314_S262.mm10-plus-3-0	0	0	nan	CL:0002250
K2_B000762_B008314_S242.mm10-plus-3-0	0	0.444073	Reg4/cKit+ deep crypt secretory cells (Distal)	CL:0000151
K3_B000246_B008313_S243.mm10-plus-3-0	0	0	Lgr5+ undifferentiated cell (Distal)	CL:0002250
K4_B000762_B008314_S244.mm10-plus-3-0	0	0	nan	CL:0002250
K5_B000762_B008314_S245.mm10-plus-3-0	0	0.0140258	Lgr5+ undifferentiated cell (Distal)	CL:0002250
K6_B000246_B008313_S246.mm10-plus-3-0	0	0	nan	CL:0002250
K6_B000762_B008314_S246.mm10-plus-3-0	0	0	Lgr5- amplifying undifferentiated cell	CL:0002253
K7_B000246_B008313_S247.mm10-plus-3-0	0	0	nan	CL:0000164
K7_B000762_B008314_S247.mm10-plus-3-0	0	0	Lgr5- amplifying undifferentiated cell	CL:0002253
K8_B000246_B008313_S248.mm10-plus-3-0	0	0	Reg4/cKit+ deep crypt secretory cells (Distal)	CL:0000151
K8_B000762_B008314_S248.mm10-plus-3-0	0	0	Lgr5- amplifying undifferentiated cell	CL:0002253
K9_B000246_B008313_S249.mm10-plus-3-0	0	0.0423193	nan	CL:1000320
K9_B000762_B008314_S249.mm10-plus-3-0	0	0	nan	CL:0002250
L10_B000246_B008313_S274.mm10-plus-3-0	0	0	Lgr5- amplifying undifferentiated cell	CL:0002253
L10_B000762_B008314_S274.mm10-plus-3-0	0	0	nan	CL:0002250
L11_B000762_B008314_S275.mm10-plus-3-0	0	0.561563	Lgr5+ undifferentiated cell (Distal)	CL:0002250
L12_B000246_B008313_S276.mm10-plus-3-0	0	0	Lgr5+ undifferentiated cell (Distal)	CL:0002250
L12_B000762_B008314_S276.mm10-plus-3-0	0	0	Lgr5- amplifying undifferentiated cell	CL:0002253
L13_B000246_B008313_S277.mm10-plus-3-0	0	0	nan	CL:1000320
L14_B000762_B008314_S278.mm10-plus-3-0	0	0	Goblet cell	top of crypt (Distal)	CL:1000320
L15_B000246_B008313_S279.mm10-plus-3-0	0	0	nan	CL:0002071
L15_B000762_B008314_S279.mm10-plus-3-0	0	0	nan	CL:0002071
L16_B000762_B008314_S280.mm10-plus-3-0	0	0	nan	CL:0002071
L17_B000762_B008314_S281.mm10-plus-3-0	0	0	nan	CL:0002071
L18_B000246_B008313_S282.mm10-plus-3-0	0	0.955675	nan	CL:1000320
L18_B000762_B008314_S282.mm10-plus-3-0	0	0	nan	CL:0002203
L19_B000246_B008313_S283.mm10-plus-3-0	0	0	nan	CL:1000320
L19_B000762_B008314_S283.mm10-plus-3-0	0	0	Lgr5- amplifying undifferentiated cell	CL:0002253
L1_B000246_B008313_S265.mm10-plus-3-0	0	0	nan	CL:1000320
L1_B000762_B008314_S265.mm10-plus-3-0	0	0.752077	Lgr5+ undifferentiated cell (Distal)	CL:0002250
L20_B000246_B008313_S284.mm10-plus-3-0	0	0	Lgr5+ undifferentiated cell (Distal)	CL:0002250
L20_B000762_B008314_S284.mm10-plus-3-0	0	0	Lgr5+ undifferentiated cell (Distal)	CL:0002250
L21_B000762_B008314_S285.mm10-plus-3-0	0	0	Lgr5- amplifying undifferentiated cell	CL:0002253
L22_B000246_B008313_S286.mm10-plus-3-0	0	0	Lgr5+ undifferentiated cell (Distal)	CL:0002250
L22_B000762_B008314_S286.mm10-plus-3-0	0	0	nan	CL:0002203
L2_B000246_B008313_S266.mm10-plus-3-0	0	0	Lgr5- amplifying undifferentiated cell	CL:0002253
L2_B000762_B008314_S266.mm10-plus-3-0	0	0	Lgr5- amplifying undifferentiated cell	CL:0002253
L3_B000246_B008313_S267.mm10-plus-3-0	0	0	Lgr5+ undifferentiated cell (Distal)	CL:0002250
L3_B000762_B008314_S267.mm10-plus-3-0	0	0	Lgr5- amplifying undifferentiated cell	CL:0002253
L4_B000246_B008313_S268.mm10-plus-3-0	0	0.161406	Lgr5+ undifferentiated cell (Distal)	CL:0002250
L5_B000762_B008314_S269.mm10-plus-3-0	0	0	Reg4/cKit+ deep crypt secretory cells (Distal)	CL:0000151
L7_B000762_B008314_S271.mm10-plus-3-0	0	0.183413	Reg4/cKit+ deep crypt secretory cells (Distal)	CL:0000151
L8_B000246_B008313_S272.mm10-plus-3-0	0	0	Lgr5- amplifying undifferentiated cell	CL:0002253
L8_B000762_B008314_S272.mm10-plus-3-0	0	0	Lgr5- amplifying undifferentiated cell	CL:0002253
L9_B000246_B008313_S273.mm10-plus-3-0	0	0.520839	nan	CL:1000320
L9_B000762_B008314_S273.mm10-plus-3-0	0	0	Lgr5- amplifying undifferentiated cell	CL:0002253
M10_B000762_B008314_S298.mm10-plus-3-0	0	0	Lgr5- amplifying undifferentiated cell	CL:0002253
M11_B000246_B008313_S299.mm10-plus-3-0	0	0	Lgr5+ undifferentiated cell (Distal)	CL:0002250
M11_B000762_B008314_S299.mm10-plus-3-0	0	0	Lgr5- amplifying undifferentiated cell	CL:0002253
M12_B000762_B008314_S300.mm10-plus-3-0	0	0	Lgr5- amplifying undifferentiated cell	CL:0002253
M13_B000246_B008313_S301.mm10-plus-3-0	0	0	Goblet cell	top of crypt (Distal)	CL:1000320
M13_B000762_B008314_S301.mm10-plus-3-0	0	0	nan	CL:0002071
M14_B000762_B008314_S302.mm10-plus-3-0	0	0	nan	CL:0002071
M16_B000762_B008314_S304.mm10-plus-3-0	0	0	nan	CL:0002071
M17_B000246_B008313_S305.mm10-plus-3-0	0	1.09579	nan	CL:1000320
M17_B000762_B008314_S305.mm10-plus-3-0	0	0	Enterocyte (Proximal)	CL:0002071
M18_B000246_B008313_S306.mm10-plus-3-0	0	0	nan	CL:0002071
M18_B000762_B008314_S306.mm10-plus-3-0	0	0	nan	CL:0002071
M19_B000246_B008313_S307.mm10-plus-3-0	0	0	Goblet cell	top of crypt (Distal)	CL:1000320
M19_B000762_B008314_S307.mm10-plus-3-0	0	0	Lgr5+ undifferentiated cell (Distal)	CL:0002250
M1_B000246_B008313_S289.mm10-plus-3-0	0	0	Lgr5+ undifferentiated cell (Distal)	CL:0002250
M1_B000762_B008314_S289.mm10-plus-3-0	0	0	Lgr5- amplifying undifferentiated cell	CL:0002253
M20_B000246_B008313_S308.mm10-plus-3-0	0	0.829725	Lgr5+ undifferentiated cell (Distal)	CL:0002250
M20_B000762_B008314_S308.mm10-plus-3-0	0	3.10962	Lgr5- amplifying undifferentiated cell	CL:0002253
M21_B000762_B008314_S309.mm10-plus-3-0	0	0	nan	CL:0002250
M22_B000246_B008313_S310.mm10-plus-3-0	0	0	nan	CL:0002071
M22_B000762_B008314_S310.mm10-plus-3-0	0.116206	0	Lgr5- amplifying undifferentiated cell	CL:0002253
M2_B000246_B008313_S290.mm10-plus-3-0	0	0.575604	nan	CL:0002250
M2_B000762_B008314_S290.mm10-plus-3-0	0	0	nan	CL:0002071
M4_B000246_B008313_S292.mm10-plus-3-0	0	0	Reg4/cKit+ deep crypt secretory cells (Distal)	CL:0000151
M4_B000762_B008314_S292.mm10-plus-3-0	0	0	nan	CL:0002250
M5_B000246_B008313_S293.mm10-plus-3-0	0	0	nan	CL:0002250
M6_B000246_B008313_S294.mm10-plus-3-0	0	0	Reg4/cKit+ deep crypt secretory cells (Distal)	CL:0000151
M6_B000762_B008314_S294.mm10-plus-3-0	0	0	Reg4/cKit+ deep crypt secretory cells (Distal)	CL:0000151
M7_B000762_B008314_S295.mm10-plus-3-0	0	0	nan	CL:0002250
M8_B000246_B008313_S296.mm10-plus-3-0	0	0	Reg4/cKit+ deep crypt secretory cells (Distal)	CL:0000151
M8_B000762_B008314_S296.mm10-plus-3-0	0	0	nan	CL:0002250
M9_B000762_B008314_S297.mm10-plus-3-0	0	0	Lgr5- amplifying undifferentiated cell	CL:0002253
N10_B000762_B008314_S322.mm10-plus-3-0	0	0	nan	CL:1000320
N11_B000246_B008313_S323.mm10-plus-3-0	0	0	Lgr5+ undifferentiated cell (Distal)	CL:0002250
N11_B000762_B008314_S323.mm10-plus-3-0	0	0	Reg4/cKit+ deep crypt secretory cells (Distal)	CL:0000151
N12_B000762_B008314_S324.mm10-plus-3-0	0	0.00876891	Lgr5+ undifferentiated cell (Distal)	CL:0002250
N13_B000246_B008313_S325.mm10-plus-3-0	0	0.899465	Goblet cell	top of crypt (Distal)	CL:1000320
N14_B000246_B008313_S326.mm10-plus-3-0	0	0	nan	CL:1000320
N14_B000762_B008314_S326.mm10-plus-3-0	0	0	Lgr5+ undifferentiated cell (Distal)	CL:0002250
N15_B000246_B008313_S327.mm10-plus-3-0	0	0	nan	CL:1000320
N15_B000762_B008314_S327.mm10-plus-3-0	0	0	nan	CL:0002071
N16_B000246_B008313_S328.mm10-plus-3-0	0	0	nan	CL:1000320
N17_B000246_B008313_S329.mm10-plus-3-0	0	0	Goblet cell	top of crypt (Distal)	CL:1000320
N17_B000762_B008314_S329.mm10-plus-3-0	0	0	nan	CL:0002071
N18_B000246_B008313_S330.mm10-plus-3-0	0	0.0634193	Lgr5+ undifferentiated cell (Distal)	CL:0002250
N18_B000762_B008314_S330.mm10-plus-3-0	0	0	nan	CL:0000164
N19_B000246_B008313_S331.mm10-plus-3-0	0	0	nan	CL:0002071
N1_B000246_B008313_S313.mm10-plus-3-0	0	0	nan	CL:0002250
N1_B000762_B008314_S313.mm10-plus-3-0	0	0	Lgr5- amplifying undifferentiated cell	CL:0002253
N20_B000762_B008314_S332.mm10-plus-3-0	0	0	Lgr5- amplifying undifferentiated cell	CL:0002253
N21_B000762_B008314_S333.mm10-plus-3-0	0	0	Lgr5- amplifying undifferentiated cell	CL:0002253
N22_B000246_B008313_S334.mm10-plus-3-0	0	0	Lgr5+ undifferentiated cell (Distal)	CL:0002250
N22_B000762_B008314_S334.mm10-plus-3-0	0	0	Lgr5+ undifferentiated cell (Distal)	CL:0002250
N2_B000762_B008314_S314.mm10-plus-3-0	0	0	nan	CL:0002250
N3_B000246_B008313_S315.mm10-plus-3-0	0	0.225415	nan	CL:1000320
N3_B000762_B008314_S315.mm10-plus-3-0	0	0.281636	Lgr5+ undifferentiated cell (Distal)	CL:0002250
N4_B000246_B008313_S316.mm10-plus-3-0	0	0	nan	CL:0000164
N4_B000762_B008314_S316.mm10-plus-3-0	0	0	nan	CL:1000320
N5_B000246_B008313_S317.mm10-plus-3-0	0	0	Lgr5- amplifying undifferentiated cell	CL:0002253
N5_B000762_B008314_S317.mm10-plus-3-0	0	0	Reg4/cKit+ deep crypt secretory cells (Distal)	CL:0000151
N6_B000762_B008314_S318.mm10-plus-3-0	0	0.445043	Reg4/cKit+ deep crypt secretory cells (Distal)	CL:0000151
N8_B000246_B008313_S320.mm10-plus-3-0	0	0	nan	CL:0000164
N8_B000762_B008314_S320.mm10-plus-3-0	0	0	nan	CL:1000320
N9_B000762_B008314_S321.mm10-plus-3-0	0	0	nan	CL:0002071
O10_B000246_B008313_S346.mm10-plus-3-0	0	0.530981	Lgr5+ undifferentiated cell (Distal)	CL:0002250
O10_B000762_B008314_S346.mm10-plus-3-0	0	0	Reg4/cKit+ deep crypt secretory cells (Distal)	CL:0000151
O11_B000246_B008313_S347.mm10-plus-3-0	0	0	nan	CL:1000320
O11_B000762_B008314_S347.mm10-plus-3-0	0.00843353	1.07534	nan	CL:0002250
O12_B000246_B008313_S348.mm10-plus-3-0	0	0	nan	CL:1000320
O12_B000762_B008314_S348.mm10-plus-3-0	0	0	Lgr5- amplifying undifferentiated cell	CL:0002253
O13_B000246_B008313_S349.mm10-plus-3-0	0	0	nan	CL:0002071
O13_B000762_B008314_S349.mm10-plus-3-0	0	0	nan	CL:0002071
O14_B000246_B008313_S350.mm10-plus-3-0	0	0	nan	CL:0002071
O14_B000762_B008314_S350.mm10-plus-3-0	0	0.194128	nan	CL:0002071
O15_B000762_B008314_S351.mm10-plus-3-0	0	0	Lgr5+ undifferentiated cell (Distal)	CL:0002250
O16_B000246_B008313_S352.mm10-plus-3-0	0	0	nan	CL:1000320
O16_B000762_B008314_S352.mm10-plus-3-0	0	0	nan	CL:0002071
O17_B000246_B008313_S353.mm10-plus-3-0	0	0	Goblet cell	top of crypt (Distal)	CL:1000320
O17_B000762_B008314_S353.mm10-plus-3-0	0	0	nan	CL:0002071
O18_B000246_B008313_S354.mm10-plus-3-0	0	0.0274576	nan	CL:1000320
O18_B000762_B008314_S354.mm10-plus-3-0	0	0	Lgr5+ undifferentiated cell (Distal)	CL:0002250
O19_B000762_B008314_S355.mm10-plus-3-0	0	0	nan	CL:0002203
O1_B000762_B008314_S337.mm10-plus-3-0	0	0	Lgr5- amplifying undifferentiated cell	CL:0002253
O20_B000246_B008313_S356.mm10-plus-3-0	0	0	Lgr5+ undifferentiated cell (Distal)	CL:0002250
O20_B000762_B008314_S356.mm10-plus-3-0	0	0	Lgr5+ undifferentiated cell (Distal)	CL:0002250
O21_B000246_B008313_S357.mm10-plus-3-0	0	0	nan	CL:1000320
O21_B000762_B008314_S357.mm10-plus-3-0	0	0	nan	CL:0002071
O22_B000762_B008314_S358.mm10-plus-3-0	0	0	Lgr5+ undifferentiated cell (Distal)	CL:0002250
O2_B000246_B008313_S338.mm10-plus-3-0	0	0	nan	CL:1000320
O2_B000762_B008314_S338.mm10-plus-3-0	0	0	nan	CL:0002250
O3_B000246_B008313_S339.mm10-plus-3-0	0	1.12033	nan	CL:1000320
O3_B000762_B008314_S339.mm10-plus-3-0	0	0	nan	CL:0002250
O4_B000762_B008314_S340.mm10-plus-3-0	0	1.03646	Reg4/cKit+ deep crypt secretory cells (Distal)	CL:0000151
O5_B000246_B008313_S341.mm10-plus-3-0	0	0	nan	CL:0002250
O5_B000762_B008314_S341.mm10-plus-3-0	0	0	Lgr5- amplifying undifferentiated cell	CL:0002253
O6_B000762_B008314_S342.mm10-plus-3-0	0	0	Reg4/cKit+ deep crypt secretory cells (Distal)	CL:0000151
O7_B000246_B008313_S343.mm10-plus-3-0	0	0	Lgr5+ undifferentiated cell (Distal)	CL:0002250
O7_B000762_B008314_S343.mm10-plus-3-0	0	0	Lgr5- amplifying undifferentiated cell	CL:0002253
O8_B000246_B008313_S344.mm10-plus-3-0	0	2.17763	nan	CL:0000164
O8_B000762_B008314_S344.mm10-plus-3-0	0	0	Lgr5+ undifferentiated cell (Distal)	CL:0002250
O9_B000246_B008313_S345.mm10-plus-3-0	0	0	Lgr5+ undifferentiated cell (Distal)	CL:0002250
O9_B000762_B008314_S345.mm10-plus-3-0	0	0	nan	CL:0002250
P10_B000246_B008313_S370.mm10-plus-3-0	0	0	Lgr5+ undifferentiated cell (Distal)	CL:0002250
P10_B000762_B008314_S370.mm10-plus-3-0	0	0	Lgr5+ undifferentiated cell (Distal)	CL:0002250
P11_B000246_B008313_S371.mm10-plus-3-0	0	0	Lgr5+ undifferentiated cell (Distal)	CL:0002250
P11_B000762_B008314_S371.mm10-plus-3-0	0	0	Lgr5- amplifying undifferentiated cell	CL:0002253
P12_B000246_B008313_S372.mm10-plus-3-0	0	0	nan	CL:0000164
P13_B000246_B008313_S373.mm10-plus-3-0	0	0	nan	CL:0002071
P13_B000762_B008314_S373.mm10-plus-3-0	0	0	nan	CL:0002071
P14_B000762_B008314_S374.mm10-plus-3-0	0	0	nan	CL:0002071
P15_B000246_B008313_S375.mm10-plus-3-0	0	0	nan	CL:0002071
P15_B000762_B008314_S375.mm10-plus-3-0	0	0	Lgr5+ undifferentiated cell (Distal)	CL:0002250
P16_B000762_B008314_S376.mm10-plus-3-0	0	0	nan	CL:0002071
P17_B000246_B008313_S377.mm10-plus-3-0	0	0	nan	CL:1000320
P17_B000762_B008314_S377.mm10-plus-3-0	0	0	nan	CL:0002071
P18_B000246_B008313_S378.mm10-plus-3-0	0	0	nan	CL:0002071
P18_B000762_B008314_S378.mm10-plus-3-0	0	0	Lgr5- amplifying undifferentiated cell	CL:0002253
P19_B000246_B008313_S379.mm10-plus-3-0	0	0	Lgr5- amplifying undifferentiated cell	CL:0002253
P19_B000762_B008314_S379.mm10-plus-3-0	0	0	Lgr5+ undifferentiated cell (Distal)	CL:0002250
P1_B000762_B008314_S361.mm10-plus-3-0	0	0	nan	CL:1000320
P20_B000762_B008314_S380.mm10-plus-3-0	0	0	nan	CL:0002203
P21_B000246_B008313_S381.mm10-plus-3-0	0	0	nan	CL:0002071
P21_B000762_B008314_S381.mm10-plus-3-0	0	0	Lgr5- amplifying undifferentiated cell	CL:0002253
P22_B000246_B008313_S382.mm10-plus-3-0	0	0	nan	CL:1000320
P22_B000762_B008314_S382.mm10-plus-3-0	0	0	nan	CL:0002071
P2_B000246_B008313_S362.mm10-plus-3-0	0	0.102818	Lgr5+ undifferentiated cell (Distal)	CL:0002250
P2_B000762_B008314_S362.mm10-plus-3-0	0	0	nan	CL:0002250
P3_B000762_B008314_S363.mm10-plus-3-0	0	0	Lgr5+ undifferentiated cell (Distal)	CL:0002250
P4_B000246_B008313_S364.mm10-plus-3-0	0	2.24634	nan	CL:0002203
P4_B000762_B008314_S364.mm10-plus-3-0	0	0	Reg4/cKit+ deep crypt secretory cells (Distal)	CL:0000151
P5_B000246_B008313_S365.mm10-plus-3-0	0	0	Lgr5+ undifferentiated cell (Distal)	CL:0002250
P5_B000762_B008314_S365.mm10-plus-3-0	0	0	Lgr5- amplifying undifferentiated cell	CL:0002253
P6_B000246_B008313_S366.mm10-plus-3-0	0	0	nan	CL:1000320
P6_B000762_B008314_S366.mm10-plus-3-0	0	0.661964	nan	CL:1000320
P7_B000246_B008313_S367.mm10-plus-3-0	0	0	nan	CL:1000320
P7_B000762_B008314_S367.mm10-plus-3-0	0	0	Lgr5- amplifying undifferentiated cell	CL:0002253
P8_B000762_B008314_S368.mm10-plus-3-0	0	0	nan	CL:0002250
P9_B000246_B008313_S369.mm10-plus-3-0	0	0	Lgr5+ undifferentiated cell (Distal)	CL:0002250
P9_B000762_B008314_S369.mm10-plus-3-0	0	0.00789054	nan	CL:0002250
A10_B000754_B008346_S10.mm10-plus-5-0	0	0.100251	nan	CL:0002250
A10_B002838_B008281_S10.mm10-plus-5-0	0	0	nan	CL:1000320
A11_B000754_B008346_S11.mm10-plus-5-0	0	0.0675577	nan	CL:1000320
A12_B000754_B008346_S12.mm10-plus-5-0	0	1.98749	Lgr5- amplifying undifferentiated cell	CL:0002253
A12_B002838_B008281_S12.mm10-plus-5-0	0	0.236828	nan	CL:1000320
A13_B000754_B008346_S13.mm10-plus-5-0	0	0	nan	CL:0002071
A14_B000754_B008346_S14.mm10-plus-5-0	0	0	nan	CL:1000320
A15_B000754_B008346_S15.mm10-plus-5-0	0	0	Enterocyte (Proximal)	CL:0002071
A16_B000754_B008346_S16.mm10-plus-5-0	0	0	Enterocyte (Proximal)	CL:0002071
A16_B002838_B008281_S16.mm10-plus-5-0	0	0	nan	CL:0002071
A17_B000754_B008346_S17.mm10-plus-5-0	0	0	Enterocyte (Proximal)	CL:0002071
A18_B000754_B008346_S18.mm10-plus-5-0	0	3.23716	nan	CL:0002203
A18_B002838_B008281_S18.mm10-plus-5-0	0	0	nan	CL:0002071
A19_B000754_B008346_S19.mm10-plus-5-0	0	0	nan	CL:0002071
A19_B002838_B008281_S19.mm10-plus-5-0	0	0	Lgr5- amplifying undifferentiated cell	CL:0002253
A1_B000754_B008346_S1.mm10-plus-5-0	0	0	Lgr5- amplifying undifferentiated cell	CL:0002253
A20_B000754_B008346_S20.mm10-plus-5-0	0	0	Lgr5- amplifying undifferentiated cell	CL:0002253
A20_B002838_B008281_S20.mm10-plus-5-0	0	0	nan	CL:1000320
A21_B000754_B008346_S21.mm10-plus-5-0	0	0	nan	CL:0002071
A21_B002838_B008281_S21.mm10-plus-5-0	0	0	nan	CL:0002071
A22_B000754_B008346_S22.mm10-plus-5-0	0	0	nan	CL:0002071
A22_B002838_B008281_S22.mm10-plus-5-0	0	0	nan	CL:1000320
A2_B000754_B008346_S2.mm10-plus-5-0	0	0	nan	CL:1000320
A3_B000754_B008346_S3.mm10-plus-5-0	0	0	nan	CL:1000320
A3_B002838_B008281_S3.mm10-plus-5-0	0	0.0254771	nan	CL:0002250
A4_B000754_B008346_S4.mm10-plus-5-0	0	0	nan	CL:1000320
A4_B002838_B008281_S4.mm10-plus-5-0	0	0	Lgr5- amplifying undifferentiated cell	CL:0002253
A5_B000754_B008346_S5.mm10-plus-5-0	0	0	nan	CL:1000320
A5_B002838_B008281_S5.mm10-plus-5-0	0	0	Lgr5- amplifying undifferentiated cell	CL:0002253
A6_B000754_B008346_S6.mm10-plus-5-0	0	0	nan	CL:0002250
A7_B000754_B008346_S7.mm10-plus-5-0	0	0	nan	CL:0002250
A7_B002838_B008281_S7.mm10-plus-5-0	0	0	Lgr5- amplifying undifferentiated cell	CL:0002253
A8_B000754_B008346_S8.mm10-plus-5-0	0	0	Lgr5- amplifying undifferentiated cell	CL:0002253
A9_B000754_B008346_S9.mm10-plus-5-0	0	0	Lgr5- amplifying undifferentiated cell	CL:0002253
A9_B002838_B008281_S9.mm10-plus-5-0	0	0.00348999	nan	CL:1000320
B10_B000754_B008346_S34.mm10-plus-5-0	0	0	nan	CL:0002071
B10_B002838_B008281_S34.mm10-plus-5-0	0	0.230316	nan	CL:1000320
B11_B000754_B008346_S35.mm10-plus-5-0	0	0	nan	CL:0002071
B12_B000754_B008346_S36.mm10-plus-5-0	0	0	nan	CL:0002250
B12_B002838_B008281_S36.mm10-plus-5-0	0	0	Lgr5- amplifying undifferentiated cell	CL:0002253
B13_B000754_B008346_S37.mm10-plus-5-0	0	0	nan	CL:0002071
B13_B002838_B008281_S37.mm10-plus-5-0	0	0	nan	CL:0002071
B14_B000754_B008346_S38.mm10-plus-5-0	0	0	nan	CL:0002071
B14_B002838_B008281_S38.mm10-plus-5-0	0	0	nan	CL:0002071
B15_B000754_B008346_S39.mm10-plus-5-0	0	0	Enterocyte (Proximal)	CL:0002071
B15_B002838_B008281_S39.mm10-plus-5-0	0	0	nan	CL:0002071
B16_B000754_B008346_S40.mm10-plus-5-0	0	0	nan	CL:0002071
B16_B002838_B008281_S40.mm10-plus-5-0	0	0	nan	CL:0002071
B17_B000754_B008346_S41.mm10-plus-5-0	0	0	nan	CL:0002071
B17_B002838_B008281_S41.mm10-plus-5-0	0	0	nan	CL:0002071
B18_B000754_B008346_S42.mm10-plus-5-0	0	0	nan	CL:0002071
B18_B002838_B008281_S42.mm10-plus-5-0	0	0	nan	CL:0002071
B19_B000754_B008346_S43.mm10-plus-5-0	0	0	Enterocyte (Proximal)	CL:0002071
B19_B002838_B008281_S43.mm10-plus-5-0	0	0	nan	CL:1000320
B1_B000754_B008346_S25.mm10-plus-5-0	0	0	Lgr5- amplifying undifferentiated cell	CL:0002253
B20_B000754_B008346_S44.mm10-plus-5-0	0	0	nan	CL:0002071
B20_B002838_B008281_S44.mm10-plus-5-0	0	0.953336	Goblet cell	top of crypt (Distal)	CL:1000320
B21_B000754_B008346_S45.mm10-plus-5-0	0	0	Enterocyte (Proximal)	CL:0002071
B21_B002838_B008281_S45.mm10-plus-5-0	0	0	Lgr5- amplifying undifferentiated cell	CL:0002253
B22_B000754_B008346_S46.mm10-plus-5-0	0	0	nan	CL:0000164
B22_B002838_B008281_S46.mm10-plus-5-0	0	0	Lgr5- amplifying undifferentiated cell	CL:0002253
B2_B000754_B008346_S26.mm10-plus-5-0	0	0	nan	CL:0002071
B2_B002838_B008281_S26.mm10-plus-5-0	0	0	nan	CL:1000320
B3_B000754_B008346_S27.mm10-plus-5-0	0	0	Lgr5- amplifying undifferentiated cell	CL:0002253
B3_B002838_B008281_S27.mm10-plus-5-0	0	0	Lgr5- amplifying undifferentiated cell	CL:0002253
B4_B000754_B008346_S28.mm10-plus-5-0	0	0	nan	CL:1000320
B4_B002838_B008281_S28.mm10-plus-5-0	0	0	nan	CL:0002071
B5_B000754_B008346_S29.mm10-plus-5-0	0	0	Lgr5- amplifying undifferentiated cell	CL:0002253
B5_B002838_B008281_S29.mm10-plus-5-0	0	0	nan	CL:0002071
B6_B000754_B008346_S30.mm10-plus-5-0	0	0	nan	CL:0002071
B7_B000754_B008346_S31.mm10-plus-5-0	0.00696587	0	nan	CL:1000320
B7_B002838_B008281_S31.mm10-plus-5-0	0	0	Lgr5+ undifferentiated cell (Distal)	CL:0002250
B8_B000754_B008346_S32.mm10-plus-5-0	0	0	nan	CL:0002071
B8_B002838_B008281_S32.mm10-plus-5-0	0	0	nan	CL:1000320
B9_B000754_B008346_S33.mm10-plus-5-0	0	0	Lgr5- amplifying undifferentiated cell	CL:0002253
C10_B000754_B008346_S58.mm10-plus-5-0	0	0.567698	nan	CL:0002250
C10_B002838_B008281_S58.mm10-plus-5-0	0	0.0227747	Lgr5+ undifferentiated cell (Distal)	CL:0002250
C11_B000754_B008346_S59.mm10-plus-5-0	0	0	Lgr5- amplifying undifferentiated cell	CL:0002253
C12_B000754_B008346_S60.mm10-plus-5-0	0	0	Lgr5- amplifying undifferentiated cell	CL:0002253
C13_B000754_B008346_S61.mm10-plus-5-0	0	0	Enterocyte (Proximal)	CL:0002071
C14_B000754_B008346_S62.mm10-plus-5-0	0	0	nan	CL:0002071
C14_B002838_B008281_S62.mm10-plus-5-0	0	0	nan	CL:0002071
C15_B000754_B008346_S63.mm10-plus-5-0	0	0	nan	CL:0002071
C15_B002838_B008281_S63.mm10-plus-5-0	0	0	nan	CL:0002071
C16_B000754_B008346_S64.mm10-plus-5-0	0	0	Enterocyte (Proximal)	CL:0002071
C16_B002838_B008281_S64.mm10-plus-5-0	0	0	nan	CL:0002071
C17_B000754_B008346_S65.mm10-plus-5-0	0	0	Enterocyte (Proximal)	CL:0002071
C17_B002838_B008281_S65.mm10-plus-5-0	0	0	nan	CL:0002071
C18_B000754_B008346_S66.mm10-plus-5-0	0	0	Lgr5- amplifying undifferentiated cell	CL:0002253
C18_B002838_B008281_S66.mm10-plus-5-0	0	0	Lgr5- amplifying undifferentiated cell	CL:0002253
C19_B000754_B008346_S67.mm10-plus-5-0	0	0	nan	CL:0002071
C19_B002838_B008281_S67.mm10-plus-5-0	0	0	Lgr5- amplifying undifferentiated cell	CL:0002253
C1_B002838_B008281_S49.mm10-plus-5-0	0	0	Lgr5- amplifying undifferentiated cell	CL:0002253
C20_B000754_B008346_S68.mm10-plus-5-0	0	0	nan	CL:0002071
C20_B002838_B008281_S68.mm10-plus-5-0	0	0	Lgr5- amplifying undifferentiated cell	CL:0002253
C21_B000754_B008346_S69.mm10-plus-5-0	0	0	nan	CL:0002071
C21_B002838_B008281_S69.mm10-plus-5-0	0	0	Lgr5- amplifying undifferentiated cell	CL:0002253
C22_B000754_B008346_S70.mm10-plus-5-0	0	0	nan	CL:0002071
C22_B002838_B008281_S70.mm10-plus-5-0	0	0	nan	CL:0002071
C2_B000754_B008346_S50.mm10-plus-5-0	0	0	Lgr5- amplifying undifferentiated cell	CL:0002253
C2_B002838_B008281_S50.mm10-plus-5-0	0	0	nan	CL:1000320
C3_B002838_B008281_S51.mm10-plus-5-0	0	0.204619	nan	CL:1000320
C4_B000754_B008346_S52.mm10-plus-5-0	0	0	nan	CL:1000320
C4_B002838_B008281_S52.mm10-plus-5-0	0	0.012951	nan	CL:1000320
C5_B000754_B008346_S53.mm10-plus-5-0	0	0.0880577	nan	CL:1000320
C5_B002838_B008281_S53.mm10-plus-5-0	0	0	Lgr5- amplifying undifferentiated cell	CL:0002253
C6_B000754_B008346_S54.mm10-plus-5-0	0	0	Lgr5- amplifying undifferentiated cell	CL:0002253
C7_B000754_B008346_S55.mm10-plus-5-0	0	0	Lgr5- amplifying undifferentiated cell	CL:0002253
C7_B002838_B008281_S55.mm10-plus-5-0	0	0.0350866	Lgr5- amplifying undifferentiated cell	CL:0002253
C8_B000754_B008346_S56.mm10-plus-5-0	0	0	Lgr5- amplifying undifferentiated cell	CL:0002253
C8_B002838_B008281_S56.mm10-plus-5-0	0	0	Lgr5- amplifying undifferentiated cell	CL:0002253
C9_B000754_B008346_S57.mm10-plus-5-0	0	0	Lgr5- amplifying undifferentiated cell	CL:0002253
D10_B000754_B008346_S82.mm10-plus-5-0	0	0	nan	CL:1000320
D10_B002838_B008281_S82.mm10-plus-5-0	0	0	Lgr5- amplifying undifferentiated cell	CL:0002253
D11_B000754_B008346_S83.mm10-plus-5-0	0	0	Lgr5- amplifying undifferentiated cell	CL:0002253
D11_B002838_B008281_S83.mm10-plus-5-0	0	0	nan	CL:0000164
D12_B000754_B008346_S84.mm10-plus-5-0	0	2.47813	Lgr5- amplifying undifferentiated cell	CL:0002253
D12_B002838_B008281_S84.mm10-plus-5-0	0	0	nan	CL:0002071
D13_B000754_B008346_S85.mm10-plus-5-0	0	0	nan	CL:0002071
D13_B002838_B008281_S85.mm10-plus-5-0	0	0	nan	CL:1000320
D14_B000754_B008346_S86.mm10-plus-5-0	0	0	Enterocyte (Proximal)	CL:0002071
D15_B000754_B008346_S87.mm10-plus-5-0	0	0	nan	CL:0002071
D16_B000754_B008346_S88.mm10-plus-5-0	0	0	Enterocyte (Proximal)	CL:0002071
D17_B000754_B008346_S89.mm10-plus-5-0	0	0	Enterocyte (Proximal)	CL:0002071
D17_B002838_B008281_S89.mm10-plus-5-0	0	1.31228	Goblet cell	top of crypt (Distal)	CL:1000320
D18_B000754_B008346_S90.mm10-plus-5-0	0	0	nan	CL:0002071
D18_B002838_B008281_S90.mm10-plus-5-0	0	0	Lgr5- amplifying undifferentiated cell	CL:0002253
D19_B002838_B008281_S91.mm10-plus-5-0	0	0	Goblet cell	top of crypt (Distal)	CL:1000320
D1_B000754_B008346_S73.mm10-plus-5-0	0	0	Lgr5- amplifying undifferentiated cell	CL:0002253
D20_B000754_B008346_S92.mm10-plus-5-0	0	0	nan	CL:0002071
D20_B002838_B008281_S92.mm10-plus-5-0	0	0.62	nan	CL:1000320
D21_B000754_B008346_S93.mm10-plus-5-0	0	0	nan	CL:0002071
D21_B002838_B008281_S93.mm10-plus-5-0	0	0	Lgr5- amplifying undifferentiated cell	CL:0002253
D22_B000754_B008346_S94.mm10-plus-5-0	0	0	nan	CL:0002071
D22_B002838_B008281_S94.mm10-plus-5-0	0	0	Goblet cell	top of crypt (Distal)	CL:1000320
D2_B000754_B008346_S74.mm10-plus-5-0	0	0	nan	CL:1000320
D3_B000754_B008346_S75.mm10-plus-5-0	0	0	nan	CL:0002071
D4_B000754_B008346_S76.mm10-plus-5-0	0	0	Lgr5- amplifying undifferentiated cell	CL:0002253
D4_B002838_B008281_S76.mm10-plus-5-0	0	0.131971	Lgr5- amplifying undifferentiated cell	CL:0002253
D5_B000754_B008346_S77.mm10-plus-5-0	0	0	nan	CL:1000320
D5_B002838_B008281_S77.mm10-plus-5-0	0	0	nan	CL:1000320
D6_B000754_B008346_S78.mm10-plus-5-0	0	0	Lgr5- amplifying undifferentiated cell	CL:0002253
D7_B000754_B008346_S79.mm10-plus-5-0	0	0	Lgr5- amplifying undifferentiated cell	CL:0002253
D7_B002838_B008281_S79.mm10-plus-5-0	0	0	nan	CL:0002203
D8_B000754_B008346_S80.mm10-plus-5-0	0	0	Lgr5- amplifying undifferentiated cell	CL:0002253
D8_B002838_B008281_S80.mm10-plus-5-0	0	0	nan	CL:1000320
D9_B000754_B008346_S81.mm10-plus-5-0	0	0	nan	CL:0002250
D9_B002838_B008281_S81.mm10-plus-5-0	0	0	Lgr5- amplifying undifferentiated cell	CL:0002253
E10_B000754_B008346_S106.mm10-plus-5-0	0	0	Lgr5- amplifying undifferentiated cell	CL:0002253
E10_B002838_B008281_S106.mm10-plus-5-0	0	0	Lgr5- amplifying undifferentiated cell	CL:0002253
E11_B000754_B008346_S107.mm10-plus-5-0	0	0	Lgr5- amplifying undifferentiated cell	CL:0002253
E11_B002838_B008281_S107.mm10-plus-5-0	0	0	nan	CL:1000320
E12_B002838_B008281_S108.mm10-plus-5-0	0	0	Lgr5- amplifying undifferentiated cell	CL:0002253
E13_B000754_B008346_S109.mm10-plus-5-0	0	0	Enterocyte (Proximal)	CL:0002071
E14_B000754_B008346_S110.mm10-plus-5-0	0	0	nan	CL:0002071
E14_B002838_B008281_S110.mm10-plus-5-0	0	0	nan	CL:0002071
E15_B000754_B008346_S111.mm10-plus-5-0	0	0	nan	CL:0002071
E15_B002838_B008281_S111.mm10-plus-5-0	0	0	nan	CL:0002071
E16_B000754_B008346_S112.mm10-plus-5-0	0	0	nan	CL:0002071
E17_B000754_B008346_S113.mm10-plus-5-0	0	0	Enterocyte (Proximal)	CL:0002071
E17_B002838_B008281_S113.mm10-plus-5-0	0	0	nan	CL:0002071
E18_B000754_B008346_S114.mm10-plus-5-0	0	0	nan	CL:0002071
E18_B002838_B008281_S114.mm10-plus-5-0	0	0	nan	CL:0002071
E19_B000754_B008346_S115.mm10-plus-5-0	0	2.66389	nan	CL:0002071
E1_B002838_B008281_S97.mm10-plus-5-0	0	0	nan	CL:1000320
E20_B000754_B008346_S116.mm10-plus-5-0	0	0	nan	CL:0002071
E20_B002838_B008281_S116.mm10-plus-5-0	0	0	Lgr5+ undifferentiated cell (Distal)	CL:0002250
E21_B000754_B008346_S117.mm10-plus-5-0	0	0	nan	CL:0002071
E21_B002838_B008281_S117.mm10-plus-5-0	0	0	nan	CL:1000320
E22_B000754_B008346_S118.mm10-plus-5-0	0	0	Lgr5- amplifying undifferentiated cell	CL:0002253
E22_B002838_B008281_S118.mm10-plus-5-0	0	0.43473	Goblet cell	top of crypt (Distal)	CL:1000320
E2_B002838_B008281_S98.mm10-plus-5-0	0	0	nan	CL:0002203
E3_B002838_B008281_S99.mm10-plus-5-0	0	0	Lgr5+ undifferentiated cell (Distal)	CL:0002250
E4_B000754_B008346_S100.mm10-plus-5-0	0	0	Lgr5- amplifying undifferentiated cell	CL:0002253
E5_B000754_B008346_S101.mm10-plus-5-0	0	0.528963	nan	CL:1000320
E5_B002838_B008281_S101.mm10-plus-5-0	0	0	Lgr5+ undifferentiated cell (Distal)	CL:0002250
E6_B000754_B008346_S102.mm10-plus-5-0	0	2.15467	Lgr5- amplifying undifferentiated cell	CL:0002253
E7_B000754_B008346_S103.mm10-plus-5-0	0	0	nan	CL:0002071
E7_B002838_B008281_S103.mm10-plus-5-0	0	0	Lgr5+ undifferentiated cell (Distal)	CL:0002250
E8_B000754_B008346_S104.mm10-plus-5-0	0	0	Lgr5- amplifying undifferentiated cell	CL:0002253
E9_B000754_B008346_S105.mm10-plus-5-0	0	0	Lgr5- amplifying undifferentiated cell	CL:0002253
E9_B002838_B008281_S105.mm10-plus-5-0	0	0	Lgr5+ undifferentiated cell (Distal)	CL:0002250
F10_B000754_B008346_S130.mm10-plus-5-0	0	0	nan	CL:0002071
F11_B000754_B008346_S131.mm10-plus-5-0	0	0.192461	nan	CL:0002071
F12_B000754_B008346_S132.mm10-plus-5-0	0	0	Lgr5- amplifying undifferentiated cell	CL:0002253
F12_B002838_B008281_S132.mm10-plus-5-0	0	0	Lgr5+ undifferentiated cell (Distal)	CL:0002250
F13_B000754_B008346_S133.mm10-plus-5-0	0	0	Enterocyte (Proximal)	CL:0002071
F13_B002838_B008281_S133.mm10-plus-5-0	0	0	Goblet cell	top of crypt (Distal)	CL:1000320
F14_B000754_B008346_S134.mm10-plus-5-0	0	0	Enterocyte (Proximal)	CL:0002071
F14_B002838_B008281_S134.mm10-plus-5-0	0	0	nan	CL:0002071
F15_B000754_B008346_S135.mm10-plus-5-0	0	0	Enterocyte (Proximal)	CL:0002071
F15_B002838_B008281_S135.mm10-plus-5-0	0	0	Lgr5+ undifferentiated cell (Distal)	CL:0002250
F16_B000754_B008346_S136.mm10-plus-5-0	0	0	Enterocyte (Proximal)	CL:0002071
F17_B000754_B008346_S137.mm10-plus-5-0	0	0	Enterocyte (Proximal)	CL:0002071
F17_B002838_B008281_S137.mm10-plus-5-0	0	0	nan	CL:0002071
F18_B000754_B008346_S138.mm10-plus-5-0	0	0	nan	CL:0002203
F18_B002838_B008281_S138.mm10-plus-5-0	0	0	Lgr5- amplifying undifferentiated cell	CL:0002253
F19_B000754_B008346_S139.mm10-plus-5-0	0	0	nan	CL:0002071
F19_B002838_B008281_S139.mm10-plus-5-0	0	2.51466	Goblet cell	top of crypt (Distal)	CL:1000320
F1_B000754_B008346_S121.mm10-plus-5-0	0	1.46031	Lgr5- amplifying undifferentiated cell	CL:0002253
F20_B000754_B008346_S140.mm10-plus-5-0	0	0	nan	CL:0002071
F20_B002838_B008281_S140.mm10-plus-5-0	0	0	Lgr5- amplifying undifferentiated cell	CL:0002253
F21_B002838_B008281_S141.mm10-plus-5-0	0	0.451974	Lgr5- amplifying undifferentiated cell	CL:0002253
F22_B000754_B008346_S142.mm10-plus-5-0	0	0	nan	CL:0002071
F22_B002838_B008281_S142.mm10-plus-5-0	0	0	nan	CL:0002203
F2_B000754_B008346_S122.mm10-plus-5-0	0	0	Lgr5- amplifying undifferentiated cell	CL:0002253
F2_B002838_B008281_S122.mm10-plus-5-0	0	0	Lgr5- amplifying undifferentiated cell	CL:0002253
F3_B000754_B008346_S123.mm10-plus-5-0	0	3.14019	Lgr5- amplifying undifferentiated cell	CL:0002253
F3_B002838_B008281_S123.mm10-plus-5-0	0	0.0538382	nan	CL:1000320
F4_B002838_B008281_S124.mm10-plus-5-0	0	0	Lgr5- amplifying undifferentiated cell	CL:0002253
F5_B000754_B008346_S125.mm10-plus-5-0	0	0	nan	CL:0002250
F5_B002838_B008281_S125.mm10-plus-5-0	0	0	nan	CL:1000320
F6_B000754_B008346_S126.mm10-plus-5-0	0	0	Lgr5- amplifying undifferentiated cell	CL:0002253
F6_B002838_B008281_S126.mm10-plus-5-0	0	0	Lgr5- amplifying undifferentiated cell	CL:0002253
F7_B000754_B008346_S127.mm10-plus-5-0	0	0	nan	CL:1000320
F7_B002838_B008281_S127.mm10-plus-5-0	0	0.530563	nan	CL:1000320
F8_B000754_B008346_S128.mm10-plus-5-0	0	0.368205	nan	CL:1000320
F8_B002838_B008281_S128.mm10-plus-5-0	0	0	nan	CL:1000320
F9_B000754_B008346_S129.mm10-plus-5-0	0	0	nan	CL:1000320
G10_B000754_B008346_S154.mm10-plus-5-0	0	0	Lgr5- amplifying undifferentiated cell	CL:0002253
G10_B002838_B008281_S154.mm10-plus-5-0	0	0	Lgr5- amplifying undifferentiated cell	CL:0002253
G11_B000754_B008346_S155.mm10-plus-5-0	0	0	Lgr5- amplifying undifferentiated cell	CL:0002253
G11_B002838_B008281_S155.mm10-plus-5-0	0	0.03144	nan	CL:1000320
G12_B000754_B008346_S156.mm10-plus-5-0	0	0	Lgr5- amplifying undifferentiated cell	CL:0002253
G12_B002838_B008281_S156.mm10-plus-5-0	0	0.926318	nan	CL:0002203
G13_B000754_B008346_S157.mm10-plus-5-0	0	0	Enterocyte (Proximal)	CL:0002071
G14_B000754_B008346_S158.mm10-plus-5-0	0	0	Enterocyte (Proximal)	CL:0002071
G14_B002838_B008281_S158.mm10-plus-5-0	0	0	nan	CL:0002071
G15_B000754_B008346_S159.mm10-plus-5-0	0	0	Enterocyte (Proximal)	CL:0002071
G15_B002838_B008281_S159.mm10-plus-5-0	0	0	nan	CL:0002071
G16_B000754_B008346_S160.mm10-plus-5-0	0	0	Enterocyte (Proximal)	CL:0002071
G16_B002838_B008281_S160.mm10-plus-5-0	0	0	nan	CL:0002071
G17_B000754_B008346_S161.mm10-plus-5-0	0	0	nan	CL:0002071
G17_B002838_B008281_S161.mm10-plus-5-0	0	0	nan	CL:0002071
G18_B000754_B008346_S162.mm10-plus-5-0	0	0	nan	CL:0002071
G18_B002838_B008281_S162.mm10-plus-5-0	0	0	Lgr5+ undifferentiated cell (Distal)	CL:0002250
G19_B000754_B008346_S163.mm10-plus-5-0	0	0	nan	CL:0002071
G19_B002838_B008281_S163.mm10-plus-5-0	0	0	Lgr5- amplifying undifferentiated cell	CL:0002253
G1_B002838_B008281_S145.mm10-plus-5-0	0	0	nan	CL:1000320
G20_B002838_B008281_S164.mm10-plus-5-0	0	2.20073	Goblet cell	top of crypt (Distal)	CL:1000320
G21_B002838_B008281_S165.mm10-plus-5-0	0	0	Goblet cell	top of crypt (Distal)	CL:1000320
G22_B000754_B008346_S166.mm10-plus-5-0	0	0	nan	CL:0002071
G2_B000754_B008346_S146.mm10-plus-5-0	0	0	Lgr5- amplifying undifferentiated cell	CL:0002253
G2_B002838_B008281_S146.mm10-plus-5-0	0	0.749355	nan	CL:1000320
G3_B002838_B008281_S147.mm10-plus-5-0	0	0	nan	CL:1000320
G4_B000754_B008346_S148.mm10-plus-5-0	0	0	nan	CL:0002071
G4_B002838_B008281_S148.mm10-plus-5-0	0	0	Lgr5+ undifferentiated cell (Distal)	CL:0002250
G5_B000754_B008346_S149.mm10-plus-5-0	0	0	nan	CL:0002071
G5_B002838_B008281_S149.mm10-plus-5-0	0	0	nan	CL:1000320
G6_B000754_B008346_S150.mm10-plus-5-0	0	0.537982	nan	CL:0002250
G7_B000754_B008346_S151.mm10-plus-5-0	0	0	Lgr5- amplifying undifferentiated cell	CL:0002253
G7_B002838_B008281_S151.mm10-plus-5-0	0	0	Lgr5- amplifying undifferentiated cell	CL:0002253
G8_B000754_B008346_S152.mm10-plus-5-0	0	0	nan	CL:0002250
G9_B000754_B008346_S153.mm10-plus-5-0	0	0.163599	nan	CL:1000320
G9_B002838_B008281_S153.mm10-plus-5-0	0	0	nan	CL:0000164
H10_B000754_B008346_S178.mm10-plus-5-0	0	0	Lgr5- amplifying undifferentiated cell	CL:0002253
H10_B002838_B008281_S178.mm10-plus-5-0	0	0	Lgr5+ undifferentiated cell (Distal)	CL:0002250
H11_B000754_B008346_S179.mm10-plus-5-0	0	0	Lgr5- amplifying undifferentiated cell	CL:0002253
H11_B002838_B008281_S179.mm10-plus-5-0	0	0	nan	CL:1000320
H12_B000754_B008346_S180.mm10-plus-5-0	0	0.131209	nan	CL:1000320
H12_B002838_B008281_S180.mm10-plus-5-0	0	0	Lgr5- amplifying undifferentiated cell	CL:0002253
H13_B000754_B008346_S181.mm10-plus-5-0	0	0	Enterocyte (Proximal)	CL:0002071
H13_B002838_B008281_S181.mm10-plus-5-0	0	0	nan	CL:0002071
H14_B000754_B008346_S182.mm10-plus-5-0	0	0.180442	nan	CL:0002071
H14_B002838_B008281_S182.mm10-plus-5-0	0	0	nan	CL:0002071
H15_B000754_B008346_S183.mm10-plus-5-0	0	0	nan	CL:0002071
H15_B002838_B008281_S183.mm10-plus-5-0	0	0	nan	CL:0002071
H16_B000754_B008346_S184.mm10-plus-5-0	0	0	Enterocyte (Proximal)	CL:0002071
H16_B002838_B008281_S184.mm10-plus-5-0	0	0	nan	CL:1000320
H17_B000754_B008346_S185.mm10-plus-5-0	0	0	Enterocyte (Proximal)	CL:0002071
H18_B000754_B008346_S186.mm10-plus-5-0	0	0.0114919	nan	CL:0002071
H18_B002838_B008281_S186.mm10-plus-5-0	0	0	Goblet cell	top of crypt (Distal)	CL:1000320
H19_B000754_B008346_S187.mm10-plus-5-0	0	0	nan	CL:0002071
H19_B002838_B008281_S187.mm10-plus-5-0	0	0.373745	nan	CL:0002071
H1_B000754_B008346_S169.mm10-plus-5-0	0	0.0209407	nan	CL:0002250
H1_B002838_B008281_S169.mm10-plus-5-0	0	0	nan	CL:1000320
H20_B000754_B008346_S188.mm10-plus-5-0	0	0.0114643	nan	CL:0002071
H20_B002838_B008281_S188.mm10-plus-5-0	0	0.153092	nan	CL:1000320
H21_B000754_B008346_S189.mm10-plus-5-0	0	0.239485	nan	CL:1000320
H21_B002838_B008281_S189.mm10-plus-5-0	0	0.466232	nan	CL:1000320
H22_B000754_B008346_S190.mm10-plus-5-0	0	1.4816	nan	CL:0002071
H22_B002838_B008281_S190.mm10-plus-5-0	0	0	Lgr5+ undifferentiated cell (Distal)	CL:0002250
H2_B000754_B008346_S170.mm10-plus-5-0	0	1.10404	nan	CL:1000320
H2_B002838_B008281_S170.mm10-plus-5-0	0	0	nan	CL:1000320
H3_B000754_B008346_S171.mm10-plus-5-0	0	0.0152702	Lgr5- amplifying undifferentiated cell	CL:0002253
H3_B002838_B008281_S171.mm10-plus-5-0	0	0.0193241	nan	CL:1000320
H4_B000754_B008346_S172.mm10-plus-5-0	0	0	nan	CL:1000320
H4_B002838_B008281_S172.mm10-plus-5-0	0	0	nan	CL:1000320
H5_B000754_B008346_S173.mm10-plus-5-0	0	1.47251	nan	CL:0002203
H5_B002838_B008281_S173.mm10-plus-5-0	0	0	nan	CL:0002250
H6_B000754_B008346_S174.mm10-plus-5-0	0	0	nan	CL:0002071
H6_B002838_B008281_S174.mm10-plus-5-0	0	0	Lgr5- amplifying undifferentiated cell	CL:0002253
H7_B000754_B008346_S175.mm10-plus-5-0	0	0	Lgr5- amplifying undifferentiated cell	CL:0002253
H7_B002838_B008281_S175.mm10-plus-5-0	0	0.0897029	nan	CL:1000320
H8_B000754_B008346_S176.mm10-plus-5-0	0	0	nan	CL:0002071
H8_B002838_B008281_S176.mm10-plus-5-0	0	0	Lgr5- amplifying undifferentiated cell	CL:0002253
H9_B000754_B008346_S177.mm10-plus-5-0	0	2.7773	Lgr5- amplifying undifferentiated cell	CL:0002253
H9_B002838_B008281_S177.mm10-plus-5-0	0	0.351996	nan	CL:1000320
I10_B000754_B008346_S202.mm10-plus-5-0	0	0	Lgr5- amplifying undifferentiated cell	CL:0002253
I11_B000754_B008346_S203.mm10-plus-5-0	0	0	nan	CL:1000320
I11_B002838_B008281_S203.mm10-plus-5-0	0	0	nan	CL:0002203
I12_B000754_B008346_S204.mm10-plus-5-0	0	0	Lgr5- amplifying undifferentiated cell	CL:0002253
I13_B000754_B008346_S205.mm10-plus-5-0	0	0	nan	CL:0002071
I13_B002838_B008281_S205.mm10-plus-5-0	0	0	nan	CL:0002071
I14_B000754_B008346_S206.mm10-plus-5-0	0	0	Enterocyte (Proximal)	CL:0002071
I14_B002838_B008281_S206.mm10-plus-5-0	0	0	nan	CL:0002071
I15_B000754_B008346_S207.mm10-plus-5-0	0	0	Enterocyte (Proximal)	CL:0002071
I15_B002838_B008281_S207.mm10-plus-5-0	0	0	nan	CL:0002071
I17_B000754_B008346_S209.mm10-plus-5-0	0	0	Enterocyte (Proximal)	CL:0002071
I17_B002838_B008281_S209.mm10-plus-5-0	0	0	nan	CL:0002071
I18_B000754_B008346_S210.mm10-plus-5-0	0	0	Lgr5- amplifying undifferentiated cell	CL:0002253
I18_B002838_B008281_S210.mm10-plus-5-0	0	0	Goblet cell	top of crypt (Distal)	CL:1000320
I19_B000754_B008346_S211.mm10-plus-5-0	0	0	nan	CL:0000164
I19_B002838_B008281_S211.mm10-plus-5-0	0	0	Goblet cell	top of crypt (Distal)	CL:1000320
I1_B002838_B008281_S193.mm10-plus-5-0	0	0	Lgr5- amplifying undifferentiated cell	CL:0002253
I20_B000754_B008346_S212.mm10-plus-5-0	0	0	Lgr5- amplifying undifferentiated cell	CL:0002253
I20_B002838_B008281_S212.mm10-plus-5-0	0	0	nan	CL:0002071
I21_B000754_B008346_S213.mm10-plus-5-0	0	0	Enterocyte (Proximal)	CL:0002071
I21_B002838_B008281_S213.mm10-plus-5-0	0	0	nan	CL:1000320
I22_B000754_B008346_S214.mm10-plus-5-0	0	0	nan	CL:0002071
I22_B002838_B008281_S214.mm10-plus-5-0	0	0	Goblet cell	top of crypt (Distal)	CL:1000320
I2_B000754_B008346_S194.mm10-plus-5-0	0	0	Lgr5- amplifying undifferentiated cell	CL:0002253
I2_B002838_B008281_S194.mm10-plus-5-0	0	0	nan	CL:1000320
I3_B002838_B008281_S195.mm10-plus-5-0	0	0	Lgr5- amplifying undifferentiated cell	CL:0002253
I4_B000754_B008346_S196.mm10-plus-5-0	0	0	nan	CL:0002071
I4_B002838_B008281_S196.mm10-plus-5-0	0	0	nan	CL:0002071
I5_B000754_B008346_S197.mm10-plus-5-0	0	0	Lgr5- amplifying undifferentiated cell	CL:0002253
I5_B002838_B008281_S197.mm10-plus-5-0	0	0	Lgr5- amplifying undifferentiated cell	CL:0002253
I6_B000754_B008346_S198.mm10-plus-5-0	0	0	nan	CL:1000320
I6_B002838_B008281_S198.mm10-plus-5-0	0	0.795565	nan	CL:1000320
I7_B000754_B008346_S199.mm10-plus-5-0	0	0	nan	CL:1000320
I7_B002838_B008281_S199.mm10-plus-5-0	0	0	nan	CL:1000320
I8_B000754_B008346_S200.mm10-plus-5-0	0	0	nan	CL:0002250
I9_B000754_B008346_S201.mm10-plus-5-0	0	0	Lgr5- amplifying undifferentiated cell	CL:0002253
J10_B000754_B008346_S226.mm10-plus-5-0	0	0	nan	CL:0000164
J10_B002838_B008281_S226.mm10-plus-5-0	0	0	Lgr5+ undifferentiated cell (Distal)	CL:0002250
J11_B002838_B008281_S227.mm10-plus-5-0	0	0	Lgr5- amplifying undifferentiated cell	CL:0002253
J12_B000754_B008346_S228.mm10-plus-5-0	0	0.122549	nan	CL:1000320
J12_B002838_B008281_S228.mm10-plus-5-0	0	0.417882	nan	CL:1000320
J13_B000754_B008346_S229.mm10-plus-5-0	0	0	nan	CL:0002071
J13_B002838_B008281_S229.mm10-plus-5-0	0	0	nan	CL:0002071
J14_B000754_B008346_S230.mm10-plus-5-0	0	0	Enterocyte (Proximal)	CL:0002071
J15_B000754_B008346_S231.mm10-plus-5-0	0	0	Enterocyte (Proximal)	CL:0002071
J15_B002838_B008281_S231.mm10-plus-5-0	0	0	nan	CL:0002071
J16_B000754_B008346_S232.mm10-plus-5-0	0	0	Enterocyte (Proximal)	CL:0002071
J16_B002838_B008281_S232.mm10-plus-5-0	0	0	Goblet cell	top of crypt (Distal)	CL:1000320
J17_B000754_B008346_S233.mm10-plus-5-0	0	0	Enterocyte (Proximal)	CL:0002071
J18_B000754_B008346_S234.mm10-plus-5-0	0	0	nan	CL:0002071
J18_B002838_B008281_S234.mm10-plus-5-0	0	0	Lgr5- amplifying undifferentiated cell	CL:0002253
J19_B000754_B008346_S235.mm10-plus-5-0	0	0	nan	CL:0002071
J19_B002838_B008281_S235.mm10-plus-5-0	0	0	Lgr5- amplifying undifferentiated cell	CL:0002253
J1_B000754_B008346_S217.mm10-plus-5-0	0	0	Lgr5- amplifying undifferentiated cell	CL:0002253
J1_B002838_B008281_S217.mm10-plus-5-0	0	0	nan	CL:1000320
J20_B000754_B008346_S236.mm10-plus-5-0	0	0	nan	CL:1000320
J20_B002838_B008281_S236.mm10-plus-5-0	0	0	Lgr5+ undifferentiated cell (Distal)	CL:0002250
J21_B000754_B008346_S237.mm10-plus-5-0	0	0	Lgr5- amplifying undifferentiated cell	CL:0002253
J21_B002838_B008281_S237.mm10-plus-5-0	0	0	nan	CL:1000320
J22_B002838_B008281_S238.mm10-plus-5-0	0	0	Lgr5- amplifying undifferentiated cell	CL:0002253
J2_B000754_B008346_S218.mm10-plus-5-0	0	0	Lgr5- amplifying undifferentiated cell	CL:0002253
J2_B002838_B008281_S218.mm10-plus-5-0	0	0	nan	CL:1000320
J3_B000754_B008346_S219.mm10-plus-5-0	0	0	nan	CL:1000320
J3_B002838_B008281_S219.mm10-plus-5-0	0	0	nan	CL:1000320
J4_B000754_B008346_S220.mm10-plus-5-0	0	0.598479	nan	CL:0002250
J4_B002838_B008281_S220.mm10-plus-5-0	0	0	Lgr5- amplifying undifferentiated cell	CL:0002253
J5_B000754_B008346_S221.mm10-plus-5-0	0	0.0607161	nan	CL:1000320
J5_B002838_B008281_S221.mm10-plus-5-0	0	0	Lgr5- amplifying undifferentiated cell	CL:0002253
J6_B000754_B008346_S222.mm10-plus-5-0	0	0	nan	CL:1000320
J6_B002838_B008281_S222.mm10-plus-5-0	0	0	nan	CL:0002071
J7_B000754_B008346_S223.mm10-plus-5-0	0	0	nan	CL:1000320
J7_B002838_B008281_S223.mm10-plus-5-0	0	0	Lgr5- amplifying undifferentiated cell	CL:0002253
J8_B000754_B008346_S224.mm10-plus-5-0	0	0.0788311	nan	CL:0002071
J9_B000754_B008346_S225.mm10-plus-5-0	0	0	nan	CL:0002250
J9_B002838_B008281_S225.mm10-plus-5-0	0	0	Lgr5- amplifying undifferentiated cell	CL:0002253
K10_B002838_B008281_S250.mm10-plus-5-0	0	0	nan	CL:1000320
K11_B000754_B008346_S251.mm10-plus-5-0	0	0	Lgr5- amplifying undifferentiated cell	CL:0002253
K11_B002838_B008281_S251.mm10-plus-5-0	0	0.479792	nan	CL:1000320
K12_B000754_B008346_S252.mm10-plus-5-0	0	0.179393	nan	CL:1000320
K12_B002838_B008281_S252.mm10-plus-5-0	0	0	Lgr5- amplifying undifferentiated cell	CL:0002253
K13_B000754_B008346_S253.mm10-plus-5-0	0	0	Enterocyte (Proximal)	CL:0002071
K13_B002838_B008281_S253.mm10-plus-5-0	0	0	nan	CL:0002071
K14_B000754_B008346_S254.mm10-plus-5-0	0	0	nan	CL:0002071
K14_B002838_B008281_S254.mm10-plus-5-0	0	0	nan	CL:0002071
K15_B000754_B008346_S255.mm10-plus-5-0	0	0	Enterocyte (Proximal)	CL:0002071
K15_B002838_B008281_S255.mm10-plus-5-0	0	0.181875	nan	CL:1000320
K16_B000754_B008346_S256.mm10-plus-5-0	0	0	nan	CL:0002071
K16_B002838_B008281_S256.mm10-plus-5-0	0	0	nan	CL:0002071
K17_B000754_B008346_S257.mm10-plus-5-0	0	0	nan	CL:0002071
K17_B002838_B008281_S257.mm10-plus-5-0	0	0	nan	CL:0002071
K18_B000754_B008346_S258.mm10-plus-5-0	0	0	nan	CL:0002071
K18_B002838_B008281_S258.mm10-plus-5-0	0	0	Lgr5- amplifying undifferentiated cell	CL:0002253
K19_B000754_B008346_S259.mm10-plus-5-0	0	0	nan	CL:0002071
K19_B002838_B008281_S259.mm10-plus-5-0	0	1.1866	Lgr5- amplifying undifferentiated cell	CL:0002253
K20_B000754_B008346_S260.mm10-plus-5-0	0	0	Lgr5- amplifying undifferentiated cell	CL:0002253
K20_B002838_B008281_S260.mm10-plus-5-0	0	0	Lgr5+ undifferentiated cell (Distal)	CL:0002250
K21_B002838_B008281_S261.mm10-plus-5-0	0	0	Goblet cell	top of crypt (Distal)	CL:1000320
K22_B000754_B008346_S262.mm10-plus-5-0	0	0	nan	CL:0002071
K22_B002838_B008281_S262.mm10-plus-5-0	0	0.0427434	nan	CL:1000320
K2_B000754_B008346_S242.mm10-plus-5-0	0	0.292754	Lgr5- amplifying undifferentiated cell	CL:0002253
K3_B002838_B008281_S243.mm10-plus-5-0	0	0	nan	CL:1000320
K4_B000754_B008346_S244.mm10-plus-5-0	0	0	nan	CL:1000320
K4_B002838_B008281_S244.mm10-plus-5-0	0	0	Lgr5+ undifferentiated cell (Distal)	CL:0002250
K5_B000754_B008346_S245.mm10-plus-5-0	0	0.013321	nan	CL:0002250
K5_B002838_B008281_S245.mm10-plus-5-0	0	0	Lgr5- amplifying undifferentiated cell	CL:0002253
K6_B000754_B008346_S246.mm10-plus-5-0	0	0	nan	CL:0002071
K7_B000754_B008346_S247.mm10-plus-5-0	0	0	Lgr5- amplifying undifferentiated cell	CL:0002253
K8_B000754_B008346_S248.mm10-plus-5-0	0	0.0932153	nan	CL:1000320
K8_B002838_B008281_S248.mm10-plus-5-0	0	0	Lgr5- amplifying undifferentiated cell	CL:0002253
K9_B000754_B008346_S249.mm10-plus-5-0	0	0	Lgr5- amplifying undifferentiated cell	CL:0002253
K9_B002838_B008281_S249.mm10-plus-5-0	0	0	nan	CL:1000320
L10_B000754_B008346_S274.mm10-plus-5-0	0	0	nan	CL:1000320
L10_B002838_B008281_S274.mm10-plus-5-0	0	0	Lgr5+ undifferentiated cell (Distal)	CL:0002250
L11_B000754_B008346_S275.mm10-plus-5-0	0	0	Lgr5- amplifying undifferentiated cell	CL:0002253
L11_B002838_B008281_S275.mm10-plus-5-0	0	0	nan	CL:1000320
L12_B000754_B008346_S276.mm10-plus-5-0	0	0	nan	CL:0000164
L12_B002838_B008281_S276.mm10-plus-5-0	0	0	Lgr5- amplifying undifferentiated cell	CL:0002253
L13_B000754_B008346_S277.mm10-plus-5-0	0	0.326241	nan	CL:0002071
L13_B002838_B008281_S277.mm10-plus-5-0	0	0	nan	CL:0002071
L14_B000754_B008346_S278.mm10-plus-5-0	0	0	Enterocyte (Proximal)	CL:0002071
L14_B002838_B008281_S278.mm10-plus-5-0	0	0	Goblet cell	top of crypt (Distal)	CL:1000320
L15_B000754_B008346_S279.mm10-plus-5-0	0	0	nan	CL:0002071
L15_B002838_B008281_S279.mm10-plus-5-0	0	0	nan	CL:0002071
L16_B000754_B008346_S280.mm10-plus-5-0	0	0	Enterocyte (Proximal)	CL:0002071
L16_B002838_B008281_S280.mm10-plus-5-0	0	0	nan	CL:0002071
L17_B000754_B008346_S281.mm10-plus-5-0	0	0	nan	CL:0002071
L17_B002838_B008281_S281.mm10-plus-5-0	0	0	nan	CL:0002071
L18_B000754_B008346_S282.mm10-plus-5-0	0	0	nan	CL:0002071
L18_B002838_B008281_S282.mm10-plus-5-0	0	0	Lgr5+ undifferentiated cell (Distal)	CL:0002250
L19_B000754_B008346_S283.mm10-plus-5-0	0	0	nan	CL:0002071
L19_B002838_B008281_S283.mm10-plus-5-0	0	0	Lgr5- amplifying undifferentiated cell	CL:0002253
L1_B000754_B008346_S265.mm10-plus-5-0	0	0	Lgr5- amplifying undifferentiated cell	CL:0002253
L1_B002838_B008281_S265.mm10-plus-5-0	0	0.00787831	nan	CL:1000320
L20_B002838_B008281_S284.mm10-plus-5-0	0	0	nan	CL:1000320
L21_B002838_B008281_S285.mm10-plus-5-0	0	0	Lgr5- amplifying undifferentiated cell	CL:0002253
L22_B002838_B008281_S286.mm10-plus-5-0	0	0	Lgr5- amplifying undifferentiated cell	CL:0002253
L2_B000754_B008346_S266.mm10-plus-5-0	0	0	nan	CL:1000320
L2_B002838_B008281_S266.mm10-plus-5-0	0	0	nan	CL:1000320
L3_B000754_B008346_S267.mm10-plus-5-0	0	0	nan	CL:1000320
L3_B002838_B008281_S267.mm10-plus-5-0	0	0	Lgr5+ undifferentiated cell (Distal)	CL:0002250
L4_B000754_B008346_S268.mm10-plus-5-0	0	0	Lgr5- amplifying undifferentiated cell	CL:0002253
L4_B002838_B008281_S268.mm10-plus-5-0	0	0	nan	CL:1000320
L5_B000754_B008346_S269.mm10-plus-5-0	0	0	nan	CL:1000320
L6_B000754_B008346_S270.mm10-plus-5-0	0	1.58282	Lgr5- amplifying undifferentiated cell	CL:0002253
L6_B002838_B008281_S270.mm10-plus-5-0	0	0.0310538	nan	CL:1000320
L7_B000754_B008346_S271.mm10-plus-5-0	0	0	Lgr5- amplifying undifferentiated cell	CL:0002253
L7_B002838_B008281_S271.mm10-plus-5-0	0	0	Lgr5+ undifferentiated cell (Distal)	CL:0002250
L8_B000754_B008346_S272.mm10-plus-5-0	0	0	Lgr5- amplifying undifferentiated cell	CL:0002253
L8_B002838_B008281_S272.mm10-plus-5-0	0	0.024632	nan	CL:1000320
L9_B000754_B008346_S273.mm10-plus-5-0	0	0	nan	CL:0002250
L9_B002838_B008281_S273.mm10-plus-5-0	0	0	nan	CL:1000320
M10_B000754_B008346_S298.mm10-plus-5-0	0	0	nan	CL:1000320
M11_B000754_B008346_S299.mm10-plus-5-0	0	0	Lgr5- amplifying undifferentiated cell	CL:0002253
M12_B000754_B008346_S300.mm10-plus-5-0	0	0	Lgr5- amplifying undifferentiated cell	CL:0002253
M13_B000754_B008346_S301.mm10-plus-5-0	0	0	Enterocyte (Proximal)	CL:0002071
M13_B002838_B008281_S301.mm10-plus-5-0	0	0	nan	CL:0002071
M14_B000754_B008346_S302.mm10-plus-5-0	0	1.00073	nan	CL:0002071
M14_B002838_B008281_S302.mm10-plus-5-0	0	0	nan	CL:0002071
M15_B000754_B008346_S303.mm10-plus-5-0	0	0	Enterocyte (Proximal)	CL:0002071
M15_B002838_B008281_S303.mm10-plus-5-0	0	0	nan	CL:1000320
M16_B000754_B008346_S304.mm10-plus-5-0	0	0	nan	CL:0002071
M16_B002838_B008281_S304.mm10-plus-5-0	0	0	nan	CL:0002071
M17_B000754_B008346_S305.mm10-plus-5-0	0	0	nan	CL:0002071
M18_B000754_B008346_S306.mm10-plus-5-0	0	0.674949	nan	CL:0000164
M18_B002838_B008281_S306.mm10-plus-5-0	0	0	Lgr5+ undifferentiated cell (Distal)	CL:0002250
M19_B000754_B008346_S307.mm10-plus-5-0	0	1.04195	nan	CL:0002071
M19_B002838_B008281_S307.mm10-plus-5-0	0	0	nan	CL:1000320
M1_B000754_B008346_S289.mm10-plus-5-0	0	0	Lgr5+ undifferentiated cell (Distal)	CL:0002250
M1_B002838_B008281_S289.mm10-plus-5-0	0	0	nan	CL:1000320
M20_B000754_B008346_S308.mm10-plus-5-0	0	0.64267	nan	CL:0002071
M20_B002838_B008281_S308.mm10-plus-5-0	0	0	nan	CL:0002071
M21_B000754_B008346_S309.mm10-plus-5-0	0	0	Lgr5- amplifying undifferentiated cell	CL:0002253
M21_B002838_B008281_S309.mm10-plus-5-0	0	0	nan	CL:1000320
M22_B000754_B008346_S310.mm10-plus-5-0	0	0	nan	CL:0002071
M22_B002838_B008281_S310.mm10-plus-5-0	0	0	nan	CL:1000320
M2_B000754_B008346_S290.mm10-plus-5-0	0	0	Lgr5- amplifying undifferentiated cell	CL:0002253
M2_B002838_B008281_S290.mm10-plus-5-0	0	0	Lgr5- amplifying undifferentiated cell	CL:0002253
M3_B000754_B008346_S291.mm10-plus-5-0	0	0	nan	CL:0002250
M3_B002838_B008281_S291.mm10-plus-5-0	0	0	nan	CL:1000320
M4_B000754_B008346_S292.mm10-plus-5-0	0	0.132095	nan	CL:0002250
M5_B000754_B008346_S293.mm10-plus-5-0	0	0	nan	CL:0002071
M6_B000754_B008346_S294.mm10-plus-5-0	0	0	Lgr5- amplifying undifferentiated cell	CL:0002253
M7_B000754_B008346_S295.mm10-plus-5-0	0	0	nan	CL:1000320
M7_B002838_B008281_S295.mm10-plus-5-0	0	0	nan	CL:1000320
M8_B000754_B008346_S296.mm10-plus-5-0	0	2.37027	Lgr5- amplifying undifferentiated cell	CL:0002253
M8_B002838_B008281_S296.mm10-plus-5-0	0	0.0414394	nan	CL:1000320
M9_B000754_B008346_S297.mm10-plus-5-0	0	0	Lgr5- amplifying undifferentiated cell	CL:0002253
N10_B000754_B008346_S322.mm10-plus-5-0	0	0.337269	nan	CL:0002250
N10_B002838_B008281_S322.mm10-plus-5-0	0	0	nan	CL:0002071
N11_B000754_B008346_S323.mm10-plus-5-0	0	0	nan	CL:0002250
N12_B000754_B008346_S324.mm10-plus-5-0	0	0	Lgr5- amplifying undifferentiated cell	CL:0002253
N12_B002838_B008281_S324.mm10-plus-5-0	0	0	nan	CL:0000164
N13_B000754_B008346_S325.mm10-plus-5-0	0	0	nan	CL:0002071
N13_B002838_B008281_S325.mm10-plus-5-0	0	0	nan	CL:0002071
N14_B000754_B008346_S326.mm10-plus-5-0	0	0	Enterocyte (Proximal)	CL:0002071
N14_B002838_B008281_S326.mm10-plus-5-0	0	0	nan	CL:0002071
N15_B000754_B008346_S327.mm10-plus-5-0	0	0	nan	CL:0002071
N16_B000754_B008346_S328.mm10-plus-5-0	0	0	Enterocyte (Proximal)	CL:0002071
N16_B002838_B008281_S328.mm10-plus-5-0	0	0	nan	CL:1000320
N17_B000754_B008346_S329.mm10-plus-5-0	0	0	nan	CL:0002071
N17_B002838_B008281_S329.mm10-plus-5-0	0	0	nan	CL:0002071
N18_B000754_B008346_S330.mm10-plus-5-0	0	0	nan	CL:1000320
N18_B002838_B008281_S330.mm10-plus-5-0	0	0	nan	CL:1000320
N19_B000754_B008346_S331.mm10-plus-5-0	0	0	Lgr5- amplifying undifferentiated cell	CL:0002253
N19_B002838_B008281_S331.mm10-plus-5-0	0	0.0467848	nan	CL:1000320
N1_B000754_B008346_S313.mm10-plus-5-0	0	0	Lgr5- amplifying undifferentiated cell	CL:0002253
N1_B002838_B008281_S313.mm10-plus-5-0	0	0	nan	CL:1000320
N20_B000754_B008346_S332.mm10-plus-5-0	0	0	nan	CL:0002071
N20_B002838_B008281_S332.mm10-plus-5-0	0	0	Lgr5+ undifferentiated cell (Distal)	CL:0002250
N21_B000754_B008346_S333.mm10-plus-5-0	0	0	nan	CL:0002071
N22_B000754_B008346_S334.mm10-plus-5-0	0	0	Lgr5- amplifying undifferentiated cell	CL:0002253
N22_B002838_B008281_S334.mm10-plus-5-0	0	0.179264	nan	CL:1000320
N2_B000754_B008346_S314.mm10-plus-5-0	0	0	nan	CL:1000320
N2_B002838_B008281_S314.mm10-plus-5-0	0	0	nan	CL:0002203
N3_B000754_B008346_S315.mm10-plus-5-0	0	0.0774279	nan	CL:0002250
N3_B002838_B008281_S315.mm10-plus-5-0	0	0	Lgr5+ undifferentiated cell (Distal)	CL:0002250
N4_B000754_B008346_S316.mm10-plus-5-0	0	0	nan	CL:1000320
N4_B002838_B008281_S316.mm10-plus-5-0	0	0	nan	CL:1000320
N5_B000754_B008346_S317.mm10-plus-5-0	0	0	nan	CL:0002071
N5_B002838_B008281_S317.mm10-plus-5-0	0	0.028614	nan	CL:1000320
N6_B002838_B008281_S318.mm10-plus-5-0	0	0	nan	CL:1000320
N7_B000754_B008346_S319.mm10-plus-5-0	0	0	nan	CL:0002250
N7_B002838_B008281_S319.mm10-plus-5-0	0	0	Lgr5+ undifferentiated cell (Distal)	CL:0002250
N8_B000754_B008346_S320.mm10-plus-5-0	0	0	nan	CL:0002250
N8_B002838_B008281_S320.mm10-plus-5-0	0	0	Lgr5- amplifying undifferentiated cell	CL:0002253
N9_B000754_B008346_S321.mm10-plus-5-0	0	0	nan	CL:1000320
N9_B002838_B008281_S321.mm10-plus-5-0	0	0	nan	CL:0002071
O10_B000754_B008346_S346.mm10-plus-5-0	0	0.0110684	nan	CL:1000320
O11_B000754_B008346_S347.mm10-plus-5-0	0	1.68713	Lgr5- amplifying undifferentiated cell	CL:0002253
O11_B002838_B008281_S347.mm10-plus-5-0	0	0	Lgr5- amplifying undifferentiated cell	CL:0002253
O12_B000754_B008346_S348.mm10-plus-5-0	0	0.278863	nan	CL:1000320
O12_B002838_B008281_S348.mm10-plus-5-0	0	0.0966366	Lgr5- amplifying undifferentiated cell	CL:0002253
O13_B000754_B008346_S349.mm10-plus-5-0	0	0	nan	CL:0002071
O13_B002838_B008281_S349.mm10-plus-5-0	0	0	nan	CL:0002071
O14_B000754_B008346_S350.mm10-plus-5-0	0	0	nan	CL:0002071
O14_B002838_B008281_S350.mm10-plus-5-0	0	0	nan	CL:0002071
O15_B000754_B008346_S351.mm10-plus-5-0	0	0	Enterocyte (Proximal)	CL:0002071
O16_B002838_B008281_S352.mm10-plus-5-0	0	0	nan	CL:0002071
O17_B000754_B008346_S353.mm10-plus-5-0	0	0	nan	CL:0002071
O17_B002838_B008281_S353.mm10-plus-5-0	0	0	nan	CL:0002071
O18_B000754_B008346_S354.mm10-plus-5-0	0	0	nan	CL:0002071
O18_B002838_B008281_S354.mm10-plus-5-0	0	0	nan	CL:1000320
O19_B000754_B008346_S355.mm10-plus-5-0	0	0	nan	CL:1000320
O19_B002838_B008281_S355.mm10-plus-5-0	0	0.336048	Goblet cell	top of crypt (Distal)	CL:1000320
O1_B002838_B008281_S337.mm10-plus-5-0	0	0	nan	CL:1000320
O20_B000754_B008346_S356.mm10-plus-5-0	0	0	nan	CL:0002071
O20_B002838_B008281_S356.mm10-plus-5-0	0	3.2504	Lgr5- amplifying undifferentiated cell	CL:0002253
O21_B000754_B008346_S357.mm10-plus-5-0	0	0	Lgr5- amplifying undifferentiated cell	CL:0002253
O21_B002838_B008281_S357.mm10-plus-5-0	0	0	Lgr5- amplifying undifferentiated cell	CL:0002253
O22_B000754_B008346_S358.mm10-plus-5-0	0	0	nan	CL:0002071
O22_B002838_B008281_S358.mm10-plus-5-0	0	0	Goblet cell	top of crypt (Distal)	CL:1000320
O2_B002838_B008281_S338.mm10-plus-5-0	0	0	nan	CL:1000320
O3_B002838_B008281_S339.mm10-plus-5-0	0	0	nan	CL:1000320
O4_B000754_B008346_S340.mm10-plus-5-0	0	0	Lgr5- amplifying undifferentiated cell	CL:0002253
O4_B002838_B008281_S340.mm10-plus-5-0	0	0	nan	CL:0002071
O5_B000754_B008346_S341.mm10-plus-5-0	0	0	Lgr5- amplifying undifferentiated cell	CL:0002253
O6_B000754_B008346_S342.mm10-plus-5-0	0	0.223382	nan	CL:0002250
O7_B000754_B008346_S343.mm10-plus-5-0	0	0.0655629	Lgr5- amplifying undifferentiated cell	CL:0002253
O7_B002838_B008281_S343.mm10-plus-5-0	0	0	Lgr5- amplifying undifferentiated cell	CL:0002253
O8_B000754_B008346_S344.mm10-plus-5-0	0	0.00670791	Lgr5+ undifferentiated cell (Distal)	CL:0002250
O8_B002838_B008281_S344.mm10-plus-5-0	0	0	Lgr5- amplifying undifferentiated cell	CL:0002253
O9_B000754_B008346_S345.mm10-plus-5-0	0	0	Lgr5- amplifying undifferentiated cell	CL:0002253
P10_B002838_B008281_S370.mm10-plus-5-0	0	0	nan	CL:0002250
P11_B002838_B008281_S371.mm10-plus-5-0	0	0	Lgr5- amplifying undifferentiated cell	CL:0002253
P12_B002838_B008281_S372.mm10-plus-5-0	0	0	nan	CL:0002250
P13_B000754_B008346_S373.mm10-plus-5-0	0	0	Enterocyte (Proximal)	CL:0002071
P13_B002838_B008281_S373.mm10-plus-5-0	0	0	Lgr5- amplifying undifferentiated cell	CL:0002253
P14_B000754_B008346_S374.mm10-plus-5-0	0	0	nan	CL:0002071
P14_B002838_B008281_S374.mm10-plus-5-0	0	0	nan	CL:0002071
P15_B002838_B008281_S375.mm10-plus-5-0	0	0	nan	CL:0002250
P16_B000754_B008346_S376.mm10-plus-5-0	0	0	Enterocyte (Proximal)	CL:0002071
P16_B002838_B008281_S376.mm10-plus-5-0	0	0	nan	CL:0002071
P17_B000754_B008346_S377.mm10-plus-5-0	0	0	Enterocyte (Proximal)	CL:0002071
P17_B002838_B008281_S377.mm10-plus-5-0	0	0	nan	CL:0002071
P18_B000754_B008346_S378.mm10-plus-5-0	0	0	Lgr5- amplifying undifferentiated cell	CL:0002253
P18_B002838_B008281_S378.mm10-plus-5-0	0	0	Lgr5- amplifying undifferentiated cell	CL:0002253
P19_B000754_B008346_S379.mm10-plus-5-0	0	0	Lgr5- amplifying undifferentiated cell	CL:0002253
P19_B002838_B008281_S379.mm10-plus-5-0	0	0.103661	Lgr5- amplifying undifferentiated cell	CL:0002253
P1_B000754_B008346_S361.mm10-plus-5-0	0	0	Lgr5- amplifying undifferentiated cell	CL:0002253
P1_B002838_B008281_S361.mm10-plus-5-0	0	0	nan	CL:1000320
P20_B000754_B008346_S380.mm10-plus-5-0	0	0	nan	CL:0002203
P20_B002838_B008281_S380.mm10-plus-5-0	0	0	nan	CL:0002250
P21_B000754_B008346_S381.mm10-plus-5-0	0	0.709697	Lgr5- amplifying undifferentiated cell	CL:0002253
P21_B002838_B008281_S381.mm10-plus-5-0	0	0	nan	CL:1000320
P22_B000754_B008346_S382.mm10-plus-5-0	0	0	nan	CL:0002071
P22_B002838_B008281_S382.mm10-plus-5-0	0	0.0201748	nan	CL:1000320
P2_B000754_B008346_S362.mm10-plus-5-0	0	0	Lgr5- amplifying undifferentiated cell	CL:0002253
P2_B002838_B008281_S362.mm10-plus-5-0	0	0	Lgr5+ undifferentiated cell (Distal)	CL:0002250
P3_B000754_B008346_S363.mm10-plus-5-0	0	0	Lgr5- amplifying undifferentiated cell	CL:0002253
P3_B002838_B008281_S363.mm10-plus-5-0	0	0	nan	CL:0002071
P4_B000754_B008346_S364.mm10-plus-5-0	0	0	Lgr5- amplifying undifferentiated cell	CL:0002253
P4_B002838_B008281_S364.mm10-plus-5-0	0	0	Lgr5- amplifying undifferentiated cell	CL:0002253
P5_B000754_B008346_S365.mm10-plus-5-0	0	0	Lgr5- amplifying undifferentiated cell	CL:0002253
P6_B000754_B008346_S366.mm10-plus-5-0	0	0	nan	CL:1000320
P6_B002838_B008281_S366.mm10-plus-5-0	0	0	nan	CL:0002071
P7_B000754_B008346_S367.mm10-plus-5-0	0	0	nan	CL:0002071
P7_B002838_B008281_S367.mm10-plus-5-0	0	0.0381012	nan	CL:1000320
P8_B000754_B008346_S368.mm10-plus-5-0	0	0.0222773	nan	CL:1000320
P8_B002838_B008281_S368.mm10-plus-5-0	0	0	Lgr5- amplifying undifferentiated cell	CL:0002253
P9_B002838_B008281_S369.mm10-plus-5-0	0	0	Lgr5- amplifying undifferentiated cell	CL:0002253
A10_B000232_B008361_S10.mm10-plus-7-0	0	0	nan	CL:0002071
A10_B002840_B008280_S10.mm10-plus-7-0	0	0.0444869	Reg4/cKit+ deep crypt secretory cells (Distal)	CL:0000151
A11_B000232_B008361_S11.mm10-plus-7-0	0	0.00632227	nan	CL:0002250
A11_B002840_B008280_S11.mm10-plus-7-0	0	0	nan	CL:0000164
A12_B000232_B008361_S12.mm10-plus-7-0	0	0	nan	CL:0002071
A12_B002840_B008280_S12.mm10-plus-7-0	0	0	nan	CL:1000320
A13_B000232_B008361_S13.mm10-plus-7-0	0	0	Enterocyte (Proximal)	CL:0002071
A14_B000232_B008361_S14.mm10-plus-7-0	0	0	nan	CL:0002071
A14_B002840_B008280_S14.mm10-plus-7-0	0	0	nan	CL:0002071
A15_B000232_B008361_S15.mm10-plus-7-0	0	0	nan	CL:0002071
A15_B002840_B008280_S15.mm10-plus-7-0	0	0	nan	CL:0002071
A16_B000232_B008361_S16.mm10-plus-7-0	0	0	nan	CL:0002071
A16_B002840_B008280_S16.mm10-plus-7-0	0	0	nan	CL:0002071
A17_B000232_B008361_S17.mm10-plus-7-0	0	0	Enterocyte (Proximal)	CL:0002071
A18_B000232_B008361_S18.mm10-plus-7-0	0	0	nan	CL:0002203
A19_B002840_B008280_S19.mm10-plus-7-0	0	0	Lgr5- amplifying undifferentiated cell	CL:0002253
A1_B000232_B008361_S1.mm10-plus-7-0	0	0	nan	CL:0002071
A1_B002840_B008280_S1.mm10-plus-7-0	0	0.93763	nan	CL:1000320
A20_B000232_B008361_S20.mm10-plus-7-0	0	0	nan	CL:0002071
A20_B002840_B008280_S20.mm10-plus-7-0	0	0	nan	CL:0002071
A21_B000232_B008361_S21.mm10-plus-7-0	0	0	nan	CL:0002071
A21_B002840_B008280_S21.mm10-plus-7-0	0	0	Lgr5- amplifying undifferentiated cell	CL:0002253
A22_B002840_B008280_S22.mm10-plus-7-0	0	0	nan	CL:0002071
A2_B000232_B008361_S2.mm10-plus-7-0	0	0	nan	CL:0002071
A2_B002840_B008280_S2.mm10-plus-7-0	0	0	nan	CL:1000320
A3_B000232_B008361_S3.mm10-plus-7-0	0	0	nan	CL:0002250
A3_B002840_B008280_S3.mm10-plus-7-0	0	0.392282	Lgr5+ undifferentiated cell (Distal)	CL:0002250
A4_B000232_B008361_S4.mm10-plus-7-0	0	0	Lgr5- amplifying undifferentiated cell	CL:0002253
A5_B000232_B008361_S5.mm10-plus-7-0	0	0	nan	CL:0002071
A5_B002840_B008280_S5.mm10-plus-7-0	0	0	nan	CL:1000320
A6_B000232_B008361_S6.mm10-plus-7-0	0	0	nan	CL:1000320
A6_B002840_B008280_S6.mm10-plus-7-0	0	0	nan	CL:1000320
A7_B000232_B008361_S7.mm10-plus-7-0	0	0	Lgr5- amplifying undifferentiated cell	CL:0002253
A7_B002840_B008280_S7.mm10-plus-7-0	0	0.758786	Reg4/cKit+ deep crypt secretory cells (Distal)	CL:0000151
A8_B000232_B008361_S8.mm10-plus-7-0	0	0	nan	CL:0002203
A8_B002840_B008280_S8.mm10-plus-7-0	0	0	Lgr5+ undifferentiated cell (Distal)	CL:0002250
A9_B000232_B008361_S9.mm10-plus-7-0	0	0	nan	CL:0002250
A9_B002840_B008280_S9.mm10-plus-7-0	0	0.398283	Reg4/cKit+ deep crypt secretory cells (Distal)	CL:0000151
B10_B000232_B008361_S34.mm10-plus-7-0	0	0.0202892	nan	CL:0002250
B10_B002840_B008280_S34.mm10-plus-7-0	0	0	nan	CL:1000320
B11_B000232_B008361_S35.mm10-plus-7-0	0	0	nan	CL:0002071
B12_B000232_B008361_S36.mm10-plus-7-0	0	0	nan	CL:0002071
B12_B002840_B008280_S36.mm10-plus-7-0	0	0	Reg4/cKit+ deep crypt secretory cells (Distal)	CL:0000151
B13_B000232_B008361_S37.mm10-plus-7-0	0	0	Enterocyte (Proximal)	CL:0002071
B13_B002840_B008280_S37.mm10-plus-7-0	0	0	nan	CL:0002071
B14_B002840_B008280_S38.mm10-plus-7-0	0	0	nan	CL:0002071
B15_B000232_B008361_S39.mm10-plus-7-0	0	0	Enterocyte (Proximal)	CL:0002071
B15_B002840_B008280_S39.mm10-plus-7-0	0	0	nan	CL:0002071
B16_B000232_B008361_S40.mm10-plus-7-0	0	0	Enterocyte (Proximal)	CL:0002071
B17_B000232_B008361_S41.mm10-plus-7-0	0	0	nan	CL:0002071
B17_B002840_B008280_S41.mm10-plus-7-0	0	0	nan	CL:0002071
B18_B000232_B008361_S42.mm10-plus-7-0	0	0	nan	CL:0002203
B19_B002840_B008280_S43.mm10-plus-7-0	0	0	nan	CL:1000320
B1_B000232_B008361_S25.mm10-plus-7-0	0	0	nan	CL:0002071
B1_B002840_B008280_S25.mm10-plus-7-0	0	0	Reg4/cKit+ deep crypt secretory cells (Distal)	CL:0000151
B20_B000232_B008361_S44.mm10-plus-7-0	0	0	nan	CL:0002071
B20_B002840_B008280_S44.mm10-plus-7-0	0	0	nan	CL:0002071
B21_B000232_B008361_S45.mm10-plus-7-0	0	0	nan	CL:0002071
B21_B002840_B008280_S45.mm10-plus-7-0	0	0.2488	Goblet cell	top of crypt (Distal)	CL:1000320
B2_B000232_B008361_S26.mm10-plus-7-0	0	0	nan	CL:0002250
B2_B002840_B008280_S26.mm10-plus-7-0	0	0	Lgr5- amplifying undifferentiated cell	CL:0002253
B3_B000232_B008361_S27.mm10-plus-7-0	0	0	Lgr5- amplifying undifferentiated cell	CL:0002253
B4_B000232_B008361_S28.mm10-plus-7-0	0	0	nan	CL:0002250
B4_B002840_B008280_S28.mm10-plus-7-0	0	0.00634184	Reg4/cKit+ deep crypt secretory cells (Distal)	CL:0000151
B5_B002840_B008280_S29.mm10-plus-7-0	0	0.512998	Lgr5+ undifferentiated cell (Distal)	CL:0002250
B6_B000232_B008361_S30.mm10-plus-7-0	0	0	Lgr5- amplifying undifferentiated cell	CL:0002253
B6_B002840_B008280_S30.mm10-plus-7-0	0	0	nan	CL:1000320
B7_B000232_B008361_S31.mm10-plus-7-0	0	0	Lgr5- amplifying undifferentiated cell	CL:0002253
B8_B000232_B008361_S32.mm10-plus-7-0	0	0	nan	CL:0002250
B9_B000232_B008361_S33.mm10-plus-7-0	0	0	Lgr5- amplifying undifferentiated cell	CL:0002253
B9_B002840_B008280_S33.mm10-plus-7-0	0	0	Lgr5+ undifferentiated cell (Distal)	CL:0002250
C10_B000232_B008361_S58.mm10-plus-7-0	0	0	Lgr5- amplifying undifferentiated cell	CL:0002253
C10_B002840_B008280_S58.mm10-plus-7-0	0	0	Reg4/cKit+ deep crypt secretory cells (Distal)	CL:0000151
C11_B000232_B008361_S59.mm10-plus-7-0	0	0	Lgr5- amplifying undifferentiated cell	CL:0002253
C12_B000232_B008361_S60.mm10-plus-7-0	0	0	nan	CL:0002250
C13_B000232_B008361_S61.mm10-plus-7-0	0	0	nan	CL:0002071
C13_B002840_B008280_S61.mm10-plus-7-0	0	0.276753	nan	CL:1000320
C14_B002840_B008280_S62.mm10-plus-7-0	0	0	Goblet cell	top of crypt (Distal)	CL:1000320
C15_B000232_B008361_S63.mm10-plus-7-0	0	0	nan	CL:0002071
C16_B000232_B008361_S64.mm10-plus-7-0	0	0	nan	CL:0002071
C17_B000232_B008361_S65.mm10-plus-7-0	0	1.20172	nan	CL:0002071
C17_B002840_B008280_S65.mm10-plus-7-0	0	0	nan	CL:0002071
C18_B002840_B008280_S66.mm10-plus-7-0	0	0.418561	Reg4/cKit+ deep crypt secretory cells (Distal)	CL:0000151
C19_B002840_B008280_S67.mm10-plus-7-0	0	0.28969	Reg4/cKit+ deep crypt secretory cells (Distal)	CL:0000151
C1_B000232_B008361_S49.mm10-plus-7-0	0	0	Lgr5- amplifying undifferentiated cell	CL:0002253
C1_B002840_B008280_S49.mm10-plus-7-0	0	0.893993	Reg4/cKit+ deep crypt secretory cells (Distal)	CL:0000151
C20_B000232_B008361_S68.mm10-plus-7-0	0	0	nan	CL:0002071
C21_B000232_B008361_S69.mm10-plus-7-0	0	0	nan	CL:0002071
C22_B000232_B008361_S70.mm10-plus-7-0	0	0	nan	CL:0002071
C22_B002840_B008280_S70.mm10-plus-7-0	0	0	Lgr5+ undifferentiated cell (Distal)	CL:0002250
C2_B000232_B008361_S50.mm10-plus-7-0	0	0	Lgr5- amplifying undifferentiated cell	CL:0002253
C2_B002840_B008280_S50.mm10-plus-7-0	0	0	nan	CL:0002250
C3_B000232_B008361_S51.mm10-plus-7-0	0	0	nan	CL:0002250
C3_B002840_B008280_S51.mm10-plus-7-0	0	0.296164	Reg4/cKit+ deep crypt secretory cells (Distal)	CL:0000151
C4_B000232_B008361_S52.mm10-plus-7-0	0	0	nan	CL:0002250
C4_B002840_B008280_S52.mm10-plus-7-0	0	0	nan	CL:0000164
C5_B000232_B008361_S53.mm10-plus-7-0	0	0.00727603	nan	CL:1000320
C5_B002840_B008280_S53.mm10-plus-7-0	0	0.377718	Reg4/cKit+ deep crypt secretory cells (Distal)	CL:0000151
C6_B000232_B008361_S54.mm10-plus-7-0	0	0	nan	CL:1000320
C7_B000232_B008361_S55.mm10-plus-7-0	0	0	Lgr5- amplifying undifferentiated cell	CL:0002253
C7_B002840_B008280_S55.mm10-plus-7-0	0	0.859361	Lgr5+ undifferentiated cell (Distal)	CL:0002250
C8_B000232_B008361_S56.mm10-plus-7-0	0	0	Lgr5- amplifying undifferentiated cell	CL:0002253
C8_B002840_B008280_S56.mm10-plus-7-0	0	0.864977	Reg4/cKit+ deep crypt secretory cells (Distal)	CL:0000151
C9_B000232_B008361_S57.mm10-plus-7-0	0	0	Lgr5- amplifying undifferentiated cell	CL:0002253
C9_B002840_B008280_S57.mm10-plus-7-0	0	0	nan	CL:0000164
D10_B000232_B008361_S82.mm10-plus-7-0	0	0	nan	CL:0002250
D10_B002840_B008280_S82.mm10-plus-7-0	0	0	Lgr5+ undifferentiated cell (Distal)	CL:0002250
D11_B000232_B008361_S83.mm10-plus-7-0	0	0	nan	CL:1000320
D11_B002840_B008280_S83.mm10-plus-7-0	0	0	Reg4/cKit+ deep crypt secretory cells (Distal)	CL:0000151
D12_B000232_B008361_S84.mm10-plus-7-0	0	0	nan	CL:0002250
D12_B002840_B008280_S84.mm10-plus-7-0	0	0.511989	Reg4/cKit+ deep crypt secretory cells (Distal)	CL:0000151
D13_B000232_B008361_S85.mm10-plus-7-0	0	0.0388858	nan	CL:0002071
D13_B002840_B008280_S85.mm10-plus-7-0	0	0	nan	CL:0002071
D14_B000232_B008361_S86.mm10-plus-7-0	0	0	Enterocyte (Proximal)	CL:0002071
D14_B002840_B008280_S86.mm10-plus-7-0	0	0	nan	CL:1000320
D15_B000232_B008361_S87.mm10-plus-7-0	0	0	nan	CL:0002071
D16_B000232_B008361_S88.mm10-plus-7-0	0	0	nan	CL:0002071
D16_B002840_B008280_S88.mm10-plus-7-0	0	0	nan	CL:0002071
D17_B000232_B008361_S89.mm10-plus-7-0	0	0	nan	CL:0002071
D17_B002840_B008280_S89.mm10-plus-7-0	0	0	nan	CL:0002071
D18_B000232_B008361_S90.mm10-plus-7-0	0	0	nan	CL:0002071
D18_B002840_B008280_S90.mm10-plus-7-0	0	0.73904	nan	CL:1000320
D19_B000232_B008361_S91.mm10-plus-7-0	0	0	nan	CL:0002071
D19_B002840_B008280_S91.mm10-plus-7-0	0	0	Goblet cell	top of crypt (Distal)	CL:1000320
D1_B000232_B008361_S73.mm10-plus-7-0	0	0	Lgr5- amplifying undifferentiated cell	CL:0002253
D1_B002840_B008280_S73.mm10-plus-7-0	0	0	Reg4/cKit+ deep crypt secretory cells (Distal)	CL:0000151
D20_B000232_B008361_S92.mm10-plus-7-0	0	0	nan	CL:0002071
D20_B002840_B008280_S92.mm10-plus-7-0	0	0	Lgr5+ undifferentiated cell (Distal)	CL:0002250
D21_B000232_B008361_S93.mm10-plus-7-0	0	0	nan	CL:0002071
D22_B000232_B008361_S94.mm10-plus-7-0	0	0	nan	CL:0002071
D2_B000232_B008361_S74.mm10-plus-7-0	0	0	nan	CL:0002250
D3_B000232_B008361_S75.mm10-plus-7-0	0	0	nan	CL:0002250
D3_B002840_B008280_S75.mm10-plus-7-0	0	0.525585	Reg4/cKit+ deep crypt secretory cells (Distal)	CL:0000151
D4_B000232_B008361_S76.mm10-plus-7-0	0	0.873808	nan	CL:1000320
D4_B002840_B008280_S76.mm10-plus-7-0	0	1.02392	Reg4/cKit+ deep crypt secretory cells (Distal)	CL:0000151
D5_B000232_B008361_S77.mm10-plus-7-0	0	0	Lgr5- amplifying undifferentiated cell	CL:0002253
D5_B002840_B008280_S77.mm10-plus-7-0	0	0	nan	CL:0002250
D6_B000232_B008361_S78.mm10-plus-7-0	0	0	nan	CL:0002071
D6_B002840_B008280_S78.mm10-plus-7-0	0	0	Reg4/cKit+ deep crypt secretory cells (Distal)	CL:0000151
D7_B000232_B008361_S79.mm10-plus-7-0	0	0	Lgr5- amplifying undifferentiated cell	CL:0002253
D8_B000232_B008361_S80.mm10-plus-7-0	0	0	nan	CL:0002071
D8_B002840_B008280_S80.mm10-plus-7-0	0	0	Lgr5+ undifferentiated cell (Distal)	CL:0002250
D9_B000232_B008361_S81.mm10-plus-7-0	0	0	nan	CL:0002071
D9_B002840_B008280_S81.mm10-plus-7-0	0	0	Reg4/cKit+ deep crypt secretory cells (Distal)	CL:0000151
E10_B000232_B008361_S106.mm10-plus-7-0	0	0	nan	CL:0002071
E10_B002840_B008280_S106.mm10-plus-7-0	0	0.37693	Goblet cell	top of crypt (Distal)	CL:1000320
E11_B000232_B008361_S107.mm10-plus-7-0	0	0	Lgr5+ undifferentiated cell (Distal)	CL:0002250
E11_B002840_B008280_S107.mm10-plus-7-0	0	0.608599	Reg4/cKit+ deep crypt secretory cells (Distal)	CL:0000151
E12_B000232_B008361_S108.mm10-plus-7-0	0	0	nan	CL:0002250
E12_B002840_B008280_S108.mm10-plus-7-0	0	1.14568	Reg4/cKit+ deep crypt secretory cells (Distal)	CL:0000151
E13_B000232_B008361_S109.mm10-plus-7-0	0	0	nan	CL:0002071
E14_B000232_B008361_S110.mm10-plus-7-0	0	0	nan	CL:0002071
E15_B000232_B008361_S111.mm10-plus-7-0	0	0	nan	CL:0002071
E15_B002840_B008280_S111.mm10-plus-7-0	0	0	nan	CL:0002071
E16_B000232_B008361_S112.mm10-plus-7-0	0	0	Enterocyte (Proximal)	CL:0002071
E16_B002840_B008280_S112.mm10-plus-7-0	0	0	nan	CL:0002071
E17_B000232_B008361_S113.mm10-plus-7-0	0	0	nan	CL:0002071
E17_B002840_B008280_S113.mm10-plus-7-0	0	0	nan	CL:0002071
E18_B000232_B008361_S114.mm10-plus-7-0	0	0	nan	CL:0000164
E18_B002840_B008280_S114.mm10-plus-7-0	0	0	Lgr5- amplifying undifferentiated cell	CL:0002253
E19_B000232_B008361_S115.mm10-plus-7-0	0	0	nan	CL:0002071
E19_B002840_B008280_S115.mm10-plus-7-0	0	0.648424	Reg4/cKit+ deep crypt secretory cells (Distal)	CL:0000151
E1_B000232_B008361_S97.mm10-plus-7-0	0	0.157865	Lgr5+ undifferentiated cell (Distal)	CL:0002250
E1_B002840_B008280_S97.mm10-plus-7-0	0	0	Reg4/cKit+ deep crypt secretory cells (Distal)	CL:0000151
E20_B000232_B008361_S116.mm10-plus-7-0	0	0	nan	CL:0002203
E20_B002840_B008280_S116.mm10-plus-7-0	0	0.2977	Reg4/cKit+ deep crypt secretory cells (Distal)	CL:0000151
E21_B000232_B008361_S117.mm10-plus-7-0	0	0	nan	CL:0002071
E21_B002840_B008280_S117.mm10-plus-7-0	0	0	nan	CL:1000320
E22_B000232_B008361_S118.mm10-plus-7-0	0	0	nan	CL:0002071
E22_B002840_B008280_S118.mm10-plus-7-0	0	1.18205	Reg4/cKit+ deep crypt secretory cells (Distal)	CL:0000151
E2_B000232_B008361_S98.mm10-plus-7-0	0	0	nan	CL:0002071
E2_B002840_B008280_S98.mm10-plus-7-0	0	0	Reg4/cKit+ deep crypt secretory cells (Distal)	CL:0000151
E3_B000232_B008361_S99.mm10-plus-7-0	0	0	nan	CL:0002250
E3_B002840_B008280_S99.mm10-plus-7-0	0	0	nan	CL:0002071
E4_B000232_B008361_S100.mm10-plus-7-0	0	0	nan	CL:0002071
E5_B000232_B008361_S101.mm10-plus-7-0	0	0	Lgr5- amplifying undifferentiated cell	CL:0002253
E5_B002840_B008280_S101.mm10-plus-7-0	0	0	Reg4/cKit+ deep crypt secretory cells (Distal)	CL:0000151
E6_B000232_B008361_S102.mm10-plus-7-0	0	0	nan	CL:0002071
E7_B000232_B008361_S103.mm10-plus-7-0	0	0	Lgr5- amplifying undifferentiated cell	CL:0002253
E7_B002840_B008280_S103.mm10-plus-7-0	0	0	Reg4/cKit+ deep crypt secretory cells (Distal)	CL:0000151
E8_B000232_B008361_S104.mm10-plus-7-0	0	0	nan	CL:0002071
E8_B002840_B008280_S104.mm10-plus-7-0	0	1.40406	Reg4/cKit+ deep crypt secretory cells (Distal)	CL:0000151
E9_B000232_B008361_S105.mm10-plus-7-0	0	0	Lgr5- amplifying undifferentiated cell	CL:0002253
E9_B002840_B008280_S105.mm10-plus-7-0	0	1.02152	Reg4/cKit+ deep crypt secretory cells (Distal)	CL:0000151
F10_B000232_B008361_S130.mm10-plus-7-0	0	0	Lgr5- amplifying undifferentiated cell	CL:0002253
F11_B002840_B008280_S131.mm10-plus-7-0	0	0	Lgr5- amplifying undifferentiated cell	CL:0002253
F12_B000232_B008361_S132.mm10-plus-7-0	0	0	Lgr5- amplifying undifferentiated cell	CL:0002253
F12_B002840_B008280_S132.mm10-plus-7-0	0	0	Lgr5- amplifying undifferentiated cell	CL:0002253
F13_B000232_B008361_S133.mm10-plus-7-0	0	0	nan	CL:0002071
F13_B002840_B008280_S133.mm10-plus-7-0	0	0	nan	CL:0002071
F14_B000232_B008361_S134.mm10-plus-7-0	0	0	nan	CL:0002071
F15_B000232_B008361_S135.mm10-plus-7-0	0	0	nan	CL:0002071
F15_B002840_B008280_S135.mm10-plus-7-0	0	0	nan	CL:0002071
F16_B000232_B008361_S136.mm10-plus-7-0	0	0	nan	CL:0002071
F17_B002840_B008280_S137.mm10-plus-7-0	0	0	Lgr5- amplifying undifferentiated cell	CL:0002253
F18_B000232_B008361_S138.mm10-plus-7-0	0	0	nan	CL:0002071
F18_B002840_B008280_S138.mm10-plus-7-0	0	0	Lgr5- amplifying undifferentiated cell	CL:0002253
F19_B000232_B008361_S139.mm10-plus-7-0	0	0	nan	CL:0002071
F19_B002840_B008280_S139.mm10-plus-7-0	0	0	Lgr5+ undifferentiated cell (Distal)	CL:0002250
F1_B000232_B008361_S121.mm10-plus-7-0	0	0	nan	CL:0002071
F21_B000232_B008361_S141.mm10-plus-7-0	0	0	nan	CL:1000320
F21_B002840_B008280_S141.mm10-plus-7-0	0	3.00645	Goblet cell	top of crypt (Distal)	CL:1000320
F22_B000232_B008361_S142.mm10-plus-7-0	0	0	nan	CL:0002071
F22_B002840_B008280_S142.mm10-plus-7-0	0	0	Lgr5- amplifying undifferentiated cell	CL:0002253
F2_B000232_B008361_S122.mm10-plus-7-0	0	0	nan	CL:0002250
F2_B002840_B008280_S122.mm10-plus-7-0	0	0	Reg4/cKit+ deep crypt secretory cells (Distal)	CL:0000151
F3_B000232_B008361_S123.mm10-plus-7-0	0	0	nan	CL:0000164
F3_B002840_B008280_S123.mm10-plus-7-0	0	0	Lgr5- amplifying undifferentiated cell	CL:0002253
F4_B000232_B008361_S124.mm10-plus-7-0	0	0	Lgr5- amplifying undifferentiated cell	CL:0002253
F4_B002840_B008280_S124.mm10-plus-7-0	0	1.24861	Reg4/cKit+ deep crypt secretory cells (Distal)	CL:0000151
F5_B000232_B008361_S125.mm10-plus-7-0	0	0.355406	nan	CL:1000320
F6_B000232_B008361_S126.mm10-plus-7-0	0	0	nan	CL:1000320
F7_B000232_B008361_S127.mm10-plus-7-0	0	0	nan	CL:0002071
F7_B002840_B008280_S127.mm10-plus-7-0	0	0.0176291	Reg4/cKit+ deep crypt secretory cells (Distal)	CL:0000151
F8_B000232_B008361_S128.mm10-plus-7-0	0	0	Lgr5- amplifying undifferentiated cell	CL:0002253
F9_B000232_B008361_S129.mm10-plus-7-0	0	0	nan	CL:0002071
F9_B002840_B008280_S129.mm10-plus-7-0	0.438812	0	nan	CL:0000164
G10_B000232_B008361_S154.mm10-plus-7-0	0	0	nan	CL:1000320
G11_B000232_B008361_S155.mm10-plus-7-0	0	0.398753	nan	CL:1000320
G11_B002840_B008280_S155.mm10-plus-7-0	0	0	Reg4/cKit+ deep crypt secretory cells (Distal)	CL:0000151
G12_B002840_B008280_S156.mm10-plus-7-0	0	0	Reg4/cKit+ deep crypt secretory cells (Distal)	CL:0000151
G13_B000232_B008361_S157.mm10-plus-7-0	0	0	Enterocyte (Proximal)	CL:0002071
G14_B002840_B008280_S158.mm10-plus-7-0	0	0	nan	CL:0002071
G15_B000232_B008361_S159.mm10-plus-7-0	0	0	Enterocyte (Proximal)	CL:0002071
G15_B002840_B008280_S159.mm10-plus-7-0	0	0	nan	CL:1000320
G16_B000232_B008361_S160.mm10-plus-7-0	0	0	nan	CL:0002071
G17_B000232_B008361_S161.mm10-plus-7-0	0	0	Enterocyte (Proximal)	CL:0002071
G17_B002840_B008280_S161.mm10-plus-7-0	0	0	nan	CL:0002071
G18_B000232_B008361_S162.mm10-plus-7-0	0	0	Enterocyte (Proximal)	CL:0002071
G18_B002840_B008280_S162.mm10-plus-7-0	0	0.0900765	Reg4/cKit+ deep crypt secretory cells (Distal)	CL:0000151
G19_B000232_B008361_S163.mm10-plus-7-0	0	0	nan	CL:0002071
G19_B002840_B008280_S163.mm10-plus-7-0	0	1.05739	Reg4/cKit+ deep crypt secretory cells (Distal)	CL:0000151
G1_B000232_B008361_S145.mm10-plus-7-0	0	0	Lgr5- amplifying undifferentiated cell	CL:0002253
G1_B002840_B008280_S145.mm10-plus-7-0	0	0	Lgr5- amplifying undifferentiated cell	CL:0002253
G20_B000232_B008361_S164.mm10-plus-7-0	0	0	nan	CL:0002071
G21_B000232_B008361_S165.mm10-plus-7-0	0	0	nan	CL:0002071
G21_B002840_B008280_S165.mm10-plus-7-0	0	0.638425	Reg4/cKit+ deep crypt secretory cells (Distal)	CL:0000151
G22_B000232_B008361_S166.mm10-plus-7-0	0	0	nan	CL:0002071
G22_B002840_B008280_S166.mm10-plus-7-0	0	0	Lgr5- amplifying undifferentiated cell	CL:0002253
G2_B000232_B008361_S146.mm10-plus-7-0	0	0.107949	nan	CL:0002250
G3_B000232_B008361_S147.mm10-plus-7-0	0	0	Lgr5- amplifying undifferentiated cell	CL:0002253
G3_B002840_B008280_S147.mm10-plus-7-0	0	0	Lgr5+ undifferentiated cell (Distal)	CL:0002250
G4_B000232_B008361_S148.mm10-plus-7-0	0	0	nan	CL:0002071
G5_B000232_B008361_S149.mm10-plus-7-0	0	0	Lgr5- amplifying undifferentiated cell	CL:0002253
G6_B000232_B008361_S150.mm10-plus-7-0	0	0	nan	CL:1000320
G6_B002840_B008280_S150.mm10-plus-7-0	0	0.263442	Reg4/cKit+ deep crypt secretory cells (Distal)	CL:0000151
G7_B000232_B008361_S151.mm10-plus-7-0	0	0	nan	CL:0002071
G7_B002840_B008280_S151.mm10-plus-7-0	0	0	nan	CL:0000164
G8_B000232_B008361_S152.mm10-plus-7-0	0	0	nan	CL:0002071
G8_B002840_B008280_S152.mm10-plus-7-0	0	0	Reg4/cKit+ deep crypt secretory cells (Distal)	CL:0000151
G9_B000232_B008361_S153.mm10-plus-7-0	0	0	nan	CL:0002250
G9_B002840_B008280_S153.mm10-plus-7-0	0	0	Lgr5+ undifferentiated cell (Distal)	CL:0002250
H10_B000232_B008361_S178.mm10-plus-7-0	0	0	nan	CL:0002203
H11_B000232_B008361_S179.mm10-plus-7-0	0	0	nan	CL:0002250
H11_B002840_B008280_S179.mm10-plus-7-0	0	0.848013	Reg4/cKit+ deep crypt secretory cells (Distal)	CL:0000151
H12_B000232_B008361_S180.mm10-plus-7-0	0	2.76289	Lgr5- amplifying undifferentiated cell	CL:0002253
H12_B002840_B008280_S180.mm10-plus-7-0	0	0	Lgr5+ undifferentiated cell (Distal)	CL:0002250
H13_B002840_B008280_S181.mm10-plus-7-0	0	0	nan	CL:0002071
H14_B000232_B008361_S182.mm10-plus-7-0	0	0	nan	CL:0002071
H14_B002840_B008280_S182.mm10-plus-7-0	0	0	nan	CL:0002071
H15_B000232_B008361_S183.mm10-plus-7-0	0	0	nan	CL:0002071
H15_B002840_B008280_S183.mm10-plus-7-0	0	1.06139	Reg4/cKit+ deep crypt secretory cells (Distal)	CL:0000151
H16_B000232_B008361_S184.mm10-plus-7-0	0	0	nan	CL:0002071
H16_B002840_B008280_S184.mm10-plus-7-0	0	0	nan	CL:0002071
H17_B000232_B008361_S185.mm10-plus-7-0	0	0	Enterocyte (Proximal)	CL:0002071
H18_B000232_B008361_S186.mm10-plus-7-0	0	0	nan	CL:0002071
H19_B000232_B008361_S187.mm10-plus-7-0	0	0.0291572	nan	CL:0002071
H1_B000232_B008361_S169.mm10-plus-7-0	0	0	Lgr5- amplifying undifferentiated cell	CL:0002253
H1_B002840_B008280_S169.mm10-plus-7-0	0	0.706095	Reg4/cKit+ deep crypt secretory cells (Distal)	CL:0000151
H20_B002840_B008280_S188.mm10-plus-7-0	0	1.66394	Reg4/cKit+ deep crypt secretory cells (Distal)	CL:0000151
H21_B000232_B008361_S189.mm10-plus-7-0	0	2.60808	nan	CL:0002203
H22_B000232_B008361_S190.mm10-plus-7-0	0	0	nan	CL:0002071
H22_B002840_B008280_S190.mm10-plus-7-0	0	0	Reg4/cKit+ deep crypt secretory cells (Distal)	CL:0000151
H2_B000232_B008361_S170.mm10-plus-7-0	0	3.1335	Lgr5- amplifying undifferentiated cell	CL:0002253
H2_B002840_B008280_S170.mm10-plus-7-0	0	0.460797	Reg4/cKit+ deep crypt secretory cells (Distal)	CL:0000151
H3_B000232_B008361_S171.mm10-plus-7-0	0	0	Lgr5- amplifying undifferentiated cell	CL:0002253
H3_B002840_B008280_S171.mm10-plus-7-0	0	0.210892	Lgr5+ undifferentiated cell (Distal)	CL:0002250
H4_B000232_B008361_S172.mm10-plus-7-0	0	0	nan	CL:0002071
H4_B002840_B008280_S172.mm10-plus-7-0	0	0	Reg4/cKit+ deep crypt secretory cells (Distal)	CL:0000151
H5_B000232_B008361_S173.mm10-plus-7-0	0	0	nan	CL:0002250
H5_B002840_B008280_S173.mm10-plus-7-0	0	2.01432	Reg4/cKit+ deep crypt secretory cells (Distal)	CL:0000151
H6_B000232_B008361_S174.mm10-plus-7-0	0	0.234646	Lgr5- amplifying undifferentiated cell	CL:0002253
H6_B002840_B008280_S174.mm10-plus-7-0	0	0.507968	Reg4/cKit+ deep crypt secretory cells (Distal)	CL:0000151
H7_B000232_B008361_S175.mm10-plus-7-0	0	0	Lgr5- amplifying undifferentiated cell	CL:0002253
H7_B002840_B008280_S175.mm10-plus-7-0	0	0	nan	CL:0002250
H8_B000232_B008361_S176.mm10-plus-7-0	0	0	nan	CL:0002203
H8_B002840_B008280_S176.mm10-plus-7-0	0	0	nan	CL:0002250
H9_B000232_B008361_S177.mm10-plus-7-0	0	0	nan	CL:0002250
H9_B002840_B008280_S177.mm10-plus-7-0	0	0	Reg4/cKit+ deep crypt secretory cells (Distal)	CL:0000151
I10_B000232_B008361_S202.mm10-plus-7-0	0	0	Lgr5- amplifying undifferentiated cell	CL:0002253
I11_B000232_B008361_S203.mm10-plus-7-0	0	0.00417372	nan	CL:1000320
I11_B002840_B008280_S203.mm10-plus-7-0	0	0	Lgr5- amplifying undifferentiated cell	CL:0002253
I12_B000232_B008361_S204.mm10-plus-7-0	0	0	nan	CL:0002071
I13_B000232_B008361_S205.mm10-plus-7-0	0	0	nan	CL:0002071
I14_B000232_B008361_S206.mm10-plus-7-0	0	0	nan	CL:0002071
I14_B002840_B008280_S206.mm10-plus-7-0	0	0.376927	Reg4/cKit+ deep crypt secretory cells (Distal)	CL:0000151
I15_B000232_B008361_S207.mm10-plus-7-0	0	1.1052	nan	CL:0002071
I15_B002840_B008280_S207.mm10-plus-7-0	0	0	nan	CL:1000320
I16_B000232_B008361_S208.mm10-plus-7-0	0	0	Enterocyte (Proximal)	CL:0002071
I17_B000232_B008361_S209.mm10-plus-7-0	0	0	nan	CL:0002071
I18_B000232_B008361_S210.mm10-plus-7-0	0	0	nan	CL:0002071
I18_B002840_B008280_S210.mm10-plus-7-0	0	0.00544172	Reg4/cKit+ deep crypt secretory cells (Distal)	CL:0000151
I19_B000232_B008361_S211.mm10-plus-7-0	0	0	nan	CL:0002071
I19_B002840_B008280_S211.mm10-plus-7-0	0	0.689603	Reg4/cKit+ deep crypt secretory cells (Distal)	CL:0000151
I1_B000232_B008361_S193.mm10-plus-7-0	0	0	Lgr5- amplifying undifferentiated cell	CL:0002253
I20_B000232_B008361_S212.mm10-plus-7-0	0	0	nan	CL:0002071
I20_B002840_B008280_S212.mm10-plus-7-0	0	0.0173515	Reg4/cKit+ deep crypt secretory cells (Distal)	CL:0000151
I21_B000232_B008361_S213.mm10-plus-7-0	0	0	Lgr5- amplifying undifferentiated cell	CL:0002253
I21_B002840_B008280_S213.mm10-plus-7-0	0	0.495294	Reg4/cKit+ deep crypt secretory cells (Distal)	CL:0000151
I22_B000232_B008361_S214.mm10-plus-7-0	0	0	nan	CL:0002203
I2_B000232_B008361_S194.mm10-plus-7-0	0	0.488574	nan	CL:0002250
I2_B002840_B008280_S194.mm10-plus-7-0	0	0.458305	Lgr5+ undifferentiated cell (Distal)	CL:0002250
I3_B000232_B008361_S195.mm10-plus-7-0	0	0	nan	CL:0002071
I3_B002840_B008280_S195.mm10-plus-7-0	0	0	Reg4/cKit+ deep crypt secretory cells (Distal)	CL:0000151
I4_B000232_B008361_S196.mm10-plus-7-0	0	0.0793237	nan	CL:0002250
I4_B002840_B008280_S196.mm10-plus-7-0	0	0	Lgr5+ undifferentiated cell (Distal)	CL:0002250
I5_B000232_B008361_S197.mm10-plus-7-0	0	0	Lgr5- amplifying undifferentiated cell	CL:0002253
I6_B000232_B008361_S198.mm10-plus-7-0	0	0	nan	CL:0002250
I6_B002840_B008280_S198.mm10-plus-7-0	0	0	Lgr5+ undifferentiated cell (Distal)	CL:0002250
I7_B000232_B008361_S199.mm10-plus-7-0	0	0	Lgr5- amplifying undifferentiated cell	CL:0002253
I7_B002840_B008280_S199.mm10-plus-7-0	0	0	Reg4/cKit+ deep crypt secretory cells (Distal)	CL:0000151
I8_B000232_B008361_S200.mm10-plus-7-0	0	0	nan	CL:0002250
I8_B002840_B008280_S200.mm10-plus-7-0	0	0	Lgr5- amplifying undifferentiated cell	CL:0002253
I9_B000232_B008361_S201.mm10-plus-7-0	0	0	nan	CL:1000320
I9_B002840_B008280_S201.mm10-plus-7-0	0	0	Reg4/cKit+ deep crypt secretory cells (Distal)	CL:0000151
J10_B000232_B008361_S226.mm10-plus-7-0	0	0	Lgr5- amplifying undifferentiated cell	CL:0002253
J11_B000232_B008361_S227.mm10-plus-7-0	0	0	Lgr5- amplifying undifferentiated cell	CL:0002253
J11_B002840_B008280_S227.mm10-plus-7-0	0	0.456712	nan	CL:0002250
J12_B000232_B008361_S228.mm10-plus-7-0	0	0	nan	CL:0002250
J12_B002840_B008280_S228.mm10-plus-7-0	0	0	Reg4/cKit+ deep crypt secretory cells (Distal)	CL:0000151
J13_B000232_B008361_S229.mm10-plus-7-0	0	0	Enterocyte (Proximal)	CL:0002071
J13_B002840_B008280_S229.mm10-plus-7-0	0	0	Lgr5- amplifying undifferentiated cell	CL:0002253
J14_B000232_B008361_S230.mm10-plus-7-0	0	0	Enterocyte (Proximal)	CL:0002071
J14_B002840_B008280_S230.mm10-plus-7-0	0	0	Goblet cell	top of crypt (Distal)	CL:1000320
J15_B000232_B008361_S231.mm10-plus-7-0	0	0	nan	CL:0002071
J15_B002840_B008280_S231.mm10-plus-7-0	0	0	nan	CL:0002071
J16_B000232_B008361_S232.mm10-plus-7-0	0	0	Enterocyte (Proximal)	CL:0002071
J16_B002840_B008280_S232.mm10-plus-7-0	0	0	Goblet cell	top of crypt (Distal)	CL:1000320
J17_B000232_B008361_S233.mm10-plus-7-0	0	0	nan	CL:0002071
J18_B000232_B008361_S234.mm10-plus-7-0	0	0	Lgr5- amplifying undifferentiated cell	CL:0002253
J18_B002840_B008280_S234.mm10-plus-7-0	0	0	Reg4/cKit+ deep crypt secretory cells (Distal)	CL:0000151
J19_B000232_B008361_S235.mm10-plus-7-0	0	0	nan	CL:1000320
J19_B002840_B008280_S235.mm10-plus-7-0	0	3.20749	Lgr5- amplifying undifferentiated cell	CL:0002253
J1_B000232_B008361_S217.mm10-plus-7-0	0	0	nan	CL:0002250
J1_B002840_B008280_S217.mm10-plus-7-0	0	0	Reg4/cKit+ deep crypt secretory cells (Distal)	CL:0000151
J20_B000232_B008361_S236.mm10-plus-7-0	0	0	nan	CL:0002071
J20_B002840_B008280_S236.mm10-plus-7-0	0	0	Reg4/cKit+ deep crypt secretory cells (Distal)	CL:0000151
J21_B000232_B008361_S237.mm10-plus-7-0	0	0	nan	CL:0002071
J21_B002840_B008280_S237.mm10-plus-7-0	0	0.934845	Reg4/cKit+ deep crypt secretory cells (Distal)	CL:0000151
J22_B000232_B008361_S238.mm10-plus-7-0	0	0	nan	CL:0002071
J22_B002840_B008280_S238.mm10-plus-7-0	0	0	Reg4/cKit+ deep crypt secretory cells (Distal)	CL:0000151
J2_B000232_B008361_S218.mm10-plus-7-0	0	0	nan	CL:1000320
J3_B000232_B008361_S219.mm10-plus-7-0	0	0	nan	CL:0002250
J4_B000232_B008361_S220.mm10-plus-7-0	0	0.697096	nan	CL:0002250
J5_B000232_B008361_S221.mm10-plus-7-0	0	0	Lgr5- amplifying undifferentiated cell	CL:0002253
J5_B002840_B008280_S221.mm10-plus-7-0	0	0	Lgr5- amplifying undifferentiated cell	CL:0002253
J6_B000232_B008361_S222.mm10-plus-7-0	0	0	nan	CL:0002071
J6_B002840_B008280_S222.mm10-plus-7-0	0	0	Lgr5- amplifying undifferentiated cell	CL:0002253
J7_B000232_B008361_S223.mm10-plus-7-0	0	0.647514	nan	CL:1000320
J7_B002840_B008280_S223.mm10-plus-7-0	0	0.504651	Reg4/cKit+ deep crypt secretory cells (Distal)	CL:0000151
J8_B000232_B008361_S224.mm10-plus-7-0	0	0	Lgr5- amplifying undifferentiated cell	CL:0002253
J8_B002840_B008280_S224.mm10-plus-7-0	0	0	Reg4/cKit+ deep crypt secretory cells (Distal)	CL:0000151
J9_B000232_B008361_S225.mm10-plus-7-0	0	0	Lgr5- amplifying undifferentiated cell	CL:0002253
J9_B002840_B008280_S225.mm10-plus-7-0	0	0.220863	Reg4/cKit+ deep crypt secretory cells (Distal)	CL:0000151
K10_B002840_B008280_S250.mm10-plus-7-0	0	0	Reg4/cKit+ deep crypt secretory cells (Distal)	CL:0000151
K11_B000232_B008361_S251.mm10-plus-7-0	0	0	nan	CL:0002071
K11_B002840_B008280_S251.mm10-plus-7-0	0	1.55676	Lgr5- amplifying undifferentiated cell	CL:0002253
K12_B000232_B008361_S252.mm10-plus-7-0	0	0	nan	CL:0002250
K13_B000232_B008361_S253.mm10-plus-7-0	0	0	nan	CL:0002071
K14_B000232_B008361_S254.mm10-plus-7-0	0	0	nan	CL:0002071
K14_B002840_B008280_S254.mm10-plus-7-0	0	0	nan	CL:0002071
K15_B000232_B008361_S255.mm10-plus-7-0	0	0	Enterocyte (Proximal)	CL:0002071
K15_B002840_B008280_S255.mm10-plus-7-0	0	0	nan	CL:0002071
K16_B000232_B008361_S256.mm10-plus-7-0	0	0	nan	CL:0002071
K17_B000232_B008361_S257.mm10-plus-7-0	0	0	Enterocyte (Proximal)	CL:0002071
K17_B002840_B008280_S257.mm10-plus-7-0	0	0	nan	CL:0002071
K18_B000232_B008361_S258.mm10-plus-7-0	0	0	nan	CL:0002071
K19_B000232_B008361_S259.mm10-plus-7-0	0	0	nan	CL:0002071
K19_B002840_B008280_S259.mm10-plus-7-0	0	0	Reg4/cKit+ deep crypt secretory cells (Distal)	CL:0000151
K1_B000232_B008361_S241.mm10-plus-7-0	0	0	Lgr5- amplifying undifferentiated cell	CL:0002253
K20_B000232_B008361_S260.mm10-plus-7-0	0	0	nan	CL:0002203
K21_B000232_B008361_S261.mm10-plus-7-0	0	0	nan	CL:0002071
K22_B000232_B008361_S262.mm10-plus-7-0	0	0	nan	CL:0002203
K22_B002840_B008280_S262.mm10-plus-7-0	0	0	Reg4/cKit+ deep crypt secretory cells (Distal)	CL:0000151
K2_B000232_B008361_S242.mm10-plus-7-0	0	0	nan	CL:0002250
K2_B002840_B008280_S242.mm10-plus-7-0	0	0.118304	Reg4/cKit+ deep crypt secretory cells (Distal)	CL:0000151
K3_B000232_B008361_S243.mm10-plus-7-0	0	0	nan	CL:1000320
K3_B002840_B008280_S243.mm10-plus-7-0	0	0	Reg4/cKit+ deep crypt secretory cells (Distal)	CL:0000151
K4_B000232_B008361_S244.mm10-plus-7-0	0	0.0868425	nan	CL:0002250
K4_B002840_B008280_S244.mm10-plus-7-0	0	0.177872	Reg4/cKit+ deep crypt secretory cells (Distal)	CL:0000151
K5_B000232_B008361_S245.mm10-plus-7-0	0	0	Lgr5- amplifying undifferentiated cell	CL:0002253
K5_B002840_B008280_S245.mm10-plus-7-0	0	0	Reg4/cKit+ deep crypt secretory cells (Distal)	CL:0000151
K6_B000232_B008361_S246.mm10-plus-7-0	0	1.61505	Lgr5- amplifying undifferentiated cell	CL:0002253
K6_B002840_B008280_S246.mm10-plus-7-0	0	0	nan	CL:1000320
K7_B000232_B008361_S247.mm10-plus-7-0	0	0	Lgr5- amplifying undifferentiated cell	CL:0002253
K8_B000232_B008361_S248.mm10-plus-7-0	0	0	Reg4/cKit+ deep crypt secretory cells (Distal)	CL:0000151
K9_B000232_B008361_S249.mm10-plus-7-0	0	0	Lgr5- amplifying undifferentiated cell	CL:0002253
L10_B000232_B008361_S274.mm10-plus-7-0	0	0	nan	CL:0002250
L11_B000232_B008361_S275.mm10-plus-7-0	0	0	nan	CL:0002250
L12_B000232_B008361_S276.mm10-plus-7-0	0	0	nan	CL:0002250
L12_B002840_B008280_S276.mm10-plus-7-0	0	0.692301	Reg4/cKit+ deep crypt secretory cells (Distal)	CL:0000151
L14_B000232_B008361_S278.mm10-plus-7-0	0	0	Enterocyte (Proximal)	CL:0002071
L14_B002840_B008280_S278.mm10-plus-7-0	0	0	nan	CL:0002071
L15_B000232_B008361_S279.mm10-plus-7-0	0	0	Enterocyte (Proximal)	CL:0002071
L16_B000232_B008361_S280.mm10-plus-7-0	0	0	Enterocyte (Proximal)	CL:0002071
L16_B002840_B008280_S280.mm10-plus-7-0	0	0	nan	CL:0002071
L17_B000232_B008361_S281.mm10-plus-7-0	0	0	nan	CL:0002071
L17_B002840_B008280_S281.mm10-plus-7-0	0	1.34756	Reg4/cKit+ deep crypt secretory cells (Distal)	CL:0000151
L18_B002840_B008280_S282.mm10-plus-7-0	0	0.809552	nan	CL:1000320
L19_B000232_B008361_S283.mm10-plus-7-0	0	0	nan	CL:0002071
L19_B002840_B008280_S283.mm10-plus-7-0	0	0	nan	CL:0002203
L1_B000232_B008361_S265.mm10-plus-7-0	0	0.00402493	nan	CL:0002250
L20_B000232_B008361_S284.mm10-plus-7-0	0	0	nan	CL:0002071
L20_B002840_B008280_S284.mm10-plus-7-0	0	0.795099	Reg4/cKit+ deep crypt secretory cells (Distal)	CL:0000151
L21_B000232_B008361_S285.mm10-plus-7-0	0	0	nan	CL:0002071
L21_B002840_B008280_S285.mm10-plus-7-0	0	0	Reg4/cKit+ deep crypt secretory cells (Distal)	CL:0000151
L22_B000232_B008361_S286.mm10-plus-7-0	0	0	nan	CL:0002071
L22_B002840_B008280_S286.mm10-plus-7-0	0	0.693087	Reg4/cKit+ deep crypt secretory cells (Distal)	CL:0000151
L2_B000232_B008361_S266.mm10-plus-7-0	0	0	Lgr5- amplifying undifferentiated cell	CL:0002253
L2_B002840_B008280_S266.mm10-plus-7-0	0	0	Lgr5- amplifying undifferentiated cell	CL:0002253
L3_B000232_B008361_S267.mm10-plus-7-0	0	0	nan	CL:0002250
L4_B000232_B008361_S268.mm10-plus-7-0	0	0	Lgr5- amplifying undifferentiated cell	CL:0002253
L4_B002840_B008280_S268.mm10-plus-7-0	0	0.722567	Reg4/cKit+ deep crypt secretory cells (Distal)	CL:0000151
L5_B000232_B008361_S269.mm10-plus-7-0	0	0	nan	CL:1000320
L5_B002840_B008280_S269.mm10-plus-7-0	0	0	Lgr5+ undifferentiated cell (Distal)	CL:0002250
L6_B000232_B008361_S270.mm10-plus-7-0	0	0	nan	CL:1000320
L6_B002840_B008280_S270.mm10-plus-7-0	0	0.195865	Reg4/cKit+ deep crypt secretory cells (Distal)	CL:0000151
L7_B000232_B008361_S271.mm10-plus-7-0	0	0	nan	CL:0002250
L7_B002840_B008280_S271.mm10-plus-7-0	0	0.425303	Reg4/cKit+ deep crypt secretory cells (Distal)	CL:0000151
L8_B000232_B008361_S272.mm10-plus-7-0	0	0	nan	CL:0002250
L8_B002840_B008280_S272.mm10-plus-7-0	0	1.50791	Reg4/cKit+ deep crypt secretory cells (Distal)	CL:0000151
L9_B000232_B008361_S273.mm10-plus-7-0	0	0	nan	CL:0002250
M10_B000232_B008361_S298.mm10-plus-7-0	0	0	nan	CL:1000320
M10_B002840_B008280_S298.mm10-plus-7-0	0	0.643634	Lgr5+ undifferentiated cell (Distal)	CL:0002250
M11_B000232_B008361_S299.mm10-plus-7-0	0	0	nan	CL:0002250
M11_B002840_B008280_S299.mm10-plus-7-0	0	0	Lgr5- amplifying undifferentiated cell	CL:0002253
M12_B000232_B008361_S300.mm10-plus-7-0	0	0	Lgr5- amplifying undifferentiated cell	CL:0002253
M12_B002840_B008280_S300.mm10-plus-7-0	0	0	nan	CL:0002250
M13_B000232_B008361_S301.mm10-plus-7-0	0	0	Enterocyte (Proximal)	CL:0002071
M13_B002840_B008280_S301.mm10-plus-7-0	0	0	nan	CL:0002071
M14_B002840_B008280_S302.mm10-plus-7-0	0	0	nan	CL:0002071
M15_B000232_B008361_S303.mm10-plus-7-0	0	0.121184	nan	CL:0002071
M16_B000232_B008361_S304.mm10-plus-7-0	0	0	Enterocyte (Proximal)	CL:0002071
M17_B000232_B008361_S305.mm10-plus-7-0	0	0	Enterocyte (Proximal)	CL:0002071
M17_B002840_B008280_S305.mm10-plus-7-0	0	0	nan	CL:0002071
M18_B000232_B008361_S306.mm10-plus-7-0	0	0	nan	CL:0002071
M19_B000232_B008361_S307.mm10-plus-7-0	0	0	Lgr5- amplifying undifferentiated cell	CL:0002253
M19_B002840_B008280_S307.mm10-plus-7-0	0	0.162132	Reg4/cKit+ deep crypt secretory cells (Distal)	CL:0000151
M1_B000232_B008361_S289.mm10-plus-7-0	0	0	Lgr5- amplifying undifferentiated cell	CL:0002253
M1_B002840_B008280_S289.mm10-plus-7-0	0	0	Reg4/cKit+ deep crypt secretory cells (Distal)	CL:0000151
M20_B000232_B008361_S308.mm10-plus-7-0	0	0	nan	CL:0002203
M20_B002840_B008280_S308.mm10-plus-7-0	0	0	Reg4/cKit+ deep crypt secretory cells (Distal)	CL:0000151
M21_B002840_B008280_S309.mm10-plus-7-0	0	0	nan	CL:0002071
M22_B000232_B008361_S310.mm10-plus-7-0	0	0	nan	CL:0002071
M22_B002840_B008280_S310.mm10-plus-7-0	0	0	Lgr5- amplifying undifferentiated cell	CL:0002253
M2_B000232_B008361_S290.mm10-plus-7-0	0	0	Lgr5- amplifying undifferentiated cell	CL:0002253
M3_B000232_B008361_S291.mm10-plus-7-0	0	0	nan	CL:0002071
M3_B002840_B008280_S291.mm10-plus-7-0	0	0	nan	CL:0000164
M4_B000232_B008361_S292.mm10-plus-7-0	0	0	nan	CL:0002071
M4_B002840_B008280_S292.mm10-plus-7-0	0	0.231853	Reg4/cKit+ deep crypt secretory cells (Distal)	CL:0000151
M5_B000232_B008361_S293.mm10-plus-7-0	0	0	nan	CL:0002071
M5_B002840_B008280_S293.mm10-plus-7-0	0	0.483931	Reg4/cKit+ deep crypt secretory cells (Distal)	CL:0000151
M6_B000232_B008361_S294.mm10-plus-7-0	0	0	nan	CL:0002071
M6_B002840_B008280_S294.mm10-plus-7-0	0	0.815604	Reg4/cKit+ deep crypt secretory cells (Distal)	CL:0000151
M7_B000232_B008361_S295.mm10-plus-7-0	0	0	Lgr5- amplifying undifferentiated cell	CL:0002253
M7_B002840_B008280_S295.mm10-plus-7-0	0	0	Reg4/cKit+ deep crypt secretory cells (Distal)	CL:0000151
M8_B000232_B008361_S296.mm10-plus-7-0	0	0	Lgr5- amplifying undifferentiated cell	CL:0002253
M8_B002840_B008280_S296.mm10-plus-7-0	0	0	Lgr5+ undifferentiated cell (Distal)	CL:0002250
M9_B000232_B008361_S297.mm10-plus-7-0	0	0	nan	CL:1000320
M9_B002840_B008280_S297.mm10-plus-7-0	0	0.881076	Reg4/cKit+ deep crypt secretory cells (Distal)	CL:0000151
N10_B000232_B008361_S322.mm10-plus-7-0	0	0	Lgr5- amplifying undifferentiated cell	CL:0002253
N10_B002840_B008280_S322.mm10-plus-7-0	0	0	Reg4/cKit+ deep crypt secretory cells (Distal)	CL:0000151
N11_B000232_B008361_S323.mm10-plus-7-0	0	0	Lgr5- amplifying undifferentiated cell	CL:0002253
N12_B000232_B008361_S324.mm10-plus-7-0	0	0	nan	CL:0002071
N13_B000232_B008361_S325.mm10-plus-7-0	0	0.691295	nan	CL:0002071
N14_B002840_B008280_S326.mm10-plus-7-0	0	0	nan	CL:0002071
N15_B000232_B008361_S327.mm10-plus-7-0	0	0	Enterocyte (Proximal)	CL:0002071
N15_B002840_B008280_S327.mm10-plus-7-0	0	0	nan	CL:0002071
N16_B000232_B008361_S328.mm10-plus-7-0	0	0	nan	CL:0002071
N18_B000232_B008361_S330.mm10-plus-7-0	0	0	nan	CL:0002203
N19_B002840_B008280_S331.mm10-plus-7-0	0	0	Goblet cell	top of crypt (Distal)	CL:1000320
N1_B000232_B008361_S313.mm10-plus-7-0	0	0.0366901	nan	CL:0002071
N1_B002840_B008280_S313.mm10-plus-7-0	0	0	Reg4/cKit+ deep crypt secretory cells (Distal)	CL:0000151
N21_B002840_B008280_S333.mm10-plus-7-0	0	3.98541	Lgr5- amplifying undifferentiated cell	CL:0002253
N22_B000232_B008361_S334.mm10-plus-7-0	0	0	nan	CL:0002203
N22_B002840_B008280_S334.mm10-plus-7-0	0	0.232982	Reg4/cKit+ deep crypt secretory cells (Distal)	CL:0000151
N2_B000232_B008361_S314.mm10-plus-7-0	0	0	nan	CL:1000320
N2_B002840_B008280_S314.mm10-plus-7-0	0	0	Lgr5- amplifying undifferentiated cell	CL:0002253
N3_B000232_B008361_S315.mm10-plus-7-0	0	0.171341	Lgr5- amplifying undifferentiated cell	CL:0002253
N3_B002840_B008280_S315.mm10-plus-7-0	0	0.513688	Reg4/cKit+ deep crypt secretory cells (Distal)	CL:0000151
N4_B000232_B008361_S316.mm10-plus-7-0	0	0	Lgr5- amplifying undifferentiated cell	CL:0002253
N5_B000232_B008361_S317.mm10-plus-7-0	0	0	nan	CL:0002250
N6_B000232_B008361_S318.mm10-plus-7-0	0	0	nan	CL:0002071
N6_B002840_B008280_S318.mm10-plus-7-0	0	0	Reg4/cKit+ deep crypt secretory cells (Distal)	CL:0000151
N7_B000232_B008361_S319.mm10-plus-7-0	0	0	nan	CL:0002250
N7_B002840_B008280_S319.mm10-plus-7-0	0	0.0164525	Lgr5+ undifferentiated cell (Distal)	CL:0002250
N8_B000232_B008361_S320.mm10-plus-7-0	0	0	nan	CL:0002250
N8_B002840_B008280_S320.mm10-plus-7-0	0	0	Lgr5+ undifferentiated cell (Distal)	CL:0002250
N9_B000232_B008361_S321.mm10-plus-7-0	0	0	nan	CL:0002250
O10_B000232_B008361_S346.mm10-plus-7-0	0	0	nan	CL:0002071
O10_B002840_B008280_S346.mm10-plus-7-0	0	0	Lgr5+ undifferentiated cell (Distal)	CL:0002250
O11_B000232_B008361_S347.mm10-plus-7-0	0	0	nan	CL:0002071
O11_B002840_B008280_S347.mm10-plus-7-0	0	1.92889	Reg4/cKit+ deep crypt secretory cells (Distal)	CL:0000151
O12_B000232_B008361_S348.mm10-plus-7-0	0	1.62744	Lgr5- amplifying undifferentiated cell	CL:0002253
O13_B000232_B008361_S349.mm10-plus-7-0	0	0	nan	CL:0002071
O14_B000232_B008361_S350.mm10-plus-7-0	0	0	nan	CL:1000320
O15_B000232_B008361_S351.mm10-plus-7-0	0	0	Enterocyte (Proximal)	CL:0002071
O16_B000232_B008361_S352.mm10-plus-7-0	0	0	Enterocyte (Proximal)	CL:0002071
O16_B002840_B008280_S352.mm10-plus-7-0	0	0	nan	CL:1000320
O17_B002840_B008280_S353.mm10-plus-7-0	0	0	nan	CL:1000320
O18_B002840_B008280_S354.mm10-plus-7-0	0	0	Lgr5- amplifying undifferentiated cell	CL:0002253
O19_B002840_B008280_S355.mm10-plus-7-0	0	0.492304	Reg4/cKit+ deep crypt secretory cells (Distal)	CL:0000151
O1_B000232_B008361_S337.mm10-plus-7-0	0	0	nan	CL:0002071
O1_B002840_B008280_S337.mm10-plus-7-0	0	0.00567926	Reg4/cKit+ deep crypt secretory cells (Distal)	CL:0000151
O20_B000232_B008361_S356.mm10-plus-7-0	0	0	nan	CL:0002071
O20_B002840_B008280_S356.mm10-plus-7-0	0	0.00513189	Reg4/cKit+ deep crypt secretory cells (Distal)	CL:0000151
O21_B000232_B008361_S357.mm10-plus-7-0	0	0	nan	CL:1000320
O21_B002840_B008280_S357.mm10-plus-7-0	0	0	Lgr5+ undifferentiated cell (Distal)	CL:0002250
O22_B000232_B008361_S358.mm10-plus-7-0	0	0	nan	CL:0002071
O22_B002840_B008280_S358.mm10-plus-7-0	0	0	Goblet cell	top of crypt (Distal)	CL:1000320
O2_B000232_B008361_S338.mm10-plus-7-0	0	0	nan	CL:0002071
O2_B002840_B008280_S338.mm10-plus-7-0	0	0.52474	Reg4/cKit+ deep crypt secretory cells (Distal)	CL:0000151
O3_B000232_B008361_S339.mm10-plus-7-0	0	0.293849	nan	CL:0002250
O3_B002840_B008280_S339.mm10-plus-7-0	0	0.762916	Reg4/cKit+ deep crypt secretory cells (Distal)	CL:0000151
O4_B000232_B008361_S340.mm10-plus-7-0	0	0	nan	CL:0002071
O5_B000232_B008361_S341.mm10-plus-7-0	0	0	nan	CL:1000320
O5_B002840_B008280_S341.mm10-plus-7-0	0	0	nan	CL:0002250
O6_B000232_B008361_S342.mm10-plus-7-0	0	0	Lgr5- amplifying undifferentiated cell	CL:0002253
O7_B000232_B008361_S343.mm10-plus-7-0	0	0	nan	CL:0002250
O7_B002840_B008280_S343.mm10-plus-7-0	0	0	Lgr5+ undifferentiated cell (Distal)	CL:0002250
O8_B000232_B008361_S344.mm10-plus-7-0	0	0	nan	CL:0002071
O8_B002840_B008280_S344.mm10-plus-7-0	0	0	Lgr5+ undifferentiated cell (Distal)	CL:0002250
O9_B000232_B008361_S345.mm10-plus-7-0	0	0	nan	CL:0002071
O9_B002840_B008280_S345.mm10-plus-7-0	0	0	Reg4/cKit+ deep crypt secretory cells (Distal)	CL:0000151
P10_B000232_B008361_S370.mm10-plus-7-0	0	0	nan	CL:0002071
P10_B002840_B008280_S370.mm10-plus-7-0	0	1.61003	Lgr5- amplifying undifferentiated cell	CL:0002253
P11_B000232_B008361_S371.mm10-plus-7-0	0	0	Lgr5- amplifying undifferentiated cell	CL:0002253
P11_B002840_B008280_S371.mm10-plus-7-0	0	0	Lgr5- amplifying undifferentiated cell	CL:0002253
P12_B000232_B008361_S372.mm10-plus-7-0	0	0	nan	CL:0002071
P13_B000232_B008361_S373.mm10-plus-7-0	0	0	nan	CL:0002071
P13_B002840_B008280_S373.mm10-plus-7-0	0	0	nan	CL:1000320
P15_B000232_B008361_S375.mm10-plus-7-0	0	0	nan	CL:0002071
P15_B002840_B008280_S375.mm10-plus-7-0	0	0	nan	CL:0002071
P16_B000232_B008361_S376.mm10-plus-7-0	0	0	nan	CL:0002071
P16_B002840_B008280_S376.mm10-plus-7-0	0	0.859639	nan	CL:1000320
P17_B002840_B008280_S377.mm10-plus-7-0	0	0	Reg4/cKit+ deep crypt secretory cells (Distal)	CL:0000151
P18_B000232_B008361_S378.mm10-plus-7-0	0	0	nan	CL:0002071
P18_B002840_B008280_S378.mm10-plus-7-0	0	0	Reg4/cKit+ deep crypt secretory cells (Distal)	CL:0000151
P19_B000232_B008361_S379.mm10-plus-7-0	0	0	nan	CL:0002071
P19_B002840_B008280_S379.mm10-plus-7-0	0	0	Reg4/cKit+ deep crypt secretory cells (Distal)	CL:0000151
P1_B000232_B008361_S361.mm10-plus-7-0	0	0	nan	CL:0002071
P1_B002840_B008280_S361.mm10-plus-7-0	0	0	Lgr5- amplifying undifferentiated cell	CL:0002253
P20_B000232_B008361_S380.mm10-plus-7-0	0	0	Lgr5- amplifying undifferentiated cell	CL:0002253
P20_B002840_B008280_S380.mm10-plus-7-0	0	0	nan	CL:1000320
P21_B000232_B008361_S381.mm10-plus-7-0	0	0	nan	CL:0002071
P21_B002840_B008280_S381.mm10-plus-7-0	0	0	nan	CL:1000320
P22_B000232_B008361_S382.mm10-plus-7-0	0	0	nan	CL:0002071
P22_B002840_B008280_S382.mm10-plus-7-0	0	2.01481	Lgr5- amplifying undifferentiated cell	CL:0002253
P2_B000232_B008361_S362.mm10-plus-7-0	0	0	nan	CL:0002071
P2_B002840_B008280_S362.mm10-plus-7-0	0	0	Lgr5+ undifferentiated cell (Distal)	CL:0002250
P3_B000232_B008361_S363.mm10-plus-7-0	0	0.076426	nan	CL:1000320
P3_B002840_B008280_S363.mm10-plus-7-0	0	0.521844	Reg4/cKit+ deep crypt secretory cells (Distal)	CL:0000151
P4_B000232_B008361_S364.mm10-plus-7-0	0	0	nan	CL:0002250
P4_B002840_B008280_S364.mm10-plus-7-0	0	0.561613	Reg4/cKit+ deep crypt secretory cells (Distal)	CL:0000151
P5_B000232_B008361_S365.mm10-plus-7-0	0	0	nan	CL:0002071
P5_B002840_B008280_S365.mm10-plus-7-0	0	0	Reg4/cKit+ deep crypt secretory cells (Distal)	CL:0000151
P6_B000232_B008361_S366.mm10-plus-7-0	0	0	nan	CL:0000164
P6_B002840_B008280_S366.mm10-plus-7-0	0	0.285561	nan	CL:1000320
P7_B000232_B008361_S367.mm10-plus-7-0	0	0	nan	CL:0002071
P7_B002840_B008280_S367.mm10-plus-7-0	0	0.27171	Reg4/cKit+ deep crypt secretory cells (Distal)	CL:0000151
P8_B000232_B008361_S368.mm10-plus-7-0	0	0	nan	CL:0002071
P9_B000232_B008361_S369.mm10-plus-7-0	0	0	nan	CL:0002071
P9_B002840_B008280_S369.mm10-plus-7-0	0	0	Lgr5- amplifying undifferentiated cell	CL:0002253
A10_B002845_B008551_S10.mm10-plus-8-0	0	0	Lgr5- amplifying undifferentiated cell	CL:0002253
A10_B002847_B008550_S10.mm10-plus-8-0	0	0	Lgr5- amplifying undifferentiated cell	CL:0002253
A11_B002845_B008551_S11.mm10-plus-8-0	0	0	Lgr5- amplifying undifferentiated cell	CL:0002253
A12_B002845_B008551_S12.mm10-plus-8-0	0	0	nan	CL:1000320
A13_B002845_B008551_S13.mm10-plus-8-0	0	0	Enterocyte (Proximal)	CL:0002071
A13_B002847_B008550_S13.mm10-plus-8-0	0	0	Enterocyte (Proximal)	CL:0002071
A14_B002845_B008551_S14.mm10-plus-8-0	0	0	Enterocyte (Proximal)	CL:0002071
A14_B002847_B008550_S14.mm10-plus-8-0	0	0	Enterocyte (Proximal)	CL:0002071
A15_B002845_B008551_S15.mm10-plus-8-0	0	0	nan	CL:1000320
A15_B002847_B008550_S15.mm10-plus-8-0	0	0	nan	CL:0002071
A16_B002845_B008551_S16.mm10-plus-8-0	0	0	nan	CL:0002071
A17_B002845_B008551_S17.mm10-plus-8-0	0	0.794593	nan	CL:0002071
A17_B002847_B008550_S17.mm10-plus-8-0	0	0	Enterocyte (Proximal)	CL:0002071
A18_B002845_B008551_S18.mm10-plus-8-0	0	0	nan	CL:0002071
A18_B002847_B008550_S18.mm10-plus-8-0	0	0	nan	CL:0002071
A1_B002845_B008551_S1.mm10-plus-8-0	0	0	nan	CL:0002071
A1_B002847_B008550_S1.mm10-plus-8-0	0	0	nan	CL:0002071
A20_B002845_B008551_S20.mm10-plus-8-0	0	0	nan	CL:0002071
A21_B002845_B008551_S21.mm10-plus-8-0	0	0	nan	CL:1000320
A21_B002847_B008550_S21.mm10-plus-8-0	0	0	nan	CL:0002071
A22_B002845_B008551_S22.mm10-plus-8-0	0	0	nan	CL:0002071
A22_B002847_B008550_S22.mm10-plus-8-0	0	0	nan	CL:1000320
A2_B002845_B008551_S2.mm10-plus-8-0	0	0	nan	CL:0002203
A2_B002847_B008550_S2.mm10-plus-8-0	0	0	Lgr5- amplifying undifferentiated cell	CL:0002253
A3_B002845_B008551_S3.mm10-plus-8-0	0	0	nan	CL:0002250
A4_B002845_B008551_S4.mm10-plus-8-0	0	0	Lgr5- amplifying undifferentiated cell	CL:0002253
A5_B002845_B008551_S5.mm10-plus-8-0	0	0	nan	CL:1000320
A5_B002847_B008550_S5.mm10-plus-8-0	0	0	Lgr5- amplifying undifferentiated cell	CL:0002253
A6_B002845_B008551_S6.mm10-plus-8-0	0	0	nan	CL:0000164
A6_B002847_B008550_S6.mm10-plus-8-0	0	0	nan	CL:1000320
A7_B002845_B008551_S7.mm10-plus-8-0	0	0.309487	nan	CL:1000320
A8_B002845_B008551_S8.mm10-plus-8-0	0	0	Lgr5- amplifying undifferentiated cell	CL:0002253
A8_B002847_B008550_S8.mm10-plus-8-0	0	0	nan	CL:1000320
A9_B002845_B008551_S9.mm10-plus-8-0	0	0.809074	nan	CL:0002203
A9_B002847_B008550_S9.mm10-plus-8-0	0	0	nan	CL:1000320
B10_B002845_B008551_S34.mm10-plus-8-0	0	0.0192641	nan	CL:1000320
B10_B002847_B008550_S34.mm10-plus-8-0	0	0	nan	CL:0002071
B11_B002845_B008551_S35.mm10-plus-8-0	0	0	nan	CL:1000320
B12_B002845_B008551_S36.mm10-plus-8-0	0	0.337707	nan	CL:1000320
B12_B002847_B008550_S36.mm10-plus-8-0	0	0	nan	CL:1000320
B13_B002845_B008551_S37.mm10-plus-8-0	0	0	nan	CL:0002071
B13_B002847_B008550_S37.mm10-plus-8-0	0	0	nan	CL:0002071
B14_B002845_B008551_S38.mm10-plus-8-0	0	0.0431369	Enterocyte (Proximal)	CL:0002071
B14_B002847_B008550_S38.mm10-plus-8-0	0	0	nan	CL:0002071
B15_B002845_B008551_S39.mm10-plus-8-0	0	0	Enterocyte (Proximal)	CL:0002071
B16_B002845_B008551_S40.mm10-plus-8-0	0	0	Enterocyte (Proximal)	CL:0002071
B17_B002845_B008551_S41.mm10-plus-8-0	0	0	Enterocyte (Proximal)	CL:0002071
B17_B002847_B008550_S41.mm10-plus-8-0	0	0	nan	CL:0002071
B18_B002845_B008551_S42.mm10-plus-8-0	0	0	Lgr5- amplifying undifferentiated cell	CL:0002253
B19_B002845_B008551_S43.mm10-plus-8-0	0	0	Lgr5- amplifying undifferentiated cell	CL:0002253
B19_B002847_B008550_S43.mm10-plus-8-0	0	0	nan	CL:0002071
B1_B002845_B008551_S25.mm10-plus-8-0	0	0	Lgr5- amplifying undifferentiated cell	CL:0002253
B1_B002847_B008550_S25.mm10-plus-8-0	0	0	nan	CL:0002071
B20_B002845_B008551_S44.mm10-plus-8-0	0	0	Lgr5- amplifying undifferentiated cell	CL:0002253
B21_B002845_B008551_S45.mm10-plus-8-0	0.796792	0	nan	CL:0002203
B21_B002847_B008550_S45.mm10-plus-8-0	0	0	nan	CL:0002071
B22_B002845_B008551_S46.mm10-plus-8-0	0	0	Lgr5- amplifying undifferentiated cell	CL:0002253
B22_B002847_B008550_S46.mm10-plus-8-0	0	0	nan	CL:0002071
B2_B002845_B008551_S26.mm10-plus-8-0	0	0	Lgr5- amplifying undifferentiated cell	CL:0002253
B2_B002847_B008550_S26.mm10-plus-8-0	0	0	nan	CL:0002071
B3_B002845_B008551_S27.mm10-plus-8-0	0	0	Lgr5- amplifying undifferentiated cell	CL:0002253
B4_B002845_B008551_S28.mm10-plus-8-0	0	0.0428271	nan	CL:0002250
B5_B002845_B008551_S29.mm10-plus-8-0	0	0	Lgr5- amplifying undifferentiated cell	CL:0002253
B5_B002847_B008550_S29.mm10-plus-8-0	0	0	Lgr5- amplifying undifferentiated cell	CL:0002253
B6_B002845_B008551_S30.mm10-plus-8-0	0	0	Lgr5- amplifying undifferentiated cell	CL:0002253
B6_B002847_B008550_S30.mm10-plus-8-0	0	0	Lgr5- amplifying undifferentiated cell	CL:0002253
B7_B002845_B008551_S31.mm10-plus-8-0	0	0	nan	CL:0002250
B7_B002847_B008550_S31.mm10-plus-8-0	0	0	Lgr5- amplifying undifferentiated cell	CL:0002253
B8_B002845_B008551_S32.mm10-plus-8-0	0	0	Lgr5- amplifying undifferentiated cell	CL:0002253
B9_B002845_B008551_S33.mm10-plus-8-0	0	0	nan	CL:0002071
B9_B002847_B008550_S33.mm10-plus-8-0	0	0	Lgr5- amplifying undifferentiated cell	CL:0002253
C10_B002845_B008551_S58.mm10-plus-8-0	0	0	Lgr5- amplifying undifferentiated cell	CL:0002253
C10_B002847_B008550_S58.mm10-plus-8-0	0	0	nan	CL:1000320
C11_B002845_B008551_S59.mm10-plus-8-0	0	0	nan	CL:0002250
C11_B002847_B008550_S59.mm10-plus-8-0	0	0	Lgr5- amplifying undifferentiated cell	CL:0002253
C12_B002845_B008551_S60.mm10-plus-8-0	0	0.154033	nan	CL:1000320
C12_B002847_B008550_S60.mm10-plus-8-0	0	0	nan	CL:0002071
C13_B002845_B008551_S61.mm10-plus-8-0	0	0	nan	CL:0002071
C13_B002847_B008550_S61.mm10-plus-8-0	0	0	Enterocyte (Proximal)	CL:0002071
C14_B002845_B008551_S62.mm10-plus-8-0	0	1.46979	nan	CL:0002071
C15_B002845_B008551_S63.mm10-plus-8-0	0	0.0210648	Enterocyte (Proximal)	CL:0002071
C15_B002847_B008550_S63.mm10-plus-8-0	0	0	nan	CL:0002071
C16_B002845_B008551_S64.mm10-plus-8-0	0	0	Enterocyte (Proximal)	CL:0002071
C16_B002847_B008550_S64.mm10-plus-8-0	0	0	Enterocyte (Proximal)	CL:0002071
C17_B002845_B008551_S65.mm10-plus-8-0	0	0	Enterocyte (Proximal)	CL:0002071
C17_B002847_B008550_S65.mm10-plus-8-0	0	0	Enterocyte (Proximal)	CL:0002071
C18_B002845_B008551_S66.mm10-plus-8-0	0	0	nan	CL:0002071
C18_B002847_B008550_S66.mm10-plus-8-0	0	0	nan	CL:0002071
C19_B002845_B008551_S67.mm10-plus-8-0	0	0	nan	CL:0002071
C19_B002847_B008550_S67.mm10-plus-8-0	0	0	nan	CL:0002071
C1_B002845_B008551_S49.mm10-plus-8-0	0	0	nan	CL:0002250
C1_B002847_B008550_S49.mm10-plus-8-0	0	0	nan	CL:0002071
C20_B002845_B008551_S68.mm10-plus-8-0	0.0188781	0	nan	CL:0002071
C20_B002847_B008550_S68.mm10-plus-8-0	0	0	nan	CL:0002071
C21_B002847_B008550_S69.mm10-plus-8-0	0	0	Lgr5- amplifying undifferentiated cell	CL:0002253
C22_B002845_B008551_S70.mm10-plus-8-0	0	0	nan	CL:0002071
C22_B002847_B008550_S70.mm10-plus-8-0	0	0	nan	CL:0002071
C2_B002845_B008551_S50.mm10-plus-8-0	0	0	Lgr5- amplifying undifferentiated cell	CL:0002253
C2_B002847_B008550_S50.mm10-plus-8-0	0	0	nan	CL:1000320
C3_B002845_B008551_S51.mm10-plus-8-0	0	0.914172	Lgr5- amplifying undifferentiated cell	CL:0002253
C3_B002847_B008550_S51.mm10-plus-8-0	0	0	nan	CL:1000320
C4_B002845_B008551_S52.mm10-plus-8-0	0	0	nan	CL:1000320
C4_B002847_B008550_S52.mm10-plus-8-0	0	1.93928	Lgr5- amplifying undifferentiated cell	CL:0002253
C5_B002845_B008551_S53.mm10-plus-8-0	0	0	nan	CL:0002071
C5_B002847_B008550_S53.mm10-plus-8-0	0	0	nan	CL:0002071
C6_B002845_B008551_S54.mm10-plus-8-0	0	4.27782	nan	CL:0002203
C6_B002847_B008550_S54.mm10-plus-8-0	0	0	nan	CL:0002071
C7_B002845_B008551_S55.mm10-plus-8-0	0	0	Lgr5- amplifying undifferentiated cell	CL:0002253
C7_B002847_B008550_S55.mm10-plus-8-0	0	0	nan	CL:0002071
C8_B002845_B008551_S56.mm10-plus-8-0	0	1.06211	nan	CL:1000320
C8_B002847_B008550_S56.mm10-plus-8-0	0	0	nan	CL:0002071
C9_B002845_B008551_S57.mm10-plus-8-0	0	0	Lgr5- amplifying undifferentiated cell	CL:0002253
C9_B002847_B008550_S57.mm10-plus-8-0	0	0	Lgr5- amplifying undifferentiated cell	CL:0002253
D10_B002845_B008551_S82.mm10-plus-8-0	0	0	nan	CL:0002071
D10_B002847_B008550_S82.mm10-plus-8-0	0	0	Lgr5- amplifying undifferentiated cell	CL:0002253
D11_B002845_B008551_S83.mm10-plus-8-0	0	0.318877	nan	CL:1000320
D11_B002847_B008550_S83.mm10-plus-8-0	0.0915024	0	Lgr5- amplifying undifferentiated cell	CL:0002253
D12_B002845_B008551_S84.mm10-plus-8-0	0	0	Lgr5- amplifying undifferentiated cell	CL:0002253
D12_B002847_B008550_S84.mm10-plus-8-0	0	0	nan	CL:0002071
D13_B002845_B008551_S85.mm10-plus-8-0	0	0	Enterocyte (Proximal)	CL:0002071
D13_B002847_B008550_S85.mm10-plus-8-0	0	0	Enterocyte (Proximal)	CL:0002071
D14_B002845_B008551_S86.mm10-plus-8-0	0	0	nan	CL:0002071
D14_B002847_B008550_S86.mm10-plus-8-0	0	0	Enterocyte (Proximal)	CL:0002071
D15_B002845_B008551_S87.mm10-plus-8-0	0	0	nan	CL:0002071
D15_B002847_B008550_S87.mm10-plus-8-0	0	0	Enterocyte (Proximal)	CL:0002071
D16_B002845_B008551_S88.mm10-plus-8-0	0	0	Enterocyte (Proximal)	CL:0002071
D16_B002847_B008550_S88.mm10-plus-8-0	0	0	nan	CL:0002071
D17_B002845_B008551_S89.mm10-plus-8-0	0	0	Enterocyte (Proximal)	CL:0002071
D17_B002847_B008550_S89.mm10-plus-8-0	0	0	Enterocyte (Proximal)	CL:0002071
D18_B002845_B008551_S90.mm10-plus-8-0	0	0	Lgr5- amplifying undifferentiated cell	CL:0002253
D18_B002847_B008550_S90.mm10-plus-8-0	0	0	nan	CL:1000320
D19_B002845_B008551_S91.mm10-plus-8-0	0	0	nan	CL:0002250
D1_B002845_B008551_S73.mm10-plus-8-0	0	0	nan	CL:0002250
D1_B002847_B008550_S73.mm10-plus-8-0	0	0	nan	CL:0002071
D20_B002845_B008551_S92.mm10-plus-8-0	0	0	nan	CL:0002071
D20_B002847_B008550_S92.mm10-plus-8-0	0	0.218263	nan	CL:0002071
D21_B002847_B008550_S93.mm10-plus-8-0	0	0	Lgr5- amplifying undifferentiated cell	CL:0002253
D22_B002845_B008551_S94.mm10-plus-8-0	0	1.36039	nan	CL:0000164
D22_B002847_B008550_S94.mm10-plus-8-0	0	0	nan	CL:0002203
D2_B002845_B008551_S74.mm10-plus-8-0	0	0	Lgr5- amplifying undifferentiated cell	CL:0002253
D2_B002847_B008550_S74.mm10-plus-8-0	0.0345715	0	Lgr5- amplifying undifferentiated cell	CL:0002253
D3_B002845_B008551_S75.mm10-plus-8-0	0	0	nan	CL:0002250
D3_B002847_B008550_S75.mm10-plus-8-0	0	0	nan	CL:0002071
D4_B002845_B008551_S76.mm10-plus-8-0	0	0	Lgr5- amplifying undifferentiated cell	CL:0002253
D4_B002847_B008550_S76.mm10-plus-8-0	0.0150637	0	Lgr5- amplifying undifferentiated cell	CL:0002253
D5_B002845_B008551_S77.mm10-plus-8-0	0	0.00878654	nan	CL:0002250
D5_B002847_B008550_S77.mm10-plus-8-0	0	0	Lgr5- amplifying undifferentiated cell	CL:0002253
D6_B002845_B008551_S78.mm10-plus-8-0	0	0	Lgr5- amplifying undifferentiated cell	CL:0002253
D6_B002847_B008550_S78.mm10-plus-8-0	0	0	nan	CL:0002071
D7_B002845_B008551_S79.mm10-plus-8-0	0	1.43889	Lgr5- amplifying undifferentiated cell	CL:0002253
D7_B002847_B008550_S79.mm10-plus-8-0	0	0	nan	CL:0002071
D8_B002845_B008551_S80.mm10-plus-8-0	0	0	nan	CL:0002250
D8_B002847_B008550_S80.mm10-plus-8-0	0	0	Lgr5- amplifying undifferentiated cell	CL:0002253
D9_B002845_B008551_S81.mm10-plus-8-0	0	0	Lgr5- amplifying undifferentiated cell	CL:0002253
D9_B002847_B008550_S81.mm10-plus-8-0	0	0	Lgr5- amplifying undifferentiated cell	CL:0002253
E10_B002845_B008551_S106.mm10-plus-8-0	0	0.14973	nan	CL:0002071
E10_B002847_B008550_S106.mm10-plus-8-0	0	0	Lgr5- amplifying undifferentiated cell	CL:0002253
E11_B002845_B008551_S107.mm10-plus-8-0	0	0.0573688	nan	CL:0002250
E11_B002847_B008550_S107.mm10-plus-8-0	0	0	nan	CL:0002250
E12_B002845_B008551_S108.mm10-plus-8-0	0	0	nan	CL:1000320
E12_B002847_B008550_S108.mm10-plus-8-0	0	0	Lgr5- amplifying undifferentiated cell	CL:0002253
E13_B002845_B008551_S109.mm10-plus-8-0	0	0	nan	CL:0002071
E13_B002847_B008550_S109.mm10-plus-8-0	0	0	Enterocyte (Proximal)	CL:0002071
E14_B002845_B008551_S110.mm10-plus-8-0	0	0	Enterocyte (Proximal)	CL:0002071
E14_B002847_B008550_S110.mm10-plus-8-0	0	0	nan	CL:0002071
E15_B002845_B008551_S111.mm10-plus-8-0	0	0	nan	CL:0002071
E15_B002847_B008550_S111.mm10-plus-8-0	0	0	nan	CL:0002071
E16_B002845_B008551_S112.mm10-plus-8-0	0	0	nan	CL:0002071
E16_B002847_B008550_S112.mm10-plus-8-0	0	0	Enterocyte (Proximal)	CL:0002071
E17_B002845_B008551_S113.mm10-plus-8-0	0	0	nan	CL:0002071
E17_B002847_B008550_S113.mm10-plus-8-0	0	0	Enterocyte (Proximal)	CL:0002071
E18_B002845_B008551_S114.mm10-plus-8-0	0	0	nan	CL:0002071
E19_B002845_B008551_S115.mm10-plus-8-0	0	0	Lgr5- amplifying undifferentiated cell	CL:0002253
E19_B002847_B008550_S115.mm10-plus-8-0	0	0	Lgr5- amplifying undifferentiated cell	CL:0002253
E1_B002845_B008551_S97.mm10-plus-8-0	0	0	nan	CL:1000320
E1_B002847_B008550_S97.mm10-plus-8-0	0	0	nan	CL:0002071
E20_B002845_B008551_S116.mm10-plus-8-0	0	0	nan	CL:0002071
E20_B002847_B008550_S116.mm10-plus-8-0	0	0	nan	CL:0002071
E21_B002845_B008551_S117.mm10-plus-8-0	0	0	nan	CL:0002071
E21_B002847_B008550_S117.mm10-plus-8-0	0	0	nan	CL:0002071
E22_B002845_B008551_S118.mm10-plus-8-0	0	0	Lgr5- amplifying undifferentiated cell	CL:0002253
E22_B002847_B008550_S118.mm10-plus-8-0	0	0	nan	CL:0002071
E2_B002845_B008551_S98.mm10-plus-8-0	0	1.44814	nan	CL:1000320
E2_B002847_B008550_S98.mm10-plus-8-0	0	0	nan	CL:0002071
E3_B002845_B008551_S99.mm10-plus-8-0	0	0	nan	CL:1000320
E4_B002845_B008551_S100.mm10-plus-8-0	0	0	nan	CL:0002250
E5_B002845_B008551_S101.mm10-plus-8-0	0	0	nan	CL:1000320
E5_B002847_B008550_S101.mm10-plus-8-0	0	0	Lgr5- amplifying undifferentiated cell	CL:0002253
E6_B002845_B008551_S102.mm10-plus-8-0	0	2.29306	Lgr5- amplifying undifferentiated cell	CL:0002253
E6_B002847_B008550_S102.mm10-plus-8-0	0	0	Lgr5- amplifying undifferentiated cell	CL:0002253
E7_B002845_B008551_S103.mm10-plus-8-0	0	0.737971	nan	CL:1000320
E7_B002847_B008550_S103.mm10-plus-8-0	0	0	nan	CL:0002071
E8_B002845_B008551_S104.mm10-plus-8-0	0	0	nan	CL:0002250
E8_B002847_B008550_S104.mm10-plus-8-0	0	0	Lgr5- amplifying undifferentiated cell	CL:0002253
E9_B002845_B008551_S105.mm10-plus-8-0	0	0	Lgr5- amplifying undifferentiated cell	CL:0002253
E9_B002847_B008550_S105.mm10-plus-8-0	0	1.70937	Lgr5- amplifying undifferentiated cell	CL:0002253
F10_B002845_B008551_S130.mm10-plus-8-0	0	0	Lgr5- amplifying undifferentiated cell	CL:0002253
F10_B002847_B008550_S130.mm10-plus-8-0	0	0	Lgr5- amplifying undifferentiated cell	CL:0002253
F11_B002845_B008551_S131.mm10-plus-8-0	0	0	Lgr5- amplifying undifferentiated cell	CL:0002253
F11_B002847_B008550_S131.mm10-plus-8-0	0	0	Lgr5- amplifying undifferentiated cell	CL:0002253
F12_B002845_B008551_S132.mm10-plus-8-0	0	0.0933122	nan	CL:0002071
F12_B002847_B008550_S132.mm10-plus-8-0	0	0	nan	CL:1000320
F13_B002845_B008551_S133.mm10-plus-8-0	0	0	Enterocyte (Proximal)	CL:0002071
F13_B002847_B008550_S133.mm10-plus-8-0	0	0	Enterocyte (Proximal)	CL:0002071
F14_B002845_B008551_S134.mm10-plus-8-0	0	0	nan	CL:0002071
F14_B002847_B008550_S134.mm10-plus-8-0	0	0	nan	CL:0002071
F15_B002845_B008551_S135.mm10-plus-8-0	0	0	nan	CL:0002071
F15_B002847_B008550_S135.mm10-plus-8-0	0	0	Enterocyte (Proximal)	CL:0002071
F16_B002845_B008551_S136.mm10-plus-8-0	0	0	nan	CL:0002071
F16_B002847_B008550_S136.mm10-plus-8-0	0	0	Enterocyte (Proximal)	CL:0002071
F17_B002845_B008551_S137.mm10-plus-8-0	0	0	nan	CL:0002071
F17_B002847_B008550_S137.mm10-plus-8-0	0	0	nan	CL:0002071
F18_B002845_B008551_S138.mm10-plus-8-0	0	0	nan	CL:0002071
F18_B002847_B008550_S138.mm10-plus-8-0	0	0	nan	CL:0002071
F19_B002845_B008551_S139.mm10-plus-8-0	0	0	nan	CL:0002071
F1_B002845_B008551_S121.mm10-plus-8-0	0	0	Lgr5- amplifying undifferentiated cell	CL:0002253
F1_B002847_B008550_S121.mm10-plus-8-0	0	0	Lgr5- amplifying undifferentiated cell	CL:0002253
F20_B002845_B008551_S140.mm10-plus-8-0	0	0.0855562	Lgr5- amplifying undifferentiated cell	CL:0002253
F20_B002847_B008550_S140.mm10-plus-8-0	0	0	nan	CL:1000320
F21_B002845_B008551_S141.mm10-plus-8-0	0	0.0102232	nan	CL:0002071
F21_B002847_B008550_S141.mm10-plus-8-0	0	0	Enterocyte (Proximal)	CL:0002071
F22_B002845_B008551_S142.mm10-plus-8-0	0	0	nan	CL:0002071
F22_B002847_B008550_S142.mm10-plus-8-0	0	0	nan	CL:0002071
F2_B002845_B008551_S122.mm10-plus-8-0	0	0	Lgr5- amplifying undifferentiated cell	CL:0002253
F2_B002847_B008550_S122.mm10-plus-8-0	0	0	nan	CL:0002071
F3_B002845_B008551_S123.mm10-plus-8-0	0	0	Lgr5- amplifying undifferentiated cell	CL:0002253
F3_B002847_B008550_S123.mm10-plus-8-0	0	0	Lgr5- amplifying undifferentiated cell	CL:0002253
F4_B002845_B008551_S124.mm10-plus-8-0	0	0.0497289	nan	CL:0002250
F5_B002845_B008551_S125.mm10-plus-8-0	0	0.228085	nan	CL:1000320
F5_B002847_B008550_S125.mm10-plus-8-0	0	0	Lgr5- amplifying undifferentiated cell	CL:0002253
F6_B002845_B008551_S126.mm10-plus-8-0	0	0.544012	nan	CL:0002071
F6_B002847_B008550_S126.mm10-plus-8-0	0	0	Lgr5- amplifying undifferentiated cell	CL:0002253
F7_B002845_B008551_S127.mm10-plus-8-0	0	0.77521	Lgr5- amplifying undifferentiated cell	CL:0002253
F7_B002847_B008550_S127.mm10-plus-8-0	0	0	Lgr5- amplifying undifferentiated cell	CL:0002253
F8_B002845_B008551_S128.mm10-plus-8-0	0	0	nan	CL:1000320
F8_B002847_B008550_S128.mm10-plus-8-0	0	0	Lgr5- amplifying undifferentiated cell	CL:0002253
F9_B002845_B008551_S129.mm10-plus-8-0	0	0	nan	CL:1000320
F9_B002847_B008550_S129.mm10-plus-8-0	0	0	nan	CL:0002250
G10_B002845_B008551_S154.mm10-plus-8-0	0	0	nan	CL:0002250
G10_B002847_B008550_S154.mm10-plus-8-0	0	0	nan	CL:0002071
G11_B002845_B008551_S155.mm10-plus-8-0	0	0	nan	CL:1000320
G11_B002847_B008550_S155.mm10-plus-8-0	0	0	nan	CL:0002071
G12_B002845_B008551_S156.mm10-plus-8-0	0	0	nan	CL:0002250
G12_B002847_B008550_S156.mm10-plus-8-0	0	1.7063	Lgr5- amplifying undifferentiated cell	CL:0002253
G13_B002845_B008551_S157.mm10-plus-8-0	0	0	Enterocyte (Proximal)	CL:0002071
G13_B002847_B008550_S157.mm10-plus-8-0	0	0	nan	CL:0002071
G14_B002845_B008551_S158.mm10-plus-8-0	0	0	Enterocyte (Proximal)	CL:0002071
G14_B002847_B008550_S158.mm10-plus-8-0	0	0	nan	CL:0002071
G15_B002845_B008551_S159.mm10-plus-8-0	0	0	nan	CL:0002071
G15_B002847_B008550_S159.mm10-plus-8-0	0	0	nan	CL:0002071
G16_B002845_B008551_S160.mm10-plus-8-0	0	0	nan	CL:0002071
G16_B002847_B008550_S160.mm10-plus-8-0	0	0	Enterocyte (Proximal)	CL:0002071
G17_B002845_B008551_S161.mm10-plus-8-0	0	0.00349573	Enterocyte (Proximal)	CL:0002071
G17_B002847_B008550_S161.mm10-plus-8-0	0	0	Enterocyte (Proximal)	CL:0002071
G18_B002845_B008551_S162.mm10-plus-8-0	0	0	nan	CL:0002071
G18_B002847_B008550_S162.mm10-plus-8-0	0	0	nan	CL:0002071
G19_B002847_B008550_S163.mm10-plus-8-0	0	0	nan	CL:0002071
G1_B002845_B008551_S145.mm10-plus-8-0	0	1.37537	Lgr5- amplifying undifferentiated cell	CL:0002253
G1_B002847_B008550_S145.mm10-plus-8-0	0	0	Lgr5- amplifying undifferentiated cell	CL:0002253
G20_B002845_B008551_S164.mm10-plus-8-0	0	1.62301	Lgr5- amplifying undifferentiated cell	CL:0002253
G20_B002847_B008550_S164.mm10-plus-8-0	0	0.958062	nan	CL:0002071
G21_B002845_B008551_S165.mm10-plus-8-0	0	1.09338	nan	CL:0002071
G22_B002845_B008551_S166.mm10-plus-8-0	0	0	nan	CL:0002071
G22_B002847_B008550_S166.mm10-plus-8-0	0	0	Lgr5- amplifying undifferentiated cell	CL:0002253
G2_B002845_B008551_S146.mm10-plus-8-0	0	0	nan	CL:0002250
G2_B002847_B008550_S146.mm10-plus-8-0	0	0	Lgr5- amplifying undifferentiated cell	CL:0002253
G3_B002845_B008551_S147.mm10-plus-8-0	0	0	nan	CL:0002250
G3_B002847_B008550_S147.mm10-plus-8-0	0	0	nan	CL:1000320
G4_B002845_B008551_S148.mm10-plus-8-0	0	0	Lgr5- amplifying undifferentiated cell	CL:0002253
G4_B002847_B008550_S148.mm10-plus-8-0	0	0	nan	CL:1000320
G5_B002845_B008551_S149.mm10-plus-8-0	0	0	nan	CL:0002250
G5_B002847_B008550_S149.mm10-plus-8-0	0	0	nan	CL:1000320
G6_B002845_B008551_S150.mm10-plus-8-0	0	0	nan	CL:0002250
G6_B002847_B008550_S150.mm10-plus-8-0	0	0	nan	CL:1000320
G7_B002847_B008550_S151.mm10-plus-8-0	0	0	nan	CL:0002071
G8_B002845_B008551_S152.mm10-plus-8-0	0	0	Lgr5- amplifying undifferentiated cell	CL:0002253
G8_B002847_B008550_S152.mm10-plus-8-0	0	0	nan	CL:0002071
[truncated: 6,312 more rows]

## Sheet: Ext_Data_Fig8e_muscle
cell_id	Lepr	Adrb2	cell_type	cell_type_ontology_term_id
AAACCTGCAATAACGA-1-14-0-0	0	1.41565	nan	CL:0000115
AAAGTAGGTTCTCATT-1-14-0-0	0	0	nan	CL:0000115
AACCGCGTCCTCAACC-1-14-0-0	0	1.56519	nan	CL:0000115
AACTCAGGTACTTCTT-1-14-0-0	0	0	nan	CL:0000115
AACTCAGTCGCAAGCC-1-14-0-0	0	0	nan	CL:0000115
AACTCTTGTTTGCATG-1-14-0-0	0	0	nan	CL:0000115
AAGCCGCTCGCGATCG-1-14-0-0	0	0	nan	CL:0000115
AAGGAGCTCAACGGCC-1-14-0-0	0	1.20507	nan	CL:0000115
ACACCCTGTCTAACGT-1-14-0-0	0	1.32934	nan	CL:0000115
ACATGGTCATAGGATA-1-14-0-0	0	0	nan	CL:0000115
ACCCACTCATTTGCTT-1-14-0-0	1.55834	2.14029	nan	CL:0000115
ACGAGGAAGGTACTCT-1-14-0-0	0	0	nan	CL:0000115
ACGGCCAGTGTAATGA-1-14-0-0	0	0	nan	CL:0000115
ACGGGTCTCTCAAGTG-1-14-0-0	0	0	nan	CL:0000115
ACGTCAAAGAGTGAGA-1-14-0-0	0	2.6948	nan	CL:0000115
ACGTCAAGTACATCCA-1-14-0-0	0	0	nan	CL:0000115
ACTATCTGTTCGTCTC-1-14-0-0	0	0	nan	CL:0000115
ACTGAGTTCGCGCCAA-1-14-0-0	0	0	nan	CL:0000115
ACTTACTTCCATGAAC-1-14-0-0	0	0	nan	CL:0000115
ACTTGTTAGATGTTAG-1-14-0-0	0	0	nan	CL:0000115
ACTTGTTTCATTGCGA-1-14-0-0	0	1.56729	nan	CL:0000115
AGACGTTCACCAGCAC-1-14-0-0	0	1.60164	nan	CL:0000115
AGATCTGGTCTGGAGA-1-14-0-0	0	0	nan	CL:0000115
AGATTGCCAGTGACAG-1-14-0-0	0	0	nan	CL:0000115
AGATTGCGTGAGGGTT-1-14-0-0	0	0	nan	CL:0000115
AGCGGTCCATGGTAGG-1-14-0-0	0	2.10565	nan	CL:0000115
AGCTCCTCATGTTGAC-1-14-0-0	0	1.52967	nan	CL:0000115
AGCTCTCTCCCAACGG-1-14-0-0	0	0	nan	CL:0000115
AGGGATGTCAGTTCGA-1-14-0-0	0	1.55347	nan	CL:0000115
AGGTCATAGAGCTGCA-1-14-0-0	0	0	nan	CL:0000115
AGGTCCGGTCGCTTCT-1-14-0-0	0	0	nan	CL:0000115
AGTGAGGCAACGATGG-1-14-0-0	0	0	nan	CL:0000115
AGTGTCAAGTGGAGTC-1-14-0-0	0	0.654695	nan	CL:0000115
ATCATGGAGACTAGAT-1-14-0-0	0	0	nan	CL:0000115
ATCCACCGTAGCAAAT-1-14-0-0	0	0	nan	CL:0000115
ATCCGAAGTAGCGCTC-1-14-0-0	0	0	nan	CL:0000115
ATCTGCCCATTAACCG-1-14-0-0	0	0	nan	CL:0000115
ATGTGTGCATCCTAGA-1-14-0-0	0	0	nan	CL:0000115
ATTCTACTCAGTTTGG-1-14-0-0	0	0	nan	CL:0000115
ATTGGTGGTTGATTGC-1-14-0-0	0	0	nan	CL:0000115
CAACCAAAGCAATATG-1-14-0-0	0	0	nan	CL:0000115
CAACCTCTCTCGTTTA-1-14-0-0	0	1.56101	nan	CL:0000115
CAACTAGCAAGGACTG-1-14-0-0	0	1.60402	nan	CL:0000115
CAAGTTGTCAACACGT-1-14-0-0	0	0	nan	CL:0000115
CACACTCAGTAGGCCA-1-14-0-0	0	0	nan	CL:0000115
CACACTCCACGAGGTA-1-14-0-0	1.85305	1.30552	nan	CL:0000115
CACATAGTCAGGCAAG-1-14-0-0	0	1.23779	nan	CL:0000115
CACCAGGAGCATCATC-1-14-0-0	0	0	nan	CL:0000115
CAGAATCCACTACAGT-1-14-0-0	0	0	nan	CL:0000115
CAGAGAGCAGCTTAAC-1-14-0-0	0	0	nan	CL:0000115
CAGAGAGTCAATCTCT-1-14-0-0	0	0	nan	CL:0000115
CAGCATACATGAAGTA-1-14-0-0	0	1.51871	nan	CL:0000115
CAGCTGGAGCTGATAA-1-14-0-0	0	0.920602	nan	CL:0000115
CAGGTGCTCCTAGGGC-1-14-0-0	0	0	nan	CL:0000115
CATATGGTCTTGCAAG-1-14-0-0	0	0	nan	CL:0000115
CATGACATCTAACGGT-1-14-0-0	0	0	nan	CL:0000115
CCACGGAAGTCAATAG-1-14-0-0	1.76571	0	nan	CL:0000115
CCATTCGTCGCCCTTA-1-14-0-0	0	0	nan	CL:0000115
CCCATACGTTACAGAA-1-14-0-0	0	0	nan	CL:0000115
CCGGGATAGCCTATGT-1-14-0-0	0	0	nan	CL:0000115
CCGTGGAGTGACTCAT-1-14-0-0	0	1.78101	nan	CL:0000115
CCGTTCACACGGTAAG-1-14-0-0	0	0	nan	CL:0000115
CCGTTCACACTTAACG-1-14-0-0	0	0	nan	CL:0000115
CCTAAAGTCCCTAATT-1-14-0-0	0	0	nan	CL:0000115
CCTTTCTAGCGAAGGG-1-14-0-0	0	0	nan	CL:0000115
CCTTTCTGTGGTGTAG-1-14-0-0	0	0	nan	CL:0000115
CCTTTCTTCTCATTCA-1-14-0-0	0	0	nan	CL:0000115
CGAGAAGAGATGTAAC-1-14-0-0	0	0	nan	CL:0000115
CGAGCACAGTATGACA-1-14-0-0	0	0	nan	CL:0000115
CGAGCCAGTGAGTATA-1-14-0-0	0	0	nan	CL:0000115
CGATGGCTCACATACG-1-14-0-0	0	0	nan	CL:0000115
CGCGTTTGTTGCCTCT-1-14-0-0	0	0	nan	CL:0000115
CGCTATCAGAAACCGC-1-14-0-0	0	0	nan	CL:0000115
CGGACACAGGCAATTA-1-14-0-0	0	2.18523	nan	CL:0000115
CGGTTAAAGAATTCCC-1-14-0-0	1.07785	1.58447	nan	CL:0000115
CGGTTAAGTCGCTTTC-1-14-0-0	0	1.46891	nan	CL:0000115
CGTAGCGCAAGGTTTC-1-14-0-0	0	0	nan	CL:0000115
CGTCACTTCCGTACAA-1-14-0-0	0	0	nan	CL:0000115
CGTCACTTCCGTAGGC-1-14-0-0	0	2.13501	nan	CL:0000115
CGTGAGCCACTGTGTA-1-14-0-0	0	0	nan	CL:0000115
CGTTCTGTCGGCGCTA-1-14-0-0	0	1.44269	nan	CL:0000115
CGTTGGGCACAAGTAA-1-14-0-0	0	0	nan	CL:0000115
CGTTGGGTCTCTAAGG-1-14-0-0	0	0	nan	CL:0000115
CTAATGGGTCTCTTAT-1-14-0-0	0	1.2819	nan	CL:0000115
CTAGCCTGTGTTCGAT-1-14-0-0	1.38795	0	nan	CL:0000115
CTAGTGATCACAACGT-1-14-0-0	0	0	nan	CL:0000115
CTAGTGATCTTGTACT-1-14-0-0	0	0	nan	CL:0000115
CTCACACCATTTGCCC-1-14-0-0	0.983127	1.46916	nan	CL:0000115
CTCGTCAAGGGCTCTC-1-14-0-0	0	0	nan	CL:0000115
CTCGTCAAGTTCGCGC-1-14-0-0	0	0	nan	CL:0000115
CTCGTCAGTATGAAAC-1-14-0-0	0	0	nan	CL:0000115
CTCTAATCACTGCCAG-1-14-0-0	0	0	nan	CL:0000115
CTCTGGTGTCGCGTGT-1-14-0-0	0	0	nan	CL:0000115
CTCTGGTGTGGGTATG-1-14-0-0	0	0	unknown	CL:0000115
CTGAAACGTCTAACGT-1-14-0-0	0	0	nan	CL:0000115
CTTAACTCAGGGTATG-1-14-0-0	0	0	nan	CL:0000115
CTTAACTTCTGTACGA-1-14-0-0	0	0	nan	CL:0000115
CTTAGGAGTAGTACCT-1-14-0-0	1.30357	1.30357	nan	CL:0000115
CTTCTCTCAAGGTTTC-1-14-0-0	0.987017	0	nan	CL:0000115
CTTGGCTGTATAAACG-1-14-0-0	0	0	nan	CL:0000115
CTTTGCGCACAGTCGC-1-14-0-0	0	0	nan	CL:0000115
CTTTGCGGTATGAAAC-1-14-0-0	0	2.00983	nan	CL:0000115
GAACCTAAGGTCATCT-1-14-0-0	1.30768	0	nan	CL:0000115
GAACGGAAGAACTGTA-1-14-0-0	0	0	nan	CL:0000115
GAAGCAGTCGGCGCAT-1-14-0-0	1.29812	1.29812	nan	CL:0000115
GAATGAAAGTCCGGTC-1-14-0-0	0	0	nan	CL:0000115
GACGCGTAGGGTGTTG-1-14-0-0	0	0	nan	CL:0000115
GATGAAAGTGTAAGTA-1-14-0-0	1.17284	1.17284	nan	CL:0000115
GATGAGGAGCGGATCA-1-14-0-0	0	0	nan	CL:0000115
GATGAGGGTGTCGCTG-1-14-0-0	0	0	nan	CL:0000115
GCAATCACATTCCTGC-1-14-0-0	0	0	nan	CL:0000115
GCACTCTCACGGCTAC-1-14-0-0	0	2.06	nan	CL:0000115
GCATGATCACCGATAT-1-14-0-0	0	1.5955	nan	CL:0000115
GCATGCGAGGATGTAT-1-14-0-0	0	0	nan	CL:0000115
GCATGCGCAAGCGCTC-1-14-0-0	2.19203	0	nan	CL:0000115
GCATGTAGTTCCCGAG-1-14-0-0	0	0	nan	CL:0000115
GCGCAGTAGGGTCTCC-1-14-0-0	0	0	nan	CL:0000115
GCGCCAACAATGAAAC-1-14-0-0	0	0	nan	CL:0000115
GCTGCGAAGAACAATC-1-14-0-0	0	0	nan	CL:0000115
GCTGCTTTCGTTTAGG-1-14-0-0	0	0	nan	CL:0000115
GCTTCCACACCTGGTG-1-14-0-0	0	0	nan	CL:0000115
GCTTGAACAGTTCATG-1-14-0-0	0	0	nan	CL:0000115
GGAAAGCTCACCCGAG-1-14-0-0	0	0	nan	CL:0000115
GGAACTTAGGACCACA-1-14-0-0	0	0	nan	CL:0000115
GGACAGATCTAACTCT-1-14-0-0	0	0	nan	CL:0000115
GGAGCAAAGAACAACT-1-14-0-0	0	0	nan	CL:0000115
GGAGCAACAAGTTAAG-1-14-0-0	0	1.23243	nan	CL:0000115
GGAGCAATCGCACTCT-1-14-0-0	0	0	nan	CL:0000115
GGCTCGATCCTAGAAC-1-14-0-0	0	0	nan	CL:0000115
GGCTGGTCAAGTACCT-1-14-0-0	0	0	nan	CL:0000115
GGGTTGCGTCTTCTCG-1-14-0-0	0	1.54254	nan	CL:0000115
GGTATTGAGATCCTGT-1-14-0-0	0	1.58278	nan	CL:0000115
GGTGAAGCACCAGTTA-1-14-0-0	0	0	nan	CL:0000115
GGTGCGTAGGCACATG-1-14-0-0	0	0	nan	CL:0000115
GTAACTGGTACCGTTA-1-14-0-0	0	0	nan	CL:0000115
GTCCTCATCCGTACAA-1-14-0-0	1.62171	0	nan	CL:0000115
GTCTTCGCAGCTCCGA-1-14-0-0	0	0	nan	CL:0000115
GTGTTAGGTAGTAGTA-1-14-0-0	0	0	nan	CL:0000115
GTTTCTAAGCGGCTTC-1-14-0-0	0	0	nan	CL:0000115
GTTTCTACAGCTATTG-1-14-0-0	0	0	nan	CL:0000115
TAAGAGAGTCAGCTAT-1-14-0-0	1.4417	2.36872	nan	CL:0000115
TAAGTGCGTTGATTCG-1-14-0-0	0	1.49091	nan	CL:0000115
TACGGTAGTGATAAGT-1-14-0-0	0	0	nan	CL:0000115
TACGGTAGTGCGAAAC-1-14-0-0	0	2.08502	nan	CL:0000115
TACTCATAGCCAGGAT-1-14-0-0	0	0	nan	CL:0000115
TAGACCACATAGTAAG-1-14-0-0	0	1.45164	nan	CL:0000115
TCAGATGGTAACGACG-1-14-0-0	0	0	nan	CL:0000115
TCAGATGGTCAAAGAT-1-14-0-0	1.00226	0	nan	CL:0000115
TCAGCTCCATTACGAC-1-14-0-0	0	0	nan	CL:0000115
TCAGCTCTCTTGGGTA-1-14-0-0	0	2.08966	nan	CL:0000115
TCCACACAGGGTCGAT-1-14-0-0	0	0	nan	CL:0000115
TCGAGGCCAGTTCCCT-1-14-0-0	0	0	nan	CL:0000115
TCGGTAAAGGCTCTTA-1-14-0-0	0	0	nan	CL:0000115
TCGGTAACATAGTAAG-1-14-0-0	0	0	nan	CL:0000115
TCGTAGAAGTACATGA-1-14-0-0	0	0.966981	nan	CL:0000115
TCTATTGAGACAGACC-1-14-0-0	0	2.08255	nan	CL:0000115
TCTATTGTCATGCATG-1-14-0-0	0	1.68558	nan	CL:0000115
TCTATTGTCCCTAACC-1-14-0-0	0	0	nan	CL:0000115
TCTGGAATCGTATCAG-1-14-0-0	1.52431	0	nan	CL:0000115
TGACTAGCAATGTTGC-1-14-0-0	1.26981	0	nan	CL:0000115
TGAGCATCAGACAAAT-1-14-0-0	0	0	nan	CL:0000115
TGATTTCTCAGCACAT-1-14-0-0	0	0	nan	CL:0000115
TGCACCTAGCAGGTCA-1-14-0-0	0	0	nan	CL:0000115
TGCACCTGTGGGTATG-1-14-0-0	0	0	nan	CL:0000115
TGCACCTGTGGTCTCG-1-14-0-0	0	0	nan	CL:0000115
TGCACCTTCACTATTC-1-14-0-0	1.24903	1.24903	nan	CL:0000115
TGCGCAGGTGGAAAGA-1-14-0-0	1.46506	0	nan	CL:0000115
TGCGCAGGTTTGACTG-1-14-0-0	1.52684	0	nan	CL:0000115
TGCGGGTGTCCAACTA-1-14-0-0	0	0	nan	CL:0000115
TGCGTGGGTCACCCAG-1-14-0-0	0	2.14261	nan	CL:0000115
TGCTGCTGTCTCATCC-1-14-0-0	0	0	nan	CL:0000115
TGGTTCCTCAACGGGA-1-14-0-0	0	1.42325	nan	CL:0000115
TGTATTCAGACGCAAC-1-14-0-0	0	0	nan	CL:0000115
TGTATTCGTGACGCCT-1-14-0-0	0	0	nan	CL:0000115
TTAACTCGTGTTGAGG-1-14-0-0	0	0	nan	CL:0000115
TTAGGACAGGGTGTGT-1-14-0-0	0	0	nan	CL:0000115
TTAGGCACACCATGTA-1-14-0-0	0	0	nan	CL:0000115
TTAGTTCGTAAGGATT-1-14-0-0	0	0	nan	CL:0000115
TTAGTTCTCCTCTAGC-1-14-0-0	0	0	nan	CL:0000115
TTCCCAGCATGAAGTA-1-14-0-0	0	0	nan	CL:0000115
TTCTCCTTCTGGCGAC-1-14-0-0	0	0	nan	CL:0000115
TTCTCCTTCTTGCATT-1-14-0-0	0	0	nan	CL:0000115
TTGACTTAGCGCCTTG-1-14-0-0	0	1.96483	nan	CL:0000115
TTGACTTGTTTGTGTG-1-14-0-0	0	0	nan	CL:0000115
TTGCGTCAGCTACCTA-1-14-0-0	0	0	nan	CL:0000115
TTGCGTCAGTATTGGA-1-14-0-0	1.61008	1.61008	nan	CL:0000115
TTGGAACTCCGATATG-1-14-0-0	0	0	nan	CL:0000115
TTGGCAATCACCCTCA-1-14-0-0	0	0	nan	CL:0000115
TTTATGCGTTACGCGC-1-14-0-0	0	0	nan	CL:0000115
TTTATGCTCGTAGATC-1-14-0-0	0	0	nan	CL:0000115
AACTCCCCACGTCAGC-1-15-0-0	0	0	nan	CL:0000115
AACTCTTCACCTATCC-1-15-0-0	0	0	nan	CL:0000115
AACTTTCGTCTGCCAG-1-15-0-0	0	0	nan	CL:0000115
ACACCAAAGTGAATTG-1-15-0-0	0	2.07673	nan	CL:0000115
ACACCGGTCCCTGACT-1-15-0-0	0	1.1321	nan	CL:0000115
ACACTGATCAGTACGT-1-15-0-0	0	0.774917	nan	CL:0000115
ACATACGTCATCATTC-1-15-0-0	0	2.05418	nan	CL:0000115
ACCGTAACAGGTGGAT-1-15-0-0	0	0.955708	nan	CL:0000115
ACGAGCCAGAAGGCCT-1-15-0-0	0	0	nan	CL:0000115
ACGAGCCTCCAGTAGT-1-15-0-0	0	0	nan	CL:0000115
ACGAGGACACGAAATA-1-15-0-0	0	0	nan	CL:0000115
ACGATGTGTTAGAACA-1-15-0-0	0	1.89505	nan	CL:0000115
ACGGAGATCCATGCTC-1-15-0-0	0	0	nan	CL:0000115
AGAATAGCATGCAACT-1-15-0-0	0	1.00985	nan	CL:0000115
AGGGATGAGGAGTTGC-1-15-0-0	0	0	nan	CL:0000115
AGTGAGGGTGGCTCCA-1-15-0-0	0	1.90887	nan	CL:0000115
AGTTGGTGTGACTACT-1-15-0-0	0	0	nan	CL:0000115
ATGCGATGTAATCACC-1-15-0-0	0	0	nan	CL:0000115
ATGGGAGAGACAGAGA-1-15-0-0	1.33633	0	nan	CL:0000115
ATTACTCAGGTGATAT-1-15-0-0	0	0	nan	CL:0000115
ATTGGTGCACGGTAGA-1-15-0-0	1.07302	1.07302	nan	CL:0000115
CAACTAGTCTCATTCA-1-15-0-0	0	0	nan	CL:0000115
CAAGAAAGTGAGGCTA-1-15-0-0	0	1.59144	nan	CL:0000115
CACAAACGTAGCTGCC-1-15-0-0	0	0	nan	CL:0000115
CACAAACGTAGGGTAC-1-15-0-0	0	0	nan	CL:0000115
CACCAGGTCGTAGGTT-1-15-0-0	0	0	nan	CL:0000115
CAGCTAATCCCGGATG-1-15-0-0	0	0	nan	CL:0000115
CAGTCCTCAGTCGATT-1-15-0-0	0	1.72236	nan	CL:0000115
CATCGGGAGCTAGGCA-1-15-0-0	1.38278	0	nan	CL:0000115
CCAGCGAAGCCCGAAA-1-15-0-0	0	1.47942	nan	CL:0000115
CCAGCGAGTTCCGTCT-1-15-0-0	0	1.66768	nan	CL:0000115
CCATGTCTCGTCTGCT-1-15-0-0	0	0	nan	CL:0000115
CCCTCCTAGGAATGGA-1-15-0-0	0	1.36776	nan	CL:0000115
CCGGGATCATGAAGTA-1-15-0-0	0	0	nan	CL:0000115
CCGGTAGGTCATGCAT-1-15-0-0	0	1.37966	nan	CL:0000115
CCGTGGAAGGGCTTCC-1-15-0-0	0	0	nan	CL:0000115
CCTCTGAGTTCGTGAT-1-15-0-0	0	1.25995	nan	CL:0000115
CGAATGTGTGTAACGG-1-15-0-0	0.877586	0.877586	nan	CL:0000115
CGAATGTGTGTCGCTG-1-15-0-0	0	0	nan	CL:0000115
CGAATGTGTTCAGCGC-1-15-0-0	0	2.59635	nan	CL:0000115
CGACTTCTCATCTGCC-1-15-0-0	0	0	nan	CL:0000115
CGCGTTTAGTTACGGG-1-15-0-0	1.19454	0	nan	CL:0000115
CGGACGTCAAGTCTAC-1-15-0-0	0	0	nan	CL:0000115
CGTAGGCGTATGAAAC-1-15-0-0	0	0	nan	CL:0000115
CGTGTCTTCTGAAAGA-1-15-0-0	0	1.20622	nan	CL:0000115
CTAACTTTCACTATTC-1-15-0-0	0	1.21431	nan	CL:0000115
CTACCCAGTGATGCCC-1-15-0-0	0	0	nan	CL:0000115
CTACGTCAGGATGTAT-1-15-0-0	0	0	nan	CL:0000115
CTAGCCTAGTGTGAAT-1-15-0-0	0	0	nan	CL:0000115
CTCCTAGCATAAAGGT-1-15-0-0	0	0	nan	CL:0000115
CTCGTCATCTCGAGTA-1-15-0-0	0	0.905771	nan	CL:0000115
CTCTAATAGAGCAATT-1-15-0-0	0	2.57199	nan	CL:0000115
CTGAAACCATAGACTC-1-15-0-0	0	0	nan	CL:0000115
CTGCCTACATGTCTCC-1-15-0-0	0	0	nan	CL:0000115
CTGTTTAGTGAGCGAT-1-15-0-0	1.04235	0	nan	CL:0000115
CTTACCGAGCTCTCGG-1-15-0-0	1.36863	0	nan	CL:0000115
CTTAGGAAGACGCTTT-1-15-0-0	0	1.75423	nan	CL:0000115
GAACATCCAGATCGGA-1-15-0-0	0	1.52571	nan	CL:0000115
GAACCTAAGCCGTCGT-1-15-0-0	0	0	nan	CL:0000115
GAACCTACACCAGATT-1-15-0-0	2.15162	0	nan	CL:0000115
GAAGCAGCAAAGGAAG-1-15-0-0	0	0	nan	CL:0000115
GAATAAGTCTGCTGCT-1-15-0-0	0	0.952567	nan	CL:0000115
GAATGAAAGGCATGGT-1-15-0-0	0	0	nan	CL:0000115
GACACGCCACCAGCAC-1-15-0-0	0	0	nan	CL:0000115
GACACGCCAGCGATCC-1-15-0-0	1.159	1.68148	nan	CL:0000115
GACCAATTCTTCAACT-1-15-0-0	0	0	nan	CL:0000115
GACCTGGTCGCCTGAG-1-15-0-0	0	0	nan	CL:0000115
GACGTTAGTGTAAGTA-1-15-0-0	0	0	nan	CL:0000115
GAGCAGACACGGCCAT-1-15-0-0	1.55893	0	nan	CL:0000115
GATCTAGTCATGTCCC-1-15-0-0	0	1.62432	nan	CL:0000115
GCATGCGGTCAAAGCG-1-15-0-0	0	0	nan	CL:0000115
GCGCGATAGTAGTGCG-1-15-0-0	0	0	nan	CL:0000115
GCTGCAGAGACCCACC-1-15-0-0	0	1.28719	nan	CL:0000115
GCTGCAGCAGTCAGAG-1-15-0-0	0	0	nan	CL:0000115
GCTGCAGTCACCACCT-1-15-0-0	1.54067	1.04164	nan	CL:0000115
GCTGCGACACTCGACG-1-15-0-0	0	0	nan	CL:0000115
GCTGGGTCAAGCCCAC-1-15-0-0	0.887051	0	nan	CL:0000115
GGAATAATCTTCATGT-1-15-0-0	0	0	nan	CL:0000115
GGACAAGAGGGAGTAA-1-15-0-0	0	0	nan	CL:0000115
GGCTCGATCAACGAAA-1-15-0-0	0	0	nan	CL:0000115
GGCTCGATCTTTACGT-1-15-0-0	0	0	nan	CL:0000115
GGCTGGTAGATCTGCT-1-15-0-0	0	0	nan	CL:0000115
GGGACCTGTCATATGC-1-15-0-0	0	0	nan	CL:0000115
GGGAGATTCACCGTAA-1-15-0-0	0	0	nan	CL:0000115
GGGCATCGTTGCCTCT-1-15-0-0	0	0	nan	CL:0000115
GTCAAGTGTCTAGCGC-1-15-0-0	0	1.85828	nan	CL:0000115
GTCAAGTTCACCCGAG-1-15-0-0	0	0	nan	CL:0000115
GTCATTTCAGTTAACC-1-15-0-0	0	0	nan	CL:0000115
GTCTCGTCATCACGTA-1-15-0-0	0	0	nan	CL:0000115
GTGCAGCAGGAATTAC-1-15-0-0	0	0	nan	CL:0000115
GTGCATATCTCGTATT-1-15-0-0	0	1.45314	nan	CL:0000115
GTGCTTCCATGAAGTA-1-15-0-0	0.584534	0	nan	CL:0000115
GTGGGTCGTAGCACGA-1-15-0-0	0	2.13797	nan	CL:0000115
GTGTGCGCAATAGCAA-1-15-0-0	0	1.29812	nan	CL:0000115
TACGGTATCCGTTGTC-1-15-0-0	0	0	nan	CL:0000115
TACTCGCTCCGGGTGT-1-15-0-0	1.31961	0	nan	CL:0000115
TAGACCAGTATAGTAG-1-15-0-0	0	1.32567	nan	CL:0000115
TAGACCAGTCGCTTCT-1-15-0-0	0	2.06013	nan	CL:0000115
TCAACGAGTACTCTCC-1-15-0-0	0	1.06723	nan	CL:0000115
TCACAAGCACATTTCT-1-15-0-0	0	0	nan	CL:0000115
TCAGCTCAGTCAATAG-1-15-0-0	0	2.5207	nan	CL:0000115
TCGCGTTAGCACCGCT-1-15-0-0	0	0	nan	CL:0000115
TCGTACCTCATGTAGC-1-15-0-0	0	0	nan	CL:0000115
TCTGAGAAGAGCCCAA-1-15-0-0	0	0	nan	CL:0000115
TCTGGAAGTTGAGGTG-1-15-0-0	0	0.973083	nan	CL:0000115
TCTTCGGAGCTAGTTC-1-15-0-0	0	0	nan	CL:0000115
TGACAACCACGCGAAA-1-15-0-0	0	2.14095	nan	CL:0000115
TGACTAGCAGCGTCCA-1-15-0-0	0	1.72957	nan	CL:0000115
TGAGAGGAGGTGGGTT-1-15-0-0	0	1.17484	nan	CL:0000115
TGCCAAAAGGGATACC-1-15-0-0	0	1.31982	nan	CL:0000115
TGCCAAATCGACGGAA-1-15-0-0	0	0	nan	CL:0000115
TGCTGCTCAGCGTCCA-1-15-0-0	0	1.9362	nan	CL:0000115
TGGACGCAGGGTTCCC-1-15-0-0	0	1.36471	nan	CL:0000115
TGGCGCAAGGCCATAG-1-15-0-0	0	0	nan	CL:0000115
TGGGCGTTCACTTACT-1-15-0-0	0	1.46352	nan	CL:0000115
TTAACTCCATGGGAAC-1-15-0-0	0	0	nan	CL:0000115
TTCGGTCCAGCCTATA-1-15-0-0	0	1.63322	nan	CL:0000115
TTCTCAAGTTCTGGTA-1-15-0-0	0	0	nan	CL:0000115
TTGACTTTCTACCAGA-1-15-0-0	0	0	nan	CL:0000115
TTGGCAAAGGGTCTCC-1-15-0-0	0	2.1741	nan	CL:0000115
TTGGCAACATGTAAGA-1-15-0-0	0	1.64661	nan	CL:0000115
TTGTAGGTCTATCCCG-1-15-0-0	1.12813	0	nan	CL:0000115
TTTCCTCAGTGTACCT-1-15-0-0	0	0	nan	CL:0000115
TTTCCTCCACACTGCG-1-15-0-0	0	0	nan	CL:0000115
TTTGTCATCCTCATTA-1-15-0-0	0	1.58689	nan	CL:0000115
AAACGGGCAGCTCGAC-1-34-0-0	0	1.42445	nan	CL:0000115
AAACGGGGTTTAAGCC-1-34-0-0	0	0	nan	CL:0000115
AAAGATGAGCTAAACA-1-34-0-0	0	0	nan	CL:0000115
AAAGCAAAGGACCACA-1-34-0-0	0	0	nan	CL:0000115
AAAGCAACAGCTCGAC-1-34-0-0	0	0	nan	CL:0000115
AAAGCAACATTGGCGC-1-34-0-0	1.09928	0	nan	CL:0000115
AAAGTAGGTGGAAAGA-1-34-0-0	0	0	nan	CL:0000115
AACCATGCAAGTTCTG-1-34-0-0	0	0	nan	CL:0000115
AACCGCGAGACCGGAT-1-34-0-0	0	1.63821	nan	CL:0000115
AACGTTGAGGCTCAGA-1-34-0-0	0	0	nan	CL:0000115
AACGTTGTCTATGTGG-1-34-0-0	1.38189	0	nan	CL:0000115
AACTCAGTCACGAAGG-1-34-0-0	0	0	nan	CL:0000115
AACTGGTTCGTTGCCT-1-34-0-0	0	0	nan	CL:0000115
AAGACCTAGTGAACGC-1-34-0-0	0	1.64273	nan	CL:0000115
AAGGAGCGTCAACATC-1-34-0-0	0	0	nan	CL:0000115
AAGGCAGCAAGCGCTC-1-34-0-0	0	0	nan	CL:0000115
AAGGCAGCACATTTCT-1-34-0-0	0	0	nan	CL:0000115
AAGGTTCAGAAACCTA-1-34-0-0	0	0	nan	CL:0000115
AAGGTTCAGGACACCA-1-34-0-0	0	0	nan	CL:0000115
AAGGTTCGTCCGAATT-1-34-0-0	0	1.42301	nan	CL:0000115
AAGGTTCGTCGCTTTC-1-34-0-0	0	0	nan	CL:0000115
ACACCAAAGGACCACA-1-34-0-0	1.35396	1.35396	nan	CL:0000115
ACACCCTCACAGACAG-1-34-0-0	0	0	nan	CL:0000115
ACACCGGGTGGTTTCA-1-34-0-0	0	0	nan	CL:0000115
ACACTGATCGAATCCA-1-34-0-0	0	0	nan	CL:0000115
ACAGCCGGTAGCCTAT-1-34-0-0	0	0	nan	CL:0000115
ACAGCTAGTCATATCG-1-34-0-0	0	1.58803	nan	CL:0000115
ACAGCTAGTTAGTGGG-1-34-0-0	0	0	nan	CL:0000115
ACAGCTAGTTGTCTTT-1-34-0-0	0	2.04153	nan	CL:0000115
ACATACGCAATCGAAA-1-34-0-0	0	0	nan	CL:0000115
ACATACGGTCGAAAGC-1-34-0-0	0	1.49654	nan	CL:0000115
ACATACGGTTGCGTTA-1-34-0-0	0	0	nan	CL:0000115
ACATGGTGTTCGCGAC-1-34-0-0	0	0	nan	CL:0000115
ACCAGTACAGCTTAAC-1-34-0-0	0	0	nan	CL:0000115
ACCAGTATCTATCCTA-1-34-0-0	0	0	nan	CL:0000115
ACCGTAACATTATCTC-1-34-0-0	0	0	nan	CL:0000115
ACGAGCCTCGACCAGC-1-34-0-0	0	0	nan	CL:0000115
ACGAGGACATCAGTAC-1-34-0-0	0	1.52924	nan	CL:0000115
ACGCAGCAGCCACTAT-1-34-0-0	0	0	nan	CL:0000115
ACGCAGCCACAGATTC-1-34-0-0	0	0	nan	CL:0000115
ACGCAGCTCAACGGGA-1-34-0-0	0	0	nan	CL:0000115
ACGCCAGTCACTCTTA-1-34-0-0	0	0	nan	CL:0000115
ACGGAGAAGCCGGTAA-1-34-0-0	1.30415	0	nan	CL:0000115
ACGGAGAGTTCTGAAC-1-34-0-0	0	0	nan	CL:0000115
ACGGGCTCATGCTAGT-1-34-0-0	0	0	nan	CL:0000115
ACGGGCTTCTGGAGCC-1-34-0-0	0	1.64324	nan	CL:0000115
ACGGGTCTCGCACTCT-1-34-0-0	0	0	nan	CL:0000115
ACTGAACTCGTACGGC-1-34-0-0	0	0	nan	CL:0000115
ACTGAGTAGTGTTTGC-1-34-0-0	0	0	nan	CL:0000115
ACTGCTCTCGGGAGTA-1-34-0-0	0	0.817585	nan	CL:0000115
AGACGTTAGCTAACTC-1-34-0-0	0	0	nan	CL:0000115
AGAGCGACAGCTGGCT-1-34-0-0	0.747214	0	nan	CL:0000115
AGAGCTTGTAGCCTCG-1-34-0-0	0	0	nan	CL:0000115
AGAGTGGGTACAAGTA-1-34-0-0	0	1.45289	nan	CL:0000115
AGATTGCCAAAGGCGT-1-34-0-0	0	0	nan	CL:0000115
AGATTGCTCTTGTATC-1-34-0-0	0	0	nan	CL:0000115
AGCAGCCAGTACATGA-1-34-0-0	0	1.49708	nan	CL:0000115
AGCATACGTATTAGCC-1-34-0-0	0	1.28568	nan	CL:0000115
AGCCTAACATAGACTC-1-34-0-0	0	1.36602	nan	CL:0000115
AGCGGTCCAGATGGGT-1-34-0-0	0	0	nan	CL:0000115
AGCGGTCCATGGATGG-1-34-0-0	0	0	nan	CL:0000115
AGCGGTCGTAGCTCCG-1-34-0-0	0	1.38099	nan	CL:0000115
AGCGTATGTGTTCTTT-1-34-0-0	0	0	nan	CL:0000115
AGCGTCGAGCGGATCA-1-34-0-0	0	1.39956	nan	CL:0000115
AGCGTCGTCCTAGAAC-1-34-0-0	0	1.5715	nan	CL:0000115
AGCTCCTCAACACCTA-1-34-0-0	0	1.55421	nan	CL:0000115
AGCTCTCAGCCACGTC-1-34-0-0	0	0	nan	CL:0000115
AGCTTGACATCCGTGG-1-34-0-0	0	0	nan	CL:0000115
AGGCCACCACGTGAGA-1-34-0-0	0	0	nan	CL:0000115
AGGCCACGTCTAACGT-1-34-0-0	0.861962	0	nan	CL:0000115
AGGGAGTCACCGGAAA-1-34-0-0	0	0	nan	CL:0000115
AGGGAGTCACCTATCC-1-34-0-0	0	0	nan	CL:0000115
AGGGAGTCATATGGTC-1-34-0-0	0	0	nan	CL:0000115
AGGGAGTGTAGTAGTA-1-34-0-0	0	0	nan	CL:0000115
AGGGAGTGTGCAGGTA-1-34-0-0	0	1.45945	nan	CL:0000115
AGGGTGATCACGAAGG-1-34-0-0	0	0	nan	CL:0000115
AGGTCATGTACCGCTG-1-34-0-0	0	1.27909	nan	CL:0000115
AGGTCATGTGATGTGG-1-34-0-0	0	2.46212	nan	CL:0000115
AGGTCATTCTCTTGAT-1-34-0-0	0	0	nan	CL:0000115
AGTCTTTCATCATCCC-1-34-0-0	0	0	nan	CL:0000115
AGTGAGGGTATAGTAG-1-34-0-0	0	0	nan	CL:0000115
AGTGTCATCTAACTTC-1-34-0-0	0	0	nan	CL:0000115
ATAACGCTCTAGCACA-1-34-0-0	0	0	nan	CL:0000115
ATAAGAGAGATGCGAC-1-34-0-0	0	0	nan	CL:0000115
ATAAGAGGTCCAGTTA-1-34-0-0	0	0	nan	CL:0000115
ATCATCTAGAGACGAA-1-34-0-0	0	0	nan	CL:0000115
ATCCGAAAGGTAGCCA-1-34-0-0	0	1.51344	nan	CL:0000115
ATCCGAACAGATGAGC-1-34-0-0	0	0.790975	nan	CL:0000115
ATCCGAACATATGAGA-1-34-0-0	0	0	nan	CL:0000115
ATCCGAAGTACGAAAT-1-34-0-0	0	0	nan	CL:0000115
ATCTACTGTCATACTG-1-34-0-0	1.25959	1.79972	nan	CL:0000115
ATCTGCCCATCGGGTC-1-34-0-0	0	0	nan	CL:0000115
ATGCGATCATTCTCAT-1-34-0-0	0	1.43289	nan	CL:0000115
ATGCGATGTCCCGACA-1-34-0-0	0	0	nan	CL:0000115
ATTACTCAGGACAGAA-1-34-0-0	0	2.19014	nan	CL:0000115
ATTATCCGTCCTGCTT-1-34-0-0	0	0	nan	CL:0000115
ATTCTACGTACTCGCG-1-34-0-0	0	1.75363	nan	CL:0000115
ATTCTACTCATCGATG-1-34-0-0	0	1.42182	nan	CL:0000115
ATTGGACGTTCGTGAT-1-34-0-0	0	0	nan	CL:0000115
ATTTCTGTCATGTGGT-1-34-0-0	0	0	nan	CL:0000115
CAACCTCGTACAGCAG-1-34-0-0	0	0	nan	CL:0000115
CAACCTCGTACCGCTG-1-34-0-0	0	1.31901	nan	CL:0000115
CAACCTCGTACCGTTA-1-34-0-0	0	1.30966	nan	CL:0000115
CAACTAGAGCGATAGC-1-34-0-0	0	0	nan	CL:0000115
CAAGAAAAGGATGGTC-1-34-0-0	0	0	nan	CL:0000115
CAAGAAATCACGATGT-1-34-0-0	0	1.61168	nan	CL:0000115
CAAGATCAGCCTTGAT-1-34-0-0	0	0	nan	CL:0000115
CAAGGCCTCGGTGTCG-1-34-0-0	0	0	nan	CL:0000115
CACAAACAGAGTGAGA-1-34-0-0	0	0	nan	CL:0000115
CACACCTAGTCTCCTC-1-34-0-0	0	1.53393	nan	CL:0000115
CACACCTTCAACGGGA-1-34-0-0	0	0	nan	CL:0000115
CACACTCAGAATGTGT-1-34-0-0	0	0	nan	CL:0000115
CACAGTAAGGGCTTGA-1-34-0-0	0	0	nan	CL:0000115
CACTCCACATAGGATA-1-34-0-0	0	0	nan	CL:0000115
CAGCCGAAGATCCGAG-1-34-0-0	0	0	nan	CL:0000115
CAGCGACCAATCGGTT-1-34-0-0	0	0	nan	CL:0000115
CAGCGACGTCGCGAAA-1-34-0-0	0	0	nan	CL:0000115
CAGCTGGAGGGCATGT-1-34-0-0	0	0	nan	CL:0000115
CAGCTGGGTTAGATGA-1-34-0-0	0	1.36363	nan	CL:0000115
CAGTCCTAGTCCAGGA-1-34-0-0	0	0	nan	CL:0000115
CATCAAGGTACCGTTA-1-34-0-0	0	0	nan	CL:0000115
CATCAAGGTTCGGGCT-1-34-0-0	0	0	nan	CL:0000115
CATCAAGTCACCCTCA-1-34-0-0	0	0	nan	CL:0000115
CATCCACTCAGCTGGC-1-34-0-0	0	2.18383	nan	CL:0000115
CATCCACTCTGAGTGT-1-34-0-0	0	1.50986	nan	CL:0000115
CATCGGGCATGGTCAT-1-34-0-0	0	0	nan	CL:0000115
CATGGCGAGGCCCGTT-1-34-0-0	0	1.72785	nan	CL:0000115
CCACGGACAGTTTACG-1-34-0-0	0	0	nan	CL:0000115
CCACTACTCGCCAAAT-1-34-0-0	0	0	nan	CL:0000115
CCATGTCAGTAATCCC-1-34-0-0	0	2.18768	nan	CL:0000115
CCATGTCTCGATCCCT-1-34-0-0	0	0	nan	CL:0000115
CCATTCGGTATAGTAG-1-34-0-0	0	1.27424	nan	CL:0000115
CCCAATCGTACCTACA-1-34-0-0	0	1.48958	nan	CL:0000115
CCCATACAGTTACGGG-1-34-0-0	0	1.62236	nan	CL:0000115
CCCTCCTTCAGCTTAG-1-34-0-0	0	0	nan	CL:0000115
CCGTGGATCAGCATGT-1-34-0-0	0	0	nan	CL:0000115
CCGTTCATCTGTGCAA-1-34-0-0	0	0	nan	CL:0000115
CCTAAAGCAAACGCGA-1-34-0-0	0	0	nan	CL:0000115
CCTACCACAAGAGTCG-1-34-0-0	0	1.46301	nan	CL:0000115
CCTATTAAGCAGACTG-1-34-0-0	0	0	nan	CL:0000115
CCTCAGTTCTTGCAAG-1-34-0-0	0	0	nan	CL:0000115
CCTCTGATCTGGGCCA-1-34-0-0	0	0	nan	CL:0000115
CCTTACGGTGCGAAAC-1-34-0-0	0	0	nan	CL:0000115
CCTTACGTCCCTCAGT-1-34-0-0	0	0	nan	CL:0000115
CCTTCCCGTCCAAGTT-1-34-0-0	0	0	nan	CL:0000115
CCTTCCCGTTCGTGAT-1-34-0-0	0	0	nan	CL:0000115
CCTTTCTCACGGCGTT-1-34-0-0	0	0	nan	CL:0000115
CGAACATAGAGGTACC-1-34-0-0	0	0	nan	CL:0000115
CGAACATCAAGCGTAG-1-34-0-0	0	0	nan	CL:0000115
CGACTTCAGACTTGAA-1-34-0-0	1.52038	0	nan	CL:0000115
CGACTTCAGTCCCACG-1-34-0-0	0	0	nan	CL:0000115
CGAGAAGCACAGCGTC-1-34-0-0	0	0.887471	nan	CL:0000115
CGAGAAGTCCGGCACA-1-34-0-0	0	0	nan	CL:0000115
CGAGCACAGATGCCTT-1-34-0-0	0	2.10765	nan	CL:0000115
CGAGCACGTCAATGTC-1-34-0-0	0	0	nan	CL:0000115
CGAGCACGTCATTAGC-1-34-0-0	0	1.61976	nan	CL:0000115
CGAGCCAAGCTAGTTC-1-34-0-0	0	1.00467	nan	CL:0000115
CGATCGGCAATCCGAT-1-34-0-0	0	0	nan	CL:0000115
CGATCGGCAGCTGTGC-1-34-0-0	0	1.05086	nan	CL:0000115
CGATGGCGTTCCATGA-1-34-0-0	0	3.12305	nan	CL:0000115
CGATGGCTCAGAGACG-1-34-0-0	0	1.06999	nan	CL:0000115
CGATGTAAGTCTTGCA-1-34-0-0	0	0	nan	CL:0000115
CGATGTATCAAGGTAA-1-34-0-0	1.23208	0	nan	CL:0000115
CGATGTATCCTCAATT-1-34-0-0	0	0	nan	CL:0000115
CGATTGAGTATTCTCT-1-34-0-0	0	0	nan	CL:0000115
CGCCAAGAGTGGGATC-1-34-0-0	0	1.36689	nan	CL:0000115
CGCCAAGGTATGAATG-1-34-0-0	0	1.39612	nan	CL:0000115
CGCCAAGGTTACCGAT-1-34-0-0	0	1.58524	nan	CL:0000115
CGCGGTAAGGCCCTTG-1-34-0-0	0	0	nan	CL:0000115
CGCGTTTTCACCCTCA-1-34-0-0	0	1.54399	nan	CL:0000115
CGCGTTTTCCGAATGT-1-34-0-0	0	0	nan	CL:0000115
CGCTATCAGAAACCGC-1-34-0-0	0	1.20376	nan	CL:0000115
CGCTATCCAAAGAATC-1-34-0-0	0	1.79814	nan	CL:0000115
CGCTATCCACATTCGA-1-34-0-0	0	0	nan	CL:0000115
CGCTGGAAGGTTCCTA-1-34-0-0	0	0	nan	CL:0000115
CGCTTCACAATGGAGC-1-34-0-0	0	0	nan	CL:0000115
CGGACACTCCTATGTT-1-34-0-0	0	0	nan	CL:0000115
CGGACTGAGATGCCAG-1-34-0-0	0	0	nan	CL:0000115
CGGAGCTAGACTAGGC-1-34-0-0	0	0	nan	CL:0000115
CGGGTCAAGCAGGTCA-1-34-0-0	0	2.30853	nan	CL:0000115
CGGGTCACAAGTCATC-1-34-0-0	0	0	nan	CL:0000115
CGGGTCATCTAACGGT-1-34-0-0	0	0	nan	CL:0000115
CGTAGCGTCTTGCATT-1-34-0-0	0	0	nan	CL:0000115
CGTAGGCAGTTCGCGC-1-34-0-0	0	1.58958	nan	CL:0000115
CGTAGGCTCACGCATA-1-34-0-0	0	0	nan	CL:0000115
CGTCACTAGCGATGAC-1-34-0-0	0	0	nan	CL:0000115
CGTCACTCACCCAGTG-1-34-0-0	0	1.33241	nan	CL:0000115
CGTCAGGGTAAACCTC-1-34-0-0	0	0	nan	CL:0000115
CGTGTCTCACGGCTAC-1-34-0-0	0	1.16992	nan	CL:0000115
CGTTCTGAGCTAACAA-1-34-0-0	0	0	nan	CL:0000115
CGTTGGGCAGCTCGAC-1-34-0-0	0	0	nan	CL:0000115
CTAAGACAGATACACA-1-34-0-0	0	0	nan	CL:0000115
CTAAGACCACACGCTG-1-34-0-0	0	0	nan	CL:0000115
CTAATGGCATCTCGCT-1-34-0-0	0	0	nan	CL:0000115
CTACACCCAGCGATCC-1-34-0-0	0	0	nan	CL:0000115
CTACACCTCACGACTA-1-34-0-0	0	0	nan	CL:0000115
CTACATTCAGGTCCAC-1-34-0-0	0.845549	0	nan	CL:0000115
CTACCCAAGCCGGTAA-1-34-0-0	0	0	nan	CL:0000115
CTAGAGTAGCGACGTA-1-34-0-0	0	0	nan	CL:0000115
CTAGAGTCAGGAATGC-1-34-0-0	0	0	nan	CL:0000115
CTAGCCTCAATAGCGG-1-34-0-0	0	0	nan	CL:0000115
CTCATTATCCCATTTA-1-34-0-0	0	0	nan	CL:0000115
CTCGAGGGTCCTCCAT-1-34-0-0	0	0	nan	CL:0000115
CTCGAGGTCCAAACAC-1-34-0-0	0	0	nan	CL:0000115
CTCGAGGTCGAACGGA-1-34-0-0	0	1.05378	nan	CL:0000115
CTCGGAGCAATGTTGC-1-34-0-0	0	1.97992	nan	CL:0000115
CTCGGAGCACGGCGTT-1-34-0-0	0	0	nan	CL:0000115
CTCGGAGCATTAGGCT-1-34-0-0	0	0	nan	CL:0000115
CTCTAATGTCTAAAGA-1-34-0-0	0	1.48905	nan	CL:0000115
CTCTACGAGACGACGT-1-34-0-0	0	0	nan	CL:0000115
CTGAAACCATGTAAGA-1-34-0-0	0	0	nan	CL:0000115
CTGAAACGTGTGTGCC-1-34-0-0	0	0	nan	CL:0000115
CTGCTGTGTAATTGGA-1-34-0-0	0	1.53422	nan	CL:0000115
CTGCTGTGTCGACTAT-1-34-0-0	0	0	nan	CL:0000115
CTGGTCTGTATAATGG-1-34-0-0	0	0	nan	CL:0000115
CTGTGCTCATAGTAAG-1-34-0-0	0	0	nan	CL:0000115
CTTACCGAGTCAAGGC-1-34-0-0	0	0	nan	CL:0000115
CTTACCGCACGGCTAC-1-34-0-0	0	0	nan	CL:0000115
CTTAGGAGTGACGGTA-1-34-0-0	0	0	nan	CL:0000115
CTTAGGATCCATGAGT-1-34-0-0	0	1.63222	nan	CL:0000115
CTTCTCTTCGAGAACG-1-34-0-0	0	2.35278	nan	CL:0000115
CTTTGCGAGGTCGGAT-1-34-0-0	0	0	nan	CL:0000115
GAAACTCGTCAAACTC-1-34-0-0	1.24058	0	nan	CL:0000115
GAAACTCTCGCTTGTC-1-34-0-0	0	0	nan	CL:0000115
GAAATGACAGATGGGT-1-34-0-0	0	0	nan	CL:0000115
GAACATCCAACACGCC-1-34-0-0	0	1.4995	nan	CL:0000115
GAACCTACATATGAGA-1-34-0-0	0	1.38122	nan	CL:0000115
GAACCTATCACTCCTG-1-34-0-0	0	0	nan	CL:0000115
GAACGGAAGTCCCACG-1-34-0-0	0	0	nan	CL:0000115
GAACGGAGTTGAGTTC-1-34-0-0	0	0	nan	CL:0000115
GAAGCAGTCTCGGACG-1-34-0-0	0	0	nan	CL:0000115
GACACGCCAAACTGCT-1-34-0-0	0	0	nan	CL:0000115
GACAGAGAGTACGACG-1-34-0-0	0	0	nan	CL:0000115
GACAGAGCAGTCAGAG-1-34-0-0	0	0	nan	CL:0000115
GACCAATAGGTGCTAG-1-34-0-0	0	0	nan	CL:0000115
GACCAATCATTACGAC-1-34-0-0	0	0	nan	CL:0000115
GACCAATTCACAGGCC-1-34-0-0	0	0	nan	CL:0000115
GACCTGGGTGTGTGCC-1-34-0-0	0	0	nan	CL:0000115
GACCTGGTCTGTACGA-1-34-0-0	0	0	nan	CL:0000115
GACGCGTAGTGTGAAT-1-34-0-0	1.58524	0	nan	CL:0000115
GACGCGTGTCTCTTAT-1-34-0-0	0	0	nan	CL:0000115
GACGGCTCAGATTGCT-1-34-0-0	0.844186	0	nan	CL:0000115
GAGCAGAGTACAGCAG-1-34-0-0	0	0	nan	CL:0000115
GAGGTGATCCTACAGA-1-34-0-0	0	0	nan	CL:0000115
GAGTCCGGTGACGCCT-1-34-0-0	0	0	nan	CL:0000115
GATCGATGTCCATGAT-1-34-0-0	0	0	nan	CL:0000115
GATCGATTCTTAGAGC-1-34-0-0	0	0	nan	CL:0000115
GATCGTATCTGGCGTG-1-34-0-0	0	0	nan	CL:0000115
GATCTAGTCAAACGGG-1-34-0-0	0	0	nan	CL:0000115
GATGAAACATGGTAGG-1-34-0-0	0	0	nan	CL:0000115
GATGAGGCACTAAGTC-1-34-0-0	0	0	nan	CL:0000115
GATGAGGGTAGGGTAC-1-34-0-0	0	2.78024	nan	CL:0000115
GATGCTACAATCAGAA-1-34-0-0	0	0	nan	CL:0000115
GATGCTAGTCGAAAGC-1-34-0-0	0	0	nan	CL:0000115
GATGCTATCAGTTGAC-1-34-0-0	0.838556	0	nan	CL:0000115
GCAATCAAGAGACGAA-1-34-0-0	0	0	nan	CL:0000115
GCAGCCACAAGCGATG-1-34-0-0	0	0	nan	CL:0000115
GCAGCCATCCTGCTTG-1-34-0-0	0	1.03294	nan	CL:0000115
GCAGTTATCGTCTGAA-1-34-0-0	0	0	nan	CL:0000115
GCATACAAGCGGCTTC-1-34-0-0	0	0	nan	CL:0000115
GCATACACACGAAATA-1-34-0-0	0	0	nan	CL:0000115
GCATGATGTACGCTGC-1-34-0-0	0	0	nan	CL:0000115
GCATGATTCGATAGAA-1-34-0-0	0	0	nan	CL:0000115
GCATGCGAGAGTACCG-1-34-0-0	0	1.63222	nan	CL:0000115
GCATGCGAGTGGGCTA-1-34-0-0	0	0	nan	CL:0000115
GCATGCGGTAACGACG-1-34-0-0	0	0	nan	CL:0000115
GCATGTAAGATGTGTA-1-34-0-0	0	0	nan	CL:0000115
GCATGTACAGGGTTAG-1-34-0-0	0	0	nan	CL:0000115
GCCTCTACATGTAGTC-1-34-0-0	0	0	nan	CL:0000115
GCCTCTATCCGCAAGC-1-34-0-0	0	0	nan	CL:0000115
GCGCAGTAGAGAGCTC-1-34-0-0	0	0	nan	CL:0000115
GCGCCAACACCAGCAC-1-34-0-0	0	0	nan	CL:0000115
GCGCGATAGCCAGTAG-1-34-0-0	0	0	nan	CL:0000115
GCGGGTTCACATGTGT-1-34-0-0	0	2.15904	nan	CL:0000115
GCGGGTTGTCTCAACA-1-34-0-0	0	0	nan	CL:0000115
GCGGGTTTCATAGCAC-1-34-0-0	0	0	nan	CL:0000115
GCTCCTACACGGTAGA-1-34-0-0	0	0	nan	CL:0000115
GCTGCAGCATGCCTAA-1-34-0-0	0	1.31741	nan	CL:0000115
GCTGCTTCAAGTACCT-1-34-0-0	0	0	nan	CL:0000115
GCTTCCACACACGCTG-1-34-0-0	0	0	nan	CL:0000115
GCTTCCAGTTGGTGGA-1-34-0-0	0	0	nan	CL:0000115
GCTTGAATCGTTTATC-1-34-0-0	0.973186	2.02623	nan	CL:0000115
GGAATAACATTACCTT-1-34-0-0	0	0	nan	CL:0000115
GGACGTCAGCCGCCTA-1-34-0-0	0	0	nan	CL:0000115
GGAGCAACATCGGACC-1-34-0-0	0	1.31064	nan	CL:0000115
GGATGTTAGCACACAG-1-34-0-0	0	0	nan	CL:0000115
GGATGTTTCAGTGTTG-1-34-0-0	0	0	nan	CL:0000115
GGCAATTCATGCCTTC-1-34-0-0	0	2.14062	nan	CL:0000115
GGCCGATCAAGCCGTC-1-34-0-0	0	0	nan	CL:0000115
GGCCGATTCCCTTGTG-1-34-0-0	0	3.02567	nan	CL:0000115
GGCGTGTCAATAGCGG-1-34-0-0	0	0	nan	CL:0000115
GGCTCGAAGCCAGTTT-1-34-0-0	0	0	nan	CL:0000115
GGCTGGTCAGTCAGCC-1-34-0-0	0	0	nan	CL:0000115
GGCTGGTTCATGTAGC-1-34-0-0	0	0	nan	CL:0000115
GGCTGGTTCTACCTGC-1-34-0-0	0	0	nan	CL:0000115
GGGACCTAGTACCGGA-1-34-0-0	0	1.51	nan	CL:0000115
GGGACCTGTAAGTGTA-1-34-0-0	0	1.3068	nan	CL:0000115
GGGCACTGTGCTGTAT-1-34-0-0	0	0	nan	CL:0000115
GGGCACTTCAGCTGGC-1-34-0-0	0	0	nan	CL:0000115
GGGTCTGAGGAGCGTT-1-34-0-0	0	0.98818	nan	CL:0000115
GGGTTGCAGCCCGAAA-1-34-0-0	0	2.37665	nan	CL:0000115
GGGTTGCTCAACACAC-1-34-0-0	0	0	nan	CL:0000115
GGGTTGCTCCATTCTA-1-34-0-0	0	0	nan	CL:0000115
GGTGCGTTCTGCTGCT-1-34-0-0	0	0	nan	CL:0000115
GGTGTTAAGCGATATA-1-34-0-0	0	0	nan	CL:0000115
GGTGTTATCAGGCAAG-1-34-0-0	0	2.43034	nan	CL:0000115
GTACGTACATCCAACA-1-34-0-0	0	0	nan	CL:0000115
GTACTCCCATGACATC-1-34-0-0	0	0	nan	CL:0000115
GTACTTTGTCCATCCT-1-34-0-0	0	0	nan	CL:0000115
GTAGGCCAGACTACAA-1-34-0-0	0	1.42805	nan	CL:0000115
GTAGTCATCCAACCAA-1-34-0-0	0	0	nan	CL:0000115
GTATCTTGTTGTGGAG-1-34-0-0	0	0	nan	CL:0000115
GTCAAGTCACTTAAGC-1-34-0-0	0	0	nan	CL:0000115
GTCACGGAGACACTAA-1-34-0-0	0	0	nan	CL:0000115
GTCACGGCAAAGTGCG-1-34-0-0	0	0	nan	CL:0000115
GTCACGGCATAGTAAG-1-34-0-0	0	1.45139	nan	CL:0000115
GTCCTCAGTCTGATCA-1-34-0-0	0	0	nan	CL:0000115
GTCGGGTCACGCTTTC-1-34-0-0	0	1.60944	nan	CL:0000115
GTCGGGTCATTAGCCA-1-34-0-0	0	0	nan	CL:0000115
GTCTTCGAGCTGGAAC-1-34-0-0	0	0	nan	CL:0000115
GTGAAGGGTAATCACC-1-34-0-0	0	0	nan	CL:0000115
GTGCATAAGAGATGAG-1-34-0-0	0	0	nan	CL:0000115
GTGCGGTGTACAGTTC-1-34-0-0	0	1.48772	nan	CL:0000115
GTGCGGTGTCTAGCGC-1-34-0-0	0	1.3706	nan	CL:0000115
GTGCGGTGTTCATGGT-1-34-0-0	0	0	nan	CL:0000115
GTGCTTCTCCAAGCCG-1-34-0-0	0	0	nan	CL:0000115
GTGGGTCCAGCGTTCG-1-34-0-0	0	0	nan	CL:0000115
GTGGGTCGTTGAACTC-1-34-0-0	0	1.57332	nan	CL:0000115
GTGTGCGAGATATGGT-1-34-0-0	0	0	nan	CL:0000115
GTGTGCGCACACATGT-1-34-0-0	0	0	nan	CL:0000115
GTGTGCGCACATCCAA-1-34-0-0	0	0	nan	CL:0000115
GTTAAGCAGTTTAGGA-1-34-0-0	0	0	nan	CL:0000115
GTTCATTTCTCTGAGA-1-34-0-0	1.43875	0	nan	CL:0000115
GTTCGGGGTGATGTGG-1-34-0-0	0	0	nan	CL:0000115
GTTTCTAAGGCGATAC-1-34-0-0	0	1.02268	nan	CL:0000115
GTTTCTAGTAAGCACG-1-34-0-0	0	0	nan	CL:0000115
TAAACCGGTCGCGAAA-1-34-0-0	1.03107	0	nan	CL:0000115
TAAGAGATCACAGGCC-1-34-0-0	0	0	nan	CL:0000115
TAAGCGTAGGAGTCTG-1-34-0-0	0	0	nan	CL:0000115
TAAGCGTGTCTAGTGT-1-34-0-0	0	0	nan	CL:0000115
TAAGCGTTCCGGCACA-1-34-0-0	0	0	nan	CL:0000115
TAAGTGCAGTGGTAGC-1-34-0-0	0	0	nan	CL:0000115
TACACGAAGCGAGAAA-1-34-0-0	0	1.15556	nan	CL:0000115
TACACGATCAGATAAG-1-34-0-0	0	0	nan	CL:0000115
TACCTTACAGGATTGG-1-34-0-0	0	0	nan	CL:0000115
TACCTTATCACCGTAA-1-34-0-0	0	0	nan	CL:0000115
TACGGATAGTGCGATG-1-34-0-0	0	0	nan	CL:0000115
TACGGGCCAAAGGTGC-1-34-0-0	0	0	nan	CL:0000115
TACGGGCGTAGCTAAA-1-34-0-0	0	0	nan	CL:0000115
TACTCATAGTGGTCCC-1-34-0-0	0	1.47278	nan	CL:0000115
TACTTACCAAGCCCAC-1-34-0-0	0	0	nan	CL:0000115
TACTTACGTATGAAAC-1-34-0-0	1.53108	0	nan	CL:0000115
TACTTGTGTCTGGAGA-1-34-0-0	0	0	nan	CL:0000115
TACTTGTTCGGCGGTT-1-34-0-0	0	0	nan	CL:0000115
TAGACCAAGTGCGTGA-1-34-0-0	0	0	nan	CL:0000115
TAGGCATCAATGTAAG-1-34-0-0	0	0	nan	CL:0000115
TAGTTGGGTGTAACGG-1-34-0-0	0	0	nan	CL:0000115
TATCAGGCACACGCTG-1-34-0-0	0	0	nan	CL:0000115
TATCAGGCAGATTGCT-1-34-0-0	0	2.38885	nan	CL:0000115
TATCTCATCATACGGT-1-34-0-0	0	0	nan	CL:0000115
TATGCCCCAATACGCT-1-34-0-0	0	1.4952	nan	CL:0000115
TCAACGAAGTAAGTAC-1-34-0-0	0	1.45001	nan	CL:0000115
TCAATCTGTACCCAAT-1-34-0-0	0	0	nan	CL:0000115
TCACGAATCATGTGGT-1-34-0-0	0	0	nan	CL:0000115
TCAGATGCAAGACACG-1-34-0-0	0	1.34697	nan	CL:0000115
TCAGCAATCGTTGCCT-1-34-0-0	0	0	nan	CL:0000115
TCAGCAATCTGCGGCA-1-34-0-0	0	0	nan	CL:0000115
TCAGCTCCATGAAGTA-1-34-0-0	0	0	nan	CL:0000115
TCAGGATCAACACGCC-1-34-0-0	0	0	nan	CL:0000115
TCAGGATGTAGCGTGA-1-34-0-0	0	1.87305	nan	CL:0000115
TCATTACGTCGGCACT-1-34-0-0	0	0	nan	CL:0000115
TCATTACTCGTCTGCT-1-34-0-0	0	0	nan	CL:0000115
TCGAGGCAGCTGTCTA-1-34-0-0	0	1.38211	nan	CL:0000115
TCGCGAGCAAAGCGGT-1-34-0-0	0	0	nan	CL:0000115
TCGCGAGCATACGCCG-1-34-0-0	0	0	nan	CL:0000115
TCGCGTTAGACACGAC-1-34-0-0	0	0	nan	CL:0000115
TCGTACCCACGGCGTT-1-34-0-0	0	0	nan	CL:0000115
TCGTAGAAGGACCACA-1-34-0-0	0	0	nan	CL:0000115
TCTATTGAGTGTTGAA-1-34-0-0	0	0	nan	CL:0000115
TCTCATAAGCTAGGCA-1-34-0-0	0	0	nan	CL:0000115
TCTCTAACACGGTAGA-1-34-0-0	0	1.84875	nan	CL:0000115
TCTGAGAAGTGTTGAA-1-34-0-0	0	1.30966	nan	CL:0000115
TCTGAGATCCTCAATT-1-34-0-0	0	0	nan	CL:0000115
TCTGGAACACTTACGA-1-34-0-0	0	0	nan	CL:0000115
TCTTTCCGTCTCGTTC-1-34-0-0	0	1.43826	nan	CL:0000115
TGAAAGACACCCTATC-1-34-0-0	0	0	nan	CL:0000115
TGAAAGACACGGTTTA-1-34-0-0	0	0	nan	CL:0000115
TGAAAGATCCAATGGT-1-34-0-0	0	0	nan	CL:0000115
TGACTTTGTCGCATCG-1-34-0-0	0	0	nan	CL:0000115
TGACTTTGTGTGACCC-1-34-0-0	0	0	nan	CL:0000115
TGAGAGGCACCCAGTG-1-34-0-0	0	0	nan	CL:0000115
TGAGCCGCAAATCCGT-1-34-0-0	0	0.779426	nan	CL:0000115
TGAGCCGCAAGCGCTC-1-34-0-0	0	0	nan	CL:0000115
TGAGCCGTCTTACCGC-1-34-0-0	0	0	nan	CL:0000115
TGAGGGAAGCTCCTCT-1-34-0-0	0	0	nan	CL:0000115
TGATTTCAGTCGCCGT-1-34-0-0	0	0	nan	CL:0000115
TGATTTCTCCGGCACA-1-34-0-0	0	0	nan	CL:0000115
TGCGGGTTCTGGCGTG-1-34-0-0	0	0	nan	CL:0000115
TGCGTGGCATGCATGT-1-34-0-0	0	1.56759	nan	CL:0000115
TGCTACCGTACTCAAC-1-34-0-0	0	2.22361	nan	CL:0000115
TGCTACCTCGAACTGT-1-34-0-0	0	0	nan	CL:0000115
TGCTGCTGTGCACGAA-1-34-0-0	0	1.57849	nan	CL:0000115
TGGACGCCATCTATGG-1-34-0-0	0	0	nan	CL:0000115
TGGCTGGGTGATGCCC-1-34-0-0	0	0	nan	CL:0000115
TGGGAAGCAAAGGAAG-1-34-0-0	0	0	nan	CL:0000115
TGGGAAGCACGGACAA-1-34-0-0	0	1.27778	nan	CL:0000115
TGGGCGTAGGCCGAAT-1-34-0-0	0	0	nan	CL:0000115
TGGGCGTGTAAACCTC-1-34-0-0	0	0	nan	CL:0000115
TGGTTAGTCACATGCA-1-34-0-0	0	0	nan	CL:0000115
TGGTTCCTCCAAACAC-1-34-0-0	0	1.99762	nan	CL:0000115
TGTATTCAGCCAGTAG-1-34-0-0	0	0	nan	CL:0000115
TGTGTTTCACAGGAGT-1-34-0-0	0	0	nan	CL:0000115
TGTGTTTGTATCACCA-1-34-0-0	0	0	nan	CL:0000115
TGTGTTTGTCATGCCG-1-34-0-0	1.41329	0	nan	CL:0000115
TTAGGCACAAGAAGAG-1-34-0-0	0	1.45289	nan	CL:0000115
TTAGGCAGTCAGAGGT-1-34-0-0	0	0	nan	CL:0000115
TTAGTTCCATATGGTC-1-34-0-0	0	0	nan	CL:0000115
TTAGTTCGTATCAGTC-1-34-0-0	0	0	nan	CL:0000115
TTCCCAGAGAGGGATA-1-34-0-0	1.01825	0	nan	CL:0000115
TTCCCAGGTCAACTGT-1-34-0-0	0	1.32547	nan	CL:0000115
TTCCCAGTCACCCTCA-1-34-0-0	0	0	nan	CL:0000115
TTCGAAGAGTTAACGA-1-34-0-0	0	0	nan	CL:0000115
TTCGAAGTCGGAGCAA-1-34-0-0	1.49923	0	nan	CL:0000115
TTGAACGGTATAAACG-1-34-0-0	0	0	nan	CL:0000115
TTGAACGGTGCAACGA-1-34-0-0	0	0	nan	CL:0000115
TTGACTTAGGCCCGTT-1-34-0-0	0	1.43777	nan	CL:0000115
TTGTAGGTCTGTTTGT-1-34-0-0	0	0	nan	CL:0000115
TTGTAGGTCTTTCCTC-1-34-0-0	1.05402	0	nan	CL:0000115
TTTACTGGTGACTACT-1-34-0-0	0	1.15348	nan	CL:0000115
TTTATGCCATTTGCTT-1-34-0-0	0	0	nan	CL:0000115
TTTGGTTCAAATCCGT-1-34-0-0	0	0	nan	CL:0000115
TTTGTCAGTAATCGTC-1-34-0-0	0	0	nan	CL:0000115
AAACCTGCAACGCACC-1-35-0-0	0	0	nan	CL:0000115
AAACGGGAGCTAGGCA-1-35-0-0	0	1.2676	nan	CL:0000115
AAATGCCTCCCAAGTA-1-35-0-0	0	0	nan	CL:0000115
AAATGCCTCTGTTTGT-1-35-0-0	0	1.33736	nan	CL:0000115
AACACGTAGACAGACC-1-35-0-0	0	0	nan	CL:0000115
AACCATGTCAGTTTGG-1-35-0-0	0	1.31661	nan	CL:0000115
AACTGGTTCACCCGAG-1-35-0-0	0	1.36537	nan	CL:0000115
AACTGGTTCCTCATTA-1-35-0-0	0	1.99899	nan	CL:0000115
AACTTTCGTCAGATAA-1-35-0-0	0	0	nan	CL:0000115
AAGGCAGCACCCATTC-1-35-0-0	0	0	nan	CL:0000115
ACACCAAAGCTAAGAT-1-35-0-0	0	1.32995	nan	CL:0000115
ACACCAATCGGCGGTT-1-35-0-0	1.11322	0	nan	CL:0000115
ACACCCTCAAGCCGTC-1-35-0-0	0	0	nan	CL:0000115
ACACCGGCACCGTTGG-1-35-0-0	0	0	nan	CL:0000115
ACACCGGTCAAACCGT-1-35-0-0	0	1.56639	nan	CL:0000115
ACATACGTCCAAGCCG-1-35-0-0	0	0	nan	CL:0000115
ACATCAGGTCCAGTAT-1-35-0-0	0	0	nan	CL:0000115
ACCCACTTCCAGAGGA-1-35-0-0	0	0	nan	CL:0000115
ACCCACTTCGTAGGAG-1-35-0-0	0	0	nan	CL:0000115
ACCTTTAAGCTGCAAG-1-35-0-0	1.06374	1.06374	nan	CL:0000115
ACGATACAGCCTATGT-1-35-0-0	0	1.47642	nan	CL:0000115
ACGCAGCAGTCCGGTC-1-35-0-0	0	2.13963	nan	CL:0000115
ACGCAGCTCGGCTTGG-1-35-0-0	0	0	nan	CL:0000115
ACGCCAGCATTAGCCA-1-35-0-0	0	0	nan	CL:0000115
ACGGAGATCAGCACAT-1-35-0-0	0	0	nan	CL:0000115
ACGGCCACAGGACCCT-1-35-0-0	0	1.20213	nan	CL:0000115
ACTGAACGTCTCAACA-1-35-0-0	0	2.00871	nan	CL:0000115
ACTGATGAGATGGGTC-1-35-0-0	0	2.12456	nan	CL:0000115
ACTGATGGTGCCTGTG-1-35-0-0	0	0	nan	CL:0000115
ACTGTCCTCCATGAGT-1-35-0-0	0	1.56429	nan	CL:0000115
ACTTACTGTAAACGCG-1-35-0-0	0	0	nan	CL:0000115
ACTTTCAAGATGCCTT-1-35-0-0	0	0	nan	CL:0000115
AGAGCGAGTTGTCTTT-1-35-0-0	0	2.07187	nan	CL:0000115
AGAGCGATCCAATGGT-1-35-0-0	0	1.23174	nan	CL:0000115
AGAGCGATCGCCTGTT-1-35-0-0	0	0	nan	CL:0000115
AGAGTGGTCAGCTCGG-1-35-0-0	0	1.58247	nan	CL:0000115
AGCCTAACAATCCGAT-1-35-0-0	0	1.34424	nan	CL:0000115
AGCGGTCTCGGTGTCG-1-35-0-0	0	0	nan	CL:0000115
AGCGTATGTAACGTTC-1-35-0-0	0	0	nan	CL:0000115
AGCGTATTCCAAGTAC-1-35-0-0	0	0	nan	CL:0000115
AGCGTATTCTTTAGTC-1-35-0-0	0	2.09651	nan	CL:0000115
AGCTCTCCACGGTAAG-1-35-0-0	0.481905	0.481905	nan	CL:0000115
AGGCCACGTATTCGTG-1-35-0-0	0	0	nan	CL:0000115
AGGGAGTAGCCAGTTT-1-35-0-0	0	0	nan	CL:0000115
AGGGATGTCTCCGGTT-1-35-0-0	0	0	nan	CL:0000115
AGGGTGACAGGATTGG-1-35-0-0	0	0	nan	CL:0000115
AGTCTTTGTAGAGGAA-1-35-0-0	0	0	nan	CL:0000115
AGTGAGGTCACGCATA-1-35-0-0	0	0	nan	CL:0000115
AGTGGGAAGAGTGACC-1-35-0-0	0	0	nan	CL:0000115
AGTGGGAGTACGCACC-1-35-0-0	0	0	nan	CL:0000115
AGTGGGAGTAGCTTGT-1-35-0-0	0	0	nan	CL:0000115
AGTTGGTAGAAACCGC-1-35-0-0	0	1.12306	nan	CL:0000115
AGTTGGTCAGTAAGCG-1-35-0-0	0	2.38199	nan	CL:0000115
ATCACGACAGCATGAG-1-35-0-0	0	0	nan	CL:0000115
ATCTGCCGTCCATGAT-1-35-0-0	0	0	nan	CL:0000115
ATCTGCCTCAGCTGGC-1-35-0-0	0	1.7564	nan	CL:0000115
ATGCGATCAATCTACG-1-35-0-0	0	0	nan	CL:0000115
ATGCGATTCAGGATCT-1-35-0-0	0	1.9601	nan	CL:0000115
ATGTGTGGTATAGGGC-1-35-0-0	0	0	nan	CL:0000115
ATTGGACAGTACGTAA-1-35-0-0	0	0	nan	CL:0000115
ATTGGACTCAGGCGAA-1-35-0-0	0	0	nan	CL:0000115
ATTGGTGCAGATAATG-1-35-0-0	0	0	nan	CL:0000115
ATTGGTGCATTTCACT-1-35-0-0	0	0	nan	CL:0000115
ATTGGTGGTCTCTTAT-1-35-0-0	0	0	nan	CL:0000115
ATTTCTGAGGATTCGG-1-35-0-0	0	0	nan	CL:0000115
CAACCAAGTCTGCAAT-1-35-0-0	0.592338	0.592338	nan	CL:0000115
CAAGAAATCCATTCTA-1-35-0-0	0	0	nan	CL:0000115
CAAGTTGGTGTTTGGT-1-35-0-0	0	0	nan	CL:0000115
CACACCTCAGTGGAGT-1-35-0-0	0	1.60402	nan	CL:0000115
CACACTCAGCTAGGCA-1-35-0-0	0	0	nan	CL:0000115
CACACTCAGCTGTCTA-1-35-0-0	0	0	nan	CL:0000115
CACATAGAGATGCCTT-1-35-0-0	0	0	nan	CL:0000115
CACATAGAGGAACTGC-1-35-0-0	0	1.64966	nan	CL:0000115
CACCAGGGTCCCGACA-1-35-0-0	0	0	nan	CL:0000115
CACCTTGAGATAGTCA-1-35-0-0	1.24461	0	nan	CL:0000115
CAGAGAGCATTCGACA-1-35-0-0	0	0	nan	CL:0000115
CAGATCACATATGCTG-1-35-0-0	0	0	nan	CL:0000115
CAGCAGCTCCAGATCA-1-35-0-0	0	0	nan	CL:0000115
CAGCCGAAGTGTTAGA-1-35-0-0	0	0	nan	CL:0000115
CAGCCGATCAGTGTTG-1-35-0-0	0	0	nan	CL:0000115
CAGCGACTCGCCTGAG-1-35-0-0	0	0	nan	CL:0000115
CAGCTAACACCACCAG-1-35-0-0	0	1.30084	nan	CL:0000115
CAGTAACGTTAAAGTG-1-35-0-0	0	0	nan	CL:0000115
CAGTAACTCCCACTTG-1-35-0-0	0	1.37899	nan	CL:0000115
CATATTCAGCTAACTC-1-35-0-0	0	0	nan	CL:0000115
CATATTCGTCGACTGC-1-35-0-0	0	1.16171	nan	CL:0000115
CATATTCTCCCTAACC-1-35-0-0	0	1.09081	nan	CL:0000115
CATCAAGGTTTAGGAA-1-35-0-0	0	0	nan	CL:0000115
CATCAGACAGTCGATT-1-35-0-0	0	0	nan	CL:0000115
CATCCACGTTAAAGAC-1-35-0-0	0	0	nan	CL:0000115
CATCGAAAGATCGGGT-1-35-0-0	0	0	nan	CL:0000115
CATCGGGTCGCATGAT-1-35-0-0	0	0	nan	CL:0000115
CATGCCTCAGACAAGC-1-35-0-0	0	0	nan	CL:0000115
CATGGCGGTTGGAGGT-1-35-0-0	0	0	nan	CL:0000115
CCACCTAAGTCAAGCG-1-35-0-0	0	1.01611	nan	CL:0000115
CCACCTACAAGTCATC-1-35-0-0	0	0	nan	CL:0000115
CCAGCGAGTAGGACAC-1-35-0-0	0	0	nan	CL:0000115
CCATTCGCAGCTGGCT-1-35-0-0	0	0	nan	CL:0000115
CCCAATCAGTGAACGC-1-35-0-0	0	0	nan	CL:0000115
CCCAGTTCAACACCTA-1-35-0-0	0	0	nan	CL:0000115
CCCAGTTCAAGTCATC-1-35-0-0	0	1.19118	nan	CL:0000115
CCCAGTTTCAAGGCTT-1-35-0-0	0	0	nan	CL:0000115
CCCAGTTTCCACGTGG-1-35-0-0	0	0	nan	CL:0000115
CCGTGGATCGGTCCGA-1-35-0-0	1.0113	0	nan	CL:0000115
CCGTGGATCTTACCGC-1-35-0-0	0	0	nan	CL:0000115
CCTAAAGGTGCGAAAC-1-35-0-0	0	1.29812	nan	CL:0000115
CCTAAAGTCTGCTGTC-1-35-0-0	0	0	nan	CL:0000115
CCTACACGTATGAAAC-1-35-0-0	0	0.998565	nan	CL:0000115
CCTACCAAGTACGATA-1-35-0-0	1.43924	1.43924	nan	CL:0000115
CCTACCATCCGTCATC-1-35-0-0	0	0	nan	CL:0000115
CCTCAGTGTAGCTCCG-1-35-0-0	0	0	nan	CL:0000115
CCTCTGAAGGAGTACC-1-35-0-0	0	1.58741	nan	CL:0000115
CCTCTGATCGGTTAAC-1-35-0-0	0	0	nan	CL:0000115
CCTTCGACAACACCCG-1-35-0-0	0	0	nan	CL:0000115
CCTTTCTAGGCATGGT-1-35-0-0	0	0	nan	CL:0000115
CCTTTCTGTTTGTTTC-1-35-0-0	0	0	nan	CL:0000115
CGACCTTAGATGTTAG-1-35-0-0	0	0	nan	CL:0000115
CGACCTTAGGGCTTCC-1-35-0-0	0	0	nan	CL:0000115
CGACCTTCATATGAGA-1-35-0-0	0	2.15803	nan	CL:0000115
CGAGCCATCGTCTGCT-1-35-0-0	0	0	nan	CL:0000115
CGATCGGCAACTGGCC-1-35-0-0	0	0	nan	CL:0000115
CGATGGCTCTGGAGCC-1-35-0-0	1.11529	0	nan	CL:0000115
CGATGTATCTACTATC-1-35-0-0	0	0	nan	CL:0000115
CGATTGAAGAGCTGGT-1-35-0-0	0	1.47174	nan	CL:0000115
CGCGTTTAGGGTGTGT-1-35-0-0	0	0	nan	CL:0000115
CGCGTTTGTTCGGCAC-1-35-0-0	0	0	nan	CL:0000115
CGCTTCAGTCTGATCA-1-35-0-0	0	1.27778	nan	CL:0000115
CGGACACGTGACTCAT-1-35-0-0	0	2.50403	nan	CL:0000115
CGGACACTCATCTGCC-1-35-0-0	0.96106	0	nan	CL:0000115
CGGACGTTCGGATGTT-1-35-0-0	0	0	nan	CL:0000115
CGGACTGTCTCTGTCG-1-35-0-0	0	0	nan	CL:0000115
CGGCTAGGTTCTGAAC-1-35-0-0	0	0	nan	CL:0000115
CGGGTCACAGAAGCAC-1-35-0-0	0	0	nan	CL:0000115
CGGGTCAGTGAAATCA-1-35-0-0	0	1.51096	nan	CL:0000115
CGGGTCAGTTCTCATT-1-35-0-0	0	0	nan	CL:0000115
CGTAGCGTCGCCAGCA-1-35-0-0	0	1.30064	nan	CL:0000115
CGTAGGCGTTAGAACA-1-35-0-0	0	0	nan	CL:0000115
CGTCACTCACTCGACG-1-35-0-0	0	0	nan	CL:0000115
CGTCACTGTACTTCTT-1-35-0-0	0	0	nan	CL:0000115
CGTGAGCTCATATCGG-1-35-0-0	0	0	nan	CL:0000115
CGTGAGCTCTTATCTG-1-35-0-0	0	0	nan	CL:0000115
CGTGTAAGTACCGTAT-1-35-0-0	0	0	nan	CL:0000115
CGTGTCTAGGCAATTA-1-35-0-0	0	0	nan	CL:0000115
CGTTGGGGTTATGCGT-1-35-0-0	0	0	nan	CL:0000115
CTACCCACACAGTCGC-1-35-0-0	0	0	nan	CL:0000115
CTACGTCAGCTGTTCA-1-35-0-0	0	1.14669	nan	CL:0000115
CTACGTCCAGGTCCAC-1-35-0-0	0	0	nan	CL:0000115
CTACGTCGTCTCTTAT-1-35-0-0	0	1.48772	nan	CL:0000115
CTAGAGTAGTCATCCA-1-35-0-0	0	0	nan	CL:0000115
CTAGTGAGTATGCTTG-1-35-0-0	0	0	nan	CL:0000115
CTCACACAGCGTGAAC-1-35-0-0	0.611217	1.80106	nan	CL:0000115
CTCAGAAAGTCATGCT-1-35-0-0	0	0	nan	CL:0000115
CTCATTAGTACAGACG-1-35-0-0	0	0	nan	CL:0000115
CTCATTAGTAGAAAGG-1-35-0-0	0	0	nan	CL:0000115
CTCCTAGAGAGCAATT-1-35-0-0	0	0	nan	CL:0000115
CTCCTAGCACCGAAAG-1-35-0-0	0	0	nan	CL:0000115
CTCGAGGAGAGGTAGA-1-35-0-0	0	1.50167	nan	CL:0000115
CTCGGGAGTTCCGGCA-1-35-0-0	0	0	nan	CL:0000115
CTCGGGATCCAGGGCT-1-35-0-0	0	0	nan	CL:0000115
CTCGTCAGTCGACTAT-1-35-0-0	0	0	nan	CL:0000115
CTCTAATCAGTACACT-1-35-0-0	0	0.992755	nan	CL:0000115
CTCTACGAGACCTTTG-1-35-0-0	0	0	nan	CL:0000115
CTCTGGTGTAGAGTGC-1-35-0-0	0	0	nan	CL:0000115
CTGAAGTCAAGTCATC-1-35-0-0	0	0	nan	CL:0000115
CTGATCCAGCAATCTC-1-35-0-0	0	0	nan	CL:0000115
CTGGTCTGTTATGTGC-1-35-0-0	0	0	nan	CL:0000115
CTGTGCTAGCAGATCG-1-35-0-0	0	0	nan	CL:0000115
CTGTGCTGTAGCAAAT-1-35-0-0	0	0	nan	CL:0000115
CTGTGCTGTTAGGGTG-1-35-0-0	0	0	nan	CL:0000115
CTGTTTAAGACCTAGG-1-35-0-0	0	1.59176	nan	CL:0000115
CTGTTTATCAGTTCGA-1-35-0-0	0	0	nan	CL:0000115
CTTAACTAGCTCCTTC-1-35-0-0	0	0	nan	CL:0000115
CTTAGGATCACGATGT-1-35-0-0	0	1.51704	nan	CL:0000115
CTTGGCTGTGTAACGG-1-35-0-0	1.49883	2.07354	nan	CL:0000115
CTTTGCGCAAGTCATC-1-35-0-0	0	0	nan	CL:0000115
CTTTGCGGTACTTGAC-1-35-0-0	0	0	nan	CL:0000115
GAACATCCACCTGGTG-1-35-0-0	0	0	nan	CL:0000115
GAAGCAGCAGGTCGTC-1-35-0-0	0	0	nan	CL:0000115
GAATAAGCACAGGCCT-1-35-0-0	0	2.82758	nan	CL:0000115
GACACGCCACAGAGGT-1-35-0-0	0	0	nan	CL:0000115
GACACGCTCTCAAGTG-1-35-0-0	0	1.56131	nan	CL:0000115
GACGCGTGTCAATGTC-1-35-0-0	0	0	nan	CL:0000115
GACGTGCAGGGTTCCC-1-35-0-0	0	1.38032	nan	CL:0000115
GACGTGCGTATCAGTC-1-35-0-0	0	0	nan	CL:0000115
GACGTTACATAAGACA-1-35-0-0	0	2.54452	nan	CL:0000115
GACTGCGTCTGGCGAC-1-35-0-0	0	0	nan	CL:0000115
GAGCAGATCTATCCTA-1-35-0-0	0	0	nan	CL:0000115
GAGGTGAGTTCAGTAC-1-35-0-0	0	0	nan	CL:0000115
GAGTCCGTCAATAAGG-1-35-0-0	0	0	nan	CL:0000115
GATCGCGGTCACCCAG-1-35-0-0	0	0	nan	CL:0000115
GATCTAGGTAGCGCAA-1-35-0-0	0	0	nan	CL:0000115
GATCTAGGTAGCTCCG-1-35-0-0	0	1.18974	nan	CL:0000115
GATGAAAGTATTCGTG-1-35-0-0	0	0	nan	CL:0000115
GATGCTACAAGACACG-1-35-0-0	0	0	nan	CL:0000115
GATGCTAGTTACGACT-1-35-0-0	0	1.57544	nan	CL:0000115
GCAAACTTCGTGGTCG-1-35-0-0	0	0	nan	CL:0000115
GCAATCAGTGCACGAA-1-35-0-0	0	0	nan	CL:0000115
GCAATCATCTGGCGAC-1-35-0-0	0	1.3717	nan	CL:0000115
GCACATATCATATCGG-1-35-0-0	0	1.4312	nan	CL:0000115
GCAGTTAAGACTTGAA-1-35-0-0	0	1.35738	nan	CL:0000115
GCATACACACATCCAA-1-35-0-0	0	1.82546	nan	CL:0000115
GCATACAGTCTGGAGA-1-35-0-0	0	0	nan	CL:0000115
GCATGATGTTGGTGGA-1-35-0-0	0	0	nan	CL:0000115
GCATGTAGTGATGCCC-1-35-0-0	0	0	nan	CL:0000115
GCGACCACACCAGCAC-1-35-0-0	0	0	nan	CL:0000115
GCGAGAACATGCCTAA-1-35-0-0	0	0	nan	CL:0000115
GCGAGAATCGGTCCGA-1-35-0-0	1.05123	0	nan	CL:0000115
GCGCAACCAATACGCT-1-35-0-0	0	0	nan	CL:0000115
GCGCAACTCTGGTGTA-1-35-0-0	0	0	nan	CL:0000115
GCGCAGTGTAATCACC-1-35-0-0	0	0	nan	CL:0000115
GCGCAGTTCCACGAAT-1-35-0-0	0	0	nan	CL:0000115
GCGCCAAAGTCATCCA-1-35-0-0	0	0	nan	CL:0000115
GCGGGTTGTCAGATAA-1-35-0-0	0	0	nan	CL:0000115
GCTCTGTAGCCCAATT-1-35-0-0	0.91223	1.38122	nan	CL:0000115
GCTCTGTTCGTAGGTT-1-35-0-0	0	2.96146	nan	CL:0000115
GCTGCGAAGCAATATG-1-35-0-0	0	0	nan	CL:0000115
GCTTGAAGTACCGTTA-1-35-0-0	0.985225	0	nan	CL:0000115
GGAACTTGTAGAAGGA-1-35-0-0	0	0	nan	CL:0000115
GGAATAAAGAATGTTG-1-35-0-0	0	0	nan	CL:0000115
GGACAAGCAGTGGGAT-1-35-0-0	0	0	nan	CL:0000115
GGACAGACATTCACTT-1-35-0-0	0	0	nan	CL:0000115
GGACAGATCGCCAGCA-1-35-0-0	0	1.14086	nan	CL:0000115
GGACAGATCTGCGTAA-1-35-0-0	0	0	nan	CL:0000115
GGACGTCCAAGGACAC-1-35-0-0	0	0	nan	CL:0000115
GGACGTCGTTTGACTG-1-35-0-0	0	0	nan	CL:0000115
GGATTACAGGAGTCTG-1-35-0-0	0	1.57971	nan	CL:0000115
GGCAATTGTCCAGTTA-1-35-0-0	0	0	nan	CL:0000115
GGCCGATCAAATCCGT-1-35-0-0	0	0	nan	CL:0000115
GGCCGATTCGACGGAA-1-35-0-0	0	0	nan	CL:0000115
GGCGACTCAGTTCCCT-1-35-0-0	0	0	nan	CL:0000115
GGCGTGTGTACGACCC-1-35-0-0	0	0	nan	CL:0000115
GGGAATGCATCGATGT-1-35-0-0	0.959964	0	nan	CL:0000115
GGGACCTGTCGATTGT-1-35-0-0	0	0	nan	CL:0000115
GGGAGATCAGGTGGAT-1-35-0-0	0	1.27984	nan	CL:0000115
GGGCACTGTTTAGGAA-1-35-0-0	0	0	nan	CL:0000115
GGGTCTGCACCATGTA-1-35-0-0	0	0	nan	CL:0000115
GGGTCTGGTAAACACA-1-35-0-0	0	0	nan	CL:0000115
GTACGTAAGCCACTAT-1-35-0-0	0	0	nan	CL:0000115
GTATCTTTCGGCGCTA-1-35-0-0	0	0	nan	CL:0000115
GTATTCTGTACTTAGC-1-35-0-0	0	2.29515	nan	CL:0000115
GTCAAGTTCCAAACTG-1-35-0-0	0	0	nan	CL:0000115
GTCACGGTCATGCAAC-1-35-0-0	0	2.10565	nan	CL:0000115
GTCATTTCATCGGTTA-1-35-0-0	0	0	nan	CL:0000115
GTCTTCGGTATATGAG-1-35-0-0	0	0	nan	CL:0000115
GTGCAGCGTGGTAACG-1-35-0-0	0	0	nan	CL:0000115
GTGCGGTCAGGCTGAA-1-35-0-0	0	0	nan	CL:0000115
GTGCGGTTCCGTCAAA-1-35-0-0	0	0	nan	CL:0000115
GTGGGTCCACTACAGT-1-35-0-0	0	1.87624	nan	CL:0000115
GTGTGCGAGGCGATAC-1-35-0-0	0	0	nan	CL:0000115
GTGTGCGAGGGCTTCC-1-35-0-0	0	0	nan	CL:0000115
GTGTTAGAGAATTCCC-1-35-0-0	0	1.21916	nan	CL:0000115
GTTAAGCCAGTCAGCC-1-35-0-0	0	0	nan	CL:0000115
GTTAAGCTCGGTCCGA-1-35-0-0	0	0	nan	CL:0000115
GTTCGGGTCAGTGTTG-1-35-0-0	0	0	nan	CL:0000115
GTTTCTAAGTATCGAA-1-35-0-0	0	0	nan	CL:0000115
TAAACCGCAAACGTGG-1-35-0-0	0	0	nan	CL:0000115
TAAGAGATCAATCACG-1-35-0-0	0	0	nan	CL:0000115
TAAGTGCCATCCGTGG-1-35-0-0	0	0	nan	CL:0000115
TACCTTATCACAGGCC-1-35-0-0	0	0	nan	CL:0000115
TACGGATGTTCAGTAC-1-35-0-0	0	0	nan	CL:0000115
TACGGGCAGGTGGGTT-1-35-0-0	0	0	nan	CL:0000115
TACGGGCAGTGCTGCC-1-35-0-0	2.4948	0	nan	CL:0000115
TACGGGCTCGGAAATA-1-35-0-0	0	0	nan	CL:0000115
TACTTACAGAATGTGT-1-35-0-0	0	0	nan	CL:0000115
TAGCCGGGTCAGCTAT-1-35-0-0	0	0	nan	CL:0000115
TAGTGGTTCATCTGCC-1-35-0-0	0	1.50876	nan	CL:0000115
TAGTTGGCAATCACAC-1-35-0-0	0	0	nan	CL:0000115
TATGCCCCATACGCCG-1-35-0-0	0	0	nan	CL:0000115
TATTACCAGGCAGTCA-1-35-0-0	0	0	nan	CL:0000115
TATTACCAGTGGAGTC-1-35-0-0	0	0	nan	CL:0000115
TATTACCGTGAGGCTA-1-35-0-0	0	1.61361	nan	CL:0000115
TCAACGAAGTGTACCT-1-35-0-0	0	0	nan	CL:0000115
TCAGATGGTCTGCGGT-1-35-0-0	0	2.09808	nan	CL:0000115
TCAGGTAAGCCAGAAC-1-35-0-0	0	0	nan	CL:0000115
TCATTACTCTCTAGGA-1-35-0-0	0	0	nan	CL:0000115
TCATTTGGTTCCACTC-1-35-0-0	0	0	nan	CL:0000115
TCATTTGTCAACACCA-1-35-0-0	0	0	nan	CL:0000115
TCCCGATTCTGTCCGT-1-35-0-0	0	0	nan	CL:0000115
TCGAGGCTCTTGCAAG-1-35-0-0	0	0	nan	CL:0000115
TCGCGTTCACTCAGGC-1-35-0-0	0	0	nan	CL:0000115
TCGCGTTGTACCGTTA-1-35-0-0	0	1.4702	nan	CL:0000115
TCGGTAACAATGTTGC-1-35-0-0	0	2.84191	nan	CL:0000115
TCGGTAACAGGAATCG-1-35-0-0	0	0	nan	CL:0000115
TCTATTGGTCTGCCAG-1-35-0-0	0	0	nan	CL:0000115
TCTATTGTCCGAAGAG-1-35-0-0	0	0	nan	CL:0000115
TCTATTGTCTGCGGCA-1-35-0-0	0	0	nan	CL:0000115
TCTCTAAAGTGTCCAT-1-35-0-0	0	3.01787	nan	CL:0000115
TGACAACAGACCTTTG-1-35-0-0	0	0	nan	CL:0000115
TGACAACTCCAAGTAC-1-35-0-0	1.54283	2.48769	nan	CL:0000115
TGACTAGCACGGATAG-1-35-0-0	0	0	nan	CL:0000115
TGAGAGGAGGAGTTTA-1-35-0-0	0	0	nan	CL:0000115
TGAGCATCACATAACC-1-35-0-0	0	0	nan	CL:0000115
TGAGCATGTACCATCA-1-35-0-0	0	0	nan	CL:0000115
TGAGCATGTACCGAGA-1-35-0-0	0	0	nan	CL:0000115
TGAGCATTCACGACTA-1-35-0-0	0	0	nan	CL:0000115
TGAGCCGGTGTAATGA-1-35-0-0	1.62563	0	nan	CL:0000115
TGAGGGACACCGAATT-1-35-0-0	0	1.46506	nan	CL:0000115
TGCACCTTCCCTCTTT-1-35-0-0	0	0	nan	CL:0000115
TGCCAAACAAATCCGT-1-35-0-0	0	1.39612	nan	CL:0000115
TGCCCATCATGAAGTA-1-35-0-0	0	0	nan	CL:0000115
TGCCCTACACGACTCG-1-35-0-0	0	0	nan	CL:0000115
TGCCCTATCTCAAGTG-1-35-0-0	0	0	nan	CL:0000115
TGCGGGTGTGGTCTCG-1-35-0-0	0	0	nan	CL:0000115
TGCGGGTTCAGGCAAG-1-35-0-0	0.878079	0	nan	CL:0000115
TGCGTGGTCAGTTGAC-1-35-0-0	1.59176	0	nan	CL:0000115
TGCTGCTGTCCGAAGA-1-35-0-0	0	0	nan	CL:0000115
TGGACGCAGGCAAAGA-1-35-0-0	0	0	nan	CL:0000115
TGGACGCCAAGTTAAG-1-35-0-0	0	0	nan	CL:0000115
TGGACGCCACTCTGTC-1-35-0-0	0	1.33139	nan	CL:0000115
TGGCCAGAGACGCTTT-1-35-0-0	0	2.74513	nan	CL:0000115
TGGCCAGAGGCTAGGT-1-35-0-0	0	2.04017	nan	CL:0000115
TGGCGCAAGGCTAGGT-1-35-0-0	0	0	nan	CL:0000115
TGGCGCATCGGGAGTA-1-35-0-0	0	0	nan	CL:0000115
TGGCGCATCTGCGTAA-1-35-0-0	0	0	nan	CL:0000115
TGGGAAGGTCCAGTGC-1-35-0-0	0	1.45189	nan	CL:0000115
TGGTTAGGTAAACGCG-1-35-0-0	0	0	nan	CL:0000115
TGGTTCCAGTACTTGC-1-35-0-0	0	0	nan	CL:0000115
TGTATTCAGAACTCGG-1-35-0-0	0	0	nan	CL:0000115
TGTGTTTTCTCAACTT-1-35-0-0	0	0	nan	CL:0000115
TGTTCCGGTAGCTCCG-1-35-0-0	0	0	nan	CL:0000115
TTAGGCAGTTGTTTGG-1-35-0-0	2.04709	0	nan	CL:0000115
TTAGTTCTCACCTCGT-1-35-0-0	0	1.21315	nan	CL:0000115
TTCCCAGAGCGCCTTG-1-35-0-0	0	0	nan	CL:0000115
TTCCCAGGTGCAACTT-1-35-0-0	0	1.44121	nan	CL:0000115
TTCGGTCAGGACCACA-1-35-0-0	0	0	nan	CL:0000115
TTCTACAAGTCTCCTC-1-35-0-0	0	1.46174	nan	CL:0000115
TTCTCAAGTACGACCC-1-35-0-0	0	1.72179	nan	CL:0000115
TTCTCAAGTCAGTGGA-1-35-0-0	0	1.48958	nan	CL:0000115
TTCTTAGGTACCGTAT-1-35-0-0	0	0	nan	CL:0000115
TTGGCAACACGGTGTC-1-35-0-0	0	0	nan	CL:0000115
TTTATGCCAAGAGTCG-1-35-0-0	0	0	nan	CL:0000115
TTTCCTCTCCTTGACC-1-35-0-0	0	0	nan	CL:0000115
TTTGCGCTCTCTAGGA-1-35-0-0	0	0	nan	CL:0000115
TTTGGTTTCTTATCTG-1-35-0-0	0	0	nan	CL:0000115
AAAGATGGTCGCGGTT-1-54-0-0	0	0	nan	CL:0000115
AAAGCAAAGTAGGTGC-1-54-0-0	0	0	nan	CL:0000115
[truncated: 5,811 more rows]

## Sheet: Ext_Data_Fig8f_aorta
cell_id	Lepr	Adrb2
[truncated: 364 more rows]

## Sheet: Ext_Data_Fig8g_wat
cell_id	Lepr	Adrb2	cell_type
[truncated: 197,721 more rows]

[truncated: 6 more sheets: Ext_Data_Fig8h_bat, Ext_Data_Fig8i_MCA_v1, Ext_Data_Fig8j_MCA_v2, Ext_Data_Fig8k_DRG, Ext_Data_Fig8l_Nodos, Ext_Data_Fig8m_sciatic]
