# Supplementary material for: The perineurium integrates leptin with its sympathetic outflow to protect against obesity
Source: Nat Metab. 2026 Jul 13;8(7):1563–82. doi: 10.1038/s42255-026-01555-3 (PMC13400315; doi:10.1038/s42255-026-01555-3)
Supplement: Supplementary file 19 — Statistical source data. [file 42255_2026_1555_MOESM19_ESM.xlsx]

## Sheet: Ext_10a_Arc_ME_UMAP_source_data
cell_id	umapscvi_1	umapscvi_2	cell_type
CATTCCTCGCGT_SRR5164436	-3.1529	-9.55713	Neurons
AACCTCTTCATT_SRR5164436	-6.36933	10.7571	Oligodendrocytes
CTTATAACCTTG_SRR5164436	1.91735	2.04091	Neurons
GCTATTTTGATG_SRR5164436	9.3491	8.11808	Tanycytes
CTTATAACCTTT_SRR5164436	1.94785	1.99075	Neurons
CTATTAGGGGTA_SRR5164436	10.3339	8.97475	Tanycytes
CTTATAACCTTC_SRR5164436	1.88631	2.13833	Neurons
CTTATAACCTTA_SRR5164436	2.13761	2.14158	Neurons
AGAACCCGCTTT_SRR5164436	-4.93962	8.65865	Fibroblast
ATATCCGGAGAT_SRR5164436	-0.970019	3.56241	Neurons
GCTTACCTGGAT_SRR5164436	-1.16883	3.3757	Neurons
TGGCCCGGCGGG_SRR5164436	-5.75258	11.529	Oligodendrocytes
CACTCGCTTCAA_SRR5164436	-4.37183	-9.96387	Neurons
TGGCCCGGCGGA_SRR5164436	-5.61232	11.6883	Oligodendrocytes
GTTGCACACCGG_SRR5164436	-2.79888	-9.38518	Neurons
TATCTCCCGTAG_SRR5164436	9.67331	6.74273	Tanycytes
CTTATAACCCTT_SRR5164436	2.00009	2.00597	Neurons
GTGTTTTCTCAA_SRR5164436	10.0151	8.67401	Tanycytes
CGTCATCTTTCT_SRR5164436	-1.94188	14.8421	NG/OPC
AACACTAATGCG_SRR5164436	-4.08443	2.55774	Neurons
GTATTCGCTCTA_SRR5164436	9.09073	8.02322	Tanycytes
GCTGAACGTTCC_SRR5164436	9.91399	7.78135	Tanycytes
GAATTAGGGGTC_SRR5164436	12.2205	-0.146347	ParsTuber
AAAATGACAATT_SRR5164436	-1.19509	3.41794	Neurons
CCTGACAGCGTT_SRR5164436	9.33045	7.94496	Tanycytes
AGTAATAGTGAC_SRR5164436	-4.67478	-10.0996	Neurons
AGAAGACTTGCG_SRR5164436	8.96412	7.58916	Tanycytes
TGAGTAAAGGCG_SRR5164436	-2.68604	4.53841	Neurons
GACCCGCGTCAT_SRR5164436	-2.36027	-3.06808	Neurons
TGTATTCCAGCC_SRR5164436	-1.65608	-8.58854	Neurons
CTCAGCCACCGT_SRR5164436	10.4517	9.1388	Tanycytes
CTGAGGTCCTCG_SRR5164436	-5.01023	-9.99748	Neurons
GAAGACGTGGAC_SRR5164436	9.29444	6.2095	Tanycytes
TCGTTCTGCCTT_SRR5164436	9.7538	8.26234	Tanycytes
TAACAAAGAAGC_SRR5164436	-0.17182	-4.39945	Neurons
CTCGCTCATGCC_SRR5164436	-0.604	-6.40193	Neurons
GAGCGTGAGCCT_SRR5164436	-2.52125	-5.70318	Neurons
TGGAAAGCTTGG_SRR5164436	-1.83235	-3.58655	Neurons
TTATGTGACTCG_SRR5164436	-2.66379	-4.0986	Neurons
TGGTCAGCTACC_SRR5164436	1.82446	1.93273	Neurons
TTTAAAGTCGCT_SRR5164436	-4.03384	-4.44977	Neurons
TCTAAGCTCCTT_SRR5164436	9.36948	7.24488	Tanycytes
GTCCGCTGCCTA_SRR5164436	-1.89703	-9.405	Neurons
TTGCGTTGGGCT_SRR5164436	-4.21127	-4.57417	Neurons
CACGAGGCGTTT_SRR5164436	9.97051	7.80863	Tanycytes
CAGGGGGTTAGA_SRR5164436	8.85246	7.18156	Tanycytes
GCGCGGGCTCCC_SRR5164436	-2.55897	2.5043	Neurons
TGAAGCTACTTC_SRR5164436	2.92338	3.05366	Neurons
CAAAATCGATAC_SRR5164436	-4.96378	8.64165	Fibroblast
CCTACCTCGCTT_SRR5164436	-0.0405157	-2.47965	Neurons
ATAAATGATGTT_SRR5164436	9.38953	8.21468	Tanycytes
ATTCACGCAATA_SRR5164436	-4.06204	-9.69219	Neurons
CCGTGCCGCCTC_SRR5164436	2.38938	3.07924	Neurons
CCCCTTAAGAAT_SRR5164436	8.83711	7.53171	Tanycytes
AGTCTCCCAAGC_SRR5164436	-0.199851	-2.45184	Neurons
CCCACGCTTCGG_SRR5164436	-1.76192	-3.34349	Neurons
CGGCTAGTCGAT_SRR5164436	6.64365	-8.42833	Neurons
CTTTATGCGGGT_SRR5164436	-2.79092	1.37207	Neurons
ACGAAGACTGGT_SRR5164436	-2.50918	15.0813	NG/OPC
AAAAACACGACG_SRR5164436	1.4264	3.83239	Neurons
GTGTGTAGGCGT_SRR5164436	6.7219	-14.2665	Endothelial
CGCACGGTAGCA_SRR5164436	-7.28562	4.97962	Immune
CAGACAACAGCG_SRR5164436	9.79594	6.93154	Tanycytes
ACGACGTATTGT_SRR5164436	-3.71388	-5.95972	Neurons
GACAACGCACAA_SRR5164436	12.4541	-0.507563	ParsTuber
ACAACCGCTCGT_SRR5164436	0.77543	0.020097	Neurons
ACGACGTATTGA_SRR5164436	-3.77712	-5.98763	Neurons
GTTAGTTCGGAT_SRR5164436	-3.0275	-4.43684	Neurons
ACGACGTATTGC_SRR5164436	-3.75508	-5.88258	Neurons
GCTGCTACCTTT_SRR5164436	-2.91556	-4.47044	Neurons
GCTCCTTCTCGC_SRR5164436	1.19902	3.39738	Neurons
ACGACGTATTGG_SRR5164436	-3.79111	-5.90378	Neurons
GCGCGTGGGAAT_SRR5164436	-2.51925	-3.81207	Neurons
GTTTTACTGCGC_SRR5164436	-4.48466	-10.017	Neurons
ACGGTCGTTGGA_SRR5164436	10.4099	9.13637	Tanycytes
ATTATTGCTCGC_SRR5164436	-0.945035	-2.47758	Neurons
GTTTTACTGCGA_SRR5164436	-4.69799	-9.6748	Neurons
GTTTTACTGCGG_SRR5164436	-4.4203	-9.83591	Neurons
GGTGAACGCCGA_SRR5164436	12.4573	-0.509137	ParsTuber
ATATAGTCGAAA_SRR5164436	8.96875	7.86137	Tanycytes
GTTTTACTGCGT_SRR5164436	-4.51241	-9.72816	Neurons
TTCTAACTTTGA_SRR5164436	0.0566913	-7.37321	Neurons
CTAATAGCCATT_SRR5164436	-2.36804	14.311	NG/OPC
GATAGAGCTTGG_SRR5164436	-4.96213	8.64857	Fibroblast
TTCGTGAATCAA_SRR5164436	3.37157	2.84447	Neurons
GGAAAGCGCCTT_SRR5164436	1.06956	0.345187	Neurons
ACGTCCTAACTG_SRR5164436	1.36063	3.79822	Neurons
CGGGCCGCTCCA_SRR5164436	-2.13462	-3.66366	Neurons
AGACGAACGCAG_SRR5164436	10.4672	8.69328	Tanycytes
ATTGCGCTGTAT_SRR5164436	9.22785	8.22741	Tanycytes
CGTAGTCAGCAT_SRR5164436	-4.28507	-9.70923	Neurons
GATCTGTAGGCA_SRR5164436	3.27365	-9.2245	Neurons
CGTAAGTACAAC_SRR5164436	-6.98731	5.20843	Immune
TGCATCCAGACT_SRR5164436	4.0467	-8.27051	Neurons
CCGCGAATCGCG_SRR5164436	-2.13635	-5.71526	Neurons
GCTTCAAGCCCG_SRR5164436	-1.90246	14.9873	NG/OPC
CGATGATGCCAC_SRR5164436	-1.04737	3.46347	Neurons
CCTGAGAGTTAG_SRR5164436	-0.621944	-7.65997	Neurons
CCGCGAATCGCT_SRR5164436	-2.21021	-5.55842	Neurons
CCGCGAATCGCA_SRR5164436	-2.18186	-5.68665	Neurons
CCTGAGAGTTAT_SRR5164436	-0.714093	-8.04141	Neurons
CCGCGAATCGCC_SRR5164436	-2.25765	-5.64248	Neurons
ACGAGTAGCAAT_SRR5164436	-5.10221	-10.0136	Neurons
ACAGTCTTTGTA_SRR5164436	3.80525	9.3032	Astrocytes
ATGGCACGTCGA_SRR5164436	-13.2033	-1.521	Oligodendrocytes
GACCGTTAACTA_SRR5164436	4.06492	-8.03864	Neurons
AATCAAAGCCTG_SRR5164436	8.52889	6.5601	Tanycytes
CGACCCTGGAAT_SRR5164436	9.79882	6.63361	Tanycytes
GGATCCTGGATA_SRR5164436	-4.41606	-10.0557	Neurons
CTTGAGGCCGCG_SRR5164436	1.28051	3.79503	Neurons
TCATACCTGGCC_SRR5164436	3.68648	-13.1153	Mural
TCTTATTCTCAC_SRR5164436	-4.52413	-4.95263	Neurons
GGTGACTCAAGA_SRR5164436	-6.85617	10.6125	Oligodendrocytes
GGAATCTTCCTC_SRR5164436	3.80232	-9.25124	Neurons
CTCTAATCTTCG_SRR5164436	2.27292	2.99179	Neurons
GTAGGCTGAAGA_SRR5164436	9.73719	7.01495	Tanycytes
TGAGCTCAAACT_SRR5164436	8.98347	5.57695	Tanycytes
TTGCGAGCGGCG_SRR5164436	3.24727	2.96912	Neurons
ATAAGCAGATTG_SRR5164436	-8.80727	6.57107	Immune
GATCTCAGGGGC_SRR5164436	8.82605	7.94826	Tanycytes
AGTTATAGCGGA_SRR5164436	-0.881092	-2.66264	Neurons
AAGTATGGCGGC_SRR5164436	-4.37779	-9.74598	Neurons
CCATCAAATGTG_SRR5164436	-4.42684	-9.98046	Neurons
GGACTGAGACAG_SRR5164436	10.516	9.17045	Tanycytes
GCTACGTCCCCC_SRR5164436	-4.75588	8.61695	Fibroblast
AGTCAAGTGTCT_SRR5164436	-2.96094	-4.36863	Neurons
CTGAGTCTGGTT_SRR5164436	-11.0923	-1.88092	Oligodendrocytes
TTGTCAGGAAAC_SRR5164436	9.32456	7.80521	Tanycytes
TCCGCATACCGT_SRR5164436	3.97698	-8.34131	Neurons
CCTGAGGTCCCG_SRR5164436	4.04588	-8.34635	Neurons
CTGATAGGTACG_SRR5164436	8.60062	7.07597	Tanycytes
ACTACTATTGCT_SRR5164436	-7.30978	4.1264	Dividing
GTTATCATTACA_SRR5164436	-3.03401	-4.50559	Neurons
CACATCTGGGTG_SRR5164436	2.23567	2.81492	Neurons
AGCACCGCTGTT_SRR5164436	2.87948	-8.25251	Neurons
GTACACAGCGAA_SRR5164436	9.56145	7.38722	Tanycytes
CTGCCGCAGCGC_SRR5164436	4.06569	-8.07241	Neurons
TGGGCATAGCTA_SRR5164436	-2.328	-9.5957	Neurons
ATCCCTGGGAAA_SRR5164436	10.4794	9.24905	Tanycytes
TTATGCGCCAGT_SRR5164436	1.84635	2.00722	Neurons
AGCACCGCTGTA_SRR5164436	2.96412	-8.32715	Neurons
TTATGCGCCAGG_SRR5164436	1.2501	1.23014	Neurons
AGCACCGCTGTC_SRR5164436	2.80323	-8.1887	Neurons
CGTGCCATGGAA_SRR5164436	-2.12247	14.0526	NG/OPC
AGCACCGCTGTG_SRR5164436	2.84917	-8.28317	Neurons
TTATGCGCCAGA_SRR5164436	1.86725	2.04309	Neurons
TTATGCGCCAGC_SRR5164436	1.9278	-0.384904	Neurons
GGCATCAACAGG_SRR5164436	8.74375	6.48347	Tanycytes
AAACCATTATCC_SRR5164436	9.50593	8.18086	Tanycytes
TCATAGTTCTGC_SRR5164436	-4.96344	8.67345	Fibroblast
GGCCCGGGAGTG_SRR5164436	10.4655	9.1427	Tanycytes
TAGGGCGAGCTT_SRR5164436	1.33055	-6.17301	Neurons
TTCGGTCTCCCA_SRR5164436	3.98151	-8.06339	Neurons
TCTTGGAAAATG_SRR5164436	12.4577	-0.493697	ParsTuber
ACCATTAATCTG_SRR5164436	9.8042	8.62898	Tanycytes
ACTGGCTATGAC_SRR5164436	-4.94604	8.65397	Fibroblast
TTATAATCCTCA_SRR5164436	-2.25194	2.38644	Neurons
CATGAAACCAAG_SRR5164436	-2.25538	-5.71572	Neurons
CAGAGTAAGAAC_SRR5164436	1.35832	3.7437	Neurons
ACTGTAGCGTGG_SRR5164436	-1.84162	-3.32153	Neurons
GGCCAGCAGGCT_SRR5164436	9.40788	4.27221	Ependymal
TTGCCTCATGAT_SRR5164436	10.5502	9.01084	Tanycytes
CCACCGGAGGTA_SRR5164436	9.76334	4.44841	Ependymal
GGACTGGGAATG_SRR5164436	3.05016	3.2275	Neurons
TTTTAGCCACGT_SRR5164436	-3.19681	13.3188	Oligodendrocytes
GCAAGTAGCACC_SRR5164436	6.28532	-8.25388	Neurons
CTACGGTTAGTT_SRR5164436	12.4084	-0.465369	ParsTuber
TCTAGTTATGAA_SRR5164436	9.18726	7.1478	Tanycytes
TCACAAGAATCC_SRR5164436	2.07647	2.91937	Neurons
GCGTCACCGACT_SRR5164436	-3.83848	-9.61522	Neurons
TGATCGCGTCGT_SRR5164436	-4.96575	8.65	Fibroblast
GCACGCATTCCT_SRR5164436	-1.61115	14.1696	NG/OPC
GCTTCCACCGGG_SRR5164436	1.7602	1.89167	Neurons
AGGTCGTCACTA_SRR5164436	-7.79566	5.95701	Immune
CCCCGATCGGCC_SRR5164436	-0.736876	14.4963	NG/OPC
GTGGGGTCAGGC_SRR5164436	-2.38455	-5.62096	Neurons
TTATTAATCTTC_SRR5164436	-8.0573	6.89293	Immune
TCAAAGGGATGA_SRR5164436	9.07999	7.99336	Tanycytes
TGACCAGAACAA_SRR5164436	-4.16525	-9.66385	Neurons
GGATAGGTCATA_SRR5164436	-5.41156	-10.1422	Neurons
CGATAGTCCGTC_SRR5164436	9.38793	8.32845	Tanycytes
CCTAGGGACTCT_SRR5164436	10.487	9.0651	Tanycytes
CCATGCTATACG_SRR5164436	2.38116	3.23557	Neurons
CAGAGTATTGGA_SRR5164436	-2.5647	14.4209	NG/OPC
ATCCGCTACTAA_SRR5164436	-10.4556	0.159988	Oligodendrocytes
AGTCTGTGGTTG_SRR5164436	9.58504	4.40343	Ependymal
ATCACCAACATC_SRR5164436	4.15233	9.93482	Astrocytes
CGTCCATGAAGT_SRR5164436	9.42426	8.33086	Tanycytes
AGCTGTTTAATG_SRR5164436	9.8596	7.14549	Tanycytes
AACGGACGCGGC_SRR5164436	10.5613	8.94343	Tanycytes
GGTATCAGGGGT_SRR5164436	1.23634	0.352362	Neurons
GTAATAGACACT_SRR5164436	4.55011	10.0505	Astrocytes
CTTGGTATATCT_SRR5164436	0.846882	-1.24105	Neurons
ACGTAGTAGATC_SRR5164436	9.51837	7.84741	Tanycytes
TTAAGACAGTTG_SRR5164436	12.4511	-0.50907	ParsTuber
TTAAGACAGTTC_SRR5164436	12.4113	-0.464127	ParsTuber
TTAAGACAGTTA_SRR5164436	12.4361	-0.522532	ParsTuber
TCTGACTTCAGA_SRR5164436	9.48391	8.14175	Tanycytes
ATGACCGCACAC_SRR5164436	1.09259	3.70024	Neurons
CCCATTAATCAT_SRR5164436	-7.97491	5.98375	Immune
GAAGGTTTAGTA_SRR5164436	5.00042	-6.29745	Neurons
GACGCTTCGCAG_SRR5164436	-8.39031	7.26672	Immune
ACTGCTGGGCCG_SRR5164436	-1.10276	3.58467	Neurons
ACTTGTATTTGG_SRR5164436	-10.5004	-0.862283	Oligodendrocytes
TAAAGGTAACAG_SRR5164436	8.99138	5.51044	Tanycytes
TCTCTGAGAAAG_SRR5164436	-1.86821	14.5755	NG/OPC
ACCTCTGGCTCA_SRR5164436	-7.98633	6.97311	Immune
GGATAGGCGACA_SRR5164436	9.81885	7.2965	Tanycytes
AGGACGACGAGT_SRR5164436	9.51676	7.15367	Tanycytes
ACGCATCTCTGT_SRR5164436	9.31463	7.98222	Tanycytes
ATTGCCGACGCC_SRR5164436	9.46282	4.79765	Ependymal
GTTAGAAACTAG_SRR5164436	10.5597	8.83466	Tanycytes
TAGTGCGCCTTA_SRR5164436	10.2985	9.00569	Tanycytes
AGCAGCCGCACC_SRR5164436	10.2373	8.91329	Tanycytes
GACTGTTAGTAA_SRR5164436	3.08656	-8.57154	Neurons
AATAGCGAGAGT_SRR5164436	-2.82195	-9.28111	Neurons
TGATTAATCCTC_SRR5164436	-1.98741	-9.49806	Neurons
TTAAGACAGTTT_SRR5164436	12.3359	-0.399988	ParsTuber
TGATTAATCCTG_SRR5164436	-1.94841	-9.45898	Neurons
CTTGTGCCTGCC_SRR5164436	10.3744	8.91418	Tanycytes
CGCTTCAATACG_SRR5164436	1.07207	3.30278	Neurons
GGCCAGACGGCG_SRR5164436	-1.77414	5.51686	Neurons
ATAGGACAAGCA_SRR5164436	-4.76495	8.59738	Fibroblast
GGAACGCCACGA_SRR5164436	-10.8806	2.4725	Oligodendrocytes
TTCGCGAGCCGC_SRR5164436	9.63376	7.21586	Tanycytes
TTATGGGTAAAT_SRR5164436	10.1135	4.26506	Ependymal
TGATTAATCCTT_SRR5164436	-1.96574	-9.54513	Neurons
ATTCTATACTGC_SRR5164436	-2.90005	-4.48256	Neurons
TGACAGGGAGTG_SRR5164436	1.79297	-0.239464	Neurons
CCTAGGGCAATC_SRR5164436	2.74988	2.87307	Neurons
GGCGCAACTGAG_SRR5164436	-2.84962	-9.55106	Neurons
AACGAACCGAGG_SRR5164436	-0.880345	-3.39555	Neurons
TTAGTTTGAGAC_SRR5164436	8.5028	6.32125	Tanycytes
CGCCCATAAGAC_SRR5164436	-4.46954	8.48486	Fibroblast
AGTGCACATCAC_SRR5164436	9.44517	7.71571	Tanycytes
ACAAGTCATGAT_SRR5164436	12.3333	-0.383887	ParsTuber
AACGTCGATCAC_SRR5164436	-3.8418	-6.31938	Neurons
AGGTTACAGGTG_SRR5164436	9.42964	4.41614	Ependymal
GCGGTTACCTCA_SRR5164436	9.62527	8.0118	Tanycytes
TAATAATAAGCA_SRR5164436	-4.37734	-9.75158	Neurons
TCACTTTAGCCC_SRR5164436	3.90665	-5.50942	Neurons
CGCTCCACACGC_SRR5164436	3.84293	-5.41784	Neurons
ACAGTCGTTACG_SRR5164436	-4.62059	-4.97776	Neurons
TTGTGCTCAGTT_SRR5164436	9.68984	6.72063	Tanycytes
CGGACCCCTTGA_SRR5164436	9.0344	7.97978	Tanycytes
CGACTGTCCTCA_SRR5164436	12.4199	-0.470588	ParsTuber
ATGAGCCTCGCC_SRR5164436	-0.547159	-7.57876	Neurons
AAAGCCTGAATA_SRR5164436	9.792	7.03636	Tanycytes
GTAGCTTAGAAG_SRR5164436	-2.69069	-4.16512	Neurons
GGCCACTCCTGG_SRR5164436	-8.4075	7.28784	Immune
CTGATGAGACTG_SRR5164436	-8.25051	7.03389	Immune
ACCTCGCCGAGA_SRR5164436	10.4992	9.05685	Tanycytes
AGTATCCCGAGA_SRR5164436	-4.32144	-10.2129	Neurons
GGTTACGTAATT_SRR5164436	12.3056	-0.386155	ParsTuber
ATTTAAAATGTT_SRR5164436	9.83429	7.08906	Tanycytes
AATCTATGAGTC_SRR5164436	3.20779	2.9457	Neurons
AGTAAGTGAGCT_SRR5164436	-2.48804	-5.77825	Neurons
AATCTATGAGTA_SRR5164436	3.21192	3.054	Neurons
GTGGCTAAGTCA_SRR5164436	9.33893	8.19019	Tanycytes
CACTTGCGGTCC_SRR5164436	-4.94823	8.67648	Fibroblast
TTAGGTAGGCTA_SRR5164436	8.56562	6.63956	Tanycytes
AATCTATGAGTG_SRR5164436	3.12657	3.02434	Neurons
CCTGCGATCTAT_SRR5164436	2.9921	0.0871094	Neurons
TATTAGACCTCA_SRR5164436	9.84417	-5.75523	Endothelial
CAACCTGCATAA_SRR5164436	-0.580616	-7.84005	Neurons
AATCTATGAGTT_SRR5164436	3.069	2.9991	Neurons
GCTTAGGCTCTG_SRR5164436	-3.80903	13.3728	Oligodendrocytes
GCTGCTTCGAAG_SRR5164436	10.3342	8.84413	Tanycytes
GGCTCGTGCTCC_SRR5164436	9.75524	6.90025	Tanycytes
TCAATCTCGATA_SRR5164436	-3.2569	-6.04557	Neurons
TTCGCCGGAAGC_SRR5164436	10.3354	8.83613	Tanycytes
CTCTTGCCTTAC_SRR5164436	-2.44549	-5.64271	Neurons
GAAACGGGTGAA_SRR5164436	-1.0738	-6.68694	Neurons
ATTAACACGAAA_SRR5164436	10.431	9.05399	Tanycytes
AGACGCAGGGTT_SRR5164436	-5.46636	-9.94192	Neurons
TGCCATCCGGCT_SRR5164436	-10.643	1.18468	Oligodendrocytes
CGGTTAATAAGT_SRR5164436	-12.3086	-1.78078	Oligodendrocytes
GGGCACCCACAC_SRR5164436	-2.48254	2.84753	Neurons
ATGTTTTGAAGA_SRR5164436	8.91704	6.27661	Tanycytes
TATTGCGTAGGT_SRR5164436	-4.49614	-9.89265	Neurons
GCAGGGCAGATA_SRR5164436	-2.06838	8.51036	Neurons
TGCCATCCGGCC_SRR5164436	-10.8611	0.943337	Oligodendrocytes
TCACGACTGTGA_SRR5164436	-4.90829	8.61166	Fibroblast
CAGGATGTCCAA_SRR5164436	-5.28762	-9.90785	Neurons
TGCCATCCGGCG_SRR5164436	-10.843	0.457801	Oligodendrocytes
GAAGGAACGGGC_SRR5164436	-4.78549	-10.2545	Neurons
GCTACTAAAACG_SRR5164436	9.18561	7.96497	Tanycytes
GGAGACAGGGGC_SRR5164436	-1.2452	3.59071	Neurons
GAAGTCTACGCG_SRR5164436	-0.92868	14.2681	NG/OPC
CTATAAACAGCC_SRR5164436	12.4108	-0.47024	ParsTuber
TCGGGCCATAAC_SRR5164436	10.0051	8.57496	Tanycytes
GACTCTGGCTCG_SRR5164436	3.99543	-4.93156	Neurons
TCCTGACACGCC_SRR5164436	1.39474	1.60322	Neurons
TCGGGCCATAAG_SRR5164436	9.89334	8.57917	Tanycytes
CGTTCCGATCAA_SRR5164436	-2.61368	-9.4517	Neurons
GTCTCCTTACTT_SRR5164436	-3.60118	-9.93315	Neurons
CTATAGAATAGC_SRR5164436	-8.46862	7.15586	Immune
TTCTTCATCCTT_SRR5164436	-7.47071	5.66963	Immune
AGTAGGCTACTT_SRR5164436	8.66218	6.48079	Tanycytes
GCTACGGAGGGT_SRR5164436	1.10549	0.497555	Neurons
TCGGGCCATAAT_SRR5164436	9.80137	8.50956	Tanycytes
CTAGGCCAGGAC_SRR5164436	9.71072	7.21424	Tanycytes
AGGCAAACTTTG_SRR5164436	-0.747181	-3.92597	Neurons
AGGCAAACTTTA_SRR5164436	-1.60707	-4.45127	Neurons
AGGCAAACTTTC_SRR5164436	-0.983362	-3.52749	Neurons
CCTTGTATCCGG_SRR5164436	-2.78412	-4.6486	Neurons
TAAAGAAATTAA_SRR5164436	-2.19488	-3.60357	Neurons
CTCGACTCGTAC_SRR5164436	2.63185	-8.07903	Neurons
CGGTGCGTCTAG_SRR5164436	-3.90262	-9.75286	Neurons
AGCGGCATACCT_SRR5164436	10.4195	9.04617	Tanycytes
AGACTATGCTGG_SRR5164436	-2.46135	14.5654	NG/OPC
GATATGGGTACT_SRR5164436	-3.39141	-9.69886	Neurons
CTTAACCTACTC_SRR5164436	0.138643	-2.89189	Neurons
AAGGCGAACTTC_SRR5164436	9.7465	7.01294	Tanycytes
TCCACTGTGCGT_SRR5164436	9.07087	7.58861	Tanycytes
AGTATCCTTTGT_SRR5164436	9.80468	-5.80745	Endothelial
CATTCCGCTCCA_SRR5164436	-10.8002	1.54335	Oligodendrocytes
AGGCAAACTTTT_SRR5164436	-1.12313	-4.00593	Neurons
TTATTCCTGAAG_SRR5164436	8.64385	6.51499	Tanycytes
TGGCACCATTTG_SRR5164436	-4.2441	-9.64542	Neurons
CGTGGCAAAACA_SRR5164436	8.86919	6.69222	Tanycytes
GAGGAGCTCAAA_SRR5164436	9.35414	6.47374	Tanycytes
GGCCTCGTTCCC_SRR5164436	-10.363	0.199172	Oligodendrocytes
GTTCGCTCGCCC_SRR5164436	-8.05643	7.25058	Immune
GCCTGTAATGAC_SRR5164436	2.88027	2.8225	Neurons
AGATCCACGAGT_SRR5164436	3.20476	-8.52961	Neurons
TTTTGTTGCTAA_SRR5164436	-5.44645	-10.0878	Neurons
GATCGAATCAAA_SRR5164436	-3.79496	-9.84972	Neurons
GGAATACAGCTG_SRR5164436	-4.86826	8.67767	Fibroblast
CGAGGACTTAGC_SRR5164436	-2.5427	14.3196	NG/OPC
ATCACAAAGACT_SRR5164436	-0.94002	-2.38222	Neurons
TTCTTTGGTATT_SRR5164436	-4.16825	-9.73572	Neurons
CCTGTCGGAGAC_SRR5164436	10.4623	8.99589	Tanycytes
AGCTGATGTCGC_SRR5164436	10.1491	8.87104	Tanycytes
ATGCTTTAAGAG_SRR5164436	9.03526	7.70261	Tanycytes
TCAATACATGCA_SRR5164436	4.0862	-8.33114	Neurons
CATTGAGAAGCG_SRR5164436	9.2898	8.02941	Tanycytes
GATCATGTGCTT_SRR5164436	9.4946	4.67247	Ependymal
GCAGCACCAAGA_SRR5164436	-5.80083	11.3022	Oligodendrocytes
TTACCCCTGGGA_SRR5164436	9.93283	6.94744	Tanycytes
TCAGAGTGGCCA_SRR5164436	9.86278	4.18578	Ependymal
ATATCATAGCGC_SRR5164436	8.49634	6.53781	Tanycytes
TAAGCGATGAAT_SRR5164436	9.71073	8.58012	Tanycytes
ATACGTAGCATA_SRR5164436	10.4703	9.23068	Tanycytes
GAGGGAGCTACG_SRR5164436	3.82871	-7.80254	Neurons
GAGGGAGCTACT_SRR5164436	3.89552	-7.9839	Neurons
GCGGGTCGTCTT_SRR5164436	1.19033	3.5189	Neurons
ACTTAATTACAG_SRR5164436	12.1468	0.219718	ParsTuber
ACGAGGCGGGAT_SRR5164436	-1.8737	-6.43322	Neurons
GCGGGTCGTCTG_SRR5164436	1.17323	3.61881	Neurons
GCGGGTCGTCTA_SRR5164436	1.10694	3.59585	Neurons
GCGGGTCGTCTC_SRR5164436	1.26688	3.637	Neurons
TTATCCGTCCCG_SRR5164436	-4.9555	8.66388	Fibroblast
ATTATCAGCGGC_SRR5164436	2.44283	2.74052	Neurons
ACTGCTACTTAG_SRR5164436	-0.806414	-1.61238	Neurons
AGACCTCCTCGG_SRR5164436	10.0896	4.50981	Ependymal
CACGATTTCTCA_SRR5164436	9.10188	7.86537	Tanycytes
GAGCCTCTTGCA_SRR5164436	4.33698	9.19083	Astrocytes
GGTGCCCATCAC_SRR5164436	-1.66361	-8.54779	Neurons
CCGCCTAAGGTC_SRR5164436	10.3616	8.99443	Tanycytes
CATTCCCTCCTT_SRR5164436	8.32951	6.71099	Tanycytes
GCCGATTAGATA_SRR5164436	-2.6438	-2.40772	Neurons
TTCACTCTTTCT_SRR5164436	10.1663	4.30076	Ependymal
GCTGATTCGGGA_SRR5164436	9.66163	4.35309	Ependymal
TCAATCTCTGGG_SRR5164436	9.14134	6.18959	Tanycytes
GAAGATTCACAG_SRR5164436	-2.06729	15.1474	NG/OPC
AGACGCGCTAAC_SRR5164436	-4.93751	-9.91276	Neurons
TGTCACCATAGT_SRR5164436	0.881902	-0.645182	Neurons
CTACTCGAGGGA_SRR5164436	-1.61622	14.2587	NG/OPC
TACCGAAGCCGC_SRR5164436	10.4268	9.12163	Tanycytes
TGGCGGTTCTAC_SRR5164436	-4.09347	8.01847	Fibroblast
GTACGACTAGAT_SRR5164436	-2.8444	-9.51646	Neurons
TTAGAAGACAGA_SRR5164436	3.12174	2.83192	Neurons
AGTACATAGAAC_SRR5164436	-0.861859	4.33768	Neurons
TATTGACGCTTT_SRR5164436	12.3897	-0.445267	ParsTuber
GCGCGGCATTTT_SRR5164436	9.86776	7.1379	Tanycytes
GTGGTTTTCGAA_SRR5164436	10.5509	9.20894	Tanycytes
GAGGCACGGACA_SRR5164436	1.09704	0.811229	Neurons
ACGGATTATGAT_SRR5164436	-4.99856	12.1474	Oligodendrocytes
CGAGTAGGGAGC_SRR5164436	9.69818	6.62828	Tanycytes
ATCCTAGGGGTG_SRR5164436	9.92989	7.1565	Tanycytes
ACCTAAAGAAGC_SRR5164436	-2.47843	14.504	NG/OPC
GTACGCGATCGC_SRR5164436	9.11381	8.05466	Tanycytes
AACAGACCGAAC_SRR5164436	7.77167	-6.95128	Neurons
TACTAGCCGCGC_SRR5164436	-7.539	5.87034	Immune
CCACACTAGTCC_SRR5164436	-1.89521	14.79	NG/OPC
TGCATCGACAGG_SRR5164436	8.76042	7.42688	Tanycytes
CTGTCGTCGGCT_SRR5164436	1.88774	2.05131	Neurons
GCTGTGATCAGT_SRR5164436	-0.900426	-2.10688	Neurons
GGTAGACAGAAG_SRR5164436	8.40716	6.6853	Tanycytes
CCACGACCAGCT_SRR5164436	9.92482	4.15119	Ependymal
GACAGGATGGAC_SRR5164436	-12.1218	-1.69624	Oligodendrocytes
ATCCCCGGTTCT_SRR5164436	9.84607	7.30435	Tanycytes
AAACAAGGCCTT_SRR5164436	-0.973155	-1.69614	Neurons
TGTTGTTGCTGC_SRR5164436	-11.1307	-0.371594	Oligodendrocytes
GAAATAGTAGAC_SRR5164436	1.26806	3.3691	Neurons
CAGCCCGTGCGC_SRR5164436	1.08599	0.256799	Neurons
CGCGAACAACAA_SRR5164436	-5.0568	-9.98228	Neurons
GAGTTAGCGATC_SRR5164436	9.89785	8.70076	Tanycytes
TAGCTAGTGTAT_SRR5164436	-5.3634	-10.2224	Neurons
AATCGGGTGACA_SRR5164436	-12.2414	-0.158249	Oligodendrocytes
TCTGGACGGTGT_SRR5164436	-7.92697	6.48591	Immune
AATGGGAGATTG_SRR5164436	8.53086	6.05328	Tanycytes
AATCTTTCGATC_SRR5164436	-3.77951	-6.19912	Neurons
CAGGGCAATGGG_SRR5164436	8.41959	6.62531	Tanycytes
CAGCCACTTCAA_SRR5164436	-3.8598	-9.57884	Neurons
GCCTTCACGTCT_SRR5164436	-2.00416	-6.88388	Neurons
ACGGTCAAGAGG_SRR5164436	-11.0499	0.176313	Oligodendrocytes
GGCCCGACGAAC_SRR5164436	9.67191	7.48828	Tanycytes
TTCACCGCTGAT_SRR5164436	-3.94334	-9.67301	Neurons
TAGTAGCGCTCC_SRR5164436	-1.65563	3.20792	Neurons
GTTCCATGGGCG_SRR5164436	0.785277	-0.553919	Neurons
ATGTTTCAACCG_SRR5164436	-0.542862	-5.75091	Neurons
ATGTTTCAACCC_SRR5164436	-0.667403	-6.04815	Neurons
GAAGTTACAGCG_SRR5164436	-2.76066	-4.3558	Neurons
AGCCCGCTCTAG_SRR5164436	9.81213	6.67855	Tanycytes
ACACACAGTAAC_SRR5164436	9.64253	5.2489	Ependymal
ATGTTTCAACCT_SRR5164436	-0.837046	-6.0542	Neurons
GCTGGTGTCGGA_SRR5164436	10.4343	9.02477	Tanycytes
CTTGTCAGCTCC_SRR5164436	-0.495031	-3.63081	Neurons
GGGTCGGTTTCA_SRR5164436	-5.09642	-9.96066	Neurons
CTGGTCTGGCAA_SRR5164436	9.09609	7.949	Tanycytes
ATGTTTCAACCA_SRR5164436	-0.659223	-6.22247	Neurons
CAGGCAAATTCT_SRR5164436	-2.24802	14.2948	NG/OPC
GGAATTACGTAT_SRR5164436	-1.73583	3.20796	Neurons
CATAGTACTCCC_SRR5164436	-0.471119	-0.698672	Neurons
TCCCCAATATAA_SRR5164436	-10.4768	0.0080432	Oligodendrocytes
GTTGCCGACGCC_SRR5164436	9.77854	4.16586	Ependymal
ATCTTTAATCCA_SRR5164436	9.48153	7.56941	Tanycytes
ATCCTCCAAACT_SRR5164436	-2.04515	-5.76261	Neurons
GTTCATTCGCGG_SRR5164436	-4.27177	-9.76174	Neurons
GTTCCGTTGACG_SRR5164436	7.97791	-7.45236	Neurons
GTCTCCTTATCA_SRR5164436	3.75206	-9.15349	Neurons
ATCCTCCAAACC_SRR5164436	-2.36649	-5.81912	Neurons
ATCCTCCAAACG_SRR5164436	-2.2712	-6.18272	Neurons
GGTCTCGCTCTC_SRR5164436	3.3377	-9.22894	Neurons
ATCGTACCCTCC_SRR5164436	-5.39317	-10.0705	Neurons
ATCCTCCAAACA_SRR5164436	-1.91221	-5.76082	Neurons
AAGGGGCTAACC_SRR5164436	-4.43617	-9.75578	Neurons
TTCAGCACGTCA_SRR5164436	12.428	-0.476294	ParsTuber
GCTTGAGTTCTA_SRR5164436	9.47767	7.20306	Tanycytes
TAGCTTCGACAA_SRR5164436	10.478	9.04867	Tanycytes
CCTACCATCCAC_SRR5164436	-2.82261	2.70875	Neurons
TTAGGAGGAAGC_SRR5164436	4.74139	9.41494	Astrocytes
GCGGCAATTCCC_SRR5164436	0.228256	-5.80241	Neurons
GCGGCAATTCCA_SRR5164436	0.484814	-5.53524	Neurons
TTATGTAGTATT_SRR5164436	-2.67854	-9.36198	Neurons
ATTATCGGCGGC_SRR5164436	9.55497	6.60405	Tanycytes
GCGGCAATTCCT_SRR5164436	0.058962	-5.86719	Neurons
CATTAACTAGAA_SRR5164436	9.90796	7.19364	Tanycytes
GACTTCCCAAAG_SRR5164436	-2.55813	-3.77749	Neurons
CATATCAAGTGG_SRR5164436	-7.92586	5.70227	Immune
CTATCATAGCGT_SRR5164436	-5.24525	-10.1073	Neurons
GCGGCAATTCCG_SRR5164436	0.349839	-5.8864	Neurons
TAATCTAAGAGC_SRR5164436	6.85031	-14.0805	Endothelial
CCGACGTTTGAT_SRR5164436	-7.9229	6.33792	Immune
TTAATGCGGGTG_SRR5164436	9.43137	7.88929	Tanycytes
CAGAGTAGCTTT_SRR5164436	-1.05295	-6.19719	Neurons
ATCTCCTTACTT_SRR5164436	-3.29619	-9.9072	Neurons
AGTGAGATCGTG_SRR5164436	9.01646	7.27175	Tanycytes
TCTGTCAGCCCT_SRR5164436	-5.44281	-9.97969	Neurons
TTGCGAGGTCCC_SRR5164436	-2.28657	-9.67785	Neurons
TACCGGTCTACA_SRR5164436	9.38386	8.24934	Tanycytes
GAGGCAAGTCAG_SRR5164436	1.91052	-6.62127	Neurons
TGACGAAAAATT_SRR5164436	9.32812	8.14897	Tanycytes
GTACATAACACA_SRR5164436	-6.59947	5.07772	Immune
GAGGCAAGTCAT_SRR5164436	5.16743	-6.61749	Neurons
GGAGAACGCCAT_SRR5164436	-2.45181	-5.82366	Neurons
TCTGTACGCGAC_SRR5164436	-0.877107	-1.69678	Neurons
CGGGCTTTAAGT_SRR5164436	-2.76005	14.1705	NG/OPC
ATATGTTCAAAC_SRR5164436	-13.3641	-2.20188	Oligodendrocytes
CCTAAACAATCC_SRR5164436	10.5014	9.15045	Tanycytes
CAGCCCAGCATA_SRR5164436	10.2435	8.53113	Tanycytes
GCAATATCGCCA_SRR5164436	-2.44283	14.6212	NG/OPC
CCGTCTTATCAG_SRR5164436	-0.135146	-4.61716	Neurons
TAACGTTGGATA_SRR5164436	6.24661	-12.4608	Endothelial
GTCTAGAAGAGT_SRR5164436	3.34333	-5.60014	Neurons
GGAGACCACGGC_SRR5164436	-4.34865	-4.87984	Neurons
ATATGAACCTAA_SRR5164436	0.971159	-0.555342	Neurons
TCTCAGCAAACG_SRR5164436	9.69478	8.57398	Tanycytes
GAGTGGCATACC_SRR5164436	-3.37039	-9.78021	Neurons
GATTAACTTAAC_SRR5164436	-3.68786	-9.80035	Neurons
CTAACTGTCGCT_SRR5164436	-4.18418	-4.45305	Neurons
GAGTGGCGAGAT_SRR5164436	-1.88426	-6.06082	Neurons
TGTGTAAAGTCG_SRR5164436	12.2716	-0.212178	ParsTuber
CTAACTGTCGCA_SRR5164436	-4.28543	-4.3964	Neurons
CTAACTGTCGCC_SRR5164436	-4.22036	-4.71811	Neurons
GCTGGATCTTCT_SRR5164436	-5.08056	-9.89317	Neurons
CTAACTGTCGCG_SRR5164436	-4.07569	-4.58248	Neurons
TGGCCTATTAGC_SRR5164436	12.4319	-0.496162	ParsTuber
TCTTCGTCTTCT_SRR5164436	10.1255	8.95864	Tanycytes
ACTAGTGCCTTG_SRR5164436	10.2153	8.70352	Tanycytes
GCCCTTGAGCGG_SRR5164436	4.04964	-8.03157	Neurons
TCAGTACTGGTT_SRR5164436	2.69736	3.07544	Neurons
CGCACGTCGTGC_SRR5164436	-1.70777	13.8578	NG/OPC
CCGATGGGAATT_SRR5164436	-8.15874	5.50223	Immune
TCAGTACTGGTC_SRR5164436	2.55363	3.19265	Neurons
TCAGTACTGGTG_SRR5164436	2.55332	3.14313	Neurons
GCTTACGTTTAA_SRR5164436	-3.96044	2.7404	Neurons
TTCCAGACAACA_SRR5164436	9.06974	7.98382	Tanycytes
GAAGAATGCACT_SRR5164436	-0.419557	-2.84603	Neurons
TAGCATGAGGTA_SRR5164436	9.75373	6.74012	Tanycytes
GAGTAACTTTGT_SRR5164436	-5.20879	-10.2653	Neurons
GTTGAAATCTTG_SRR5164436	1.15743	3.51763	Neurons
TTGAGCCTGGGG_SRR5164436	-2.42703	-5.51079	Neurons
CTAGTCGGAGAT_SRR5164436	-4.74945	-10.2193	Neurons
CCCCTCTTTCGC_SRR5164436	10.4772	9.15215	Tanycytes
TTAGATTAATGT_SRR5164436	-2.15039	14.4811	NG/OPC
CCGACACGAGCA_SRR5164436	-7.16473	10.2572	Oligodendrocytes
CCCTTTTGGAGT_SRR5164436	8.57231	6.68791	Tanycytes
GACGGAAAGCCA_SRR5164436	10.3577	9.02529	Tanycytes
GCGCGTTGAGAC_SRR5164436	3.11416	-7.0799	Neurons
TAATCCACTGTA_SRR5164436	12.4624	-0.511339	ParsTuber
CGTTCATCGGGA_SRR5164436	-4.5218	-9.67859	Neurons
TAATCGATTAGG_SRR5164436	-3.05881	1.65536	Neurons
CATATCGATGCA_SRR5164436	8.72684	6.97193	Tanycytes
CGGCGAAGCCTA_SRR5164436	9.82044	6.88344	Tanycytes
GATTCCGACACT_SRR5164436	-3.52782	-9.62273	Neurons
GCACCCTTAATC_SRR5164436	-2.71719	-5.17583	Neurons
TATCATTAAGCG_SRR5164436	12.4644	-0.510279	ParsTuber
TCTCCAGCAAAC_SRR5164436	-10.9536	0.602478	Oligodendrocytes
TCGTCCCCCTCA_SRR5164436	-4.95281	8.64635	Fibroblast
AGCATGAAAACC_SRR5164436	-2.41385	-3.58246	Neurons
GCTTTCCTTTCC_SRR5164436	3.27428	2.93946	Neurons
AAACCCACGCTG_SRR5164436	-1.88681	3.08735	Neurons
GCATAAATACGC_SRR5164436	-5.07037	-10.0203	Neurons
TGAGTGTACCTA_SRR5164436	9.73438	7.14157	Tanycytes
CGGACGAACTGT_SRR5164436	-2.55916	-5.6818	Neurons
AGGAGTGTCCCG_SRR5164436	-4.14121	-9.57298	Neurons
AGGAGTGTCCCC_SRR5164436	-4.66074	-9.73562	Neurons
ATCAACGCGAAT_SRR5164436	-4.67928	-10.401	Neurons
ATGAAAATAGTG_SRR5164436	1.61531	1.18818	Neurons
GCAGCAAATCAC_SRR5164436	4.71952	9.23367	Astrocytes
GAGCGCCGCCGC_SRR5164436	3.84768	-4.3216	Neurons
AGTTCGTCTATA_SRR5164436	-2.13012	14.5501	NG/OPC
TAAAGCAGACAG_SRR5164436	-4.75591	-9.75944	Neurons
GACGCCGTGGAG_SRR5164436	9.34624	6.30918	Tanycytes
CCTGGGCTCTAC_SRR5164436	9.26549	7.82162	Tanycytes
ATTAGTGCCCCC_SRR5164436	2.21602	2.81743	Neurons
TGACAATATCAT_SRR5164436	1.29736	3.74604	Neurons
AGTTAAAGTCGC_SRR5164436	-8.46706	7.07646	Immune
CAAAGATGGGCG_SRR5164436	9.72629	4.50064	Ependymal
GTTCCCCCTCTG_SRR5164436	-5.07255	-9.93093	Neurons
GTTCCCCCTCTA_SRR5164436	-4.3901	-9.7424	Neurons
GTTCCCCCTCTC_SRR5164436	-4.98221	-9.87827	Neurons
TGAGTCATGCGA_SRR5164436	-2.40143	-2.79993	Neurons
TACGGTTACATG_SRR5164436	-2.89553	14.3062	NG/OPC
CGCCTGGGTGGG_SRR5164436	-1.32429	-8.67926	Neurons
TAACCTAGGTCA_SRR5164436	-1.04704	-4.41836	Neurons
GCAGATTACTGC_SRR5164436	-4.21816	-4.7662	Neurons
GGAACCGGAGTT_SRR5164436	9.03371	7.8489	Tanycytes
AGCCGACTAGGA_SRR5164436	-4.38213	-4.9989	Neurons
TTACAGCTCGGT_SRR5164436	-4.30071	-4.59862	Neurons
GAATGCGTTACA_SRR5164436	10.5246	9.18448	Tanycytes
CTGCAGAGTCAG_SRR5164436	-8.46568	7.23193	Immune
CCAAAAGAGTAT_SRR5164436	-2.85996	-4.38745	Neurons
GTTGGCGACTCT_SRR5164436	9.39328	7.40044	Tanycytes
AGTGGGCACTGC_SRR5164436	-2.38551	-3.62781	Neurons
GAAGTTGAACAC_SRR5164436	-4.9772	8.65117	Fibroblast
TCGGCCCTTCGA_SRR5164436	-13.0249	-2.45522	Oligodendrocytes
GTTACCCAGTAC_SRR5164436	-5.3738	-9.95504	Neurons
TAGTATTTTCTG_SRR5164436	-0.823012	-4.37036	Neurons
TATCCCCCGGGC_SRR5164436	10.0889	8.94579	Tanycytes
GTCGTTAGAATT_SRR5164436	-4.79827	-9.87584	Neurons
TTTAAGCTCGTA_SRR5164436	6.36724	-8.72696	Neurons
TTTAGTTACTGA_SRR5164436	-3.57585	-9.64998	Neurons
GGGGATAAACAT_SRR5164436	-0.403329	14.3283	Dividing
CGCAACTAGTAT_SRR5164436	-2.37497	14.7113	NG/OPC
GCGCGCAAACAA_SRR5164436	9.25344	8.10624	Tanycytes
TACCGTGCAAGT_SRR5164436	-4.94374	8.68006	Fibroblast
ACTATACTCTCA_SRR5164436	6.03405	-14.7809	Endothelial
TTCGCAACGCTT_SRR5164436	-7.68658	6.71516	Immune
GTGGCCGATCGC_SRR5164436	-1.52341	14.5699	NG/OPC
CACCCGCTGATG_SRR5164436	-3.69112	3.38441	Neurons
TACTTCTATCCC_SRR5164436	9.50772	7.89447	Tanycytes
TCGTATAACTCC_SRR5164436	-0.622662	-7.7501	Neurons
ATTCTTACGACG_SRR5164436	8.46137	6.79521	Tanycytes
TACCTCTAGTCG_SRR5164436	-4.95397	-9.9154	Neurons
CTTTGTAATTAC_SRR5164436	-3.22725	-9.89558	Neurons
GGGAGCAATCTA_SRR5164436	-2.78368	-4.5113	Neurons
TAGCGTAAAGAC_SRR5164436	-2.39728	-3.63043	Neurons
GATTACCTCGTG_SRR5164436	-1.79712	8.36045	Neurons
TAACCTTTAGAT_SRR5164436	2.37873	2.72204	Neurons
TCGTAGATCGAT_SRR5164436	-5.3443	-9.8946	Neurons
ACACCACGGCTT_SRR5164436	-8.35851	6.72163	Immune
CAACTTTGCATC_SRR5164436	-5.28978	-10.0217	Neurons
CACCGGAGCCAA_SRR5164436	-4.49986	-9.80406	Neurons
TTTATTTGGAGT_SRR5164436	-3.19837	2.8405	Neurons
ATTACCGTTCAG_SRR5164436	10.445	8.93142	Tanycytes
GCCGGAGCTAGA_SRR5164436	-2.04092	14.5127	NG/OPC
ATCCGAAGAGTG_SRR5164436	1.47695	-0.319583	Neurons
TTCCCACGTAAA_SRR5164436	-0.759608	14.6228	Dividing
CAAGAGCAGTCA_SRR5164436	-2.32408	-5.54534	Neurons
TTTGCTACGAGA_SRR5164436	9.09711	7.92112	Tanycytes
TTCTAGGAAGTG_SRR5164436	9.01558	7.88641	Tanycytes
CGCATTAGTCTA_SRR5164436	-3.75878	-9.8393	Neurons
CGTCAGATCCCC_SRR5164436	-1.60561	13.8073	NG/OPC
TTCAGGCGAGAC_SRR5164436	9.64129	4.7081	Ependymal
GACGGCCGTGCT_SRR5164436	-1.80619	-6.04189	Neurons
TAGGAGGATGGC_SRR5164436	10.3053	9.09215	Tanycytes
CCATCACTAAGT_SRR5164436	1.12376	3.53992	Neurons
ATGATTACATAC_SRR5164436	-12.4939	-1.21834	Oligodendrocytes
ATAATGAATCTA_SRR5164436	10.4887	8.82087	Tanycytes
ACATCCGCTATG_SRR5164436	-0.817357	-8.49293	Neurons
GTCCCGATCATG_SRR5164436	-4.68812	-9.70421	Neurons
CTAGGAAGGATG_SRR5164436	3.9935	-8.30475	Neurons
CGGGCGATCGCC_SRR5164436	7.43754	-13.3442	Endothelial
TAGCATTTGCTT_SRR5164436	3.16575	3.10026	Neurons
TCGGTCGTGTCC_SRR5164436	-2.62096	-9.29083	Neurons
TAGCATTTGCTC_SRR5164436	3.18236	3.03908	Neurons
CGTTACGGCCGC_SRR5164436	9.82658	6.90507	Tanycytes
TAGCATTTGCTA_SRR5164436	3.18666	3.11662	Neurons
TAGCATTTGCTG_SRR5164436	3.14101	3.03916	Neurons
TAAATCGGTGTA_SRR5164436	9.13329	7.84287	Tanycytes
ACCTGGTACGGT_SRR5164436	-2.4895	-9.27035	Neurons
AATCTACGCTCA_SRR5164436	-4.53468	-4.9059	Neurons
CAATGAAGACAC_SRR5164436	9.5654	7.15648	Tanycytes
AAAAATGCACTA_SRR5164436	-4.03495	-9.76364	Neurons
CAATCCGCTGGA_SRR5164436	3.66008	-4.07138	Neurons
CAATCCGCTGGC_SRR5164436	3.74522	-3.97225	Neurons
ACGGAATACTAT_SRR5164436	9.78577	6.7513	Tanycytes
TCTGCGGCCTCC_SRR5164436	0.778102	-0.683823	Neurons
TAGTCTTGGGCG_SRR5164436	1.36079	-0.0542	Neurons
TATTGCAGGCAG_SRR5164436	-5.22285	-10.1473	Neurons
GTCTCGTAGTGA_SRR5164436	-2.00755	14.6439	NG/OPC
TATGGCTAAATT_SRR5164436	-4.79877	-9.81588	Neurons
TGGGAGGGAAAT_SRR5164436	9.65457	8.58979	Tanycytes
AACCGCTGAGCC_SRR5164436	-2.53901	-9.20436	Neurons
CAATCCGCTGGT_SRR5164436	3.77348	-4.0235	Neurons
TAGTATCCGACT_SRR5164436	9.61363	7.04344	Tanycytes
CAGTGCGCTATG_SRR5164436	0.508858	-1.16285	Neurons
CAATCCGCTGGG_SRR5164436	3.68564	-3.99125	Neurons
TCCGTTGCAGCT_SRR5164436	-7.95979	6.87573	Immune
GAGCTCCCTAGG_SRR5164436	-2.45222	-5.9807	Neurons
ACCCGCACGATG_SRR5164436	-8.44629	6.27209	Immune
GATCGATTGAAC_SRR5164436	0.627265	-0.495205	Neurons
GGCCTTGGCTTA_SRR5164436	9.05603	5.51076	Tanycytes
GAGCTTAGATCG_SRR5164436	3.38621	-9.21175	Neurons
CGACGAGGGGAG_SRR5164436	3.8764	-8.16825	Neurons
AATCTTTTTTGA_SRR5164436	-2.20135	-6.78205	Neurons
ACTGAACATTGA_SRR5164436	12.3878	-0.434778	ParsTuber
TGTATCACCGCT_SRR5164436	-7.42253	4.34067	Dividing
CTAAGACTTCTT_SRR5164436	9.46896	7.26566	Tanycytes
ATCTTTATCTTC_SRR5164436	-0.847691	-0.429848	Neurons
CGTACCGTCCAC_SRR5164436	3.07563	13.1046	Dividing
CAGGGCCAACCC_SRR5164436	-2.47692	-3.71989	Neurons
AAGGTGGCTGCA_SRR5164436	-4.13856	-9.72338	Neurons
CTTCACGACTTC_SRR5164436	-2.20145	14.1929	NG/OPC
TAGCGGGGAACG_SRR5164436	-2.74917	-9.46047	Neurons
GCCCTGTCCAAC_SRR5164436	-4.88216	-10.4503	Neurons
GGGTGTACTCTA_SRR5164436	4.06417	-8.31991	Neurons
CAGGCGGTCTCA_SRR5164436	10.0741	8.80875	Tanycytes
GTTCGAGCCTAA_SRR5164436	3.24201	-8.41732	Neurons
AGCTGGAGACAC_SRR5164436	-12.7963	-1.37804	Oligodendrocytes
AGCTCCGTTCCA_SRR5164436	-8.55041	7.059	Immune
GCATCTGGTATG_SRR5164436	-2.51496	-3.75819	Neurons
TCACACGTGATA_SRR5164436	3.13744	-7.15257	Neurons
GTTCTTAGCCGG_SRR5164436	9.80708	6.86596	Tanycytes
CATCCATTGTCG_SRR5164436	-7.28951	7.09055	Immune
ACTTTTAGACGT_SRR5164436	-0.516487	-0.763854	Neurons
AATAAGATGCAA_SRR5164436	-7.62487	5.69332	Immune
GTTGAGAGAAGA_SRR5164436	1.94923	1.94294	Neurons
AACAGACATCAC_SRR5164436	-3.61661	-9.25843	Neurons
GCTACTTAGGGA_SRR5164436	3.85393	-8.14725	Neurons
GTTGTGTCCGGA_SRR5164436	-5.05588	-9.85844	Neurons
GTTACTCGGCCA_SRR5164436	-4.44871	-10.0808	Neurons
CGCGGATGGTGG_SRR5164436	-2.79406	-4.04086	Neurons
GTTACTCGGCCC_SRR5164436	-4.63347	-10.1087	Neurons
CGAAGTACAACT_SRR5164436	-0.515666	-6.68502	Neurons
GTTACTCGGCCG_SRR5164436	-4.33717	-9.74797	Neurons
CGGAGGTCCGCA_SRR5164436	-10.4195	0.0400338	Oligodendrocytes
TTGACGTGCCGC_SRR5164436	9.85021	-5.7752	Endothelial
TTAAAACTTCCC_SRR5164436	-8.13079	6.94284	Immune
CTATGTGTCTAG_SRR5164436	-12.429	-1.00086	Oligodendrocytes
GTTACTCGGCCT_SRR5164436	-4.36026	-9.94577	Neurons
CAATAGAGAATT_SRR5164436	-5.00904	-9.91875	Neurons
GAGGTCGGCCAT_SRR5164436	1.2786	3.86953	Neurons
CTACTTAATGAG_SRR5164436	-1.78075	14.9716	NG/OPC
TCCCGTGAGCGA_SRR5164436	-2.01575	-5.6446	Neurons
CCTTCTGGCTGC_SRR5164436	-2.33241	-6.61803	Neurons
ATGAAGTGCCTG_SRR5164436	-4.47772	-10.3611	Neurons
AGTGGGTATCTA_SRR5164436	-2.34354	-9.49236	Neurons
GAGCTCCCTAAA_SRR5164436	9.7137	8.58389	Tanycytes
GCCCAGACACCC_SRR5164436	2.03115	2.31977	Neurons
GTATCGTATCCT_SRR5164436	-2.54793	14.8895	NG/OPC
CTTAGTGTCAGC_SRR5164436	2.87979	2.93511	Neurons
GGCTGCCTGGAT_SRR5164436	2.11252	-5.19588	Neurons
CGAGCGCGAAAA_SRR5164436	9.9451	8.80883	Tanycytes
GATGCCGGTTCT_SRR5164436	-2.37545	-3.68469	Neurons
TCTAACATTGCG_SRR5164436	8.94695	7.5314	Tanycytes
AGCCTCTTTCCT_SRR5164436	-2.72311	14.5832	NG/OPC
GCAGTATAAGGC_SRR5164436	-11.2846	-0.283427	Oligodendrocytes
GGCACGCTCGTG_SRR5164436	-6.99255	6.67629	Immune
AGCGCTTTTCAT_SRR5164436	-8.48508	7.14322	Immune
ATAGGTAAGGTC_SRR5164436	10.4712	9.29834	Tanycytes
TATTATGTGACT_SRR5164436	-0.432944	-4.38802	Neurons
GTCCTTAATGCT_SRR5164436	10.419	8.89873	Tanycytes
ATCTTGGAGCTA_SRR5164436	3.83753	-8.29319	Neurons
AGGGAGCACTGT_SRR5164436	9.191	6.16565	Tanycytes
GAGGCTCGATAA_SRR5164436	-4.70783	-9.98229	Neurons
CGTGTTCAGGTG_SRR5164436	0.384702	14.0668	Dividing
TCGGCGTGAAAG_SRR5164436	-4.4512	-5.04609	Neurons
TCACCGCAGAAG_SRR5164436	-10.0047	-1.31516	Oligodendrocytes
GTTGTATGGCAC_SRR5164436	9.29828	7.81236	Tanycytes
TTGTTGTCCTGT_SRR5164436	8.43776	6.64167	Tanycytes
GGAGAGGTTGAC_SRR5164436	-2.39732	-3.01691	Neurons
GTTCCCCCTCTT_SRR5164436	-4.9856	-9.79229	Neurons
CGCGTTTTCTAA_SRR5164436	-4.99872	8.66905	Fibroblast
CAGTCGCTCTAT_SRR5164436	10.5324	8.93053	Tanycytes
GATCGGGCCGTG_SRR5164436	9.81802	7.31008	Tanycytes
AAATGCCCCACC_SRR5164436	9.23768	6.18591	Tanycytes
CCGTGTAACCAC_SRR5164436	1.06752	0.340989	Neurons
TGATATAAGGAG_SRR5164436	-1.84686	5.1331	Neurons
GGACGCGTTTCT_SRR5164436	-1.02335	7.9448	Neurons
CCATGACCAAAT_SRR5164436	-5.44583	-9.93646	Neurons
CCATGACCAAAG_SRR5164436	-5.21237	-10.0576	Neurons
CCATGACCAAAC_SRR5164436	-5.4231	-10.0235	Neurons
CCATGACCAAAA_SRR5164436	-5.38731	-10.0555	Neurons
CCCAGGTTGTGG_SRR5164436	-4.96287	8.64901	Fibroblast
GCCCTAGTCTGT_SRR5164436	2.20139	2.77128	Neurons
TAAGTTGAAAGT_SRR5164436	10.5088	9.17779	Tanycytes
CAACCTTGGGTA_SRR5164436	-4.88878	8.59219	Fibroblast
CGATGCGTTTAC_SRR5164436	10.4469	9.06226	Tanycytes
TGAGTTTGACAG_SRR5164436	-2.75633	-9.58113	Neurons
GAAGTGGTACGG_SRR5164436	9.76701	7.60853	Tanycytes
CATGCCCAGTGC_SRR5164436	8.96545	7.65549	Tanycytes
TATTAACATATG_SRR5164436	-4.95854	8.6725	Fibroblast
CCGCTGCTGATG_SRR5164436	9.85641	7.11272	Tanycytes
GAGAAACCTCAC_SRR5164436	9.75111	7.17998	Tanycytes
TGCAACGACTAT_SRR5164436	-5.25611	-10.3281	Neurons
TGCACAAATGTG_SRR5164436	-8.90011	7.05112	Immune
AACTCTGTATAG_SRR5164436	-0.207765	-2.49325	Neurons
AGTGCCCATCAC_SRR5164436	-1.65764	-8.7713	Neurons
GAACGGTAACCA_SRR5164436	10.4728	9.17515	Tanycytes
TAATTTCCTAAA_SRR5164436	-4.71882	-5.10791	Neurons
CTTACTTCTTCT_SRR5164436	-0.892371	-2.72085	Neurons
AGGCTGCTAACG_SRR5164436	9.73082	8.582	Tanycytes
ATACCGGAAAGG_SRR5164436	-0.884689	-4.07469	Neurons
CCACTTGCTCAT_SRR5164436	2.24644	2.89367	Neurons
AGAGCGTTCCTT_SRR5164436	9.61347	4.7327	Ependymal
AACCTTACGGGG_SRR5164436	8.62457	7.08496	Tanycytes
CAAAGATGTTTT_SRR5164436	-4.46652	-4.96625	Neurons
TATTGGATCTGG_SRR5164436	10.5084	9.19796	Tanycytes
GATAACCAAGAA_SRR5164436	-0.657129	-7.82989	Neurons
CGCGCCTTAGCC_SRR5164436	-5.46139	11.7318	Oligodendrocytes
GGCACACGGCTT_SRR5164436	6.39718	-12.3937	Endothelial
TAGGGCACTTTG_SRR5164436	-2.90584	-4.46529	Neurons
CCGTAATACTTT_SRR5164436	12.2959	-0.330117	ParsTuber
TTTATTACCCAT_SRR5164436	-2.58016	-9.36395	Neurons
CCGCAATGTCTT_SRR5164436	10.5861	9.17152	Tanycytes
CAAAGATGTTTG_SRR5164436	-4.40685	-5.06119	Neurons
CAAAGATGTTTA_SRR5164436	-4.46038	-4.96333	Neurons
CAAAGATGTTTC_SRR5164436	-4.4734	-4.97502	Neurons
TATGCCCAATTG_SRR5164436	1.16588	0.37058	Neurons
TATTGCCTGATT_SRR5164436	3.47666	-9.06326	Neurons
TTTGCCATTACT_SRR5164436	3.78017	-9.13799	Neurons
TGGCTAGGATGA_SRR5164436	9.65517	7.60595	Tanycytes
TTAGTACCCGCT_SRR5164436	-10.7065	1.51814	Oligodendrocytes
CCCCGGCTCTCG_SRR5164436	9.58689	7.72116	Tanycytes
GCGCGAAGTCCG_SRR5164436	9.80087	7.34877	Tanycytes
GATCGATACACC_SRR5164436	-4.98048	-10.1082	Neurons
TGCTGTATAGCC_SRR5164436	9.83023	-5.80361	Endothelial
GATCGATACACA_SRR5164436	-4.8446	-10.2348	Neurons
TGTTAAATTACC_SRR5164436	-0.215308	-2.46875	Neurons
CGTAAACGAGTG_SRR5164436	8.7238	7.57219	Tanycytes
CACAGATTTAGG_SRR5164436	9.74877	7.15963	Tanycytes
GATCGATACACT_SRR5164436	-4.98836	-10.03	Neurons
CCAATGGAAAAT_SRR5164436	9.04516	7.99295	Tanycytes
TCAAACGCCCGA_SRR5164436	-4.52719	-10.0755	Neurons
GATCGATACACG_SRR5164436	-4.83548	-10.2712	Neurons
ACTTCAAAAACG_SRR5164436	1.4691	3.79062	Neurons
CCGTAATACTTA_SRR5164436	12.2464	-0.309719	ParsTuber
GGTATACACTAC_SRR5164436	8.59545	6.98405	Tanycytes
CCGTAATACTTC_SRR5164436	12.2317	-0.280971	ParsTuber
GGATTGATGTTC_SRR5164436	9.43922	8.37178	Tanycytes
CCGTAATACTTG_SRR5164436	12.2931	-0.348222	ParsTuber
TATAGGCATGTT_SRR5164436	-4.76938	-10.1295	Neurons
GGGTTCATCCCC_SRR5164436	3.46949	-9.0355	Neurons
TAGCCGACCCCT_SRR5164436	-4.3416	-10.2363	Neurons
TGCGACAATGAG_SRR5164436	8.70218	6.31052	Tanycytes
GTGTCCCCGTAC_SRR5164436	3.28059	2.89058	Neurons
ATACGTCAAGAC_SRR5164436	0.984597	3.29178	Neurons
GGTTGGCCAAAC_SRR5164436	-4.11971	-9.53223	Neurons
CTCCCAGTCCTG_SRR5164436	-12.1411	-1.5174	Oligodendrocytes
AAGAGTAAGTGC_SRR5164436	-12.9787	-1.33269	Oligodendrocytes
ACCGTAACGTGG_SRR5164436	-2.49795	-3.76051	Neurons
CGTTATCCGCAC_SRR5164436	-5.42286	-10.0513	Neurons
TAGCCGACCCCC_SRR5164436	-4.39221	-9.85593	Neurons
TAGCCGACCCCA_SRR5164436	-4.35334	-9.92518	Neurons
AAAAGAGTTAAT_SRR5164436	-6.78841	4.97638	Immune
GACCCGTGAGAT_SRR5164436	-2.01781	-3.58156	Neurons
TAGCCGACCCCG_SRR5164436	-4.75087	-9.71616	Neurons
GCTTACTGTCTA_SRR5164436	12.4145	-0.463348	ParsTuber
TAAGCGTGGTCA_SRR5164436	3.14299	-6.95482	Neurons
TTGTAGTCCAGG_SRR5164436	-2.12155	-3.57487	Neurons
GACTTGATTGTT_SRR5164436	-12.3072	-0.0402681	Oligodendrocytes
TCAGAAACATAT_SRR5164436	2.7693	0.896465	Neurons
GACTTGATTGTC_SRR5164436	-11.5427	0.0352103	Oligodendrocytes
GACTTGATTGTG_SRR5164436	-12.0405	0.178984	Oligodendrocytes
GCTTATACGGAT_SRR5164436	0.0981782	3.41706	Neurons
AGTAGAGTTCGG_SRR5164436	-4.60107	-10.2338	Neurons
TAGATCGGTACT_SRR5164436	-4.28527	-4.58079	Neurons
GTGCATGATGGT_SRR5164436	-2.48695	-3.68377	Neurons
TGACAATGTCGT_SRR5164436	9.90289	4.01819	Ependymal
ACGTCACCGACT_SRR5164436	-3.40551	-9.65687	Neurons
CATACAGGATGA_SRR5164436	10.0286	8.74179	Tanycytes
ATACGGCCAGTA_SRR5164436	-1.47376	-4.66988	Neurons
CGGTAGTGCAAC_SRR5164436	9.24935	8.0616	Tanycytes
GAGGAGCGACGC_SRR5164436	-0.608395	-3.01983	Neurons
TAGATCGGTACG_SRR5164436	-4.13653	-4.61791	Neurons
CGGTTAAAGGCG_SRR5164436	9.72456	8.53667	Tanycytes
TAGATCGGTACC_SRR5164436	-4.30374	-4.69953	Neurons
TAGATCGGTACA_SRR5164436	-4.45863	-4.91406	Neurons
CCGATAGTTGTT_SRR5164436	3.31262	-8.84947	Neurons
AAAGTGCCTACG_SRR5164436	9.12469	7.74784	Tanycytes
GGTCATGAATAA_SRR5164436	-5.40041	-9.98156	Neurons
GTACGTCTGTTA_SRR5164436	10.4873	9.00269	Tanycytes
TCACCCGCCTGT_SRR5164436	9.18751	7.89489	Tanycytes
CCAGAATAGATC_SRR5164436	12.11	0.400984	ParsTuber
TCCTAGCCGATT_SRR5164436	6.43774	-14.4611	Endothelial
AACCTGGACATT_SRR5164436	-1.48191	14.3329	NG/OPC
GTTAACCTCGAT_SRR5164436	-2.12214	14.7811	NG/OPC
ATGATTAATTTG_SRR5164436	-2.37479	-3.53938	Neurons
CTCATAGGATAG_SRR5164436	9.23756	8.09404	Tanycytes
GCTAGTAAAACA_SRR5164436	10.3577	9.12124	Tanycytes
CGAGCGCCCAAC_SRR5164436	8.7034	6.11737	Tanycytes
TTCGTCGATCAT_SRR5164436	4.39388	9.15435	Astrocytes
TCTCCCTAGGGA_SRR5164436	-0.257522	-5.52282	Neurons
AAACACGGCTAA_SRR5164436	0.86144	-0.187653	Neurons
GGCAGGACAGAA_SRR5164436	-2.65098	1.7319	Neurons
AGCCGCGTCCCG_SRR5164436	-7.91276	6.59002	Immune
GACGCCCCCAAG_SRR5164436	-7.22391	5.21586	Immune
TTTCGCACTTAG_SRR5164436	-1.29317	14.6022	NG/OPC
CCAAATGTGGGG_SRR5164436	-2.09716	-3.49153	Neurons
AGATTATGTGGA_SRR5164436	-4.07149	-4.6361	Neurons
GGTGACGATATT_SRR5164436	-5.42144	-10.1533	Neurons
TAAGATCGGTAC_SRR5164436	-4.40621	-4.8137	Neurons
TTACCTACAGCC_SRR5164436	9.77051	4.37459	Ependymal
TGTATTAAAATC_SRR5164436	-2.18955	-3.61756	Neurons
CTACCCTCTAAT_SRR5164436	-2.05791	-6.07941	Neurons
GGTGACGATATG_SRR5164436	-5.40647	-10.0489	Neurons
TCTTGGACAATC_SRR5164436	1.16919	3.73679	Neurons
GGTGACGATATC_SRR5164436	-5.38711	-9.87437	Neurons
GGTGACGATATA_SRR5164436	-5.39561	-9.91104	Neurons
GCTACGCCTTCG_SRR5164436	10.5489	9.26955	Tanycytes
TCTCGGTATAGT_SRR5164436	6.97224	-14.2562	Endothelial
GTAAGGTTACTA_SRR5164436	9.72525	6.73447	Tanycytes
TACCGCCTCCAC_SRR5164436	-7.96237	6.14654	Immune
TGGTTCGGCCTA_SRR5164436	8.62488	6.58414	Tanycytes
AGGGGGTAGGCA_SRR5164436	-2.87633	1.37078	Neurons
CGAAGGCCTGCG_SRR5164436	1.14622	3.6599	Neurons
GATCCTACTCGA_SRR5164436	10.4946	8.63937	Tanycytes
CCCAGGTTCGCC_SRR5164436	0.645303	-1.24692	Neurons
GCAAACTATGGA_SRR5164436	12.3237	-0.434138	ParsTuber
TCCCAAAGGATA_SRR5164436	-10.6726	1.50075	Oligodendrocytes
AACACGACCCAG_SRR5164436	-4.97615	-9.99052	Neurons
CATAGTCCAGCT_SRR5164436	12.0702	0.428774	ParsTuber
CCTACCGTTCGT_SRR5164436	-1.61413	8.23508	Neurons
AACACGACCCAA_SRR5164436	-5.40051	-9.96091	Neurons
AACACGACCCAC_SRR5164436	-5.30417	-10.2074	Neurons
GAGAAGTCGTAG_SRR5164436	-1.30059	14.0418	NG/OPC
TCGATGGCTTCG_SRR5164436	-3.32372	-9.70039	Neurons
AACACGACCCAT_SRR5164436	-5.28631	-10.1758	Neurons
TGGTTTGGACAC_SRR5164436	3.89897	-5.45844	Neurons
TGGTTTGGACAA_SRR5164436	3.66566	-5.3023	Neurons
CGCTGCCGGAGC_SRR5164436	-1.15872	-4.80541	Neurons
GAGCGCATCATA_SRR5164436	9.94772	7.23089	Tanycytes
CCGCTTGCCGGT_SRR5164436	-2.70329	-4.26469	Neurons
TGGTTTGGACAG_SRR5164436	3.96667	-5.42568	Neurons
TGGTTTGGACAT_SRR5164436	3.87698	-5.16706	Neurons
GCGTCTTCCAAC_SRR5164436	-2.25632	-3.51597	Neurons
CGCACGGAATCC_SRR5164436	-5.39444	-10.075	Neurons
GCGCCGTCAATT_SRR5164436	3.33847	-9.18967	Neurons
CGTGACACGAGG_SRR5164436	-1.72044	3.07469	Neurons
TCCATTCGTTAA_SRR5164436	-7.78906	9.6156	Oligodendrocytes
CGTTGTTATCGG_SRR5164436	12.2797	-0.328397	ParsTuber
CGTCAGTAAATG_SRR5164436	-1.83567	14.462	NG/OPC
GATAAGCTGTGC_SRR5164436	9.56205	8.23153	Tanycytes
CGCCAGATAATC_SRR5164436	12.0645	0.400364	ParsTuber
ATCTGGTGCTTT_SRR5164436	0.297749	13.95	Dividing
ACTGCTGTCGGC_SRR5164436	-4.92161	8.65229	Fibroblast
CTTGCTAGTACG_SRR5164436	2.93194	-8.40952	Neurons
ACCTAAGGAAAC_SRR5164436	-10.9154	0.751242	Oligodendrocytes
TTGTAATAAACG_SRR5164436	12.4181	-0.484795	ParsTuber
AAGTCTGACCTC_SRR5164436	-2.14738	-3.54406	Neurons
GATTCTGCAGCC_SRR5164436	2.87106	3.07541	Neurons
ATAGCATTCTGG_SRR5164436	7.47028	-13.499	Endothelial
GTTTGTGCTTGG_SRR5164436	9.71511	4.41862	Ependymal
CTTCGGCCGACA_SRR5164436	-1.63132	3.97816	Neurons
TTAACAATCCCT_SRR5164436	2.47729	3.17352	Neurons
TCGTTTTATAGC_SRR5164436	1.20292	0.277342	Neurons
GAACGGAATGCT_SRR5164436	-4.20015	-9.57587	Neurons
TATTAGCACGTA_SRR5164436	-2.19984	14.1247	NG/OPC
ATCAGTGTGACA_SRR5164436	10.3187	8.74449	Tanycytes
GTAGGATAATGA_SRR5164436	-0.268497	-4.00529	Neurons
TCAAGTCGAATT_SRR5164436	3.99707	-8.26567	Neurons
CGCTACGATCTA_SRR5164436	4.67782	9.23426	Astrocytes
GCACTTCGCTGA_SRR5164436	-2.30449	14.6763	NG/OPC
AAGCTAACGGTG_SRR5164436	10.5899	9.19826	Tanycytes
TAGGATTCCACG_SRR5164436	-3.09323	15.0589	NG/OPC
AATGCTTACACA_SRR5164436	2.94748	-8.17455	Neurons
TCTACTGATACG_SRR5164436	0.995603	0.372512	Neurons
CAAGCATTCTGA_SRR5164436	10.3469	9.05084	Tanycytes
GCGAGTAGCAAT_SRR5164436	-5.01645	-10.2041	Neurons
GATAGACATATA_SRR5164436	-2.14964	-5.62373	Neurons
TTTAAGAACCTT_SRR5164436	5.51299	-6.39129	Neurons
GCCGCCTCGCGG_SRR5164436	1.51486	1.38812	Neurons
AGTTGCCTCGGG_SRR5164436	10.5109	9.06382	Tanycytes
CGTCGGGCGCTG_SRR5164436	-4.11481	-4.36283	Neurons
CTTAAGACTGAC_SRR5164436	6.60184	-14.1536	Endothelial
TACACATAGAGG_SRR5164436	9.19329	5.38454	Tanycytes
GTATTCGAACGG_SRR5164436	9.51774	4.60746	Ependymal
GGATACCCAAAG_SRR5164436	2.48172	-1.00191	Neurons
GTATTCGAACGA_SRR5164436	9.45358	4.48168	Ependymal
GTATTCGAACGC_SRR5164436	9.58891	4.48009	Ependymal
GTATTCGAACGT_SRR5164436	9.98879	4.47198	Ependymal
CCTCGCACAAGT_SRR5164436	-8.34031	6.6372	Immune
GCGGGCAGCTAA_SRR5164436	7.64864	-6.01455	Neurons
TCCCTACTTGAG_SRR5164436	-7.6746	6.93711	Immune
TCTAAAATGGGC_SRR5164436	-1.09271	-7.21614	Neurons
GCGCGAGCTAGT_SRR5164436	-4.936	-9.70689	Neurons
GAGCGGCGAGGG_SRR5164436	1.11819	3.6103	Neurons
CACTATTTACGC_SRR5164436	9.68141	7.29685	Tanycytes
ACTCATAGCCCG_SRR5164436	10.5196	9.1558	Tanycytes
ATATGAACGTGC_SRR5164436	9.05899	7.92625	Tanycytes
CGCCAGAGGACT_SRR5164436	-0.954418	-6.27468	Neurons
AAAGCGGACTCT_SRR5164436	1.12476	3.53199	Neurons
ACTACTCAGAAT_SRR5164436	-2.38595	-9.46019	Neurons
CGCCACACATTG_SRR5164436	9.42957	7.95853	Tanycytes
CGCCCCCTTCCT_SRR5164436	-2.17905	14.6276	NG/OPC
ACGTATTGTCTC_SRR5164436	4.05774	-5.29872	Neurons
TGAATACTTGAG_SRR5164436	-2.28794	-5.74722	Neurons
TCACAAAGCTGT_SRR5164436	-5.41194	-10.0334	Neurons
GAGCGCGAGCGG_SRR5164436	8.43961	6.79785	Tanycytes
CAACGGATCTGA_SRR5164436	-5.01202	8.10431	Fibroblast
CACACCCAATTT_SRR5164436	6.90382	-7.09023	Neurons
TAGATAACGATG_SRR5164436	9.72785	8.61466	Tanycytes
ATCCTCTTCGAG_SRR5164436	9.6848	7.40719	Tanycytes
TTTAGCTTCGCC_SRR5164436	-2.7334	1.92501	Neurons
AAAAAATGCATG_SRR5164436	8.76168	7.16791	Tanycytes
ATACCGGTCGAT_SRR5164436	12.4307	-0.471699	ParsTuber
GTAAAATTCACG_SRR5164436	12.4045	-0.474629	ParsTuber
TACCAGTTCCAG_SRR5164436	10.4349	8.79891	Tanycytes
CAGATTAATTGT_SRR5164436	-2.55968	-5.7493	Neurons
GCTTAGATTGCG_SRR5164436	9.22854	7.3387	Tanycytes
GCTCCCTCTTAC_SRR5164436	1.25925	3.69074	Neurons
CCGTTCGTCTCT_SRR5164436	5.27473	9.68974	Astrocytes
GAGAAGCGTCCA_SRR5164436	0.0605448	-0.639331	Neurons
CGACCAGTTCTT_SRR5164436	9.88008	7.13311	Tanycytes
CTATTTGCTCTC_SRR5164436	8.79837	7.68684	Tanycytes
TCTATAAGCATA_SRR5164436	-4.44833	-9.52683	Neurons
CGTAGATTGTCA_SRR5164436	3.94405	-8.11001	Neurons
GCATTTATGCTA_SRR5164436	8.7232	6.37346	Tanycytes
TGCACTTATCGA_SRR5164436	8.52385	7.07431	Tanycytes
CTTACAAATAAC_SRR5164436	-2.10032	2.12983	Neurons
ACTGAGAGAGTA_SRR5164436	-3.07478	-9.61671	Neurons
CCCGAAAAGACT_SRR5164436	9.76443	6.62848	Tanycytes
TATCTAAGCCGC_SRR5164436	3.03763	13.0765	Dividing
GAATTTTCTAGG_SRR5164436	-0.952646	-3.83227	Neurons
CCACACAGTAGG_SRR5164436	10.5127	9.17044	Tanycytes
GAAACATGACAC_SRR5164436	-1.68425	15.0314	NG/OPC
CACTTACGCGAA_SRR5164436	-3.46032	-5.97775	Neurons
TTACGAGGAGCC_SRR5164436	-8.03098	6.07568	Immune
CGGTTGGGCCGT_SRR5164436	10.2869	8.94764	Tanycytes
GCCGATGTGCCT_SRR5164436	-4.96446	-10.298	Neurons
TTTTAGCATCAT_SRR5164436	-3.11411	-9.64221	Neurons
TTTTAGCATCAG_SRR5164436	-2.85351	-9.60179	Neurons
TACACCTGCGCG_SRR5164436	8.54411	6.94873	Tanycytes
GTCCCTATGGCC_SRR5164436	12.4747	-0.528524	ParsTuber
CAGACTCCTAGC_SRR5164436	5.87377	-13.3174	Endothelial
CGGCGTCGCGTC_SRR5164436	-3.77816	-4.51387	Neurons
TTTTAGCATCAA_SRR5164436	-3.00033	-9.38468	Neurons
TTTTAGCATCAC_SRR5164436	-3.01131	-9.62767	Neurons
GTCGGAAAGTGT_SRR5164436	10.0148	7.20505	Tanycytes
GAAATTGCACTT_SRR5164436	-3.9983	-4.61228	Neurons
AGCAAACTGGGT_SRR5164436	9.57953	6.45709	Tanycytes
GGGGCCTGGCGT_SRR5164436	-5.2247	-9.90622	Neurons
TCGACTAATTTA_SRR5164436	9.39768	6.33611	Tanycytes
GAAGGTAAAAGT_SRR5164436	-2.36847	14.8455	NG/OPC
AGTTTCGCGGTA_SRR5164436	-7.61176	5.93425	Immune
GGTCTTGTTCTG_SRR5164436	3.24435	-8.47505	Neurons
GACCCGACTAGT_SRR5164436	1.34881	3.53291	Neurons
TGCGGCAACGGT_SRR5164436	-8.64757	6.29971	Immune
AGTGCGCGCAGA_SRR5164436	-3.75998	-5.89857	Neurons
TTCGATTTCCTT_SRR5164436	-4.28637	12.6187	Oligodendrocytes
GGTCTTGTTCTT_SRR5164436	3.21399	-8.75002	Neurons
GACACACCAGCT_SRR5164436	9.24535	7.84462	Tanycytes
GACTCTACTCCT_SRR5164436	9.21911	8.22052	Tanycytes
TTATGTCTGCCA_SRR5164436	4.34366	10.3053	Astrocytes
TTCCAAGATATA_SRR5164436	9.10352	6.25935	Tanycytes
TGTTCTAAGACT_SRR5164436	3.93832	-8.38763	Neurons
GAATGTAGAGTA_SRR5164436	8.51862	6.81023	Tanycytes
GTGGTGTAGAGG_SRR5164436	9.50324	7.52778	Tanycytes
GCTGCGCAGAAG_SRR5164436	-3.98308	-4.71857	Neurons
ACATAAGCGGTT_SRR5164436	9.15776	7.96366	Tanycytes
CGTTAACTCCCA_SRR5164436	-2.73913	13.6444	Oligodendrocytes
AAGACTCTCCGC_SRR5164436	10.4451	9.24452	Tanycytes
ATCTACGCTGGG_SRR5164436	-4.84159	8.61139	Fibroblast
GCGCGAGCTAGG_SRR5164436	-5.10899	-9.72615	Neurons
GGAGCTGAAGGA_SRR5164436	9.22049	7.85753	Tanycytes
GCGCGAGCTAGC_SRR5164436	-4.70506	-9.72709	Neurons
AAATCCAATGAA_SRR5164436	-11.0419	0.150375	Oligodendrocytes
GCGCGAGCTAGA_SRR5164436	-5.13698	-9.7071	Neurons
GAATCCGGCTCT_SRR5164436	8.97502	7.81925	Tanycytes
ATGGTCGCAAGG_SRR5164436	3.98225	-7.87203	Neurons
CAAAAACTTACA_SRR5164436	-8.41328	7.20271	Immune
GTTGACGGTGTA_SRR5164436	-4.56526	-10.05	Neurons
AATGGACACTTT_SRR5164436	2.47367	-5.76674	Neurons
CTTTAGTGTCCA_SRR5164436	10.4402	9.12164	Tanycytes
CATCCAAATTTT_SRR5164436	-2.50974	14.1755	NG/OPC
AATGGACACTTA_SRR5164436	-1.69739	-7.08332	Neurons
AATGGACACTTC_SRR5164436	1.5293	-6.15479	Neurons
AATGGACACTTG_SRR5164436	-0.721102	-5.38512	Neurons
GTCCAAAAGGAG_SRR5164436	2.09012	2.24647	Neurons
GCTCAAGCACTC_SRR5164436	-2.47353	-3.71623	Neurons
GCATCTCCGTCT_SRR5164436	8.72246	7.11777	Tanycytes
TGAATGCCAGTA_SRR5164436	8.92448	7.43096	Tanycytes
CTTGCAGGGGTT_SRR5164436	-0.791183	-3.93291	Neurons
CTAGTGTCCCAA_SRR5164436	3.26683	2.63158	Neurons
GCATCTCCGTCC_SRR5164436	8.81703	7.23371	Tanycytes
GTTCGTTCGGCA_SRR5164436	-1.81857	-3.5031	Neurons
TGAATGAGCTAA_SRR5164436	4.58267	9.84875	Astrocytes
ACAGGAAGGCAT_SRR5164436	-5.02958	8.65995	Fibroblast
GAGCAACGTGAA_SRR5164436	4.90958	-4.87906	Neurons
ACAGGTCAATGT_SRR5164436	1.51654	1.74226	Neurons
GGTGGGAAGAGA_SRR5164436	9.33899	8.24689	Tanycytes
TTGCCGGCAGAG_SRR5164436	1.13624	0.151854	Neurons
TATCTAAAAAGC_SRR5164436	1.84209	2.15678	Neurons
ACAGGTCAATGG_SRR5164436	1.53922	1.7548	Neurons
ACAGGTCAATGA_SRR5164436	1.51014	1.73904	Neurons
ACAGGTCAATGC_SRR5164436	1.42746	1.63394	Neurons
CCTCCGAAAAAA_SRR5164436	9.45236	8.06156	Tanycytes
TTTTATTGGATC_SRR5164436	-4.28938	-4.82818	Neurons
CCACGCCGCCTT_SRR5164436	-2.27338	-9.63116	Neurons
AGACTGACCCCT_SRR5164436	-3.54333	-9.66211	Neurons
AACGTAAAACAT_SRR5164436	12.4384	-0.485366	ParsTuber
TGCGTGTATCGA_SRR5164436	9.0312	7.90231	Tanycytes
TAACGGACGTTG_SRR5164436	0.96278	0.0696999	Neurons
GAATCTGGGAAC_SRR5164436	4.43888	-5.48668	Neurons
TTGAGGAAACCT_SRR5164436	-1.89107	-3.31602	Neurons
GTAAAGAGCCGA_SRR5164436	3.31369	3.0843	Neurons
TTGAGGAAACCG_SRR5164436	-1.95203	-3.55276	Neurons
GATAGGCCTTCG_SRR5164436	-5.62087	-9.9338	Neurons
TTGAGGAAACCC_SRR5164436	-1.80966	-3.46594	Neurons
GTGTTCCTTAGA_SRR5164436	-5.06302	-9.88637	Neurons
AGCGTCAAACGC_SRR5164436	0.0933285	-5.20866	Neurons
AGGAAGAGCTTC_SRR5164436	1.28917	3.77201	Neurons
CTACGGTTTCGC_SRR5164436	10.3791	8.94211	Tanycytes
CTGGTCGAAGCC_SRR5164436	-1.85389	14.2193	NG/OPC
CCACAATGCGAT_SRR5164436	8.91615	7.71333	Tanycytes
TATACCGTTCAG_SRR5164436	9.12097	6.41618	Tanycytes
AAATCCCTGCGC_SRR5164436	12.4408	-0.48827	ParsTuber
ATCTGCAAACTG_SRR5164436	-5.10956	-10.0877	Neurons
ACTGAGTACTAC_SRR5164436	-2.86405	-4.06626	Neurons
TCGTTCTGGATT_SRR5164436	-2.60979	-9.6422	Neurons
CTATCTCGAGTT_SRR5164436	-8.47784	7.06052	Immune
GACGGGCAGTCA_SRR5164436	-5.20658	-10.2976	Neurons
GTAGGCACCGTT_SRR5164436	2.52067	3.03727	Neurons
GCACCCCGGGAG_SRR5164436	10.0544	8.82097	Tanycytes
GTAGGCACCGTG_SRR5164436	2.43901	2.86007	Neurons
GTAGGCACCGTC_SRR5164436	2.4911	2.93764	Neurons
GTAGGCACCGTA_SRR5164436	2.56429	3.10415	Neurons
GGCTTCAACGAC_SRR5164436	-2.23045	-5.67282	Neurons
GCAGCGATGTTA_SRR5164436	9.37281	7.94935	Tanycytes
CAACAAGCGCGA_SRR5164436	1.29783	3.82571	Neurons
TGAACGCTTCGC_SRR5164436	9.57297	8.48127	Tanycytes
GGGTGTGGTCAG_SRR5164436	4.20207	-8.19331	Neurons
TCATGATCTGCG_SRR5164436	-2.04352	3.37853	Neurons
CACGTCCAAGTT_SRR5164436	-4.06255	-9.58579	Neurons
CCTCCTGCAACT_SRR5164436	-0.899064	-2.49386	Neurons
AGTCTTTACTTA_SRR5164436	-4.06559	-4.30185	Neurons
GGTTTATACTCC_SRR5164436	9.23904	8.20741	Tanycytes
AGGGTGTCAAAG_SRR5164436	-7.61423	5.33942	Immune
AAACCGCAGACC_SRR5164436	3.06628	-8.34352	Neurons
GCCTCAAGGGGG_SRR5164436	-4.4373	-4.79256	Neurons
ACCTTCAATTTG_SRR5164436	9.14542	7.49794	Tanycytes
CAATCTCGAGTG_SRR5164436	9.47317	8.3508	Tanycytes
CTTCCAAGAAGC_SRR5164436	10.4032	8.97462	Tanycytes
ATCCATTGATGT_SRR5164436	-2.39899	-5.7269	Neurons
GCAAATGCGCGC_SRR5164436	3.18946	3.24674	Neurons
AAAACGCACTAG_SRR5164436	-2.27108	-6.76472	Neurons
TGGACCAGCTTT_SRR5164436	9.02216	6.1538	Tanycytes
GCAACTGAATAA_SRR5164436	1.22015	3.46873	Neurons
GCAGTGACTAGA_SRR5164436	1.09468	3.47488	Neurons
CGAGCCACTCCG_SRR5164436	-2.3323	-5.71827	Neurons
ACGTAGCATCTG_SRR5164436	9.21911	8.12567	Tanycytes
CCATTTATTGTT_SRR5164436	10.3629	8.89493	Tanycytes
TGTGCTACTACG_SRR5164436	-3.57039	13.1605	Oligodendrocytes
TCCCCGCAACAC_SRR5164436	9.1789	8.0623	Tanycytes
GGACTCACGGTC_SRR5164436	10.3389	9.10967	Tanycytes
GTATTTTAGGAT_SRR5164436	-4.61282	-9.65797	Neurons
TTCAAGACTCGA_SRR5164436	-10.2836	-0.56957	Oligodendrocytes
CTATGTCCTAAT_SRR5164436	0.0378509	14.462	Dividing
AAAGCTACCTCA_SRR5164436	-4.01284	-9.77468	Neurons
GTATTTTAGGAA_SRR5164436	-4.5223	-10.3041	Neurons
GTATTTTAGGAC_SRR5164436	-4.2181	-9.76883	Neurons
GTATTTTAGGAG_SRR5164436	-4.4562	-9.70117	Neurons
TTCACCGGAGAT_SRR5164436	8.76863	5.82427	Tanycytes
GAGACAGTTGCT_SRR5164436	1.27846	3.58665	Neurons
CCACAGCTTTAT_SRR5164436	-1.85523	13.8486	NG/OPC
ACCGCGAAATCC_SRR5164436	-12.6417	-1.33224	Oligodendrocytes
AGTGTATCACTG_SRR5164436	-10.6832	0.751697	Oligodendrocytes
GTAATTGTTATT_SRR5164436	-8.85614	6.76084	Immune
CTCCTCGATCAC_SRR5164436	-2.73501	-5.13759	Neurons
CCCCCGATCATT_SRR5164436	-13.0244	-1.55296	Oligodendrocytes
CTGAGCAGATTT_SRR5164436	10.0706	8.20684	Tanycytes
CGCGCAACAAGG_SRR5164436	8.80672	5.93154	Tanycytes
GTCCAGGCGGAA_SRR5164436	3.50528	-6.28913	Neurons
GTTATTTGTGCA_SRR5164436	3.34967	-8.92713	Neurons
CTACATGGATCG_SRR5164436	-4.39256	-9.87897	Neurons
GTCGGAGATAGT_SRR5164436	9.48288	7.91269	Tanycytes
CGCCGTGCGCCT_SRR5164436	-7.60143	5.97402	Immune
TCTATGGGCCAA_SRR5164436	-8.30013	7.03941	Immune
AGGTCTAGTACC_SRR5164436	10.5081	9.20145	Tanycytes
TTAGGGTCGATG_SRR5164436	-1.07865	4.52875	Neurons
TAGACTAAGAGT_SRR5164436	-1.16563	-4.21052	Neurons
GGTGTCAGTCTG_SRR5164436	-4.14492	12.864	Oligodendrocytes
TGGTTCGAACTG_SRR5164436	1.11198	0.392141	Neurons
GAACCAAGCCAA_SRR5164436	-4.50281	-10.5718	Neurons
CTTAGGTGTAGT_SRR5164436	-1.84387	13.7527	NG/OPC
TTTAGTGCCTCA_SRR5164436	9.27949	6.27809	Tanycytes
CCCTCTATGCCA_SRR5164436	9.66276	7.16492	Tanycytes
ACTCCACACGTC_SRR5164436	-1.33147	14.8366	NG/OPC
TCCCGAGACAAG_SRR5164436	-7.90346	5.85909	Immune
CGTAGACACTCA_SRR5164436	10.0262	8.57375	Tanycytes
GCAACGAAGGCT_SRR5164436	-0.574811	-4.46727	Neurons
TTTCGTTCGGAT_SRR5164436	-3.74132	-5.74588	Neurons
TGGCGGGGGACT_SRR5164436	-2.26941	-5.61828	Neurons
CACCAGCACTAT_SRR5164436	-8.43128	7.19522	Immune
GCACCCGATTGT_SRR5164436	-4.40263	-10.1795	Neurons
AGTCGTACGATC_SRR5164436	-1.58441	3.5391	Neurons
CTCCATTACTCG_SRR5164436	3.23697	-8.62485	Neurons
CGACCATGAAGA_SRR5164436	9.95926	8.65309	Tanycytes
CCGAGTTTTAAT_SRR5164436	-8.33989	7.11493	Immune
AGATAATCTCTC_SRR5164436	3.25214	-8.71563	Neurons
TAAAGGAGGAAG_SRR5164436	9.30607	7.75732	Tanycytes
GGGCTCGAGGGC_SRR5164436	8.49801	6.50092	Tanycytes
ATTTAGGTTCAA_SRR5164436	10.3828	9.02423	Tanycytes
GCTTCACTTGTG_SRR5164436	-1.49215	14.037	NG/OPC
ATTATCAGTCGC_SRR5164436	-10.9032	0.540253	Oligodendrocytes
GGACTCCCTCGC_SRR5164436	4.95227	-4.78523	Neurons
GCTGGAAGCCTC_SRR5164436	9.66183	4.59309	Ependymal
GCTGGAAGCCTT_SRR5164436	9.54937	4.57771	Ependymal
GTACAAGCACCT_SRR5164436	9.60606	4.64883	Ependymal
CGTTCTGGACCT_SRR5164436	9.60392	7.22638	Tanycytes
ATCGCTGACTCT_SRR5164436	4.70326	9.17837	Astrocytes
GCTGGAAGCCTG_SRR5164436	9.68078	4.49175	Ependymal
AAACGCAGGTGT_SRR5164436	-4.15604	-9.93318	Neurons
TTCTCGCTCGTC_SRR5164436	12.3478	-0.397331	ParsTuber
TAGTTCGTCGGA_SRR5164436	-5.09948	-9.93402	Neurons
CATATGCGCTGA_SRR5164436	7.49569	0.126115	Neurons
GTAGGCAATCAA_SRR5164436	9.26594	4.91694	Ependymal
GAACTACATCCG_SRR5164436	4.25129	9.5155	Astrocytes
TAGTTTAATTCC_SRR5164436	10.5436	9.17398	Tanycytes
CATAGTGGTACA_SRR5164436	9.03717	7.28195	Tanycytes
CCGTAAGTAGGC_SRR5164436	-2.68025	4.04771	Neurons
TCATTCGTGGCC_SRR5164436	1.10088	3.44928	Neurons
TATTATGCTGAG_SRR5164436	-5.52981	-9.89958	Neurons
GTTGACATAGCT_SRR5164436	-2.70919	-9.37214	Neurons
AGTTTGCTTCAA_SRR5164436	9.58459	7.06666	Tanycytes
AATACGGTGCTG_SRR5164436	-0.8698	-1.70679	Neurons
CAGCCCTTGAAC_SRR5164436	10.5145	8.87527	Tanycytes
CTACGAGTCCTC_SRR5164436	9.27256	8.30085	Tanycytes
CATAAAGGTTAC_SRR5164436	-0.949434	-2.38823	Neurons
AAACTTCTTATG_SRR5164436	9.22123	7.33381	Tanycytes
TCCTTTAACCGA_SRR5164436	-1.32626	3.50417	Neurons
ATGATCCGGGTT_SRR5164436	1.02313	3.44217	Neurons
GTAAGCAATGAA_SRR5164436	-2.72428	-3.98585	Neurons
ACGTATAACTCC_SRR5164436	-8.41982	6.79355	Immune
GTCGTCAGGCTG_SRR5164436	10.3497	9.05976	Tanycytes
CATGCAGGCTAT_SRR5164436	10.5056	8.99492	Tanycytes
GCCAACCATGTG_SRR5164436	1.75448	1.08294	Neurons
CTTGGTGGTGAA_SRR5164436	1.21797	3.51113	Neurons
GCCAACCATGTT_SRR5164436	1.75717	1.05034	Neurons
CATTTCAACAAT_SRR5164436	-2.72445	-4.12046	Neurons
GCCAACCATGTC_SRR5164436	1.71306	0.986832	Neurons
GCCAACCATGTA_SRR5164436	1.78658	1.1207	Neurons
GCAAACTCGGCG_SRR5164436	-1.64084	14.2293	NG/OPC
CATTTCAACAAG_SRR5164436	-3.11717	-4.41162	Neurons
CATTTCAACAAC_SRR5164436	-2.78586	-4.09013	Neurons
AACGGGCAGTCA_SRR5164436	-5.47507	-10.0113	Neurons
CGGGGAACAGAT_SRR5164436	1.21265	3.60728	Neurons
CTCGCTCAGTGT_SRR5164436	12.4578	-0.506391	ParsTuber
GTCATCGTATCC_SRR5164436	-7.90427	6.79258	Immune
AGTCTCCAAGGA_SRR5164436	9.62572	6.81788	Tanycytes
CCCATTCCACGA_SRR5164436	10.1877	8.83446	Tanycytes
GAGAGAGACAAT_SRR5164436	-4.87499	-10.198	Neurons
TGTAACCCCACC_SRR5164436	-5.23628	-10.1719	Neurons
TCTGATTTCTGC_SRR5164436	1.18118	3.50526	Neurons
GTACGCAGCACT_SRR5164436	-1.96614	14.4565	NG/OPC
TTACTCTCCGCG_SRR5164436	-4.4845	-9.56768	Neurons
TTACTCTCCGCC_SRR5164436	-4.58811	-9.64049	Neurons
CGGGCCTGTTCC_SRR5164436	12.0775	0.414168	ParsTuber
TTACTCTCCGCA_SRR5164436	-4.35577	-9.75273	Neurons
TCCTATATCCTG_SRR5164436	4.00462	9.98634	Astrocytes
ATGGGCCATAAT_SRR5164436	8.39769	6.63284	Tanycytes
GAGAGAGACAAC_SRR5164436	-4.93508	-10.0165	Neurons
GAGAGAGACAAG_SRR5164436	-4.83994	-10.2091	Neurons
ATGAGGGTGGAT_SRR5164436	9.80934	7.0397	Tanycytes
TTACTCTCCGCT_SRR5164436	-4.69682	-9.70338	Neurons
GAGAGAGACAAA_SRR5164436	-4.95587	-10.2225	Neurons
TAGCGAGCCTGC_SRR5164436	-5.43367	-10.1018	Neurons
GCGACAGACTAT_SRR5164436	-8.531	7.45605	Immune
CTTCAGACTCTA_SRR5164436	6.53553	-7.35944	Neurons
AAACTATCACTA_SRR5164436	9.6119	5.02761	Ependymal
GAGTTGTACAGG_SRR5164436	-1.36629	14.8102	NG/OPC
GGATAGGAGATT_SRR5164436	8.96541	5.46665	Tanycytes
AGAGATACCTTA_SRR5164436	-6.82859	5.0351	Immune
TATAATACGGAA_SRR5164436	-3.65993	-5.34764	Neurons
ATCGACGGGACA_SRR5164436	9.15713	8.08999	Tanycytes
ACCACTCATCAT_SRR5164436	0.424286	-4.06502	Neurons
CCGCGGTGAATG_SRR5164436	-8.19722	9.12745	Oligodendrocytes
GGACAGAGAAGG_SRR5164436	12.4114	-0.469396	ParsTuber
TGTGGCAGCATT_SRR5164436	3.69678	9.3282	Astrocytes
CGTATATTTCTT_SRR5164436	9.06282	7.74909	Tanycytes
ACCACTCATCAC_SRR5164436	2.33911	-6.19714	Neurons
TATTAGGCTTCG_SRR5164436	-4.57931	-10.1663	Neurons
ACCACTCATCAG_SRR5164436	-0.702241	-4.09348	Neurons
GCTATCCGCACG_SRR5164436	-3.27591	3.37705	Neurons
CCCTCGCCGGTG_SRR5164436	9.69874	6.565	Tanycytes
TAGTGCGTGTGA_SRR5164436	-2.22251	-5.69548	Neurons
TTGAAAATTCCT_SRR5164436	-1.01482	14.3182	NG/OPC
ATGTATTAGCTG_SRR5164436	-9.04537	6.59868	Immune
AGCCTCCGACGA_SRR5164436	-2.5219	-3.75221	Neurons
CCATCTTGAGAG_SRR5164436	8.75247	7.48938	Tanycytes
TACCTGCATCAT_SRR5164436	10.4458	9.16645	Tanycytes
CCCTTGCTTACT_SRR5164436	-5.01673	-10.381	Neurons
TTGCACCGATCA_SRR5164436	3.86553	-8.15091	Neurons
ACCGCATTCTCC_SRR5164436	12.0765	0.411328	ParsTuber
GTGTGGATAGTC_SRR5164436	4.64109	-3.09014	Neurons
GCAAGTAAATGG_SRR5164436	-10.8674	0.688689	Oligodendrocytes
GTGGAATACTTG_SRR5164436	-2.52397	-3.64574	Neurons
CGCGGCTCAGCA_SRR5164436	-1.96784	-6.78988	Neurons
TTCTGGGGGCCG_SRR5164436	10.3187	9.06479	Tanycytes
ACCCACCGTGGG_SRR5164436	-4.17012	8.20614	Fibroblast
GAACCGGAAAAC_SRR5164436	-8.51166	7.09627	Immune
GGTAGTCCGCTC_SRR5164436	9.68228	4.29808	Ependymal
ACTAAATTCTCT_SRR5164436	-8.34839	7.15711	Immune
TAGGTTGATCCG_SRR5164436	-1.43832	5.22633	Neurons
AGATTCGAATGG_SRR5164436	-2.8382	-9.48866	Neurons
TGCCTGGCTTTA_SRR5164436	4.85519	-6.1947	Neurons
GCGTACTCGACC_SRR5164436	-4.90506	-10.2436	Neurons
CTATCGGTTCGG_SRR5164436	-4.93938	8.5845	Fibroblast
CATTTACCTATG_SRR5164436	4.07013	9.08642	Astrocytes
CCTGACTTTAAG_SRR5164436	-5.09446	-10.2319	Neurons
GAGATGTGAGTT_SRR5164436	12.4471	-0.501048	ParsTuber
AGACGCCCCGGC_SRR5164436	9.13144	8.09527	Tanycytes
ACTTGCTCCAAA_SRR5164436	9.79617	8.70181	Tanycytes
GTGATCATGGAC_SRR5164436	-0.00934917	14.0175	Dividing
AAGTGACTTTGC_SRR5164436	-2.85828	-9.41046	Neurons
AACCCAGCTCAC_SRR5164436	-2.4126	-4.02025	Neurons
CCCAAGGTAATG_SRR5164436	-5.3753	-10.189	Neurons
GTTTACTAGTTT_SRR5164436	-4.33859	-10.1364	Neurons
GTCTACCCACCT_SRR5164436	-4.9566	8.60893	Fibroblast
CCAAGAGCAAAG_SRR5164436	-5.0994	-10.2658	Neurons
TTATTAGATCTT_SRR5164436	-4.46133	-10.0963	Neurons
AACTCGCATCTG_SRR5164436	-8.39358	7.37357	Immune
TTAACACTTCGT_SRR5164436	3.93361	-8.21644	Neurons
TACGTATGCTAT_SRR5164436	-5.48218	-9.92149	Neurons
GTTGTATTGCGG_SRR5164436	-4.291	-9.73291	Neurons
GAATAGGCAACA_SRR5164436	-2.65425	-3.89807	Neurons
TTATTAGATCTC_SRR5164436	-4.24305	-9.80502	Neurons
TTATTAGATCTG_SRR5164436	-4.29601	-10.0452	Neurons
TAAATTATACCA_SRR5164436	8.90827	7.88175	Tanycytes
TCAACCTGACTT_SRR5164436	7.88667	-6.20821	Neurons
TCAAACTACGGG_SRR5164436	7.53421	0.141139	Neurons
ATGTCTAGGCCA_SRR5164436	9.53732	6.47115	Tanycytes
AGAGCGGTGGTT_SRR5164436	9.7775	6.75329	Tanycytes
AGCCCGACGAAC_SRR5164436	9.78285	7.46962	Tanycytes
GTTCAATCTTCT_SRR5164436	2.29304	2.74196	Neurons
TGAGGGCAACGA_SRR5164436	3.91043	-8.03007	Neurons
GAGCTGGGCTCC_SRR5164436	0.071865	-7.00496	Neurons
GAGCTGGGCTCA_SRR5164436	-0.0579939	-7.19983	Neurons
GAGCTGGGCTCG_SRR5164436	-0.024443	-7.27834	Neurons
CTCCCAAGACAC_SRR5164436	-4.98001	8.65937	Fibroblast
GAGCTGGGCTCT_SRR5164436	0.0125809	-7.34409	Neurons
GATAGGGATCAT_SRR5164436	-0.0943848	-0.453005	Neurons
GGGCGAGGCCAA_SRR5164436	-2.73066	14.8192	NG/OPC
GAAGTCCTCTTG_SRR5164436	-4.41316	-4.77447	Neurons
GCATTTCGAACC_SRR5164436	0.993221	3.53975	Neurons
GCATTTCGAACA_SRR5164436	1.11034	3.6297	Neurons
GCATTTCGAACG_SRR5164436	1.17039	3.70706	Neurons
GCGAGGCATAAG_SRR5164436	8.63486	6.86663	Tanycytes
GTAGATGGGCGA_SRR5164436	-3.87365	-4.55797	Neurons
CTGTATAAAGCC_SRR5164436	-4.70381	-10.0473	Neurons
GCATTTCGAACT_SRR5164436	1.05882	3.44764	Neurons
GCGGCTGAACCA_SRR5164436	-2.5077	-9.48661	Neurons
CTCTCGGGGGGC_SRR5164436	10.4508	8.89783	Tanycytes
TGAACGTCACCT_SRR5164436	-2.30518	-5.65991	Neurons
CCTGCAGCCGTA_SRR5164436	9.88125	7.08967	Tanycytes
CTTATCTATCAT_SRR5164436	9.74212	7.51553	Tanycytes
TATACTTGAGAG_SRR5164436	3.092	-6.65511	Neurons
CTGTAATGCCCC_SRR5164436	6.65545	-8.41308	Neurons
GCTGTATGCTAT_SRR5164436	-2.12744	13.9697	NG/OPC
TATACTTGAGAT_SRR5164436	4.05716	-7.3115	Neurons
CCGCTTGACTCC_SRR5164436	10.5362	9.17249	Tanycytes
GGGTATGACTAT_SRR5164436	5.40946	-6.94173	Neurons
TTTATTTTGACA_SRR5164436	-2.4644	-5.86188	Neurons
CTAATCTCGACG_SRR5164436	9.40087	8.32281	Tanycytes
TGGAGCATCTGG_SRR5164436	-3.4287	-9.55409	Neurons
CTGACAACAGGT_SRR5164436	10.2286	8.7714	Tanycytes
GAGAACAGAGGT_SRR5164436	-2.50515	-4.35908	Neurons
TGCGTGGGAAGG_SRR5164436	9.84783	8.56607	Tanycytes
AGGGATTTGGTG_SRR5164436	2.8372	-6.80615	Neurons
ATCATTATGATG_SRR5164436	10.356	8.95118	Tanycytes
GAAAGTGTGAGG_SRR5164436	9.50206	7.63464	Tanycytes
GTAGATTGCTAC_SRR5164436	-2.433	-2.58248	Neurons
GTAGATTGCTAA_SRR5164436	-2.27861	-2.74087	Neurons
CACCTCTCAATA_SRR5164436	3.16159	-8.57923	Neurons
GTAGATTGCTAG_SRR5164436	-2.26264	-3.39173	Neurons
GTAGATTGCTAT_SRR5164436	-2.38132	-2.71066	Neurons
CTTTAGTTCCGG_SRR5164436	-0.90971	14.7597	NG/OPC
ATGGCGAGAGTT_SRR5164436	1.47478	1.28812	Neurons
ACTAAAATTATG_SRR5164436	8.68849	7.31588	Tanycytes
ACGTCTTCCAAC_SRR5164436	-2.51418	-3.62263	Neurons
GTTCCACACTCT_SRR5164436	-1.62054	14.4118	NG/OPC
AGGTCAGATACT_SRR5164436	1.82506	1.90996	Neurons
TAATGGAGGAAG_SRR5164436	1.23906	0.0537006	Neurons
GGATGGTTTTTG_SRR5164436	-2.55304	-4.21674	Neurons
CTACCCCTATGT_SRR5164436	9.6782	8.49319	Tanycytes
CAAAAGAGTCTT_SRR5164436	-12.0559	-0.390488	Oligodendrocytes
TCACTACGTGTA_SRR5164436	1.42797	1.0544	Neurons
TCCACAACCTCT_SRR5164436	2.06611	2.29832	Neurons
TACGCTACGGTA_SRR5164436	9.36756	8.07282	Tanycytes
GCCACAGAATAG_SRR5164436	-7.93242	7.05867	Immune
ACGTAACCCAAC_SRR5164436	3.05056	2.93715	Neurons
AGTTACAGAGCC_SRR5164436	0.15626	-7.31778	Neurons
ACGTAACCCAAA_SRR5164436	3.25117	2.85458	Neurons
GCGTTCGTCTGA_SRR5164436	-4.56238	-10.2521	Neurons
CTATAGTTGATG_SRR5164436	1.04727	3.49147	Neurons
TGCGTGTCGTCC_SRR5164436	10.4798	9.00998	Tanycytes
ACGTAACCCAAG_SRR5164436	3.25431	2.98746	Neurons
CGAGGAAGGGGA_SRR5164436	8.59214	7.42366	Tanycytes
ACGTAACCCAAT_SRR5164436	2.99157	2.90517	Neurons
GCTAACTTTGTA_SRR5164436	9.69489	8.58198	Tanycytes
GTATCCAGCGTC_SRR5164436	-2.96604	-4.62568	Neurons
TTTTTCTCGAAC_SRR5164436	0.993253	3.41664	Neurons
TTTAAGTCGCGG_SRR5164436	-6.77451	10.6625	Oligodendrocytes
AATTTTAGATAA_SRR5164436	-1.81425	-5.76781	Neurons
AGTAGTCCGGCC_SRR5164436	-4.95072	-10.0673	Neurons
ACGCCGTAGCAT_SRR5164436	2.90093	3.14361	Neurons
CACCTGGAGCCT_SRR5164436	-2.68654	-9.26645	Neurons
CTAATGGAAATG_SRR5164436	-0.742751	-6.28082	Neurons
GTGCCACGGCGA_SRR5164436	4.72726	-5.92144	Neurons
CTCCCAATGGCC_SRR5164436	-4.06729	8.03348	Fibroblast
TTTCTGAAAGTT_SRR5164436	3.92144	-12.7973	Mural
AGACACCCAACA_SRR5164436	9.79303	6.96879	Tanycytes
AGTTAAATGTGT_SRR5164436	-5.34169	-10.0476	Neurons
GAGACGGCCTTT_SRR5164436	-5.46001	-9.98519	Neurons
ATACTAGCATCC_SRR5164436	-4.51823	-9.92999	Neurons
TCAACTAAGGAT_SRR5164436	-7.55439	5.71631	Immune
CTATTAGTTATG_SRR5164436	-5.0087	-10.2567	Neurons
GTGCGATGCTAC_SRR5164436	9.76325	6.94953	Tanycytes
TCTTAAGATTAG_SRR5164436	9.80166	6.98487	Tanycytes
TATGGGTACCTA_SRR5164436	-4.95462	8.62606	Fibroblast
AAACACGGTACT_SRR5164436	-1.29544	-3.2826	Neurons
GTACTCTTCTCA_SRR5164436	9.8708	7.39708	Tanycytes
GGCTCGCACTGG_SRR5164436	-4.81159	-9.84731	Neurons
TTATTCGTACTG_SRR5164436	-1.09821	-4.84524	Neurons
TATTCACTGACT_SRR5164436	-0.210812	-0.454252	Neurons
TTAACCTGCGTC_SRR5164436	-2.76688	-9.18202	Neurons
TCTCACCACTCC_SRR5164436	10.4312	9.01095	Tanycytes
AGCCCCTGTCCT_SRR5164436	-5.00205	8.68436	Fibroblast
GTAGGGCTCCCG_SRR5164436	8.5222	6.47036	Tanycytes
GAGTAAGCAAAA_SRR5164436	9.7079	7.30939	Tanycytes
TCGGCACGCTTC_SRR5164436	-1.26067	3.57144	Neurons
CCGACTCACGAC_SRR5164436	-2.5351	-2.51567	Neurons
TAATCAAGTCTC_SRR5164436	10.4308	9.05628	Tanycytes
CCCAGATAGGGA_SRR5164436	8.82868	7.73277	Tanycytes
TCATCTTCCCGC_SRR5164436	0.579807	-5.01233	Neurons
CGGGGGACTTTC_SRR5164436	-1.3686	-4.94831	Neurons
TTAAGAGCGTGC_SRR5164436	12.4405	-0.490244	ParsTuber
TCGTTGGACATG_SRR5164436	9.2284	8.08233	Tanycytes
GAATGTCACAAG_SRR5164436	9.16189	5.05296	Tanycytes
TTTTTCGCGGTT_SRR5164436	10.4587	9.06659	Tanycytes
GACCTCCGTCTC_SRR5164436	9.27838	7.11187	Tanycytes
AATACGCGTAAC_SRR5164436	-5.01947	-9.95696	Neurons
GCGCATGAAAGG_SRR5164436	-4.18144	8.09235	Fibroblast
CGACATCCCTAA_SRR5164436	-0.82328	-3.62951	Neurons
CTTCCCTTCGCT_SRR5164436	-0.556344	-7.73391	Neurons
GACGTCGAAAAG_SRR5164436	9.1516	7.7995	Tanycytes
AAAACGAACATG_SRR5164436	1.05774	3.45352	Neurons
CACACCTAGGTT_SRR5164436	-10.7153	1.0094	Oligodendrocytes
ACCCACCTAACC_SRR5164436	8.49278	6.85499	Tanycytes
TCGCCTTAGAGG_SRR5164436	-0.325437	-4.71394	Neurons
TTTCTGTCCTCC_SRR5164436	9.52306	8.36995	Tanycytes
TGTTTAGCGGTA_SRR5164436	8.79464	7.55855	Tanycytes
TATGGAAGTGAG_SRR5164436	-7.17118	5.21364	Immune
CGAATGTGAAGC_SRR5164436	-8.46475	6.96	Immune
ACCGGCATTCGG_SRR5164436	9.3972	8.27516	Tanycytes
CCGGTCACAATG_SRR5164436	9.7853	8.57108	Tanycytes
GTTGACACCTAT_SRR5164436	9.33151	8.16449	Tanycytes
CTTATCTGAGGC_SRR5164436	9.97773	7.25772	Tanycytes
TGGAGCTAGTGT_SRR5164436	8.95155	7.72276	Tanycytes
ATGGCGAGAGTC_SRR5164436	1.4916	1.30428	Neurons
ATGGCGAGAGTA_SRR5164436	1.48906	1.2947	Neurons
ATGGCGAGAGTG_SRR5164436	1.49091	1.29219	Neurons
ACCTATCCTTCG_SRR5164436	9.94788	7.03732	Tanycytes
ATGCAAGCCCAA_SRR5164436	12.4467	-0.476175	ParsTuber
TGTCCCGAGACC_SRR5164436	9.8362	8.68736	Tanycytes
CATAATACGGTC_SRR5164436	3.36231	-8.85934	Neurons
ACTAAACCCGGT_SRR5164436	-1.92683	13.9303	NG/OPC
TTTTCACCGAAA_SRR5164436	6.64488	-6.83989	Neurons
AGTGACGCAAAC_SRR5164436	5.48622	-6.63046	Neurons
GTCTGGTTCGGA_SRR5164436	10.3754	9.10411	Tanycytes
GTAAGGCGGACT_SRR5164436	10.1667	8.97523	Tanycytes
AGTCTAAACCAC_SRR5164436	-2.26693	-3.47666	Neurons
AGAGAGTCCTAA_SRR5164436	8.9455	5.58402	Tanycytes
GCGTTGCCTCAG_SRR5164436	-1.07713	-5.37287	Neurons
TTTACACATCGC_SRR5164436	10.5002	8.80366	Tanycytes
ACCTGGGGAGTC_SRR5164436	-5.79451	11.5216	Oligodendrocytes
AAAATTGTGAGT_SRR5164436	9.52586	4.66679	Ependymal
ACGTATGCTCCT_SRR5164436	8.97089	7.33927	Tanycytes
CAACCCCAAGGT_SRR5164436	-4.22026	-9.69793	Neurons
GCCCACATCAGT_SRR5164436	9.05192	7.95094	Tanycytes
CAACCCCAAGGG_SRR5164436	-4.5837	-9.67713	Neurons
TCATGGCTGCAC_SRR5164436	-11.869	-2.24683	Oligodendrocytes
CAACCCCAAGGC_SRR5164436	-4.31061	-9.82893	Neurons
TTCCAATGGAAC_SRR5164436	-7.7462	5.98706	Immune
TAGTGGTCGTAC_SRR5164436	-11.9407	0.263871	Oligodendrocytes
CCCTCGATGAAC_SRR5164436	-4.93991	8.60708	Fibroblast
CGAAGATAAAGA_SRR5164436	-2.61533	-9.43587	Neurons
GTAGTGGAGATA_SRR5164436	9.52678	7.65395	Tanycytes
CTGAGCGCGCAC_SRR5164436	9.00272	7.94822	Tanycytes
TATATGCAGAAG_SRR5164436	9.03197	7.99833	Tanycytes
GATACTTCGTAG_SRR5164436	-4.50595	-4.88397	Neurons
GCGTCGGGATAA_SRR5164436	12.1372	0.298036	ParsTuber
ACTCTCAACTCC_SRR5164436	-2.4436	14.4442	NG/OPC
GCCACATTCCTA_SRR5164436	-0.940543	-3.25982	Neurons
AGCACGCACGTT_SRR5164436	3.95226	-5.19397	Neurons
AGAACTAGGCAC_SRR5164436	3.50827	-5.07159	Neurons
ACGCAACGCGGT_SRR5164436	-4.92889	8.67074	Fibroblast
CAACCCCAAGGA_SRR5164436	-4.48797	-9.74933	Neurons
AGCACGCACGTC_SRR5164436	4.89658	-4.89267	Neurons
CTCCTAATCCTC_SRR5164436	-4.54173	-10.1564	Neurons
AGCTTCAGATCC_SRR5164436	-4.36915	-10.0301	Neurons
CTCTATATCTTA_SRR5164436	10.5298	8.62981	Tanycytes
ATTTAGACGGCC_SRR5164436	-10.4599	0.499489	Oligodendrocytes
GGGTCTCTTCTA_SRR5164436	10.3749	8.96078	Tanycytes
ATACGGATCGTT_SRR5164436	9.96179	7.17171	Tanycytes
GCTCGAGCGTTG_SRR5164436	-8.05288	6.86003	Immune
TTACAATGATAA_SRR5164436	1.4009	0.717598	Neurons
TTAAGCAACCTG_SRR5164436	-3.01707	-4.64526	Neurons
TTAAGCAACCTC_SRR5164436	-3.00137	-4.63872	Neurons
TTAAGCAACCTA_SRR5164436	-2.85565	-4.63766	Neurons
TATCTAATATAG_SRR5164436	-2.10093	-3.45582	Neurons
ACCCCCCCTTCC_SRR5164436	9.28453	7.22729	Tanycytes
CGAAATGGCTTT_SRR5164436	10.4056	9.07384	Tanycytes
TTAAGCAACCTT_SRR5164436	-2.89463	-4.58438	Neurons
CTTGATGGCCTT_SRR5164436	10.3543	8.7054	Tanycytes
CCAAACCAGAAG_SRR5164436	10.4426	9.11569	Tanycytes
TCCGGAGTAGCT_SRR5164436	-5.27547	-10.2436	Neurons
AAGAATGATATC_SRR5164436	9.87611	7.12733	Tanycytes
AGACGCTCGTGC_SRR5164436	1.43418	-0.0554926	Neurons
TAAACGATAGAT_SRR5164436	-2.4048	14.8728	NG/OPC
TTTGGCTATAGC_SRR5164436	-3.4946	3.73472	Neurons
GAGGAGCGGGGA_SRR5164436	-4.35886	-4.80023	Neurons
ATATCGTATTCT_SRR5164436	-2.9726	-4.40922	Neurons
GTCTCGTAGGGC_SRR5164436	9.73817	8.61507	Tanycytes
CATGTGCGAGAG_SRR5164436	-2.18368	-2.63771	Neurons
TTCCGGGTAATA_SRR5164436	10.0996	8.90175	Tanycytes
TGAATGACAGCC_SRR5164436	-4.65772	-10.0228	Neurons
GCAACAATCTCT_SRR5164436	9.75986	6.79857	Tanycytes
TAGGATGAGAAC_SRR5164436	-2.1305	-6.0149	Neurons
AGCTATGAGGAC_SRR5164436	-0.556845	-1.37201	Neurons
GCGCGTCCAACA_SRR5164436	6.68918	-8.78051	Neurons
CGAGTTCAATTG_SRR5164436	-8.49162	7.14821	Immune
ATGACGCAACAT_SRR5164436	10.336	8.95239	Tanycytes
GGACGCGAGACT_SRR5164436	1.09693	3.46294	Neurons
GGCTATGAAATA_SRR5164436	12.3937	-0.443266	ParsTuber
GCCTTAATATCT_SRR5164436	2.95933	2.71045	Neurons
CACAGGTAAAGT_SRR5164436	8.97101	8.00706	Tanycytes
CGCTAAAGAGTT_SRR5164436	-5.02227	8.62807	Fibroblast
TCACTGGAAAAG_SRR5164436	-1.97808	-2.48747	Neurons
CTACCGTAACAG_SRR5164436	10.3792	9.07418	Tanycytes
GACCCTGGCTAT_SRR5164436	9.40577	8.30638	Tanycytes
CTTCTTCATCTC_SRR5164436	10.5423	9.23168	Tanycytes
CTGTTCGATATC_SRR5164436	9.80609	8.67356	Tanycytes
CTGTTCGATATA_SRR5164436	9.97356	8.8065	Tanycytes
ACGGACCCCCCA_SRR5164436	9.32853	7.82851	Tanycytes
CTGTTCGATATG_SRR5164436	9.88637	8.70023	Tanycytes
CTACCCCTATGG_SRR5164436	9.95409	8.74741	Tanycytes
TTGTGTGTGCGC_SRR5164436	5.61295	-6.84054	Neurons
ATTGGGCGTCTT_SRR5164436	9.81858	8.72281	Tanycytes
CTGTTCGATATT_SRR5164436	9.9095	8.77439	Tanycytes
GAAGGCATTGAC_SRR5164436	-4.51072	-10.0065	Neurons
TTTAGACTAGAG_SRR5164436	3.10097	3.19582	Neurons
GTCTTTATCTTC_SRR5164436	3.11576	-1.37787	Neurons
TGTCACGGAGTG_SRR5164436	9.5397	4.84167	Ependymal
GATGCCCTGGCA_SRR5164436	3.08365	-6.90864	Neurons
GTACAGACCGTC_SRR5164436	-4.31921	-10.1651	Neurons
TTCGATTCTGAA_SRR5164436	10.4547	9.16263	Tanycytes
ATAAGGTGACAC_SRR5164436	6.57187	-12.2737	Endothelial
ATTTGTGTGTCC_SRR5164436	-0.423601	-6.94298	Neurons
CCAGACTTCGTG_SRR5164436	-4.36636	-10.1454	Neurons
GCGCGAGCCTAG_SRR5164436	-5.32902	-9.86075	Neurons
TTTGGAGGGGTG_SRR5164436	-2.5103	-5.68795	Neurons
AAGTTGATTCGA_SRR5164436	-5.17779	11.9658	Oligodendrocytes
GCAGTCCCAACC_SRR5164436	10.3738	8.86598	Tanycytes
AGGTTGAGCACC_SRR5164436	-8.29798	7.06309	Immune
TAAATCACACGC_SRR5164436	-1.7635	-9.42154	Neurons
GCAGTCCCAACT_SRR5164436	10.4696	9.00378	Tanycytes
ATTAACGCAGAA_SRR5164436	9.53215	8.2536	Tanycytes
GCCGCCGTCCGT_SRR5164436	4.39001	-4.89614	Neurons
ACTCTGCCAAAG_SRR5164436	10.3708	9.12627	Tanycytes
CAAATCACAAGC_SRR5164436	10.4932	9.24244	Tanycytes
ATTGTTTTCTTA_SRR5164436	9.62672	7.96552	Tanycytes
GTAATGATTCAC_SRR5164436	8.35972	6.37532	Tanycytes
GCTCTTCTTCTT_SRR5164436	-0.859347	-2.48118	Neurons
GGACCTAGTCTA_SRR5164436	5.33173	-6.25238	Neurons
TCATCAATTACT_SRR5164436	1.22183	3.61862	Neurons
TTAAATGACACC_SRR5164436	-8.55709	6.57964	Immune
ATGGGGTCTCGG_SRR5164436	-1.85051	-3.47283	Neurons
ACGTATGGTACG_SRR5164436	-4.4929	-9.81409	Neurons
CCCTACTACAGA_SRR5164436	4.99595	-4.86297	Neurons
AAGGTAACTGTG_SRR5164436	3.1098	0.858379	Neurons
GCATCCCTTCGA_SRR5164436	-4.4902	-10.0021	Neurons
AAGGTAACTGTC_SRR5164436	3.08838	0.79161	Neurons
AAGGTAACTGTA_SRR5164436	3.05191	0.689226	Neurons
GATATTGACGGG_SRR5164436	-2.52974	-3.7582	Neurons
TGATTCAGGAGA_SRR5164436	-4.93978	8.61895	Fibroblast
ACTTCGAATCAG_SRR5164436	-4.94432	8.60884	Fibroblast
ATATCACATTGC_SRR5164436	-2.93795	-4.68208	Neurons
TAATCGGTCCAA_SRR5164436	-4.93154	8.67923	Fibroblast
CTCGTTGCGACT_SRR5164436	-2.43003	-3.82283	Neurons
GAGTGTAGAGTG_SRR5164436	5.22388	-6.25378	Neurons
TGACCTATTGGT_SRR5164436	-12.1697	-1.14745	Oligodendrocytes
GCTCCACCACGA_SRR5164436	12.4278	-0.530653	ParsTuber
ACCGCCCTCGAC_SRR5164436	8.8861	7.83665	Tanycytes
GTCGGATTGCTG_SRR5164436	-2.05063	-6.00971	Neurons
AGTGACGCGAGA_SRR5164436	-3.75858	-5.87496	Neurons
ACTCACTCCTTA_SRR5164436	-4.02386	12.8964	Oligodendrocytes
GGTGAGCTGAGT_SRR5164436	9.74568	7.2006	Tanycytes
TCAGAAATACTT_SRR5164436	9.75403	7.46483	Tanycytes
TTAGAGCTGAAT_SRR5164436	9.80326	-5.90073	Endothelial
CATGTTCACCTA_SRR5164436	-6.38089	11.0308	Oligodendrocytes
GCGCACAATGCG_SRR5164436	-7.75334	6.99281	Immune
TTAAAGCAAGAA_SRR5164436	-4.81917	8.6093	Fibroblast
CGCATGTGTCAC_SRR5164436	9.7603	7.0914	Tanycytes
GCCCAATCAGAC_SRR5164436	-6.18786	11.1535	Oligodendrocytes
TCTTCTGCCATA_SRR5164436	-10.5732	1.20043	Oligodendrocytes
AAGTCGCAGGAT_SRR5164436	-11.1549	-1.48493	Oligodendrocytes
CATTTCAACCGA_SRR5164436	3.89274	-6.21369	Neurons
TACCTGTAGATG_SRR5164436	3.82525	-8.20111	Neurons
CGATTCATGTCT_SRR5164436	1.82454	1.91392	Neurons
AATATACGGAAC_SRR5164436	-8.62091	6.68418	Immune
AGAAGGCCGCCA_SRR5164436	9.92443	8.40372	Tanycytes
TTTGCCGTTCCA_SRR5164436	10.3486	8.97907	Tanycytes
ATAAAGGCGCCT_SRR5164436	6.62693	-7.31305	Neurons
CAAGATGTTGTA_SRR5164436	-2.54208	-5.29423	Neurons
GTCTATTGAAAC_SRR5164436	-3.56798	-9.73441	Neurons
GTGGGCGATCAG_SRR5164436	3.20551	2.73947	Neurons
CTGGGCCGCTAG_SRR5164436	-4.9943	-9.78566	Neurons
GTGGGCGATCAT_SRR5164436	2.91831	2.97306	Neurons
TATAGCTAGTGG_SRR5164436	-0.723185	4.27727	Neurons
GGAAGTTTTCCC_SRR5164436	10.343	9.02438	Tanycytes
AATACCAGCTCA_SRR5164436	-2.38114	-2.70176	Neurons
TATAGCTAGTGT_SRR5164436	-0.815601	3.88429	Neurons
TTCACGGATGAC_SRR5164436	9.67799	6.87003	Tanycytes
AGAAGCGGTACA_SRR5164436	2.70635	3.14442	Neurons
TTCCTTCGTTGT_SRR5164436	9.07423	8.02136	Tanycytes
TATAGCTAGTGC_SRR5164436	2.2941	-5.40077	Neurons
TATAGCTAGTGA_SRR5164436	-0.634809	4.3067	Neurons
GGAGGTAAGAGG_SRR5164436	12.4384	-0.448237	ParsTuber
CTCTTGACGAGA_SRR5164436	-2.44172	-5.5208	Neurons
CAACAATACCGG_SRR5164436	9.2293	7.55577	Tanycytes
GTCTTAAAAGGT_SRR5164436	9.36465	7.2095	Tanycytes
AAGGTAACTGTT_SRR5164436	3.09262	0.701036	Neurons
ATGTCGATACGC_SRR5164436	-1.64696	4.1293	Neurons
ACGGAGCGTCGG_SRR5164436	8.58935	6.96184	Tanycytes
TCTTATCTGTCG_SRR5164436	-5.02979	-10.3955	Neurons
CGATAAATCTCC_SRR5164436	-2.36291	13.7849	NG/OPC
AAGTCGGCGTTG_SRR5164436	-4.13834	-4.43449	Neurons
CGCTTTACTTTC_SRR5164436	-5.00527	-10.1891	Neurons
GTCTTACATTAT_SRR5164436	8.49473	6.67196	Tanycytes
GCACCTTTGTAC_SRR5164436	9.74409	7.78023	Tanycytes
AGGTAACGCGAC_SRR5164436	-1.93229	-3.50821	Neurons
GATAGAAAGCTT_SRR5164436	2.07976	2.46644	Neurons
ATTTTAGCATGC_SRR5164436	-1.96594	14.7386	NG/OPC
ATTAACGTATGC_SRR5164436	2.09485	2.68555	Neurons
TATGCCACTGGG_SRR5164436	-4.46989	-10.0719	Neurons
ATCGACGTCCAT_SRR5164436	1.03198	3.4311	Neurons
TAATAGGGTCGA_SRR5164436	4.27336	-5.70878	Neurons
GAGCCCAATTCC_SRR5164436	-4.26773	-9.64876	Neurons
ATCAGTCCCTTG_SRR5164436	-4.93881	8.61848	Fibroblast
GGCTCGTCTCCA_SRR5164436	-5.74101	11.5348	Oligodendrocytes
TTAACAGAAGTT_SRR5164436	3.92911	-4.74299	Neurons
CACTCACTCCGA_SRR5164436	0.927198	-0.111714	Neurons
ACCTTAATATCT_SRR5164436	2.79418	2.68505	Neurons
CATTCCTAGGAC_SRR5164436	-5.01108	8.12339	Fibroblast
CCCTTCTGCGAG_SRR5164436	9.47585	8.25239	Tanycytes
CCTCCGCAATGA_SRR5164436	-4.40159	-9.73378	Neurons
TGATCCGAGGGA_SRR5164436	-3.94257	-4.51001	Neurons
ATTCGATCTAGA_SRR5164436	12.3336	-0.40515	ParsTuber
GGCCGGGCGTTA_SRR5164436	10.4445	8.74161	Tanycytes
GAGGATCTCCGT_SRR5164436	-3.60594	-5.74071	Neurons
TAGACGAAACCG_SRR5164436	1.14678	3.48901	Neurons
CTCGCAGTGAGA_SRR5164436	9.68499	7.9805	Tanycytes
CCTCAGAAGTGA_SRR5164436	-8.95668	6.45886	Immune
ATTTTGTATATC_SRR5164436	-5.0738	12.0013	Oligodendrocytes
GGAATGTCACGG_SRR5164436	-3.32839	-5.94857	Neurons
GCGCGAACTGTC_SRR5164436	1.19477	0.601834	Neurons
AAACGTAGCGGT_SRR5164436	-0.393163	-3.27947	Neurons
ATGTTCGTGCCT_SRR5164436	9.47751	8.18608	Tanycytes
CGAAATACAATG_SRR5164436	3.32513	-9.18511	Neurons
TCAAGGCTTGCT_SRR5164436	-2.38977	-6.15498	Neurons
AAACGGTTTCAG_SRR5164436	1.12471	3.62829	Neurons
ATTTCGCGCCTG_SRR5164436	9.46729	8.35256	Tanycytes
CCTGCTCGAAAC_SRR5164436	-1.42563	-3.69071	Neurons
GTCTCTTTAATG_SRR5164436	-1.67343	14.6057	NG/OPC
AATTGTATAACT_SRR5164436	1.10175	3.47946	Neurons
CTACTCCAGGTG_SRR5164436	10.2819	9.13079	Tanycytes
CGGGGACGAAGC_SRR5164436	2.61827	3.03216	Neurons
GAAGAGCCGTTG_SRR5164436	-4.97615	8.66827	Fibroblast
ACCGTTCGCTCA_SRR5164436	1.40785	3.69225	Neurons
GCAGAATGACTG_SRR5164436	8.55032	6.03429	Tanycytes
GTCCTTAGAGGT_SRR5164436	9.60133	8.49666	Tanycytes
TACACCAGACGA_SRR5164436	1.76562	2.01869	Neurons
GCCGAGTCGCTA_SRR5164436	-5.21175	-9.84678	Neurons
GTTTGTCTTCTC_SRR5164436	-2.15891	-9.55134	Neurons
GCCGAGTCGCTC_SRR5164436	-5.18597	-9.84272	Neurons
TGACAAAGCATT_SRR5164436	-4.61187	-10.2985	Neurons
CTATCGGCGTCT_SRR5164436	8.44173	6.18958	Tanycytes
GCCGAGTCGCTG_SRR5164436	-5.15796	-9.86011	Neurons
CGACACTCAATC_SRR5164436	9.26757	7.37688	Tanycytes
TTACACAATTCG_SRR5164436	-0.346238	-2.54483	Neurons
GCCGAGTCGCTT_SRR5164436	-5.12296	-9.89934	Neurons
TAATAACTTGCC_SRR5164436	8.98105	6.24098	Tanycytes
TTAAATAGCAAG_SRR5164436	10.444	9.03777	Tanycytes
CAAGAACTGGCG_SRR5164436	-5.10098	-9.81722	Neurons
TCTTACTCGAGC_SRR5164436	6.13632	-6.95091	Neurons
CTTGGCACCAAT_SRR5164436	-4.75078	8.58104	Fibroblast
AAACTTTGATAG_SRR5164436	12.3295	-0.398597	ParsTuber
ACCATTGTCGGA_SRR5164436	-1.85661	14.2243	NG/OPC
CCCCAAATCCAC_SRR5164436	9.71866	8.5452	Tanycytes
AAAGGTCCGCTG_SRR5164436	10.0472	8.44937	Tanycytes
TGATCTGGAGTT_SRR5164436	-4.66565	-10.3938	Neurons
GAGGTCTTTGTT_SRR5164436	-7.38664	5.17947	Immune
CTACGTGGCGGT_SRR5164436	8.77524	7.63953	Tanycytes
TTCTCGGATGCT_SRR5164436	4.01486	10.2916	Astrocytes
GCGCACACACCT_SRR5164436	9.6225	8.40441	Tanycytes
CGTCCTACGAAG_SRR5164436	9.67197	8.143	Tanycytes
ATGTACAATTCT_SRR5164436	1.29624	3.45057	Neurons
ACCAGGGAAGAT_SRR5164436	9.59151	8.4113	Tanycytes
ACTCAGCGGCTT_SRR5164436	-4.37079	-9.60422	Neurons
AGTTCTGTAGCT_SRR5164436	-7.93846	7.20292	Immune
TTCCATGGTTAC_SRR5164436	-7.09141	6.15756	Neurons
CGCCGCCCCCTG_SRR5164436	9.88532	6.98762	Tanycytes
TCGAGGGTCTAG_SRR5164436	-2.00295	-6.5984	Neurons
AGTCCCAAAGAT_SRR5164436	-3.21014	-9.77261	Neurons
ACTCAGCGGCTG_SRR5164436	-4.51751	-9.68209	Neurons
ACTCAGCGGCTC_SRR5164436	-4.36528	-9.73618	Neurons
GAGCTACGCAGT_SRR5164436	12.4974	-0.536936	ParsTuber
GTCCCGGAGTCA_SRR5164436	4.62466	-5.86428	Neurons
GTCCCGGAGTCG_SRR5164436	4.47715	-6.05789	Neurons
TACTATACACGC_SRR5164436	10.2167	9.02852	Tanycytes
GTCCCGGAGTCC_SRR5164436	4.63191	-6.29963	Neurons
TTGAACGATTGA_SRR5164436	1.39425	-0.126256	Neurons
ATCCGGAATCGG_SRR5164436	-7.50849	5.56964	Immune
AGAGAAATGTGG_SRR5164436	12.1202	0.38161	ParsTuber
AATTTTGCGCTC_SRR5164436	8.95535	7.84232	Tanycytes
GGTGCATGGCGG_SRR5164436	-4.8183	-10.127	Neurons
TCGAGGGTCCAT_SRR5164436	1.23138	3.59374	Neurons
ATGGGCCGCTAG_SRR5164436	9.7233	7.34609	Tanycytes
GCGTGAATTAGT_SRR5164436	-5.29694	11.9173	Oligodendrocytes
TTACTAACTCCC_SRR5164436	8.59567	7.1183	Tanycytes
GTCCCGGAGTCT_SRR5164436	4.48105	-6.39824	Neurons
GCGACCAATAGA_SRR5164436	-5.91742	11.182	Oligodendrocytes
AGGGATCGTATA_SRR5164436	2.84338	-7.18743	Neurons
GCCCACCTAACC_SRR5164436	8.45853	7.05576	Tanycytes
TCTAGTTCTCCA_SRR5164436	7.15471	-7.03479	Neurons
CCCGTCACTCAG_SRR5164436	-1.71531	14.3173	NG/OPC
CGAGTGCTAGTC_SRR5164436	-4.95136	8.6598	Fibroblast
CTGCTAACCTAT_SRR5164436	-7.92442	6.45961	Immune
GCCGGTAGCATC_SRR5164436	-4.18682	-9.64261	Neurons
AGAACCCCCCCA_SRR5164436	-4.72041	-10.2129	Neurons
TTTGCCACCGAC_SRR5164436	8.76808	6.91636	Tanycytes
GCTTGGAGAGAG_SRR5164436	10.4108	8.79906	Tanycytes
AAGGTCGGACTA_SRR5164436	10.3801	8.87151	Tanycytes
TTACGGTAGTGC_SRR5164436	-5.32259	-10.1457	Neurons
CCGTGTTACTCG_SRR5164436	-2.52327	-9.26452	Neurons
ACGAACTTCTAC_SRR5164436	9.09951	8.15458	Tanycytes
TGGAGTGCCTGA_SRR5164436	3.54421	-9.21145	Neurons
GTACTTTTTTTA_SRR5164436	-3.91574	-9.73431	Neurons
ATAATCGTTTAT_SRR5164436	9.71595	4.42007	Ependymal
CCCCTCTCTAAC_SRR5164436	10.0843	8.82708	Tanycytes
TAATTACAAGAG_SRR5164436	-1.5933	-3.44673	Neurons
ACATAGAGCTAG_SRR5164436	12.1428	0.252074	ParsTuber
GTGCGAATCCGG_SRR5164436	-3.07573	1.56496	Neurons
ACTTCTTACACT_SRR5164436	4.33245	10.2183	Astrocytes
CTTAGGTATTTT_SRR5164436	-5.35593	-9.99213	Neurons
GACCACTTTGTT_SRR5164436	9.74404	8.59588	Tanycytes
GTACAAGTTCTG_SRR5164436	-2.44113	4.55614	Neurons
TGCGGTAAGAGG_SRR5164436	-2.32228	-3.67689	Neurons
GTACAAGTTCTC_SRR5164436	-2.301	4.54194	Neurons
ACCCCGCCTAAG_SRR5164436	-4.88885	-9.98553	Neurons
GTACAAGTTCTA_SRR5164436	-2.48931	4.83454	Neurons
GGTAGGATCTAC_SRR5164436	-7.80127	7.29397	Immune
ACCCCGCCTAAC_SRR5164436	-4.88221	-9.89542	Neurons
AGACGTCGAGTC_SRR5164436	-2.26114	4.71996	Neurons
CATTCTTTTAGT_SRR5164436	9.18374	8.14725	Tanycytes
ACCCCGCCTAAT_SRR5164436	-4.32261	-9.647	Neurons
GTAGCTCCCAGG_SRR5164436	9.19553	8.05231	Tanycytes
CATTCCGGTCCA_SRR5164436	-2.37056	-5.86027	Neurons
CGGGAGTGCCCA_SRR5164436	4.57412	-5.7087	Neurons
TGGAAGACCAGC_SRR5164436	9.21413	7.78142	Tanycytes
GATAGAGGCCCT_SRR5164436	-2.669	-4.59787	Neurons
CGTATGGCTCGA_SRR5164436	3.14353	3.13575	Neurons
CAAAAGTGCTGG_SRR5164436	9.78899	7.56884	Tanycytes
AATTCGCGCTAA_SRR5164436	8.97501	8.08422	Tanycytes
TATCGCAAGAGG_SRR5164436	-3.34567	-6.12328	Neurons
CATGCCTACTGC_SRR5164436	-12.6293	-1.57119	Oligodendrocytes
GAATGTTATAAA_SRR5164436	3.36463	-7.64439	Neurons
GGGTCAGCGTCC_SRR5164436	-4.44731	-9.81394	Neurons
CACTGTGAGCCA_SRR5164436	-5.21534	-10.0205	Neurons
CCATACCGAGTA_SRR5164436	10.4815	9.08919	Tanycytes
GTTGAGTCGCTC_SRR5164436	9.71657	8.37316	Tanycytes
ACTGGGAGTTAG_SRR5164436	-0.163103	-3.63204	Neurons
AACTCATTTTCA_SRR5164436	1.46354	3.78389	Neurons
CGGCGATGTACA_SRR5164436	10.348	8.74916	Tanycytes
CCGTATAAGTAA_SRR5164436	9.60672	8.27876	Tanycytes
CCGTATAAGTAC_SRR5164436	9.43096	8.07714	Tanycytes
CCGTATAAGTAG_SRR5164436	9.515	8.04067	Tanycytes
TCGCTCTCCCTA_SRR5164436	-1.78819	13.9539	NG/OPC
CCGTATAAGTAT_SRR5164436	9.43686	8.06016	Tanycytes
CCAATGTGAGCT_SRR5164436	-1.1777	-5.84462	Neurons
CGTTACACCCCC_SRR5164436	-3.90821	-4.48734	Neurons
CCAATGTGAGCG_SRR5164436	-0.817433	-4.26332	Neurons
CCAATGTGAGCA_SRR5164436	-2.16233	-5.78836	Neurons
TTCTCTATCTTA_SRR5164436	-2.37039	-3.65263	Neurons
CCAATGTGAGCC_SRR5164436	3.30064	-7.08967	Neurons
TTTAAATTGACT_SRR5164436	4.04061	-8.28497	Neurons
CATACGGTTAGA_SRR5164436	1.59805	1.25422	Neurons
GTACAAGTTCTT_SRR5164436	-2.57798	4.65853	Neurons
GATTAAGCCCCG_SRR5164436	5.6561	-6.26153	Neurons
CTTGTCGTGGAG_SRR5164436	-7.94597	7.11145	Immune
AGGTATCAAGTA_SRR5164436	-4.24738	-9.74839	Neurons
ACTTTCTTGAAG_SRR5164436	10.5136	9.12177	Tanycytes
CTCCGGTAAATC_SRR5164436	-4.85643	8.61339	Fibroblast
ACACTCAGCCAA_SRR5164436	12.3544	-0.395467	ParsTuber
AATGTTGTAGTG_SRR5164436	2.66649	2.74081	Neurons
AAGATTAGGCGG_SRR5164436	-2.15039	-5.70086	Neurons
ACCCGCTAGGAA_SRR5164436	-2.14481	-3.53803	Neurons
GTGCCTGAGTAT_SRR5164436	-2.26758	14.4543	NG/OPC
GTAACGTGGCCG_SRR5164436	-0.868919	-0.381405	Neurons
CTCCCACCGGTA_SRR5164436	9.88524	8.71333	Tanycytes
TAAAGCGCGAGG_SRR5164436	-4.46484	8.39869	Fibroblast
AAATACGAGCAG_SRR5164436	2.56536	3.19976	Neurons
AGTTTTTGGGAT_SRR5164436	-2.61591	14.5071	NG/OPC
AAATACGAGCAT_SRR5164436	2.60631	3.25482	Neurons
GCTCAACGCCAA_SRR5164436	-2.37417	-3.60077	Neurons
AAATACGAGCAA_SRR5164436	2.48539	3.21533	Neurons
AAATACGAGCAC_SRR5164436	2.54327	3.23153	Neurons
TAATAGGTGATA_SRR5164436	-2.52091	14.5948	NG/OPC
GTTGTTCCAGGT_SRR5164436	9.66018	7.37768	Tanycytes
AGCAAGCAGGTA_SRR5164436	9.39006	6.01195	Tanycytes
GCTGAGTACTAC_SRR5164436	-2.87056	-4.09488	Neurons
GGTCTTTACTTA_SRR5164436	-4.08241	-4.389	Neurons
CTTACTCACATC_SRR5164436	-8.26076	7.17445	Immune
ATTTGCGACCAT_SRR5164436	8.64824	7.4461	Tanycytes
ACCGCCTCGCGG_SRR5164436	1.60275	1.88327	Neurons
GTGCAGGCCAAA_SRR5164436	1.14824	0.447897	Neurons
TTGCATTCTTCA_SRR5164436	-0.84148	-1.7195	Neurons
GTCACCGGAATT_SRR5164436	9.80757	-5.85206	Endothelial
TTGTCCCTTGTA_SRR5164436	-4.49562	-9.8309	Neurons
TCCACGTTGGCA_SRR5164436	-0.967457	4.28347	Neurons
CGTTTCATGAGC_SRR5164436	-4.90348	-9.73676	Neurons
TTTCCGCCCACC_SRR5164436	-5.42996	-9.98471	Neurons
AGCCATAGCCTC_SRR5164436	-2.70209	1.64964	Neurons
ATGTTGTAGTGA_SRR5164436	3.0075	2.88993	Neurons
CGCTACGTTAAC_SRR5164436	-2.45877	-3.62205	Neurons
TTTAGCTTGGAT_SRR5164436	1.19228	0.336039	Neurons
ATGTTGTAGTGC_SRR5164436	2.82061	2.90825	Neurons
ATGTTGTAGTGG_SRR5164436	2.76849	2.88187	Neurons
TTTAGCTTGGAC_SRR5164436	1.22982	0.537299	Neurons
TTTAGCTTGGAA_SRR5164436	1.17423	0.313555	Neurons
CTTCAGGTTGGT_SRR5164436	3.09652	2.8776	Neurons
TTTAGCTTGGAG_SRR5164436	1.01426	0.508024	Neurons
ATGTTGTAGTGT_SRR5164436	2.82457	2.93244	Neurons
TACCTCCGACCC_SRR5164436	1.3776	3.87275	Neurons
TAGAGCAAACGC_SRR5164436	-10.9451	0.681873	Oligodendrocytes
TATGCATGCTAC_SRR5164436	-2.81508	14.7218	NG/OPC
ACTTCTTACACC_SRR5164436	4.19815	10.2153	Astrocytes
CCCGTGGTCGCT_SRR5164436	-5.11001	-9.95367	Neurons
GTTTAGGATGTG_SRR5164436	4.46264	9.99066	Astrocytes
GTGTTTACGTTT_SRR5164436	9.51837	7.48221	Tanycytes
GTCAGTTATACT_SRR5164436	-2.87662	-4.03455	Neurons
TTAAGTCTTACG_SRR5164436	-0.221291	-0.620136	Neurons
AGGGCCTTGGAC_SRR5164436	-4.9445	-10.2316	Neurons
AAACAGGTTGGT_SRR5164436	-6.85947	5.05466	Immune
TCGCGTTTCGAT_SRR5164436	0.663952	-1.09419	Neurons
CATAGCATCCGT_SRR5164436	-4.80281	8.5638	Fibroblast
AGTGGTGCTTAA_SRR5164436	9.44957	8.26248	Tanycytes
TAACGTAGGTTC_SRR5164436	8.39841	6.76389	Tanycytes
GTACTATCGATG_SRR5164436	-4.20145	-5.10951	Neurons
CGAACCTCCACT_SRR5164436	10.4742	9.12191	Tanycytes
ATGACGCTGGAG_SRR5164436	9.6948	6.74143	Tanycytes
CTTCACGCTTGC_SRR5164436	-3.54894	3.07875	Neurons
CACACACATCGT_SRR5164436	-4.53096	-4.98819	Neurons
CCCAAATGTCGG_SRR5164436	-4.96184	8.63126	Fibroblast
TAGAACCAAAGT_SRR5164436	3.30471	-9.19593	Neurons
AGCGCCGATCCC_SRR5164436	-4.43181	-4.99698	Neurons
TTGCGCCCAAAT_SRR5164436	-11.2081	-0.95154	Oligodendrocytes
ATGTCCCCGTAC_SRR5164436	3.279	2.84725	Neurons
ATAGGCCTTCAC_SRR5164436	-3.62844	-6.13755	Neurons
GCGGAGGCCGAT_SRR5164436	-5.30124	-9.91612	Neurons
ATAGGCCTTCAG_SRR5164436	-3.70921	-6.21786	Neurons
GCGGAGGCCGAC_SRR5164436	-5.35169	-10.0617	Neurons
GCGGAGGCCGAA_SRR5164436	-5.23092	-10.0119	Neurons
GCGGAGGCCGAG_SRR5164436	-5.35719	-10.0009	Neurons
CCGCCCTACTCC_SRR5164436	9.45265	7.78159	Tanycytes
TGGTACTTACCG_SRR5164436	-3.40345	-6.01563	Neurons
CCGAACCTAACT_SRR5164436	-4.90912	-9.89775	Neurons
GACGATATGGGG_SRR5164436	-5.38603	-9.97157	Neurons
CCGAACCTAACG_SRR5164436	-4.65076	-9.73457	Neurons
TCTTTGAACACC_SRR5164436	-4.08942	8.04928	Fibroblast
ATGTAGTCTTTA_SRR5164436	9.78325	8.64847	Tanycytes
CCGAACCTAACA_SRR5164436	-5.11677	-9.86514	Neurons
CCGAACCTAACC_SRR5164436	-5.23004	-9.90537	Neurons
AAGTTAGGGACC_SRR5164436	-2.57241	-9.30614	Neurons
GATGAGTTTAAT_SRR5164436	-4.37925	8.49164	Fibroblast
ATAGGCCTTCAT_SRR5164436	-3.93143	-6.46796	Neurons
GTGTCTGGCAAG_SRR5164436	1.09828	0.304042	Neurons
GTGTCTGGCAAA_SRR5164436	1.22605	0.0894019	Neurons
GTGTCTGGCAAC_SRR5164436	1.03481	0.351707	Neurons
GTGTCTGGCAAT_SRR5164436	3.10592	-0.0957866	Neurons
ATTCCTCGTAGA_SRR5164436	9.68423	6.58457	Tanycytes
TCCGTTTTACTA_SRR5164436	-4.90851	-10.3636	Neurons
CAGATGAACATA_SRR5164436	8.37908	6.53796	Tanycytes
CGCAGGTTGATC_SRR5164436	3.79231	-5.08389	Neurons
TGCACCCGTAGG_SRR5164436	-4.92737	-10.057	Neurons
TCCATTCACATG_SRR5164436	-3.99302	-9.62448	Neurons
TGCACCCGTAGT_SRR5164436	-4.59365	-9.73959	Neurons
CCATCCCCTCGC_SRR5164436	-4.95447	8.60568	Fibroblast
AGAGTTTGCTCT_SRR5164436	-0.887548	-2.89802	Neurons
AACTTATCAGTA_SRR5164436	8.96002	6.2306	Tanycytes
TAACGCTGGCAG_SRR5164436	10.2763	9.06127	Tanycytes
AGCTAAATCAGC_SRR5164436	-2.39306	14.566	NG/OPC
ACCTCAAGGGGG_SRR5164436	-4.51444	-4.90625	Neurons
TGCAATATGATG_SRR5164436	-2.27802	-2.45145	Neurons
AGGCTCCTTCGT_SRR5164436	9.58796	6.60298	Tanycytes
GTACCAACGCAA_SRR5164436	9.45758	7.74192	Tanycytes
TTTTCGACATCG_SRR5164436	2.0126	2.37951	Neurons
GGGTTCCCATAG_SRR5164436	-5.0087	8.67645	Fibroblast
TGCACCCGTAGA_SRR5164436	-4.94639	-10.1047	Neurons
AGGACTTACGTC_SRR5164436	-0.912421	-6.19761	Neurons
CTATACATAGAC_SRR5164436	-2.31719	-3.53918	Neurons
TGCACCCGTAGC_SRR5164436	-4.54316	-10.0989	Neurons
ACGTGACCCTTC_SRR5164436	6.86251	-14.3347	Endothelial
TTGCTTTGCCAG_SRR5164436	-7.01408	5.26391	Immune
TTCCATTGAAGG_SRR5164436	9.51142	8.28999	Tanycytes
CGGTGATTCAGG_SRR5164436	3.32913	-9.15032	Neurons
TAGTCCCTGACG_SRR5164436	9.33223	8.17716	Tanycytes
TTATTACCGACT_SRR5164436	4.88857	9.37322	Astrocytes
AAAGCTACAAAT_SRR5164436	-0.578589	-2.74202	Neurons
CGATTTGGGTAT_SRR5164436	-5.33444	-10.0041	Neurons
ACCGATGTGCCT_SRR5164436	-5.19039	-10.1893	Neurons
AGCCTTGGATCG_SRR5164436	-0.726331	-1.76811	Neurons
GACAGCTCAGAA_SRR5164436	9.35845	7.51828	Tanycytes
GCGTGCGAACGG_SRR5164436	9.25811	8.08962	Tanycytes
CCACGGCGCTAA_SRR5164436	-9.06559	6.85222	Immune
ATAGCGATGGAA_SRR5164436	8.92702	7.42058	Tanycytes
TGGTGGGTAAAG_SRR5164436	3.00453	2.81956	Neurons
CACAGAGCGGAT_SRR5164436	9.77211	6.87892	Tanycytes
TGGTGGGTAAAC_SRR5164436	3.17896	3.10182	Neurons
CGGAAGAAAGAT_SRR5164436	-1.09962	-1.60977	Neurons
TGGTGGGTAAAA_SRR5164436	3.0816	3.13322	Neurons
CAGCAGCCTGAA_SRR5164436	8.54668	6.51964	Tanycytes
TATTTCAGTTAG_SRR5164436	8.54597	6.84253	Tanycytes
GGCCCGTGAGAC_SRR5164436	6.44806	-12.4096	Endothelial
TCTATTTCCTGG_SRR5164436	3.91834	-7.99071	Neurons
TAGTACACTGCA_SRR5164436	9.77882	8.57008	Tanycytes
CATGCTACAAAA_SRR5164436	-8.38674	7.21675	Immune
AACGGCGCAGGA_SRR5164436	-0.82787	-2.92585	Neurons
CAAGAAAAAATA_SRR5164436	8.87284	7.3675	Tanycytes
TTCGCGCGTTGC_SRR5164436	-2.53807	-4.05111	Neurons
CTATAGCAGGAT_SRR5164436	1.15612	0.582727	Neurons
CTCCATAAAACT_SRR5164436	9.04857	7.74509	Tanycytes
AGAATACAGGTC_SRR5164436	-4.5799	-4.88292	Neurons
CTCCATAAAACG_SRR5164436	9.05765	7.89425	Tanycytes
CACCTCAATGCC_SRR5164436	-2.42623	-3.64339	Neurons
GCTGGAAATTGA_SRR5164436	-4.94655	-10.3407	Neurons
GTATTTCTCCCA_SRR5164436	-2.11751	14.224	NG/OPC
CATGGGGTCCAC_SRR5164436	-1.23068	3.48074	Neurons
TGGTGGGTAAAT_SRR5164436	3.16886	3.15177	Neurons
ATATGGTCCGCT_SRR5164436	4.57173	-5.69685	Neurons
CGTTGAAAAATT_SRR5164436	9.95373	8.7907	Tanycytes
GGTAGGGTTCAC_SRR5164436	-2.55358	-3.92362	Neurons
CCTTCGCATGCG_SRR5164436	9.58371	8.0431	Tanycytes
TGGTTAGTAGTC_SRR5164436	-5.82864	11.4943	Oligodendrocytes
GGTGATTACACT_SRR5164436	-8.07797	6.46157	Immune
ACTATCCGCACG_SRR5164436	-3.58444	3.51391	Neurons
GAGTCAGACTAT_SRR5164436	-7.83481	6.4995	Immune
GTTGCACGGATA_SRR5164436	-1.03973	7.91138	Neurons
GTGCATGTGGTC_SRR5164436	-4.91551	8.60084	Fibroblast
ATGTTTTATACT_SRR5164436	2.48833	3.07482	Neurons
ATGAACCCGGAT_SRR5164436	9.80076	8.55242	Tanycytes
TGCTCTATGTCT_SRR5164436	-4.99854	8.72733	Fibroblast
CTGGTTAGGACC_SRR5164436	-1.18124	-0.00674446	Neurons
GTCTACATTATT_SRR5164436	8.57418	6.8977	Tanycytes
AGCGACTAGTAA_SRR5164436	9.84882	7.18654	Tanycytes
GCACGTAGACGA_SRR5164436	-2.45535	-9.66716	Neurons
CACGAGGGGATT_SRR5164436	-4.20523	12.6692	Oligodendrocytes
GACCACCACCTG_SRR5164436	3.32074	-8.87875	Neurons
GCCTCCTCCTTG_SRR5164436	9.20722	7.33895	Tanycytes
ACGCCTCAAAAG_SRR5164436	-1.98499	-5.22415	Neurons
TCGGGTTCAGTT_SRR5164436	9.37059	8.24299	Tanycytes
CGGCAAAGCCCA_SRR5164436	9.84783	4.02873	Ependymal
CCCTATGCCTCC_SRR5164436	-4.93721	8.63319	Fibroblast
TGGTTATGCTCA_SRR5164436	8.77885	6.22252	Tanycytes
GGGCGGAAGCGG_SRR5164436	-4.49151	-9.97203	Neurons
GTTTGGGCTGAA_SRR5164436	1.14856	3.69492	Neurons
CTCCAATATGCT_SRR5164436	-1.78402	14.2347	NG/OPC
GGGCGGAAGCGC_SRR5164436	-4.49446	-9.7482	Neurons
TACGCAACAGGC_SRR5164436	-2.94087	-9.30435	Neurons
ATATAGGAGATC_SRR5164436	-7.57677	5.74444	Immune
TAGTCCCTCTAC_SRR5164436	-11.9141	-1.65831	Oligodendrocytes
ATATAGGAGATA_SRR5164436	-7.37853	5.66151	Immune
ATATAGGAGATG_SRR5164436	-7.43498	5.7592	Immune
TTCGGATAACGG_SRR5164436	-5.03761	-9.82924	Neurons
CACGACCTGTAA_SRR5164436	6.21293	-8.0009	Neurons
CGTGACACGGCA_SRR5164436	9.14157	8.02571	Tanycytes
GGGTAAGCAGTG_SRR5164436	1.02509	0.232024	Neurons
TTGCATGTAACA_SRR5164436	-2.9654	-4.28064	Neurons
ATTTGCTTGAGA_SRR5164436	9.62634	6.78022	Tanycytes
CTCTGATGAGGG_SRR5164436	-10.551	0.561816	Oligodendrocytes
TGGGTGCTCACG_SRR5164436	8.59677	6.62406	Tanycytes
CCTCCGATGCAA_SRR5164436	3.17338	-4.48104	Neurons
CAGGAGACCTAT_SRR5164436	-5.28031	-10.2716	Neurons
CTGCCGGGGCCC_SRR5164436	-4.3143	-10.1094	Neurons
GTTGCTAGAATA_SRR5164436	9.92317	4.17669	Ependymal
TACACCGAGTGA_SRR5164436	9.47104	4.56749	Ependymal
AGTAGATGTGGT_SRR5164436	9.43076	6.98304	Tanycytes
TACTATCTGTCC_SRR5164436	-5.2519	-10.0167	Neurons
GATATAAGGATT_SRR5164436	6.19435	-12.8159	Endothelial
TACGTTGTCTGC_SRR5164436	1.7198	1.9267	Neurons
GCCTGCAAGTCA_SRR5164436	1.02661	3.50009	Neurons
TGCCCGTGACTG_SRR5164436	12.2699	-0.361267	ParsTuber
GCGCATCCTCAA_SRR5164436	-7.82016	6.4222	Immune
GCTCTCCCCTGT_SRR5164436	-11.7616	-0.607565	Oligodendrocytes
ATACGCACACTT_SRR5164436	10.4764	9.32266	Tanycytes
CAATGCATCTGC_SRR5164436	9.434	6.36458	Tanycytes
GTGCTACTACGG_SRR5164436	9.19843	8.08992	Tanycytes
CTAAGAGAGCTT_SRR5164436	-2.3915	-3.52494	Neurons
GTTCAACCGGAT_SRR5164436	9.45077	8.09366	Tanycytes
GGTCGTGGGCAG_SRR5164436	-4.35708	-4.83053	Neurons
AATCCGAGCACC_SRR5164436	-8.37007	6.94152	Immune
AATAGGGTCGGC_SRR5164436	-3.86981	-5.0197	Neurons
AAGAGGATCTCG_SRR5164436	12.4932	-0.466093	ParsTuber
CCCGTGGACTGG_SRR5164436	-4.05074	-4.60475	Neurons
CCCGTGGACTGT_SRR5164436	-4.33115	-4.81692	Neurons
GCGGAAGCTCCG_SRR5164436	-2.17775	14.1943	NG/OPC
AATTTTAAATCC_SRR5164436	-5.07069	8.03294	Fibroblast
CCGTAAAGCTCC_SRR5164436	12.3873	-0.441683	ParsTuber
TCCGAGATTACC_SRR5164436	-3.05838	-9.58391	Neurons
CCGTATGATCTA_SRR5164436	8.64618	6.83216	Tanycytes
TGGTCAGGCTCA_SRR5164436	9.57302	7.90343	Tanycytes
CCCGTGGACTGA_SRR5164436	-4.3178	-4.65205	Neurons
CGACCGTCCAGA_SRR5164436	-4.90555	12.1685	Oligodendrocytes
ATTAGAATTGAG_SRR5164436	10.4002	9.02196	Tanycytes
GGTCGTACGATC_SRR5164436	-1.19227	3.55267	Neurons
AGCACCAGGATG_SRR5164436	10.0097	4.05099	Ependymal
ATGGAACTCCCG_SRR5164436	-2.25838	-3.44669	Neurons
CATGCAGTCTAG_SRR5164436	4.63726	9.83794	Astrocytes
ACTAGTAGTGAT_SRR5164436	9.07531	7.98437	Tanycytes
AAATACTAGGAC_SRR5164436	9.22208	8.03944	Tanycytes
TTTATCGATTTC_SRR5164436	8.89189	7.00837	Tanycytes
ACAGTTATTCGA_SRR5164436	-2.90503	-4.60467	Neurons
TGGCATTAAGGG_SRR5164436	-7.30913	5.22307	Immune
GCTTCGGGTTTG_SRR5164436	-4.32476	-9.73169	Neurons
TAGTGTTCGAGA_SRR5164436	-2.97721	-4.40632	Neurons
AATAGCGACACA_SRR5164436	-4.92012	-10.0444	Neurons
ATCACCGTCGTT_SRR5164436	-2.71153	-9.60301	Neurons
TTCGACGTATAA_SRR5164436	-2.46058	-9.36257	Neurons
TAATATCGTGCG_SRR5164436	-10.7371	0.914927	Oligodendrocytes
GTACCCCGCTCT_SRR5164436	3.83084	-7.92936	Neurons
CATTTATGGCGC_SRR5164436	-4.4722	-4.74922	Neurons
GTCTGTCGCCAC_SRR5164436	-2.4474	-9.60642	Neurons
TATGCGTAGGCA_SRR5164436	0.897227	-0.168125	Neurons
GTCTCAAGTCCC_SRR5164436	-1.86815	3.08716	Neurons
GGGTATGCGGGC_SRR5164436	1.58423	1.77392	Neurons
TGAGTCGCCTGT_SRR5164436	-5.10554	12.0345	Oligodendrocytes
GTCACTCGTGTG_SRR5164436	-5.21467	-9.91294	Neurons
ACTTGCTAACAT_SRR5164436	-4.93429	8.66312	Fibroblast
GTGCGTTAGAAG_SRR5164436	-4.76068	-10.3695	Neurons
CCTACCATGGCG_SRR5164436	-9.95507	6.43387	Oligodendrocytes
TGTACACATGAA_SRR5164436	3.11487	-7.19337	Neurons
CTCGACGAGAAA_SRR5164436	9.74529	4.3572	Ependymal
CAACTTGGGTAG_SRR5164436	3.21939	2.96103	Neurons
GTGCGTTAGAAT_SRR5164436	-4.58503	-10.2283	Neurons
GCGGTATCTAGC_SRR5164436	-8.35356	6.93135	Immune
ATCACCGTCGTG_SRR5164436	-2.56764	-9.32688	Neurons
ATCACCGTCGTC_SRR5164436	-2.58734	-9.57196	Neurons
AACGCCATTAAT_SRR5164436	9.53502	4.68879	Ependymal
ATCACCGTCGTA_SRR5164436	-2.654	-9.41583	Neurons
GTGCGTTAGAAC_SRR5164436	-4.51549	-10.1969	Neurons
CTATCACAGAGA_SRR5164436	1.13627	3.4436	Neurons
CTATCACAGAGC_SRR5164436	1.1608	3.72893	Neurons
CTATCACAGAGG_SRR5164436	1.03461	3.5243	Neurons
[truncated: 18,890 more rows]

## Sheet: Ext_10b_FeaturePlot_Lepr_umap_s
cell_id	umapscvi_1	umapscvi_2	Lepr
CATTCCTCGCGT_SRR5164436	-3.1529	-9.55713	0
AACCTCTTCATT_SRR5164436	-6.36933	10.7571	0
CTTATAACCTTG_SRR5164436	1.91735	2.04091	0
GCTATTTTGATG_SRR5164436	9.3491	8.11808	0
CTTATAACCTTT_SRR5164436	1.94785	1.99075	0
CTATTAGGGGTA_SRR5164436	10.3339	8.97475	0
CTTATAACCTTC_SRR5164436	1.88631	2.13833	0
CTTATAACCTTA_SRR5164436	2.13761	2.14158	0
AGAACCCGCTTT_SRR5164436	-4.93962	8.65865	0
ATATCCGGAGAT_SRR5164436	-0.970019	3.56241	0
GCTTACCTGGAT_SRR5164436	-1.16883	3.3757	0
TGGCCCGGCGGG_SRR5164436	-5.75258	11.529	0
CACTCGCTTCAA_SRR5164436	-4.37183	-9.96387	0.679099
TGGCCCGGCGGA_SRR5164436	-5.61232	11.6883	0
GTTGCACACCGG_SRR5164436	-2.79888	-9.38518	0
TATCTCCCGTAG_SRR5164436	9.67331	6.74273	0
CTTATAACCCTT_SRR5164436	2.00009	2.00597	0
GTGTTTTCTCAA_SRR5164436	10.0151	8.67401	0
CGTCATCTTTCT_SRR5164436	-1.94188	14.8421	0
AACACTAATGCG_SRR5164436	-4.08443	2.55774	0
GTATTCGCTCTA_SRR5164436	9.09073	8.02322	0
GCTGAACGTTCC_SRR5164436	9.91399	7.78135	0
GAATTAGGGGTC_SRR5164436	12.2205	-0.146347	0
AAAATGACAATT_SRR5164436	-1.19509	3.41794	0
CCTGACAGCGTT_SRR5164436	9.33045	7.94496	0
AGTAATAGTGAC_SRR5164436	-4.67478	-10.0996	0
AGAAGACTTGCG_SRR5164436	8.96412	7.58916	0
TGAGTAAAGGCG_SRR5164436	-2.68604	4.53841	0
GACCCGCGTCAT_SRR5164436	-2.36027	-3.06808	0
TGTATTCCAGCC_SRR5164436	-1.65608	-8.58854	0
CTCAGCCACCGT_SRR5164436	10.4517	9.1388	0
CTGAGGTCCTCG_SRR5164436	-5.01023	-9.99748	0
GAAGACGTGGAC_SRR5164436	9.29444	6.2095	0
TCGTTCTGCCTT_SRR5164436	9.7538	8.26234	0
TAACAAAGAAGC_SRR5164436	-0.17182	-4.39945	0
CTCGCTCATGCC_SRR5164436	-0.604	-6.40193	0
GAGCGTGAGCCT_SRR5164436	-2.52125	-5.70318	0
TGGAAAGCTTGG_SRR5164436	-1.83235	-3.58655	0
TTATGTGACTCG_SRR5164436	-2.66379	-4.0986	0
TGGTCAGCTACC_SRR5164436	1.82446	1.93273	0
TTTAAAGTCGCT_SRR5164436	-4.03384	-4.44977	0
TCTAAGCTCCTT_SRR5164436	9.36948	7.24488	0
GTCCGCTGCCTA_SRR5164436	-1.89703	-9.405	0
TTGCGTTGGGCT_SRR5164436	-4.21127	-4.57417	0
CACGAGGCGTTT_SRR5164436	9.97051	7.80863	0
CAGGGGGTTAGA_SRR5164436	8.85246	7.18156	0
GCGCGGGCTCCC_SRR5164436	-2.55897	2.5043	0
TGAAGCTACTTC_SRR5164436	2.92338	3.05366	1.38659
CAAAATCGATAC_SRR5164436	-4.96378	8.64165	0
CCTACCTCGCTT_SRR5164436	-0.0405157	-2.47965	0
ATAAATGATGTT_SRR5164436	9.38953	8.21468	0
ATTCACGCAATA_SRR5164436	-4.06204	-9.69219	0
CCGTGCCGCCTC_SRR5164436	2.38938	3.07924	0
CCCCTTAAGAAT_SRR5164436	8.83711	7.53171	0
AGTCTCCCAAGC_SRR5164436	-0.199851	-2.45184	0
CCCACGCTTCGG_SRR5164436	-1.76192	-3.34349	0
CGGCTAGTCGAT_SRR5164436	6.64365	-8.42833	0
CTTTATGCGGGT_SRR5164436	-2.79092	1.37207	0
ACGAAGACTGGT_SRR5164436	-2.50918	15.0813	0
AAAAACACGACG_SRR5164436	1.4264	3.83239	0
GTGTGTAGGCGT_SRR5164436	6.7219	-14.2665	0
CGCACGGTAGCA_SRR5164436	-7.28562	4.97962	0
CAGACAACAGCG_SRR5164436	9.79594	6.93154	0
ACGACGTATTGT_SRR5164436	-3.71388	-5.95972	0
GACAACGCACAA_SRR5164436	12.4541	-0.507563	0
ACAACCGCTCGT_SRR5164436	0.77543	0.020097	0
ACGACGTATTGA_SRR5164436	-3.77712	-5.98763	0
GTTAGTTCGGAT_SRR5164436	-3.0275	-4.43684	0
ACGACGTATTGC_SRR5164436	-3.75508	-5.88258	0
GCTGCTACCTTT_SRR5164436	-2.91556	-4.47044	0
GCTCCTTCTCGC_SRR5164436	1.19902	3.39738	0
ACGACGTATTGG_SRR5164436	-3.79111	-5.90378	0
GCGCGTGGGAAT_SRR5164436	-2.51925	-3.81207	0
GTTTTACTGCGC_SRR5164436	-4.48466	-10.017	0
ACGGTCGTTGGA_SRR5164436	10.4099	9.13637	0
ATTATTGCTCGC_SRR5164436	-0.945035	-2.47758	0
GTTTTACTGCGA_SRR5164436	-4.69799	-9.6748	0
GTTTTACTGCGG_SRR5164436	-4.4203	-9.83591	0
GGTGAACGCCGA_SRR5164436	12.4573	-0.509137	0
ATATAGTCGAAA_SRR5164436	8.96875	7.86137	0
GTTTTACTGCGT_SRR5164436	-4.51241	-9.72816	0
TTCTAACTTTGA_SRR5164436	0.0566913	-7.37321	0
CTAATAGCCATT_SRR5164436	-2.36804	14.311	0
GATAGAGCTTGG_SRR5164436	-4.96213	8.64857	0
TTCGTGAATCAA_SRR5164436	3.37157	2.84447	0.889156
GGAAAGCGCCTT_SRR5164436	1.06956	0.345187	0
ACGTCCTAACTG_SRR5164436	1.36063	3.79822	0
CGGGCCGCTCCA_SRR5164436	-2.13462	-3.66366	0
AGACGAACGCAG_SRR5164436	10.4672	8.69328	0
ATTGCGCTGTAT_SRR5164436	9.22785	8.22741	0
CGTAGTCAGCAT_SRR5164436	-4.28507	-9.70923	0.962658
GATCTGTAGGCA_SRR5164436	3.27365	-9.2245	0
CGTAAGTACAAC_SRR5164436	-6.98731	5.20843	0
TGCATCCAGACT_SRR5164436	4.0467	-8.27051	0
CCGCGAATCGCG_SRR5164436	-2.13635	-5.71526	0
GCTTCAAGCCCG_SRR5164436	-1.90246	14.9873	0
CGATGATGCCAC_SRR5164436	-1.04737	3.46347	0
CCTGAGAGTTAG_SRR5164436	-0.621944	-7.65997	0
CCGCGAATCGCT_SRR5164436	-2.21021	-5.55842	0
CCGCGAATCGCA_SRR5164436	-2.18186	-5.68665	0
CCTGAGAGTTAT_SRR5164436	-0.714093	-8.04141	0
CCGCGAATCGCC_SRR5164436	-2.25765	-5.64248	0
ACGAGTAGCAAT_SRR5164436	-5.10221	-10.0136	0
ACAGTCTTTGTA_SRR5164436	3.80525	9.3032	0
ATGGCACGTCGA_SRR5164436	-13.2033	-1.521	0
GACCGTTAACTA_SRR5164436	4.06492	-8.03864	0
AATCAAAGCCTG_SRR5164436	8.52889	6.5601	0
CGACCCTGGAAT_SRR5164436	9.79882	6.63361	0
GGATCCTGGATA_SRR5164436	-4.41606	-10.0557	0
CTTGAGGCCGCG_SRR5164436	1.28051	3.79503	0
TCATACCTGGCC_SRR5164436	3.68648	-13.1153	0
TCTTATTCTCAC_SRR5164436	-4.52413	-4.95263	0
GGTGACTCAAGA_SRR5164436	-6.85617	10.6125	0
GGAATCTTCCTC_SRR5164436	3.80232	-9.25124	0
CTCTAATCTTCG_SRR5164436	2.27292	2.99179	0
GTAGGCTGAAGA_SRR5164436	9.73719	7.01495	0
TGAGCTCAAACT_SRR5164436	8.98347	5.57695	0
TTGCGAGCGGCG_SRR5164436	3.24727	2.96912	0
ATAAGCAGATTG_SRR5164436	-8.80727	6.57107	0
GATCTCAGGGGC_SRR5164436	8.82605	7.94826	0
AGTTATAGCGGA_SRR5164436	-0.881092	-2.66264	0
AAGTATGGCGGC_SRR5164436	-4.37779	-9.74598	0
CCATCAAATGTG_SRR5164436	-4.42684	-9.98046	0
GGACTGAGACAG_SRR5164436	10.516	9.17045	0
GCTACGTCCCCC_SRR5164436	-4.75588	8.61695	0
AGTCAAGTGTCT_SRR5164436	-2.96094	-4.36863	0
CTGAGTCTGGTT_SRR5164436	-11.0923	-1.88092	0
TTGTCAGGAAAC_SRR5164436	9.32456	7.80521	0
TCCGCATACCGT_SRR5164436	3.97698	-8.34131	0
CCTGAGGTCCCG_SRR5164436	4.04588	-8.34635	0
CTGATAGGTACG_SRR5164436	8.60062	7.07597	0
ACTACTATTGCT_SRR5164436	-7.30978	4.1264	0
GTTATCATTACA_SRR5164436	-3.03401	-4.50559	0
CACATCTGGGTG_SRR5164436	2.23567	2.81492	0
AGCACCGCTGTT_SRR5164436	2.87948	-8.25251	0
GTACACAGCGAA_SRR5164436	9.56145	7.38722	0
CTGCCGCAGCGC_SRR5164436	4.06569	-8.07241	0
TGGGCATAGCTA_SRR5164436	-2.328	-9.5957	0
ATCCCTGGGAAA_SRR5164436	10.4794	9.24905	0
TTATGCGCCAGT_SRR5164436	1.84635	2.00722	0
AGCACCGCTGTA_SRR5164436	2.96412	-8.32715	0
TTATGCGCCAGG_SRR5164436	1.2501	1.23014	0
AGCACCGCTGTC_SRR5164436	2.80323	-8.1887	0
CGTGCCATGGAA_SRR5164436	-2.12247	14.0526	0
AGCACCGCTGTG_SRR5164436	2.84917	-8.28317	0
TTATGCGCCAGA_SRR5164436	1.86725	2.04309	0
TTATGCGCCAGC_SRR5164436	1.9278	-0.384904	0
GGCATCAACAGG_SRR5164436	8.74375	6.48347	0
AAACCATTATCC_SRR5164436	9.50593	8.18086	0
TCATAGTTCTGC_SRR5164436	-4.96344	8.67345	0
GGCCCGGGAGTG_SRR5164436	10.4655	9.1427	0
TAGGGCGAGCTT_SRR5164436	1.33055	-6.17301	0
TTCGGTCTCCCA_SRR5164436	3.98151	-8.06339	0
TCTTGGAAAATG_SRR5164436	12.4577	-0.493697	0
ACCATTAATCTG_SRR5164436	9.8042	8.62898	0
ACTGGCTATGAC_SRR5164436	-4.94604	8.65397	0
TTATAATCCTCA_SRR5164436	-2.25194	2.38644	0
CATGAAACCAAG_SRR5164436	-2.25538	-5.71572	0
CAGAGTAAGAAC_SRR5164436	1.35832	3.7437	0
ACTGTAGCGTGG_SRR5164436	-1.84162	-3.32153	0
GGCCAGCAGGCT_SRR5164436	9.40788	4.27221	0
TTGCCTCATGAT_SRR5164436	10.5502	9.01084	0
CCACCGGAGGTA_SRR5164436	9.76334	4.44841	0
GGACTGGGAATG_SRR5164436	3.05016	3.2275	0
TTTTAGCCACGT_SRR5164436	-3.19681	13.3188	0
GCAAGTAGCACC_SRR5164436	6.28532	-8.25388	0
CTACGGTTAGTT_SRR5164436	12.4084	-0.465369	0
TCTAGTTATGAA_SRR5164436	9.18726	7.1478	0
TCACAAGAATCC_SRR5164436	2.07647	2.91937	0
GCGTCACCGACT_SRR5164436	-3.83848	-9.61522	0
TGATCGCGTCGT_SRR5164436	-4.96575	8.65	0
GCACGCATTCCT_SRR5164436	-1.61115	14.1696	0
GCTTCCACCGGG_SRR5164436	1.7602	1.89167	0
AGGTCGTCACTA_SRR5164436	-7.79566	5.95701	0
CCCCGATCGGCC_SRR5164436	-0.736876	14.4963	0
GTGGGGTCAGGC_SRR5164436	-2.38455	-5.62096	0
TTATTAATCTTC_SRR5164436	-8.0573	6.89293	0
TCAAAGGGATGA_SRR5164436	9.07999	7.99336	0
TGACCAGAACAA_SRR5164436	-4.16525	-9.66385	0
GGATAGGTCATA_SRR5164436	-5.41156	-10.1422	0
CGATAGTCCGTC_SRR5164436	9.38793	8.32845	0
CCTAGGGACTCT_SRR5164436	10.487	9.0651	0
CCATGCTATACG_SRR5164436	2.38116	3.23557	0
CAGAGTATTGGA_SRR5164436	-2.5647	14.4209	0
ATCCGCTACTAA_SRR5164436	-10.4556	0.159988	0
AGTCTGTGGTTG_SRR5164436	9.58504	4.40343	0
ATCACCAACATC_SRR5164436	4.15233	9.93482	0
CGTCCATGAAGT_SRR5164436	9.42426	8.33086	0
AGCTGTTTAATG_SRR5164436	9.8596	7.14549	0
AACGGACGCGGC_SRR5164436	10.5613	8.94343	0
GGTATCAGGGGT_SRR5164436	1.23634	0.352362	0
GTAATAGACACT_SRR5164436	4.55011	10.0505	0
CTTGGTATATCT_SRR5164436	0.846882	-1.24105	0
ACGTAGTAGATC_SRR5164436	9.51837	7.84741	0
TTAAGACAGTTG_SRR5164436	12.4511	-0.50907	0
TTAAGACAGTTC_SRR5164436	12.4113	-0.464127	0
TTAAGACAGTTA_SRR5164436	12.4361	-0.522532	0
TCTGACTTCAGA_SRR5164436	9.48391	8.14175	0
ATGACCGCACAC_SRR5164436	1.09259	3.70024	0
CCCATTAATCAT_SRR5164436	-7.97491	5.98375	0
GAAGGTTTAGTA_SRR5164436	5.00042	-6.29745	0
GACGCTTCGCAG_SRR5164436	-8.39031	7.26672	0
ACTGCTGGGCCG_SRR5164436	-1.10276	3.58467	0
ACTTGTATTTGG_SRR5164436	-10.5004	-0.862283	0
TAAAGGTAACAG_SRR5164436	8.99138	5.51044	0
TCTCTGAGAAAG_SRR5164436	-1.86821	14.5755	0
ACCTCTGGCTCA_SRR5164436	-7.98633	6.97311	0
GGATAGGCGACA_SRR5164436	9.81885	7.2965	0
AGGACGACGAGT_SRR5164436	9.51676	7.15367	0
ACGCATCTCTGT_SRR5164436	9.31463	7.98222	0
ATTGCCGACGCC_SRR5164436	9.46282	4.79765	0
GTTAGAAACTAG_SRR5164436	10.5597	8.83466	0
TAGTGCGCCTTA_SRR5164436	10.2985	9.00569	0
AGCAGCCGCACC_SRR5164436	10.2373	8.91329	0
GACTGTTAGTAA_SRR5164436	3.08656	-8.57154	0
AATAGCGAGAGT_SRR5164436	-2.82195	-9.28111	0
TGATTAATCCTC_SRR5164436	-1.98741	-9.49806	0
TTAAGACAGTTT_SRR5164436	12.3359	-0.399988	0
TGATTAATCCTG_SRR5164436	-1.94841	-9.45898	0
CTTGTGCCTGCC_SRR5164436	10.3744	8.91418	0
CGCTTCAATACG_SRR5164436	1.07207	3.30278	0
GGCCAGACGGCG_SRR5164436	-1.77414	5.51686	0
ATAGGACAAGCA_SRR5164436	-4.76495	8.59738	0
GGAACGCCACGA_SRR5164436	-10.8806	2.4725	0
TTCGCGAGCCGC_SRR5164436	9.63376	7.21586	0
TTATGGGTAAAT_SRR5164436	10.1135	4.26506	0
TGATTAATCCTT_SRR5164436	-1.96574	-9.54513	0
ATTCTATACTGC_SRR5164436	-2.90005	-4.48256	0
TGACAGGGAGTG_SRR5164436	1.79297	-0.239464	0
CCTAGGGCAATC_SRR5164436	2.74988	2.87307	0.446992
GGCGCAACTGAG_SRR5164436	-2.84962	-9.55106	0
AACGAACCGAGG_SRR5164436	-0.880345	-3.39555	0
TTAGTTTGAGAC_SRR5164436	8.5028	6.32125	0
CGCCCATAAGAC_SRR5164436	-4.46954	8.48486	0
AGTGCACATCAC_SRR5164436	9.44517	7.71571	0
ACAAGTCATGAT_SRR5164436	12.3333	-0.383887	0
AACGTCGATCAC_SRR5164436	-3.8418	-6.31938	0
AGGTTACAGGTG_SRR5164436	9.42964	4.41614	0
GCGGTTACCTCA_SRR5164436	9.62527	8.0118	0
TAATAATAAGCA_SRR5164436	-4.37734	-9.75158	0
TCACTTTAGCCC_SRR5164436	3.90665	-5.50942	0
CGCTCCACACGC_SRR5164436	3.84293	-5.41784	0
ACAGTCGTTACG_SRR5164436	-4.62059	-4.97776	0
TTGTGCTCAGTT_SRR5164436	9.68984	6.72063	0
CGGACCCCTTGA_SRR5164436	9.0344	7.97978	0
CGACTGTCCTCA_SRR5164436	12.4199	-0.470588	0
ATGAGCCTCGCC_SRR5164436	-0.547159	-7.57876	0
AAAGCCTGAATA_SRR5164436	9.792	7.03636	0
GTAGCTTAGAAG_SRR5164436	-2.69069	-4.16512	0
GGCCACTCCTGG_SRR5164436	-8.4075	7.28784	0
CTGATGAGACTG_SRR5164436	-8.25051	7.03389	0
ACCTCGCCGAGA_SRR5164436	10.4992	9.05685	0
AGTATCCCGAGA_SRR5164436	-4.32144	-10.2129	0
GGTTACGTAATT_SRR5164436	12.3056	-0.386155	0
ATTTAAAATGTT_SRR5164436	9.83429	7.08906	0
AATCTATGAGTC_SRR5164436	3.20779	2.9457	0
AGTAAGTGAGCT_SRR5164436	-2.48804	-5.77825	0
AATCTATGAGTA_SRR5164436	3.21192	3.054	0
GTGGCTAAGTCA_SRR5164436	9.33893	8.19019	0
CACTTGCGGTCC_SRR5164436	-4.94823	8.67648	0
TTAGGTAGGCTA_SRR5164436	8.56562	6.63956	0
AATCTATGAGTG_SRR5164436	3.12657	3.02434	0
CCTGCGATCTAT_SRR5164436	2.9921	0.0871094	0
TATTAGACCTCA_SRR5164436	9.84417	-5.75523	0
CAACCTGCATAA_SRR5164436	-0.580616	-7.84005	0
AATCTATGAGTT_SRR5164436	3.069	2.9991	0
GCTTAGGCTCTG_SRR5164436	-3.80903	13.3728	0
GCTGCTTCGAAG_SRR5164436	10.3342	8.84413	0
GGCTCGTGCTCC_SRR5164436	9.75524	6.90025	0
TCAATCTCGATA_SRR5164436	-3.2569	-6.04557	0
TTCGCCGGAAGC_SRR5164436	10.3354	8.83613	0
CTCTTGCCTTAC_SRR5164436	-2.44549	-5.64271	0
GAAACGGGTGAA_SRR5164436	-1.0738	-6.68694	0
ATTAACACGAAA_SRR5164436	10.431	9.05399	0
AGACGCAGGGTT_SRR5164436	-5.46636	-9.94192	0
TGCCATCCGGCT_SRR5164436	-10.643	1.18468	0
CGGTTAATAAGT_SRR5164436	-12.3086	-1.78078	0
GGGCACCCACAC_SRR5164436	-2.48254	2.84753	0
ATGTTTTGAAGA_SRR5164436	8.91704	6.27661	0
TATTGCGTAGGT_SRR5164436	-4.49614	-9.89265	0
GCAGGGCAGATA_SRR5164436	-2.06838	8.51036	0
TGCCATCCGGCC_SRR5164436	-10.8611	0.943337	0
TCACGACTGTGA_SRR5164436	-4.90829	8.61166	0
CAGGATGTCCAA_SRR5164436	-5.28762	-9.90785	0
TGCCATCCGGCG_SRR5164436	-10.843	0.457801	0
GAAGGAACGGGC_SRR5164436	-4.78549	-10.2545	0
GCTACTAAAACG_SRR5164436	9.18561	7.96497	0
GGAGACAGGGGC_SRR5164436	-1.2452	3.59071	0
GAAGTCTACGCG_SRR5164436	-0.92868	14.2681	0
CTATAAACAGCC_SRR5164436	12.4108	-0.47024	0
TCGGGCCATAAC_SRR5164436	10.0051	8.57496	0
GACTCTGGCTCG_SRR5164436	3.99543	-4.93156	0
TCCTGACACGCC_SRR5164436	1.39474	1.60322	0
TCGGGCCATAAG_SRR5164436	9.89334	8.57917	0
CGTTCCGATCAA_SRR5164436	-2.61368	-9.4517	0
GTCTCCTTACTT_SRR5164436	-3.60118	-9.93315	0
CTATAGAATAGC_SRR5164436	-8.46862	7.15586	0
TTCTTCATCCTT_SRR5164436	-7.47071	5.66963	0
AGTAGGCTACTT_SRR5164436	8.66218	6.48079	0
GCTACGGAGGGT_SRR5164436	1.10549	0.497555	0
TCGGGCCATAAT_SRR5164436	9.80137	8.50956	0
CTAGGCCAGGAC_SRR5164436	9.71072	7.21424	0
AGGCAAACTTTG_SRR5164436	-0.747181	-3.92597	0
AGGCAAACTTTA_SRR5164436	-1.60707	-4.45127	0
AGGCAAACTTTC_SRR5164436	-0.983362	-3.52749	0
CCTTGTATCCGG_SRR5164436	-2.78412	-4.6486	0
TAAAGAAATTAA_SRR5164436	-2.19488	-3.60357	0
CTCGACTCGTAC_SRR5164436	2.63185	-8.07903	0
CGGTGCGTCTAG_SRR5164436	-3.90262	-9.75286	0
AGCGGCATACCT_SRR5164436	10.4195	9.04617	0
AGACTATGCTGG_SRR5164436	-2.46135	14.5654	0
GATATGGGTACT_SRR5164436	-3.39141	-9.69886	0
CTTAACCTACTC_SRR5164436	0.138643	-2.89189	0
AAGGCGAACTTC_SRR5164436	9.7465	7.01294	0
TCCACTGTGCGT_SRR5164436	9.07087	7.58861	0
AGTATCCTTTGT_SRR5164436	9.80468	-5.80745	0
CATTCCGCTCCA_SRR5164436	-10.8002	1.54335	0
AGGCAAACTTTT_SRR5164436	-1.12313	-4.00593	0
TTATTCCTGAAG_SRR5164436	8.64385	6.51499	0
TGGCACCATTTG_SRR5164436	-4.2441	-9.64542	0
CGTGGCAAAACA_SRR5164436	8.86919	6.69222	0
GAGGAGCTCAAA_SRR5164436	9.35414	6.47374	0
GGCCTCGTTCCC_SRR5164436	-10.363	0.199172	0
GTTCGCTCGCCC_SRR5164436	-8.05643	7.25058	0
GCCTGTAATGAC_SRR5164436	2.88027	2.8225	0
AGATCCACGAGT_SRR5164436	3.20476	-8.52961	0
TTTTGTTGCTAA_SRR5164436	-5.44645	-10.0878	0
GATCGAATCAAA_SRR5164436	-3.79496	-9.84972	0
GGAATACAGCTG_SRR5164436	-4.86826	8.67767	0
CGAGGACTTAGC_SRR5164436	-2.5427	14.3196	0
ATCACAAAGACT_SRR5164436	-0.94002	-2.38222	0
TTCTTTGGTATT_SRR5164436	-4.16825	-9.73572	0
CCTGTCGGAGAC_SRR5164436	10.4623	8.99589	0
AGCTGATGTCGC_SRR5164436	10.1491	8.87104	0
ATGCTTTAAGAG_SRR5164436	9.03526	7.70261	0
TCAATACATGCA_SRR5164436	4.0862	-8.33114	0
CATTGAGAAGCG_SRR5164436	9.2898	8.02941	0
GATCATGTGCTT_SRR5164436	9.4946	4.67247	0
GCAGCACCAAGA_SRR5164436	-5.80083	11.3022	0
TTACCCCTGGGA_SRR5164436	9.93283	6.94744	0
TCAGAGTGGCCA_SRR5164436	9.86278	4.18578	0
ATATCATAGCGC_SRR5164436	8.49634	6.53781	0
TAAGCGATGAAT_SRR5164436	9.71073	8.58012	0
ATACGTAGCATA_SRR5164436	10.4703	9.23068	0
GAGGGAGCTACG_SRR5164436	3.82871	-7.80254	0
GAGGGAGCTACT_SRR5164436	3.89552	-7.9839	0
GCGGGTCGTCTT_SRR5164436	1.19033	3.5189	0
ACTTAATTACAG_SRR5164436	12.1468	0.219718	0
ACGAGGCGGGAT_SRR5164436	-1.8737	-6.43322	0
GCGGGTCGTCTG_SRR5164436	1.17323	3.61881	0
GCGGGTCGTCTA_SRR5164436	1.10694	3.59585	0
GCGGGTCGTCTC_SRR5164436	1.26688	3.637	0
TTATCCGTCCCG_SRR5164436	-4.9555	8.66388	0
ATTATCAGCGGC_SRR5164436	2.44283	2.74052	0
ACTGCTACTTAG_SRR5164436	-0.806414	-1.61238	0
AGACCTCCTCGG_SRR5164436	10.0896	4.50981	0
CACGATTTCTCA_SRR5164436	9.10188	7.86537	0
GAGCCTCTTGCA_SRR5164436	4.33698	9.19083	0
GGTGCCCATCAC_SRR5164436	-1.66361	-8.54779	0
CCGCCTAAGGTC_SRR5164436	10.3616	8.99443	0
CATTCCCTCCTT_SRR5164436	8.32951	6.71099	0
GCCGATTAGATA_SRR5164436	-2.6438	-2.40772	0
TTCACTCTTTCT_SRR5164436	10.1663	4.30076	0
GCTGATTCGGGA_SRR5164436	9.66163	4.35309	0
TCAATCTCTGGG_SRR5164436	9.14134	6.18959	0
GAAGATTCACAG_SRR5164436	-2.06729	15.1474	0
AGACGCGCTAAC_SRR5164436	-4.93751	-9.91276	0
TGTCACCATAGT_SRR5164436	0.881902	-0.645182	0
CTACTCGAGGGA_SRR5164436	-1.61622	14.2587	0
TACCGAAGCCGC_SRR5164436	10.4268	9.12163	0
TGGCGGTTCTAC_SRR5164436	-4.09347	8.01847	0
GTACGACTAGAT_SRR5164436	-2.8444	-9.51646	0
TTAGAAGACAGA_SRR5164436	3.12174	2.83192	0
AGTACATAGAAC_SRR5164436	-0.861859	4.33768	0
TATTGACGCTTT_SRR5164436	12.3897	-0.445267	0
GCGCGGCATTTT_SRR5164436	9.86776	7.1379	0
GTGGTTTTCGAA_SRR5164436	10.5509	9.20894	0
GAGGCACGGACA_SRR5164436	1.09704	0.811229	0
ACGGATTATGAT_SRR5164436	-4.99856	12.1474	0
CGAGTAGGGAGC_SRR5164436	9.69818	6.62828	0
ATCCTAGGGGTG_SRR5164436	9.92989	7.1565	0
ACCTAAAGAAGC_SRR5164436	-2.47843	14.504	0
GTACGCGATCGC_SRR5164436	9.11381	8.05466	0
AACAGACCGAAC_SRR5164436	7.77167	-6.95128	0
TACTAGCCGCGC_SRR5164436	-7.539	5.87034	0
CCACACTAGTCC_SRR5164436	-1.89521	14.79	0
TGCATCGACAGG_SRR5164436	8.76042	7.42688	0
CTGTCGTCGGCT_SRR5164436	1.88774	2.05131	0
GCTGTGATCAGT_SRR5164436	-0.900426	-2.10688	0
GGTAGACAGAAG_SRR5164436	8.40716	6.6853	0
CCACGACCAGCT_SRR5164436	9.92482	4.15119	0
GACAGGATGGAC_SRR5164436	-12.1218	-1.69624	0
ATCCCCGGTTCT_SRR5164436	9.84607	7.30435	0
AAACAAGGCCTT_SRR5164436	-0.973155	-1.69614	0
TGTTGTTGCTGC_SRR5164436	-11.1307	-0.371594	0
GAAATAGTAGAC_SRR5164436	1.26806	3.3691	0
CAGCCCGTGCGC_SRR5164436	1.08599	0.256799	0
CGCGAACAACAA_SRR5164436	-5.0568	-9.98228	0
GAGTTAGCGATC_SRR5164436	9.89785	8.70076	0
TAGCTAGTGTAT_SRR5164436	-5.3634	-10.2224	0
AATCGGGTGACA_SRR5164436	-12.2414	-0.158249	0
TCTGGACGGTGT_SRR5164436	-7.92697	6.48591	0
AATGGGAGATTG_SRR5164436	8.53086	6.05328	0
AATCTTTCGATC_SRR5164436	-3.77951	-6.19912	0
CAGGGCAATGGG_SRR5164436	8.41959	6.62531	0
CAGCCACTTCAA_SRR5164436	-3.8598	-9.57884	0
GCCTTCACGTCT_SRR5164436	-2.00416	-6.88388	0
ACGGTCAAGAGG_SRR5164436	-11.0499	0.176313	0
GGCCCGACGAAC_SRR5164436	9.67191	7.48828	0
TTCACCGCTGAT_SRR5164436	-3.94334	-9.67301	0
TAGTAGCGCTCC_SRR5164436	-1.65563	3.20792	0
GTTCCATGGGCG_SRR5164436	0.785277	-0.553919	0
ATGTTTCAACCG_SRR5164436	-0.542862	-5.75091	0
ATGTTTCAACCC_SRR5164436	-0.667403	-6.04815	0
GAAGTTACAGCG_SRR5164436	-2.76066	-4.3558	0
AGCCCGCTCTAG_SRR5164436	9.81213	6.67855	0
ACACACAGTAAC_SRR5164436	9.64253	5.2489	0
ATGTTTCAACCT_SRR5164436	-0.837046	-6.0542	0
GCTGGTGTCGGA_SRR5164436	10.4343	9.02477	0
CTTGTCAGCTCC_SRR5164436	-0.495031	-3.63081	0
GGGTCGGTTTCA_SRR5164436	-5.09642	-9.96066	0
CTGGTCTGGCAA_SRR5164436	9.09609	7.949	0
ATGTTTCAACCA_SRR5164436	-0.659223	-6.22247	0
CAGGCAAATTCT_SRR5164436	-2.24802	14.2948	0
GGAATTACGTAT_SRR5164436	-1.73583	3.20796	0
CATAGTACTCCC_SRR5164436	-0.471119	-0.698672	0
TCCCCAATATAA_SRR5164436	-10.4768	0.0080432	0
GTTGCCGACGCC_SRR5164436	9.77854	4.16586	0
ATCTTTAATCCA_SRR5164436	9.48153	7.56941	0
ATCCTCCAAACT_SRR5164436	-2.04515	-5.76261	0
GTTCATTCGCGG_SRR5164436	-4.27177	-9.76174	1.0027
GTTCCGTTGACG_SRR5164436	7.97791	-7.45236	0
GTCTCCTTATCA_SRR5164436	3.75206	-9.15349	0
ATCCTCCAAACC_SRR5164436	-2.36649	-5.81912	0
ATCCTCCAAACG_SRR5164436	-2.2712	-6.18272	0
GGTCTCGCTCTC_SRR5164436	3.3377	-9.22894	0
ATCGTACCCTCC_SRR5164436	-5.39317	-10.0705	0.946159
ATCCTCCAAACA_SRR5164436	-1.91221	-5.76082	0
AAGGGGCTAACC_SRR5164436	-4.43617	-9.75578	1.22584
TTCAGCACGTCA_SRR5164436	12.428	-0.476294	0
GCTTGAGTTCTA_SRR5164436	9.47767	7.20306	0
TAGCTTCGACAA_SRR5164436	10.478	9.04867	0
CCTACCATCCAC_SRR5164436	-2.82261	2.70875	0
TTAGGAGGAAGC_SRR5164436	4.74139	9.41494	0
GCGGCAATTCCC_SRR5164436	0.228256	-5.80241	0
GCGGCAATTCCA_SRR5164436	0.484814	-5.53524	0
TTATGTAGTATT_SRR5164436	-2.67854	-9.36198	0
ATTATCGGCGGC_SRR5164436	9.55497	6.60405	0
GCGGCAATTCCT_SRR5164436	0.058962	-5.86719	0
CATTAACTAGAA_SRR5164436	9.90796	7.19364	0
GACTTCCCAAAG_SRR5164436	-2.55813	-3.77749	0
CATATCAAGTGG_SRR5164436	-7.92586	5.70227	0
CTATCATAGCGT_SRR5164436	-5.24525	-10.1073	0
GCGGCAATTCCG_SRR5164436	0.349839	-5.8864	0
TAATCTAAGAGC_SRR5164436	6.85031	-14.0805	0
CCGACGTTTGAT_SRR5164436	-7.9229	6.33792	0
TTAATGCGGGTG_SRR5164436	9.43137	7.88929	0
CAGAGTAGCTTT_SRR5164436	-1.05295	-6.19719	0
ATCTCCTTACTT_SRR5164436	-3.29619	-9.9072	0
AGTGAGATCGTG_SRR5164436	9.01646	7.27175	0
TCTGTCAGCCCT_SRR5164436	-5.44281	-9.97969	0
TTGCGAGGTCCC_SRR5164436	-2.28657	-9.67785	0
TACCGGTCTACA_SRR5164436	9.38386	8.24934	0
GAGGCAAGTCAG_SRR5164436	1.91052	-6.62127	0
TGACGAAAAATT_SRR5164436	9.32812	8.14897	0
GTACATAACACA_SRR5164436	-6.59947	5.07772	0
GAGGCAAGTCAT_SRR5164436	5.16743	-6.61749	0
GGAGAACGCCAT_SRR5164436	-2.45181	-5.82366	0
TCTGTACGCGAC_SRR5164436	-0.877107	-1.69678	0
CGGGCTTTAAGT_SRR5164436	-2.76005	14.1705	0
ATATGTTCAAAC_SRR5164436	-13.3641	-2.20188	0
CCTAAACAATCC_SRR5164436	10.5014	9.15045	0
CAGCCCAGCATA_SRR5164436	10.2435	8.53113	0
GCAATATCGCCA_SRR5164436	-2.44283	14.6212	0
CCGTCTTATCAG_SRR5164436	-0.135146	-4.61716	0
TAACGTTGGATA_SRR5164436	6.24661	-12.4608	0
GTCTAGAAGAGT_SRR5164436	3.34333	-5.60014	0
GGAGACCACGGC_SRR5164436	-4.34865	-4.87984	0
ATATGAACCTAA_SRR5164436	0.971159	-0.555342	0
TCTCAGCAAACG_SRR5164436	9.69478	8.57398	0
GAGTGGCATACC_SRR5164436	-3.37039	-9.78021	0
GATTAACTTAAC_SRR5164436	-3.68786	-9.80035	0
CTAACTGTCGCT_SRR5164436	-4.18418	-4.45305	0
GAGTGGCGAGAT_SRR5164436	-1.88426	-6.06082	0
TGTGTAAAGTCG_SRR5164436	12.2716	-0.212178	0
CTAACTGTCGCA_SRR5164436	-4.28543	-4.3964	0
CTAACTGTCGCC_SRR5164436	-4.22036	-4.71811	0
GCTGGATCTTCT_SRR5164436	-5.08056	-9.89317	0
CTAACTGTCGCG_SRR5164436	-4.07569	-4.58248	0
TGGCCTATTAGC_SRR5164436	12.4319	-0.496162	0
TCTTCGTCTTCT_SRR5164436	10.1255	8.95864	0
ACTAGTGCCTTG_SRR5164436	10.2153	8.70352	0
GCCCTTGAGCGG_SRR5164436	4.04964	-8.03157	0
TCAGTACTGGTT_SRR5164436	2.69736	3.07544	0
CGCACGTCGTGC_SRR5164436	-1.70777	13.8578	0
CCGATGGGAATT_SRR5164436	-8.15874	5.50223	0
TCAGTACTGGTC_SRR5164436	2.55363	3.19265	0
TCAGTACTGGTG_SRR5164436	2.55332	3.14313	0
GCTTACGTTTAA_SRR5164436	-3.96044	2.7404	0
TTCCAGACAACA_SRR5164436	9.06974	7.98382	0
GAAGAATGCACT_SRR5164436	-0.419557	-2.84603	0
TAGCATGAGGTA_SRR5164436	9.75373	6.74012	0
GAGTAACTTTGT_SRR5164436	-5.20879	-10.2653	0
GTTGAAATCTTG_SRR5164436	1.15743	3.51763	0
TTGAGCCTGGGG_SRR5164436	-2.42703	-5.51079	0
CTAGTCGGAGAT_SRR5164436	-4.74945	-10.2193	0
CCCCTCTTTCGC_SRR5164436	10.4772	9.15215	0
TTAGATTAATGT_SRR5164436	-2.15039	14.4811	0
CCGACACGAGCA_SRR5164436	-7.16473	10.2572	0
CCCTTTTGGAGT_SRR5164436	8.57231	6.68791	0
GACGGAAAGCCA_SRR5164436	10.3577	9.02529	0
GCGCGTTGAGAC_SRR5164436	3.11416	-7.0799	0
TAATCCACTGTA_SRR5164436	12.4624	-0.511339	0
CGTTCATCGGGA_SRR5164436	-4.5218	-9.67859	0
TAATCGATTAGG_SRR5164436	-3.05881	1.65536	0
CATATCGATGCA_SRR5164436	8.72684	6.97193	0
CGGCGAAGCCTA_SRR5164436	9.82044	6.88344	0
GATTCCGACACT_SRR5164436	-3.52782	-9.62273	0
GCACCCTTAATC_SRR5164436	-2.71719	-5.17583	0
TATCATTAAGCG_SRR5164436	12.4644	-0.510279	0
TCTCCAGCAAAC_SRR5164436	-10.9536	0.602478	0
TCGTCCCCCTCA_SRR5164436	-4.95281	8.64635	0
AGCATGAAAACC_SRR5164436	-2.41385	-3.58246	0
GCTTTCCTTTCC_SRR5164436	3.27428	2.93946	0
AAACCCACGCTG_SRR5164436	-1.88681	3.08735	0
GCATAAATACGC_SRR5164436	-5.07037	-10.0203	1.79678
TGAGTGTACCTA_SRR5164436	9.73438	7.14157	0
CGGACGAACTGT_SRR5164436	-2.55916	-5.6818	0
AGGAGTGTCCCG_SRR5164436	-4.14121	-9.57298	0
AGGAGTGTCCCC_SRR5164436	-4.66074	-9.73562	0
ATCAACGCGAAT_SRR5164436	-4.67928	-10.401	0
ATGAAAATAGTG_SRR5164436	1.61531	1.18818	0
GCAGCAAATCAC_SRR5164436	4.71952	9.23367	0
GAGCGCCGCCGC_SRR5164436	3.84768	-4.3216	0
AGTTCGTCTATA_SRR5164436	-2.13012	14.5501	0
TAAAGCAGACAG_SRR5164436	-4.75591	-9.75944	0
GACGCCGTGGAG_SRR5164436	9.34624	6.30918	0
CCTGGGCTCTAC_SRR5164436	9.26549	7.82162	0
ATTAGTGCCCCC_SRR5164436	2.21602	2.81743	0
TGACAATATCAT_SRR5164436	1.29736	3.74604	0
AGTTAAAGTCGC_SRR5164436	-8.46706	7.07646	0
CAAAGATGGGCG_SRR5164436	9.72629	4.50064	0
GTTCCCCCTCTG_SRR5164436	-5.07255	-9.93093	0
GTTCCCCCTCTA_SRR5164436	-4.3901	-9.7424	0
GTTCCCCCTCTC_SRR5164436	-4.98221	-9.87827	0
TGAGTCATGCGA_SRR5164436	-2.40143	-2.79993	0
TACGGTTACATG_SRR5164436	-2.89553	14.3062	0
CGCCTGGGTGGG_SRR5164436	-1.32429	-8.67926	0
TAACCTAGGTCA_SRR5164436	-1.04704	-4.41836	0
GCAGATTACTGC_SRR5164436	-4.21816	-4.7662	0
GGAACCGGAGTT_SRR5164436	9.03371	7.8489	0
AGCCGACTAGGA_SRR5164436	-4.38213	-4.9989	0
TTACAGCTCGGT_SRR5164436	-4.30071	-4.59862	0
GAATGCGTTACA_SRR5164436	10.5246	9.18448	0
CTGCAGAGTCAG_SRR5164436	-8.46568	7.23193	0
CCAAAAGAGTAT_SRR5164436	-2.85996	-4.38745	0
GTTGGCGACTCT_SRR5164436	9.39328	7.40044	0
AGTGGGCACTGC_SRR5164436	-2.38551	-3.62781	0
GAAGTTGAACAC_SRR5164436	-4.9772	8.65117	0
TCGGCCCTTCGA_SRR5164436	-13.0249	-2.45522	0
GTTACCCAGTAC_SRR5164436	-5.3738	-9.95504	0
TAGTATTTTCTG_SRR5164436	-0.823012	-4.37036	0
TATCCCCCGGGC_SRR5164436	10.0889	8.94579	0
GTCGTTAGAATT_SRR5164436	-4.79827	-9.87584	0
TTTAAGCTCGTA_SRR5164436	6.36724	-8.72696	0
TTTAGTTACTGA_SRR5164436	-3.57585	-9.64998	0
GGGGATAAACAT_SRR5164436	-0.403329	14.3283	0
CGCAACTAGTAT_SRR5164436	-2.37497	14.7113	0
GCGCGCAAACAA_SRR5164436	9.25344	8.10624	0
TACCGTGCAAGT_SRR5164436	-4.94374	8.68006	0
ACTATACTCTCA_SRR5164436	6.03405	-14.7809	0
TTCGCAACGCTT_SRR5164436	-7.68658	6.71516	0
GTGGCCGATCGC_SRR5164436	-1.52341	14.5699	0
CACCCGCTGATG_SRR5164436	-3.69112	3.38441	0
TACTTCTATCCC_SRR5164436	9.50772	7.89447	0
TCGTATAACTCC_SRR5164436	-0.622662	-7.7501	0
ATTCTTACGACG_SRR5164436	8.46137	6.79521	0
TACCTCTAGTCG_SRR5164436	-4.95397	-9.9154	0
CTTTGTAATTAC_SRR5164436	-3.22725	-9.89558	0
GGGAGCAATCTA_SRR5164436	-2.78368	-4.5113	0
TAGCGTAAAGAC_SRR5164436	-2.39728	-3.63043	0
GATTACCTCGTG_SRR5164436	-1.79712	8.36045	0
TAACCTTTAGAT_SRR5164436	2.37873	2.72204	0
TCGTAGATCGAT_SRR5164436	-5.3443	-9.8946	0
ACACCACGGCTT_SRR5164436	-8.35851	6.72163	0
CAACTTTGCATC_SRR5164436	-5.28978	-10.0217	0
CACCGGAGCCAA_SRR5164436	-4.49986	-9.80406	0
TTTATTTGGAGT_SRR5164436	-3.19837	2.8405	0
ATTACCGTTCAG_SRR5164436	10.445	8.93142	0
GCCGGAGCTAGA_SRR5164436	-2.04092	14.5127	0
ATCCGAAGAGTG_SRR5164436	1.47695	-0.319583	0
TTCCCACGTAAA_SRR5164436	-0.759608	14.6228	0
CAAGAGCAGTCA_SRR5164436	-2.32408	-5.54534	0
TTTGCTACGAGA_SRR5164436	9.09711	7.92112	0
TTCTAGGAAGTG_SRR5164436	9.01558	7.88641	0
CGCATTAGTCTA_SRR5164436	-3.75878	-9.8393	0
CGTCAGATCCCC_SRR5164436	-1.60561	13.8073	0
TTCAGGCGAGAC_SRR5164436	9.64129	4.7081	0
GACGGCCGTGCT_SRR5164436	-1.80619	-6.04189	0
TAGGAGGATGGC_SRR5164436	10.3053	9.09215	0
CCATCACTAAGT_SRR5164436	1.12376	3.53992	0
ATGATTACATAC_SRR5164436	-12.4939	-1.21834	0
ATAATGAATCTA_SRR5164436	10.4887	8.82087	0
ACATCCGCTATG_SRR5164436	-0.817357	-8.49293	0
GTCCCGATCATG_SRR5164436	-4.68812	-9.70421	0
CTAGGAAGGATG_SRR5164436	3.9935	-8.30475	0
CGGGCGATCGCC_SRR5164436	7.43754	-13.3442	0
TAGCATTTGCTT_SRR5164436	3.16575	3.10026	0
TCGGTCGTGTCC_SRR5164436	-2.62096	-9.29083	0
TAGCATTTGCTC_SRR5164436	3.18236	3.03908	1.6149
CGTTACGGCCGC_SRR5164436	9.82658	6.90507	0
TAGCATTTGCTA_SRR5164436	3.18666	3.11662	0
TAGCATTTGCTG_SRR5164436	3.14101	3.03916	0
TAAATCGGTGTA_SRR5164436	9.13329	7.84287	0
ACCTGGTACGGT_SRR5164436	-2.4895	-9.27035	0
AATCTACGCTCA_SRR5164436	-4.53468	-4.9059	0
CAATGAAGACAC_SRR5164436	9.5654	7.15648	0
AAAAATGCACTA_SRR5164436	-4.03495	-9.76364	0
CAATCCGCTGGA_SRR5164436	3.66008	-4.07138	0
CAATCCGCTGGC_SRR5164436	3.74522	-3.97225	0
ACGGAATACTAT_SRR5164436	9.78577	6.7513	0
TCTGCGGCCTCC_SRR5164436	0.778102	-0.683823	0
TAGTCTTGGGCG_SRR5164436	1.36079	-0.0542	0
TATTGCAGGCAG_SRR5164436	-5.22285	-10.1473	0
GTCTCGTAGTGA_SRR5164436	-2.00755	14.6439	0
TATGGCTAAATT_SRR5164436	-4.79877	-9.81588	0
TGGGAGGGAAAT_SRR5164436	9.65457	8.58979	0
AACCGCTGAGCC_SRR5164436	-2.53901	-9.20436	0
CAATCCGCTGGT_SRR5164436	3.77348	-4.0235	0
TAGTATCCGACT_SRR5164436	9.61363	7.04344	0
CAGTGCGCTATG_SRR5164436	0.508858	-1.16285	0
CAATCCGCTGGG_SRR5164436	3.68564	-3.99125	0
TCCGTTGCAGCT_SRR5164436	-7.95979	6.87573	0
GAGCTCCCTAGG_SRR5164436	-2.45222	-5.9807	0
ACCCGCACGATG_SRR5164436	-8.44629	6.27209	0
GATCGATTGAAC_SRR5164436	0.627265	-0.495205	0
GGCCTTGGCTTA_SRR5164436	9.05603	5.51076	0
GAGCTTAGATCG_SRR5164436	3.38621	-9.21175	0
CGACGAGGGGAG_SRR5164436	3.8764	-8.16825	0
AATCTTTTTTGA_SRR5164436	-2.20135	-6.78205	0
ACTGAACATTGA_SRR5164436	12.3878	-0.434778	0
TGTATCACCGCT_SRR5164436	-7.42253	4.34067	0
CTAAGACTTCTT_SRR5164436	9.46896	7.26566	0
ATCTTTATCTTC_SRR5164436	-0.847691	-0.429848	0
CGTACCGTCCAC_SRR5164436	3.07563	13.1046	0
CAGGGCCAACCC_SRR5164436	-2.47692	-3.71989	0
AAGGTGGCTGCA_SRR5164436	-4.13856	-9.72338	0
CTTCACGACTTC_SRR5164436	-2.20145	14.1929	0
TAGCGGGGAACG_SRR5164436	-2.74917	-9.46047	0
GCCCTGTCCAAC_SRR5164436	-4.88216	-10.4503	0
GGGTGTACTCTA_SRR5164436	4.06417	-8.31991	0
CAGGCGGTCTCA_SRR5164436	10.0741	8.80875	0
GTTCGAGCCTAA_SRR5164436	3.24201	-8.41732	0
AGCTGGAGACAC_SRR5164436	-12.7963	-1.37804	0
AGCTCCGTTCCA_SRR5164436	-8.55041	7.059	0
GCATCTGGTATG_SRR5164436	-2.51496	-3.75819	0
TCACACGTGATA_SRR5164436	3.13744	-7.15257	0
GTTCTTAGCCGG_SRR5164436	9.80708	6.86596	0
CATCCATTGTCG_SRR5164436	-7.28951	7.09055	0
ACTTTTAGACGT_SRR5164436	-0.516487	-0.763854	0
AATAAGATGCAA_SRR5164436	-7.62487	5.69332	0
GTTGAGAGAAGA_SRR5164436	1.94923	1.94294	0
AACAGACATCAC_SRR5164436	-3.61661	-9.25843	0
GCTACTTAGGGA_SRR5164436	3.85393	-8.14725	0
GTTGTGTCCGGA_SRR5164436	-5.05588	-9.85844	0
GTTACTCGGCCA_SRR5164436	-4.44871	-10.0808	0
CGCGGATGGTGG_SRR5164436	-2.79406	-4.04086	0
GTTACTCGGCCC_SRR5164436	-4.63347	-10.1087	0
CGAAGTACAACT_SRR5164436	-0.515666	-6.68502	0
GTTACTCGGCCG_SRR5164436	-4.33717	-9.74797	0
CGGAGGTCCGCA_SRR5164436	-10.4195	0.0400338	0
TTGACGTGCCGC_SRR5164436	9.85021	-5.7752	0
TTAAAACTTCCC_SRR5164436	-8.13079	6.94284	0
CTATGTGTCTAG_SRR5164436	-12.429	-1.00086	0
GTTACTCGGCCT_SRR5164436	-4.36026	-9.94577	0
CAATAGAGAATT_SRR5164436	-5.00904	-9.91875	0
GAGGTCGGCCAT_SRR5164436	1.2786	3.86953	0
CTACTTAATGAG_SRR5164436	-1.78075	14.9716	0
TCCCGTGAGCGA_SRR5164436	-2.01575	-5.6446	0
CCTTCTGGCTGC_SRR5164436	-2.33241	-6.61803	0
ATGAAGTGCCTG_SRR5164436	-4.47772	-10.3611	0
AGTGGGTATCTA_SRR5164436	-2.34354	-9.49236	0
GAGCTCCCTAAA_SRR5164436	9.7137	8.58389	0
GCCCAGACACCC_SRR5164436	2.03115	2.31977	0.577967
GTATCGTATCCT_SRR5164436	-2.54793	14.8895	0
CTTAGTGTCAGC_SRR5164436	2.87979	2.93511	0
GGCTGCCTGGAT_SRR5164436	2.11252	-5.19588	0
CGAGCGCGAAAA_SRR5164436	9.9451	8.80883	0
GATGCCGGTTCT_SRR5164436	-2.37545	-3.68469	0
TCTAACATTGCG_SRR5164436	8.94695	7.5314	0
AGCCTCTTTCCT_SRR5164436	-2.72311	14.5832	0
GCAGTATAAGGC_SRR5164436	-11.2846	-0.283427	0
GGCACGCTCGTG_SRR5164436	-6.99255	6.67629	0
AGCGCTTTTCAT_SRR5164436	-8.48508	7.14322	0
ATAGGTAAGGTC_SRR5164436	10.4712	9.29834	0
TATTATGTGACT_SRR5164436	-0.432944	-4.38802	0
GTCCTTAATGCT_SRR5164436	10.419	8.89873	0
ATCTTGGAGCTA_SRR5164436	3.83753	-8.29319	0
AGGGAGCACTGT_SRR5164436	9.191	6.16565	0
GAGGCTCGATAA_SRR5164436	-4.70783	-9.98229	0
CGTGTTCAGGTG_SRR5164436	0.384702	14.0668	0
TCGGCGTGAAAG_SRR5164436	-4.4512	-5.04609	0
TCACCGCAGAAG_SRR5164436	-10.0047	-1.31516	0
GTTGTATGGCAC_SRR5164436	9.29828	7.81236	0
TTGTTGTCCTGT_SRR5164436	8.43776	6.64167	0
GGAGAGGTTGAC_SRR5164436	-2.39732	-3.01691	0
GTTCCCCCTCTT_SRR5164436	-4.9856	-9.79229	0
CGCGTTTTCTAA_SRR5164436	-4.99872	8.66905	0
CAGTCGCTCTAT_SRR5164436	10.5324	8.93053	0
GATCGGGCCGTG_SRR5164436	9.81802	7.31008	0
AAATGCCCCACC_SRR5164436	9.23768	6.18591	0
CCGTGTAACCAC_SRR5164436	1.06752	0.340989	0
TGATATAAGGAG_SRR5164436	-1.84686	5.1331	0
GGACGCGTTTCT_SRR5164436	-1.02335	7.9448	0
CCATGACCAAAT_SRR5164436	-5.44583	-9.93646	0
CCATGACCAAAG_SRR5164436	-5.21237	-10.0576	0
CCATGACCAAAC_SRR5164436	-5.4231	-10.0235	0
CCATGACCAAAA_SRR5164436	-5.38731	-10.0555	0
CCCAGGTTGTGG_SRR5164436	-4.96287	8.64901	0
GCCCTAGTCTGT_SRR5164436	2.20139	2.77128	0
TAAGTTGAAAGT_SRR5164436	10.5088	9.17779	0
CAACCTTGGGTA_SRR5164436	-4.88878	8.59219	0
CGATGCGTTTAC_SRR5164436	10.4469	9.06226	0
TGAGTTTGACAG_SRR5164436	-2.75633	-9.58113	0
GAAGTGGTACGG_SRR5164436	9.76701	7.60853	0
CATGCCCAGTGC_SRR5164436	8.96545	7.65549	0
TATTAACATATG_SRR5164436	-4.95854	8.6725	0
CCGCTGCTGATG_SRR5164436	9.85641	7.11272	0
GAGAAACCTCAC_SRR5164436	9.75111	7.17998	0
TGCAACGACTAT_SRR5164436	-5.25611	-10.3281	0.596193
TGCACAAATGTG_SRR5164436	-8.90011	7.05112	0
AACTCTGTATAG_SRR5164436	-0.207765	-2.49325	0
AGTGCCCATCAC_SRR5164436	-1.65764	-8.7713	0
GAACGGTAACCA_SRR5164436	10.4728	9.17515	0
TAATTTCCTAAA_SRR5164436	-4.71882	-5.10791	0
CTTACTTCTTCT_SRR5164436	-0.892371	-2.72085	0
AGGCTGCTAACG_SRR5164436	9.73082	8.582	0
ATACCGGAAAGG_SRR5164436	-0.884689	-4.07469	1.3632
CCACTTGCTCAT_SRR5164436	2.24644	2.89367	0
AGAGCGTTCCTT_SRR5164436	9.61347	4.7327	0
AACCTTACGGGG_SRR5164436	8.62457	7.08496	0
CAAAGATGTTTT_SRR5164436	-4.46652	-4.96625	0
TATTGGATCTGG_SRR5164436	10.5084	9.19796	0
GATAACCAAGAA_SRR5164436	-0.657129	-7.82989	0
CGCGCCTTAGCC_SRR5164436	-5.46139	11.7318	0
GGCACACGGCTT_SRR5164436	6.39718	-12.3937	0
TAGGGCACTTTG_SRR5164436	-2.90584	-4.46529	0
CCGTAATACTTT_SRR5164436	12.2959	-0.330117	0
TTTATTACCCAT_SRR5164436	-2.58016	-9.36395	0
CCGCAATGTCTT_SRR5164436	10.5861	9.17152	0
CAAAGATGTTTG_SRR5164436	-4.40685	-5.06119	0
CAAAGATGTTTA_SRR5164436	-4.46038	-4.96333	0
CAAAGATGTTTC_SRR5164436	-4.4734	-4.97502	0
TATGCCCAATTG_SRR5164436	1.16588	0.37058	0
TATTGCCTGATT_SRR5164436	3.47666	-9.06326	0
TTTGCCATTACT_SRR5164436	3.78017	-9.13799	0
TGGCTAGGATGA_SRR5164436	9.65517	7.60595	0
TTAGTACCCGCT_SRR5164436	-10.7065	1.51814	0
CCCCGGCTCTCG_SRR5164436	9.58689	7.72116	0
GCGCGAAGTCCG_SRR5164436	9.80087	7.34877	0
GATCGATACACC_SRR5164436	-4.98048	-10.1082	0
TGCTGTATAGCC_SRR5164436	9.83023	-5.80361	2.03457
GATCGATACACA_SRR5164436	-4.8446	-10.2348	0
TGTTAAATTACC_SRR5164436	-0.215308	-2.46875	0
CGTAAACGAGTG_SRR5164436	8.7238	7.57219	0
CACAGATTTAGG_SRR5164436	9.74877	7.15963	0
GATCGATACACT_SRR5164436	-4.98836	-10.03	0
CCAATGGAAAAT_SRR5164436	9.04516	7.99295	0
TCAAACGCCCGA_SRR5164436	-4.52719	-10.0755	0
GATCGATACACG_SRR5164436	-4.83548	-10.2712	0
ACTTCAAAAACG_SRR5164436	1.4691	3.79062	0
CCGTAATACTTA_SRR5164436	12.2464	-0.309719	0
GGTATACACTAC_SRR5164436	8.59545	6.98405	0
CCGTAATACTTC_SRR5164436	12.2317	-0.280971	0
GGATTGATGTTC_SRR5164436	9.43922	8.37178	0
CCGTAATACTTG_SRR5164436	12.2931	-0.348222	0
TATAGGCATGTT_SRR5164436	-4.76938	-10.1295	0
GGGTTCATCCCC_SRR5164436	3.46949	-9.0355	0
TAGCCGACCCCT_SRR5164436	-4.3416	-10.2363	0
TGCGACAATGAG_SRR5164436	8.70218	6.31052	0
GTGTCCCCGTAC_SRR5164436	3.28059	2.89058	0
ATACGTCAAGAC_SRR5164436	0.984597	3.29178	0
GGTTGGCCAAAC_SRR5164436	-4.11971	-9.53223	0
CTCCCAGTCCTG_SRR5164436	-12.1411	-1.5174	0
AAGAGTAAGTGC_SRR5164436	-12.9787	-1.33269	0
ACCGTAACGTGG_SRR5164436	-2.49795	-3.76051	0
CGTTATCCGCAC_SRR5164436	-5.42286	-10.0513	0
TAGCCGACCCCC_SRR5164436	-4.39221	-9.85593	0
TAGCCGACCCCA_SRR5164436	-4.35334	-9.92518	0
AAAAGAGTTAAT_SRR5164436	-6.78841	4.97638	0
GACCCGTGAGAT_SRR5164436	-2.01781	-3.58156	0
TAGCCGACCCCG_SRR5164436	-4.75087	-9.71616	0
GCTTACTGTCTA_SRR5164436	12.4145	-0.463348	0
TAAGCGTGGTCA_SRR5164436	3.14299	-6.95482	0
TTGTAGTCCAGG_SRR5164436	-2.12155	-3.57487	0
GACTTGATTGTT_SRR5164436	-12.3072	-0.0402681	0
TCAGAAACATAT_SRR5164436	2.7693	0.896465	0
GACTTGATTGTC_SRR5164436	-11.5427	0.0352103	0
GACTTGATTGTG_SRR5164436	-12.0405	0.178984	0
GCTTATACGGAT_SRR5164436	0.0981782	3.41706	0
AGTAGAGTTCGG_SRR5164436	-4.60107	-10.2338	0
TAGATCGGTACT_SRR5164436	-4.28527	-4.58079	0
GTGCATGATGGT_SRR5164436	-2.48695	-3.68377	0
TGACAATGTCGT_SRR5164436	9.90289	4.01819	0
ACGTCACCGACT_SRR5164436	-3.40551	-9.65687	0
CATACAGGATGA_SRR5164436	10.0286	8.74179	0
ATACGGCCAGTA_SRR5164436	-1.47376	-4.66988	0
CGGTAGTGCAAC_SRR5164436	9.24935	8.0616	0
GAGGAGCGACGC_SRR5164436	-0.608395	-3.01983	0
TAGATCGGTACG_SRR5164436	-4.13653	-4.61791	0
CGGTTAAAGGCG_SRR5164436	9.72456	8.53667	0
TAGATCGGTACC_SRR5164436	-4.30374	-4.69953	0
TAGATCGGTACA_SRR5164436	-4.45863	-4.91406	0
CCGATAGTTGTT_SRR5164436	3.31262	-8.84947	0
AAAGTGCCTACG_SRR5164436	9.12469	7.74784	0
GGTCATGAATAA_SRR5164436	-5.40041	-9.98156	0
GTACGTCTGTTA_SRR5164436	10.4873	9.00269	0
TCACCCGCCTGT_SRR5164436	9.18751	7.89489	0
CCAGAATAGATC_SRR5164436	12.11	0.400984	0
TCCTAGCCGATT_SRR5164436	6.43774	-14.4611	0
AACCTGGACATT_SRR5164436	-1.48191	14.3329	0
GTTAACCTCGAT_SRR5164436	-2.12214	14.7811	0
ATGATTAATTTG_SRR5164436	-2.37479	-3.53938	0
CTCATAGGATAG_SRR5164436	9.23756	8.09404	0
GCTAGTAAAACA_SRR5164436	10.3577	9.12124	0
CGAGCGCCCAAC_SRR5164436	8.7034	6.11737	0
TTCGTCGATCAT_SRR5164436	4.39388	9.15435	0
TCTCCCTAGGGA_SRR5164436	-0.257522	-5.52282	0
AAACACGGCTAA_SRR5164436	0.86144	-0.187653	0
GGCAGGACAGAA_SRR5164436	-2.65098	1.7319	0
AGCCGCGTCCCG_SRR5164436	-7.91276	6.59002	0
GACGCCCCCAAG_SRR5164436	-7.22391	5.21586	0
TTTCGCACTTAG_SRR5164436	-1.29317	14.6022	0
CCAAATGTGGGG_SRR5164436	-2.09716	-3.49153	0
AGATTATGTGGA_SRR5164436	-4.07149	-4.6361	0
GGTGACGATATT_SRR5164436	-5.42144	-10.1533	0
TAAGATCGGTAC_SRR5164436	-4.40621	-4.8137	0
TTACCTACAGCC_SRR5164436	9.77051	4.37459	0
TGTATTAAAATC_SRR5164436	-2.18955	-3.61756	0
CTACCCTCTAAT_SRR5164436	-2.05791	-6.07941	0
GGTGACGATATG_SRR5164436	-5.40647	-10.0489	0
TCTTGGACAATC_SRR5164436	1.16919	3.73679	0
GGTGACGATATC_SRR5164436	-5.38711	-9.87437	0
GGTGACGATATA_SRR5164436	-5.39561	-9.91104	0
GCTACGCCTTCG_SRR5164436	10.5489	9.26955	0
TCTCGGTATAGT_SRR5164436	6.97224	-14.2562	1.89875
GTAAGGTTACTA_SRR5164436	9.72525	6.73447	0
TACCGCCTCCAC_SRR5164436	-7.96237	6.14654	0
TGGTTCGGCCTA_SRR5164436	8.62488	6.58414	0
AGGGGGTAGGCA_SRR5164436	-2.87633	1.37078	0
CGAAGGCCTGCG_SRR5164436	1.14622	3.6599	0
GATCCTACTCGA_SRR5164436	10.4946	8.63937	0
CCCAGGTTCGCC_SRR5164436	0.645303	-1.24692	0
GCAAACTATGGA_SRR5164436	12.3237	-0.434138	0
TCCCAAAGGATA_SRR5164436	-10.6726	1.50075	0
AACACGACCCAG_SRR5164436	-4.97615	-9.99052	0
CATAGTCCAGCT_SRR5164436	12.0702	0.428774	0
CCTACCGTTCGT_SRR5164436	-1.61413	8.23508	0
AACACGACCCAA_SRR5164436	-5.40051	-9.96091	0
AACACGACCCAC_SRR5164436	-5.30417	-10.2074	0
GAGAAGTCGTAG_SRR5164436	-1.30059	14.0418	0
TCGATGGCTTCG_SRR5164436	-3.32372	-9.70039	0
AACACGACCCAT_SRR5164436	-5.28631	-10.1758	0
TGGTTTGGACAC_SRR5164436	3.89897	-5.45844	0
TGGTTTGGACAA_SRR5164436	3.66566	-5.3023	0
CGCTGCCGGAGC_SRR5164436	-1.15872	-4.80541	0
GAGCGCATCATA_SRR5164436	9.94772	7.23089	0
CCGCTTGCCGGT_SRR5164436	-2.70329	-4.26469	0
TGGTTTGGACAG_SRR5164436	3.96667	-5.42568	0
TGGTTTGGACAT_SRR5164436	3.87698	-5.16706	0
GCGTCTTCCAAC_SRR5164436	-2.25632	-3.51597	0
CGCACGGAATCC_SRR5164436	-5.39444	-10.075	0
GCGCCGTCAATT_SRR5164436	3.33847	-9.18967	0
CGTGACACGAGG_SRR5164436	-1.72044	3.07469	0
TCCATTCGTTAA_SRR5164436	-7.78906	9.6156	0
CGTTGTTATCGG_SRR5164436	12.2797	-0.328397	0
CGTCAGTAAATG_SRR5164436	-1.83567	14.462	0
GATAAGCTGTGC_SRR5164436	9.56205	8.23153	0
CGCCAGATAATC_SRR5164436	12.0645	0.400364	0
ATCTGGTGCTTT_SRR5164436	0.297749	13.95	0
ACTGCTGTCGGC_SRR5164436	-4.92161	8.65229	0
CTTGCTAGTACG_SRR5164436	2.93194	-8.40952	0
ACCTAAGGAAAC_SRR5164436	-10.9154	0.751242	0
TTGTAATAAACG_SRR5164436	12.4181	-0.484795	0
AAGTCTGACCTC_SRR5164436	-2.14738	-3.54406	0
GATTCTGCAGCC_SRR5164436	2.87106	3.07541	0
ATAGCATTCTGG_SRR5164436	7.47028	-13.499	0
GTTTGTGCTTGG_SRR5164436	9.71511	4.41862	0
CTTCGGCCGACA_SRR5164436	-1.63132	3.97816	0
TTAACAATCCCT_SRR5164436	2.47729	3.17352	0
TCGTTTTATAGC_SRR5164436	1.20292	0.277342	0
GAACGGAATGCT_SRR5164436	-4.20015	-9.57587	0
TATTAGCACGTA_SRR5164436	-2.19984	14.1247	0
ATCAGTGTGACA_SRR5164436	10.3187	8.74449	0
GTAGGATAATGA_SRR5164436	-0.268497	-4.00529	0
TCAAGTCGAATT_SRR5164436	3.99707	-8.26567	0
CGCTACGATCTA_SRR5164436	4.67782	9.23426	0
GCACTTCGCTGA_SRR5164436	-2.30449	14.6763	0
AAGCTAACGGTG_SRR5164436	10.5899	9.19826	0
TAGGATTCCACG_SRR5164436	-3.09323	15.0589	0
AATGCTTACACA_SRR5164436	2.94748	-8.17455	0
TCTACTGATACG_SRR5164436	0.995603	0.372512	0
CAAGCATTCTGA_SRR5164436	10.3469	9.05084	0
GCGAGTAGCAAT_SRR5164436	-5.01645	-10.2041	0
GATAGACATATA_SRR5164436	-2.14964	-5.62373	0
TTTAAGAACCTT_SRR5164436	5.51299	-6.39129	0
GCCGCCTCGCGG_SRR5164436	1.51486	1.38812	0
AGTTGCCTCGGG_SRR5164436	10.5109	9.06382	0
CGTCGGGCGCTG_SRR5164436	-4.11481	-4.36283	0
CTTAAGACTGAC_SRR5164436	6.60184	-14.1536	0
TACACATAGAGG_SRR5164436	9.19329	5.38454	0
GTATTCGAACGG_SRR5164436	9.51774	4.60746	0
GGATACCCAAAG_SRR5164436	2.48172	-1.00191	0
GTATTCGAACGA_SRR5164436	9.45358	4.48168	0
GTATTCGAACGC_SRR5164436	9.58891	4.48009	0
GTATTCGAACGT_SRR5164436	9.98879	4.47198	0
CCTCGCACAAGT_SRR5164436	-8.34031	6.6372	0
GCGGGCAGCTAA_SRR5164436	7.64864	-6.01455	0
TCCCTACTTGAG_SRR5164436	-7.6746	6.93711	0
TCTAAAATGGGC_SRR5164436	-1.09271	-7.21614	0
GCGCGAGCTAGT_SRR5164436	-4.936	-9.70689	0
GAGCGGCGAGGG_SRR5164436	1.11819	3.6103	0
CACTATTTACGC_SRR5164436	9.68141	7.29685	0
ACTCATAGCCCG_SRR5164436	10.5196	9.1558	0
ATATGAACGTGC_SRR5164436	9.05899	7.92625	0
CGCCAGAGGACT_SRR5164436	-0.954418	-6.27468	0
AAAGCGGACTCT_SRR5164436	1.12476	3.53199	0
ACTACTCAGAAT_SRR5164436	-2.38595	-9.46019	0
CGCCACACATTG_SRR5164436	9.42957	7.95853	0
CGCCCCCTTCCT_SRR5164436	-2.17905	14.6276	0
ACGTATTGTCTC_SRR5164436	4.05774	-5.29872	0
TGAATACTTGAG_SRR5164436	-2.28794	-5.74722	0
TCACAAAGCTGT_SRR5164436	-5.41194	-10.0334	0
GAGCGCGAGCGG_SRR5164436	8.43961	6.79785	0
CAACGGATCTGA_SRR5164436	-5.01202	8.10431	0
CACACCCAATTT_SRR5164436	6.90382	-7.09023	0
TAGATAACGATG_SRR5164436	9.72785	8.61466	0
ATCCTCTTCGAG_SRR5164436	9.6848	7.40719	0
TTTAGCTTCGCC_SRR5164436	-2.7334	1.92501	0
AAAAAATGCATG_SRR5164436	8.76168	7.16791	0
ATACCGGTCGAT_SRR5164436	12.4307	-0.471699	0
GTAAAATTCACG_SRR5164436	12.4045	-0.474629	0
TACCAGTTCCAG_SRR5164436	10.4349	8.79891	0
CAGATTAATTGT_SRR5164436	-2.55968	-5.7493	0
GCTTAGATTGCG_SRR5164436	9.22854	7.3387	0
GCTCCCTCTTAC_SRR5164436	1.25925	3.69074	0
CCGTTCGTCTCT_SRR5164436	5.27473	9.68974	0
GAGAAGCGTCCA_SRR5164436	0.0605448	-0.639331	0
CGACCAGTTCTT_SRR5164436	9.88008	7.13311	0
CTATTTGCTCTC_SRR5164436	8.79837	7.68684	0
TCTATAAGCATA_SRR5164436	-4.44833	-9.52683	0
CGTAGATTGTCA_SRR5164436	3.94405	-8.11001	0
GCATTTATGCTA_SRR5164436	8.7232	6.37346	0
TGCACTTATCGA_SRR5164436	8.52385	7.07431	0
CTTACAAATAAC_SRR5164436	-2.10032	2.12983	0
ACTGAGAGAGTA_SRR5164436	-3.07478	-9.61671	0
CCCGAAAAGACT_SRR5164436	9.76443	6.62848	0
TATCTAAGCCGC_SRR5164436	3.03763	13.0765	0
GAATTTTCTAGG_SRR5164436	-0.952646	-3.83227	0
CCACACAGTAGG_SRR5164436	10.5127	9.17044	0
GAAACATGACAC_SRR5164436	-1.68425	15.0314	0
CACTTACGCGAA_SRR5164436	-3.46032	-5.97775	0
TTACGAGGAGCC_SRR5164436	-8.03098	6.07568	0
CGGTTGGGCCGT_SRR5164436	10.2869	8.94764	0
GCCGATGTGCCT_SRR5164436	-4.96446	-10.298	0
TTTTAGCATCAT_SRR5164436	-3.11411	-9.64221	0
TTTTAGCATCAG_SRR5164436	-2.85351	-9.60179	0
TACACCTGCGCG_SRR5164436	8.54411	6.94873	0
GTCCCTATGGCC_SRR5164436	12.4747	-0.528524	0
CAGACTCCTAGC_SRR5164436	5.87377	-13.3174	0
CGGCGTCGCGTC_SRR5164436	-3.77816	-4.51387	0
TTTTAGCATCAA_SRR5164436	-3.00033	-9.38468	0
TTTTAGCATCAC_SRR5164436	-3.01131	-9.62767	0
GTCGGAAAGTGT_SRR5164436	10.0148	7.20505	0
GAAATTGCACTT_SRR5164436	-3.9983	-4.61228	0
AGCAAACTGGGT_SRR5164436	9.57953	6.45709	0
GGGGCCTGGCGT_SRR5164436	-5.2247	-9.90622	0
TCGACTAATTTA_SRR5164436	9.39768	6.33611	0
GAAGGTAAAAGT_SRR5164436	-2.36847	14.8455	0
AGTTTCGCGGTA_SRR5164436	-7.61176	5.93425	0
GGTCTTGTTCTG_SRR5164436	3.24435	-8.47505	0
GACCCGACTAGT_SRR5164436	1.34881	3.53291	0
TGCGGCAACGGT_SRR5164436	-8.64757	6.29971	0
AGTGCGCGCAGA_SRR5164436	-3.75998	-5.89857	0
TTCGATTTCCTT_SRR5164436	-4.28637	12.6187	0
GGTCTTGTTCTT_SRR5164436	3.21399	-8.75002	0
GACACACCAGCT_SRR5164436	9.24535	7.84462	0
GACTCTACTCCT_SRR5164436	9.21911	8.22052	0
TTATGTCTGCCA_SRR5164436	4.34366	10.3053	0
TTCCAAGATATA_SRR5164436	9.10352	6.25935	0
TGTTCTAAGACT_SRR5164436	3.93832	-8.38763	0
GAATGTAGAGTA_SRR5164436	8.51862	6.81023	0
GTGGTGTAGAGG_SRR5164436	9.50324	7.52778	0
GCTGCGCAGAAG_SRR5164436	-3.98308	-4.71857	0
ACATAAGCGGTT_SRR5164436	9.15776	7.96366	0
CGTTAACTCCCA_SRR5164436	-2.73913	13.6444	0
AAGACTCTCCGC_SRR5164436	10.4451	9.24452	0
ATCTACGCTGGG_SRR5164436	-4.84159	8.61139	0
GCGCGAGCTAGG_SRR5164436	-5.10899	-9.72615	0
GGAGCTGAAGGA_SRR5164436	9.22049	7.85753	0
GCGCGAGCTAGC_SRR5164436	-4.70506	-9.72709	0
AAATCCAATGAA_SRR5164436	-11.0419	0.150375	0
GCGCGAGCTAGA_SRR5164436	-5.13698	-9.7071	0
GAATCCGGCTCT_SRR5164436	8.97502	7.81925	0
ATGGTCGCAAGG_SRR5164436	3.98225	-7.87203	0
CAAAAACTTACA_SRR5164436	-8.41328	7.20271	0
GTTGACGGTGTA_SRR5164436	-4.56526	-10.05	0
AATGGACACTTT_SRR5164436	2.47367	-5.76674	0
CTTTAGTGTCCA_SRR5164436	10.4402	9.12164	0
CATCCAAATTTT_SRR5164436	-2.50974	14.1755	0
AATGGACACTTA_SRR5164436	-1.69739	-7.08332	0
AATGGACACTTC_SRR5164436	1.5293	-6.15479	0
AATGGACACTTG_SRR5164436	-0.721102	-5.38512	0
GTCCAAAAGGAG_SRR5164436	2.09012	2.24647	0
GCTCAAGCACTC_SRR5164436	-2.47353	-3.71623	0
GCATCTCCGTCT_SRR5164436	8.72246	7.11777	0
TGAATGCCAGTA_SRR5164436	8.92448	7.43096	0
CTTGCAGGGGTT_SRR5164436	-0.791183	-3.93291	0
CTAGTGTCCCAA_SRR5164436	3.26683	2.63158	0
GCATCTCCGTCC_SRR5164436	8.81703	7.23371	0
GTTCGTTCGGCA_SRR5164436	-1.81857	-3.5031	0
TGAATGAGCTAA_SRR5164436	4.58267	9.84875	0
ACAGGAAGGCAT_SRR5164436	-5.02958	8.65995	0
GAGCAACGTGAA_SRR5164436	4.90958	-4.87906	0
ACAGGTCAATGT_SRR5164436	1.51654	1.74226	0
GGTGGGAAGAGA_SRR5164436	9.33899	8.24689	0
TTGCCGGCAGAG_SRR5164436	1.13624	0.151854	0
TATCTAAAAAGC_SRR5164436	1.84209	2.15678	0
ACAGGTCAATGG_SRR5164436	1.53922	1.7548	0
ACAGGTCAATGA_SRR5164436	1.51014	1.73904	0
ACAGGTCAATGC_SRR5164436	1.42746	1.63394	0
CCTCCGAAAAAA_SRR5164436	9.45236	8.06156	0
TTTTATTGGATC_SRR5164436	-4.28938	-4.82818	0
CCACGCCGCCTT_SRR5164436	-2.27338	-9.63116	0
AGACTGACCCCT_SRR5164436	-3.54333	-9.66211	0
AACGTAAAACAT_SRR5164436	12.4384	-0.485366	0
TGCGTGTATCGA_SRR5164436	9.0312	7.90231	0
TAACGGACGTTG_SRR5164436	0.96278	0.0696999	0
GAATCTGGGAAC_SRR5164436	4.43888	-5.48668	0
TTGAGGAAACCT_SRR5164436	-1.89107	-3.31602	0
GTAAAGAGCCGA_SRR5164436	3.31369	3.0843	0
TTGAGGAAACCG_SRR5164436	-1.95203	-3.55276	0
GATAGGCCTTCG_SRR5164436	-5.62087	-9.9338	0
TTGAGGAAACCC_SRR5164436	-1.80966	-3.46594	0
GTGTTCCTTAGA_SRR5164436	-5.06302	-9.88637	0
AGCGTCAAACGC_SRR5164436	0.0933285	-5.20866	0
AGGAAGAGCTTC_SRR5164436	1.28917	3.77201	0
CTACGGTTTCGC_SRR5164436	10.3791	8.94211	0
CTGGTCGAAGCC_SRR5164436	-1.85389	14.2193	0
CCACAATGCGAT_SRR5164436	8.91615	7.71333	0
TATACCGTTCAG_SRR5164436	9.12097	6.41618	0
AAATCCCTGCGC_SRR5164436	12.4408	-0.48827	0
ATCTGCAAACTG_SRR5164436	-5.10956	-10.0877	0
ACTGAGTACTAC_SRR5164436	-2.86405	-4.06626	0
TCGTTCTGGATT_SRR5164436	-2.60979	-9.6422	0
CTATCTCGAGTT_SRR5164436	-8.47784	7.06052	0
GACGGGCAGTCA_SRR5164436	-5.20658	-10.2976	0
GTAGGCACCGTT_SRR5164436	2.52067	3.03727	0
GCACCCCGGGAG_SRR5164436	10.0544	8.82097	0
GTAGGCACCGTG_SRR5164436	2.43901	2.86007	0
GTAGGCACCGTC_SRR5164436	2.4911	2.93764	0
GTAGGCACCGTA_SRR5164436	2.56429	3.10415	0
GGCTTCAACGAC_SRR5164436	-2.23045	-5.67282	0
GCAGCGATGTTA_SRR5164436	9.37281	7.94935	0
CAACAAGCGCGA_SRR5164436	1.29783	3.82571	0
TGAACGCTTCGC_SRR5164436	9.57297	8.48127	0
GGGTGTGGTCAG_SRR5164436	4.20207	-8.19331	0
TCATGATCTGCG_SRR5164436	-2.04352	3.37853	0
CACGTCCAAGTT_SRR5164436	-4.06255	-9.58579	0
CCTCCTGCAACT_SRR5164436	-0.899064	-2.49386	0
AGTCTTTACTTA_SRR5164436	-4.06559	-4.30185	0
GGTTTATACTCC_SRR5164436	9.23904	8.20741	0
AGGGTGTCAAAG_SRR5164436	-7.61423	5.33942	0
AAACCGCAGACC_SRR5164436	3.06628	-8.34352	0
GCCTCAAGGGGG_SRR5164436	-4.4373	-4.79256	0
ACCTTCAATTTG_SRR5164436	9.14542	7.49794	1.15467
CAATCTCGAGTG_SRR5164436	9.47317	8.3508	0
CTTCCAAGAAGC_SRR5164436	10.4032	8.97462	0
ATCCATTGATGT_SRR5164436	-2.39899	-5.7269	0
GCAAATGCGCGC_SRR5164436	3.18946	3.24674	0
AAAACGCACTAG_SRR5164436	-2.27108	-6.76472	0
TGGACCAGCTTT_SRR5164436	9.02216	6.1538	0
GCAACTGAATAA_SRR5164436	1.22015	3.46873	0
GCAGTGACTAGA_SRR5164436	1.09468	3.47488	0
CGAGCCACTCCG_SRR5164436	-2.3323	-5.71827	0
ACGTAGCATCTG_SRR5164436	9.21911	8.12567	0
CCATTTATTGTT_SRR5164436	10.3629	8.89493	0
TGTGCTACTACG_SRR5164436	-3.57039	13.1605	0
TCCCCGCAACAC_SRR5164436	9.1789	8.0623	0
GGACTCACGGTC_SRR5164436	10.3389	9.10967	0
GTATTTTAGGAT_SRR5164436	-4.61282	-9.65797	0
TTCAAGACTCGA_SRR5164436	-10.2836	-0.56957	0
CTATGTCCTAAT_SRR5164436	0.0378509	14.462	0
AAAGCTACCTCA_SRR5164436	-4.01284	-9.77468	0
GTATTTTAGGAA_SRR5164436	-4.5223	-10.3041	0
GTATTTTAGGAC_SRR5164436	-4.2181	-9.76883	0
GTATTTTAGGAG_SRR5164436	-4.4562	-9.70117	0
TTCACCGGAGAT_SRR5164436	8.76863	5.82427	0
GAGACAGTTGCT_SRR5164436	1.27846	3.58665	0
CCACAGCTTTAT_SRR5164436	-1.85523	13.8486	0
ACCGCGAAATCC_SRR5164436	-12.6417	-1.33224	0
AGTGTATCACTG_SRR5164436	-10.6832	0.751697	0
GTAATTGTTATT_SRR5164436	-8.85614	6.76084	0
CTCCTCGATCAC_SRR5164436	-2.73501	-5.13759	0
CCCCCGATCATT_SRR5164436	-13.0244	-1.55296	0
CTGAGCAGATTT_SRR5164436	10.0706	8.20684	0
CGCGCAACAAGG_SRR5164436	8.80672	5.93154	0
GTCCAGGCGGAA_SRR5164436	3.50528	-6.28913	0
GTTATTTGTGCA_SRR5164436	3.34967	-8.92713	0
CTACATGGATCG_SRR5164436	-4.39256	-9.87897	0
GTCGGAGATAGT_SRR5164436	9.48288	7.91269	0
CGCCGTGCGCCT_SRR5164436	-7.60143	5.97402	0
TCTATGGGCCAA_SRR5164436	-8.30013	7.03941	0
AGGTCTAGTACC_SRR5164436	10.5081	9.20145	0
TTAGGGTCGATG_SRR5164436	-1.07865	4.52875	0
TAGACTAAGAGT_SRR5164436	-1.16563	-4.21052	0
GGTGTCAGTCTG_SRR5164436	-4.14492	12.864	0
TGGTTCGAACTG_SRR5164436	1.11198	0.392141	0
GAACCAAGCCAA_SRR5164436	-4.50281	-10.5718	0
CTTAGGTGTAGT_SRR5164436	-1.84387	13.7527	0
TTTAGTGCCTCA_SRR5164436	9.27949	6.27809	0
CCCTCTATGCCA_SRR5164436	9.66276	7.16492	0
ACTCCACACGTC_SRR5164436	-1.33147	14.8366	0
TCCCGAGACAAG_SRR5164436	-7.90346	5.85909	0
CGTAGACACTCA_SRR5164436	10.0262	8.57375	0
GCAACGAAGGCT_SRR5164436	-0.574811	-4.46727	0
TTTCGTTCGGAT_SRR5164436	-3.74132	-5.74588	0
TGGCGGGGGACT_SRR5164436	-2.26941	-5.61828	0
CACCAGCACTAT_SRR5164436	-8.43128	7.19522	0
GCACCCGATTGT_SRR5164436	-4.40263	-10.1795	1.19142
AGTCGTACGATC_SRR5164436	-1.58441	3.5391	0
CTCCATTACTCG_SRR5164436	3.23697	-8.62485	0
CGACCATGAAGA_SRR5164436	9.95926	8.65309	0
CCGAGTTTTAAT_SRR5164436	-8.33989	7.11493	0
AGATAATCTCTC_SRR5164436	3.25214	-8.71563	0
TAAAGGAGGAAG_SRR5164436	9.30607	7.75732	0
GGGCTCGAGGGC_SRR5164436	8.49801	6.50092	0
ATTTAGGTTCAA_SRR5164436	10.3828	9.02423	0
GCTTCACTTGTG_SRR5164436	-1.49215	14.037	0
ATTATCAGTCGC_SRR5164436	-10.9032	0.540253	0
GGACTCCCTCGC_SRR5164436	4.95227	-4.78523	0
GCTGGAAGCCTC_SRR5164436	9.66183	4.59309	0
GCTGGAAGCCTT_SRR5164436	9.54937	4.57771	0
GTACAAGCACCT_SRR5164436	9.60606	4.64883	0
CGTTCTGGACCT_SRR5164436	9.60392	7.22638	0
ATCGCTGACTCT_SRR5164436	4.70326	9.17837	0
GCTGGAAGCCTG_SRR5164436	9.68078	4.49175	0
AAACGCAGGTGT_SRR5164436	-4.15604	-9.93318	0
TTCTCGCTCGTC_SRR5164436	12.3478	-0.397331	0
TAGTTCGTCGGA_SRR5164436	-5.09948	-9.93402	0
CATATGCGCTGA_SRR5164436	7.49569	0.126115	0
GTAGGCAATCAA_SRR5164436	9.26594	4.91694	0
GAACTACATCCG_SRR5164436	4.25129	9.5155	0
TAGTTTAATTCC_SRR5164436	10.5436	9.17398	0
CATAGTGGTACA_SRR5164436	9.03717	7.28195	0
CCGTAAGTAGGC_SRR5164436	-2.68025	4.04771	0
TCATTCGTGGCC_SRR5164436	1.10088	3.44928	0
TATTATGCTGAG_SRR5164436	-5.52981	-9.89958	0
GTTGACATAGCT_SRR5164436	-2.70919	-9.37214	0
AGTTTGCTTCAA_SRR5164436	9.58459	7.06666	0
AATACGGTGCTG_SRR5164436	-0.8698	-1.70679	0
CAGCCCTTGAAC_SRR5164436	10.5145	8.87527	0
CTACGAGTCCTC_SRR5164436	9.27256	8.30085	0
CATAAAGGTTAC_SRR5164436	-0.949434	-2.38823	0
AAACTTCTTATG_SRR5164436	9.22123	7.33381	0
TCCTTTAACCGA_SRR5164436	-1.32626	3.50417	0
ATGATCCGGGTT_SRR5164436	1.02313	3.44217	0
GTAAGCAATGAA_SRR5164436	-2.72428	-3.98585	0
ACGTATAACTCC_SRR5164436	-8.41982	6.79355	0
GTCGTCAGGCTG_SRR5164436	10.3497	9.05976	0
CATGCAGGCTAT_SRR5164436	10.5056	8.99492	0
GCCAACCATGTG_SRR5164436	1.75448	1.08294	0
CTTGGTGGTGAA_SRR5164436	1.21797	3.51113	0
GCCAACCATGTT_SRR5164436	1.75717	1.05034	0
CATTTCAACAAT_SRR5164436	-2.72445	-4.12046	0
GCCAACCATGTC_SRR5164436	1.71306	0.986832	0
GCCAACCATGTA_SRR5164436	1.78658	1.1207	0
GCAAACTCGGCG_SRR5164436	-1.64084	14.2293	0
CATTTCAACAAG_SRR5164436	-3.11717	-4.41162	0
CATTTCAACAAC_SRR5164436	-2.78586	-4.09013	0
AACGGGCAGTCA_SRR5164436	-5.47507	-10.0113	0
CGGGGAACAGAT_SRR5164436	1.21265	3.60728	0
CTCGCTCAGTGT_SRR5164436	12.4578	-0.506391	0
GTCATCGTATCC_SRR5164436	-7.90427	6.79258	0
AGTCTCCAAGGA_SRR5164436	9.62572	6.81788	0
CCCATTCCACGA_SRR5164436	10.1877	8.83446	0
GAGAGAGACAAT_SRR5164436	-4.87499	-10.198	0
TGTAACCCCACC_SRR5164436	-5.23628	-10.1719	0
TCTGATTTCTGC_SRR5164436	1.18118	3.50526	0
GTACGCAGCACT_SRR5164436	-1.96614	14.4565	0
TTACTCTCCGCG_SRR5164436	-4.4845	-9.56768	0
TTACTCTCCGCC_SRR5164436	-4.58811	-9.64049	0
CGGGCCTGTTCC_SRR5164436	12.0775	0.414168	0
TTACTCTCCGCA_SRR5164436	-4.35577	-9.75273	0
TCCTATATCCTG_SRR5164436	4.00462	9.98634	0
ATGGGCCATAAT_SRR5164436	8.39769	6.63284	0
GAGAGAGACAAC_SRR5164436	-4.93508	-10.0165	0
GAGAGAGACAAG_SRR5164436	-4.83994	-10.2091	0
ATGAGGGTGGAT_SRR5164436	9.80934	7.0397	0
TTACTCTCCGCT_SRR5164436	-4.69682	-9.70338	0
GAGAGAGACAAA_SRR5164436	-4.95587	-10.2225	0
TAGCGAGCCTGC_SRR5164436	-5.43367	-10.1018	0
GCGACAGACTAT_SRR5164436	-8.531	7.45605	0
CTTCAGACTCTA_SRR5164436	6.53553	-7.35944	0
AAACTATCACTA_SRR5164436	9.6119	5.02761	0
GAGTTGTACAGG_SRR5164436	-1.36629	14.8102	0
GGATAGGAGATT_SRR5164436	8.96541	5.46665	0
AGAGATACCTTA_SRR5164436	-6.82859	5.0351	0
TATAATACGGAA_SRR5164436	-3.65993	-5.34764	0
ATCGACGGGACA_SRR5164436	9.15713	8.08999	0
ACCACTCATCAT_SRR5164436	0.424286	-4.06502	0
CCGCGGTGAATG_SRR5164436	-8.19722	9.12745	0
GGACAGAGAAGG_SRR5164436	12.4114	-0.469396	0
TGTGGCAGCATT_SRR5164436	3.69678	9.3282	0
CGTATATTTCTT_SRR5164436	9.06282	7.74909	0
ACCACTCATCAC_SRR5164436	2.33911	-6.19714	0
TATTAGGCTTCG_SRR5164436	-4.57931	-10.1663	0
ACCACTCATCAG_SRR5164436	-0.702241	-4.09348	0
GCTATCCGCACG_SRR5164436	-3.27591	3.37705	0
CCCTCGCCGGTG_SRR5164436	9.69874	6.565	0
TAGTGCGTGTGA_SRR5164436	-2.22251	-5.69548	0
TTGAAAATTCCT_SRR5164436	-1.01482	14.3182	0
ATGTATTAGCTG_SRR5164436	-9.04537	6.59868	0
AGCCTCCGACGA_SRR5164436	-2.5219	-3.75221	0
CCATCTTGAGAG_SRR5164436	8.75247	7.48938	0
TACCTGCATCAT_SRR5164436	10.4458	9.16645	0
CCCTTGCTTACT_SRR5164436	-5.01673	-10.381	0.754331
TTGCACCGATCA_SRR5164436	3.86553	-8.15091	0
ACCGCATTCTCC_SRR5164436	12.0765	0.411328	0
GTGTGGATAGTC_SRR5164436	4.64109	-3.09014	0
GCAAGTAAATGG_SRR5164436	-10.8674	0.688689	0
GTGGAATACTTG_SRR5164436	-2.52397	-3.64574	0
CGCGGCTCAGCA_SRR5164436	-1.96784	-6.78988	0
TTCTGGGGGCCG_SRR5164436	10.3187	9.06479	0
ACCCACCGTGGG_SRR5164436	-4.17012	8.20614	0
GAACCGGAAAAC_SRR5164436	-8.51166	7.09627	0
GGTAGTCCGCTC_SRR5164436	9.68228	4.29808	0
ACTAAATTCTCT_SRR5164436	-8.34839	7.15711	0
TAGGTTGATCCG_SRR5164436	-1.43832	5.22633	0
AGATTCGAATGG_SRR5164436	-2.8382	-9.48866	0
TGCCTGGCTTTA_SRR5164436	4.85519	-6.1947	0
GCGTACTCGACC_SRR5164436	-4.90506	-10.2436	0
CTATCGGTTCGG_SRR5164436	-4.93938	8.5845	0
CATTTACCTATG_SRR5164436	4.07013	9.08642	0
CCTGACTTTAAG_SRR5164436	-5.09446	-10.2319	0
GAGATGTGAGTT_SRR5164436	12.4471	-0.501048	0
AGACGCCCCGGC_SRR5164436	9.13144	8.09527	0
ACTTGCTCCAAA_SRR5164436	9.79617	8.70181	0
GTGATCATGGAC_SRR5164436	-0.00934917	14.0175	0
AAGTGACTTTGC_SRR5164436	-2.85828	-9.41046	0
AACCCAGCTCAC_SRR5164436	-2.4126	-4.02025	0
CCCAAGGTAATG_SRR5164436	-5.3753	-10.189	0.938845
GTTTACTAGTTT_SRR5164436	-4.33859	-10.1364	0
GTCTACCCACCT_SRR5164436	-4.9566	8.60893	0
CCAAGAGCAAAG_SRR5164436	-5.0994	-10.2658	0.675265
TTATTAGATCTT_SRR5164436	-4.46133	-10.0963	0
AACTCGCATCTG_SRR5164436	-8.39358	7.37357	0
TTAACACTTCGT_SRR5164436	3.93361	-8.21644	0
TACGTATGCTAT_SRR5164436	-5.48218	-9.92149	0
GTTGTATTGCGG_SRR5164436	-4.291	-9.73291	0
GAATAGGCAACA_SRR5164436	-2.65425	-3.89807	0
TTATTAGATCTC_SRR5164436	-4.24305	-9.80502	0
TTATTAGATCTG_SRR5164436	-4.29601	-10.0452	0
TAAATTATACCA_SRR5164436	8.90827	7.88175	0
TCAACCTGACTT_SRR5164436	7.88667	-6.20821	0
TCAAACTACGGG_SRR5164436	7.53421	0.141139	0
ATGTCTAGGCCA_SRR5164436	9.53732	6.47115	0
AGAGCGGTGGTT_SRR5164436	9.7775	6.75329	0
AGCCCGACGAAC_SRR5164436	9.78285	7.46962	0
GTTCAATCTTCT_SRR5164436	2.29304	2.74196	0
TGAGGGCAACGA_SRR5164436	3.91043	-8.03007	0
GAGCTGGGCTCC_SRR5164436	0.071865	-7.00496	0
GAGCTGGGCTCA_SRR5164436	-0.0579939	-7.19983	0
GAGCTGGGCTCG_SRR5164436	-0.024443	-7.27834	0
CTCCCAAGACAC_SRR5164436	-4.98001	8.65937	0
GAGCTGGGCTCT_SRR5164436	0.0125809	-7.34409	0
GATAGGGATCAT_SRR5164436	-0.0943848	-0.453005	0
GGGCGAGGCCAA_SRR5164436	-2.73066	14.8192	0
GAAGTCCTCTTG_SRR5164436	-4.41316	-4.77447	0
GCATTTCGAACC_SRR5164436	0.993221	3.53975	0
GCATTTCGAACA_SRR5164436	1.11034	3.6297	0
GCATTTCGAACG_SRR5164436	1.17039	3.70706	0
GCGAGGCATAAG_SRR5164436	8.63486	6.86663	0
GTAGATGGGCGA_SRR5164436	-3.87365	-4.55797	0
CTGTATAAAGCC_SRR5164436	-4.70381	-10.0473	0
GCATTTCGAACT_SRR5164436	1.05882	3.44764	0
GCGGCTGAACCA_SRR5164436	-2.5077	-9.48661	0
CTCTCGGGGGGC_SRR5164436	10.4508	8.89783	0
TGAACGTCACCT_SRR5164436	-2.30518	-5.65991	0
CCTGCAGCCGTA_SRR5164436	9.88125	7.08967	0
CTTATCTATCAT_SRR5164436	9.74212	7.51553	0
TATACTTGAGAG_SRR5164436	3.092	-6.65511	0
CTGTAATGCCCC_SRR5164436	6.65545	-8.41308	0
GCTGTATGCTAT_SRR5164436	-2.12744	13.9697	0
TATACTTGAGAT_SRR5164436	4.05716	-7.3115	0
CCGCTTGACTCC_SRR5164436	10.5362	9.17249	0
GGGTATGACTAT_SRR5164436	5.40946	-6.94173	0
TTTATTTTGACA_SRR5164436	-2.4644	-5.86188	0
CTAATCTCGACG_SRR5164436	9.40087	8.32281	0
TGGAGCATCTGG_SRR5164436	-3.4287	-9.55409	0
CTGACAACAGGT_SRR5164436	10.2286	8.7714	0
GAGAACAGAGGT_SRR5164436	-2.50515	-4.35908	0
TGCGTGGGAAGG_SRR5164436	9.84783	8.56607	0
AGGGATTTGGTG_SRR5164436	2.8372	-6.80615	0
ATCATTATGATG_SRR5164436	10.356	8.95118	0
GAAAGTGTGAGG_SRR5164436	9.50206	7.63464	0
GTAGATTGCTAC_SRR5164436	-2.433	-2.58248	0
GTAGATTGCTAA_SRR5164436	-2.27861	-2.74087	0
CACCTCTCAATA_SRR5164436	3.16159	-8.57923	0
GTAGATTGCTAG_SRR5164436	-2.26264	-3.39173	0
GTAGATTGCTAT_SRR5164436	-2.38132	-2.71066	0
CTTTAGTTCCGG_SRR5164436	-0.90971	14.7597	0
ATGGCGAGAGTT_SRR5164436	1.47478	1.28812	0
ACTAAAATTATG_SRR5164436	8.68849	7.31588	0
ACGTCTTCCAAC_SRR5164436	-2.51418	-3.62263	0
GTTCCACACTCT_SRR5164436	-1.62054	14.4118	0
AGGTCAGATACT_SRR5164436	1.82506	1.90996	0
TAATGGAGGAAG_SRR5164436	1.23906	0.0537006	0
GGATGGTTTTTG_SRR5164436	-2.55304	-4.21674	0
CTACCCCTATGT_SRR5164436	9.6782	8.49319	0
CAAAAGAGTCTT_SRR5164436	-12.0559	-0.390488	0
TCACTACGTGTA_SRR5164436	1.42797	1.0544	0
TCCACAACCTCT_SRR5164436	2.06611	2.29832	0
TACGCTACGGTA_SRR5164436	9.36756	8.07282	0
GCCACAGAATAG_SRR5164436	-7.93242	7.05867	0
ACGTAACCCAAC_SRR5164436	3.05056	2.93715	0
AGTTACAGAGCC_SRR5164436	0.15626	-7.31778	0
ACGTAACCCAAA_SRR5164436	3.25117	2.85458	0
GCGTTCGTCTGA_SRR5164436	-4.56238	-10.2521	0
CTATAGTTGATG_SRR5164436	1.04727	3.49147	0
TGCGTGTCGTCC_SRR5164436	10.4798	9.00998	0
ACGTAACCCAAG_SRR5164436	3.25431	2.98746	0
CGAGGAAGGGGA_SRR5164436	8.59214	7.42366	0
ACGTAACCCAAT_SRR5164436	2.99157	2.90517	0
GCTAACTTTGTA_SRR5164436	9.69489	8.58198	0
GTATCCAGCGTC_SRR5164436	-2.96604	-4.62568	0
TTTTTCTCGAAC_SRR5164436	0.993253	3.41664	0
TTTAAGTCGCGG_SRR5164436	-6.77451	10.6625	0
AATTTTAGATAA_SRR5164436	-1.81425	-5.76781	0
AGTAGTCCGGCC_SRR5164436	-4.95072	-10.0673	0
ACGCCGTAGCAT_SRR5164436	2.90093	3.14361	0
CACCTGGAGCCT_SRR5164436	-2.68654	-9.26645	0
CTAATGGAAATG_SRR5164436	-0.742751	-6.28082	0
GTGCCACGGCGA_SRR5164436	4.72726	-5.92144	0
CTCCCAATGGCC_SRR5164436	-4.06729	8.03348	0
TTTCTGAAAGTT_SRR5164436	3.92144	-12.7973	0
AGACACCCAACA_SRR5164436	9.79303	6.96879	0
AGTTAAATGTGT_SRR5164436	-5.34169	-10.0476	0
GAGACGGCCTTT_SRR5164436	-5.46001	-9.98519	0
ATACTAGCATCC_SRR5164436	-4.51823	-9.92999	0
TCAACTAAGGAT_SRR5164436	-7.55439	5.71631	0
CTATTAGTTATG_SRR5164436	-5.0087	-10.2567	0.907619
GTGCGATGCTAC_SRR5164436	9.76325	6.94953	0
TCTTAAGATTAG_SRR5164436	9.80166	6.98487	0
TATGGGTACCTA_SRR5164436	-4.95462	8.62606	0
AAACACGGTACT_SRR5164436	-1.29544	-3.2826	0
GTACTCTTCTCA_SRR5164436	9.8708	7.39708	0
GGCTCGCACTGG_SRR5164436	-4.81159	-9.84731	0
TTATTCGTACTG_SRR5164436	-1.09821	-4.84524	0
TATTCACTGACT_SRR5164436	-0.210812	-0.454252	0
TTAACCTGCGTC_SRR5164436	-2.76688	-9.18202	0
TCTCACCACTCC_SRR5164436	10.4312	9.01095	0
AGCCCCTGTCCT_SRR5164436	-5.00205	8.68436	0
GTAGGGCTCCCG_SRR5164436	8.5222	6.47036	0
GAGTAAGCAAAA_SRR5164436	9.7079	7.30939	0
TCGGCACGCTTC_SRR5164436	-1.26067	3.57144	0
CCGACTCACGAC_SRR5164436	-2.5351	-2.51567	0
TAATCAAGTCTC_SRR5164436	10.4308	9.05628	0
CCCAGATAGGGA_SRR5164436	8.82868	7.73277	0
TCATCTTCCCGC_SRR5164436	0.579807	-5.01233	0
CGGGGGACTTTC_SRR5164436	-1.3686	-4.94831	0
TTAAGAGCGTGC_SRR5164436	12.4405	-0.490244	0
TCGTTGGACATG_SRR5164436	9.2284	8.08233	0
GAATGTCACAAG_SRR5164436	9.16189	5.05296	0
TTTTTCGCGGTT_SRR5164436	10.4587	9.06659	0
GACCTCCGTCTC_SRR5164436	9.27838	7.11187	0
AATACGCGTAAC_SRR5164436	-5.01947	-9.95696	0
GCGCATGAAAGG_SRR5164436	-4.18144	8.09235	0
CGACATCCCTAA_SRR5164436	-0.82328	-3.62951	0
CTTCCCTTCGCT_SRR5164436	-0.556344	-7.73391	0
GACGTCGAAAAG_SRR5164436	9.1516	7.7995	0
AAAACGAACATG_SRR5164436	1.05774	3.45352	0
CACACCTAGGTT_SRR5164436	-10.7153	1.0094	0
ACCCACCTAACC_SRR5164436	8.49278	6.85499	0
TCGCCTTAGAGG_SRR5164436	-0.325437	-4.71394	0
TTTCTGTCCTCC_SRR5164436	9.52306	8.36995	0
TGTTTAGCGGTA_SRR5164436	8.79464	7.55855	0
TATGGAAGTGAG_SRR5164436	-7.17118	5.21364	0
CGAATGTGAAGC_SRR5164436	-8.46475	6.96	0
ACCGGCATTCGG_SRR5164436	9.3972	8.27516	0
CCGGTCACAATG_SRR5164436	9.7853	8.57108	0
GTTGACACCTAT_SRR5164436	9.33151	8.16449	0
CTTATCTGAGGC_SRR5164436	9.97773	7.25772	0
TGGAGCTAGTGT_SRR5164436	8.95155	7.72276	0
ATGGCGAGAGTC_SRR5164436	1.4916	1.30428	0
ATGGCGAGAGTA_SRR5164436	1.48906	1.2947	0
ATGGCGAGAGTG_SRR5164436	1.49091	1.29219	0
ACCTATCCTTCG_SRR5164436	9.94788	7.03732	0
ATGCAAGCCCAA_SRR5164436	12.4467	-0.476175	0
TGTCCCGAGACC_SRR5164436	9.8362	8.68736	0
CATAATACGGTC_SRR5164436	3.36231	-8.85934	0
ACTAAACCCGGT_SRR5164436	-1.92683	13.9303	0
TTTTCACCGAAA_SRR5164436	6.64488	-6.83989	0
AGTGACGCAAAC_SRR5164436	5.48622	-6.63046	0
GTCTGGTTCGGA_SRR5164436	10.3754	9.10411	0
GTAAGGCGGACT_SRR5164436	10.1667	8.97523	0
AGTCTAAACCAC_SRR5164436	-2.26693	-3.47666	0
AGAGAGTCCTAA_SRR5164436	8.9455	5.58402	0
GCGTTGCCTCAG_SRR5164436	-1.07713	-5.37287	0
TTTACACATCGC_SRR5164436	10.5002	8.80366	0
ACCTGGGGAGTC_SRR5164436	-5.79451	11.5216	0
AAAATTGTGAGT_SRR5164436	9.52586	4.66679	0
ACGTATGCTCCT_SRR5164436	8.97089	7.33927	0
CAACCCCAAGGT_SRR5164436	-4.22026	-9.69793	0
GCCCACATCAGT_SRR5164436	9.05192	7.95094	0
CAACCCCAAGGG_SRR5164436	-4.5837	-9.67713	0
TCATGGCTGCAC_SRR5164436	-11.869	-2.24683	0
CAACCCCAAGGC_SRR5164436	-4.31061	-9.82893	0
TTCCAATGGAAC_SRR5164436	-7.7462	5.98706	0
TAGTGGTCGTAC_SRR5164436	-11.9407	0.263871	0
CCCTCGATGAAC_SRR5164436	-4.93991	8.60708	0
CGAAGATAAAGA_SRR5164436	-2.61533	-9.43587	0
GTAGTGGAGATA_SRR5164436	9.52678	7.65395	0
CTGAGCGCGCAC_SRR5164436	9.00272	7.94822	0
TATATGCAGAAG_SRR5164436	9.03197	7.99833	0
GATACTTCGTAG_SRR5164436	-4.50595	-4.88397	0
GCGTCGGGATAA_SRR5164436	12.1372	0.298036	0
ACTCTCAACTCC_SRR5164436	-2.4436	14.4442	0
GCCACATTCCTA_SRR5164436	-0.940543	-3.25982	0
AGCACGCACGTT_SRR5164436	3.95226	-5.19397	0
AGAACTAGGCAC_SRR5164436	3.50827	-5.07159	0
ACGCAACGCGGT_SRR5164436	-4.92889	8.67074	0
CAACCCCAAGGA_SRR5164436	-4.48797	-9.74933	0
AGCACGCACGTC_SRR5164436	4.89658	-4.89267	0
CTCCTAATCCTC_SRR5164436	-4.54173	-10.1564	0
AGCTTCAGATCC_SRR5164436	-4.36915	-10.0301	0
CTCTATATCTTA_SRR5164436	10.5298	8.62981	0
ATTTAGACGGCC_SRR5164436	-10.4599	0.499489	0
GGGTCTCTTCTA_SRR5164436	10.3749	8.96078	0
ATACGGATCGTT_SRR5164436	9.96179	7.17171	0
GCTCGAGCGTTG_SRR5164436	-8.05288	6.86003	0
TTACAATGATAA_SRR5164436	1.4009	0.717598	0
TTAAGCAACCTG_SRR5164436	-3.01707	-4.64526	0
TTAAGCAACCTC_SRR5164436	-3.00137	-4.63872	0
TTAAGCAACCTA_SRR5164436	-2.85565	-4.63766	0
TATCTAATATAG_SRR5164436	-2.10093	-3.45582	0
ACCCCCCCTTCC_SRR5164436	9.28453	7.22729	0
CGAAATGGCTTT_SRR5164436	10.4056	9.07384	0
TTAAGCAACCTT_SRR5164436	-2.89463	-4.58438	0
CTTGATGGCCTT_SRR5164436	10.3543	8.7054	0
CCAAACCAGAAG_SRR5164436	10.4426	9.11569	0
TCCGGAGTAGCT_SRR5164436	-5.27547	-10.2436	0
AAGAATGATATC_SRR5164436	9.87611	7.12733	0
AGACGCTCGTGC_SRR5164436	1.43418	-0.0554926	0
TAAACGATAGAT_SRR5164436	-2.4048	14.8728	0
TTTGGCTATAGC_SRR5164436	-3.4946	3.73472	0
GAGGAGCGGGGA_SRR5164436	-4.35886	-4.80023	0
ATATCGTATTCT_SRR5164436	-2.9726	-4.40922	0
GTCTCGTAGGGC_SRR5164436	9.73817	8.61507	0
CATGTGCGAGAG_SRR5164436	-2.18368	-2.63771	0
TTCCGGGTAATA_SRR5164436	10.0996	8.90175	0
TGAATGACAGCC_SRR5164436	-4.65772	-10.0228	0
GCAACAATCTCT_SRR5164436	9.75986	6.79857	0
TAGGATGAGAAC_SRR5164436	-2.1305	-6.0149	0
AGCTATGAGGAC_SRR5164436	-0.556845	-1.37201	0
GCGCGTCCAACA_SRR5164436	6.68918	-8.78051	0
CGAGTTCAATTG_SRR5164436	-8.49162	7.14821	0
ATGACGCAACAT_SRR5164436	10.336	8.95239	0
GGACGCGAGACT_SRR5164436	1.09693	3.46294	0
GGCTATGAAATA_SRR5164436	12.3937	-0.443266	0
GCCTTAATATCT_SRR5164436	2.95933	2.71045	0
CACAGGTAAAGT_SRR5164436	8.97101	8.00706	0
CGCTAAAGAGTT_SRR5164436	-5.02227	8.62807	0
TCACTGGAAAAG_SRR5164436	-1.97808	-2.48747	0
CTACCGTAACAG_SRR5164436	10.3792	9.07418	0
GACCCTGGCTAT_SRR5164436	9.40577	8.30638	1.27406
CTTCTTCATCTC_SRR5164436	10.5423	9.23168	0
CTGTTCGATATC_SRR5164436	9.80609	8.67356	0
CTGTTCGATATA_SRR5164436	9.97356	8.8065	0
ACGGACCCCCCA_SRR5164436	9.32853	7.82851	0
CTGTTCGATATG_SRR5164436	9.88637	8.70023	0
CTACCCCTATGG_SRR5164436	9.95409	8.74741	0
TTGTGTGTGCGC_SRR5164436	5.61295	-6.84054	0
ATTGGGCGTCTT_SRR5164436	9.81858	8.72281	0
CTGTTCGATATT_SRR5164436	9.9095	8.77439	0
GAAGGCATTGAC_SRR5164436	-4.51072	-10.0065	0
TTTAGACTAGAG_SRR5164436	3.10097	3.19582	0
GTCTTTATCTTC_SRR5164436	3.11576	-1.37787	0
TGTCACGGAGTG_SRR5164436	9.5397	4.84167	0
GATGCCCTGGCA_SRR5164436	3.08365	-6.90864	0
GTACAGACCGTC_SRR5164436	-4.31921	-10.1651	0
TTCGATTCTGAA_SRR5164436	10.4547	9.16263	0
ATAAGGTGACAC_SRR5164436	6.57187	-12.2737	0
ATTTGTGTGTCC_SRR5164436	-0.423601	-6.94298	0
CCAGACTTCGTG_SRR5164436	-4.36636	-10.1454	0
GCGCGAGCCTAG_SRR5164436	-5.32902	-9.86075	0
TTTGGAGGGGTG_SRR5164436	-2.5103	-5.68795	0
AAGTTGATTCGA_SRR5164436	-5.17779	11.9658	0
GCAGTCCCAACC_SRR5164436	10.3738	8.86598	0
AGGTTGAGCACC_SRR5164436	-8.29798	7.06309	0
TAAATCACACGC_SRR5164436	-1.7635	-9.42154	0
GCAGTCCCAACT_SRR5164436	10.4696	9.00378	0
ATTAACGCAGAA_SRR5164436	9.53215	8.2536	0
GCCGCCGTCCGT_SRR5164436	4.39001	-4.89614	0
ACTCTGCCAAAG_SRR5164436	10.3708	9.12627	0
CAAATCACAAGC_SRR5164436	10.4932	9.24244	0
ATTGTTTTCTTA_SRR5164436	9.62672	7.96552	0
GTAATGATTCAC_SRR5164436	8.35972	6.37532	0
GCTCTTCTTCTT_SRR5164436	-0.859347	-2.48118	0
GGACCTAGTCTA_SRR5164436	5.33173	-6.25238	0
TCATCAATTACT_SRR5164436	1.22183	3.61862	0
TTAAATGACACC_SRR5164436	-8.55709	6.57964	0
ATGGGGTCTCGG_SRR5164436	-1.85051	-3.47283	0
ACGTATGGTACG_SRR5164436	-4.4929	-9.81409	0
CCCTACTACAGA_SRR5164436	4.99595	-4.86297	0
AAGGTAACTGTG_SRR5164436	3.1098	0.858379	0
GCATCCCTTCGA_SRR5164436	-4.4902	-10.0021	0
AAGGTAACTGTC_SRR5164436	3.08838	0.79161	0
AAGGTAACTGTA_SRR5164436	3.05191	0.689226	0
GATATTGACGGG_SRR5164436	-2.52974	-3.7582	0
TGATTCAGGAGA_SRR5164436	-4.93978	8.61895	0
ACTTCGAATCAG_SRR5164436	-4.94432	8.60884	0
ATATCACATTGC_SRR5164436	-2.93795	-4.68208	0
TAATCGGTCCAA_SRR5164436	-4.93154	8.67923	0
CTCGTTGCGACT_SRR5164436	-2.43003	-3.82283	0
GAGTGTAGAGTG_SRR5164436	5.22388	-6.25378	0
TGACCTATTGGT_SRR5164436	-12.1697	-1.14745	0
GCTCCACCACGA_SRR5164436	12.4278	-0.530653	0
ACCGCCCTCGAC_SRR5164436	8.8861	7.83665	0
GTCGGATTGCTG_SRR5164436	-2.05063	-6.00971	0
AGTGACGCGAGA_SRR5164436	-3.75858	-5.87496	0
ACTCACTCCTTA_SRR5164436	-4.02386	12.8964	0
GGTGAGCTGAGT_SRR5164436	9.74568	7.2006	0
TCAGAAATACTT_SRR5164436	9.75403	7.46483	0
TTAGAGCTGAAT_SRR5164436	9.80326	-5.90073	0
CATGTTCACCTA_SRR5164436	-6.38089	11.0308	0
GCGCACAATGCG_SRR5164436	-7.75334	6.99281	0
TTAAAGCAAGAA_SRR5164436	-4.81917	8.6093	0
CGCATGTGTCAC_SRR5164436	9.7603	7.0914	0
GCCCAATCAGAC_SRR5164436	-6.18786	11.1535	0
TCTTCTGCCATA_SRR5164436	-10.5732	1.20043	0
AAGTCGCAGGAT_SRR5164436	-11.1549	-1.48493	0
CATTTCAACCGA_SRR5164436	3.89274	-6.21369	0
TACCTGTAGATG_SRR5164436	3.82525	-8.20111	0
CGATTCATGTCT_SRR5164436	1.82454	1.91392	0
AATATACGGAAC_SRR5164436	-8.62091	6.68418	0
AGAAGGCCGCCA_SRR5164436	9.92443	8.40372	0
TTTGCCGTTCCA_SRR5164436	10.3486	8.97907	0
ATAAAGGCGCCT_SRR5164436	6.62693	-7.31305	0
CAAGATGTTGTA_SRR5164436	-2.54208	-5.29423	0
GTCTATTGAAAC_SRR5164436	-3.56798	-9.73441	0
GTGGGCGATCAG_SRR5164436	3.20551	2.73947	0
CTGGGCCGCTAG_SRR5164436	-4.9943	-9.78566	0
GTGGGCGATCAT_SRR5164436	2.91831	2.97306	0
TATAGCTAGTGG_SRR5164436	-0.723185	4.27727	0
GGAAGTTTTCCC_SRR5164436	10.343	9.02438	0
AATACCAGCTCA_SRR5164436	-2.38114	-2.70176	0
TATAGCTAGTGT_SRR5164436	-0.815601	3.88429	0
TTCACGGATGAC_SRR5164436	9.67799	6.87003	0
AGAAGCGGTACA_SRR5164436	2.70635	3.14442	0
TTCCTTCGTTGT_SRR5164436	9.07423	8.02136	0
TATAGCTAGTGC_SRR5164436	2.2941	-5.40077	0
TATAGCTAGTGA_SRR5164436	-0.634809	4.3067	0
GGAGGTAAGAGG_SRR5164436	12.4384	-0.448237	0
CTCTTGACGAGA_SRR5164436	-2.44172	-5.5208	0
CAACAATACCGG_SRR5164436	9.2293	7.55577	0
GTCTTAAAAGGT_SRR5164436	9.36465	7.2095	0
AAGGTAACTGTT_SRR5164436	3.09262	0.701036	0
ATGTCGATACGC_SRR5164436	-1.64696	4.1293	0
ACGGAGCGTCGG_SRR5164436	8.58935	6.96184	0
TCTTATCTGTCG_SRR5164436	-5.02979	-10.3955	0
CGATAAATCTCC_SRR5164436	-2.36291	13.7849	0
AAGTCGGCGTTG_SRR5164436	-4.13834	-4.43449	0
CGCTTTACTTTC_SRR5164436	-5.00527	-10.1891	0
GTCTTACATTAT_SRR5164436	8.49473	6.67196	0
GCACCTTTGTAC_SRR5164436	9.74409	7.78023	0
AGGTAACGCGAC_SRR5164436	-1.93229	-3.50821	0
GATAGAAAGCTT_SRR5164436	2.07976	2.46644	0
ATTTTAGCATGC_SRR5164436	-1.96594	14.7386	0
ATTAACGTATGC_SRR5164436	2.09485	2.68555	0
TATGCCACTGGG_SRR5164436	-4.46989	-10.0719	0
ATCGACGTCCAT_SRR5164436	1.03198	3.4311	0
TAATAGGGTCGA_SRR5164436	4.27336	-5.70878	0
GAGCCCAATTCC_SRR5164436	-4.26773	-9.64876	0
ATCAGTCCCTTG_SRR5164436	-4.93881	8.61848	0
GGCTCGTCTCCA_SRR5164436	-5.74101	11.5348	0
TTAACAGAAGTT_SRR5164436	3.92911	-4.74299	0
CACTCACTCCGA_SRR5164436	0.927198	-0.111714	0
ACCTTAATATCT_SRR5164436	2.79418	2.68505	0
CATTCCTAGGAC_SRR5164436	-5.01108	8.12339	0
CCCTTCTGCGAG_SRR5164436	9.47585	8.25239	0
CCTCCGCAATGA_SRR5164436	-4.40159	-9.73378	0
TGATCCGAGGGA_SRR5164436	-3.94257	-4.51001	0
ATTCGATCTAGA_SRR5164436	12.3336	-0.40515	0
GGCCGGGCGTTA_SRR5164436	10.4445	8.74161	0
GAGGATCTCCGT_SRR5164436	-3.60594	-5.74071	0
TAGACGAAACCG_SRR5164436	1.14678	3.48901	0
CTCGCAGTGAGA_SRR5164436	9.68499	7.9805	0
CCTCAGAAGTGA_SRR5164436	-8.95668	6.45886	0
ATTTTGTATATC_SRR5164436	-5.0738	12.0013	0
GGAATGTCACGG_SRR5164436	-3.32839	-5.94857	1.02565
GCGCGAACTGTC_SRR5164436	1.19477	0.601834	0
AAACGTAGCGGT_SRR5164436	-0.393163	-3.27947	0
ATGTTCGTGCCT_SRR5164436	9.47751	8.18608	0
CGAAATACAATG_SRR5164436	3.32513	-9.18511	0
TCAAGGCTTGCT_SRR5164436	-2.38977	-6.15498	0
AAACGGTTTCAG_SRR5164436	1.12471	3.62829	0
ATTTCGCGCCTG_SRR5164436	9.46729	8.35256	0
CCTGCTCGAAAC_SRR5164436	-1.42563	-3.69071	0
GTCTCTTTAATG_SRR5164436	-1.67343	14.6057	0
AATTGTATAACT_SRR5164436	1.10175	3.47946	0
CTACTCCAGGTG_SRR5164436	10.2819	9.13079	0
CGGGGACGAAGC_SRR5164436	2.61827	3.03216	0
GAAGAGCCGTTG_SRR5164436	-4.97615	8.66827	0
ACCGTTCGCTCA_SRR5164436	1.40785	3.69225	0
GCAGAATGACTG_SRR5164436	8.55032	6.03429	0
GTCCTTAGAGGT_SRR5164436	9.60133	8.49666	0
TACACCAGACGA_SRR5164436	1.76562	2.01869	0
GCCGAGTCGCTA_SRR5164436	-5.21175	-9.84678	0
GTTTGTCTTCTC_SRR5164436	-2.15891	-9.55134	0
GCCGAGTCGCTC_SRR5164436	-5.18597	-9.84272	0
TGACAAAGCATT_SRR5164436	-4.61187	-10.2985	0
CTATCGGCGTCT_SRR5164436	8.44173	6.18958	0
GCCGAGTCGCTG_SRR5164436	-5.15796	-9.86011	0
CGACACTCAATC_SRR5164436	9.26757	7.37688	0
TTACACAATTCG_SRR5164436	-0.346238	-2.54483	0
GCCGAGTCGCTT_SRR5164436	-5.12296	-9.89934	0
TAATAACTTGCC_SRR5164436	8.98105	6.24098	0
TTAAATAGCAAG_SRR5164436	10.444	9.03777	0
CAAGAACTGGCG_SRR5164436	-5.10098	-9.81722	0
TCTTACTCGAGC_SRR5164436	6.13632	-6.95091	0
CTTGGCACCAAT_SRR5164436	-4.75078	8.58104	0
AAACTTTGATAG_SRR5164436	12.3295	-0.398597	0
ACCATTGTCGGA_SRR5164436	-1.85661	14.2243	0
CCCCAAATCCAC_SRR5164436	9.71866	8.5452	0
AAAGGTCCGCTG_SRR5164436	10.0472	8.44937	0
TGATCTGGAGTT_SRR5164436	-4.66565	-10.3938	0
GAGGTCTTTGTT_SRR5164436	-7.38664	5.17947	0
CTACGTGGCGGT_SRR5164436	8.77524	7.63953	0
TTCTCGGATGCT_SRR5164436	4.01486	10.2916	0
GCGCACACACCT_SRR5164436	9.6225	8.40441	0
CGTCCTACGAAG_SRR5164436	9.67197	8.143	0
ATGTACAATTCT_SRR5164436	1.29624	3.45057	0
ACCAGGGAAGAT_SRR5164436	9.59151	8.4113	0
ACTCAGCGGCTT_SRR5164436	-4.37079	-9.60422	0
AGTTCTGTAGCT_SRR5164436	-7.93846	7.20292	0
TTCCATGGTTAC_SRR5164436	-7.09141	6.15756	0
CGCCGCCCCCTG_SRR5164436	9.88532	6.98762	0
TCGAGGGTCTAG_SRR5164436	-2.00295	-6.5984	0
AGTCCCAAAGAT_SRR5164436	-3.21014	-9.77261	0
ACTCAGCGGCTG_SRR5164436	-4.51751	-9.68209	0
ACTCAGCGGCTC_SRR5164436	-4.36528	-9.73618	0
GAGCTACGCAGT_SRR5164436	12.4974	-0.536936	0
GTCCCGGAGTCA_SRR5164436	4.62466	-5.86428	0
GTCCCGGAGTCG_SRR5164436	4.47715	-6.05789	0
TACTATACACGC_SRR5164436	10.2167	9.02852	0
GTCCCGGAGTCC_SRR5164436	4.63191	-6.29963	0
TTGAACGATTGA_SRR5164436	1.39425	-0.126256	0
ATCCGGAATCGG_SRR5164436	-7.50849	5.56964	0
AGAGAAATGTGG_SRR5164436	12.1202	0.38161	0
AATTTTGCGCTC_SRR5164436	8.95535	7.84232	0
GGTGCATGGCGG_SRR5164436	-4.8183	-10.127	0
TCGAGGGTCCAT_SRR5164436	1.23138	3.59374	0
ATGGGCCGCTAG_SRR5164436	9.7233	7.34609	0
GCGTGAATTAGT_SRR5164436	-5.29694	11.9173	0
TTACTAACTCCC_SRR5164436	8.59567	7.1183	0
GTCCCGGAGTCT_SRR5164436	4.48105	-6.39824	0
GCGACCAATAGA_SRR5164436	-5.91742	11.182	0
AGGGATCGTATA_SRR5164436	2.84338	-7.18743	0
GCCCACCTAACC_SRR5164436	8.45853	7.05576	0
TCTAGTTCTCCA_SRR5164436	7.15471	-7.03479	0
CCCGTCACTCAG_SRR5164436	-1.71531	14.3173	0
CGAGTGCTAGTC_SRR5164436	-4.95136	8.6598	0
CTGCTAACCTAT_SRR5164436	-7.92442	6.45961	0
GCCGGTAGCATC_SRR5164436	-4.18682	-9.64261	0
AGAACCCCCCCA_SRR5164436	-4.72041	-10.2129	0
TTTGCCACCGAC_SRR5164436	8.76808	6.91636	0
GCTTGGAGAGAG_SRR5164436	10.4108	8.79906	0
AAGGTCGGACTA_SRR5164436	10.3801	8.87151	0
TTACGGTAGTGC_SRR5164436	-5.32259	-10.1457	0
CCGTGTTACTCG_SRR5164436	-2.52327	-9.26452	0
ACGAACTTCTAC_SRR5164436	9.09951	8.15458	0
TGGAGTGCCTGA_SRR5164436	3.54421	-9.21145	0
GTACTTTTTTTA_SRR5164436	-3.91574	-9.73431	0
ATAATCGTTTAT_SRR5164436	9.71595	4.42007	0
CCCCTCTCTAAC_SRR5164436	10.0843	8.82708	0
TAATTACAAGAG_SRR5164436	-1.5933	-3.44673	0
ACATAGAGCTAG_SRR5164436	12.1428	0.252074	0
GTGCGAATCCGG_SRR5164436	-3.07573	1.56496	0
ACTTCTTACACT_SRR5164436	4.33245	10.2183	0
CTTAGGTATTTT_SRR5164436	-5.35593	-9.99213	0
GACCACTTTGTT_SRR5164436	9.74404	8.59588	0
GTACAAGTTCTG_SRR5164436	-2.44113	4.55614	0
TGCGGTAAGAGG_SRR5164436	-2.32228	-3.67689	0
GTACAAGTTCTC_SRR5164436	-2.301	4.54194	0
ACCCCGCCTAAG_SRR5164436	-4.88885	-9.98553	0
GTACAAGTTCTA_SRR5164436	-2.48931	4.83454	0
GGTAGGATCTAC_SRR5164436	-7.80127	7.29397	0
ACCCCGCCTAAC_SRR5164436	-4.88221	-9.89542	2.34251
AGACGTCGAGTC_SRR5164436	-2.26114	4.71996	0
CATTCTTTTAGT_SRR5164436	9.18374	8.14725	0
ACCCCGCCTAAT_SRR5164436	-4.32261	-9.647	0
GTAGCTCCCAGG_SRR5164436	9.19553	8.05231	0
CATTCCGGTCCA_SRR5164436	-2.37056	-5.86027	0
CGGGAGTGCCCA_SRR5164436	4.57412	-5.7087	0
TGGAAGACCAGC_SRR5164436	9.21413	7.78142	0
GATAGAGGCCCT_SRR5164436	-2.669	-4.59787	0
CGTATGGCTCGA_SRR5164436	3.14353	3.13575	0
CAAAAGTGCTGG_SRR5164436	9.78899	7.56884	0
AATTCGCGCTAA_SRR5164436	8.97501	8.08422	0
TATCGCAAGAGG_SRR5164436	-3.34567	-6.12328	0
CATGCCTACTGC_SRR5164436	-12.6293	-1.57119	0
GAATGTTATAAA_SRR5164436	3.36463	-7.64439	0
GGGTCAGCGTCC_SRR5164436	-4.44731	-9.81394	0
CACTGTGAGCCA_SRR5164436	-5.21534	-10.0205	0
CCATACCGAGTA_SRR5164436	10.4815	9.08919	0
GTTGAGTCGCTC_SRR5164436	9.71657	8.37316	0
ACTGGGAGTTAG_SRR5164436	-0.163103	-3.63204	0
AACTCATTTTCA_SRR5164436	1.46354	3.78389	0
CGGCGATGTACA_SRR5164436	10.348	8.74916	0
CCGTATAAGTAA_SRR5164436	9.60672	8.27876	0
CCGTATAAGTAC_SRR5164436	9.43096	8.07714	0
CCGTATAAGTAG_SRR5164436	9.515	8.04067	0
TCGCTCTCCCTA_SRR5164436	-1.78819	13.9539	0
CCGTATAAGTAT_SRR5164436	9.43686	8.06016	0
CCAATGTGAGCT_SRR5164436	-1.1777	-5.84462	0
CGTTACACCCCC_SRR5164436	-3.90821	-4.48734	0
CCAATGTGAGCG_SRR5164436	-0.817433	-4.26332	0
CCAATGTGAGCA_SRR5164436	-2.16233	-5.78836	0
TTCTCTATCTTA_SRR5164436	-2.37039	-3.65263	0
CCAATGTGAGCC_SRR5164436	3.30064	-7.08967	0
TTTAAATTGACT_SRR5164436	4.04061	-8.28497	0
CATACGGTTAGA_SRR5164436	1.59805	1.25422	0
GTACAAGTTCTT_SRR5164436	-2.57798	4.65853	0
GATTAAGCCCCG_SRR5164436	5.6561	-6.26153	0
CTTGTCGTGGAG_SRR5164436	-7.94597	7.11145	0
AGGTATCAAGTA_SRR5164436	-4.24738	-9.74839	0
ACTTTCTTGAAG_SRR5164436	10.5136	9.12177	0
CTCCGGTAAATC_SRR5164436	-4.85643	8.61339	0
ACACTCAGCCAA_SRR5164436	12.3544	-0.395467	0
AATGTTGTAGTG_SRR5164436	2.66649	2.74081	0
AAGATTAGGCGG_SRR5164436	-2.15039	-5.70086	1.62008
ACCCGCTAGGAA_SRR5164436	-2.14481	-3.53803	0
GTGCCTGAGTAT_SRR5164436	-2.26758	14.4543	0
GTAACGTGGCCG_SRR5164436	-0.868919	-0.381405	0
CTCCCACCGGTA_SRR5164436	9.88524	8.71333	0
TAAAGCGCGAGG_SRR5164436	-4.46484	8.39869	0
AAATACGAGCAG_SRR5164436	2.56536	3.19976	0
AGTTTTTGGGAT_SRR5164436	-2.61591	14.5071	0
AAATACGAGCAT_SRR5164436	2.60631	3.25482	0
GCTCAACGCCAA_SRR5164436	-2.37417	-3.60077	0
AAATACGAGCAA_SRR5164436	2.48539	3.21533	0
AAATACGAGCAC_SRR5164436	2.54327	3.23153	0
TAATAGGTGATA_SRR5164436	-2.52091	14.5948	0
GTTGTTCCAGGT_SRR5164436	9.66018	7.37768	0
AGCAAGCAGGTA_SRR5164436	9.39006	6.01195	0
GCTGAGTACTAC_SRR5164436	-2.87056	-4.09488	0
GGTCTTTACTTA_SRR5164436	-4.08241	-4.389	0
CTTACTCACATC_SRR5164436	-8.26076	7.17445	0
ATTTGCGACCAT_SRR5164436	8.64824	7.4461	0
ACCGCCTCGCGG_SRR5164436	1.60275	1.88327	0
GTGCAGGCCAAA_SRR5164436	1.14824	0.447897	0
TTGCATTCTTCA_SRR5164436	-0.84148	-1.7195	0
GTCACCGGAATT_SRR5164436	9.80757	-5.85206	0
TTGTCCCTTGTA_SRR5164436	-4.49562	-9.8309	0
TCCACGTTGGCA_SRR5164436	-0.967457	4.28347	0
CGTTTCATGAGC_SRR5164436	-4.90348	-9.73676	1.2533
TTTCCGCCCACC_SRR5164436	-5.42996	-9.98471	0
AGCCATAGCCTC_SRR5164436	-2.70209	1.64964	0
ATGTTGTAGTGA_SRR5164436	3.0075	2.88993	0
CGCTACGTTAAC_SRR5164436	-2.45877	-3.62205	0
TTTAGCTTGGAT_SRR5164436	1.19228	0.336039	0
ATGTTGTAGTGC_SRR5164436	2.82061	2.90825	0
ATGTTGTAGTGG_SRR5164436	2.76849	2.88187	0
TTTAGCTTGGAC_SRR5164436	1.22982	0.537299	0
TTTAGCTTGGAA_SRR5164436	1.17423	0.313555	0
CTTCAGGTTGGT_SRR5164436	3.09652	2.8776	0.480113
TTTAGCTTGGAG_SRR5164436	1.01426	0.508024	0
ATGTTGTAGTGT_SRR5164436	2.82457	2.93244	0
TACCTCCGACCC_SRR5164436	1.3776	3.87275	0
TAGAGCAAACGC_SRR5164436	-10.9451	0.681873	0
TATGCATGCTAC_SRR5164436	-2.81508	14.7218	0
ACTTCTTACACC_SRR5164436	4.19815	10.2153	0
CCCGTGGTCGCT_SRR5164436	-5.11001	-9.95367	0
GTTTAGGATGTG_SRR5164436	4.46264	9.99066	0
GTGTTTACGTTT_SRR5164436	9.51837	7.48221	0
GTCAGTTATACT_SRR5164436	-2.87662	-4.03455	0
TTAAGTCTTACG_SRR5164436	-0.221291	-0.620136	0
AGGGCCTTGGAC_SRR5164436	-4.9445	-10.2316	0
AAACAGGTTGGT_SRR5164436	-6.85947	5.05466	0
TCGCGTTTCGAT_SRR5164436	0.663952	-1.09419	0
CATAGCATCCGT_SRR5164436	-4.80281	8.5638	0
AGTGGTGCTTAA_SRR5164436	9.44957	8.26248	0
TAACGTAGGTTC_SRR5164436	8.39841	6.76389	0
GTACTATCGATG_SRR5164436	-4.20145	-5.10951	0
CGAACCTCCACT_SRR5164436	10.4742	9.12191	0
ATGACGCTGGAG_SRR5164436	9.6948	6.74143	0
CTTCACGCTTGC_SRR5164436	-3.54894	3.07875	0
CACACACATCGT_SRR5164436	-4.53096	-4.98819	0
CCCAAATGTCGG_SRR5164436	-4.96184	8.63126	0
TAGAACCAAAGT_SRR5164436	3.30471	-9.19593	0
AGCGCCGATCCC_SRR5164436	-4.43181	-4.99698	0
TTGCGCCCAAAT_SRR5164436	-11.2081	-0.95154	0
ATGTCCCCGTAC_SRR5164436	3.279	2.84725	0
ATAGGCCTTCAC_SRR5164436	-3.62844	-6.13755	0
GCGGAGGCCGAT_SRR5164436	-5.30124	-9.91612	0
ATAGGCCTTCAG_SRR5164436	-3.70921	-6.21786	0
GCGGAGGCCGAC_SRR5164436	-5.35169	-10.0617	0
GCGGAGGCCGAA_SRR5164436	-5.23092	-10.0119	0
GCGGAGGCCGAG_SRR5164436	-5.35719	-10.0009	0
CCGCCCTACTCC_SRR5164436	9.45265	7.78159	0
TGGTACTTACCG_SRR5164436	-3.40345	-6.01563	0
CCGAACCTAACT_SRR5164436	-4.90912	-9.89775	0
GACGATATGGGG_SRR5164436	-5.38603	-9.97157	0
CCGAACCTAACG_SRR5164436	-4.65076	-9.73457	0
TCTTTGAACACC_SRR5164436	-4.08942	8.04928	1.59645
ATGTAGTCTTTA_SRR5164436	9.78325	8.64847	0
CCGAACCTAACA_SRR5164436	-5.11677	-9.86514	0
CCGAACCTAACC_SRR5164436	-5.23004	-9.90537	0
AAGTTAGGGACC_SRR5164436	-2.57241	-9.30614	0
GATGAGTTTAAT_SRR5164436	-4.37925	8.49164	0
ATAGGCCTTCAT_SRR5164436	-3.93143	-6.46796	0
GTGTCTGGCAAG_SRR5164436	1.09828	0.304042	0
GTGTCTGGCAAA_SRR5164436	1.22605	0.0894019	0
GTGTCTGGCAAC_SRR5164436	1.03481	0.351707	0
GTGTCTGGCAAT_SRR5164436	3.10592	-0.0957866	0
ATTCCTCGTAGA_SRR5164436	9.68423	6.58457	0
TCCGTTTTACTA_SRR5164436	-4.90851	-10.3636	0
CAGATGAACATA_SRR5164436	8.37908	6.53796	0
CGCAGGTTGATC_SRR5164436	3.79231	-5.08389	0
TGCACCCGTAGG_SRR5164436	-4.92737	-10.057	0
TCCATTCACATG_SRR5164436	-3.99302	-9.62448	0
TGCACCCGTAGT_SRR5164436	-4.59365	-9.73959	0
CCATCCCCTCGC_SRR5164436	-4.95447	8.60568	0
AGAGTTTGCTCT_SRR5164436	-0.887548	-2.89802	0
AACTTATCAGTA_SRR5164436	8.96002	6.2306	0
TAACGCTGGCAG_SRR5164436	10.2763	9.06127	0
AGCTAAATCAGC_SRR5164436	-2.39306	14.566	0
ACCTCAAGGGGG_SRR5164436	-4.51444	-4.90625	0
TGCAATATGATG_SRR5164436	-2.27802	-2.45145	0
AGGCTCCTTCGT_SRR5164436	9.58796	6.60298	0
GTACCAACGCAA_SRR5164436	9.45758	7.74192	0
TTTTCGACATCG_SRR5164436	2.0126	2.37951	0
GGGTTCCCATAG_SRR5164436	-5.0087	8.67645	0
TGCACCCGTAGA_SRR5164436	-4.94639	-10.1047	0
AGGACTTACGTC_SRR5164436	-0.912421	-6.19761	0
CTATACATAGAC_SRR5164436	-2.31719	-3.53918	0
TGCACCCGTAGC_SRR5164436	-4.54316	-10.0989	0
ACGTGACCCTTC_SRR5164436	6.86251	-14.3347	0
TTGCTTTGCCAG_SRR5164436	-7.01408	5.26391	0
TTCCATTGAAGG_SRR5164436	9.51142	8.28999	0
CGGTGATTCAGG_SRR5164436	3.32913	-9.15032	0
TAGTCCCTGACG_SRR5164436	9.33223	8.17716	0
TTATTACCGACT_SRR5164436	4.88857	9.37322	0
AAAGCTACAAAT_SRR5164436	-0.578589	-2.74202	0
CGATTTGGGTAT_SRR5164436	-5.33444	-10.0041	0
ACCGATGTGCCT_SRR5164436	-5.19039	-10.1893	0
AGCCTTGGATCG_SRR5164436	-0.726331	-1.76811	0
GACAGCTCAGAA_SRR5164436	9.35845	7.51828	0
GCGTGCGAACGG_SRR5164436	9.25811	8.08962	0
CCACGGCGCTAA_SRR5164436	-9.06559	6.85222	0
ATAGCGATGGAA_SRR5164436	8.92702	7.42058	0
TGGTGGGTAAAG_SRR5164436	3.00453	2.81956	0
CACAGAGCGGAT_SRR5164436	9.77211	6.87892	0
TGGTGGGTAAAC_SRR5164436	3.17896	3.10182	0
CGGAAGAAAGAT_SRR5164436	-1.09962	-1.60977	0
TGGTGGGTAAAA_SRR5164436	3.0816	3.13322	0
CAGCAGCCTGAA_SRR5164436	8.54668	6.51964	0
TATTTCAGTTAG_SRR5164436	8.54597	6.84253	0
GGCCCGTGAGAC_SRR5164436	6.44806	-12.4096	0
TCTATTTCCTGG_SRR5164436	3.91834	-7.99071	0
TAGTACACTGCA_SRR5164436	9.77882	8.57008	0
CATGCTACAAAA_SRR5164436	-8.38674	7.21675	0
AACGGCGCAGGA_SRR5164436	-0.82787	-2.92585	0
CAAGAAAAAATA_SRR5164436	8.87284	7.3675	0
TTCGCGCGTTGC_SRR5164436	-2.53807	-4.05111	0
CTATAGCAGGAT_SRR5164436	1.15612	0.582727	0
CTCCATAAAACT_SRR5164436	9.04857	7.74509	0
AGAATACAGGTC_SRR5164436	-4.5799	-4.88292	0
CTCCATAAAACG_SRR5164436	9.05765	7.89425	0
CACCTCAATGCC_SRR5164436	-2.42623	-3.64339	0
GCTGGAAATTGA_SRR5164436	-4.94655	-10.3407	0
GTATTTCTCCCA_SRR5164436	-2.11751	14.224	0
CATGGGGTCCAC_SRR5164436	-1.23068	3.48074	0
TGGTGGGTAAAT_SRR5164436	3.16886	3.15177	0
ATATGGTCCGCT_SRR5164436	4.57173	-5.69685	0
CGTTGAAAAATT_SRR5164436	9.95373	8.7907	0
GGTAGGGTTCAC_SRR5164436	-2.55358	-3.92362	0
CCTTCGCATGCG_SRR5164436	9.58371	8.0431	0
TGGTTAGTAGTC_SRR5164436	-5.82864	11.4943	0
GGTGATTACACT_SRR5164436	-8.07797	6.46157	0
ACTATCCGCACG_SRR5164436	-3.58444	3.51391	0
GAGTCAGACTAT_SRR5164436	-7.83481	6.4995	0
GTTGCACGGATA_SRR5164436	-1.03973	7.91138	0
GTGCATGTGGTC_SRR5164436	-4.91551	8.60084	0
ATGTTTTATACT_SRR5164436	2.48833	3.07482	0
ATGAACCCGGAT_SRR5164436	9.80076	8.55242	0
TGCTCTATGTCT_SRR5164436	-4.99854	8.72733	0
CTGGTTAGGACC_SRR5164436	-1.18124	-0.00674446	0
GTCTACATTATT_SRR5164436	8.57418	6.8977	0
AGCGACTAGTAA_SRR5164436	9.84882	7.18654	0
GCACGTAGACGA_SRR5164436	-2.45535	-9.66716	0
CACGAGGGGATT_SRR5164436	-4.20523	12.6692	0
GACCACCACCTG_SRR5164436	3.32074	-8.87875	0
GCCTCCTCCTTG_SRR5164436	9.20722	7.33895	0
ACGCCTCAAAAG_SRR5164436	-1.98499	-5.22415	0
TCGGGTTCAGTT_SRR5164436	9.37059	8.24299	0
CGGCAAAGCCCA_SRR5164436	9.84783	4.02873	0
CCCTATGCCTCC_SRR5164436	-4.93721	8.63319	0
TGGTTATGCTCA_SRR5164436	8.77885	6.22252	0
GGGCGGAAGCGG_SRR5164436	-4.49151	-9.97203	0
GTTTGGGCTGAA_SRR5164436	1.14856	3.69492	0
CTCCAATATGCT_SRR5164436	-1.78402	14.2347	0
GGGCGGAAGCGC_SRR5164436	-4.49446	-9.7482	0
TACGCAACAGGC_SRR5164436	-2.94087	-9.30435	0
ATATAGGAGATC_SRR5164436	-7.57677	5.74444	0
TAGTCCCTCTAC_SRR5164436	-11.9141	-1.65831	0
ATATAGGAGATA_SRR5164436	-7.37853	5.66151	0
ATATAGGAGATG_SRR5164436	-7.43498	5.7592	0
TTCGGATAACGG_SRR5164436	-5.03761	-9.82924	0
CACGACCTGTAA_SRR5164436	6.21293	-8.0009	0
CGTGACACGGCA_SRR5164436	9.14157	8.02571	0
GGGTAAGCAGTG_SRR5164436	1.02509	0.232024	0
TTGCATGTAACA_SRR5164436	-2.9654	-4.28064	0
ATTTGCTTGAGA_SRR5164436	9.62634	6.78022	0
CTCTGATGAGGG_SRR5164436	-10.551	0.561816	0
TGGGTGCTCACG_SRR5164436	8.59677	6.62406	0
CCTCCGATGCAA_SRR5164436	3.17338	-4.48104	0
CAGGAGACCTAT_SRR5164436	-5.28031	-10.2716	0
CTGCCGGGGCCC_SRR5164436	-4.3143	-10.1094	0
GTTGCTAGAATA_SRR5164436	9.92317	4.17669	0
TACACCGAGTGA_SRR5164436	9.47104	4.56749	0
AGTAGATGTGGT_SRR5164436	9.43076	6.98304	0
TACTATCTGTCC_SRR5164436	-5.2519	-10.0167	0
GATATAAGGATT_SRR5164436	6.19435	-12.8159	0
TACGTTGTCTGC_SRR5164436	1.7198	1.9267	0
GCCTGCAAGTCA_SRR5164436	1.02661	3.50009	0
TGCCCGTGACTG_SRR5164436	12.2699	-0.361267	0
GCGCATCCTCAA_SRR5164436	-7.82016	6.4222	0
GCTCTCCCCTGT_SRR5164436	-11.7616	-0.607565	0
ATACGCACACTT_SRR5164436	10.4764	9.32266	0
CAATGCATCTGC_SRR5164436	9.434	6.36458	0
GTGCTACTACGG_SRR5164436	9.19843	8.08992	0
CTAAGAGAGCTT_SRR5164436	-2.3915	-3.52494	0
GTTCAACCGGAT_SRR5164436	9.45077	8.09366	0
GGTCGTGGGCAG_SRR5164436	-4.35708	-4.83053	0
AATCCGAGCACC_SRR5164436	-8.37007	6.94152	0
AATAGGGTCGGC_SRR5164436	-3.86981	-5.0197	0
AAGAGGATCTCG_SRR5164436	12.4932	-0.466093	0
CCCGTGGACTGG_SRR5164436	-4.05074	-4.60475	0
CCCGTGGACTGT_SRR5164436	-4.33115	-4.81692	0
GCGGAAGCTCCG_SRR5164436	-2.17775	14.1943	0
AATTTTAAATCC_SRR5164436	-5.07069	8.03294	0
CCGTAAAGCTCC_SRR5164436	12.3873	-0.441683	0
TCCGAGATTACC_SRR5164436	-3.05838	-9.58391	0
CCGTATGATCTA_SRR5164436	8.64618	6.83216	0
TGGTCAGGCTCA_SRR5164436	9.57302	7.90343	0
CCCGTGGACTGA_SRR5164436	-4.3178	-4.65205	0
CGACCGTCCAGA_SRR5164436	-4.90555	12.1685	0
ATTAGAATTGAG_SRR5164436	10.4002	9.02196	0
GGTCGTACGATC_SRR5164436	-1.19227	3.55267	0
AGCACCAGGATG_SRR5164436	10.0097	4.05099	0
ATGGAACTCCCG_SRR5164436	-2.25838	-3.44669	0
CATGCAGTCTAG_SRR5164436	4.63726	9.83794	0
ACTAGTAGTGAT_SRR5164436	9.07531	7.98437	0
AAATACTAGGAC_SRR5164436	9.22208	8.03944	0
TTTATCGATTTC_SRR5164436	8.89189	7.00837	0
ACAGTTATTCGA_SRR5164436	-2.90503	-4.60467	0
TGGCATTAAGGG_SRR5164436	-7.30913	5.22307	0
GCTTCGGGTTTG_SRR5164436	-4.32476	-9.73169	0
TAGTGTTCGAGA_SRR5164436	-2.97721	-4.40632	0
AATAGCGACACA_SRR5164436	-4.92012	-10.0444	0
ATCACCGTCGTT_SRR5164436	-2.71153	-9.60301	0
TTCGACGTATAA_SRR5164436	-2.46058	-9.36257	0
TAATATCGTGCG_SRR5164436	-10.7371	0.914927	0
GTACCCCGCTCT_SRR5164436	3.83084	-7.92936	0
CATTTATGGCGC_SRR5164436	-4.4722	-4.74922	0
GTCTGTCGCCAC_SRR5164436	-2.4474	-9.60642	0
TATGCGTAGGCA_SRR5164436	0.897227	-0.168125	0
GTCTCAAGTCCC_SRR5164436	-1.86815	3.08716	0
GGGTATGCGGGC_SRR5164436	1.58423	1.77392	0
TGAGTCGCCTGT_SRR5164436	-5.10554	12.0345	0
GTCACTCGTGTG_SRR5164436	-5.21467	-9.91294	0
ACTTGCTAACAT_SRR5164436	-4.93429	8.66312	0
GTGCGTTAGAAG_SRR5164436	-4.76068	-10.3695	0
CCTACCATGGCG_SRR5164436	-9.95507	6.43387	0
TGTACACATGAA_SRR5164436	3.11487	-7.19337	0
CTCGACGAGAAA_SRR5164436	9.74529	4.3572	0
CAACTTGGGTAG_SRR5164436	3.21939	2.96103	0
GTGCGTTAGAAT_SRR5164436	-4.58503	-10.2283	0
GCGGTATCTAGC_SRR5164436	-8.35356	6.93135	0
ATCACCGTCGTG_SRR5164436	-2.56764	-9.32688	0
ATCACCGTCGTC_SRR5164436	-2.58734	-9.57196	0
AACGCCATTAAT_SRR5164436	9.53502	4.68879	0
ATCACCGTCGTA_SRR5164436	-2.654	-9.41583	0
GTGCGTTAGAAC_SRR5164436	-4.51549	-10.1969	0
CTATCACAGAGA_SRR5164436	1.13627	3.4436	0
CTATCACAGAGC_SRR5164436	1.1608	3.72893	0
CTATCACAGAGG_SRR5164436	1.03461	3.5243	0
[truncated: 18,890 more rows]

## Sheet: Ext_10b_FeaturePlot_Adrb2
cell_id	umapscvi_1	umapscvi_2	Adrb2
CATTCCTCGCGT_SRR5164436	-3.1529	-9.55713	0.707656
AACCTCTTCATT_SRR5164436	-6.36933	10.7571	0
CTTATAACCTTG_SRR5164436	1.91735	2.04091	0
GCTATTTTGATG_SRR5164436	9.3491	8.11808	0
CTTATAACCTTT_SRR5164436	1.94785	1.99075	0
CTATTAGGGGTA_SRR5164436	10.3339	8.97475	0
CTTATAACCTTC_SRR5164436	1.88631	2.13833	0
CTTATAACCTTA_SRR5164436	2.13761	2.14158	0
AGAACCCGCTTT_SRR5164436	-4.93962	8.65865	0
ATATCCGGAGAT_SRR5164436	-0.970019	3.56241	0
GCTTACCTGGAT_SRR5164436	-1.16883	3.3757	0
TGGCCCGGCGGG_SRR5164436	-5.75258	11.529	0
CACTCGCTTCAA_SRR5164436	-4.37183	-9.96387	0
TGGCCCGGCGGA_SRR5164436	-5.61232	11.6883	0
GTTGCACACCGG_SRR5164436	-2.79888	-9.38518	0
TATCTCCCGTAG_SRR5164436	9.67331	6.74273	0
CTTATAACCCTT_SRR5164436	2.00009	2.00597	0
GTGTTTTCTCAA_SRR5164436	10.0151	8.67401	0
CGTCATCTTTCT_SRR5164436	-1.94188	14.8421	0
AACACTAATGCG_SRR5164436	-4.08443	2.55774	0
GTATTCGCTCTA_SRR5164436	9.09073	8.02322	0
GCTGAACGTTCC_SRR5164436	9.91399	7.78135	0
GAATTAGGGGTC_SRR5164436	12.2205	-0.146347	0
AAAATGACAATT_SRR5164436	-1.19509	3.41794	0
CCTGACAGCGTT_SRR5164436	9.33045	7.94496	0
AGTAATAGTGAC_SRR5164436	-4.67478	-10.0996	2.29301
AGAAGACTTGCG_SRR5164436	8.96412	7.58916	0
TGAGTAAAGGCG_SRR5164436	-2.68604	4.53841	0
GACCCGCGTCAT_SRR5164436	-2.36027	-3.06808	0
TGTATTCCAGCC_SRR5164436	-1.65608	-8.58854	0
CTCAGCCACCGT_SRR5164436	10.4517	9.1388	0
CTGAGGTCCTCG_SRR5164436	-5.01023	-9.99748	0
GAAGACGTGGAC_SRR5164436	9.29444	6.2095	0
TCGTTCTGCCTT_SRR5164436	9.7538	8.26234	0
TAACAAAGAAGC_SRR5164436	-0.17182	-4.39945	0
CTCGCTCATGCC_SRR5164436	-0.604	-6.40193	0
GAGCGTGAGCCT_SRR5164436	-2.52125	-5.70318	0
TGGAAAGCTTGG_SRR5164436	-1.83235	-3.58655	0
TTATGTGACTCG_SRR5164436	-2.66379	-4.0986	0
TGGTCAGCTACC_SRR5164436	1.82446	1.93273	0
TTTAAAGTCGCT_SRR5164436	-4.03384	-4.44977	0
TCTAAGCTCCTT_SRR5164436	9.36948	7.24488	0
GTCCGCTGCCTA_SRR5164436	-1.89703	-9.405	0
TTGCGTTGGGCT_SRR5164436	-4.21127	-4.57417	0
CACGAGGCGTTT_SRR5164436	9.97051	7.80863	0
CAGGGGGTTAGA_SRR5164436	8.85246	7.18156	0
GCGCGGGCTCCC_SRR5164436	-2.55897	2.5043	0
TGAAGCTACTTC_SRR5164436	2.92338	3.05366	0
CAAAATCGATAC_SRR5164436	-4.96378	8.64165	0
CCTACCTCGCTT_SRR5164436	-0.0405157	-2.47965	0
ATAAATGATGTT_SRR5164436	9.38953	8.21468	0
ATTCACGCAATA_SRR5164436	-4.06204	-9.69219	0
CCGTGCCGCCTC_SRR5164436	2.38938	3.07924	0
CCCCTTAAGAAT_SRR5164436	8.83711	7.53171	0
AGTCTCCCAAGC_SRR5164436	-0.199851	-2.45184	0
CCCACGCTTCGG_SRR5164436	-1.76192	-3.34349	0
CGGCTAGTCGAT_SRR5164436	6.64365	-8.42833	0
CTTTATGCGGGT_SRR5164436	-2.79092	1.37207	0
ACGAAGACTGGT_SRR5164436	-2.50918	15.0813	0
AAAAACACGACG_SRR5164436	1.4264	3.83239	0
GTGTGTAGGCGT_SRR5164436	6.7219	-14.2665	0
CGCACGGTAGCA_SRR5164436	-7.28562	4.97962	0
CAGACAACAGCG_SRR5164436	9.79594	6.93154	0
ACGACGTATTGT_SRR5164436	-3.71388	-5.95972	0
GACAACGCACAA_SRR5164436	12.4541	-0.507563	0
ACAACCGCTCGT_SRR5164436	0.77543	0.020097	0
ACGACGTATTGA_SRR5164436	-3.77712	-5.98763	0
GTTAGTTCGGAT_SRR5164436	-3.0275	-4.43684	0
ACGACGTATTGC_SRR5164436	-3.75508	-5.88258	0
GCTGCTACCTTT_SRR5164436	-2.91556	-4.47044	0
GCTCCTTCTCGC_SRR5164436	1.19902	3.39738	0
ACGACGTATTGG_SRR5164436	-3.79111	-5.90378	0
GCGCGTGGGAAT_SRR5164436	-2.51925	-3.81207	0
GTTTTACTGCGC_SRR5164436	-4.48466	-10.017	0
ACGGTCGTTGGA_SRR5164436	10.4099	9.13637	0
ATTATTGCTCGC_SRR5164436	-0.945035	-2.47758	0
GTTTTACTGCGA_SRR5164436	-4.69799	-9.6748	0
GTTTTACTGCGG_SRR5164436	-4.4203	-9.83591	0
GGTGAACGCCGA_SRR5164436	12.4573	-0.509137	0
ATATAGTCGAAA_SRR5164436	8.96875	7.86137	0
GTTTTACTGCGT_SRR5164436	-4.51241	-9.72816	0
TTCTAACTTTGA_SRR5164436	0.0566913	-7.37321	0
CTAATAGCCATT_SRR5164436	-2.36804	14.311	0
GATAGAGCTTGG_SRR5164436	-4.96213	8.64857	0
TTCGTGAATCAA_SRR5164436	3.37157	2.84447	0
GGAAAGCGCCTT_SRR5164436	1.06956	0.345187	0
ACGTCCTAACTG_SRR5164436	1.36063	3.79822	0
CGGGCCGCTCCA_SRR5164436	-2.13462	-3.66366	0
AGACGAACGCAG_SRR5164436	10.4672	8.69328	0
ATTGCGCTGTAT_SRR5164436	9.22785	8.22741	0
CGTAGTCAGCAT_SRR5164436	-4.28507	-9.70923	0.592953
GATCTGTAGGCA_SRR5164436	3.27365	-9.2245	0
CGTAAGTACAAC_SRR5164436	-6.98731	5.20843	0
TGCATCCAGACT_SRR5164436	4.0467	-8.27051	0
CCGCGAATCGCG_SRR5164436	-2.13635	-5.71526	0
GCTTCAAGCCCG_SRR5164436	-1.90246	14.9873	0
CGATGATGCCAC_SRR5164436	-1.04737	3.46347	0
CCTGAGAGTTAG_SRR5164436	-0.621944	-7.65997	0
CCGCGAATCGCT_SRR5164436	-2.21021	-5.55842	0
CCGCGAATCGCA_SRR5164436	-2.18186	-5.68665	0
CCTGAGAGTTAT_SRR5164436	-0.714093	-8.04141	0
CCGCGAATCGCC_SRR5164436	-2.25765	-5.64248	0
ACGAGTAGCAAT_SRR5164436	-5.10221	-10.0136	0
ACAGTCTTTGTA_SRR5164436	3.80525	9.3032	0
ATGGCACGTCGA_SRR5164436	-13.2033	-1.521	0
GACCGTTAACTA_SRR5164436	4.06492	-8.03864	0
AATCAAAGCCTG_SRR5164436	8.52889	6.5601	0
CGACCCTGGAAT_SRR5164436	9.79882	6.63361	0
GGATCCTGGATA_SRR5164436	-4.41606	-10.0557	0
CTTGAGGCCGCG_SRR5164436	1.28051	3.79503	0
TCATACCTGGCC_SRR5164436	3.68648	-13.1153	0
TCTTATTCTCAC_SRR5164436	-4.52413	-4.95263	0
GGTGACTCAAGA_SRR5164436	-6.85617	10.6125	0
GGAATCTTCCTC_SRR5164436	3.80232	-9.25124	0
CTCTAATCTTCG_SRR5164436	2.27292	2.99179	0
GTAGGCTGAAGA_SRR5164436	9.73719	7.01495	0
TGAGCTCAAACT_SRR5164436	8.98347	5.57695	0
TTGCGAGCGGCG_SRR5164436	3.24727	2.96912	0
ATAAGCAGATTG_SRR5164436	-8.80727	6.57107	0
GATCTCAGGGGC_SRR5164436	8.82605	7.94826	0
AGTTATAGCGGA_SRR5164436	-0.881092	-2.66264	0
AAGTATGGCGGC_SRR5164436	-4.37779	-9.74598	0
CCATCAAATGTG_SRR5164436	-4.42684	-9.98046	0
GGACTGAGACAG_SRR5164436	10.516	9.17045	0
GCTACGTCCCCC_SRR5164436	-4.75588	8.61695	0
AGTCAAGTGTCT_SRR5164436	-2.96094	-4.36863	0
CTGAGTCTGGTT_SRR5164436	-11.0923	-1.88092	0
TTGTCAGGAAAC_SRR5164436	9.32456	7.80521	0
TCCGCATACCGT_SRR5164436	3.97698	-8.34131	0
CCTGAGGTCCCG_SRR5164436	4.04588	-8.34635	0
CTGATAGGTACG_SRR5164436	8.60062	7.07597	0
ACTACTATTGCT_SRR5164436	-7.30978	4.1264	0
GTTATCATTACA_SRR5164436	-3.03401	-4.50559	0
CACATCTGGGTG_SRR5164436	2.23567	2.81492	0
AGCACCGCTGTT_SRR5164436	2.87948	-8.25251	0
GTACACAGCGAA_SRR5164436	9.56145	7.38722	0
CTGCCGCAGCGC_SRR5164436	4.06569	-8.07241	0
TGGGCATAGCTA_SRR5164436	-2.328	-9.5957	0
ATCCCTGGGAAA_SRR5164436	10.4794	9.24905	0
TTATGCGCCAGT_SRR5164436	1.84635	2.00722	0
AGCACCGCTGTA_SRR5164436	2.96412	-8.32715	0
TTATGCGCCAGG_SRR5164436	1.2501	1.23014	0
AGCACCGCTGTC_SRR5164436	2.80323	-8.1887	0
CGTGCCATGGAA_SRR5164436	-2.12247	14.0526	0
AGCACCGCTGTG_SRR5164436	2.84917	-8.28317	0
TTATGCGCCAGA_SRR5164436	1.86725	2.04309	0
TTATGCGCCAGC_SRR5164436	1.9278	-0.384904	0
GGCATCAACAGG_SRR5164436	8.74375	6.48347	0
AAACCATTATCC_SRR5164436	9.50593	8.18086	0
TCATAGTTCTGC_SRR5164436	-4.96344	8.67345	0
GGCCCGGGAGTG_SRR5164436	10.4655	9.1427	0
TAGGGCGAGCTT_SRR5164436	1.33055	-6.17301	0
TTCGGTCTCCCA_SRR5164436	3.98151	-8.06339	0
TCTTGGAAAATG_SRR5164436	12.4577	-0.493697	0
ACCATTAATCTG_SRR5164436	9.8042	8.62898	0
ACTGGCTATGAC_SRR5164436	-4.94604	8.65397	0
TTATAATCCTCA_SRR5164436	-2.25194	2.38644	0
CATGAAACCAAG_SRR5164436	-2.25538	-5.71572	0
CAGAGTAAGAAC_SRR5164436	1.35832	3.7437	0
ACTGTAGCGTGG_SRR5164436	-1.84162	-3.32153	0
GGCCAGCAGGCT_SRR5164436	9.40788	4.27221	0
TTGCCTCATGAT_SRR5164436	10.5502	9.01084	0
CCACCGGAGGTA_SRR5164436	9.76334	4.44841	0
GGACTGGGAATG_SRR5164436	3.05016	3.2275	0
TTTTAGCCACGT_SRR5164436	-3.19681	13.3188	0
GCAAGTAGCACC_SRR5164436	6.28532	-8.25388	0
CTACGGTTAGTT_SRR5164436	12.4084	-0.465369	0
TCTAGTTATGAA_SRR5164436	9.18726	7.1478	0
TCACAAGAATCC_SRR5164436	2.07647	2.91937	0
GCGTCACCGACT_SRR5164436	-3.83848	-9.61522	0
TGATCGCGTCGT_SRR5164436	-4.96575	8.65	0
GCACGCATTCCT_SRR5164436	-1.61115	14.1696	0
GCTTCCACCGGG_SRR5164436	1.7602	1.89167	0
AGGTCGTCACTA_SRR5164436	-7.79566	5.95701	0
CCCCGATCGGCC_SRR5164436	-0.736876	14.4963	0
GTGGGGTCAGGC_SRR5164436	-2.38455	-5.62096	0
TTATTAATCTTC_SRR5164436	-8.0573	6.89293	0
TCAAAGGGATGA_SRR5164436	9.07999	7.99336	0
TGACCAGAACAA_SRR5164436	-4.16525	-9.66385	0
GGATAGGTCATA_SRR5164436	-5.41156	-10.1422	0
CGATAGTCCGTC_SRR5164436	9.38793	8.32845	0
CCTAGGGACTCT_SRR5164436	10.487	9.0651	0
CCATGCTATACG_SRR5164436	2.38116	3.23557	0.653986
CAGAGTATTGGA_SRR5164436	-2.5647	14.4209	0
ATCCGCTACTAA_SRR5164436	-10.4556	0.159988	0
AGTCTGTGGTTG_SRR5164436	9.58504	4.40343	0
ATCACCAACATC_SRR5164436	4.15233	9.93482	0
CGTCCATGAAGT_SRR5164436	9.42426	8.33086	0
AGCTGTTTAATG_SRR5164436	9.8596	7.14549	0
AACGGACGCGGC_SRR5164436	10.5613	8.94343	0
GGTATCAGGGGT_SRR5164436	1.23634	0.352362	0
GTAATAGACACT_SRR5164436	4.55011	10.0505	0
CTTGGTATATCT_SRR5164436	0.846882	-1.24105	0
ACGTAGTAGATC_SRR5164436	9.51837	7.84741	0
TTAAGACAGTTG_SRR5164436	12.4511	-0.50907	0
TTAAGACAGTTC_SRR5164436	12.4113	-0.464127	0
TTAAGACAGTTA_SRR5164436	12.4361	-0.522532	0
TCTGACTTCAGA_SRR5164436	9.48391	8.14175	0
ATGACCGCACAC_SRR5164436	1.09259	3.70024	0
CCCATTAATCAT_SRR5164436	-7.97491	5.98375	0
GAAGGTTTAGTA_SRR5164436	5.00042	-6.29745	0
GACGCTTCGCAG_SRR5164436	-8.39031	7.26672	0
ACTGCTGGGCCG_SRR5164436	-1.10276	3.58467	0
ACTTGTATTTGG_SRR5164436	-10.5004	-0.862283	0
TAAAGGTAACAG_SRR5164436	8.99138	5.51044	0
TCTCTGAGAAAG_SRR5164436	-1.86821	14.5755	0
ACCTCTGGCTCA_SRR5164436	-7.98633	6.97311	0
GGATAGGCGACA_SRR5164436	9.81885	7.2965	0
AGGACGACGAGT_SRR5164436	9.51676	7.15367	0
ACGCATCTCTGT_SRR5164436	9.31463	7.98222	0
ATTGCCGACGCC_SRR5164436	9.46282	4.79765	0
GTTAGAAACTAG_SRR5164436	10.5597	8.83466	0
TAGTGCGCCTTA_SRR5164436	10.2985	9.00569	0
AGCAGCCGCACC_SRR5164436	10.2373	8.91329	0
GACTGTTAGTAA_SRR5164436	3.08656	-8.57154	0
AATAGCGAGAGT_SRR5164436	-2.82195	-9.28111	0
TGATTAATCCTC_SRR5164436	-1.98741	-9.49806	0
TTAAGACAGTTT_SRR5164436	12.3359	-0.399988	0
TGATTAATCCTG_SRR5164436	-1.94841	-9.45898	0
CTTGTGCCTGCC_SRR5164436	10.3744	8.91418	0
CGCTTCAATACG_SRR5164436	1.07207	3.30278	0
GGCCAGACGGCG_SRR5164436	-1.77414	5.51686	0
ATAGGACAAGCA_SRR5164436	-4.76495	8.59738	0
GGAACGCCACGA_SRR5164436	-10.8806	2.4725	0
TTCGCGAGCCGC_SRR5164436	9.63376	7.21586	0
TTATGGGTAAAT_SRR5164436	10.1135	4.26506	0
TGATTAATCCTT_SRR5164436	-1.96574	-9.54513	0
ATTCTATACTGC_SRR5164436	-2.90005	-4.48256	0
TGACAGGGAGTG_SRR5164436	1.79297	-0.239464	0
CCTAGGGCAATC_SRR5164436	2.74988	2.87307	0
GGCGCAACTGAG_SRR5164436	-2.84962	-9.55106	0
AACGAACCGAGG_SRR5164436	-0.880345	-3.39555	0
TTAGTTTGAGAC_SRR5164436	8.5028	6.32125	0
CGCCCATAAGAC_SRR5164436	-4.46954	8.48486	0
AGTGCACATCAC_SRR5164436	9.44517	7.71571	0
ACAAGTCATGAT_SRR5164436	12.3333	-0.383887	0
AACGTCGATCAC_SRR5164436	-3.8418	-6.31938	0
AGGTTACAGGTG_SRR5164436	9.42964	4.41614	0
GCGGTTACCTCA_SRR5164436	9.62527	8.0118	0
TAATAATAAGCA_SRR5164436	-4.37734	-9.75158	1.0666
TCACTTTAGCCC_SRR5164436	3.90665	-5.50942	0
CGCTCCACACGC_SRR5164436	3.84293	-5.41784	0
ACAGTCGTTACG_SRR5164436	-4.62059	-4.97776	0
TTGTGCTCAGTT_SRR5164436	9.68984	6.72063	0
CGGACCCCTTGA_SRR5164436	9.0344	7.97978	0
CGACTGTCCTCA_SRR5164436	12.4199	-0.470588	0
ATGAGCCTCGCC_SRR5164436	-0.547159	-7.57876	0
AAAGCCTGAATA_SRR5164436	9.792	7.03636	0
GTAGCTTAGAAG_SRR5164436	-2.69069	-4.16512	0
GGCCACTCCTGG_SRR5164436	-8.4075	7.28784	0
CTGATGAGACTG_SRR5164436	-8.25051	7.03389	0
ACCTCGCCGAGA_SRR5164436	10.4992	9.05685	0
AGTATCCCGAGA_SRR5164436	-4.32144	-10.2129	0
GGTTACGTAATT_SRR5164436	12.3056	-0.386155	0
ATTTAAAATGTT_SRR5164436	9.83429	7.08906	0
AATCTATGAGTC_SRR5164436	3.20779	2.9457	0
AGTAAGTGAGCT_SRR5164436	-2.48804	-5.77825	0
AATCTATGAGTA_SRR5164436	3.21192	3.054	0
GTGGCTAAGTCA_SRR5164436	9.33893	8.19019	0
CACTTGCGGTCC_SRR5164436	-4.94823	8.67648	0
TTAGGTAGGCTA_SRR5164436	8.56562	6.63956	0
AATCTATGAGTG_SRR5164436	3.12657	3.02434	0
CCTGCGATCTAT_SRR5164436	2.9921	0.0871094	0
TATTAGACCTCA_SRR5164436	9.84417	-5.75523	0
CAACCTGCATAA_SRR5164436	-0.580616	-7.84005	0
AATCTATGAGTT_SRR5164436	3.069	2.9991	0
GCTTAGGCTCTG_SRR5164436	-3.80903	13.3728	0
GCTGCTTCGAAG_SRR5164436	10.3342	8.84413	0
GGCTCGTGCTCC_SRR5164436	9.75524	6.90025	0
TCAATCTCGATA_SRR5164436	-3.2569	-6.04557	0
TTCGCCGGAAGC_SRR5164436	10.3354	8.83613	0
CTCTTGCCTTAC_SRR5164436	-2.44549	-5.64271	0
GAAACGGGTGAA_SRR5164436	-1.0738	-6.68694	0
ATTAACACGAAA_SRR5164436	10.431	9.05399	0
AGACGCAGGGTT_SRR5164436	-5.46636	-9.94192	0
TGCCATCCGGCT_SRR5164436	-10.643	1.18468	0
CGGTTAATAAGT_SRR5164436	-12.3086	-1.78078	0
GGGCACCCACAC_SRR5164436	-2.48254	2.84753	0
ATGTTTTGAAGA_SRR5164436	8.91704	6.27661	0
TATTGCGTAGGT_SRR5164436	-4.49614	-9.89265	0
GCAGGGCAGATA_SRR5164436	-2.06838	8.51036	0
TGCCATCCGGCC_SRR5164436	-10.8611	0.943337	0
TCACGACTGTGA_SRR5164436	-4.90829	8.61166	0
CAGGATGTCCAA_SRR5164436	-5.28762	-9.90785	0
TGCCATCCGGCG_SRR5164436	-10.843	0.457801	0
GAAGGAACGGGC_SRR5164436	-4.78549	-10.2545	0
GCTACTAAAACG_SRR5164436	9.18561	7.96497	0
GGAGACAGGGGC_SRR5164436	-1.2452	3.59071	0
GAAGTCTACGCG_SRR5164436	-0.92868	14.2681	0
CTATAAACAGCC_SRR5164436	12.4108	-0.47024	0
TCGGGCCATAAC_SRR5164436	10.0051	8.57496	0
GACTCTGGCTCG_SRR5164436	3.99543	-4.93156	0
TCCTGACACGCC_SRR5164436	1.39474	1.60322	0
TCGGGCCATAAG_SRR5164436	9.89334	8.57917	0
CGTTCCGATCAA_SRR5164436	-2.61368	-9.4517	0
GTCTCCTTACTT_SRR5164436	-3.60118	-9.93315	0
CTATAGAATAGC_SRR5164436	-8.46862	7.15586	0
TTCTTCATCCTT_SRR5164436	-7.47071	5.66963	0
AGTAGGCTACTT_SRR5164436	8.66218	6.48079	0
GCTACGGAGGGT_SRR5164436	1.10549	0.497555	0
TCGGGCCATAAT_SRR5164436	9.80137	8.50956	0
CTAGGCCAGGAC_SRR5164436	9.71072	7.21424	0
AGGCAAACTTTG_SRR5164436	-0.747181	-3.92597	0
AGGCAAACTTTA_SRR5164436	-1.60707	-4.45127	0
AGGCAAACTTTC_SRR5164436	-0.983362	-3.52749	0
CCTTGTATCCGG_SRR5164436	-2.78412	-4.6486	0
TAAAGAAATTAA_SRR5164436	-2.19488	-3.60357	0
CTCGACTCGTAC_SRR5164436	2.63185	-8.07903	0
CGGTGCGTCTAG_SRR5164436	-3.90262	-9.75286	0
AGCGGCATACCT_SRR5164436	10.4195	9.04617	0
AGACTATGCTGG_SRR5164436	-2.46135	14.5654	0
GATATGGGTACT_SRR5164436	-3.39141	-9.69886	0
CTTAACCTACTC_SRR5164436	0.138643	-2.89189	0
AAGGCGAACTTC_SRR5164436	9.7465	7.01294	0
TCCACTGTGCGT_SRR5164436	9.07087	7.58861	0
AGTATCCTTTGT_SRR5164436	9.80468	-5.80745	0
CATTCCGCTCCA_SRR5164436	-10.8002	1.54335	0
AGGCAAACTTTT_SRR5164436	-1.12313	-4.00593	0
TTATTCCTGAAG_SRR5164436	8.64385	6.51499	0
TGGCACCATTTG_SRR5164436	-4.2441	-9.64542	0
CGTGGCAAAACA_SRR5164436	8.86919	6.69222	0
GAGGAGCTCAAA_SRR5164436	9.35414	6.47374	0
GGCCTCGTTCCC_SRR5164436	-10.363	0.199172	0
GTTCGCTCGCCC_SRR5164436	-8.05643	7.25058	0
GCCTGTAATGAC_SRR5164436	2.88027	2.8225	0
AGATCCACGAGT_SRR5164436	3.20476	-8.52961	0
TTTTGTTGCTAA_SRR5164436	-5.44645	-10.0878	0
GATCGAATCAAA_SRR5164436	-3.79496	-9.84972	0
GGAATACAGCTG_SRR5164436	-4.86826	8.67767	0
CGAGGACTTAGC_SRR5164436	-2.5427	14.3196	0
ATCACAAAGACT_SRR5164436	-0.94002	-2.38222	0
TTCTTTGGTATT_SRR5164436	-4.16825	-9.73572	0
CCTGTCGGAGAC_SRR5164436	10.4623	8.99589	0
AGCTGATGTCGC_SRR5164436	10.1491	8.87104	0
ATGCTTTAAGAG_SRR5164436	9.03526	7.70261	0
TCAATACATGCA_SRR5164436	4.0862	-8.33114	0
CATTGAGAAGCG_SRR5164436	9.2898	8.02941	0
GATCATGTGCTT_SRR5164436	9.4946	4.67247	0
GCAGCACCAAGA_SRR5164436	-5.80083	11.3022	0
TTACCCCTGGGA_SRR5164436	9.93283	6.94744	0
TCAGAGTGGCCA_SRR5164436	9.86278	4.18578	0
ATATCATAGCGC_SRR5164436	8.49634	6.53781	0
TAAGCGATGAAT_SRR5164436	9.71073	8.58012	0
ATACGTAGCATA_SRR5164436	10.4703	9.23068	0
GAGGGAGCTACG_SRR5164436	3.82871	-7.80254	0
GAGGGAGCTACT_SRR5164436	3.89552	-7.9839	0
GCGGGTCGTCTT_SRR5164436	1.19033	3.5189	0
ACTTAATTACAG_SRR5164436	12.1468	0.219718	0
ACGAGGCGGGAT_SRR5164436	-1.8737	-6.43322	0
GCGGGTCGTCTG_SRR5164436	1.17323	3.61881	0
GCGGGTCGTCTA_SRR5164436	1.10694	3.59585	0
GCGGGTCGTCTC_SRR5164436	1.26688	3.637	0
TTATCCGTCCCG_SRR5164436	-4.9555	8.66388	0
ATTATCAGCGGC_SRR5164436	2.44283	2.74052	0
ACTGCTACTTAG_SRR5164436	-0.806414	-1.61238	0
AGACCTCCTCGG_SRR5164436	10.0896	4.50981	0
CACGATTTCTCA_SRR5164436	9.10188	7.86537	0
GAGCCTCTTGCA_SRR5164436	4.33698	9.19083	0
GGTGCCCATCAC_SRR5164436	-1.66361	-8.54779	0
CCGCCTAAGGTC_SRR5164436	10.3616	8.99443	0
CATTCCCTCCTT_SRR5164436	8.32951	6.71099	0
GCCGATTAGATA_SRR5164436	-2.6438	-2.40772	0
TTCACTCTTTCT_SRR5164436	10.1663	4.30076	0
GCTGATTCGGGA_SRR5164436	9.66163	4.35309	0
TCAATCTCTGGG_SRR5164436	9.14134	6.18959	0
GAAGATTCACAG_SRR5164436	-2.06729	15.1474	0
AGACGCGCTAAC_SRR5164436	-4.93751	-9.91276	0
TGTCACCATAGT_SRR5164436	0.881902	-0.645182	0
CTACTCGAGGGA_SRR5164436	-1.61622	14.2587	0
TACCGAAGCCGC_SRR5164436	10.4268	9.12163	0
TGGCGGTTCTAC_SRR5164436	-4.09347	8.01847	0
GTACGACTAGAT_SRR5164436	-2.8444	-9.51646	0
TTAGAAGACAGA_SRR5164436	3.12174	2.83192	0
AGTACATAGAAC_SRR5164436	-0.861859	4.33768	0
TATTGACGCTTT_SRR5164436	12.3897	-0.445267	0
GCGCGGCATTTT_SRR5164436	9.86776	7.1379	0
GTGGTTTTCGAA_SRR5164436	10.5509	9.20894	0
GAGGCACGGACA_SRR5164436	1.09704	0.811229	0
ACGGATTATGAT_SRR5164436	-4.99856	12.1474	0
CGAGTAGGGAGC_SRR5164436	9.69818	6.62828	0
ATCCTAGGGGTG_SRR5164436	9.92989	7.1565	0
ACCTAAAGAAGC_SRR5164436	-2.47843	14.504	0
GTACGCGATCGC_SRR5164436	9.11381	8.05466	0
AACAGACCGAAC_SRR5164436	7.77167	-6.95128	0
TACTAGCCGCGC_SRR5164436	-7.539	5.87034	0
CCACACTAGTCC_SRR5164436	-1.89521	14.79	0
TGCATCGACAGG_SRR5164436	8.76042	7.42688	0
CTGTCGTCGGCT_SRR5164436	1.88774	2.05131	0
GCTGTGATCAGT_SRR5164436	-0.900426	-2.10688	0
GGTAGACAGAAG_SRR5164436	8.40716	6.6853	0
CCACGACCAGCT_SRR5164436	9.92482	4.15119	0
GACAGGATGGAC_SRR5164436	-12.1218	-1.69624	0
ATCCCCGGTTCT_SRR5164436	9.84607	7.30435	0
AAACAAGGCCTT_SRR5164436	-0.973155	-1.69614	0
TGTTGTTGCTGC_SRR5164436	-11.1307	-0.371594	0
GAAATAGTAGAC_SRR5164436	1.26806	3.3691	0
CAGCCCGTGCGC_SRR5164436	1.08599	0.256799	0
CGCGAACAACAA_SRR5164436	-5.0568	-9.98228	1.12341
GAGTTAGCGATC_SRR5164436	9.89785	8.70076	0
TAGCTAGTGTAT_SRR5164436	-5.3634	-10.2224	0
AATCGGGTGACA_SRR5164436	-12.2414	-0.158249	0
TCTGGACGGTGT_SRR5164436	-7.92697	6.48591	0
AATGGGAGATTG_SRR5164436	8.53086	6.05328	0
AATCTTTCGATC_SRR5164436	-3.77951	-6.19912	0
CAGGGCAATGGG_SRR5164436	8.41959	6.62531	0
CAGCCACTTCAA_SRR5164436	-3.8598	-9.57884	0
GCCTTCACGTCT_SRR5164436	-2.00416	-6.88388	0
ACGGTCAAGAGG_SRR5164436	-11.0499	0.176313	0
GGCCCGACGAAC_SRR5164436	9.67191	7.48828	0
TTCACCGCTGAT_SRR5164436	-3.94334	-9.67301	0
TAGTAGCGCTCC_SRR5164436	-1.65563	3.20792	0
GTTCCATGGGCG_SRR5164436	0.785277	-0.553919	0
ATGTTTCAACCG_SRR5164436	-0.542862	-5.75091	0
ATGTTTCAACCC_SRR5164436	-0.667403	-6.04815	0
GAAGTTACAGCG_SRR5164436	-2.76066	-4.3558	0
AGCCCGCTCTAG_SRR5164436	9.81213	6.67855	0
ACACACAGTAAC_SRR5164436	9.64253	5.2489	0
ATGTTTCAACCT_SRR5164436	-0.837046	-6.0542	0
GCTGGTGTCGGA_SRR5164436	10.4343	9.02477	0
CTTGTCAGCTCC_SRR5164436	-0.495031	-3.63081	0
GGGTCGGTTTCA_SRR5164436	-5.09642	-9.96066	0
CTGGTCTGGCAA_SRR5164436	9.09609	7.949	0
ATGTTTCAACCA_SRR5164436	-0.659223	-6.22247	0
CAGGCAAATTCT_SRR5164436	-2.24802	14.2948	0
GGAATTACGTAT_SRR5164436	-1.73583	3.20796	0
CATAGTACTCCC_SRR5164436	-0.471119	-0.698672	0
TCCCCAATATAA_SRR5164436	-10.4768	0.0080432	0
GTTGCCGACGCC_SRR5164436	9.77854	4.16586	0
ATCTTTAATCCA_SRR5164436	9.48153	7.56941	0
ATCCTCCAAACT_SRR5164436	-2.04515	-5.76261	0
GTTCATTCGCGG_SRR5164436	-4.27177	-9.76174	0
GTTCCGTTGACG_SRR5164436	7.97791	-7.45236	0
GTCTCCTTATCA_SRR5164436	3.75206	-9.15349	0
ATCCTCCAAACC_SRR5164436	-2.36649	-5.81912	0
ATCCTCCAAACG_SRR5164436	-2.2712	-6.18272	0
GGTCTCGCTCTC_SRR5164436	3.3377	-9.22894	0
ATCGTACCCTCC_SRR5164436	-5.39317	-10.0705	0.946159
ATCCTCCAAACA_SRR5164436	-1.91221	-5.76082	0
AAGGGGCTAACC_SRR5164436	-4.43617	-9.75578	0
TTCAGCACGTCA_SRR5164436	12.428	-0.476294	0
GCTTGAGTTCTA_SRR5164436	9.47767	7.20306	0
TAGCTTCGACAA_SRR5164436	10.478	9.04867	0
CCTACCATCCAC_SRR5164436	-2.82261	2.70875	0
TTAGGAGGAAGC_SRR5164436	4.74139	9.41494	0
GCGGCAATTCCC_SRR5164436	0.228256	-5.80241	0
GCGGCAATTCCA_SRR5164436	0.484814	-5.53524	0
TTATGTAGTATT_SRR5164436	-2.67854	-9.36198	0
ATTATCGGCGGC_SRR5164436	9.55497	6.60405	0
GCGGCAATTCCT_SRR5164436	0.058962	-5.86719	0
CATTAACTAGAA_SRR5164436	9.90796	7.19364	0
GACTTCCCAAAG_SRR5164436	-2.55813	-3.77749	0
CATATCAAGTGG_SRR5164436	-7.92586	5.70227	0
CTATCATAGCGT_SRR5164436	-5.24525	-10.1073	1.18562
GCGGCAATTCCG_SRR5164436	0.349839	-5.8864	0
TAATCTAAGAGC_SRR5164436	6.85031	-14.0805	1.76398
CCGACGTTTGAT_SRR5164436	-7.9229	6.33792	0
TTAATGCGGGTG_SRR5164436	9.43137	7.88929	0
CAGAGTAGCTTT_SRR5164436	-1.05295	-6.19719	0
ATCTCCTTACTT_SRR5164436	-3.29619	-9.9072	0
AGTGAGATCGTG_SRR5164436	9.01646	7.27175	0
TCTGTCAGCCCT_SRR5164436	-5.44281	-9.97969	0
TTGCGAGGTCCC_SRR5164436	-2.28657	-9.67785	0
TACCGGTCTACA_SRR5164436	9.38386	8.24934	0
GAGGCAAGTCAG_SRR5164436	1.91052	-6.62127	0
TGACGAAAAATT_SRR5164436	9.32812	8.14897	0
GTACATAACACA_SRR5164436	-6.59947	5.07772	2.06884
GAGGCAAGTCAT_SRR5164436	5.16743	-6.61749	0
GGAGAACGCCAT_SRR5164436	-2.45181	-5.82366	0
TCTGTACGCGAC_SRR5164436	-0.877107	-1.69678	0
CGGGCTTTAAGT_SRR5164436	-2.76005	14.1705	0
ATATGTTCAAAC_SRR5164436	-13.3641	-2.20188	0
CCTAAACAATCC_SRR5164436	10.5014	9.15045	0
CAGCCCAGCATA_SRR5164436	10.2435	8.53113	0
GCAATATCGCCA_SRR5164436	-2.44283	14.6212	0
CCGTCTTATCAG_SRR5164436	-0.135146	-4.61716	0
TAACGTTGGATA_SRR5164436	6.24661	-12.4608	0
GTCTAGAAGAGT_SRR5164436	3.34333	-5.60014	0
GGAGACCACGGC_SRR5164436	-4.34865	-4.87984	0
ATATGAACCTAA_SRR5164436	0.971159	-0.555342	0
TCTCAGCAAACG_SRR5164436	9.69478	8.57398	0
GAGTGGCATACC_SRR5164436	-3.37039	-9.78021	0.707291
GATTAACTTAAC_SRR5164436	-3.68786	-9.80035	0
CTAACTGTCGCT_SRR5164436	-4.18418	-4.45305	0
GAGTGGCGAGAT_SRR5164436	-1.88426	-6.06082	0
TGTGTAAAGTCG_SRR5164436	12.2716	-0.212178	0
CTAACTGTCGCA_SRR5164436	-4.28543	-4.3964	0
CTAACTGTCGCC_SRR5164436	-4.22036	-4.71811	0
GCTGGATCTTCT_SRR5164436	-5.08056	-9.89317	0
CTAACTGTCGCG_SRR5164436	-4.07569	-4.58248	0
TGGCCTATTAGC_SRR5164436	12.4319	-0.496162	0
TCTTCGTCTTCT_SRR5164436	10.1255	8.95864	0
ACTAGTGCCTTG_SRR5164436	10.2153	8.70352	0
GCCCTTGAGCGG_SRR5164436	4.04964	-8.03157	0
TCAGTACTGGTT_SRR5164436	2.69736	3.07544	0
CGCACGTCGTGC_SRR5164436	-1.70777	13.8578	0
CCGATGGGAATT_SRR5164436	-8.15874	5.50223	1.28416
TCAGTACTGGTC_SRR5164436	2.55363	3.19265	0
TCAGTACTGGTG_SRR5164436	2.55332	3.14313	0
GCTTACGTTTAA_SRR5164436	-3.96044	2.7404	0
TTCCAGACAACA_SRR5164436	9.06974	7.98382	0
GAAGAATGCACT_SRR5164436	-0.419557	-2.84603	0
TAGCATGAGGTA_SRR5164436	9.75373	6.74012	0
GAGTAACTTTGT_SRR5164436	-5.20879	-10.2653	1.63932
GTTGAAATCTTG_SRR5164436	1.15743	3.51763	0
TTGAGCCTGGGG_SRR5164436	-2.42703	-5.51079	0
CTAGTCGGAGAT_SRR5164436	-4.74945	-10.2193	0.774539
CCCCTCTTTCGC_SRR5164436	10.4772	9.15215	0
TTAGATTAATGT_SRR5164436	-2.15039	14.4811	0
CCGACACGAGCA_SRR5164436	-7.16473	10.2572	0
CCCTTTTGGAGT_SRR5164436	8.57231	6.68791	0
GACGGAAAGCCA_SRR5164436	10.3577	9.02529	0
GCGCGTTGAGAC_SRR5164436	3.11416	-7.0799	0
TAATCCACTGTA_SRR5164436	12.4624	-0.511339	0
CGTTCATCGGGA_SRR5164436	-4.5218	-9.67859	0
TAATCGATTAGG_SRR5164436	-3.05881	1.65536	0
CATATCGATGCA_SRR5164436	8.72684	6.97193	0
CGGCGAAGCCTA_SRR5164436	9.82044	6.88344	0
GATTCCGACACT_SRR5164436	-3.52782	-9.62273	0
GCACCCTTAATC_SRR5164436	-2.71719	-5.17583	0
TATCATTAAGCG_SRR5164436	12.4644	-0.510279	0
TCTCCAGCAAAC_SRR5164436	-10.9536	0.602478	0
TCGTCCCCCTCA_SRR5164436	-4.95281	8.64635	0
AGCATGAAAACC_SRR5164436	-2.41385	-3.58246	0
GCTTTCCTTTCC_SRR5164436	3.27428	2.93946	0
AAACCCACGCTG_SRR5164436	-1.88681	3.08735	0
GCATAAATACGC_SRR5164436	-5.07037	-10.0203	0
TGAGTGTACCTA_SRR5164436	9.73438	7.14157	0
CGGACGAACTGT_SRR5164436	-2.55916	-5.6818	0
AGGAGTGTCCCG_SRR5164436	-4.14121	-9.57298	0
AGGAGTGTCCCC_SRR5164436	-4.66074	-9.73562	0
ATCAACGCGAAT_SRR5164436	-4.67928	-10.401	0
ATGAAAATAGTG_SRR5164436	1.61531	1.18818	0
GCAGCAAATCAC_SRR5164436	4.71952	9.23367	0
GAGCGCCGCCGC_SRR5164436	3.84768	-4.3216	0
AGTTCGTCTATA_SRR5164436	-2.13012	14.5501	0
TAAAGCAGACAG_SRR5164436	-4.75591	-9.75944	0
GACGCCGTGGAG_SRR5164436	9.34624	6.30918	0
CCTGGGCTCTAC_SRR5164436	9.26549	7.82162	0
ATTAGTGCCCCC_SRR5164436	2.21602	2.81743	0
TGACAATATCAT_SRR5164436	1.29736	3.74604	0
AGTTAAAGTCGC_SRR5164436	-8.46706	7.07646	0
CAAAGATGGGCG_SRR5164436	9.72629	4.50064	0
GTTCCCCCTCTG_SRR5164436	-5.07255	-9.93093	0
GTTCCCCCTCTA_SRR5164436	-4.3901	-9.7424	0
GTTCCCCCTCTC_SRR5164436	-4.98221	-9.87827	0
TGAGTCATGCGA_SRR5164436	-2.40143	-2.79993	0
TACGGTTACATG_SRR5164436	-2.89553	14.3062	0
CGCCTGGGTGGG_SRR5164436	-1.32429	-8.67926	0
TAACCTAGGTCA_SRR5164436	-1.04704	-4.41836	0
GCAGATTACTGC_SRR5164436	-4.21816	-4.7662	0
GGAACCGGAGTT_SRR5164436	9.03371	7.8489	0
AGCCGACTAGGA_SRR5164436	-4.38213	-4.9989	0
TTACAGCTCGGT_SRR5164436	-4.30071	-4.59862	0
GAATGCGTTACA_SRR5164436	10.5246	9.18448	0
CTGCAGAGTCAG_SRR5164436	-8.46568	7.23193	0
CCAAAAGAGTAT_SRR5164436	-2.85996	-4.38745	0
GTTGGCGACTCT_SRR5164436	9.39328	7.40044	0
AGTGGGCACTGC_SRR5164436	-2.38551	-3.62781	0
GAAGTTGAACAC_SRR5164436	-4.9772	8.65117	0
TCGGCCCTTCGA_SRR5164436	-13.0249	-2.45522	0
GTTACCCAGTAC_SRR5164436	-5.3738	-9.95504	0.968296
TAGTATTTTCTG_SRR5164436	-0.823012	-4.37036	0
TATCCCCCGGGC_SRR5164436	10.0889	8.94579	0
GTCGTTAGAATT_SRR5164436	-4.79827	-9.87584	0
TTTAAGCTCGTA_SRR5164436	6.36724	-8.72696	0
TTTAGTTACTGA_SRR5164436	-3.57585	-9.64998	1.12475
GGGGATAAACAT_SRR5164436	-0.403329	14.3283	0
CGCAACTAGTAT_SRR5164436	-2.37497	14.7113	0
GCGCGCAAACAA_SRR5164436	9.25344	8.10624	0
TACCGTGCAAGT_SRR5164436	-4.94374	8.68006	0
ACTATACTCTCA_SRR5164436	6.03405	-14.7809	0
TTCGCAACGCTT_SRR5164436	-7.68658	6.71516	0
GTGGCCGATCGC_SRR5164436	-1.52341	14.5699	0
CACCCGCTGATG_SRR5164436	-3.69112	3.38441	0
TACTTCTATCCC_SRR5164436	9.50772	7.89447	0
TCGTATAACTCC_SRR5164436	-0.622662	-7.7501	0
ATTCTTACGACG_SRR5164436	8.46137	6.79521	0
TACCTCTAGTCG_SRR5164436	-4.95397	-9.9154	0
CTTTGTAATTAC_SRR5164436	-3.22725	-9.89558	0
GGGAGCAATCTA_SRR5164436	-2.78368	-4.5113	0
TAGCGTAAAGAC_SRR5164436	-2.39728	-3.63043	0
GATTACCTCGTG_SRR5164436	-1.79712	8.36045	0
TAACCTTTAGAT_SRR5164436	2.37873	2.72204	0
TCGTAGATCGAT_SRR5164436	-5.3443	-9.8946	0
ACACCACGGCTT_SRR5164436	-8.35851	6.72163	0
CAACTTTGCATC_SRR5164436	-5.28978	-10.0217	0
CACCGGAGCCAA_SRR5164436	-4.49986	-9.80406	0.590502
TTTATTTGGAGT_SRR5164436	-3.19837	2.8405	0
ATTACCGTTCAG_SRR5164436	10.445	8.93142	0
GCCGGAGCTAGA_SRR5164436	-2.04092	14.5127	0
ATCCGAAGAGTG_SRR5164436	1.47695	-0.319583	0
TTCCCACGTAAA_SRR5164436	-0.759608	14.6228	0
CAAGAGCAGTCA_SRR5164436	-2.32408	-5.54534	0
TTTGCTACGAGA_SRR5164436	9.09711	7.92112	0
TTCTAGGAAGTG_SRR5164436	9.01558	7.88641	0
CGCATTAGTCTA_SRR5164436	-3.75878	-9.8393	0
CGTCAGATCCCC_SRR5164436	-1.60561	13.8073	0
TTCAGGCGAGAC_SRR5164436	9.64129	4.7081	0
GACGGCCGTGCT_SRR5164436	-1.80619	-6.04189	0
TAGGAGGATGGC_SRR5164436	10.3053	9.09215	0
CCATCACTAAGT_SRR5164436	1.12376	3.53992	0
ATGATTACATAC_SRR5164436	-12.4939	-1.21834	0
ATAATGAATCTA_SRR5164436	10.4887	8.82087	0
ACATCCGCTATG_SRR5164436	-0.817357	-8.49293	0
GTCCCGATCATG_SRR5164436	-4.68812	-9.70421	0
CTAGGAAGGATG_SRR5164436	3.9935	-8.30475	0
CGGGCGATCGCC_SRR5164436	7.43754	-13.3442	0
TAGCATTTGCTT_SRR5164436	3.16575	3.10026	0
TCGGTCGTGTCC_SRR5164436	-2.62096	-9.29083	0
TAGCATTTGCTC_SRR5164436	3.18236	3.03908	0
CGTTACGGCCGC_SRR5164436	9.82658	6.90507	0
TAGCATTTGCTA_SRR5164436	3.18666	3.11662	0
TAGCATTTGCTG_SRR5164436	3.14101	3.03916	0
TAAATCGGTGTA_SRR5164436	9.13329	7.84287	0
ACCTGGTACGGT_SRR5164436	-2.4895	-9.27035	0
AATCTACGCTCA_SRR5164436	-4.53468	-4.9059	0
CAATGAAGACAC_SRR5164436	9.5654	7.15648	0
AAAAATGCACTA_SRR5164436	-4.03495	-9.76364	0
CAATCCGCTGGA_SRR5164436	3.66008	-4.07138	0
CAATCCGCTGGC_SRR5164436	3.74522	-3.97225	0
ACGGAATACTAT_SRR5164436	9.78577	6.7513	0
TCTGCGGCCTCC_SRR5164436	0.778102	-0.683823	0
TAGTCTTGGGCG_SRR5164436	1.36079	-0.0542	0
TATTGCAGGCAG_SRR5164436	-5.22285	-10.1473	0.542985
GTCTCGTAGTGA_SRR5164436	-2.00755	14.6439	0
TATGGCTAAATT_SRR5164436	-4.79877	-9.81588	0
TGGGAGGGAAAT_SRR5164436	9.65457	8.58979	0
AACCGCTGAGCC_SRR5164436	-2.53901	-9.20436	0
CAATCCGCTGGT_SRR5164436	3.77348	-4.0235	0
TAGTATCCGACT_SRR5164436	9.61363	7.04344	0
CAGTGCGCTATG_SRR5164436	0.508858	-1.16285	0
CAATCCGCTGGG_SRR5164436	3.68564	-3.99125	0
TCCGTTGCAGCT_SRR5164436	-7.95979	6.87573	0
GAGCTCCCTAGG_SRR5164436	-2.45222	-5.9807	0
ACCCGCACGATG_SRR5164436	-8.44629	6.27209	0
GATCGATTGAAC_SRR5164436	0.627265	-0.495205	0
GGCCTTGGCTTA_SRR5164436	9.05603	5.51076	0
GAGCTTAGATCG_SRR5164436	3.38621	-9.21175	0
CGACGAGGGGAG_SRR5164436	3.8764	-8.16825	0
AATCTTTTTTGA_SRR5164436	-2.20135	-6.78205	0
ACTGAACATTGA_SRR5164436	12.3878	-0.434778	0
TGTATCACCGCT_SRR5164436	-7.42253	4.34067	0
CTAAGACTTCTT_SRR5164436	9.46896	7.26566	0
ATCTTTATCTTC_SRR5164436	-0.847691	-0.429848	0
CGTACCGTCCAC_SRR5164436	3.07563	13.1046	0
CAGGGCCAACCC_SRR5164436	-2.47692	-3.71989	0
AAGGTGGCTGCA_SRR5164436	-4.13856	-9.72338	0
CTTCACGACTTC_SRR5164436	-2.20145	14.1929	0
TAGCGGGGAACG_SRR5164436	-2.74917	-9.46047	0
GCCCTGTCCAAC_SRR5164436	-4.88216	-10.4503	0
GGGTGTACTCTA_SRR5164436	4.06417	-8.31991	0
CAGGCGGTCTCA_SRR5164436	10.0741	8.80875	0
GTTCGAGCCTAA_SRR5164436	3.24201	-8.41732	0
AGCTGGAGACAC_SRR5164436	-12.7963	-1.37804	0
AGCTCCGTTCCA_SRR5164436	-8.55041	7.059	0
GCATCTGGTATG_SRR5164436	-2.51496	-3.75819	0
TCACACGTGATA_SRR5164436	3.13744	-7.15257	0
GTTCTTAGCCGG_SRR5164436	9.80708	6.86596	0
CATCCATTGTCG_SRR5164436	-7.28951	7.09055	0
ACTTTTAGACGT_SRR5164436	-0.516487	-0.763854	0
AATAAGATGCAA_SRR5164436	-7.62487	5.69332	0
GTTGAGAGAAGA_SRR5164436	1.94923	1.94294	0
AACAGACATCAC_SRR5164436	-3.61661	-9.25843	0
GCTACTTAGGGA_SRR5164436	3.85393	-8.14725	0
GTTGTGTCCGGA_SRR5164436	-5.05588	-9.85844	1.01074
GTTACTCGGCCA_SRR5164436	-4.44871	-10.0808	0
CGCGGATGGTGG_SRR5164436	-2.79406	-4.04086	0
GTTACTCGGCCC_SRR5164436	-4.63347	-10.1087	0
CGAAGTACAACT_SRR5164436	-0.515666	-6.68502	0
GTTACTCGGCCG_SRR5164436	-4.33717	-9.74797	0
CGGAGGTCCGCA_SRR5164436	-10.4195	0.0400338	0
TTGACGTGCCGC_SRR5164436	9.85021	-5.7752	0
TTAAAACTTCCC_SRR5164436	-8.13079	6.94284	0
CTATGTGTCTAG_SRR5164436	-12.429	-1.00086	0
GTTACTCGGCCT_SRR5164436	-4.36026	-9.94577	0
CAATAGAGAATT_SRR5164436	-5.00904	-9.91875	0
GAGGTCGGCCAT_SRR5164436	1.2786	3.86953	0
CTACTTAATGAG_SRR5164436	-1.78075	14.9716	0
TCCCGTGAGCGA_SRR5164436	-2.01575	-5.6446	0
CCTTCTGGCTGC_SRR5164436	-2.33241	-6.61803	0
ATGAAGTGCCTG_SRR5164436	-4.47772	-10.3611	0.559369
AGTGGGTATCTA_SRR5164436	-2.34354	-9.49236	0
GAGCTCCCTAAA_SRR5164436	9.7137	8.58389	0
GCCCAGACACCC_SRR5164436	2.03115	2.31977	0
GTATCGTATCCT_SRR5164436	-2.54793	14.8895	0
CTTAGTGTCAGC_SRR5164436	2.87979	2.93511	0
GGCTGCCTGGAT_SRR5164436	2.11252	-5.19588	0
CGAGCGCGAAAA_SRR5164436	9.9451	8.80883	0
GATGCCGGTTCT_SRR5164436	-2.37545	-3.68469	0
TCTAACATTGCG_SRR5164436	8.94695	7.5314	0
AGCCTCTTTCCT_SRR5164436	-2.72311	14.5832	0
GCAGTATAAGGC_SRR5164436	-11.2846	-0.283427	0
GGCACGCTCGTG_SRR5164436	-6.99255	6.67629	0
AGCGCTTTTCAT_SRR5164436	-8.48508	7.14322	0
ATAGGTAAGGTC_SRR5164436	10.4712	9.29834	0
TATTATGTGACT_SRR5164436	-0.432944	-4.38802	0
GTCCTTAATGCT_SRR5164436	10.419	8.89873	0
ATCTTGGAGCTA_SRR5164436	3.83753	-8.29319	0
AGGGAGCACTGT_SRR5164436	9.191	6.16565	0
GAGGCTCGATAA_SRR5164436	-4.70783	-9.98229	1.87235
CGTGTTCAGGTG_SRR5164436	0.384702	14.0668	0
TCGGCGTGAAAG_SRR5164436	-4.4512	-5.04609	0
TCACCGCAGAAG_SRR5164436	-10.0047	-1.31516	0
GTTGTATGGCAC_SRR5164436	9.29828	7.81236	0
TTGTTGTCCTGT_SRR5164436	8.43776	6.64167	0
GGAGAGGTTGAC_SRR5164436	-2.39732	-3.01691	0
GTTCCCCCTCTT_SRR5164436	-4.9856	-9.79229	0
CGCGTTTTCTAA_SRR5164436	-4.99872	8.66905	0
CAGTCGCTCTAT_SRR5164436	10.5324	8.93053	0
GATCGGGCCGTG_SRR5164436	9.81802	7.31008	0
AAATGCCCCACC_SRR5164436	9.23768	6.18591	0
CCGTGTAACCAC_SRR5164436	1.06752	0.340989	0
TGATATAAGGAG_SRR5164436	-1.84686	5.1331	0
GGACGCGTTTCT_SRR5164436	-1.02335	7.9448	0
CCATGACCAAAT_SRR5164436	-5.44583	-9.93646	0
CCATGACCAAAG_SRR5164436	-5.21237	-10.0576	0
CCATGACCAAAC_SRR5164436	-5.4231	-10.0235	0
CCATGACCAAAA_SRR5164436	-5.38731	-10.0555	0
CCCAGGTTGTGG_SRR5164436	-4.96287	8.64901	0
GCCCTAGTCTGT_SRR5164436	2.20139	2.77128	0
TAAGTTGAAAGT_SRR5164436	10.5088	9.17779	0
CAACCTTGGGTA_SRR5164436	-4.88878	8.59219	0
CGATGCGTTTAC_SRR5164436	10.4469	9.06226	0
TGAGTTTGACAG_SRR5164436	-2.75633	-9.58113	0
GAAGTGGTACGG_SRR5164436	9.76701	7.60853	0
CATGCCCAGTGC_SRR5164436	8.96545	7.65549	0
TATTAACATATG_SRR5164436	-4.95854	8.6725	0
CCGCTGCTGATG_SRR5164436	9.85641	7.11272	0
GAGAAACCTCAC_SRR5164436	9.75111	7.17998	0
TGCAACGACTAT_SRR5164436	-5.25611	-10.3281	0
TGCACAAATGTG_SRR5164436	-8.90011	7.05112	0
AACTCTGTATAG_SRR5164436	-0.207765	-2.49325	0
AGTGCCCATCAC_SRR5164436	-1.65764	-8.7713	0
GAACGGTAACCA_SRR5164436	10.4728	9.17515	0
TAATTTCCTAAA_SRR5164436	-4.71882	-5.10791	0
CTTACTTCTTCT_SRR5164436	-0.892371	-2.72085	0
AGGCTGCTAACG_SRR5164436	9.73082	8.582	0
ATACCGGAAAGG_SRR5164436	-0.884689	-4.07469	0
CCACTTGCTCAT_SRR5164436	2.24644	2.89367	0
AGAGCGTTCCTT_SRR5164436	9.61347	4.7327	2.0878
AACCTTACGGGG_SRR5164436	8.62457	7.08496	0
CAAAGATGTTTT_SRR5164436	-4.46652	-4.96625	0
TATTGGATCTGG_SRR5164436	10.5084	9.19796	0
GATAACCAAGAA_SRR5164436	-0.657129	-7.82989	0
CGCGCCTTAGCC_SRR5164436	-5.46139	11.7318	0
GGCACACGGCTT_SRR5164436	6.39718	-12.3937	0
TAGGGCACTTTG_SRR5164436	-2.90584	-4.46529	0
CCGTAATACTTT_SRR5164436	12.2959	-0.330117	0
TTTATTACCCAT_SRR5164436	-2.58016	-9.36395	0
CCGCAATGTCTT_SRR5164436	10.5861	9.17152	0
CAAAGATGTTTG_SRR5164436	-4.40685	-5.06119	0
CAAAGATGTTTA_SRR5164436	-4.46038	-4.96333	0
CAAAGATGTTTC_SRR5164436	-4.4734	-4.97502	0
TATGCCCAATTG_SRR5164436	1.16588	0.37058	0
TATTGCCTGATT_SRR5164436	3.47666	-9.06326	0
TTTGCCATTACT_SRR5164436	3.78017	-9.13799	0
TGGCTAGGATGA_SRR5164436	9.65517	7.60595	0
TTAGTACCCGCT_SRR5164436	-10.7065	1.51814	0
CCCCGGCTCTCG_SRR5164436	9.58689	7.72116	0
GCGCGAAGTCCG_SRR5164436	9.80087	7.34877	0
GATCGATACACC_SRR5164436	-4.98048	-10.1082	0
TGCTGTATAGCC_SRR5164436	9.83023	-5.80361	0
GATCGATACACA_SRR5164436	-4.8446	-10.2348	0
TGTTAAATTACC_SRR5164436	-0.215308	-2.46875	0
CGTAAACGAGTG_SRR5164436	8.7238	7.57219	0
CACAGATTTAGG_SRR5164436	9.74877	7.15963	0
GATCGATACACT_SRR5164436	-4.98836	-10.03	0
CCAATGGAAAAT_SRR5164436	9.04516	7.99295	0
TCAAACGCCCGA_SRR5164436	-4.52719	-10.0755	0
GATCGATACACG_SRR5164436	-4.83548	-10.2712	0
ACTTCAAAAACG_SRR5164436	1.4691	3.79062	0
CCGTAATACTTA_SRR5164436	12.2464	-0.309719	0
GGTATACACTAC_SRR5164436	8.59545	6.98405	0
CCGTAATACTTC_SRR5164436	12.2317	-0.280971	0
GGATTGATGTTC_SRR5164436	9.43922	8.37178	0
CCGTAATACTTG_SRR5164436	12.2931	-0.348222	0
TATAGGCATGTT_SRR5164436	-4.76938	-10.1295	0
GGGTTCATCCCC_SRR5164436	3.46949	-9.0355	0
TAGCCGACCCCT_SRR5164436	-4.3416	-10.2363	0
TGCGACAATGAG_SRR5164436	8.70218	6.31052	0
GTGTCCCCGTAC_SRR5164436	3.28059	2.89058	0
ATACGTCAAGAC_SRR5164436	0.984597	3.29178	0
GGTTGGCCAAAC_SRR5164436	-4.11971	-9.53223	0
CTCCCAGTCCTG_SRR5164436	-12.1411	-1.5174	0
AAGAGTAAGTGC_SRR5164436	-12.9787	-1.33269	0
ACCGTAACGTGG_SRR5164436	-2.49795	-3.76051	0
CGTTATCCGCAC_SRR5164436	-5.42286	-10.0513	0
TAGCCGACCCCC_SRR5164436	-4.39221	-9.85593	0
TAGCCGACCCCA_SRR5164436	-4.35334	-9.92518	0
AAAAGAGTTAAT_SRR5164436	-6.78841	4.97638	0
GACCCGTGAGAT_SRR5164436	-2.01781	-3.58156	0
TAGCCGACCCCG_SRR5164436	-4.75087	-9.71616	0
GCTTACTGTCTA_SRR5164436	12.4145	-0.463348	0
TAAGCGTGGTCA_SRR5164436	3.14299	-6.95482	0
TTGTAGTCCAGG_SRR5164436	-2.12155	-3.57487	0
GACTTGATTGTT_SRR5164436	-12.3072	-0.0402681	0
TCAGAAACATAT_SRR5164436	2.7693	0.896465	0
GACTTGATTGTC_SRR5164436	-11.5427	0.0352103	0
GACTTGATTGTG_SRR5164436	-12.0405	0.178984	0
GCTTATACGGAT_SRR5164436	0.0981782	3.41706	0
AGTAGAGTTCGG_SRR5164436	-4.60107	-10.2338	0
TAGATCGGTACT_SRR5164436	-4.28527	-4.58079	0
GTGCATGATGGT_SRR5164436	-2.48695	-3.68377	0
TGACAATGTCGT_SRR5164436	9.90289	4.01819	0
ACGTCACCGACT_SRR5164436	-3.40551	-9.65687	0
CATACAGGATGA_SRR5164436	10.0286	8.74179	0
ATACGGCCAGTA_SRR5164436	-1.47376	-4.66988	0
CGGTAGTGCAAC_SRR5164436	9.24935	8.0616	0
GAGGAGCGACGC_SRR5164436	-0.608395	-3.01983	0
TAGATCGGTACG_SRR5164436	-4.13653	-4.61791	0
CGGTTAAAGGCG_SRR5164436	9.72456	8.53667	0
TAGATCGGTACC_SRR5164436	-4.30374	-4.69953	0
TAGATCGGTACA_SRR5164436	-4.45863	-4.91406	0
CCGATAGTTGTT_SRR5164436	3.31262	-8.84947	0
AAAGTGCCTACG_SRR5164436	9.12469	7.74784	0
GGTCATGAATAA_SRR5164436	-5.40041	-9.98156	0
GTACGTCTGTTA_SRR5164436	10.4873	9.00269	0
TCACCCGCCTGT_SRR5164436	9.18751	7.89489	0
CCAGAATAGATC_SRR5164436	12.11	0.400984	0
TCCTAGCCGATT_SRR5164436	6.43774	-14.4611	0
AACCTGGACATT_SRR5164436	-1.48191	14.3329	0
GTTAACCTCGAT_SRR5164436	-2.12214	14.7811	0
ATGATTAATTTG_SRR5164436	-2.37479	-3.53938	0
CTCATAGGATAG_SRR5164436	9.23756	8.09404	0
GCTAGTAAAACA_SRR5164436	10.3577	9.12124	0
CGAGCGCCCAAC_SRR5164436	8.7034	6.11737	0
TTCGTCGATCAT_SRR5164436	4.39388	9.15435	0
TCTCCCTAGGGA_SRR5164436	-0.257522	-5.52282	0
AAACACGGCTAA_SRR5164436	0.86144	-0.187653	0
GGCAGGACAGAA_SRR5164436	-2.65098	1.7319	0
AGCCGCGTCCCG_SRR5164436	-7.91276	6.59002	0
GACGCCCCCAAG_SRR5164436	-7.22391	5.21586	2.76861
TTTCGCACTTAG_SRR5164436	-1.29317	14.6022	0
CCAAATGTGGGG_SRR5164436	-2.09716	-3.49153	0
AGATTATGTGGA_SRR5164436	-4.07149	-4.6361	0
GGTGACGATATT_SRR5164436	-5.42144	-10.1533	0
TAAGATCGGTAC_SRR5164436	-4.40621	-4.8137	0
TTACCTACAGCC_SRR5164436	9.77051	4.37459	0
TGTATTAAAATC_SRR5164436	-2.18955	-3.61756	0
CTACCCTCTAAT_SRR5164436	-2.05791	-6.07941	0
GGTGACGATATG_SRR5164436	-5.40647	-10.0489	0
TCTTGGACAATC_SRR5164436	1.16919	3.73679	0
GGTGACGATATC_SRR5164436	-5.38711	-9.87437	0
GGTGACGATATA_SRR5164436	-5.39561	-9.91104	0
GCTACGCCTTCG_SRR5164436	10.5489	9.26955	0
TCTCGGTATAGT_SRR5164436	6.97224	-14.2562	0
GTAAGGTTACTA_SRR5164436	9.72525	6.73447	0
TACCGCCTCCAC_SRR5164436	-7.96237	6.14654	0
TGGTTCGGCCTA_SRR5164436	8.62488	6.58414	0
AGGGGGTAGGCA_SRR5164436	-2.87633	1.37078	0
CGAAGGCCTGCG_SRR5164436	1.14622	3.6599	0
GATCCTACTCGA_SRR5164436	10.4946	8.63937	0
CCCAGGTTCGCC_SRR5164436	0.645303	-1.24692	0
GCAAACTATGGA_SRR5164436	12.3237	-0.434138	0
TCCCAAAGGATA_SRR5164436	-10.6726	1.50075	0
AACACGACCCAG_SRR5164436	-4.97615	-9.99052	0
CATAGTCCAGCT_SRR5164436	12.0702	0.428774	0
CCTACCGTTCGT_SRR5164436	-1.61413	8.23508	0
AACACGACCCAA_SRR5164436	-5.40051	-9.96091	0
AACACGACCCAC_SRR5164436	-5.30417	-10.2074	0
GAGAAGTCGTAG_SRR5164436	-1.30059	14.0418	0
TCGATGGCTTCG_SRR5164436	-3.32372	-9.70039	0
AACACGACCCAT_SRR5164436	-5.28631	-10.1758	0
TGGTTTGGACAC_SRR5164436	3.89897	-5.45844	0
TGGTTTGGACAA_SRR5164436	3.66566	-5.3023	0
CGCTGCCGGAGC_SRR5164436	-1.15872	-4.80541	0
GAGCGCATCATA_SRR5164436	9.94772	7.23089	0
CCGCTTGCCGGT_SRR5164436	-2.70329	-4.26469	0
TGGTTTGGACAG_SRR5164436	3.96667	-5.42568	0
TGGTTTGGACAT_SRR5164436	3.87698	-5.16706	0
GCGTCTTCCAAC_SRR5164436	-2.25632	-3.51597	0
CGCACGGAATCC_SRR5164436	-5.39444	-10.075	0
GCGCCGTCAATT_SRR5164436	3.33847	-9.18967	0
CGTGACACGAGG_SRR5164436	-1.72044	3.07469	0
TCCATTCGTTAA_SRR5164436	-7.78906	9.6156	0
CGTTGTTATCGG_SRR5164436	12.2797	-0.328397	0
CGTCAGTAAATG_SRR5164436	-1.83567	14.462	0
GATAAGCTGTGC_SRR5164436	9.56205	8.23153	0
CGCCAGATAATC_SRR5164436	12.0645	0.400364	1.11363
ATCTGGTGCTTT_SRR5164436	0.297749	13.95	0
ACTGCTGTCGGC_SRR5164436	-4.92161	8.65229	0
CTTGCTAGTACG_SRR5164436	2.93194	-8.40952	0
ACCTAAGGAAAC_SRR5164436	-10.9154	0.751242	0
TTGTAATAAACG_SRR5164436	12.4181	-0.484795	0
AAGTCTGACCTC_SRR5164436	-2.14738	-3.54406	0
GATTCTGCAGCC_SRR5164436	2.87106	3.07541	0
ATAGCATTCTGG_SRR5164436	7.47028	-13.499	0
GTTTGTGCTTGG_SRR5164436	9.71511	4.41862	0
CTTCGGCCGACA_SRR5164436	-1.63132	3.97816	0
TTAACAATCCCT_SRR5164436	2.47729	3.17352	0
TCGTTTTATAGC_SRR5164436	1.20292	0.277342	0
GAACGGAATGCT_SRR5164436	-4.20015	-9.57587	0.665538
TATTAGCACGTA_SRR5164436	-2.19984	14.1247	0
ATCAGTGTGACA_SRR5164436	10.3187	8.74449	0
GTAGGATAATGA_SRR5164436	-0.268497	-4.00529	0
TCAAGTCGAATT_SRR5164436	3.99707	-8.26567	0
CGCTACGATCTA_SRR5164436	4.67782	9.23426	0
GCACTTCGCTGA_SRR5164436	-2.30449	14.6763	0
AAGCTAACGGTG_SRR5164436	10.5899	9.19826	0
TAGGATTCCACG_SRR5164436	-3.09323	15.0589	0
AATGCTTACACA_SRR5164436	2.94748	-8.17455	0
TCTACTGATACG_SRR5164436	0.995603	0.372512	0
CAAGCATTCTGA_SRR5164436	10.3469	9.05084	0
GCGAGTAGCAAT_SRR5164436	-5.01645	-10.2041	0
GATAGACATATA_SRR5164436	-2.14964	-5.62373	0
TTTAAGAACCTT_SRR5164436	5.51299	-6.39129	0
GCCGCCTCGCGG_SRR5164436	1.51486	1.38812	0
AGTTGCCTCGGG_SRR5164436	10.5109	9.06382	0
CGTCGGGCGCTG_SRR5164436	-4.11481	-4.36283	0
CTTAAGACTGAC_SRR5164436	6.60184	-14.1536	0
TACACATAGAGG_SRR5164436	9.19329	5.38454	0
GTATTCGAACGG_SRR5164436	9.51774	4.60746	0
GGATACCCAAAG_SRR5164436	2.48172	-1.00191	0
GTATTCGAACGA_SRR5164436	9.45358	4.48168	0
GTATTCGAACGC_SRR5164436	9.58891	4.48009	0
GTATTCGAACGT_SRR5164436	9.98879	4.47198	0
CCTCGCACAAGT_SRR5164436	-8.34031	6.6372	0
GCGGGCAGCTAA_SRR5164436	7.64864	-6.01455	0
TCCCTACTTGAG_SRR5164436	-7.6746	6.93711	2.25165
TCTAAAATGGGC_SRR5164436	-1.09271	-7.21614	0
GCGCGAGCTAGT_SRR5164436	-4.936	-9.70689	0
GAGCGGCGAGGG_SRR5164436	1.11819	3.6103	0
CACTATTTACGC_SRR5164436	9.68141	7.29685	0
ACTCATAGCCCG_SRR5164436	10.5196	9.1558	0
ATATGAACGTGC_SRR5164436	9.05899	7.92625	0
CGCCAGAGGACT_SRR5164436	-0.954418	-6.27468	0
AAAGCGGACTCT_SRR5164436	1.12476	3.53199	0
ACTACTCAGAAT_SRR5164436	-2.38595	-9.46019	0
CGCCACACATTG_SRR5164436	9.42957	7.95853	0
CGCCCCCTTCCT_SRR5164436	-2.17905	14.6276	0
ACGTATTGTCTC_SRR5164436	4.05774	-5.29872	0
TGAATACTTGAG_SRR5164436	-2.28794	-5.74722	0
TCACAAAGCTGT_SRR5164436	-5.41194	-10.0334	0
GAGCGCGAGCGG_SRR5164436	8.43961	6.79785	0
CAACGGATCTGA_SRR5164436	-5.01202	8.10431	0
CACACCCAATTT_SRR5164436	6.90382	-7.09023	0
TAGATAACGATG_SRR5164436	9.72785	8.61466	0
ATCCTCTTCGAG_SRR5164436	9.6848	7.40719	0
TTTAGCTTCGCC_SRR5164436	-2.7334	1.92501	0
AAAAAATGCATG_SRR5164436	8.76168	7.16791	0
ATACCGGTCGAT_SRR5164436	12.4307	-0.471699	0
GTAAAATTCACG_SRR5164436	12.4045	-0.474629	0
TACCAGTTCCAG_SRR5164436	10.4349	8.79891	0
CAGATTAATTGT_SRR5164436	-2.55968	-5.7493	0
GCTTAGATTGCG_SRR5164436	9.22854	7.3387	0
GCTCCCTCTTAC_SRR5164436	1.25925	3.69074	0
CCGTTCGTCTCT_SRR5164436	5.27473	9.68974	0
GAGAAGCGTCCA_SRR5164436	0.0605448	-0.639331	0
CGACCAGTTCTT_SRR5164436	9.88008	7.13311	0
CTATTTGCTCTC_SRR5164436	8.79837	7.68684	0
TCTATAAGCATA_SRR5164436	-4.44833	-9.52683	0
CGTAGATTGTCA_SRR5164436	3.94405	-8.11001	0
GCATTTATGCTA_SRR5164436	8.7232	6.37346	0
TGCACTTATCGA_SRR5164436	8.52385	7.07431	0
CTTACAAATAAC_SRR5164436	-2.10032	2.12983	0
ACTGAGAGAGTA_SRR5164436	-3.07478	-9.61671	0
CCCGAAAAGACT_SRR5164436	9.76443	6.62848	0
TATCTAAGCCGC_SRR5164436	3.03763	13.0765	0
GAATTTTCTAGG_SRR5164436	-0.952646	-3.83227	0
CCACACAGTAGG_SRR5164436	10.5127	9.17044	0
GAAACATGACAC_SRR5164436	-1.68425	15.0314	0
CACTTACGCGAA_SRR5164436	-3.46032	-5.97775	0
TTACGAGGAGCC_SRR5164436	-8.03098	6.07568	0
CGGTTGGGCCGT_SRR5164436	10.2869	8.94764	0
GCCGATGTGCCT_SRR5164436	-4.96446	-10.298	0
TTTTAGCATCAT_SRR5164436	-3.11411	-9.64221	0
TTTTAGCATCAG_SRR5164436	-2.85351	-9.60179	0
TACACCTGCGCG_SRR5164436	8.54411	6.94873	0
GTCCCTATGGCC_SRR5164436	12.4747	-0.528524	0
CAGACTCCTAGC_SRR5164436	5.87377	-13.3174	0
CGGCGTCGCGTC_SRR5164436	-3.77816	-4.51387	0
TTTTAGCATCAA_SRR5164436	-3.00033	-9.38468	0
TTTTAGCATCAC_SRR5164436	-3.01131	-9.62767	0
GTCGGAAAGTGT_SRR5164436	10.0148	7.20505	0
GAAATTGCACTT_SRR5164436	-3.9983	-4.61228	0
AGCAAACTGGGT_SRR5164436	9.57953	6.45709	0
GGGGCCTGGCGT_SRR5164436	-5.2247	-9.90622	0.916846
TCGACTAATTTA_SRR5164436	9.39768	6.33611	0
GAAGGTAAAAGT_SRR5164436	-2.36847	14.8455	0
AGTTTCGCGGTA_SRR5164436	-7.61176	5.93425	0
GGTCTTGTTCTG_SRR5164436	3.24435	-8.47505	0
GACCCGACTAGT_SRR5164436	1.34881	3.53291	0
TGCGGCAACGGT_SRR5164436	-8.64757	6.29971	0
AGTGCGCGCAGA_SRR5164436	-3.75998	-5.89857	0
TTCGATTTCCTT_SRR5164436	-4.28637	12.6187	0
GGTCTTGTTCTT_SRR5164436	3.21399	-8.75002	0
GACACACCAGCT_SRR5164436	9.24535	7.84462	0
GACTCTACTCCT_SRR5164436	9.21911	8.22052	0
TTATGTCTGCCA_SRR5164436	4.34366	10.3053	0
TTCCAAGATATA_SRR5164436	9.10352	6.25935	0
TGTTCTAAGACT_SRR5164436	3.93832	-8.38763	0
GAATGTAGAGTA_SRR5164436	8.51862	6.81023	0
GTGGTGTAGAGG_SRR5164436	9.50324	7.52778	0
GCTGCGCAGAAG_SRR5164436	-3.98308	-4.71857	0
ACATAAGCGGTT_SRR5164436	9.15776	7.96366	0
CGTTAACTCCCA_SRR5164436	-2.73913	13.6444	0
AAGACTCTCCGC_SRR5164436	10.4451	9.24452	0
ATCTACGCTGGG_SRR5164436	-4.84159	8.61139	0
GCGCGAGCTAGG_SRR5164436	-5.10899	-9.72615	0
GGAGCTGAAGGA_SRR5164436	9.22049	7.85753	0
GCGCGAGCTAGC_SRR5164436	-4.70506	-9.72709	0
AAATCCAATGAA_SRR5164436	-11.0419	0.150375	0
GCGCGAGCTAGA_SRR5164436	-5.13698	-9.7071	0
GAATCCGGCTCT_SRR5164436	8.97502	7.81925	0
ATGGTCGCAAGG_SRR5164436	3.98225	-7.87203	0
CAAAAACTTACA_SRR5164436	-8.41328	7.20271	0
GTTGACGGTGTA_SRR5164436	-4.56526	-10.05	0
AATGGACACTTT_SRR5164436	2.47367	-5.76674	0
CTTTAGTGTCCA_SRR5164436	10.4402	9.12164	0
CATCCAAATTTT_SRR5164436	-2.50974	14.1755	0
AATGGACACTTA_SRR5164436	-1.69739	-7.08332	0
AATGGACACTTC_SRR5164436	1.5293	-6.15479	0
AATGGACACTTG_SRR5164436	-0.721102	-5.38512	0
GTCCAAAAGGAG_SRR5164436	2.09012	2.24647	0
GCTCAAGCACTC_SRR5164436	-2.47353	-3.71623	0
GCATCTCCGTCT_SRR5164436	8.72246	7.11777	0
TGAATGCCAGTA_SRR5164436	8.92448	7.43096	0
CTTGCAGGGGTT_SRR5164436	-0.791183	-3.93291	0
CTAGTGTCCCAA_SRR5164436	3.26683	2.63158	0
GCATCTCCGTCC_SRR5164436	8.81703	7.23371	0
GTTCGTTCGGCA_SRR5164436	-1.81857	-3.5031	0.763973
TGAATGAGCTAA_SRR5164436	4.58267	9.84875	0
ACAGGAAGGCAT_SRR5164436	-5.02958	8.65995	0
GAGCAACGTGAA_SRR5164436	4.90958	-4.87906	0
ACAGGTCAATGT_SRR5164436	1.51654	1.74226	0
GGTGGGAAGAGA_SRR5164436	9.33899	8.24689	0
TTGCCGGCAGAG_SRR5164436	1.13624	0.151854	0
TATCTAAAAAGC_SRR5164436	1.84209	2.15678	0
ACAGGTCAATGG_SRR5164436	1.53922	1.7548	0
ACAGGTCAATGA_SRR5164436	1.51014	1.73904	0
ACAGGTCAATGC_SRR5164436	1.42746	1.63394	0
CCTCCGAAAAAA_SRR5164436	9.45236	8.06156	0
TTTTATTGGATC_SRR5164436	-4.28938	-4.82818	0
CCACGCCGCCTT_SRR5164436	-2.27338	-9.63116	0
AGACTGACCCCT_SRR5164436	-3.54333	-9.66211	0
AACGTAAAACAT_SRR5164436	12.4384	-0.485366	0
TGCGTGTATCGA_SRR5164436	9.0312	7.90231	0
TAACGGACGTTG_SRR5164436	0.96278	0.0696999	0
GAATCTGGGAAC_SRR5164436	4.43888	-5.48668	0
TTGAGGAAACCT_SRR5164436	-1.89107	-3.31602	0
GTAAAGAGCCGA_SRR5164436	3.31369	3.0843	0
TTGAGGAAACCG_SRR5164436	-1.95203	-3.55276	0
GATAGGCCTTCG_SRR5164436	-5.62087	-9.9338	0
TTGAGGAAACCC_SRR5164436	-1.80966	-3.46594	0
GTGTTCCTTAGA_SRR5164436	-5.06302	-9.88637	0
AGCGTCAAACGC_SRR5164436	0.0933285	-5.20866	0
AGGAAGAGCTTC_SRR5164436	1.28917	3.77201	0
CTACGGTTTCGC_SRR5164436	10.3791	8.94211	0
CTGGTCGAAGCC_SRR5164436	-1.85389	14.2193	0
CCACAATGCGAT_SRR5164436	8.91615	7.71333	0
TATACCGTTCAG_SRR5164436	9.12097	6.41618	0
AAATCCCTGCGC_SRR5164436	12.4408	-0.48827	0
ATCTGCAAACTG_SRR5164436	-5.10956	-10.0877	0
ACTGAGTACTAC_SRR5164436	-2.86405	-4.06626	0
TCGTTCTGGATT_SRR5164436	-2.60979	-9.6422	0
CTATCTCGAGTT_SRR5164436	-8.47784	7.06052	0
GACGGGCAGTCA_SRR5164436	-5.20658	-10.2976	0
GTAGGCACCGTT_SRR5164436	2.52067	3.03727	0
GCACCCCGGGAG_SRR5164436	10.0544	8.82097	0
GTAGGCACCGTG_SRR5164436	2.43901	2.86007	0
GTAGGCACCGTC_SRR5164436	2.4911	2.93764	0
GTAGGCACCGTA_SRR5164436	2.56429	3.10415	0
GGCTTCAACGAC_SRR5164436	-2.23045	-5.67282	0
GCAGCGATGTTA_SRR5164436	9.37281	7.94935	0
CAACAAGCGCGA_SRR5164436	1.29783	3.82571	0
TGAACGCTTCGC_SRR5164436	9.57297	8.48127	0
GGGTGTGGTCAG_SRR5164436	4.20207	-8.19331	0
TCATGATCTGCG_SRR5164436	-2.04352	3.37853	0
CACGTCCAAGTT_SRR5164436	-4.06255	-9.58579	0
CCTCCTGCAACT_SRR5164436	-0.899064	-2.49386	0
AGTCTTTACTTA_SRR5164436	-4.06559	-4.30185	0
GGTTTATACTCC_SRR5164436	9.23904	8.20741	0
AGGGTGTCAAAG_SRR5164436	-7.61423	5.33942	0
AAACCGCAGACC_SRR5164436	3.06628	-8.34352	0
GCCTCAAGGGGG_SRR5164436	-4.4373	-4.79256	0
ACCTTCAATTTG_SRR5164436	9.14542	7.49794	0
CAATCTCGAGTG_SRR5164436	9.47317	8.3508	0
CTTCCAAGAAGC_SRR5164436	10.4032	8.97462	0
ATCCATTGATGT_SRR5164436	-2.39899	-5.7269	0
GCAAATGCGCGC_SRR5164436	3.18946	3.24674	0
AAAACGCACTAG_SRR5164436	-2.27108	-6.76472	0
TGGACCAGCTTT_SRR5164436	9.02216	6.1538	0
GCAACTGAATAA_SRR5164436	1.22015	3.46873	0
GCAGTGACTAGA_SRR5164436	1.09468	3.47488	0
CGAGCCACTCCG_SRR5164436	-2.3323	-5.71827	0
ACGTAGCATCTG_SRR5164436	9.21911	8.12567	0
CCATTTATTGTT_SRR5164436	10.3629	8.89493	0
TGTGCTACTACG_SRR5164436	-3.57039	13.1605	0
TCCCCGCAACAC_SRR5164436	9.1789	8.0623	0
GGACTCACGGTC_SRR5164436	10.3389	9.10967	0
GTATTTTAGGAT_SRR5164436	-4.61282	-9.65797	0
TTCAAGACTCGA_SRR5164436	-10.2836	-0.56957	0
CTATGTCCTAAT_SRR5164436	0.0378509	14.462	0
AAAGCTACCTCA_SRR5164436	-4.01284	-9.77468	0
GTATTTTAGGAA_SRR5164436	-4.5223	-10.3041	0
GTATTTTAGGAC_SRR5164436	-4.2181	-9.76883	0
GTATTTTAGGAG_SRR5164436	-4.4562	-9.70117	0
TTCACCGGAGAT_SRR5164436	8.76863	5.82427	0
GAGACAGTTGCT_SRR5164436	1.27846	3.58665	0
CCACAGCTTTAT_SRR5164436	-1.85523	13.8486	0
ACCGCGAAATCC_SRR5164436	-12.6417	-1.33224	0
AGTGTATCACTG_SRR5164436	-10.6832	0.751697	0
GTAATTGTTATT_SRR5164436	-8.85614	6.76084	2.0468
CTCCTCGATCAC_SRR5164436	-2.73501	-5.13759	0
CCCCCGATCATT_SRR5164436	-13.0244	-1.55296	0
CTGAGCAGATTT_SRR5164436	10.0706	8.20684	0
CGCGCAACAAGG_SRR5164436	8.80672	5.93154	0
GTCCAGGCGGAA_SRR5164436	3.50528	-6.28913	0
GTTATTTGTGCA_SRR5164436	3.34967	-8.92713	0
CTACATGGATCG_SRR5164436	-4.39256	-9.87897	1.06138
GTCGGAGATAGT_SRR5164436	9.48288	7.91269	0
CGCCGTGCGCCT_SRR5164436	-7.60143	5.97402	0
TCTATGGGCCAA_SRR5164436	-8.30013	7.03941	0
AGGTCTAGTACC_SRR5164436	10.5081	9.20145	0
TTAGGGTCGATG_SRR5164436	-1.07865	4.52875	0
TAGACTAAGAGT_SRR5164436	-1.16563	-4.21052	0
GGTGTCAGTCTG_SRR5164436	-4.14492	12.864	0
TGGTTCGAACTG_SRR5164436	1.11198	0.392141	0
GAACCAAGCCAA_SRR5164436	-4.50281	-10.5718	0
CTTAGGTGTAGT_SRR5164436	-1.84387	13.7527	0
TTTAGTGCCTCA_SRR5164436	9.27949	6.27809	0
CCCTCTATGCCA_SRR5164436	9.66276	7.16492	0
ACTCCACACGTC_SRR5164436	-1.33147	14.8366	0
TCCCGAGACAAG_SRR5164436	-7.90346	5.85909	0
CGTAGACACTCA_SRR5164436	10.0262	8.57375	0
GCAACGAAGGCT_SRR5164436	-0.574811	-4.46727	0
TTTCGTTCGGAT_SRR5164436	-3.74132	-5.74588	0
TGGCGGGGGACT_SRR5164436	-2.26941	-5.61828	0
CACCAGCACTAT_SRR5164436	-8.43128	7.19522	1.77244
GCACCCGATTGT_SRR5164436	-4.40263	-10.1795	0
AGTCGTACGATC_SRR5164436	-1.58441	3.5391	0
CTCCATTACTCG_SRR5164436	3.23697	-8.62485	0
CGACCATGAAGA_SRR5164436	9.95926	8.65309	0
CCGAGTTTTAAT_SRR5164436	-8.33989	7.11493	0
AGATAATCTCTC_SRR5164436	3.25214	-8.71563	0
TAAAGGAGGAAG_SRR5164436	9.30607	7.75732	0
GGGCTCGAGGGC_SRR5164436	8.49801	6.50092	0
ATTTAGGTTCAA_SRR5164436	10.3828	9.02423	0
GCTTCACTTGTG_SRR5164436	-1.49215	14.037	0
ATTATCAGTCGC_SRR5164436	-10.9032	0.540253	0
GGACTCCCTCGC_SRR5164436	4.95227	-4.78523	0
GCTGGAAGCCTC_SRR5164436	9.66183	4.59309	0
GCTGGAAGCCTT_SRR5164436	9.54937	4.57771	0
GTACAAGCACCT_SRR5164436	9.60606	4.64883	0
CGTTCTGGACCT_SRR5164436	9.60392	7.22638	0
ATCGCTGACTCT_SRR5164436	4.70326	9.17837	0
GCTGGAAGCCTG_SRR5164436	9.68078	4.49175	0
AAACGCAGGTGT_SRR5164436	-4.15604	-9.93318	0
TTCTCGCTCGTC_SRR5164436	12.3478	-0.397331	0
TAGTTCGTCGGA_SRR5164436	-5.09948	-9.93402	0
CATATGCGCTGA_SRR5164436	7.49569	0.126115	0
GTAGGCAATCAA_SRR5164436	9.26594	4.91694	0
GAACTACATCCG_SRR5164436	4.25129	9.5155	0
TAGTTTAATTCC_SRR5164436	10.5436	9.17398	0
CATAGTGGTACA_SRR5164436	9.03717	7.28195	0
CCGTAAGTAGGC_SRR5164436	-2.68025	4.04771	0
TCATTCGTGGCC_SRR5164436	1.10088	3.44928	0
TATTATGCTGAG_SRR5164436	-5.52981	-9.89958	1.69933
GTTGACATAGCT_SRR5164436	-2.70919	-9.37214	0
AGTTTGCTTCAA_SRR5164436	9.58459	7.06666	0
AATACGGTGCTG_SRR5164436	-0.8698	-1.70679	0
CAGCCCTTGAAC_SRR5164436	10.5145	8.87527	0
CTACGAGTCCTC_SRR5164436	9.27256	8.30085	0
CATAAAGGTTAC_SRR5164436	-0.949434	-2.38823	0
AAACTTCTTATG_SRR5164436	9.22123	7.33381	0
TCCTTTAACCGA_SRR5164436	-1.32626	3.50417	0
ATGATCCGGGTT_SRR5164436	1.02313	3.44217	0
GTAAGCAATGAA_SRR5164436	-2.72428	-3.98585	0
ACGTATAACTCC_SRR5164436	-8.41982	6.79355	0
GTCGTCAGGCTG_SRR5164436	10.3497	9.05976	0
CATGCAGGCTAT_SRR5164436	10.5056	8.99492	0
GCCAACCATGTG_SRR5164436	1.75448	1.08294	0
CTTGGTGGTGAA_SRR5164436	1.21797	3.51113	0
GCCAACCATGTT_SRR5164436	1.75717	1.05034	0
CATTTCAACAAT_SRR5164436	-2.72445	-4.12046	0
GCCAACCATGTC_SRR5164436	1.71306	0.986832	0
GCCAACCATGTA_SRR5164436	1.78658	1.1207	0
GCAAACTCGGCG_SRR5164436	-1.64084	14.2293	0
CATTTCAACAAG_SRR5164436	-3.11717	-4.41162	0
CATTTCAACAAC_SRR5164436	-2.78586	-4.09013	0
AACGGGCAGTCA_SRR5164436	-5.47507	-10.0113	0
CGGGGAACAGAT_SRR5164436	1.21265	3.60728	0
CTCGCTCAGTGT_SRR5164436	12.4578	-0.506391	0
GTCATCGTATCC_SRR5164436	-7.90427	6.79258	0
AGTCTCCAAGGA_SRR5164436	9.62572	6.81788	0
CCCATTCCACGA_SRR5164436	10.1877	8.83446	0
GAGAGAGACAAT_SRR5164436	-4.87499	-10.198	0
TGTAACCCCACC_SRR5164436	-5.23628	-10.1719	0
TCTGATTTCTGC_SRR5164436	1.18118	3.50526	0
GTACGCAGCACT_SRR5164436	-1.96614	14.4565	0
TTACTCTCCGCG_SRR5164436	-4.4845	-9.56768	0
TTACTCTCCGCC_SRR5164436	-4.58811	-9.64049	0
CGGGCCTGTTCC_SRR5164436	12.0775	0.414168	0
TTACTCTCCGCA_SRR5164436	-4.35577	-9.75273	0
TCCTATATCCTG_SRR5164436	4.00462	9.98634	0
ATGGGCCATAAT_SRR5164436	8.39769	6.63284	0
GAGAGAGACAAC_SRR5164436	-4.93508	-10.0165	0
GAGAGAGACAAG_SRR5164436	-4.83994	-10.2091	0
ATGAGGGTGGAT_SRR5164436	9.80934	7.0397	0
TTACTCTCCGCT_SRR5164436	-4.69682	-9.70338	0
GAGAGAGACAAA_SRR5164436	-4.95587	-10.2225	0
TAGCGAGCCTGC_SRR5164436	-5.43367	-10.1018	0
GCGACAGACTAT_SRR5164436	-8.531	7.45605	0
CTTCAGACTCTA_SRR5164436	6.53553	-7.35944	0
AAACTATCACTA_SRR5164436	9.6119	5.02761	0
GAGTTGTACAGG_SRR5164436	-1.36629	14.8102	0
GGATAGGAGATT_SRR5164436	8.96541	5.46665	0
AGAGATACCTTA_SRR5164436	-6.82859	5.0351	1.29967
TATAATACGGAA_SRR5164436	-3.65993	-5.34764	0
ATCGACGGGACA_SRR5164436	9.15713	8.08999	0
ACCACTCATCAT_SRR5164436	0.424286	-4.06502	0
CCGCGGTGAATG_SRR5164436	-8.19722	9.12745	0
GGACAGAGAAGG_SRR5164436	12.4114	-0.469396	0
TGTGGCAGCATT_SRR5164436	3.69678	9.3282	0
CGTATATTTCTT_SRR5164436	9.06282	7.74909	0
ACCACTCATCAC_SRR5164436	2.33911	-6.19714	0
TATTAGGCTTCG_SRR5164436	-4.57931	-10.1663	0
ACCACTCATCAG_SRR5164436	-0.702241	-4.09348	0
GCTATCCGCACG_SRR5164436	-3.27591	3.37705	0
CCCTCGCCGGTG_SRR5164436	9.69874	6.565	0
TAGTGCGTGTGA_SRR5164436	-2.22251	-5.69548	0
TTGAAAATTCCT_SRR5164436	-1.01482	14.3182	0
ATGTATTAGCTG_SRR5164436	-9.04537	6.59868	0
AGCCTCCGACGA_SRR5164436	-2.5219	-3.75221	0
CCATCTTGAGAG_SRR5164436	8.75247	7.48938	0
TACCTGCATCAT_SRR5164436	10.4458	9.16645	0
CCCTTGCTTACT_SRR5164436	-5.01673	-10.381	0.446668
TTGCACCGATCA_SRR5164436	3.86553	-8.15091	0
ACCGCATTCTCC_SRR5164436	12.0765	0.411328	0
GTGTGGATAGTC_SRR5164436	4.64109	-3.09014	0
GCAAGTAAATGG_SRR5164436	-10.8674	0.688689	0
GTGGAATACTTG_SRR5164436	-2.52397	-3.64574	0
CGCGGCTCAGCA_SRR5164436	-1.96784	-6.78988	0
TTCTGGGGGCCG_SRR5164436	10.3187	9.06479	0
ACCCACCGTGGG_SRR5164436	-4.17012	8.20614	0
GAACCGGAAAAC_SRR5164436	-8.51166	7.09627	1.8654
GGTAGTCCGCTC_SRR5164436	9.68228	4.29808	0
ACTAAATTCTCT_SRR5164436	-8.34839	7.15711	0
TAGGTTGATCCG_SRR5164436	-1.43832	5.22633	0
AGATTCGAATGG_SRR5164436	-2.8382	-9.48866	0
TGCCTGGCTTTA_SRR5164436	4.85519	-6.1947	0
GCGTACTCGACC_SRR5164436	-4.90506	-10.2436	0
CTATCGGTTCGG_SRR5164436	-4.93938	8.5845	0
CATTTACCTATG_SRR5164436	4.07013	9.08642	0
CCTGACTTTAAG_SRR5164436	-5.09446	-10.2319	0
GAGATGTGAGTT_SRR5164436	12.4471	-0.501048	0
AGACGCCCCGGC_SRR5164436	9.13144	8.09527	0
ACTTGCTCCAAA_SRR5164436	9.79617	8.70181	0
GTGATCATGGAC_SRR5164436	-0.00934917	14.0175	0
AAGTGACTTTGC_SRR5164436	-2.85828	-9.41046	0
AACCCAGCTCAC_SRR5164436	-2.4126	-4.02025	0
CCCAAGGTAATG_SRR5164436	-5.3753	-10.189	0
GTTTACTAGTTT_SRR5164436	-4.33859	-10.1364	1.48244
GTCTACCCACCT_SRR5164436	-4.9566	8.60893	0
CCAAGAGCAAAG_SRR5164436	-5.0994	-10.2658	0
TTATTAGATCTT_SRR5164436	-4.46133	-10.0963	0
AACTCGCATCTG_SRR5164436	-8.39358	7.37357	0
TTAACACTTCGT_SRR5164436	3.93361	-8.21644	0
TACGTATGCTAT_SRR5164436	-5.48218	-9.92149	0
GTTGTATTGCGG_SRR5164436	-4.291	-9.73291	0
GAATAGGCAACA_SRR5164436	-2.65425	-3.89807	0
TTATTAGATCTC_SRR5164436	-4.24305	-9.80502	0
TTATTAGATCTG_SRR5164436	-4.29601	-10.0452	0
TAAATTATACCA_SRR5164436	8.90827	7.88175	0
TCAACCTGACTT_SRR5164436	7.88667	-6.20821	0
TCAAACTACGGG_SRR5164436	7.53421	0.141139	0
ATGTCTAGGCCA_SRR5164436	9.53732	6.47115	0
AGAGCGGTGGTT_SRR5164436	9.7775	6.75329	0
AGCCCGACGAAC_SRR5164436	9.78285	7.46962	0
GTTCAATCTTCT_SRR5164436	2.29304	2.74196	0
TGAGGGCAACGA_SRR5164436	3.91043	-8.03007	0
GAGCTGGGCTCC_SRR5164436	0.071865	-7.00496	0
GAGCTGGGCTCA_SRR5164436	-0.0579939	-7.19983	0
GAGCTGGGCTCG_SRR5164436	-0.024443	-7.27834	0
CTCCCAAGACAC_SRR5164436	-4.98001	8.65937	0
GAGCTGGGCTCT_SRR5164436	0.0125809	-7.34409	0
GATAGGGATCAT_SRR5164436	-0.0943848	-0.453005	0
GGGCGAGGCCAA_SRR5164436	-2.73066	14.8192	0
GAAGTCCTCTTG_SRR5164436	-4.41316	-4.77447	0
GCATTTCGAACC_SRR5164436	0.993221	3.53975	0
GCATTTCGAACA_SRR5164436	1.11034	3.6297	0
GCATTTCGAACG_SRR5164436	1.17039	3.70706	0
GCGAGGCATAAG_SRR5164436	8.63486	6.86663	0
GTAGATGGGCGA_SRR5164436	-3.87365	-4.55797	0
CTGTATAAAGCC_SRR5164436	-4.70381	-10.0473	0
GCATTTCGAACT_SRR5164436	1.05882	3.44764	0
GCGGCTGAACCA_SRR5164436	-2.5077	-9.48661	0
CTCTCGGGGGGC_SRR5164436	10.4508	8.89783	0
TGAACGTCACCT_SRR5164436	-2.30518	-5.65991	0
CCTGCAGCCGTA_SRR5164436	9.88125	7.08967	0
CTTATCTATCAT_SRR5164436	9.74212	7.51553	0
TATACTTGAGAG_SRR5164436	3.092	-6.65511	0
CTGTAATGCCCC_SRR5164436	6.65545	-8.41308	0
GCTGTATGCTAT_SRR5164436	-2.12744	13.9697	0
TATACTTGAGAT_SRR5164436	4.05716	-7.3115	0
CCGCTTGACTCC_SRR5164436	10.5362	9.17249	0
GGGTATGACTAT_SRR5164436	5.40946	-6.94173	0
TTTATTTTGACA_SRR5164436	-2.4644	-5.86188	0
CTAATCTCGACG_SRR5164436	9.40087	8.32281	0
TGGAGCATCTGG_SRR5164436	-3.4287	-9.55409	0
CTGACAACAGGT_SRR5164436	10.2286	8.7714	0
GAGAACAGAGGT_SRR5164436	-2.50515	-4.35908	0
TGCGTGGGAAGG_SRR5164436	9.84783	8.56607	0
AGGGATTTGGTG_SRR5164436	2.8372	-6.80615	0
ATCATTATGATG_SRR5164436	10.356	8.95118	0
GAAAGTGTGAGG_SRR5164436	9.50206	7.63464	0
GTAGATTGCTAC_SRR5164436	-2.433	-2.58248	0
GTAGATTGCTAA_SRR5164436	-2.27861	-2.74087	0
CACCTCTCAATA_SRR5164436	3.16159	-8.57923	0
GTAGATTGCTAG_SRR5164436	-2.26264	-3.39173	0
GTAGATTGCTAT_SRR5164436	-2.38132	-2.71066	0
CTTTAGTTCCGG_SRR5164436	-0.90971	14.7597	0
ATGGCGAGAGTT_SRR5164436	1.47478	1.28812	0
ACTAAAATTATG_SRR5164436	8.68849	7.31588	0
ACGTCTTCCAAC_SRR5164436	-2.51418	-3.62263	0
GTTCCACACTCT_SRR5164436	-1.62054	14.4118	0
AGGTCAGATACT_SRR5164436	1.82506	1.90996	0
TAATGGAGGAAG_SRR5164436	1.23906	0.0537006	0
GGATGGTTTTTG_SRR5164436	-2.55304	-4.21674	0
CTACCCCTATGT_SRR5164436	9.6782	8.49319	0
CAAAAGAGTCTT_SRR5164436	-12.0559	-0.390488	0
TCACTACGTGTA_SRR5164436	1.42797	1.0544	0
TCCACAACCTCT_SRR5164436	2.06611	2.29832	0
TACGCTACGGTA_SRR5164436	9.36756	8.07282	0
GCCACAGAATAG_SRR5164436	-7.93242	7.05867	0
ACGTAACCCAAC_SRR5164436	3.05056	2.93715	0
AGTTACAGAGCC_SRR5164436	0.15626	-7.31778	0
ACGTAACCCAAA_SRR5164436	3.25117	2.85458	0
GCGTTCGTCTGA_SRR5164436	-4.56238	-10.2521	0
CTATAGTTGATG_SRR5164436	1.04727	3.49147	0
TGCGTGTCGTCC_SRR5164436	10.4798	9.00998	0
ACGTAACCCAAG_SRR5164436	3.25431	2.98746	0
CGAGGAAGGGGA_SRR5164436	8.59214	7.42366	0
ACGTAACCCAAT_SRR5164436	2.99157	2.90517	0
GCTAACTTTGTA_SRR5164436	9.69489	8.58198	0
GTATCCAGCGTC_SRR5164436	-2.96604	-4.62568	0
TTTTTCTCGAAC_SRR5164436	0.993253	3.41664	0
TTTAAGTCGCGG_SRR5164436	-6.77451	10.6625	0
AATTTTAGATAA_SRR5164436	-1.81425	-5.76781	0
AGTAGTCCGGCC_SRR5164436	-4.95072	-10.0673	0
ACGCCGTAGCAT_SRR5164436	2.90093	3.14361	0
CACCTGGAGCCT_SRR5164436	-2.68654	-9.26645	0
CTAATGGAAATG_SRR5164436	-0.742751	-6.28082	0
GTGCCACGGCGA_SRR5164436	4.72726	-5.92144	0
CTCCCAATGGCC_SRR5164436	-4.06729	8.03348	0
TTTCTGAAAGTT_SRR5164436	3.92144	-12.7973	0
AGACACCCAACA_SRR5164436	9.79303	6.96879	0
AGTTAAATGTGT_SRR5164436	-5.34169	-10.0476	0.971244
GAGACGGCCTTT_SRR5164436	-5.46001	-9.98519	0
ATACTAGCATCC_SRR5164436	-4.51823	-9.92999	0
TCAACTAAGGAT_SRR5164436	-7.55439	5.71631	0
CTATTAGTTATG_SRR5164436	-5.0087	-10.2567	0
GTGCGATGCTAC_SRR5164436	9.76325	6.94953	0
TCTTAAGATTAG_SRR5164436	9.80166	6.98487	0
TATGGGTACCTA_SRR5164436	-4.95462	8.62606	0
AAACACGGTACT_SRR5164436	-1.29544	-3.2826	0
GTACTCTTCTCA_SRR5164436	9.8708	7.39708	0
GGCTCGCACTGG_SRR5164436	-4.81159	-9.84731	0
TTATTCGTACTG_SRR5164436	-1.09821	-4.84524	0
TATTCACTGACT_SRR5164436	-0.210812	-0.454252	0
TTAACCTGCGTC_SRR5164436	-2.76688	-9.18202	0
TCTCACCACTCC_SRR5164436	10.4312	9.01095	0
AGCCCCTGTCCT_SRR5164436	-5.00205	8.68436	0
GTAGGGCTCCCG_SRR5164436	8.5222	6.47036	0
GAGTAAGCAAAA_SRR5164436	9.7079	7.30939	0
TCGGCACGCTTC_SRR5164436	-1.26067	3.57144	0
CCGACTCACGAC_SRR5164436	-2.5351	-2.51567	0
TAATCAAGTCTC_SRR5164436	10.4308	9.05628	0
CCCAGATAGGGA_SRR5164436	8.82868	7.73277	0
TCATCTTCCCGC_SRR5164436	0.579807	-5.01233	0
CGGGGGACTTTC_SRR5164436	-1.3686	-4.94831	0
TTAAGAGCGTGC_SRR5164436	12.4405	-0.490244	0
TCGTTGGACATG_SRR5164436	9.2284	8.08233	0
GAATGTCACAAG_SRR5164436	9.16189	5.05296	1.13539
TTTTTCGCGGTT_SRR5164436	10.4587	9.06659	0
GACCTCCGTCTC_SRR5164436	9.27838	7.11187	0
AATACGCGTAAC_SRR5164436	-5.01947	-9.95696	0
GCGCATGAAAGG_SRR5164436	-4.18144	8.09235	0
CGACATCCCTAA_SRR5164436	-0.82328	-3.62951	0
CTTCCCTTCGCT_SRR5164436	-0.556344	-7.73391	0
GACGTCGAAAAG_SRR5164436	9.1516	7.7995	0
AAAACGAACATG_SRR5164436	1.05774	3.45352	0
CACACCTAGGTT_SRR5164436	-10.7153	1.0094	0
ACCCACCTAACC_SRR5164436	8.49278	6.85499	0
TCGCCTTAGAGG_SRR5164436	-0.325437	-4.71394	0
TTTCTGTCCTCC_SRR5164436	9.52306	8.36995	0
TGTTTAGCGGTA_SRR5164436	8.79464	7.55855	0
TATGGAAGTGAG_SRR5164436	-7.17118	5.21364	1.78347
CGAATGTGAAGC_SRR5164436	-8.46475	6.96	0
ACCGGCATTCGG_SRR5164436	9.3972	8.27516	0
CCGGTCACAATG_SRR5164436	9.7853	8.57108	0
GTTGACACCTAT_SRR5164436	9.33151	8.16449	0
CTTATCTGAGGC_SRR5164436	9.97773	7.25772	1.65307
TGGAGCTAGTGT_SRR5164436	8.95155	7.72276	0
ATGGCGAGAGTC_SRR5164436	1.4916	1.30428	0
ATGGCGAGAGTA_SRR5164436	1.48906	1.2947	0
ATGGCGAGAGTG_SRR5164436	1.49091	1.29219	0
ACCTATCCTTCG_SRR5164436	9.94788	7.03732	0
ATGCAAGCCCAA_SRR5164436	12.4467	-0.476175	0
TGTCCCGAGACC_SRR5164436	9.8362	8.68736	0
CATAATACGGTC_SRR5164436	3.36231	-8.85934	0
ACTAAACCCGGT_SRR5164436	-1.92683	13.9303	0
TTTTCACCGAAA_SRR5164436	6.64488	-6.83989	0
AGTGACGCAAAC_SRR5164436	5.48622	-6.63046	0
GTCTGGTTCGGA_SRR5164436	10.3754	9.10411	0
GTAAGGCGGACT_SRR5164436	10.1667	8.97523	0
AGTCTAAACCAC_SRR5164436	-2.26693	-3.47666	0
AGAGAGTCCTAA_SRR5164436	8.9455	5.58402	0
GCGTTGCCTCAG_SRR5164436	-1.07713	-5.37287	0
TTTACACATCGC_SRR5164436	10.5002	8.80366	0
ACCTGGGGAGTC_SRR5164436	-5.79451	11.5216	0
AAAATTGTGAGT_SRR5164436	9.52586	4.66679	0
ACGTATGCTCCT_SRR5164436	8.97089	7.33927	0
CAACCCCAAGGT_SRR5164436	-4.22026	-9.69793	0
GCCCACATCAGT_SRR5164436	9.05192	7.95094	0
CAACCCCAAGGG_SRR5164436	-4.5837	-9.67713	0
TCATGGCTGCAC_SRR5164436	-11.869	-2.24683	0
CAACCCCAAGGC_SRR5164436	-4.31061	-9.82893	0
TTCCAATGGAAC_SRR5164436	-7.7462	5.98706	0
TAGTGGTCGTAC_SRR5164436	-11.9407	0.263871	0
CCCTCGATGAAC_SRR5164436	-4.93991	8.60708	0
CGAAGATAAAGA_SRR5164436	-2.61533	-9.43587	0
GTAGTGGAGATA_SRR5164436	9.52678	7.65395	0
CTGAGCGCGCAC_SRR5164436	9.00272	7.94822	0
TATATGCAGAAG_SRR5164436	9.03197	7.99833	0
GATACTTCGTAG_SRR5164436	-4.50595	-4.88397	0
GCGTCGGGATAA_SRR5164436	12.1372	0.298036	0
ACTCTCAACTCC_SRR5164436	-2.4436	14.4442	0
GCCACATTCCTA_SRR5164436	-0.940543	-3.25982	0
AGCACGCACGTT_SRR5164436	3.95226	-5.19397	0
AGAACTAGGCAC_SRR5164436	3.50827	-5.07159	0
ACGCAACGCGGT_SRR5164436	-4.92889	8.67074	0
CAACCCCAAGGA_SRR5164436	-4.48797	-9.74933	0
AGCACGCACGTC_SRR5164436	4.89658	-4.89267	0
CTCCTAATCCTC_SRR5164436	-4.54173	-10.1564	0
AGCTTCAGATCC_SRR5164436	-4.36915	-10.0301	0
CTCTATATCTTA_SRR5164436	10.5298	8.62981	0
ATTTAGACGGCC_SRR5164436	-10.4599	0.499489	0
GGGTCTCTTCTA_SRR5164436	10.3749	8.96078	0
ATACGGATCGTT_SRR5164436	9.96179	7.17171	0
GCTCGAGCGTTG_SRR5164436	-8.05288	6.86003	0
TTACAATGATAA_SRR5164436	1.4009	0.717598	0
TTAAGCAACCTG_SRR5164436	-3.01707	-4.64526	0
TTAAGCAACCTC_SRR5164436	-3.00137	-4.63872	0
TTAAGCAACCTA_SRR5164436	-2.85565	-4.63766	0
TATCTAATATAG_SRR5164436	-2.10093	-3.45582	0
ACCCCCCCTTCC_SRR5164436	9.28453	7.22729	0
CGAAATGGCTTT_SRR5164436	10.4056	9.07384	0
TTAAGCAACCTT_SRR5164436	-2.89463	-4.58438	0
CTTGATGGCCTT_SRR5164436	10.3543	8.7054	0
CCAAACCAGAAG_SRR5164436	10.4426	9.11569	0
TCCGGAGTAGCT_SRR5164436	-5.27547	-10.2436	0
AAGAATGATATC_SRR5164436	9.87611	7.12733	0
AGACGCTCGTGC_SRR5164436	1.43418	-0.0554926	0
TAAACGATAGAT_SRR5164436	-2.4048	14.8728	0
TTTGGCTATAGC_SRR5164436	-3.4946	3.73472	0
GAGGAGCGGGGA_SRR5164436	-4.35886	-4.80023	2.29542
ATATCGTATTCT_SRR5164436	-2.9726	-4.40922	0
GTCTCGTAGGGC_SRR5164436	9.73817	8.61507	0
CATGTGCGAGAG_SRR5164436	-2.18368	-2.63771	0
TTCCGGGTAATA_SRR5164436	10.0996	8.90175	0
TGAATGACAGCC_SRR5164436	-4.65772	-10.0228	1.2469
GCAACAATCTCT_SRR5164436	9.75986	6.79857	0
TAGGATGAGAAC_SRR5164436	-2.1305	-6.0149	0
AGCTATGAGGAC_SRR5164436	-0.556845	-1.37201	0
GCGCGTCCAACA_SRR5164436	6.68918	-8.78051	0
CGAGTTCAATTG_SRR5164436	-8.49162	7.14821	0
ATGACGCAACAT_SRR5164436	10.336	8.95239	0
GGACGCGAGACT_SRR5164436	1.09693	3.46294	0
GGCTATGAAATA_SRR5164436	12.3937	-0.443266	0
GCCTTAATATCT_SRR5164436	2.95933	2.71045	0
CACAGGTAAAGT_SRR5164436	8.97101	8.00706	0
CGCTAAAGAGTT_SRR5164436	-5.02227	8.62807	0
TCACTGGAAAAG_SRR5164436	-1.97808	-2.48747	0
CTACCGTAACAG_SRR5164436	10.3792	9.07418	0
GACCCTGGCTAT_SRR5164436	9.40577	8.30638	0
CTTCTTCATCTC_SRR5164436	10.5423	9.23168	0
CTGTTCGATATC_SRR5164436	9.80609	8.67356	0
CTGTTCGATATA_SRR5164436	9.97356	8.8065	0
ACGGACCCCCCA_SRR5164436	9.32853	7.82851	0
CTGTTCGATATG_SRR5164436	9.88637	8.70023	0
CTACCCCTATGG_SRR5164436	9.95409	8.74741	0
TTGTGTGTGCGC_SRR5164436	5.61295	-6.84054	0
ATTGGGCGTCTT_SRR5164436	9.81858	8.72281	0
CTGTTCGATATT_SRR5164436	9.9095	8.77439	0
GAAGGCATTGAC_SRR5164436	-4.51072	-10.0065	0
TTTAGACTAGAG_SRR5164436	3.10097	3.19582	0
GTCTTTATCTTC_SRR5164436	3.11576	-1.37787	0
TGTCACGGAGTG_SRR5164436	9.5397	4.84167	0
GATGCCCTGGCA_SRR5164436	3.08365	-6.90864	0
GTACAGACCGTC_SRR5164436	-4.31921	-10.1651	0
TTCGATTCTGAA_SRR5164436	10.4547	9.16263	0
ATAAGGTGACAC_SRR5164436	6.57187	-12.2737	0
ATTTGTGTGTCC_SRR5164436	-0.423601	-6.94298	0
CCAGACTTCGTG_SRR5164436	-4.36636	-10.1454	1.64774
GCGCGAGCCTAG_SRR5164436	-5.32902	-9.86075	0
TTTGGAGGGGTG_SRR5164436	-2.5103	-5.68795	0
AAGTTGATTCGA_SRR5164436	-5.17779	11.9658	0
GCAGTCCCAACC_SRR5164436	10.3738	8.86598	0
AGGTTGAGCACC_SRR5164436	-8.29798	7.06309	0
TAAATCACACGC_SRR5164436	-1.7635	-9.42154	0
GCAGTCCCAACT_SRR5164436	10.4696	9.00378	0
ATTAACGCAGAA_SRR5164436	9.53215	8.2536	0
GCCGCCGTCCGT_SRR5164436	4.39001	-4.89614	0
ACTCTGCCAAAG_SRR5164436	10.3708	9.12627	0
CAAATCACAAGC_SRR5164436	10.4932	9.24244	0
ATTGTTTTCTTA_SRR5164436	9.62672	7.96552	0
GTAATGATTCAC_SRR5164436	8.35972	6.37532	0
GCTCTTCTTCTT_SRR5164436	-0.859347	-2.48118	0
GGACCTAGTCTA_SRR5164436	5.33173	-6.25238	0
TCATCAATTACT_SRR5164436	1.22183	3.61862	0
TTAAATGACACC_SRR5164436	-8.55709	6.57964	0
ATGGGGTCTCGG_SRR5164436	-1.85051	-3.47283	0
ACGTATGGTACG_SRR5164436	-4.4929	-9.81409	1.09529
CCCTACTACAGA_SRR5164436	4.99595	-4.86297	0
AAGGTAACTGTG_SRR5164436	3.1098	0.858379	0
GCATCCCTTCGA_SRR5164436	-4.4902	-10.0021	0
AAGGTAACTGTC_SRR5164436	3.08838	0.79161	0
AAGGTAACTGTA_SRR5164436	3.05191	0.689226	0
GATATTGACGGG_SRR5164436	-2.52974	-3.7582	0
TGATTCAGGAGA_SRR5164436	-4.93978	8.61895	0
ACTTCGAATCAG_SRR5164436	-4.94432	8.60884	0
ATATCACATTGC_SRR5164436	-2.93795	-4.68208	0
TAATCGGTCCAA_SRR5164436	-4.93154	8.67923	0
CTCGTTGCGACT_SRR5164436	-2.43003	-3.82283	0
GAGTGTAGAGTG_SRR5164436	5.22388	-6.25378	0
TGACCTATTGGT_SRR5164436	-12.1697	-1.14745	0
GCTCCACCACGA_SRR5164436	12.4278	-0.530653	0
ACCGCCCTCGAC_SRR5164436	8.8861	7.83665	0
GTCGGATTGCTG_SRR5164436	-2.05063	-6.00971	0
AGTGACGCGAGA_SRR5164436	-3.75858	-5.87496	0
ACTCACTCCTTA_SRR5164436	-4.02386	12.8964	0
GGTGAGCTGAGT_SRR5164436	9.74568	7.2006	0
TCAGAAATACTT_SRR5164436	9.75403	7.46483	0
TTAGAGCTGAAT_SRR5164436	9.80326	-5.90073	0
CATGTTCACCTA_SRR5164436	-6.38089	11.0308	0
GCGCACAATGCG_SRR5164436	-7.75334	6.99281	0
TTAAAGCAAGAA_SRR5164436	-4.81917	8.6093	0
CGCATGTGTCAC_SRR5164436	9.7603	7.0914	0
GCCCAATCAGAC_SRR5164436	-6.18786	11.1535	0
TCTTCTGCCATA_SRR5164436	-10.5732	1.20043	0
AAGTCGCAGGAT_SRR5164436	-11.1549	-1.48493	0
CATTTCAACCGA_SRR5164436	3.89274	-6.21369	0
TACCTGTAGATG_SRR5164436	3.82525	-8.20111	0
CGATTCATGTCT_SRR5164436	1.82454	1.91392	0
AATATACGGAAC_SRR5164436	-8.62091	6.68418	0
AGAAGGCCGCCA_SRR5164436	9.92443	8.40372	0
TTTGCCGTTCCA_SRR5164436	10.3486	8.97907	0
ATAAAGGCGCCT_SRR5164436	6.62693	-7.31305	0
CAAGATGTTGTA_SRR5164436	-2.54208	-5.29423	0
GTCTATTGAAAC_SRR5164436	-3.56798	-9.73441	0
GTGGGCGATCAG_SRR5164436	3.20551	2.73947	0
CTGGGCCGCTAG_SRR5164436	-4.9943	-9.78566	0
GTGGGCGATCAT_SRR5164436	2.91831	2.97306	0
TATAGCTAGTGG_SRR5164436	-0.723185	4.27727	0
GGAAGTTTTCCC_SRR5164436	10.343	9.02438	0
AATACCAGCTCA_SRR5164436	-2.38114	-2.70176	0
TATAGCTAGTGT_SRR5164436	-0.815601	3.88429	0
TTCACGGATGAC_SRR5164436	9.67799	6.87003	0
AGAAGCGGTACA_SRR5164436	2.70635	3.14442	0
TTCCTTCGTTGT_SRR5164436	9.07423	8.02136	0
TATAGCTAGTGC_SRR5164436	2.2941	-5.40077	0
TATAGCTAGTGA_SRR5164436	-0.634809	4.3067	0
GGAGGTAAGAGG_SRR5164436	12.4384	-0.448237	0
CTCTTGACGAGA_SRR5164436	-2.44172	-5.5208	0
CAACAATACCGG_SRR5164436	9.2293	7.55577	0
GTCTTAAAAGGT_SRR5164436	9.36465	7.2095	0
AAGGTAACTGTT_SRR5164436	3.09262	0.701036	0
ATGTCGATACGC_SRR5164436	-1.64696	4.1293	0
ACGGAGCGTCGG_SRR5164436	8.58935	6.96184	0
TCTTATCTGTCG_SRR5164436	-5.02979	-10.3955	0
CGATAAATCTCC_SRR5164436	-2.36291	13.7849	0
AAGTCGGCGTTG_SRR5164436	-4.13834	-4.43449	0
CGCTTTACTTTC_SRR5164436	-5.00527	-10.1891	0
GTCTTACATTAT_SRR5164436	8.49473	6.67196	0
GCACCTTTGTAC_SRR5164436	9.74409	7.78023	0
AGGTAACGCGAC_SRR5164436	-1.93229	-3.50821	0
GATAGAAAGCTT_SRR5164436	2.07976	2.46644	0
ATTTTAGCATGC_SRR5164436	-1.96594	14.7386	0
ATTAACGTATGC_SRR5164436	2.09485	2.68555	0
TATGCCACTGGG_SRR5164436	-4.46989	-10.0719	0
ATCGACGTCCAT_SRR5164436	1.03198	3.4311	0
TAATAGGGTCGA_SRR5164436	4.27336	-5.70878	0
GAGCCCAATTCC_SRR5164436	-4.26773	-9.64876	0
ATCAGTCCCTTG_SRR5164436	-4.93881	8.61848	0
GGCTCGTCTCCA_SRR5164436	-5.74101	11.5348	0
TTAACAGAAGTT_SRR5164436	3.92911	-4.74299	0
CACTCACTCCGA_SRR5164436	0.927198	-0.111714	0
ACCTTAATATCT_SRR5164436	2.79418	2.68505	0
CATTCCTAGGAC_SRR5164436	-5.01108	8.12339	1.42373
CCCTTCTGCGAG_SRR5164436	9.47585	8.25239	0
CCTCCGCAATGA_SRR5164436	-4.40159	-9.73378	1.57982
TGATCCGAGGGA_SRR5164436	-3.94257	-4.51001	0
ATTCGATCTAGA_SRR5164436	12.3336	-0.40515	0
GGCCGGGCGTTA_SRR5164436	10.4445	8.74161	0
GAGGATCTCCGT_SRR5164436	-3.60594	-5.74071	0
TAGACGAAACCG_SRR5164436	1.14678	3.48901	0
CTCGCAGTGAGA_SRR5164436	9.68499	7.9805	0
CCTCAGAAGTGA_SRR5164436	-8.95668	6.45886	0
ATTTTGTATATC_SRR5164436	-5.0738	12.0013	0
GGAATGTCACGG_SRR5164436	-3.32839	-5.94857	0
GCGCGAACTGTC_SRR5164436	1.19477	0.601834	0
AAACGTAGCGGT_SRR5164436	-0.393163	-3.27947	0
ATGTTCGTGCCT_SRR5164436	9.47751	8.18608	0
CGAAATACAATG_SRR5164436	3.32513	-9.18511	0
TCAAGGCTTGCT_SRR5164436	-2.38977	-6.15498	0
AAACGGTTTCAG_SRR5164436	1.12471	3.62829	0
ATTTCGCGCCTG_SRR5164436	9.46729	8.35256	0
CCTGCTCGAAAC_SRR5164436	-1.42563	-3.69071	0
GTCTCTTTAATG_SRR5164436	-1.67343	14.6057	0
AATTGTATAACT_SRR5164436	1.10175	3.47946	0
CTACTCCAGGTG_SRR5164436	10.2819	9.13079	0
CGGGGACGAAGC_SRR5164436	2.61827	3.03216	0
GAAGAGCCGTTG_SRR5164436	-4.97615	8.66827	0
ACCGTTCGCTCA_SRR5164436	1.40785	3.69225	0
GCAGAATGACTG_SRR5164436	8.55032	6.03429	0
GTCCTTAGAGGT_SRR5164436	9.60133	8.49666	0
TACACCAGACGA_SRR5164436	1.76562	2.01869	0
GCCGAGTCGCTA_SRR5164436	-5.21175	-9.84678	0
GTTTGTCTTCTC_SRR5164436	-2.15891	-9.55134	0
GCCGAGTCGCTC_SRR5164436	-5.18597	-9.84272	0
TGACAAAGCATT_SRR5164436	-4.61187	-10.2985	0
CTATCGGCGTCT_SRR5164436	8.44173	6.18958	0
GCCGAGTCGCTG_SRR5164436	-5.15796	-9.86011	0
CGACACTCAATC_SRR5164436	9.26757	7.37688	0
TTACACAATTCG_SRR5164436	-0.346238	-2.54483	0
GCCGAGTCGCTT_SRR5164436	-5.12296	-9.89934	0
TAATAACTTGCC_SRR5164436	8.98105	6.24098	0
TTAAATAGCAAG_SRR5164436	10.444	9.03777	0
CAAGAACTGGCG_SRR5164436	-5.10098	-9.81722	0
TCTTACTCGAGC_SRR5164436	6.13632	-6.95091	0
CTTGGCACCAAT_SRR5164436	-4.75078	8.58104	0
AAACTTTGATAG_SRR5164436	12.3295	-0.398597	0
ACCATTGTCGGA_SRR5164436	-1.85661	14.2243	0
CCCCAAATCCAC_SRR5164436	9.71866	8.5452	0
AAAGGTCCGCTG_SRR5164436	10.0472	8.44937	0
TGATCTGGAGTT_SRR5164436	-4.66565	-10.3938	0
GAGGTCTTTGTT_SRR5164436	-7.38664	5.17947	0
CTACGTGGCGGT_SRR5164436	8.77524	7.63953	0
TTCTCGGATGCT_SRR5164436	4.01486	10.2916	0
GCGCACACACCT_SRR5164436	9.6225	8.40441	0
CGTCCTACGAAG_SRR5164436	9.67197	8.143	0
ATGTACAATTCT_SRR5164436	1.29624	3.45057	0
ACCAGGGAAGAT_SRR5164436	9.59151	8.4113	0
ACTCAGCGGCTT_SRR5164436	-4.37079	-9.60422	0
AGTTCTGTAGCT_SRR5164436	-7.93846	7.20292	0
TTCCATGGTTAC_SRR5164436	-7.09141	6.15756	0
CGCCGCCCCCTG_SRR5164436	9.88532	6.98762	0
TCGAGGGTCTAG_SRR5164436	-2.00295	-6.5984	0
AGTCCCAAAGAT_SRR5164436	-3.21014	-9.77261	0
ACTCAGCGGCTG_SRR5164436	-4.51751	-9.68209	0
ACTCAGCGGCTC_SRR5164436	-4.36528	-9.73618	0
GAGCTACGCAGT_SRR5164436	12.4974	-0.536936	0
GTCCCGGAGTCA_SRR5164436	4.62466	-5.86428	0
GTCCCGGAGTCG_SRR5164436	4.47715	-6.05789	0
TACTATACACGC_SRR5164436	10.2167	9.02852	0
GTCCCGGAGTCC_SRR5164436	4.63191	-6.29963	0
TTGAACGATTGA_SRR5164436	1.39425	-0.126256	0
ATCCGGAATCGG_SRR5164436	-7.50849	5.56964	0
AGAGAAATGTGG_SRR5164436	12.1202	0.38161	0
AATTTTGCGCTC_SRR5164436	8.95535	7.84232	0
GGTGCATGGCGG_SRR5164436	-4.8183	-10.127	0
TCGAGGGTCCAT_SRR5164436	1.23138	3.59374	0
ATGGGCCGCTAG_SRR5164436	9.7233	7.34609	0
GCGTGAATTAGT_SRR5164436	-5.29694	11.9173	0
TTACTAACTCCC_SRR5164436	8.59567	7.1183	0
GTCCCGGAGTCT_SRR5164436	4.48105	-6.39824	0
GCGACCAATAGA_SRR5164436	-5.91742	11.182	0
AGGGATCGTATA_SRR5164436	2.84338	-7.18743	0
GCCCACCTAACC_SRR5164436	8.45853	7.05576	0
TCTAGTTCTCCA_SRR5164436	7.15471	-7.03479	0
CCCGTCACTCAG_SRR5164436	-1.71531	14.3173	0
CGAGTGCTAGTC_SRR5164436	-4.95136	8.6598	0
CTGCTAACCTAT_SRR5164436	-7.92442	6.45961	0
GCCGGTAGCATC_SRR5164436	-4.18682	-9.64261	0
AGAACCCCCCCA_SRR5164436	-4.72041	-10.2129	0
TTTGCCACCGAC_SRR5164436	8.76808	6.91636	0
GCTTGGAGAGAG_SRR5164436	10.4108	8.79906	0
AAGGTCGGACTA_SRR5164436	10.3801	8.87151	0
TTACGGTAGTGC_SRR5164436	-5.32259	-10.1457	0
CCGTGTTACTCG_SRR5164436	-2.52327	-9.26452	0
ACGAACTTCTAC_SRR5164436	9.09951	8.15458	0
TGGAGTGCCTGA_SRR5164436	3.54421	-9.21145	0
GTACTTTTTTTA_SRR5164436	-3.91574	-9.73431	0
ATAATCGTTTAT_SRR5164436	9.71595	4.42007	0
CCCCTCTCTAAC_SRR5164436	10.0843	8.82708	0
TAATTACAAGAG_SRR5164436	-1.5933	-3.44673	0
ACATAGAGCTAG_SRR5164436	12.1428	0.252074	0
GTGCGAATCCGG_SRR5164436	-3.07573	1.56496	0
ACTTCTTACACT_SRR5164436	4.33245	10.2183	0
CTTAGGTATTTT_SRR5164436	-5.35593	-9.99213	0
GACCACTTTGTT_SRR5164436	9.74404	8.59588	0
GTACAAGTTCTG_SRR5164436	-2.44113	4.55614	0
TGCGGTAAGAGG_SRR5164436	-2.32228	-3.67689	0
GTACAAGTTCTC_SRR5164436	-2.301	4.54194	0
ACCCCGCCTAAG_SRR5164436	-4.88885	-9.98553	0
GTACAAGTTCTA_SRR5164436	-2.48931	4.83454	0
GGTAGGATCTAC_SRR5164436	-7.80127	7.29397	0
ACCCCGCCTAAC_SRR5164436	-4.88221	-9.89542	0
AGACGTCGAGTC_SRR5164436	-2.26114	4.71996	0
CATTCTTTTAGT_SRR5164436	9.18374	8.14725	0
ACCCCGCCTAAT_SRR5164436	-4.32261	-9.647	0
GTAGCTCCCAGG_SRR5164436	9.19553	8.05231	0
CATTCCGGTCCA_SRR5164436	-2.37056	-5.86027	0
CGGGAGTGCCCA_SRR5164436	4.57412	-5.7087	0
TGGAAGACCAGC_SRR5164436	9.21413	7.78142	0
GATAGAGGCCCT_SRR5164436	-2.669	-4.59787	0
CGTATGGCTCGA_SRR5164436	3.14353	3.13575	0
CAAAAGTGCTGG_SRR5164436	9.78899	7.56884	0
AATTCGCGCTAA_SRR5164436	8.97501	8.08422	0
TATCGCAAGAGG_SRR5164436	-3.34567	-6.12328	0
CATGCCTACTGC_SRR5164436	-12.6293	-1.57119	0
GAATGTTATAAA_SRR5164436	3.36463	-7.64439	0
GGGTCAGCGTCC_SRR5164436	-4.44731	-9.81394	0
CACTGTGAGCCA_SRR5164436	-5.21534	-10.0205	0.80713
CCATACCGAGTA_SRR5164436	10.4815	9.08919	0
GTTGAGTCGCTC_SRR5164436	9.71657	8.37316	0
ACTGGGAGTTAG_SRR5164436	-0.163103	-3.63204	0
AACTCATTTTCA_SRR5164436	1.46354	3.78389	0
CGGCGATGTACA_SRR5164436	10.348	8.74916	0
CCGTATAAGTAA_SRR5164436	9.60672	8.27876	0
CCGTATAAGTAC_SRR5164436	9.43096	8.07714	0
CCGTATAAGTAG_SRR5164436	9.515	8.04067	0
TCGCTCTCCCTA_SRR5164436	-1.78819	13.9539	0
CCGTATAAGTAT_SRR5164436	9.43686	8.06016	0
CCAATGTGAGCT_SRR5164436	-1.1777	-5.84462	0
CGTTACACCCCC_SRR5164436	-3.90821	-4.48734	0
CCAATGTGAGCG_SRR5164436	-0.817433	-4.26332	0
CCAATGTGAGCA_SRR5164436	-2.16233	-5.78836	0
TTCTCTATCTTA_SRR5164436	-2.37039	-3.65263	0
CCAATGTGAGCC_SRR5164436	3.30064	-7.08967	0
TTTAAATTGACT_SRR5164436	4.04061	-8.28497	0
CATACGGTTAGA_SRR5164436	1.59805	1.25422	0
GTACAAGTTCTT_SRR5164436	-2.57798	4.65853	0
GATTAAGCCCCG_SRR5164436	5.6561	-6.26153	0
CTTGTCGTGGAG_SRR5164436	-7.94597	7.11145	0
AGGTATCAAGTA_SRR5164436	-4.24738	-9.74839	0
ACTTTCTTGAAG_SRR5164436	10.5136	9.12177	0
CTCCGGTAAATC_SRR5164436	-4.85643	8.61339	0
ACACTCAGCCAA_SRR5164436	12.3544	-0.395467	0
AATGTTGTAGTG_SRR5164436	2.66649	2.74081	0
AAGATTAGGCGG_SRR5164436	-2.15039	-5.70086	0
ACCCGCTAGGAA_SRR5164436	-2.14481	-3.53803	0
GTGCCTGAGTAT_SRR5164436	-2.26758	14.4543	0
GTAACGTGGCCG_SRR5164436	-0.868919	-0.381405	0
CTCCCACCGGTA_SRR5164436	9.88524	8.71333	0
TAAAGCGCGAGG_SRR5164436	-4.46484	8.39869	0
AAATACGAGCAG_SRR5164436	2.56536	3.19976	0
AGTTTTTGGGAT_SRR5164436	-2.61591	14.5071	0
AAATACGAGCAT_SRR5164436	2.60631	3.25482	0
GCTCAACGCCAA_SRR5164436	-2.37417	-3.60077	0
AAATACGAGCAA_SRR5164436	2.48539	3.21533	0
AAATACGAGCAC_SRR5164436	2.54327	3.23153	0
TAATAGGTGATA_SRR5164436	-2.52091	14.5948	0
GTTGTTCCAGGT_SRR5164436	9.66018	7.37768	0
AGCAAGCAGGTA_SRR5164436	9.39006	6.01195	0
GCTGAGTACTAC_SRR5164436	-2.87056	-4.09488	0
GGTCTTTACTTA_SRR5164436	-4.08241	-4.389	0
CTTACTCACATC_SRR5164436	-8.26076	7.17445	0
ATTTGCGACCAT_SRR5164436	8.64824	7.4461	0
ACCGCCTCGCGG_SRR5164436	1.60275	1.88327	0
GTGCAGGCCAAA_SRR5164436	1.14824	0.447897	0
TTGCATTCTTCA_SRR5164436	-0.84148	-1.7195	0
GTCACCGGAATT_SRR5164436	9.80757	-5.85206	0
TTGTCCCTTGTA_SRR5164436	-4.49562	-9.8309	0
TCCACGTTGGCA_SRR5164436	-0.967457	4.28347	0
CGTTTCATGAGC_SRR5164436	-4.90348	-9.73676	0
TTTCCGCCCACC_SRR5164436	-5.42996	-9.98471	0
AGCCATAGCCTC_SRR5164436	-2.70209	1.64964	0
ATGTTGTAGTGA_SRR5164436	3.0075	2.88993	0
CGCTACGTTAAC_SRR5164436	-2.45877	-3.62205	0
TTTAGCTTGGAT_SRR5164436	1.19228	0.336039	0
ATGTTGTAGTGC_SRR5164436	2.82061	2.90825	0
ATGTTGTAGTGG_SRR5164436	2.76849	2.88187	0
TTTAGCTTGGAC_SRR5164436	1.22982	0.537299	0
TTTAGCTTGGAA_SRR5164436	1.17423	0.313555	0
CTTCAGGTTGGT_SRR5164436	3.09652	2.8776	0
TTTAGCTTGGAG_SRR5164436	1.01426	0.508024	0
ATGTTGTAGTGT_SRR5164436	2.82457	2.93244	0
TACCTCCGACCC_SRR5164436	1.3776	3.87275	0
TAGAGCAAACGC_SRR5164436	-10.9451	0.681873	0
TATGCATGCTAC_SRR5164436	-2.81508	14.7218	0
ACTTCTTACACC_SRR5164436	4.19815	10.2153	0
CCCGTGGTCGCT_SRR5164436	-5.11001	-9.95367	0
GTTTAGGATGTG_SRR5164436	4.46264	9.99066	0
GTGTTTACGTTT_SRR5164436	9.51837	7.48221	0
GTCAGTTATACT_SRR5164436	-2.87662	-4.03455	0
TTAAGTCTTACG_SRR5164436	-0.221291	-0.620136	0
AGGGCCTTGGAC_SRR5164436	-4.9445	-10.2316	0
AAACAGGTTGGT_SRR5164436	-6.85947	5.05466	0
TCGCGTTTCGAT_SRR5164436	0.663952	-1.09419	0
CATAGCATCCGT_SRR5164436	-4.80281	8.5638	0
AGTGGTGCTTAA_SRR5164436	9.44957	8.26248	0
TAACGTAGGTTC_SRR5164436	8.39841	6.76389	0
GTACTATCGATG_SRR5164436	-4.20145	-5.10951	0
CGAACCTCCACT_SRR5164436	10.4742	9.12191	0
ATGACGCTGGAG_SRR5164436	9.6948	6.74143	0
CTTCACGCTTGC_SRR5164436	-3.54894	3.07875	0
CACACACATCGT_SRR5164436	-4.53096	-4.98819	0
CCCAAATGTCGG_SRR5164436	-4.96184	8.63126	0
TAGAACCAAAGT_SRR5164436	3.30471	-9.19593	0
AGCGCCGATCCC_SRR5164436	-4.43181	-4.99698	0
TTGCGCCCAAAT_SRR5164436	-11.2081	-0.95154	0
ATGTCCCCGTAC_SRR5164436	3.279	2.84725	0
ATAGGCCTTCAC_SRR5164436	-3.62844	-6.13755	0
GCGGAGGCCGAT_SRR5164436	-5.30124	-9.91612	0
ATAGGCCTTCAG_SRR5164436	-3.70921	-6.21786	0
GCGGAGGCCGAC_SRR5164436	-5.35169	-10.0617	0
GCGGAGGCCGAA_SRR5164436	-5.23092	-10.0119	0
GCGGAGGCCGAG_SRR5164436	-5.35719	-10.0009	0
CCGCCCTACTCC_SRR5164436	9.45265	7.78159	0
TGGTACTTACCG_SRR5164436	-3.40345	-6.01563	0
CCGAACCTAACT_SRR5164436	-4.90912	-9.89775	0
GACGATATGGGG_SRR5164436	-5.38603	-9.97157	0.919513
CCGAACCTAACG_SRR5164436	-4.65076	-9.73457	0
TCTTTGAACACC_SRR5164436	-4.08942	8.04928	0
ATGTAGTCTTTA_SRR5164436	9.78325	8.64847	0
CCGAACCTAACA_SRR5164436	-5.11677	-9.86514	2.49514
CCGAACCTAACC_SRR5164436	-5.23004	-9.90537	1.72766
AAGTTAGGGACC_SRR5164436	-2.57241	-9.30614	0
GATGAGTTTAAT_SRR5164436	-4.37925	8.49164	0
ATAGGCCTTCAT_SRR5164436	-3.93143	-6.46796	0
GTGTCTGGCAAG_SRR5164436	1.09828	0.304042	0
GTGTCTGGCAAA_SRR5164436	1.22605	0.0894019	0
GTGTCTGGCAAC_SRR5164436	1.03481	0.351707	0
GTGTCTGGCAAT_SRR5164436	3.10592	-0.0957866	0
ATTCCTCGTAGA_SRR5164436	9.68423	6.58457	0
TCCGTTTTACTA_SRR5164436	-4.90851	-10.3636	0
CAGATGAACATA_SRR5164436	8.37908	6.53796	0
CGCAGGTTGATC_SRR5164436	3.79231	-5.08389	0
TGCACCCGTAGG_SRR5164436	-4.92737	-10.057	0
TCCATTCACATG_SRR5164436	-3.99302	-9.62448	0
TGCACCCGTAGT_SRR5164436	-4.59365	-9.73959	0
CCATCCCCTCGC_SRR5164436	-4.95447	8.60568	0
AGAGTTTGCTCT_SRR5164436	-0.887548	-2.89802	0
AACTTATCAGTA_SRR5164436	8.96002	6.2306	0
TAACGCTGGCAG_SRR5164436	10.2763	9.06127	0
AGCTAAATCAGC_SRR5164436	-2.39306	14.566	0
ACCTCAAGGGGG_SRR5164436	-4.51444	-4.90625	0
TGCAATATGATG_SRR5164436	-2.27802	-2.45145	0
AGGCTCCTTCGT_SRR5164436	9.58796	6.60298	0
GTACCAACGCAA_SRR5164436	9.45758	7.74192	0
TTTTCGACATCG_SRR5164436	2.0126	2.37951	0
GGGTTCCCATAG_SRR5164436	-5.0087	8.67645	0
TGCACCCGTAGA_SRR5164436	-4.94639	-10.1047	0
AGGACTTACGTC_SRR5164436	-0.912421	-6.19761	0
CTATACATAGAC_SRR5164436	-2.31719	-3.53918	0
TGCACCCGTAGC_SRR5164436	-4.54316	-10.0989	0
ACGTGACCCTTC_SRR5164436	6.86251	-14.3347	0
TTGCTTTGCCAG_SRR5164436	-7.01408	5.26391	0
TTCCATTGAAGG_SRR5164436	9.51142	8.28999	0
CGGTGATTCAGG_SRR5164436	3.32913	-9.15032	0
TAGTCCCTGACG_SRR5164436	9.33223	8.17716	0
TTATTACCGACT_SRR5164436	4.88857	9.37322	0
AAAGCTACAAAT_SRR5164436	-0.578589	-2.74202	1.53175
CGATTTGGGTAT_SRR5164436	-5.33444	-10.0041	0
ACCGATGTGCCT_SRR5164436	-5.19039	-10.1893	0.669096
AGCCTTGGATCG_SRR5164436	-0.726331	-1.76811	0
GACAGCTCAGAA_SRR5164436	9.35845	7.51828	0
GCGTGCGAACGG_SRR5164436	9.25811	8.08962	0
CCACGGCGCTAA_SRR5164436	-9.06559	6.85222	0
ATAGCGATGGAA_SRR5164436	8.92702	7.42058	0
TGGTGGGTAAAG_SRR5164436	3.00453	2.81956	0
CACAGAGCGGAT_SRR5164436	9.77211	6.87892	0
TGGTGGGTAAAC_SRR5164436	3.17896	3.10182	0
CGGAAGAAAGAT_SRR5164436	-1.09962	-1.60977	0
TGGTGGGTAAAA_SRR5164436	3.0816	3.13322	0
CAGCAGCCTGAA_SRR5164436	8.54668	6.51964	0
TATTTCAGTTAG_SRR5164436	8.54597	6.84253	0
GGCCCGTGAGAC_SRR5164436	6.44806	-12.4096	0
TCTATTTCCTGG_SRR5164436	3.91834	-7.99071	0
TAGTACACTGCA_SRR5164436	9.77882	8.57008	0
CATGCTACAAAA_SRR5164436	-8.38674	7.21675	0
AACGGCGCAGGA_SRR5164436	-0.82787	-2.92585	0
CAAGAAAAAATA_SRR5164436	8.87284	7.3675	0
TTCGCGCGTTGC_SRR5164436	-2.53807	-4.05111	0
CTATAGCAGGAT_SRR5164436	1.15612	0.582727	0
CTCCATAAAACT_SRR5164436	9.04857	7.74509	0
AGAATACAGGTC_SRR5164436	-4.5799	-4.88292	0
CTCCATAAAACG_SRR5164436	9.05765	7.89425	0
CACCTCAATGCC_SRR5164436	-2.42623	-3.64339	0
GCTGGAAATTGA_SRR5164436	-4.94655	-10.3407	0
GTATTTCTCCCA_SRR5164436	-2.11751	14.224	0
CATGGGGTCCAC_SRR5164436	-1.23068	3.48074	0
TGGTGGGTAAAT_SRR5164436	3.16886	3.15177	0
ATATGGTCCGCT_SRR5164436	4.57173	-5.69685	0
CGTTGAAAAATT_SRR5164436	9.95373	8.7907	0
GGTAGGGTTCAC_SRR5164436	-2.55358	-3.92362	0
CCTTCGCATGCG_SRR5164436	9.58371	8.0431	0
TGGTTAGTAGTC_SRR5164436	-5.82864	11.4943	0
GGTGATTACACT_SRR5164436	-8.07797	6.46157	0
ACTATCCGCACG_SRR5164436	-3.58444	3.51391	0
GAGTCAGACTAT_SRR5164436	-7.83481	6.4995	0
GTTGCACGGATA_SRR5164436	-1.03973	7.91138	0
GTGCATGTGGTC_SRR5164436	-4.91551	8.60084	0
ATGTTTTATACT_SRR5164436	2.48833	3.07482	0
ATGAACCCGGAT_SRR5164436	9.80076	8.55242	0
TGCTCTATGTCT_SRR5164436	-4.99854	8.72733	0
CTGGTTAGGACC_SRR5164436	-1.18124	-0.00674446	0
GTCTACATTATT_SRR5164436	8.57418	6.8977	0
AGCGACTAGTAA_SRR5164436	9.84882	7.18654	0
GCACGTAGACGA_SRR5164436	-2.45535	-9.66716	0
CACGAGGGGATT_SRR5164436	-4.20523	12.6692	0
GACCACCACCTG_SRR5164436	3.32074	-8.87875	0
GCCTCCTCCTTG_SRR5164436	9.20722	7.33895	0
ACGCCTCAAAAG_SRR5164436	-1.98499	-5.22415	0
TCGGGTTCAGTT_SRR5164436	9.37059	8.24299	0
CGGCAAAGCCCA_SRR5164436	9.84783	4.02873	0
CCCTATGCCTCC_SRR5164436	-4.93721	8.63319	0
TGGTTATGCTCA_SRR5164436	8.77885	6.22252	0
GGGCGGAAGCGG_SRR5164436	-4.49151	-9.97203	0
GTTTGGGCTGAA_SRR5164436	1.14856	3.69492	0
CTCCAATATGCT_SRR5164436	-1.78402	14.2347	0
GGGCGGAAGCGC_SRR5164436	-4.49446	-9.7482	0
TACGCAACAGGC_SRR5164436	-2.94087	-9.30435	0
ATATAGGAGATC_SRR5164436	-7.57677	5.74444	0
TAGTCCCTCTAC_SRR5164436	-11.9141	-1.65831	0
ATATAGGAGATA_SRR5164436	-7.37853	5.66151	1.69242
ATATAGGAGATG_SRR5164436	-7.43498	5.7592	0
TTCGGATAACGG_SRR5164436	-5.03761	-9.82924	0
CACGACCTGTAA_SRR5164436	6.21293	-8.0009	0
CGTGACACGGCA_SRR5164436	9.14157	8.02571	0
GGGTAAGCAGTG_SRR5164436	1.02509	0.232024	0
TTGCATGTAACA_SRR5164436	-2.9654	-4.28064	0
ATTTGCTTGAGA_SRR5164436	9.62634	6.78022	0
CTCTGATGAGGG_SRR5164436	-10.551	0.561816	0
TGGGTGCTCACG_SRR5164436	8.59677	6.62406	0
CCTCCGATGCAA_SRR5164436	3.17338	-4.48104	0
CAGGAGACCTAT_SRR5164436	-5.28031	-10.2716	0
CTGCCGGGGCCC_SRR5164436	-4.3143	-10.1094	0
GTTGCTAGAATA_SRR5164436	9.92317	4.17669	0
TACACCGAGTGA_SRR5164436	9.47104	4.56749	0
AGTAGATGTGGT_SRR5164436	9.43076	6.98304	0
TACTATCTGTCC_SRR5164436	-5.2519	-10.0167	0
GATATAAGGATT_SRR5164436	6.19435	-12.8159	0
TACGTTGTCTGC_SRR5164436	1.7198	1.9267	0
GCCTGCAAGTCA_SRR5164436	1.02661	3.50009	0
TGCCCGTGACTG_SRR5164436	12.2699	-0.361267	0
GCGCATCCTCAA_SRR5164436	-7.82016	6.4222	0
GCTCTCCCCTGT_SRR5164436	-11.7616	-0.607565	0
ATACGCACACTT_SRR5164436	10.4764	9.32266	0
CAATGCATCTGC_SRR5164436	9.434	6.36458	0
GTGCTACTACGG_SRR5164436	9.19843	8.08992	0
CTAAGAGAGCTT_SRR5164436	-2.3915	-3.52494	0
GTTCAACCGGAT_SRR5164436	9.45077	8.09366	0
GGTCGTGGGCAG_SRR5164436	-4.35708	-4.83053	0
AATCCGAGCACC_SRR5164436	-8.37007	6.94152	0
AATAGGGTCGGC_SRR5164436	-3.86981	-5.0197	0
AAGAGGATCTCG_SRR5164436	12.4932	-0.466093	0
CCCGTGGACTGG_SRR5164436	-4.05074	-4.60475	0
CCCGTGGACTGT_SRR5164436	-4.33115	-4.81692	0
GCGGAAGCTCCG_SRR5164436	-2.17775	14.1943	0
AATTTTAAATCC_SRR5164436	-5.07069	8.03294	0
CCGTAAAGCTCC_SRR5164436	12.3873	-0.441683	0
TCCGAGATTACC_SRR5164436	-3.05838	-9.58391	0
CCGTATGATCTA_SRR5164436	8.64618	6.83216	0
TGGTCAGGCTCA_SRR5164436	9.57302	7.90343	0
CCCGTGGACTGA_SRR5164436	-4.3178	-4.65205	0
CGACCGTCCAGA_SRR5164436	-4.90555	12.1685	0
ATTAGAATTGAG_SRR5164436	10.4002	9.02196	0
GGTCGTACGATC_SRR5164436	-1.19227	3.55267	0
AGCACCAGGATG_SRR5164436	10.0097	4.05099	0
ATGGAACTCCCG_SRR5164436	-2.25838	-3.44669	0
CATGCAGTCTAG_SRR5164436	4.63726	9.83794	0
ACTAGTAGTGAT_SRR5164436	9.07531	7.98437	0
AAATACTAGGAC_SRR5164436	9.22208	8.03944	0
TTTATCGATTTC_SRR5164436	8.89189	7.00837	0
ACAGTTATTCGA_SRR5164436	-2.90503	-4.60467	0
TGGCATTAAGGG_SRR5164436	-7.30913	5.22307	0
GCTTCGGGTTTG_SRR5164436	-4.32476	-9.73169	0
TAGTGTTCGAGA_SRR5164436	-2.97721	-4.40632	0
AATAGCGACACA_SRR5164436	-4.92012	-10.0444	0
ATCACCGTCGTT_SRR5164436	-2.71153	-9.60301	0
TTCGACGTATAA_SRR5164436	-2.46058	-9.36257	0
TAATATCGTGCG_SRR5164436	-10.7371	0.914927	0
GTACCCCGCTCT_SRR5164436	3.83084	-7.92936	0
CATTTATGGCGC_SRR5164436	-4.4722	-4.74922	0
GTCTGTCGCCAC_SRR5164436	-2.4474	-9.60642	0
TATGCGTAGGCA_SRR5164436	0.897227	-0.168125	0
GTCTCAAGTCCC_SRR5164436	-1.86815	3.08716	0
GGGTATGCGGGC_SRR5164436	1.58423	1.77392	0
TGAGTCGCCTGT_SRR5164436	-5.10554	12.0345	0
GTCACTCGTGTG_SRR5164436	-5.21467	-9.91294	0
ACTTGCTAACAT_SRR5164436	-4.93429	8.66312	0
GTGCGTTAGAAG_SRR5164436	-4.76068	-10.3695	0
CCTACCATGGCG_SRR5164436	-9.95507	6.43387	0
TGTACACATGAA_SRR5164436	3.11487	-7.19337	0
CTCGACGAGAAA_SRR5164436	9.74529	4.3572	0
CAACTTGGGTAG_SRR5164436	3.21939	2.96103	0
GTGCGTTAGAAT_SRR5164436	-4.58503	-10.2283	0
GCGGTATCTAGC_SRR5164436	-8.35356	6.93135	0
ATCACCGTCGTG_SRR5164436	-2.56764	-9.32688	0
ATCACCGTCGTC_SRR5164436	-2.58734	-9.57196	0
AACGCCATTAAT_SRR5164436	9.53502	4.68879	0
ATCACCGTCGTA_SRR5164436	-2.654	-9.41583	0
GTGCGTTAGAAC_SRR5164436	-4.51549	-10.1969	0
CTATCACAGAGA_SRR5164436	1.13627	3.4436	0
CTATCACAGAGC_SRR5164436	1.1608	3.72893	0
CTATCACAGAGG_SRR5164436	1.03461	3.5243	0
[truncated: 18,890 more rows]

## Sheet: Ext_10c_Lepr_Adrb2_neurons_sour
cell_id	Author_Class_Curated	Lepr	Adrb2	Lepr_thr	Adrb2_thr	co_occurent
1	Neurons	0	0.707656	FALSE	FALSE	FALSE
2	Neurons	0	0	FALSE	FALSE	FALSE
3	Neurons	0	0	FALSE	FALSE	FALSE
4	Neurons	0	0	FALSE	FALSE	FALSE
5	Neurons	0	0	FALSE	FALSE	FALSE
6	Neurons	0	0	FALSE	FALSE	FALSE
7	Neurons	0	0	FALSE	FALSE	FALSE
8	Neurons	0.679099	0	FALSE	FALSE	FALSE
9	Neurons	0	0	FALSE	FALSE	FALSE
10	Neurons	0	0	FALSE	FALSE	FALSE
11	Neurons	0	0	FALSE	FALSE	FALSE
12	Neurons	0	0	FALSE	FALSE	FALSE
13	Neurons	0	2.29301	FALSE	TRUE	FALSE
14	Neurons	0	0	FALSE	FALSE	FALSE
15	Neurons	0	0	FALSE	FALSE	FALSE
16	Neurons	0	0	FALSE	FALSE	FALSE
17	Neurons	0	0	FALSE	FALSE	FALSE
18	Neurons	0	0	FALSE	FALSE	FALSE
19	Neurons	0	0	FALSE	FALSE	FALSE
20	Neurons	0	0	FALSE	FALSE	FALSE
21	Neurons	0	0	FALSE	FALSE	FALSE
22	Neurons	0	0	FALSE	FALSE	FALSE
23	Neurons	0	0	FALSE	FALSE	FALSE
24	Neurons	0	0	FALSE	FALSE	FALSE
25	Neurons	0	0	FALSE	FALSE	FALSE
26	Neurons	0	0	FALSE	FALSE	FALSE
27	Neurons	0	0	FALSE	FALSE	FALSE
28	Neurons	1.38659	0	TRUE	FALSE	FALSE
29	Neurons	0	0	FALSE	FALSE	FALSE
30	Neurons	0	0	FALSE	FALSE	FALSE
31	Neurons	0	0	FALSE	FALSE	FALSE
32	Neurons	0	0	FALSE	FALSE	FALSE
33	Neurons	0	0	FALSE	FALSE	FALSE
34	Neurons	0	0	FALSE	FALSE	FALSE
35	Neurons	0	0	FALSE	FALSE	FALSE
36	Neurons	0	0	FALSE	FALSE	FALSE
37	Neurons	0	0	FALSE	FALSE	FALSE
38	Neurons	0	0	FALSE	FALSE	FALSE
39	Neurons	0	0	FALSE	FALSE	FALSE
40	Neurons	0	0	FALSE	FALSE	FALSE
41	Neurons	0	0	FALSE	FALSE	FALSE
42	Neurons	0	0	FALSE	FALSE	FALSE
43	Neurons	0	0	FALSE	FALSE	FALSE
44	Neurons	0	0	FALSE	FALSE	FALSE
45	Neurons	0	0	FALSE	FALSE	FALSE
46	Neurons	0	0	FALSE	FALSE	FALSE
47	Neurons	0	0	FALSE	FALSE	FALSE
48	Neurons	0	0	FALSE	FALSE	FALSE
49	Neurons	0	0	FALSE	FALSE	FALSE
50	Neurons	0	0	FALSE	FALSE	FALSE
51	Neurons	0	0	FALSE	FALSE	FALSE
52	Neurons	0.889156	0	TRUE	FALSE	FALSE
53	Neurons	0	0	FALSE	FALSE	FALSE
54	Neurons	0	0	FALSE	FALSE	FALSE
55	Neurons	0	0	FALSE	FALSE	FALSE
56	Neurons	0.962658	0.592953	TRUE	FALSE	FALSE
57	Neurons	0	0	FALSE	FALSE	FALSE
58	Neurons	0	0	FALSE	FALSE	FALSE
59	Neurons	0	0	FALSE	FALSE	FALSE
60	Neurons	0	0	FALSE	FALSE	FALSE
61	Neurons	0	0	FALSE	FALSE	FALSE
62	Neurons	0	0	FALSE	FALSE	FALSE
63	Neurons	0	0	FALSE	FALSE	FALSE
64	Neurons	0	0	FALSE	FALSE	FALSE
65	Neurons	0	0	FALSE	FALSE	FALSE
66	Neurons	0	0	FALSE	FALSE	FALSE
67	Neurons	0	0	FALSE	FALSE	FALSE
68	Neurons	0	0	FALSE	FALSE	FALSE
69	Neurons	0	0	FALSE	FALSE	FALSE
70	Neurons	0	0	FALSE	FALSE	FALSE
71	Neurons	0	0	FALSE	FALSE	FALSE
72	Neurons	0	0	FALSE	FALSE	FALSE
73	Neurons	0	0	FALSE	FALSE	FALSE
74	Neurons	0	0	FALSE	FALSE	FALSE
75	Neurons	0	0	FALSE	FALSE	FALSE
76	Neurons	0	0	FALSE	FALSE	FALSE
77	Neurons	0	0	FALSE	FALSE	FALSE
78	Neurons	0	0	FALSE	FALSE	FALSE
79	Neurons	0	0	FALSE	FALSE	FALSE
80	Neurons	0	0	FALSE	FALSE	FALSE
81	Neurons	0	0	FALSE	FALSE	FALSE
82	Neurons	0	0	FALSE	FALSE	FALSE
83	Neurons	0	0	FALSE	FALSE	FALSE
84	Neurons	0	0	FALSE	FALSE	FALSE
85	Neurons	0	0	FALSE	FALSE	FALSE
86	Neurons	0	0	FALSE	FALSE	FALSE
87	Neurons	0	0	FALSE	FALSE	FALSE
88	Neurons	0	0	FALSE	FALSE	FALSE
89	Neurons	0	0	FALSE	FALSE	FALSE
90	Neurons	0	0	FALSE	FALSE	FALSE
91	Neurons	0	0	FALSE	FALSE	FALSE
92	Neurons	0	0	FALSE	FALSE	FALSE
93	Neurons	0	0	FALSE	FALSE	FALSE
94	Neurons	0	0	FALSE	FALSE	FALSE
95	Neurons	0	0	FALSE	FALSE	FALSE
96	Neurons	0	0	FALSE	FALSE	FALSE
97	Neurons	0	0	FALSE	FALSE	FALSE
98	Neurons	0	0	FALSE	FALSE	FALSE
99	Neurons	0	0	FALSE	FALSE	FALSE
100	Neurons	0	0	FALSE	FALSE	FALSE
101	Neurons	0	0	FALSE	FALSE	FALSE
102	Neurons	0	0	FALSE	FALSE	FALSE
103	Neurons	0	0	FALSE	FALSE	FALSE
104	Neurons	0	0	FALSE	FALSE	FALSE
105	Neurons	0	0	FALSE	FALSE	FALSE
106	Neurons	0	0.653986	FALSE	FALSE	FALSE
107	Neurons	0	0	FALSE	FALSE	FALSE
108	Neurons	0	0	FALSE	FALSE	FALSE
109	Neurons	0	0	FALSE	FALSE	FALSE
110	Neurons	0	0	FALSE	FALSE	FALSE
111	Neurons	0	0	FALSE	FALSE	FALSE
112	Neurons	0	0	FALSE	FALSE	FALSE
113	Neurons	0	0	FALSE	FALSE	FALSE
114	Neurons	0	0	FALSE	FALSE	FALSE
115	Neurons	0	0	FALSE	FALSE	FALSE
116	Neurons	0	0	FALSE	FALSE	FALSE
117	Neurons	0	0	FALSE	FALSE	FALSE
118	Neurons	0	0	FALSE	FALSE	FALSE
119	Neurons	0	0	FALSE	FALSE	FALSE
120	Neurons	0	0	FALSE	FALSE	FALSE
121	Neurons	0.446992	0	FALSE	FALSE	FALSE
122	Neurons	0	0	FALSE	FALSE	FALSE
123	Neurons	0	0	FALSE	FALSE	FALSE
124	Neurons	0	0	FALSE	FALSE	FALSE
125	Neurons	0	1.0666	FALSE	TRUE	FALSE
126	Neurons	0	0	FALSE	FALSE	FALSE
127	Neurons	0	0	FALSE	FALSE	FALSE
128	Neurons	0	0	FALSE	FALSE	FALSE
129	Neurons	0	0	FALSE	FALSE	FALSE
130	Neurons	0	0	FALSE	FALSE	FALSE
131	Neurons	0	0	FALSE	FALSE	FALSE
132	Neurons	0	0	FALSE	FALSE	FALSE
133	Neurons	0	0	FALSE	FALSE	FALSE
134	Neurons	0	0	FALSE	FALSE	FALSE
135	Neurons	0	0	FALSE	FALSE	FALSE
136	Neurons	0	0	FALSE	FALSE	FALSE
137	Neurons	0	0	FALSE	FALSE	FALSE
138	Neurons	0	0	FALSE	FALSE	FALSE
139	Neurons	0	0	FALSE	FALSE	FALSE
140	Neurons	0	0	FALSE	FALSE	FALSE
141	Neurons	0	0	FALSE	FALSE	FALSE
142	Neurons	0	0	FALSE	FALSE	FALSE
143	Neurons	0	0	FALSE	FALSE	FALSE
144	Neurons	0	0	FALSE	FALSE	FALSE
145	Neurons	0	0	FALSE	FALSE	FALSE
146	Neurons	0	0	FALSE	FALSE	FALSE
147	Neurons	0	0	FALSE	FALSE	FALSE
148	Neurons	0	0	FALSE	FALSE	FALSE
149	Neurons	0	0	FALSE	FALSE	FALSE
150	Neurons	0	0	FALSE	FALSE	FALSE
151	Neurons	0	0	FALSE	FALSE	FALSE
152	Neurons	0	0	FALSE	FALSE	FALSE
153	Neurons	0	0	FALSE	FALSE	FALSE
154	Neurons	0	0	FALSE	FALSE	FALSE
155	Neurons	0	0	FALSE	FALSE	FALSE
156	Neurons	0	0	FALSE	FALSE	FALSE
157	Neurons	0	0	FALSE	FALSE	FALSE
158	Neurons	0	0	FALSE	FALSE	FALSE
159	Neurons	0	0	FALSE	FALSE	FALSE
160	Neurons	0	0	FALSE	FALSE	FALSE
161	Neurons	0	0	FALSE	FALSE	FALSE
162	Neurons	0	0	FALSE	FALSE	FALSE
163	Neurons	0	0	FALSE	FALSE	FALSE
164	Neurons	0	0	FALSE	FALSE	FALSE
165	Neurons	0	0	FALSE	FALSE	FALSE
166	Neurons	0	0	FALSE	FALSE	FALSE
167	Neurons	0	0	FALSE	FALSE	FALSE
168	Neurons	0	0	FALSE	FALSE	FALSE
169	Neurons	0	0	FALSE	FALSE	FALSE
170	Neurons	0	0	FALSE	FALSE	FALSE
171	Neurons	0	0	FALSE	FALSE	FALSE
172	Neurons	0	0	FALSE	FALSE	FALSE
173	Neurons	0	0	FALSE	FALSE	FALSE
174	Neurons	0	0	FALSE	FALSE	FALSE
175	Neurons	0	0	FALSE	FALSE	FALSE
176	Neurons	0	0	FALSE	FALSE	FALSE
177	Neurons	0	0	FALSE	FALSE	FALSE
178	Neurons	0	0	FALSE	FALSE	FALSE
179	Neurons	0	0	FALSE	FALSE	FALSE
180	Neurons	0	0	FALSE	FALSE	FALSE
181	Neurons	0	0	FALSE	FALSE	FALSE
182	Neurons	0	0	FALSE	FALSE	FALSE
183	Neurons	0	0	FALSE	FALSE	FALSE
184	Neurons	0	0	FALSE	FALSE	FALSE
185	Neurons	0	0	FALSE	FALSE	FALSE
186	Neurons	0	0	FALSE	FALSE	FALSE
187	Neurons	0	0	FALSE	FALSE	FALSE
188	Neurons	0	0	FALSE	FALSE	FALSE
189	Neurons	0	0	FALSE	FALSE	FALSE
190	Neurons	0	0	FALSE	FALSE	FALSE
191	Neurons	0	0	FALSE	FALSE	FALSE
192	Neurons	0	0	FALSE	FALSE	FALSE
193	Neurons	0	0	FALSE	FALSE	FALSE
194	Neurons	0	0	FALSE	FALSE	FALSE
195	Neurons	0	1.12341	FALSE	TRUE	FALSE
196	Neurons	0	0	FALSE	FALSE	FALSE
197	Neurons	0	0	FALSE	FALSE	FALSE
198	Neurons	0	0	FALSE	FALSE	FALSE
199	Neurons	0	0	FALSE	FALSE	FALSE
200	Neurons	0	0	FALSE	FALSE	FALSE
201	Neurons	0	0	FALSE	FALSE	FALSE
202	Neurons	0	0	FALSE	FALSE	FALSE
203	Neurons	0	0	FALSE	FALSE	FALSE
204	Neurons	0	0	FALSE	FALSE	FALSE
205	Neurons	0	0	FALSE	FALSE	FALSE
206	Neurons	0	0	FALSE	FALSE	FALSE
207	Neurons	0	0	FALSE	FALSE	FALSE
208	Neurons	0	0	FALSE	FALSE	FALSE
209	Neurons	0	0	FALSE	FALSE	FALSE
210	Neurons	0	0	FALSE	FALSE	FALSE
211	Neurons	0	0	FALSE	FALSE	FALSE
212	Neurons	0	0	FALSE	FALSE	FALSE
213	Neurons	1.0027	0	TRUE	FALSE	FALSE
214	Neurons	0	0	FALSE	FALSE	FALSE
215	Neurons	0	0	FALSE	FALSE	FALSE
216	Neurons	0	0	FALSE	FALSE	FALSE
217	Neurons	0	0	FALSE	FALSE	FALSE
218	Neurons	0	0	FALSE	FALSE	FALSE
219	Neurons	0.946159	0.946159	TRUE	TRUE	TRUE
220	Neurons	0	0	FALSE	FALSE	FALSE
221	Neurons	1.22584	0	TRUE	FALSE	FALSE
222	Neurons	0	0	FALSE	FALSE	FALSE
223	Neurons	0	0	FALSE	FALSE	FALSE
224	Neurons	0	0	FALSE	FALSE	FALSE
225	Neurons	0	0	FALSE	FALSE	FALSE
226	Neurons	0	0	FALSE	FALSE	FALSE
227	Neurons	0	0	FALSE	FALSE	FALSE
228	Neurons	0	1.18562	FALSE	TRUE	FALSE
229	Neurons	0	0	FALSE	FALSE	FALSE
230	Neurons	0	0	FALSE	FALSE	FALSE
231	Neurons	0	0	FALSE	FALSE	FALSE
232	Neurons	0	0	FALSE	FALSE	FALSE
233	Neurons	0	0	FALSE	FALSE	FALSE
234	Neurons	0	0	FALSE	FALSE	FALSE
235	Neurons	0	0	FALSE	FALSE	FALSE
236	Neurons	0	0	FALSE	FALSE	FALSE
237	Neurons	0	0	FALSE	FALSE	FALSE
238	Neurons	0	0	FALSE	FALSE	FALSE
239	Neurons	0	0	FALSE	FALSE	FALSE
240	Neurons	0	0	FALSE	FALSE	FALSE
241	Neurons	0	0	FALSE	FALSE	FALSE
242	Neurons	0	0.707291	FALSE	FALSE	FALSE
243	Neurons	0	0	FALSE	FALSE	FALSE
244	Neurons	0	0	FALSE	FALSE	FALSE
245	Neurons	0	0	FALSE	FALSE	FALSE
246	Neurons	0	0	FALSE	FALSE	FALSE
247	Neurons	0	0	FALSE	FALSE	FALSE
248	Neurons	0	0	FALSE	FALSE	FALSE
249	Neurons	0	0	FALSE	FALSE	FALSE
250	Neurons	0	0	FALSE	FALSE	FALSE
251	Neurons	0	0	FALSE	FALSE	FALSE
252	Neurons	0	0	FALSE	FALSE	FALSE
253	Neurons	0	0	FALSE	FALSE	FALSE
254	Neurons	0	0	FALSE	FALSE	FALSE
255	Neurons	0	0	FALSE	FALSE	FALSE
256	Neurons	0	1.63932	FALSE	TRUE	FALSE
257	Neurons	0	0	FALSE	FALSE	FALSE
258	Neurons	0	0	FALSE	FALSE	FALSE
259	Neurons	0	0.774539	FALSE	TRUE	FALSE
260	Neurons	0	0	FALSE	FALSE	FALSE
261	Neurons	0	0	FALSE	FALSE	FALSE
262	Neurons	0	0	FALSE	FALSE	FALSE
263	Neurons	0	0	FALSE	FALSE	FALSE
264	Neurons	0	0	FALSE	FALSE	FALSE
265	Neurons	0	0	FALSE	FALSE	FALSE
266	Neurons	0	0	FALSE	FALSE	FALSE
267	Neurons	0	0	FALSE	FALSE	FALSE
268	Neurons	1.79678	0	TRUE	FALSE	FALSE
269	Neurons	0	0	FALSE	FALSE	FALSE
270	Neurons	0	0	FALSE	FALSE	FALSE
271	Neurons	0	0	FALSE	FALSE	FALSE
272	Neurons	0	0	FALSE	FALSE	FALSE
273	Neurons	0	0	FALSE	FALSE	FALSE
274	Neurons	0	0	FALSE	FALSE	FALSE
275	Neurons	0	0	FALSE	FALSE	FALSE
276	Neurons	0	0	FALSE	FALSE	FALSE
277	Neurons	0	0	FALSE	FALSE	FALSE
278	Neurons	0	0	FALSE	FALSE	FALSE
279	Neurons	0	0	FALSE	FALSE	FALSE
280	Neurons	0	0	FALSE	FALSE	FALSE
281	Neurons	0	0	FALSE	FALSE	FALSE
282	Neurons	0	0	FALSE	FALSE	FALSE
283	Neurons	0	0	FALSE	FALSE	FALSE
284	Neurons	0	0	FALSE	FALSE	FALSE
285	Neurons	0	0	FALSE	FALSE	FALSE
286	Neurons	0	0	FALSE	FALSE	FALSE
287	Neurons	0	0	FALSE	FALSE	FALSE
288	Neurons	0	0	FALSE	FALSE	FALSE
289	Neurons	0	0.968296	FALSE	TRUE	FALSE
290	Neurons	0	0	FALSE	FALSE	FALSE
291	Neurons	0	0	FALSE	FALSE	FALSE
292	Neurons	0	0	FALSE	FALSE	FALSE
293	Neurons	0	1.12475	FALSE	TRUE	FALSE
294	Neurons	0	0	FALSE	FALSE	FALSE
295	Neurons	0	0	FALSE	FALSE	FALSE
296	Neurons	0	0	FALSE	FALSE	FALSE
297	Neurons	0	0	FALSE	FALSE	FALSE
298	Neurons	0	0	FALSE	FALSE	FALSE
299	Neurons	0	0	FALSE	FALSE	FALSE
300	Neurons	0	0	FALSE	FALSE	FALSE
301	Neurons	0	0	FALSE	FALSE	FALSE
302	Neurons	0	0	FALSE	FALSE	FALSE
303	Neurons	0	0	FALSE	FALSE	FALSE
304	Neurons	0	0.590502	FALSE	FALSE	FALSE
305	Neurons	0	0	FALSE	FALSE	FALSE
306	Neurons	0	0	FALSE	FALSE	FALSE
307	Neurons	0	0	FALSE	FALSE	FALSE
308	Neurons	0	0	FALSE	FALSE	FALSE
309	Neurons	0	0	FALSE	FALSE	FALSE
310	Neurons	0	0	FALSE	FALSE	FALSE
311	Neurons	0	0	FALSE	FALSE	FALSE
312	Neurons	0	0	FALSE	FALSE	FALSE
313	Neurons	0	0	FALSE	FALSE	FALSE
314	Neurons	0	0	FALSE	FALSE	FALSE
315	Neurons	0	0	FALSE	FALSE	FALSE
316	Neurons	1.6149	0	TRUE	FALSE	FALSE
317	Neurons	0	0	FALSE	FALSE	FALSE
318	Neurons	0	0	FALSE	FALSE	FALSE
319	Neurons	0	0	FALSE	FALSE	FALSE
320	Neurons	0	0	FALSE	FALSE	FALSE
321	Neurons	0	0	FALSE	FALSE	FALSE
322	Neurons	0	0	FALSE	FALSE	FALSE
323	Neurons	0	0	FALSE	FALSE	FALSE
324	Neurons	0	0	FALSE	FALSE	FALSE
325	Neurons	0	0	FALSE	FALSE	FALSE
326	Neurons	0	0.542985	FALSE	FALSE	FALSE
327	Neurons	0	0	FALSE	FALSE	FALSE
328	Neurons	0	0	FALSE	FALSE	FALSE
329	Neurons	0	0	FALSE	FALSE	FALSE
330	Neurons	0	0	FALSE	FALSE	FALSE
331	Neurons	0	0	FALSE	FALSE	FALSE
332	Neurons	0	0	FALSE	FALSE	FALSE
333	Neurons	0	0	FALSE	FALSE	FALSE
334	Neurons	0	0	FALSE	FALSE	FALSE
335	Neurons	0	0	FALSE	FALSE	FALSE
336	Neurons	0	0	FALSE	FALSE	FALSE
337	Neurons	0	0	FALSE	FALSE	FALSE
338	Neurons	0	0	FALSE	FALSE	FALSE
339	Neurons	0	0	FALSE	FALSE	FALSE
340	Neurons	0	0	FALSE	FALSE	FALSE
341	Neurons	0	0	FALSE	FALSE	FALSE
342	Neurons	0	0	FALSE	FALSE	FALSE
343	Neurons	0	0	FALSE	FALSE	FALSE
344	Neurons	0	0	FALSE	FALSE	FALSE
345	Neurons	0	0	FALSE	FALSE	FALSE
346	Neurons	0	0	FALSE	FALSE	FALSE
347	Neurons	0	0	FALSE	FALSE	FALSE
348	Neurons	0	0	FALSE	FALSE	FALSE
349	Neurons	0	0	FALSE	FALSE	FALSE
350	Neurons	0	1.01074	FALSE	TRUE	FALSE
351	Neurons	0	0	FALSE	FALSE	FALSE
352	Neurons	0	0	FALSE	FALSE	FALSE
353	Neurons	0	0	FALSE	FALSE	FALSE
354	Neurons	0	0	FALSE	FALSE	FALSE
355	Neurons	0	0	FALSE	FALSE	FALSE
356	Neurons	0	0	FALSE	FALSE	FALSE
357	Neurons	0	0	FALSE	FALSE	FALSE
358	Neurons	0	0	FALSE	FALSE	FALSE
359	Neurons	0	0	FALSE	FALSE	FALSE
360	Neurons	0	0	FALSE	FALSE	FALSE
361	Neurons	0	0.559369	FALSE	FALSE	FALSE
362	Neurons	0	0	FALSE	FALSE	FALSE
363	Neurons	0.577967	0	FALSE	FALSE	FALSE
364	Neurons	0	0	FALSE	FALSE	FALSE
365	Neurons	0	0	FALSE	FALSE	FALSE
366	Neurons	0	0	FALSE	FALSE	FALSE
367	Neurons	0	0	FALSE	FALSE	FALSE
368	Neurons	0	0	FALSE	FALSE	FALSE
369	Neurons	0	1.87235	FALSE	TRUE	FALSE
370	Neurons	0	0	FALSE	FALSE	FALSE
371	Neurons	0	0	FALSE	FALSE	FALSE
372	Neurons	0	0	FALSE	FALSE	FALSE
373	Neurons	0	0	FALSE	FALSE	FALSE
374	Neurons	0	0	FALSE	FALSE	FALSE
375	Neurons	0	0	FALSE	FALSE	FALSE
376	Neurons	0	0	FALSE	FALSE	FALSE
377	Neurons	0	0	FALSE	FALSE	FALSE
378	Neurons	0	0	FALSE	FALSE	FALSE
379	Neurons	0	0	FALSE	FALSE	FALSE
380	Neurons	0	0	FALSE	FALSE	FALSE
381	Neurons	0	0	FALSE	FALSE	FALSE
382	Neurons	0.596193	0	FALSE	FALSE	FALSE
383	Neurons	0	0	FALSE	FALSE	FALSE
384	Neurons	0	0	FALSE	FALSE	FALSE
385	Neurons	0	0	FALSE	FALSE	FALSE
386	Neurons	0	0	FALSE	FALSE	FALSE
387	Neurons	1.3632	0	TRUE	FALSE	FALSE
388	Neurons	0	0	FALSE	FALSE	FALSE
389	Neurons	0	0	FALSE	FALSE	FALSE
390	Neurons	0	0	FALSE	FALSE	FALSE
391	Neurons	0	0	FALSE	FALSE	FALSE
392	Neurons	0	0	FALSE	FALSE	FALSE
393	Neurons	0	0	FALSE	FALSE	FALSE
394	Neurons	0	0	FALSE	FALSE	FALSE
395	Neurons	0	0	FALSE	FALSE	FALSE
396	Neurons	0	0	FALSE	FALSE	FALSE
397	Neurons	0	0	FALSE	FALSE	FALSE
398	Neurons	0	0	FALSE	FALSE	FALSE
399	Neurons	0	0	FALSE	FALSE	FALSE
400	Neurons	0	0	FALSE	FALSE	FALSE
401	Neurons	0	0	FALSE	FALSE	FALSE
402	Neurons	0	0	FALSE	FALSE	FALSE
403	Neurons	0	0	FALSE	FALSE	FALSE
404	Neurons	0	0	FALSE	FALSE	FALSE
405	Neurons	0	0	FALSE	FALSE	FALSE
406	Neurons	0	0	FALSE	FALSE	FALSE
407	Neurons	0	0	FALSE	FALSE	FALSE
408	Neurons	0	0	FALSE	FALSE	FALSE
409	Neurons	0	0	FALSE	FALSE	FALSE
410	Neurons	0	0	FALSE	FALSE	FALSE
411	Neurons	0	0	FALSE	FALSE	FALSE
412	Neurons	0	0	FALSE	FALSE	FALSE
413	Neurons	0	0	FALSE	FALSE	FALSE
414	Neurons	0	0	FALSE	FALSE	FALSE
415	Neurons	0	0	FALSE	FALSE	FALSE
416	Neurons	0	0	FALSE	FALSE	FALSE
417	Neurons	0	0	FALSE	FALSE	FALSE
418	Neurons	0	0	FALSE	FALSE	FALSE
419	Neurons	0	0	FALSE	FALSE	FALSE
420	Neurons	0	0	FALSE	FALSE	FALSE
421	Neurons	0	0	FALSE	FALSE	FALSE
422	Neurons	0	0	FALSE	FALSE	FALSE
423	Neurons	0	0	FALSE	FALSE	FALSE
424	Neurons	0	0	FALSE	FALSE	FALSE
425	Neurons	0	0	FALSE	FALSE	FALSE
426	Neurons	0	0	FALSE	FALSE	FALSE
427	Neurons	0	0	FALSE	FALSE	FALSE
428	Neurons	0	0	FALSE	FALSE	FALSE
429	Neurons	0	0	FALSE	FALSE	FALSE
430	Neurons	0	0	FALSE	FALSE	FALSE
431	Neurons	0	0	FALSE	FALSE	FALSE
432	Neurons	0	0	FALSE	FALSE	FALSE
433	Neurons	0	0	FALSE	FALSE	FALSE
434	Neurons	0	0	FALSE	FALSE	FALSE
435	Neurons	0	0	FALSE	FALSE	FALSE
436	Neurons	0	0	FALSE	FALSE	FALSE
437	Neurons	0	0	FALSE	FALSE	FALSE
438	Neurons	0	0	FALSE	FALSE	FALSE
439	Neurons	0	0	FALSE	FALSE	FALSE
440	Neurons	0	0	FALSE	FALSE	FALSE
441	Neurons	0	0	FALSE	FALSE	FALSE
442	Neurons	0	0	FALSE	FALSE	FALSE
443	Neurons	0	0	FALSE	FALSE	FALSE
444	Neurons	0	0	FALSE	FALSE	FALSE
445	Neurons	0	0	FALSE	FALSE	FALSE
446	Neurons	0	0	FALSE	FALSE	FALSE
447	Neurons	0	0	FALSE	FALSE	FALSE
448	Neurons	0	0	FALSE	FALSE	FALSE
449	Neurons	0	0	FALSE	FALSE	FALSE
450	Neurons	0	0	FALSE	FALSE	FALSE
451	Neurons	0	0	FALSE	FALSE	FALSE
452	Neurons	0	0	FALSE	FALSE	FALSE
453	Neurons	0	0	FALSE	FALSE	FALSE
454	Neurons	0	0	FALSE	FALSE	FALSE
455	Neurons	0	0	FALSE	FALSE	FALSE
456	Neurons	0	0	FALSE	FALSE	FALSE
457	Neurons	0	0	FALSE	FALSE	FALSE
458	Neurons	0	0	FALSE	FALSE	FALSE
459	Neurons	0	0	FALSE	FALSE	FALSE
460	Neurons	0	0	FALSE	FALSE	FALSE
461	Neurons	0	0	FALSE	FALSE	FALSE
462	Neurons	0	0	FALSE	FALSE	FALSE
463	Neurons	0	0	FALSE	FALSE	FALSE
464	Neurons	0	0	FALSE	FALSE	FALSE
465	Neurons	0	0	FALSE	FALSE	FALSE
466	Neurons	0	0	FALSE	FALSE	FALSE
467	Neurons	0	0	FALSE	FALSE	FALSE
468	Neurons	0	0	FALSE	FALSE	FALSE
469	Neurons	0	0	FALSE	FALSE	FALSE
470	Neurons	0	0	FALSE	FALSE	FALSE
471	Neurons	0	0	FALSE	FALSE	FALSE
472	Neurons	0	0.665538	FALSE	FALSE	FALSE
473	Neurons	0	0	FALSE	FALSE	FALSE
474	Neurons	0	0	FALSE	FALSE	FALSE
475	Neurons	0	0	FALSE	FALSE	FALSE
476	Neurons	0	0	FALSE	FALSE	FALSE
477	Neurons	0	0	FALSE	FALSE	FALSE
478	Neurons	0	0	FALSE	FALSE	FALSE
479	Neurons	0	0	FALSE	FALSE	FALSE
480	Neurons	0	0	FALSE	FALSE	FALSE
481	Neurons	0	0	FALSE	FALSE	FALSE
482	Neurons	0	0	FALSE	FALSE	FALSE
483	Neurons	0	0	FALSE	FALSE	FALSE
484	Neurons	0	0	FALSE	FALSE	FALSE
485	Neurons	0	0	FALSE	FALSE	FALSE
486	Neurons	0	0	FALSE	FALSE	FALSE
487	Neurons	0	0	FALSE	FALSE	FALSE
488	Neurons	0	0	FALSE	FALSE	FALSE
489	Neurons	0	0	FALSE	FALSE	FALSE
490	Neurons	0	0	FALSE	FALSE	FALSE
491	Neurons	0	0	FALSE	FALSE	FALSE
492	Neurons	0	0	FALSE	FALSE	FALSE
493	Neurons	0	0	FALSE	FALSE	FALSE
494	Neurons	0	0	FALSE	FALSE	FALSE
495	Neurons	0	0	FALSE	FALSE	FALSE
496	Neurons	0	0	FALSE	FALSE	FALSE
497	Neurons	0	0	FALSE	FALSE	FALSE
498	Neurons	0	0	FALSE	FALSE	FALSE
499	Neurons	0	0	FALSE	FALSE	FALSE
500	Neurons	0	0	FALSE	FALSE	FALSE
501	Neurons	0	0	FALSE	FALSE	FALSE
502	Neurons	0	0	FALSE	FALSE	FALSE
503	Neurons	0	0	FALSE	FALSE	FALSE
504	Neurons	0	0	FALSE	FALSE	FALSE
505	Neurons	0	0	FALSE	FALSE	FALSE
506	Neurons	0	0	FALSE	FALSE	FALSE
507	Neurons	0	0	FALSE	FALSE	FALSE
508	Neurons	0	0	FALSE	FALSE	FALSE
509	Neurons	0	0	FALSE	FALSE	FALSE
510	Neurons	0	0	FALSE	FALSE	FALSE
511	Neurons	0	0.916846	FALSE	TRUE	FALSE
512	Neurons	0	0	FALSE	FALSE	FALSE
513	Neurons	0	0	FALSE	FALSE	FALSE
514	Neurons	0	0	FALSE	FALSE	FALSE
515	Neurons	0	0	FALSE	FALSE	FALSE
516	Neurons	0	0	FALSE	FALSE	FALSE
517	Neurons	0	0	FALSE	FALSE	FALSE
518	Neurons	0	0	FALSE	FALSE	FALSE
519	Neurons	0	0	FALSE	FALSE	FALSE
520	Neurons	0	0	FALSE	FALSE	FALSE
521	Neurons	0	0	FALSE	FALSE	FALSE
522	Neurons	0	0	FALSE	FALSE	FALSE
523	Neurons	0	0	FALSE	FALSE	FALSE
524	Neurons	0	0	FALSE	FALSE	FALSE
525	Neurons	0	0	FALSE	FALSE	FALSE
526	Neurons	0	0	FALSE	FALSE	FALSE
527	Neurons	0	0	FALSE	FALSE	FALSE
528	Neurons	0	0	FALSE	FALSE	FALSE
529	Neurons	0	0	FALSE	FALSE	FALSE
530	Neurons	0	0	FALSE	FALSE	FALSE
531	Neurons	0	0.763973	FALSE	TRUE	FALSE
532	Neurons	0	0	FALSE	FALSE	FALSE
533	Neurons	0	0	FALSE	FALSE	FALSE
534	Neurons	0	0	FALSE	FALSE	FALSE
535	Neurons	0	0	FALSE	FALSE	FALSE
536	Neurons	0	0	FALSE	FALSE	FALSE
537	Neurons	0	0	FALSE	FALSE	FALSE
538	Neurons	0	0	FALSE	FALSE	FALSE
539	Neurons	0	0	FALSE	FALSE	FALSE
540	Neurons	0	0	FALSE	FALSE	FALSE
541	Neurons	0	0	FALSE	FALSE	FALSE
542	Neurons	0	0	FALSE	FALSE	FALSE
543	Neurons	0	0	FALSE	FALSE	FALSE
544	Neurons	0	0	FALSE	FALSE	FALSE
545	Neurons	0	0	FALSE	FALSE	FALSE
546	Neurons	0	0	FALSE	FALSE	FALSE
547	Neurons	0	0	FALSE	FALSE	FALSE
548	Neurons	0	0	FALSE	FALSE	FALSE
549	Neurons	0	0	FALSE	FALSE	FALSE
550	Neurons	0	0	FALSE	FALSE	FALSE
551	Neurons	0	0	FALSE	FALSE	FALSE
552	Neurons	0	0	FALSE	FALSE	FALSE
553	Neurons	0	0	FALSE	FALSE	FALSE
554	Neurons	0	0	FALSE	FALSE	FALSE
555	Neurons	0	0	FALSE	FALSE	FALSE
556	Neurons	0	0	FALSE	FALSE	FALSE
557	Neurons	0	0	FALSE	FALSE	FALSE
558	Neurons	0	0	FALSE	FALSE	FALSE
559	Neurons	0	0	FALSE	FALSE	FALSE
560	Neurons	0	0	FALSE	FALSE	FALSE
561	Neurons	0	0	FALSE	FALSE	FALSE
562	Neurons	0	0	FALSE	FALSE	FALSE
563	Neurons	0	0	FALSE	FALSE	FALSE
564	Neurons	0	0	FALSE	FALSE	FALSE
565	Neurons	0	0	FALSE	FALSE	FALSE
566	Neurons	0	0	FALSE	FALSE	FALSE
567	Neurons	0	0	FALSE	FALSE	FALSE
568	Neurons	0	0	FALSE	FALSE	FALSE
569	Neurons	0	0	FALSE	FALSE	FALSE
570	Neurons	0	0	FALSE	FALSE	FALSE
571	Neurons	0	0	FALSE	FALSE	FALSE
572	Neurons	0	0	FALSE	FALSE	FALSE
573	Neurons	0	0	FALSE	FALSE	FALSE
574	Neurons	0	0	FALSE	FALSE	FALSE
575	Neurons	0	0	FALSE	FALSE	FALSE
576	Neurons	0	0	FALSE	FALSE	FALSE
577	Neurons	0	0	FALSE	FALSE	FALSE
578	Neurons	0	0	FALSE	FALSE	FALSE
579	Neurons	0	0	FALSE	FALSE	FALSE
580	Neurons	0	0	FALSE	FALSE	FALSE
581	Neurons	0	0	FALSE	FALSE	FALSE
582	Neurons	0	0	FALSE	FALSE	FALSE
583	Neurons	0	0	FALSE	FALSE	FALSE
584	Neurons	0	1.06138	FALSE	TRUE	FALSE
585	Neurons	0	0	FALSE	FALSE	FALSE
586	Neurons	0	0	FALSE	FALSE	FALSE
587	Neurons	0	0	FALSE	FALSE	FALSE
588	Neurons	0	0	FALSE	FALSE	FALSE
589	Neurons	0	0	FALSE	FALSE	FALSE
590	Neurons	0	0	FALSE	FALSE	FALSE
591	Neurons	0	0	FALSE	FALSE	FALSE
592	Neurons	1.19142	0	TRUE	FALSE	FALSE
593	Neurons	0	0	FALSE	FALSE	FALSE
594	Neurons	0	0	FALSE	FALSE	FALSE
595	Neurons	0	0	FALSE	FALSE	FALSE
596	Neurons	0	0	FALSE	FALSE	FALSE
597	Neurons	0	0	FALSE	FALSE	FALSE
598	Neurons	0	0	FALSE	FALSE	FALSE
599	Neurons	0	0	FALSE	FALSE	FALSE
600	Neurons	0	0	FALSE	FALSE	FALSE
601	Neurons	0	0	FALSE	FALSE	FALSE
602	Neurons	0	1.69933	FALSE	TRUE	FALSE
603	Neurons	0	0	FALSE	FALSE	FALSE
604	Neurons	0	0	FALSE	FALSE	FALSE
605	Neurons	0	0	FALSE	FALSE	FALSE
606	Neurons	0	0	FALSE	FALSE	FALSE
607	Neurons	0	0	FALSE	FALSE	FALSE
608	Neurons	0	0	FALSE	FALSE	FALSE
609	Neurons	0	0	FALSE	FALSE	FALSE
610	Neurons	0	0	FALSE	FALSE	FALSE
611	Neurons	0	0	FALSE	FALSE	FALSE
612	Neurons	0	0	FALSE	FALSE	FALSE
613	Neurons	0	0	FALSE	FALSE	FALSE
614	Neurons	0	0	FALSE	FALSE	FALSE
615	Neurons	0	0	FALSE	FALSE	FALSE
616	Neurons	0	0	FALSE	FALSE	FALSE
617	Neurons	0	0	FALSE	FALSE	FALSE
618	Neurons	0	0	FALSE	FALSE	FALSE
619	Neurons	0	0	FALSE	FALSE	FALSE
620	Neurons	0	0	FALSE	FALSE	FALSE
621	Neurons	0	0	FALSE	FALSE	FALSE
622	Neurons	0	0	FALSE	FALSE	FALSE
623	Neurons	0	0	FALSE	FALSE	FALSE
624	Neurons	0	0	FALSE	FALSE	FALSE
625	Neurons	0	0	FALSE	FALSE	FALSE
626	Neurons	0	0	FALSE	FALSE	FALSE
627	Neurons	0	0	FALSE	FALSE	FALSE
628	Neurons	0	0	FALSE	FALSE	FALSE
629	Neurons	0	0	FALSE	FALSE	FALSE
630	Neurons	0	0	FALSE	FALSE	FALSE
631	Neurons	0	0	FALSE	FALSE	FALSE
632	Neurons	0	0	FALSE	FALSE	FALSE
633	Neurons	0	0	FALSE	FALSE	FALSE
634	Neurons	0	0	FALSE	FALSE	FALSE
635	Neurons	0	0	FALSE	FALSE	FALSE
636	Neurons	0	0	FALSE	FALSE	FALSE
637	Neurons	0	0	FALSE	FALSE	FALSE
638	Neurons	0	0	FALSE	FALSE	FALSE
639	Neurons	0.754331	0.446668	TRUE	FALSE	FALSE
640	Neurons	0	0	FALSE	FALSE	FALSE
641	Neurons	0	0	FALSE	FALSE	FALSE
642	Neurons	0	0	FALSE	FALSE	FALSE
643	Neurons	0	0	FALSE	FALSE	FALSE
644	Neurons	0	0	FALSE	FALSE	FALSE
645	Neurons	0	0	FALSE	FALSE	FALSE
646	Neurons	0	0	FALSE	FALSE	FALSE
647	Neurons	0	0	FALSE	FALSE	FALSE
648	Neurons	0	0	FALSE	FALSE	FALSE
649	Neurons	0	0	FALSE	FALSE	FALSE
650	Neurons	0	0	FALSE	FALSE	FALSE
651	Neurons	0.938845	0	TRUE	FALSE	FALSE
652	Neurons	0	1.48244	FALSE	TRUE	FALSE
653	Neurons	0.675265	0	FALSE	FALSE	FALSE
654	Neurons	0	0	FALSE	FALSE	FALSE
655	Neurons	0	0	FALSE	FALSE	FALSE
656	Neurons	0	0	FALSE	FALSE	FALSE
657	Neurons	0	0	FALSE	FALSE	FALSE
658	Neurons	0	0	FALSE	FALSE	FALSE
659	Neurons	0	0	FALSE	FALSE	FALSE
660	Neurons	0	0	FALSE	FALSE	FALSE
661	Neurons	0	0	FALSE	FALSE	FALSE
662	Neurons	0	0	FALSE	FALSE	FALSE
663	Neurons	0	0	FALSE	FALSE	FALSE
664	Neurons	0	0	FALSE	FALSE	FALSE
665	Neurons	0	0	FALSE	FALSE	FALSE
666	Neurons	0	0	FALSE	FALSE	FALSE
667	Neurons	0	0	FALSE	FALSE	FALSE
668	Neurons	0	0	FALSE	FALSE	FALSE
669	Neurons	0	0	FALSE	FALSE	FALSE
670	Neurons	0	0	FALSE	FALSE	FALSE
671	Neurons	0	0	FALSE	FALSE	FALSE
672	Neurons	0	0	FALSE	FALSE	FALSE
673	Neurons	0	0	FALSE	FALSE	FALSE
674	Neurons	0	0	FALSE	FALSE	FALSE
675	Neurons	0	0	FALSE	FALSE	FALSE
676	Neurons	0	0	FALSE	FALSE	FALSE
677	Neurons	0	0	FALSE	FALSE	FALSE
678	Neurons	0	0	FALSE	FALSE	FALSE
679	Neurons	0	0	FALSE	FALSE	FALSE
680	Neurons	0	0	FALSE	FALSE	FALSE
681	Neurons	0	0	FALSE	FALSE	FALSE
682	Neurons	0	0	FALSE	FALSE	FALSE
683	Neurons	0	0	FALSE	FALSE	FALSE
684	Neurons	0	0	FALSE	FALSE	FALSE
685	Neurons	0	0	FALSE	FALSE	FALSE
686	Neurons	0	0	FALSE	FALSE	FALSE
687	Neurons	0	0	FALSE	FALSE	FALSE
688	Neurons	0	0	FALSE	FALSE	FALSE
689	Neurons	0	0	FALSE	FALSE	FALSE
690	Neurons	0	0	FALSE	FALSE	FALSE
691	Neurons	0	0	FALSE	FALSE	FALSE
692	Neurons	0	0	FALSE	FALSE	FALSE
693	Neurons	0	0	FALSE	FALSE	FALSE
694	Neurons	0	0	FALSE	FALSE	FALSE
695	Neurons	0	0	FALSE	FALSE	FALSE
696	Neurons	0	0	FALSE	FALSE	FALSE
697	Neurons	0	0	FALSE	FALSE	FALSE
698	Neurons	0	0	FALSE	FALSE	FALSE
699	Neurons	0	0	FALSE	FALSE	FALSE
700	Neurons	0	0	FALSE	FALSE	FALSE
701	Neurons	0	0	FALSE	FALSE	FALSE
702	Neurons	0	0	FALSE	FALSE	FALSE
703	Neurons	0	0	FALSE	FALSE	FALSE
704	Neurons	0	0	FALSE	FALSE	FALSE
705	Neurons	0	0	FALSE	FALSE	FALSE
706	Neurons	0	0	FALSE	FALSE	FALSE
707	Neurons	0	0	FALSE	FALSE	FALSE
708	Neurons	0	0	FALSE	FALSE	FALSE
709	Neurons	0	0	FALSE	FALSE	FALSE
710	Neurons	0	0	FALSE	FALSE	FALSE
711	Neurons	0	0	FALSE	FALSE	FALSE
712	Neurons	0	0	FALSE	FALSE	FALSE
713	Neurons	0	0	FALSE	FALSE	FALSE
714	Neurons	0	0.971244	FALSE	TRUE	FALSE
715	Neurons	0	0	FALSE	FALSE	FALSE
716	Neurons	0	0	FALSE	FALSE	FALSE
717	Neurons	0.907619	0	TRUE	FALSE	FALSE
718	Neurons	0	0	FALSE	FALSE	FALSE
719	Neurons	0	0	FALSE	FALSE	FALSE
720	Neurons	0	0	FALSE	FALSE	FALSE
721	Neurons	0	0	FALSE	FALSE	FALSE
722	Neurons	0	0	FALSE	FALSE	FALSE
723	Neurons	0	0	FALSE	FALSE	FALSE
724	Neurons	0	0	FALSE	FALSE	FALSE
725	Neurons	0	0	FALSE	FALSE	FALSE
726	Neurons	0	0	FALSE	FALSE	FALSE
727	Neurons	0	0	FALSE	FALSE	FALSE
728	Neurons	0	0	FALSE	FALSE	FALSE
729	Neurons	0	0	FALSE	FALSE	FALSE
730	Neurons	0	0	FALSE	FALSE	FALSE
731	Neurons	0	0	FALSE	FALSE	FALSE
732	Neurons	0	0	FALSE	FALSE	FALSE
733	Neurons	0	0	FALSE	FALSE	FALSE
734	Neurons	0	0	FALSE	FALSE	FALSE
735	Neurons	0	0	FALSE	FALSE	FALSE
736	Neurons	0	0	FALSE	FALSE	FALSE
737	Neurons	0	0	FALSE	FALSE	FALSE
738	Neurons	0	0	FALSE	FALSE	FALSE
739	Neurons	0	0	FALSE	FALSE	FALSE
740	Neurons	0	0	FALSE	FALSE	FALSE
741	Neurons	0	0	FALSE	FALSE	FALSE
742	Neurons	0	0	FALSE	FALSE	FALSE
743	Neurons	0	0	FALSE	FALSE	FALSE
744	Neurons	0	0	FALSE	FALSE	FALSE
745	Neurons	0	0	FALSE	FALSE	FALSE
746	Neurons	0	0	FALSE	FALSE	FALSE
747	Neurons	0	0	FALSE	FALSE	FALSE
748	Neurons	0	0	FALSE	FALSE	FALSE
749	Neurons	0	0	FALSE	FALSE	FALSE
750	Neurons	0	0	FALSE	FALSE	FALSE
751	Neurons	0	0	FALSE	FALSE	FALSE
752	Neurons	0	0	FALSE	FALSE	FALSE
753	Neurons	0	0	FALSE	FALSE	FALSE
754	Neurons	0	0	FALSE	FALSE	FALSE
755	Neurons	0	0	FALSE	FALSE	FALSE
756	Neurons	0	0	FALSE	FALSE	FALSE
757	Neurons	0	0	FALSE	FALSE	FALSE
758	Neurons	0	0	FALSE	FALSE	FALSE
759	Neurons	0	0	FALSE	FALSE	FALSE
760	Neurons	0	0	FALSE	FALSE	FALSE
761	Neurons	0	2.29542	FALSE	TRUE	FALSE
762	Neurons	0	0	FALSE	FALSE	FALSE
763	Neurons	0	0	FALSE	FALSE	FALSE
764	Neurons	0	1.2469	FALSE	TRUE	FALSE
765	Neurons	0	0	FALSE	FALSE	FALSE
766	Neurons	0	0	FALSE	FALSE	FALSE
767	Neurons	0	0	FALSE	FALSE	FALSE
768	Neurons	0	0	FALSE	FALSE	FALSE
769	Neurons	0	0	FALSE	FALSE	FALSE
770	Neurons	0	0	FALSE	FALSE	FALSE
771	Neurons	0	0	FALSE	FALSE	FALSE
772	Neurons	0	0	FALSE	FALSE	FALSE
773	Neurons	0	0	FALSE	FALSE	FALSE
774	Neurons	0	0	FALSE	FALSE	FALSE
775	Neurons	0	0	FALSE	FALSE	FALSE
776	Neurons	0	0	FALSE	FALSE	FALSE
777	Neurons	0	0	FALSE	FALSE	FALSE
778	Neurons	0	1.64774	FALSE	TRUE	FALSE
779	Neurons	0	0	FALSE	FALSE	FALSE
780	Neurons	0	0	FALSE	FALSE	FALSE
781	Neurons	0	0	FALSE	FALSE	FALSE
782	Neurons	0	0	FALSE	FALSE	FALSE
783	Neurons	0	0	FALSE	FALSE	FALSE
784	Neurons	0	0	FALSE	FALSE	FALSE
785	Neurons	0	0	FALSE	FALSE	FALSE
786	Neurons	0	0	FALSE	FALSE	FALSE
787	Neurons	0	1.09529	FALSE	TRUE	FALSE
788	Neurons	0	0	FALSE	FALSE	FALSE
789	Neurons	0	0	FALSE	FALSE	FALSE
790	Neurons	0	0	FALSE	FALSE	FALSE
791	Neurons	0	0	FALSE	FALSE	FALSE
792	Neurons	0	0	FALSE	FALSE	FALSE
793	Neurons	0	0	FALSE	FALSE	FALSE
794	Neurons	0	0	FALSE	FALSE	FALSE
795	Neurons	0	0	FALSE	FALSE	FALSE
796	Neurons	0	0	FALSE	FALSE	FALSE
797	Neurons	0	0	FALSE	FALSE	FALSE
798	Neurons	0	0	FALSE	FALSE	FALSE
799	Neurons	0	0	FALSE	FALSE	FALSE
800	Neurons	0	0	FALSE	FALSE	FALSE
801	Neurons	0	0	FALSE	FALSE	FALSE
802	Neurons	0	0	FALSE	FALSE	FALSE
803	Neurons	0	0	FALSE	FALSE	FALSE
804	Neurons	0	0	FALSE	FALSE	FALSE
805	Neurons	0	0	FALSE	FALSE	FALSE
806	Neurons	0	0	FALSE	FALSE	FALSE
807	Neurons	0	0	FALSE	FALSE	FALSE
808	Neurons	0	0	FALSE	FALSE	FALSE
809	Neurons	0	0	FALSE	FALSE	FALSE
810	Neurons	0	0	FALSE	FALSE	FALSE
811	Neurons	0	0	FALSE	FALSE	FALSE
812	Neurons	0	0	FALSE	FALSE	FALSE
813	Neurons	0	0	FALSE	FALSE	FALSE
814	Neurons	0	0	FALSE	FALSE	FALSE
815	Neurons	0	0	FALSE	FALSE	FALSE
816	Neurons	0	0	FALSE	FALSE	FALSE
817	Neurons	0	0	FALSE	FALSE	FALSE
818	Neurons	0	0	FALSE	FALSE	FALSE
819	Neurons	0	0	FALSE	FALSE	FALSE
820	Neurons	0	0	FALSE	FALSE	FALSE
821	Neurons	0	0	FALSE	FALSE	FALSE
822	Neurons	0	0	FALSE	FALSE	FALSE
823	Neurons	0	0	FALSE	FALSE	FALSE
824	Neurons	0	0	FALSE	FALSE	FALSE
825	Neurons	0	0	FALSE	FALSE	FALSE
826	Neurons	0	0	FALSE	FALSE	FALSE
827	Neurons	0	0	FALSE	FALSE	FALSE
828	Neurons	0	0	FALSE	FALSE	FALSE
829	Neurons	0	0	FALSE	FALSE	FALSE
830	Neurons	0	1.57982	FALSE	TRUE	FALSE
831	Neurons	0	0	FALSE	FALSE	FALSE
832	Neurons	0	0	FALSE	FALSE	FALSE
833	Neurons	0	0	FALSE	FALSE	FALSE
834	Neurons	1.02565	0	TRUE	FALSE	FALSE
835	Neurons	0	0	FALSE	FALSE	FALSE
836	Neurons	0	0	FALSE	FALSE	FALSE
837	Neurons	0	0	FALSE	FALSE	FALSE
838	Neurons	0	0	FALSE	FALSE	FALSE
839	Neurons	0	0	FALSE	FALSE	FALSE
840	Neurons	0	0	FALSE	FALSE	FALSE
841	Neurons	0	0	FALSE	FALSE	FALSE
842	Neurons	0	0	FALSE	FALSE	FALSE
843	Neurons	0	0	FALSE	FALSE	FALSE
844	Neurons	0	0	FALSE	FALSE	FALSE
845	Neurons	0	0	FALSE	FALSE	FALSE
846	Neurons	0	0	FALSE	FALSE	FALSE
847	Neurons	0	0	FALSE	FALSE	FALSE
848	Neurons	0	0	FALSE	FALSE	FALSE
849	Neurons	0	0	FALSE	FALSE	FALSE
850	Neurons	0	0	FALSE	FALSE	FALSE
851	Neurons	0	0	FALSE	FALSE	FALSE
852	Neurons	0	0	FALSE	FALSE	FALSE
853	Neurons	0	0	FALSE	FALSE	FALSE
854	Neurons	0	0	FALSE	FALSE	FALSE
855	Neurons	0	0	FALSE	FALSE	FALSE
856	Neurons	0	0	FALSE	FALSE	FALSE
857	Neurons	0	0	FALSE	FALSE	FALSE
858	Neurons	0	0	FALSE	FALSE	FALSE
859	Neurons	0	0	FALSE	FALSE	FALSE
860	Neurons	0	0	FALSE	FALSE	FALSE
861	Neurons	0	0	FALSE	FALSE	FALSE
862	Neurons	0	0	FALSE	FALSE	FALSE
863	Neurons	0	0	FALSE	FALSE	FALSE
864	Neurons	0	0	FALSE	FALSE	FALSE
865	Neurons	0	0	FALSE	FALSE	FALSE
866	Neurons	0	0	FALSE	FALSE	FALSE
867	Neurons	0	0	FALSE	FALSE	FALSE
868	Neurons	0	0	FALSE	FALSE	FALSE
869	Neurons	0	0	FALSE	FALSE	FALSE
870	Neurons	0	0	FALSE	FALSE	FALSE
871	Neurons	0	0	FALSE	FALSE	FALSE
872	Neurons	0	0	FALSE	FALSE	FALSE
873	Neurons	0	0	FALSE	FALSE	FALSE
874	Neurons	0	0	FALSE	FALSE	FALSE
875	Neurons	0	0	FALSE	FALSE	FALSE
876	Neurons	0	0	FALSE	FALSE	FALSE
877	Neurons	0	0	FALSE	FALSE	FALSE
878	Neurons	0	0	FALSE	FALSE	FALSE
879	Neurons	0	0	FALSE	FALSE	FALSE
880	Neurons	0	0	FALSE	FALSE	FALSE
881	Neurons	0	0	FALSE	FALSE	FALSE
882	Neurons	0	0	FALSE	FALSE	FALSE
883	Neurons	0	0	FALSE	FALSE	FALSE
884	Neurons	0	0	FALSE	FALSE	FALSE
885	Neurons	2.34251	0	TRUE	FALSE	FALSE
886	Neurons	0	0	FALSE	FALSE	FALSE
887	Neurons	0	0	FALSE	FALSE	FALSE
888	Neurons	0	0	FALSE	FALSE	FALSE
889	Neurons	0	0	FALSE	FALSE	FALSE
890	Neurons	0	0	FALSE	FALSE	FALSE
891	Neurons	0	0	FALSE	FALSE	FALSE
892	Neurons	0	0	FALSE	FALSE	FALSE
893	Neurons	0	0	FALSE	FALSE	FALSE
894	Neurons	0	0	FALSE	FALSE	FALSE
895	Neurons	0	0.80713	FALSE	TRUE	FALSE
896	Neurons	0	0	FALSE	FALSE	FALSE
897	Neurons	0	0	FALSE	FALSE	FALSE
898	Neurons	0	0	FALSE	FALSE	FALSE
899	Neurons	0	0	FALSE	FALSE	FALSE
900	Neurons	0	0	FALSE	FALSE	FALSE
901	Neurons	0	0	FALSE	FALSE	FALSE
902	Neurons	0	0	FALSE	FALSE	FALSE
903	Neurons	0	0	FALSE	FALSE	FALSE
904	Neurons	0	0	FALSE	FALSE	FALSE
905	Neurons	0	0	FALSE	FALSE	FALSE
906	Neurons	0	0	FALSE	FALSE	FALSE
907	Neurons	0	0	FALSE	FALSE	FALSE
908	Neurons	0	0	FALSE	FALSE	FALSE
909	Neurons	0	0	FALSE	FALSE	FALSE
910	Neurons	1.62008	0	TRUE	FALSE	FALSE
911	Neurons	0	0	FALSE	FALSE	FALSE
912	Neurons	0	0	FALSE	FALSE	FALSE
913	Neurons	0	0	FALSE	FALSE	FALSE
914	Neurons	0	0	FALSE	FALSE	FALSE
915	Neurons	0	0	FALSE	FALSE	FALSE
916	Neurons	0	0	FALSE	FALSE	FALSE
917	Neurons	0	0	FALSE	FALSE	FALSE
918	Neurons	0	0	FALSE	FALSE	FALSE
919	Neurons	0	0	FALSE	FALSE	FALSE
920	Neurons	0	0	FALSE	FALSE	FALSE
921	Neurons	0	0	FALSE	FALSE	FALSE
922	Neurons	0	0	FALSE	FALSE	FALSE
923	Neurons	0	0	FALSE	FALSE	FALSE
924	Neurons	0	0	FALSE	FALSE	FALSE
925	Neurons	1.2533	0	TRUE	FALSE	FALSE
926	Neurons	0	0	FALSE	FALSE	FALSE
927	Neurons	0	0	FALSE	FALSE	FALSE
928	Neurons	0	0	FALSE	FALSE	FALSE
929	Neurons	0	0	FALSE	FALSE	FALSE
930	Neurons	0	0	FALSE	FALSE	FALSE
931	Neurons	0	0	FALSE	FALSE	FALSE
932	Neurons	0	0	FALSE	FALSE	FALSE
933	Neurons	0	0	FALSE	FALSE	FALSE
934	Neurons	0	0	FALSE	FALSE	FALSE
935	Neurons	0.480113	0	FALSE	FALSE	FALSE
936	Neurons	0	0	FALSE	FALSE	FALSE
937	Neurons	0	0	FALSE	FALSE	FALSE
938	Neurons	0	0	FALSE	FALSE	FALSE
939	Neurons	0	0	FALSE	FALSE	FALSE
940	Neurons	0	0	FALSE	FALSE	FALSE
941	Neurons	0	0	FALSE	FALSE	FALSE
942	Neurons	0	0	FALSE	FALSE	FALSE
943	Neurons	0	0	FALSE	FALSE	FALSE
944	Neurons	0	0	FALSE	FALSE	FALSE
945	Neurons	0	0	FALSE	FALSE	FALSE
946	Neurons	0	0	FALSE	FALSE	FALSE
947	Neurons	0	0	FALSE	FALSE	FALSE
948	Neurons	0	0	FALSE	FALSE	FALSE
949	Neurons	0	0	FALSE	FALSE	FALSE
950	Neurons	0	0	FALSE	FALSE	FALSE
951	Neurons	0	0	FALSE	FALSE	FALSE
952	Neurons	0	0	FALSE	FALSE	FALSE
953	Neurons	0	0	FALSE	FALSE	FALSE
954	Neurons	0	0	FALSE	FALSE	FALSE
955	Neurons	0	0	FALSE	FALSE	FALSE
956	Neurons	0	0	FALSE	FALSE	FALSE
957	Neurons	0	0	FALSE	FALSE	FALSE
958	Neurons	0	0.919513	FALSE	TRUE	FALSE
959	Neurons	0	0	FALSE	FALSE	FALSE
960	Neurons	0	2.49514	FALSE	TRUE	FALSE
961	Neurons	0	1.72766	FALSE	TRUE	FALSE
962	Neurons	0	0	FALSE	FALSE	FALSE
963	Neurons	0	0	FALSE	FALSE	FALSE
964	Neurons	0	0	FALSE	FALSE	FALSE
965	Neurons	0	0	FALSE	FALSE	FALSE
966	Neurons	0	0	FALSE	FALSE	FALSE
967	Neurons	0	0	FALSE	FALSE	FALSE
968	Neurons	0	0	FALSE	FALSE	FALSE
969	Neurons	0	0	FALSE	FALSE	FALSE
970	Neurons	0	0	FALSE	FALSE	FALSE
971	Neurons	0	0	FALSE	FALSE	FALSE
972	Neurons	0	0	FALSE	FALSE	FALSE
973	Neurons	0	0	FALSE	FALSE	FALSE
974	Neurons	0	0	FALSE	FALSE	FALSE
975	Neurons	0	0	FALSE	FALSE	FALSE
976	Neurons	0	0	FALSE	FALSE	FALSE
977	Neurons	0	0	FALSE	FALSE	FALSE
978	Neurons	0	0	FALSE	FALSE	FALSE
979	Neurons	0	0	FALSE	FALSE	FALSE
980	Neurons	0	0	FALSE	FALSE	FALSE
981	Neurons	0	0	FALSE	FALSE	FALSE
982	Neurons	0	1.53175	FALSE	TRUE	FALSE
983	Neurons	0	0	FALSE	FALSE	FALSE
984	Neurons	0	0.669096	FALSE	FALSE	FALSE
985	Neurons	0	0	FALSE	FALSE	FALSE
986	Neurons	0	0	FALSE	FALSE	FALSE
987	Neurons	0	0	FALSE	FALSE	FALSE
988	Neurons	0	0	FALSE	FALSE	FALSE
989	Neurons	0	0	FALSE	FALSE	FALSE
990	Neurons	0	0	FALSE	FALSE	FALSE
991	Neurons	0	0	FALSE	FALSE	FALSE
992	Neurons	0	0	FALSE	FALSE	FALSE
993	Neurons	0	0	FALSE	FALSE	FALSE
994	Neurons	0	0	FALSE	FALSE	FALSE
995	Neurons	0	0	FALSE	FALSE	FALSE
996	Neurons	0	0	FALSE	FALSE	FALSE
997	Neurons	0	0	FALSE	FALSE	FALSE
998	Neurons	0	0	FALSE	FALSE	FALSE
999	Neurons	0	0	FALSE	FALSE	FALSE
1000	Neurons	0	0	FALSE	FALSE	FALSE
1001	Neurons	0	0	FALSE	FALSE	FALSE
1002	Neurons	0	0	FALSE	FALSE	FALSE
1003	Neurons	0	0	FALSE	FALSE	FALSE
1004	Neurons	0	0	FALSE	FALSE	FALSE
1005	Neurons	0	0	FALSE	FALSE	FALSE
1006	Neurons	0	0	FALSE	FALSE	FALSE
1007	Neurons	0	0	FALSE	FALSE	FALSE
1008	Neurons	0	0	FALSE	FALSE	FALSE
1009	Neurons	0	0	FALSE	FALSE	FALSE
1010	Neurons	0	0	FALSE	FALSE	FALSE
1011	Neurons	0	0	FALSE	FALSE	FALSE
1012	Neurons	0	0	FALSE	FALSE	FALSE
1013	Neurons	0	0	FALSE	FALSE	FALSE
1014	Neurons	0	0	FALSE	FALSE	FALSE
1015	Neurons	0	0	FALSE	FALSE	FALSE
1016	Neurons	0	0	FALSE	FALSE	FALSE
1017	Neurons	0	0	FALSE	FALSE	FALSE
1018	Neurons	0	0	FALSE	FALSE	FALSE
1019	Neurons	0	0	FALSE	FALSE	FALSE
1020	Neurons	0	0	FALSE	FALSE	FALSE
1021	Neurons	0	0	FALSE	FALSE	FALSE
1022	Neurons	0	0	FALSE	FALSE	FALSE
1023	Neurons	0	0	FALSE	FALSE	FALSE
1024	Neurons	0	0	FALSE	FALSE	FALSE
1025	Neurons	0	0	FALSE	FALSE	FALSE
1026	Neurons	0	0	FALSE	FALSE	FALSE
1027	Neurons	0	0	FALSE	FALSE	FALSE
1028	Neurons	0	0	FALSE	FALSE	FALSE
1029	Neurons	0	0	FALSE	FALSE	FALSE
1030	Neurons	0	0	FALSE	FALSE	FALSE
1031	Neurons	0	0	FALSE	FALSE	FALSE
1032	Neurons	0	0	FALSE	FALSE	FALSE
1033	Neurons	0	0	FALSE	FALSE	FALSE
1034	Neurons	0	0	FALSE	FALSE	FALSE
1035	Neurons	0	0	FALSE	FALSE	FALSE
1036	Neurons	0	0	FALSE	FALSE	FALSE
1037	Neurons	0	0	FALSE	FALSE	FALSE
1038	Neurons	0	0	FALSE	FALSE	FALSE
1039	Neurons	0	0	FALSE	FALSE	FALSE
1040	Neurons	0	0	FALSE	FALSE	FALSE
1041	Neurons	0	0	FALSE	FALSE	FALSE
1042	Neurons	0	0	FALSE	FALSE	FALSE
1043	Neurons	0	0	FALSE	FALSE	FALSE
1044	Neurons	0	0	FALSE	FALSE	FALSE
1045	Neurons	0	0	FALSE	FALSE	FALSE
1046	Neurons	0	0	FALSE	FALSE	FALSE
1047	Neurons	0	0	FALSE	FALSE	FALSE
1048	Neurons	0	0	FALSE	FALSE	FALSE
1049	Neurons	0	0	FALSE	FALSE	FALSE
1050	Neurons	0	0	FALSE	FALSE	FALSE
1051	Neurons	0	0	FALSE	FALSE	FALSE
1052	Neurons	0	0	FALSE	FALSE	FALSE
1053	Neurons	0	0	FALSE	FALSE	FALSE
1054	Neurons	0	0	FALSE	FALSE	FALSE
1055	Neurons	0.631917	0	FALSE	FALSE	FALSE
1056	Neurons	0	0	FALSE	FALSE	FALSE
1057	Neurons	0	0	FALSE	FALSE	FALSE
1058	Neurons	0	0	FALSE	FALSE	FALSE
1059	Neurons	0	0	FALSE	FALSE	FALSE
1060	Neurons	0	0	FALSE	FALSE	FALSE
1061	Neurons	0	0	FALSE	FALSE	FALSE
1062	Neurons	0	0	FALSE	FALSE	FALSE
1063	Neurons	0	0	FALSE	FALSE	FALSE
1064	Neurons	0	0	FALSE	FALSE	FALSE
1065	Neurons	0	0	FALSE	FALSE	FALSE
1066	Neurons	0	0	FALSE	FALSE	FALSE
1067	Neurons	0	0	FALSE	FALSE	FALSE
1068	Neurons	0	0	FALSE	FALSE	FALSE
1069	Neurons	0	0	FALSE	FALSE	FALSE
1070	Neurons	0	0	FALSE	FALSE	FALSE
1071	Neurons	0	0	FALSE	FALSE	FALSE
1072	Neurons	0	0	FALSE	FALSE	FALSE
1073	Neurons	0	0	FALSE	FALSE	FALSE
1074	Neurons	0	0	FALSE	FALSE	FALSE
1075	Neurons	0	0	FALSE	FALSE	FALSE
1076	Neurons	0	0	FALSE	FALSE	FALSE
1077	Neurons	0	0	FALSE	FALSE	FALSE
1078	Neurons	0	0	FALSE	FALSE	FALSE
1079	Neurons	0	0	FALSE	FALSE	FALSE
1080	Neurons	0	0	FALSE	FALSE	FALSE
1081	Neurons	0	0	FALSE	FALSE	FALSE
1082	Neurons	0	0	FALSE	FALSE	FALSE
1083	Neurons	0	0	FALSE	FALSE	FALSE
1084	Neurons	0	0	FALSE	FALSE	FALSE
1085	Neurons	0	0	FALSE	FALSE	FALSE
1086	Neurons	0	0	FALSE	FALSE	FALSE
1087	Neurons	0	0	FALSE	FALSE	FALSE
1088	Neurons	0	0.723304	FALSE	FALSE	FALSE
1089	Neurons	0	0	FALSE	FALSE	FALSE
1090	Neurons	0	0	FALSE	FALSE	FALSE
1091	Neurons	0	0	FALSE	FALSE	FALSE
1092	Neurons	0	0	FALSE	FALSE	FALSE
1093	Neurons	0	0.862832	FALSE	TRUE	FALSE
1094	Neurons	0	0	FALSE	FALSE	FALSE
1095	Neurons	0	0	FALSE	FALSE	FALSE
1096	Neurons	0	0	FALSE	FALSE	FALSE
1097	Neurons	0	0	FALSE	FALSE	FALSE
1098	Neurons	0	0	FALSE	FALSE	FALSE
1099	Neurons	0	0	FALSE	FALSE	FALSE
1100	Neurons	0	0	FALSE	FALSE	FALSE
1101	Neurons	0	0	FALSE	FALSE	FALSE
1102	Neurons	0	0	FALSE	FALSE	FALSE
1103	Neurons	0	0	FALSE	FALSE	FALSE
1104	Neurons	0	0	FALSE	FALSE	FALSE
1105	Neurons	0	0	FALSE	FALSE	FALSE
1106	Neurons	0	0	FALSE	FALSE	FALSE
1107	Neurons	0	0	FALSE	FALSE	FALSE
1108	Neurons	0	0	FALSE	FALSE	FALSE
1109	Neurons	1.14508	1.14508	TRUE	TRUE	TRUE
1110	Neurons	0	2.25955	FALSE	TRUE	FALSE
1111	Neurons	0	0	FALSE	FALSE	FALSE
1112	Neurons	0	0	FALSE	FALSE	FALSE
1113	Neurons	0	0	FALSE	FALSE	FALSE
1114	Neurons	0	0	FALSE	FALSE	FALSE
1115	Neurons	0	0	FALSE	FALSE	FALSE
1116	Neurons	0	0	FALSE	FALSE	FALSE
1117	Neurons	0	0	FALSE	FALSE	FALSE
1118	Neurons	0	0	FALSE	FALSE	FALSE
1119	Neurons	0	0	FALSE	FALSE	FALSE
1120	Neurons	0	0	FALSE	FALSE	FALSE
1121	Neurons	0	0	FALSE	FALSE	FALSE
1122	Neurons	0	0	FALSE	FALSE	FALSE
1123	Neurons	0	0	FALSE	FALSE	FALSE
1124	Neurons	0	0	FALSE	FALSE	FALSE
1125	Neurons	0	0	FALSE	FALSE	FALSE
1126	Neurons	0	0	FALSE	FALSE	FALSE
1127	Neurons	0	0	FALSE	FALSE	FALSE
1128	Neurons	0.551645	0	FALSE	FALSE	FALSE
1129	Neurons	0	0	FALSE	FALSE	FALSE
1130	Neurons	0	0	FALSE	FALSE	FALSE
1131	Neurons	0	0	FALSE	FALSE	FALSE
1132	Neurons	0	0	FALSE	FALSE	FALSE
1133	Neurons	0	0	FALSE	FALSE	FALSE
1134	Neurons	0	0	FALSE	FALSE	FALSE
1135	Neurons	0	0	FALSE	FALSE	FALSE
1136	Neurons	0	0	FALSE	FALSE	FALSE
1137	Neurons	0	0	FALSE	FALSE	FALSE
1138	Neurons	0	0	FALSE	FALSE	FALSE
1139	Neurons	0	0	FALSE	FALSE	FALSE
1140	Neurons	0	0	FALSE	FALSE	FALSE
1141	Neurons	0	0	FALSE	FALSE	FALSE
1142	Neurons	0	0	FALSE	FALSE	FALSE
1143	Neurons	0	0	FALSE	FALSE	FALSE
1144	Neurons	0	0	FALSE	FALSE	FALSE
1145	Neurons	0	0	FALSE	FALSE	FALSE
1146	Neurons	0	0	FALSE	FALSE	FALSE
1147	Neurons	0	0	FALSE	FALSE	FALSE
1148	Neurons	0	0	FALSE	FALSE	FALSE
1149	Neurons	0	0	FALSE	FALSE	FALSE
1150	Neurons	0	0	FALSE	FALSE	FALSE
1151	Neurons	0	0	FALSE	FALSE	FALSE
1152	Neurons	0	0	FALSE	FALSE	FALSE
1153	Neurons	0	0	FALSE	FALSE	FALSE
1154	Neurons	0	0	FALSE	FALSE	FALSE
1155	Neurons	0	0	FALSE	FALSE	FALSE
1156	Neurons	0	0	FALSE	FALSE	FALSE
1157	Neurons	0	0	FALSE	FALSE	FALSE
1158	Neurons	0	0	FALSE	FALSE	FALSE
1159	Neurons	0	0	FALSE	FALSE	FALSE
1160	Neurons	0	0	FALSE	FALSE	FALSE
1161	Neurons	0	0	FALSE	FALSE	FALSE
1162	Neurons	0	0	FALSE	FALSE	FALSE
1163	Neurons	0	0	FALSE	FALSE	FALSE
1164	Neurons	0	0	FALSE	FALSE	FALSE
1165	Neurons	0	0	FALSE	FALSE	FALSE
1166	Neurons	0	0	FALSE	FALSE	FALSE
1167	Neurons	0	0	FALSE	FALSE	FALSE
1168	Neurons	0	0	FALSE	FALSE	FALSE
1169	Neurons	0	0	FALSE	FALSE	FALSE
1170	Neurons	0	0	FALSE	FALSE	FALSE
1171	Neurons	0	0	FALSE	FALSE	FALSE
1172	Neurons	0	0	FALSE	FALSE	FALSE
1173	Neurons	0	0	FALSE	FALSE	FALSE
1174	Neurons	0	0	FALSE	FALSE	FALSE
1175	Neurons	0	0	FALSE	FALSE	FALSE
1176	Neurons	0	0	FALSE	FALSE	FALSE
1177	Neurons	0	0	FALSE	FALSE	FALSE
1178	Neurons	0	0	FALSE	FALSE	FALSE
1179	Neurons	0	0	FALSE	FALSE	FALSE
1180	Neurons	0	0	FALSE	FALSE	FALSE
1181	Neurons	0	0	FALSE	FALSE	FALSE
1182	Neurons	0	0	FALSE	FALSE	FALSE
1183	Neurons	0	0	FALSE	FALSE	FALSE
1184	Neurons	0	0	FALSE	FALSE	FALSE
1185	Neurons	0	0	FALSE	FALSE	FALSE
1186	Neurons	0	0	FALSE	FALSE	FALSE
1187	Neurons	0	0	FALSE	FALSE	FALSE
1188	Neurons	0	0	FALSE	FALSE	FALSE
1189	Neurons	0	0	FALSE	FALSE	FALSE
1190	Neurons	0	0	FALSE	FALSE	FALSE
1191	Neurons	0	0	FALSE	FALSE	FALSE
1192	Neurons	0	0	FALSE	FALSE	FALSE
1193	Neurons	0	0	FALSE	FALSE	FALSE
1194	Neurons	0	0	FALSE	FALSE	FALSE
1195	Neurons	0	0	FALSE	FALSE	FALSE
1196	Neurons	0	0	FALSE	FALSE	FALSE
1197	Neurons	0	0	FALSE	FALSE	FALSE
1198	Neurons	1.23157	1.23157	TRUE	TRUE	TRUE
1199	Neurons	0	0	FALSE	FALSE	FALSE
1200	Neurons	1.64763	0	TRUE	FALSE	FALSE
1201	Neurons	0	1.41423	FALSE	TRUE	FALSE
1202	Neurons	0	0	FALSE	FALSE	FALSE
1203	Neurons	0	0	FALSE	FALSE	FALSE
1204	Neurons	0	0	FALSE	FALSE	FALSE
1205	Neurons	0	0	FALSE	FALSE	FALSE
1206	Neurons	0	0	FALSE	FALSE	FALSE
1207	Neurons	0	0	FALSE	FALSE	FALSE
1208	Neurons	0	0	FALSE	FALSE	FALSE
1209	Neurons	0	0	FALSE	FALSE	FALSE
1210	Neurons	0	0	FALSE	FALSE	FALSE
1211	Neurons	0	0	FALSE	FALSE	FALSE
1212	Neurons	0	0	FALSE	FALSE	FALSE
1213	Neurons	0	0	FALSE	FALSE	FALSE
1214	Neurons	0	0	FALSE	FALSE	FALSE
1215	Neurons	0	0	FALSE	FALSE	FALSE
1216	Neurons	0	0	FALSE	FALSE	FALSE
1217	Neurons	0	0	FALSE	FALSE	FALSE
1218	Neurons	0	0	FALSE	FALSE	FALSE
1219	Neurons	0	0	FALSE	FALSE	FALSE
1220	Neurons	0	0	FALSE	FALSE	FALSE
1221	Neurons	0	0	FALSE	FALSE	FALSE
1222	Neurons	0	0	FALSE	FALSE	FALSE
1223	Neurons	0	0	FALSE	FALSE	FALSE
1224	Neurons	0	0	FALSE	FALSE	FALSE
1225	Neurons	0	0	FALSE	FALSE	FALSE
1226	Neurons	0	0	FALSE	FALSE	FALSE
1227	Neurons	0	0	FALSE	FALSE	FALSE
1228	Neurons	0	1.48534	FALSE	TRUE	FALSE
1229	Neurons	0	0	FALSE	FALSE	FALSE
1230	Neurons	0	0	FALSE	FALSE	FALSE
1231	Neurons	0	0	FALSE	FALSE	FALSE
1232	Neurons	0	0	FALSE	FALSE	FALSE
1233	Neurons	0	0	FALSE	FALSE	FALSE
1234	Neurons	0	0	FALSE	FALSE	FALSE
1235	Neurons	0	0	FALSE	FALSE	FALSE
1236	Neurons	0	0	FALSE	FALSE	FALSE
1237	Neurons	0	0	FALSE	FALSE	FALSE
1238	Neurons	0	0	FALSE	FALSE	FALSE
1239	Neurons	0.848901	0	TRUE	FALSE	FALSE
1240	Neurons	0	0	FALSE	FALSE	FALSE
1241	Neurons	0	0	FALSE	FALSE	FALSE
1242	Neurons	0	0	FALSE	FALSE	FALSE
1243	Neurons	0	0	FALSE	FALSE	FALSE
1244	Neurons	0	0	FALSE	FALSE	FALSE
1245	Neurons	0	0	FALSE	FALSE	FALSE
1246	Neurons	0	0	FALSE	FALSE	FALSE
1247	Neurons	0	0	FALSE	FALSE	FALSE
1248	Neurons	0	0	FALSE	FALSE	FALSE
1249	Neurons	0	0	FALSE	FALSE	FALSE
1250	Neurons	0	0	FALSE	FALSE	FALSE
1251	Neurons	0	0	FALSE	FALSE	FALSE
1252	Neurons	0	0	FALSE	FALSE	FALSE
1253	Neurons	0	0	FALSE	FALSE	FALSE
1254	Neurons	0.468114	0	FALSE	FALSE	FALSE
1255	Neurons	0	0	FALSE	FALSE	FALSE
1256	Neurons	0	0	FALSE	FALSE	FALSE
1257	Neurons	0	0	FALSE	FALSE	FALSE
1258	Neurons	0	0	FALSE	FALSE	FALSE
1259	Neurons	0	0	FALSE	FALSE	FALSE
1260	Neurons	0	0	FALSE	FALSE	FALSE
1261	Neurons	0	0	FALSE	FALSE	FALSE
1262	Neurons	0	0	FALSE	FALSE	FALSE
1263	Neurons	0	0.622688	FALSE	FALSE	FALSE
1264	Neurons	0	0	FALSE	FALSE	FALSE
1265	Neurons	0	0	FALSE	FALSE	FALSE
1266	Neurons	0	0	FALSE	FALSE	FALSE
1267	Neurons	0	0	FALSE	FALSE	FALSE
1268	Neurons	0	0	FALSE	FALSE	FALSE
1269	Neurons	0	0	FALSE	FALSE	FALSE
1270	Neurons	0	0	FALSE	FALSE	FALSE
1271	Neurons	0	0	FALSE	FALSE	FALSE
1272	Neurons	0	0	FALSE	FALSE	FALSE
1273	Neurons	0	0	FALSE	FALSE	FALSE
1274	Neurons	0	0	FALSE	FALSE	FALSE
1275	Neurons	0	0	FALSE	FALSE	FALSE
1276	Neurons	0	0	FALSE	FALSE	FALSE
1277	Neurons	0	0	FALSE	FALSE	FALSE
1278	Neurons	0	0	FALSE	FALSE	FALSE
1279	Neurons	0	0	FALSE	FALSE	FALSE
1280	Neurons	0	0	FALSE	FALSE	FALSE
1281	Neurons	0	0	FALSE	FALSE	FALSE
1282	Neurons	0.663934	1.05947	FALSE	TRUE	FALSE
1283	Neurons	0	0	FALSE	FALSE	FALSE
1284	Neurons	0	0	FALSE	FALSE	FALSE
1285	Neurons	0	0	FALSE	FALSE	FALSE
1286	Neurons	0	0	FALSE	FALSE	FALSE
1287	Neurons	0	0	FALSE	FALSE	FALSE
1288	Neurons	0	0	FALSE	FALSE	FALSE
1289	Neurons	0	0	FALSE	FALSE	FALSE
1290	Neurons	0	0	FALSE	FALSE	FALSE
1291	Neurons	0	1.0941	FALSE	TRUE	FALSE
1292	Neurons	0	0	FALSE	FALSE	FALSE
1293	Neurons	0	0	FALSE	FALSE	FALSE
1294	Neurons	0	0	FALSE	FALSE	FALSE
1295	Neurons	0	0	FALSE	FALSE	FALSE
1296	Neurons	0	0	FALSE	FALSE	FALSE
1297	Neurons	0	0	FALSE	FALSE	FALSE
1298	Neurons	0	0	FALSE	FALSE	FALSE
1299	Neurons	0	0	FALSE	FALSE	FALSE
1300	Neurons	0	0	FALSE	FALSE	FALSE
1301	Neurons	0	0	FALSE	FALSE	FALSE
1302	Neurons	0	0	FALSE	FALSE	FALSE
1303	Neurons	0	0	FALSE	FALSE	FALSE
1304	Neurons	0	0	FALSE	FALSE	FALSE
1305	Neurons	0	0	FALSE	FALSE	FALSE
1306	Neurons	0	0	FALSE	FALSE	FALSE
1307	Neurons	0	0	FALSE	FALSE	FALSE
1308	Neurons	0	0	FALSE	FALSE	FALSE
1309	Neurons	0	0	FALSE	FALSE	FALSE
1310	Neurons	0	0	FALSE	FALSE	FALSE
1311	Neurons	0	0	FALSE	FALSE	FALSE
1312	Neurons	0	0	FALSE	FALSE	FALSE
1313	Neurons	0	0	FALSE	FALSE	FALSE
1314	Neurons	0	0	FALSE	FALSE	FALSE
1315	Neurons	0	0	FALSE	FALSE	FALSE
1316	Neurons	0	0	FALSE	FALSE	FALSE
1317	Neurons	0	0	FALSE	FALSE	FALSE
1318	Neurons	0	0	FALSE	FALSE	FALSE
1319	Neurons	0	0	FALSE	FALSE	FALSE
1320	Neurons	0	0	FALSE	FALSE	FALSE
1321	Neurons	0	0	FALSE	FALSE	FALSE
1322	Neurons	0	0	FALSE	FALSE	FALSE
1323	Neurons	0	0	FALSE	FALSE	FALSE
1324	Neurons	0	0	FALSE	FALSE	FALSE
1325	Neurons	0	0	FALSE	FALSE	FALSE
1326	Neurons	0	0	FALSE	FALSE	FALSE
1327	Neurons	0	0	FALSE	FALSE	FALSE
1328	Neurons	0	0	FALSE	FALSE	FALSE
1329	Neurons	0	0	FALSE	FALSE	FALSE
1330	Neurons	0	0	FALSE	FALSE	FALSE
1331	Neurons	0	0	FALSE	FALSE	FALSE
1332	Neurons	0	0	FALSE	FALSE	FALSE
1333	Neurons	0	0	FALSE	FALSE	FALSE
1334	Neurons	0	0	FALSE	FALSE	FALSE
1335	Neurons	0	0	FALSE	FALSE	FALSE
1336	Neurons	0	0	FALSE	FALSE	FALSE
1337	Neurons	0	0	FALSE	FALSE	FALSE
1338	Neurons	0	0	FALSE	FALSE	FALSE
1339	Neurons	0	0	FALSE	FALSE	FALSE
1340	Neurons	0	0	FALSE	FALSE	FALSE
1341	Neurons	0	0	FALSE	FALSE	FALSE
1342	Neurons	0	0	FALSE	FALSE	FALSE
1343	Neurons	0	0	FALSE	FALSE	FALSE
1344	Neurons	0	0	FALSE	FALSE	FALSE
1345	Neurons	0	0	FALSE	FALSE	FALSE
1346	Neurons	0	0	FALSE	FALSE	FALSE
1347	Neurons	0	0	FALSE	FALSE	FALSE
1348	Neurons	0	0	FALSE	FALSE	FALSE
1349	Neurons	0	0	FALSE	FALSE	FALSE
1350	Neurons	0	0	FALSE	FALSE	FALSE
1351	Neurons	0	0	FALSE	FALSE	FALSE
1352	Neurons	0	0	FALSE	FALSE	FALSE
1353	Neurons	0	0	FALSE	FALSE	FALSE
1354	Neurons	0	0	FALSE	FALSE	FALSE
1355	Neurons	0	0	FALSE	FALSE	FALSE
1356	Neurons	0	1.16572	FALSE	TRUE	FALSE
1357	Neurons	0	0	FALSE	FALSE	FALSE
1358	Neurons	0	0	FALSE	FALSE	FALSE
1359	Neurons	0	0	FALSE	FALSE	FALSE
1360	Neurons	0	0	FALSE	FALSE	FALSE
1361	Neurons	0	0	FALSE	FALSE	FALSE
1362	Neurons	0	0	FALSE	FALSE	FALSE
1363	Neurons	0	0	FALSE	FALSE	FALSE
1364	Neurons	0	0	FALSE	FALSE	FALSE
1365	Neurons	0	0	FALSE	FALSE	FALSE
1366	Neurons	0	0	FALSE	FALSE	FALSE
1367	Neurons	0	0	FALSE	FALSE	FALSE
1368	Neurons	0	0	FALSE	FALSE	FALSE
1369	Neurons	0	0	FALSE	FALSE	FALSE
1370	Neurons	0	0	FALSE	FALSE	FALSE
1371	Neurons	0	0	FALSE	FALSE	FALSE
1372	Neurons	0	0	FALSE	FALSE	FALSE
1373	Neurons	0	0	FALSE	FALSE	FALSE
1374	Neurons	0	0	FALSE	FALSE	FALSE
1375	Neurons	0	0	FALSE	FALSE	FALSE
1376	Neurons	0	0	FALSE	FALSE	FALSE
1377	Neurons	0	0	FALSE	FALSE	FALSE
1378	Neurons	0	0	FALSE	FALSE	FALSE
1379	Neurons	0	0	FALSE	FALSE	FALSE
1380	Neurons	0	0	FALSE	FALSE	FALSE
1381	Neurons	0	0	FALSE	FALSE	FALSE
1382	Neurons	0	0	FALSE	FALSE	FALSE
1383	Neurons	0	1.37522	FALSE	TRUE	FALSE
1384	Neurons	0	0	FALSE	FALSE	FALSE
1385	Neurons	0	0	FALSE	FALSE	FALSE
1386	Neurons	0	0	FALSE	FALSE	FALSE
1387	Neurons	0	0	FALSE	FALSE	FALSE
1388	Neurons	0	0	FALSE	FALSE	FALSE
1389	Neurons	0	0	FALSE	FALSE	FALSE
1390	Neurons	0	0	FALSE	FALSE	FALSE
1391	Neurons	0	0	FALSE	FALSE	FALSE
1392	Neurons	0	0	FALSE	FALSE	FALSE
1393	Neurons	0	0	FALSE	FALSE	FALSE
1394	Neurons	0	0	FALSE	FALSE	FALSE
1395	Neurons	0	0	FALSE	FALSE	FALSE
1396	Neurons	0	0	FALSE	FALSE	FALSE
1397	Neurons	0	0	FALSE	FALSE	FALSE
1398	Neurons	0	0	FALSE	FALSE	FALSE
1399	Neurons	0	0	FALSE	FALSE	FALSE
1400	Neurons	0	0	FALSE	FALSE	FALSE
1401	Neurons	0	0	FALSE	FALSE	FALSE
1402	Neurons	0	0	FALSE	FALSE	FALSE
1403	Neurons	0	0	FALSE	FALSE	FALSE
1404	Neurons	0	0	FALSE	FALSE	FALSE
1405	Neurons	0	0	FALSE	FALSE	FALSE
1406	Neurons	0	0	FALSE	FALSE	FALSE
1407	Neurons	0	0	FALSE	FALSE	FALSE
1408	Neurons	0	0	FALSE	FALSE	FALSE
1409	Neurons	0	0	FALSE	FALSE	FALSE
1410	Neurons	0	0	FALSE	FALSE	FALSE
1411	Neurons	0	0	FALSE	FALSE	FALSE
1412	Neurons	0	0	FALSE	FALSE	FALSE
1413	Neurons	0	0	FALSE	FALSE	FALSE
1414	Neurons	0.572189	0	FALSE	FALSE	FALSE
1415	Neurons	0	0	FALSE	FALSE	FALSE
1416	Neurons	0	0	FALSE	FALSE	FALSE
1417	Neurons	0	0.761349	FALSE	TRUE	FALSE
1418	Neurons	0	0	FALSE	FALSE	FALSE
1419	Neurons	0	0	FALSE	FALSE	FALSE
1420	Neurons	0	0	FALSE	FALSE	FALSE
1421	Neurons	0	0	FALSE	FALSE	FALSE
1422	Neurons	0	0	FALSE	FALSE	FALSE
1423	Neurons	0	0	FALSE	FALSE	FALSE
1424	Neurons	0	0	FALSE	FALSE	FALSE
1425	Neurons	0	0	FALSE	FALSE	FALSE
1426	Neurons	0	0	FALSE	FALSE	FALSE
1427	Neurons	0	0	FALSE	FALSE	FALSE
1428	Neurons	0	0	FALSE	FALSE	FALSE
1429	Neurons	0	0.963609	FALSE	TRUE	FALSE
1430	Neurons	0	0	FALSE	FALSE	FALSE
1431	Neurons	0	0	FALSE	FALSE	FALSE
1432	Neurons	0	0	FALSE	FALSE	FALSE
1433	Neurons	0	0	FALSE	FALSE	FALSE
1434	Neurons	0	0	FALSE	FALSE	FALSE
1435	Neurons	0	0	FALSE	FALSE	FALSE
1436	Neurons	0	0	FALSE	FALSE	FALSE
1437	Neurons	0	0	FALSE	FALSE	FALSE
1438	Neurons	0	0	FALSE	FALSE	FALSE
1439	Neurons	0	0.793023	FALSE	TRUE	FALSE
1440	Neurons	0	0	FALSE	FALSE	FALSE
1441	Neurons	0	0	FALSE	FALSE	FALSE
1442	Neurons	0	0	FALSE	FALSE	FALSE
1443	Neurons	0	0	FALSE	FALSE	FALSE
1444	Neurons	0	0	FALSE	FALSE	FALSE
1445	Neurons	0	0	FALSE	FALSE	FALSE
1446	Neurons	0	0	FALSE	FALSE	FALSE
1447	Neurons	0	0	FALSE	FALSE	FALSE
1448	Neurons	0	0	FALSE	FALSE	FALSE
1449	Neurons	0	0	FALSE	FALSE	FALSE
1450	Neurons	0	0	FALSE	FALSE	FALSE
1451	Neurons	0	0	FALSE	FALSE	FALSE
1452	Neurons	0	0	FALSE	FALSE	FALSE
1453	Neurons	0	0	FALSE	FALSE	FALSE
1454	Neurons	0	0	FALSE	FALSE	FALSE
1455	Neurons	0	0	FALSE	FALSE	FALSE
1456	Neurons	0	0	FALSE	FALSE	FALSE
1457	Neurons	0	0	FALSE	FALSE	FALSE
1458	Neurons	0	0	FALSE	FALSE	FALSE
1459	Neurons	0	0	FALSE	FALSE	FALSE
1460	Neurons	0	0	FALSE	FALSE	FALSE
1461	Neurons	0	0	FALSE	FALSE	FALSE
1462	Neurons	0	0	FALSE	FALSE	FALSE
1463	Neurons	0	0	FALSE	FALSE	FALSE
1464	Neurons	0	0	FALSE	FALSE	FALSE
1465	Neurons	0	0	FALSE	FALSE	FALSE
1466	Neurons	0	0	FALSE	FALSE	FALSE
1467	Neurons	0	0	FALSE	FALSE	FALSE
1468	Neurons	0	0	FALSE	FALSE	FALSE
1469	Neurons	0	0	FALSE	FALSE	FALSE
1470	Neurons	0	0	FALSE	FALSE	FALSE
1471	Neurons	0	0	FALSE	FALSE	FALSE
1472	Neurons	0	0	FALSE	FALSE	FALSE
1473	Neurons	0	0	FALSE	FALSE	FALSE
1474	Neurons	0	0	FALSE	FALSE	FALSE
1475	Neurons	0	0	FALSE	FALSE	FALSE
1476	Neurons	0	0	FALSE	FALSE	FALSE
1477	Neurons	0	0	FALSE	FALSE	FALSE
1478	Neurons	0	0	FALSE	FALSE	FALSE
1479	Neurons	0	0	FALSE	FALSE	FALSE
1480	Neurons	0	0	FALSE	FALSE	FALSE
1481	Neurons	0	0	FALSE	FALSE	FALSE
1482	Neurons	0	0	FALSE	FALSE	FALSE
1483	Neurons	0	0	FALSE	FALSE	FALSE
1484	Neurons	0	0	FALSE	FALSE	FALSE
1485	Neurons	0	0	FALSE	FALSE	FALSE
1486	Neurons	0	0	FALSE	FALSE	FALSE
1487	Neurons	0	0	FALSE	FALSE	FALSE
1488	Neurons	0	0	FALSE	FALSE	FALSE
1489	Neurons	0	0	FALSE	FALSE	FALSE
1490	Neurons	0	0	FALSE	FALSE	FALSE
1491	Neurons	0	0	FALSE	FALSE	FALSE
1492	Neurons	0	0	FALSE	FALSE	FALSE
1493	Neurons	0	0	FALSE	FALSE	FALSE
1494	Neurons	0	0	FALSE	FALSE	FALSE
1495	Neurons	0	0	FALSE	FALSE	FALSE
1496	Neurons	0	0	FALSE	FALSE	FALSE
1497	Neurons	0	0	FALSE	FALSE	FALSE
1498	Neurons	0	0	FALSE	FALSE	FALSE
1499	Neurons	0	0	FALSE	FALSE	FALSE
1500	Neurons	0	0	FALSE	FALSE	FALSE
1501	Neurons	0	0	FALSE	FALSE	FALSE
1502	Neurons	0	0	FALSE	FALSE	FALSE
1503	Neurons	0	0	FALSE	FALSE	FALSE
1504	Neurons	0	0	FALSE	FALSE	FALSE
1505	Neurons	0	0	FALSE	FALSE	FALSE
1506	Neurons	0	0	FALSE	FALSE	FALSE
1507	Neurons	0	0	FALSE	FALSE	FALSE
1508	Neurons	0	0	FALSE	FALSE	FALSE
1509	Neurons	0	0	FALSE	FALSE	FALSE
1510	Neurons	0	0	FALSE	FALSE	FALSE
1511	Neurons	0	0	FALSE	FALSE	FALSE
1512	Neurons	0	0	FALSE	FALSE	FALSE
1513	Neurons	0	0	FALSE	FALSE	FALSE
1514	Neurons	0	0	FALSE	FALSE	FALSE
1515	Neurons	0	0	FALSE	FALSE	FALSE
1516	Neurons	0.605606	0.605606	FALSE	FALSE	FALSE
1517	Neurons	0	0	FALSE	FALSE	FALSE
1518	Neurons	0	0	FALSE	FALSE	FALSE
1519	Neurons	0	1.13805	FALSE	TRUE	FALSE
1520	Neurons	0	0	FALSE	FALSE	FALSE
1521	Neurons	0	0	FALSE	FALSE	FALSE
1522	Neurons	0	1.89409	FALSE	TRUE	FALSE
1523	Neurons	0	0	FALSE	FALSE	FALSE
1524	Neurons	0	0	FALSE	FALSE	FALSE
1525	Neurons	0	0	FALSE	FALSE	FALSE
1526	Neurons	0	0	FALSE	FALSE	FALSE
1527	Neurons	0	0	FALSE	FALSE	FALSE
1528	Neurons	0	0	FALSE	FALSE	FALSE
1529	Neurons	0	0	FALSE	FALSE	FALSE
1530	Neurons	0	0	FALSE	FALSE	FALSE
1531	Neurons	0	0	FALSE	FALSE	FALSE
1532	Neurons	0	0	FALSE	FALSE	FALSE
1533	Neurons	0	0	FALSE	FALSE	FALSE
1534	Neurons	0	0	FALSE	FALSE	FALSE
1535	Neurons	0	0	FALSE	FALSE	FALSE
1536	Neurons	0	0	FALSE	FALSE	FALSE
1537	Neurons	0.564753	0	FALSE	FALSE	FALSE
1538	Neurons	0	0	FALSE	FALSE	FALSE
1539	Neurons	0	0	FALSE	FALSE	FALSE
1540	Neurons	0	0	FALSE	FALSE	FALSE
1541	Neurons	0	0	FALSE	FALSE	FALSE
1542	Neurons	0	0	FALSE	FALSE	FALSE
1543	Neurons	0	0	FALSE	FALSE	FALSE
1544	Neurons	0	0	FALSE	FALSE	FALSE
1545	Neurons	0	0	FALSE	FALSE	FALSE
1546	Neurons	0	0	FALSE	FALSE	FALSE
1547	Neurons	0	0	FALSE	FALSE	FALSE
1548	Neurons	0	0	FALSE	FALSE	FALSE
1549	Neurons	0.712758	0	FALSE	FALSE	FALSE
1550	Neurons	0	0	FALSE	FALSE	FALSE
1551	Neurons	0	0	FALSE	FALSE	FALSE
1552	Neurons	0	0	FALSE	FALSE	FALSE
1553	Neurons	0	0	FALSE	FALSE	FALSE
1554	Neurons	0	0	FALSE	FALSE	FALSE
1555	Neurons	0	0	FALSE	FALSE	FALSE
1556	Neurons	0	0	FALSE	FALSE	FALSE
1557	Neurons	0	0	FALSE	FALSE	FALSE
1558	Neurons	0	0	FALSE	FALSE	FALSE
1559	Neurons	0	0	FALSE	FALSE	FALSE
1560	Neurons	0	0	FALSE	FALSE	FALSE
1561	Neurons	0	0	FALSE	FALSE	FALSE
1562	Neurons	0	0	FALSE	FALSE	FALSE
1563	Neurons	0	0	FALSE	FALSE	FALSE
1564	Neurons	0	0	FALSE	FALSE	FALSE
1565	Neurons	0	0	FALSE	FALSE	FALSE
1566	Neurons	0	0.901577	FALSE	TRUE	FALSE
1567	Neurons	0	0	FALSE	FALSE	FALSE
1568	Neurons	0	0	FALSE	FALSE	FALSE
1569	Neurons	0	0	FALSE	FALSE	FALSE
1570	Neurons	0	0	FALSE	FALSE	FALSE
1571	Neurons	0	0	FALSE	FALSE	FALSE
1572	Neurons	0	0.693948	FALSE	FALSE	FALSE
1573	Neurons	0	0	FALSE	FALSE	FALSE
1574	Neurons	0.761531	0	TRUE	FALSE	FALSE
1575	Neurons	0	0	FALSE	FALSE	FALSE
1576	Neurons	0	0	FALSE	FALSE	FALSE
1577	Neurons	0	0	FALSE	FALSE	FALSE
1578	Neurons	0	0	FALSE	FALSE	FALSE
1579	Neurons	0	0	FALSE	FALSE	FALSE
1580	Neurons	0	0	FALSE	FALSE	FALSE
1581	Neurons	0	0	FALSE	FALSE	FALSE
1582	Neurons	0	0.988816	FALSE	TRUE	FALSE
1583	Neurons	0	0	FALSE	FALSE	FALSE
1584	Neurons	0	0	FALSE	FALSE	FALSE
1585	Neurons	0	0	FALSE	FALSE	FALSE
1586	Neurons	0	0.929233	FALSE	TRUE	FALSE
1587	Neurons	0	0	FALSE	FALSE	FALSE
1588	Neurons	0	1.55499	FALSE	TRUE	FALSE
1589	Neurons	0	0	FALSE	FALSE	FALSE
1590	Neurons	0	0	FALSE	FALSE	FALSE
1591	Neurons	0	0	FALSE	FALSE	FALSE
1592	Neurons	0	1.14963	FALSE	TRUE	FALSE
1593	Neurons	0	0	FALSE	FALSE	FALSE
1594	Neurons	0	0	FALSE	FALSE	FALSE
1595	Neurons	0	0	FALSE	FALSE	FALSE
1596	Neurons	0	0	FALSE	FALSE	FALSE
1597	Neurons	0	0	FALSE	FALSE	FALSE
1598	Neurons	0	0	FALSE	FALSE	FALSE
1599	Neurons	0	0	FALSE	FALSE	FALSE
1600	Neurons	0	0	FALSE	FALSE	FALSE
1601	Neurons	0	0	FALSE	FALSE	FALSE
1602	Neurons	0	0	FALSE	FALSE	FALSE
1603	Neurons	0	0	FALSE	FALSE	FALSE
1604	Neurons	0	0	FALSE	FALSE	FALSE
1605	Neurons	0	0	FALSE	FALSE	FALSE
1606	Neurons	0	0	FALSE	FALSE	FALSE
1607	Neurons	0	0	FALSE	FALSE	FALSE
1608	Neurons	0	0	FALSE	FALSE	FALSE
1609	Neurons	0	0	FALSE	FALSE	FALSE
1610	Neurons	0	0	FALSE	FALSE	FALSE
1611	Neurons	0	0	FALSE	FALSE	FALSE
1612	Neurons	0	0	FALSE	FALSE	FALSE
1613	Neurons	0.618315	0	FALSE	FALSE	FALSE
1614	Neurons	0	0	FALSE	FALSE	FALSE
1615	Neurons	0	0	FALSE	FALSE	FALSE
1616	Neurons	0	0	FALSE	FALSE	FALSE
1617	Neurons	0	0	FALSE	FALSE	FALSE
1618	Neurons	0	0	FALSE	FALSE	FALSE
1619	Neurons	0	0	FALSE	FALSE	FALSE
1620	Neurons	0	0	FALSE	FALSE	FALSE
1621	Neurons	0	0	FALSE	FALSE	FALSE
1622	Neurons	0	0	FALSE	FALSE	FALSE
1623	Neurons	0	0	FALSE	FALSE	FALSE
1624	Neurons	0	0	FALSE	FALSE	FALSE
1625	Neurons	0	0	FALSE	FALSE	FALSE
1626	Neurons	0	0	FALSE	FALSE	FALSE
1627	Neurons	0	0	FALSE	FALSE	FALSE
1628	Neurons	0	0	FALSE	FALSE	FALSE
1629	Neurons	0	0	FALSE	FALSE	FALSE
1630	Neurons	0	0	FALSE	FALSE	FALSE
1631	Neurons	0	0	FALSE	FALSE	FALSE
1632	Neurons	0	0	FALSE	FALSE	FALSE
1633	Neurons	0	0	FALSE	FALSE	FALSE
1634	Neurons	0	0	FALSE	FALSE	FALSE
1635	Neurons	0	0	FALSE	FALSE	FALSE
1636	Neurons	0	0	FALSE	FALSE	FALSE
1637	Neurons	0	0	FALSE	FALSE	FALSE
1638	Neurons	0	0	FALSE	FALSE	FALSE
1639	Neurons	0	0	FALSE	FALSE	FALSE
1640	Neurons	0	0	FALSE	FALSE	FALSE
1641	Neurons	0	0	FALSE	FALSE	FALSE
1642	Neurons	0	0	FALSE	FALSE	FALSE
1643	Neurons	0	0	FALSE	FALSE	FALSE
1644	Neurons	0	0	FALSE	FALSE	FALSE
1645	Neurons	0	0	FALSE	FALSE	FALSE
1646	Neurons	0	0	FALSE	FALSE	FALSE
1647	Neurons	0	0	FALSE	FALSE	FALSE
1648	Neurons	0	0	FALSE	FALSE	FALSE
1649	Neurons	0	0	FALSE	FALSE	FALSE
1650	Neurons	0	0	FALSE	FALSE	FALSE
1651	Neurons	0	0	FALSE	FALSE	FALSE
1652	Neurons	0	0	FALSE	FALSE	FALSE
1653	Neurons	0	0	FALSE	FALSE	FALSE
1654	Neurons	0	0	FALSE	FALSE	FALSE
1655	Neurons	0	0	FALSE	FALSE	FALSE
1656	Neurons	0	0	FALSE	FALSE	FALSE
1657	Neurons	0	0	FALSE	FALSE	FALSE
1658	Neurons	0	0	FALSE	FALSE	FALSE
1659	Neurons	0	0	FALSE	FALSE	FALSE
1660	Neurons	0	0	FALSE	FALSE	FALSE
1661	Neurons	0	0	FALSE	FALSE	FALSE
1662	Neurons	0	0	FALSE	FALSE	FALSE
1663	Neurons	0	0	FALSE	FALSE	FALSE
1664	Neurons	0	0	FALSE	FALSE	FALSE
1665	Neurons	0	0	FALSE	FALSE	FALSE
1666	Neurons	0	0	FALSE	FALSE	FALSE
1667	Neurons	0	0	FALSE	FALSE	FALSE
1668	Neurons	0	0	FALSE	FALSE	FALSE
1669	Neurons	0	0	FALSE	FALSE	FALSE
1670	Neurons	0	0	FALSE	FALSE	FALSE
1671	Neurons	0	0	FALSE	FALSE	FALSE
1672	Neurons	0	0	FALSE	FALSE	FALSE
1673	Neurons	0	0	FALSE	FALSE	FALSE
1674	Neurons	0	0	FALSE	FALSE	FALSE
1675	Neurons	0	0	FALSE	FALSE	FALSE
1676	Neurons	1.90863	0	TRUE	FALSE	FALSE
1677	Neurons	0	0	FALSE	FALSE	FALSE
1678	Neurons	0	0	FALSE	FALSE	FALSE
1679	Neurons	0	0	FALSE	FALSE	FALSE
1680	Neurons	0	0	FALSE	FALSE	FALSE
1681	Neurons	0	0	FALSE	FALSE	FALSE
1682	Neurons	0	0	FALSE	FALSE	FALSE
1683	Neurons	0	0	FALSE	FALSE	FALSE
1684	Neurons	0	0	FALSE	FALSE	FALSE
1685	Neurons	0	0	FALSE	FALSE	FALSE
1686	Neurons	0	0	FALSE	FALSE	FALSE
1687	Neurons	0	0	FALSE	FALSE	FALSE
1688	Neurons	0	0	FALSE	FALSE	FALSE
1689	Neurons	0	0	FALSE	FALSE	FALSE
1690	Neurons	0	0	FALSE	FALSE	FALSE
1691	Neurons	0	0	FALSE	FALSE	FALSE
1692	Neurons	0	0	FALSE	FALSE	FALSE
1693	Neurons	0	0	FALSE	FALSE	FALSE
1694	Neurons	0	0	FALSE	FALSE	FALSE
1695	Neurons	0	0	FALSE	FALSE	FALSE
1696	Neurons	0	0	FALSE	FALSE	FALSE
1697	Neurons	0	0	FALSE	FALSE	FALSE
1698	Neurons	0	0	FALSE	FALSE	FALSE
1699	Neurons	0	0	FALSE	FALSE	FALSE
1700	Neurons	0	0	FALSE	FALSE	FALSE
1701	Neurons	0	0	FALSE	FALSE	FALSE
1702	Neurons	0	0	FALSE	FALSE	FALSE
1703	Neurons	0	0	FALSE	FALSE	FALSE
1704	Neurons	0	0	FALSE	FALSE	FALSE
1705	Neurons	0	0	FALSE	FALSE	FALSE
1706	Neurons	0	0	FALSE	FALSE	FALSE
1707	Neurons	0	0	FALSE	FALSE	FALSE
1708	Neurons	0	0	FALSE	FALSE	FALSE
1709	Neurons	0	0	FALSE	FALSE	FALSE
1710	Neurons	0	0	FALSE	FALSE	FALSE
1711	Neurons	0	0	FALSE	FALSE	FALSE
1712	Neurons	0	0	FALSE	FALSE	FALSE
1713	Neurons	0	0	FALSE	FALSE	FALSE
1714	Neurons	0	0	FALSE	FALSE	FALSE
1715	Neurons	0	0	FALSE	FALSE	FALSE
1716	Neurons	0	0	FALSE	FALSE	FALSE
1717	Neurons	0	0	FALSE	FALSE	FALSE
1718	Neurons	0	0	FALSE	FALSE	FALSE
1719	Neurons	0	0	FALSE	FALSE	FALSE
1720	Neurons	0	0	FALSE	FALSE	FALSE
1721	Neurons	0	0	FALSE	FALSE	FALSE
1722	Neurons	0	0	FALSE	FALSE	FALSE
1723	Neurons	0	0	FALSE	FALSE	FALSE
1724	Neurons	0	0	FALSE	FALSE	FALSE
1725	Neurons	0	0	FALSE	FALSE	FALSE
1726	Neurons	0	0	FALSE	FALSE	FALSE
1727	Neurons	0	0	FALSE	FALSE	FALSE
1728	Neurons	1.88267	0	TRUE	FALSE	FALSE
1729	Neurons	0	0	FALSE	FALSE	FALSE
1730	Neurons	0	0	FALSE	FALSE	FALSE
1731	Neurons	0	0	FALSE	FALSE	FALSE
1732	Neurons	0	0	FALSE	FALSE	FALSE
1733	Neurons	0	0	FALSE	FALSE	FALSE
1734	Neurons	0	0	FALSE	FALSE	FALSE
1735	Neurons	0	0	FALSE	FALSE	FALSE
1736	Neurons	0	0	FALSE	FALSE	FALSE
1737	Neurons	0	0	FALSE	FALSE	FALSE
1738	Neurons	0	0	FALSE	FALSE	FALSE
1739	Neurons	0	0	FALSE	FALSE	FALSE
1740	Neurons	0	0	FALSE	FALSE	FALSE
1741	Neurons	0	0	FALSE	FALSE	FALSE
1742	Neurons	0	0	FALSE	FALSE	FALSE
1743	Neurons	0	0	FALSE	FALSE	FALSE
1744	Neurons	0	0	FALSE	FALSE	FALSE
1745	Neurons	0	0	FALSE	FALSE	FALSE
1746	Neurons	0	0	FALSE	FALSE	FALSE
1747	Neurons	0	0	FALSE	FALSE	FALSE
1748	Neurons	0	0	FALSE	FALSE	FALSE
1749	Neurons	0	0	FALSE	FALSE	FALSE
1750	Neurons	0	0	FALSE	FALSE	FALSE
1751	Neurons	0	0	FALSE	FALSE	FALSE
1752	Neurons	0	0	FALSE	FALSE	FALSE
1753	Neurons	0	0	FALSE	FALSE	FALSE
1754	Neurons	0	0	FALSE	FALSE	FALSE
1755	Neurons	0	0	FALSE	FALSE	FALSE
1756	Neurons	0	0	FALSE	FALSE	FALSE
1757	Neurons	0	0	FALSE	FALSE	FALSE
1758	Neurons	0	0	FALSE	FALSE	FALSE
1759	Neurons	0	0	FALSE	FALSE	FALSE
1760	Neurons	0	0	FALSE	FALSE	FALSE
1761	Neurons	0	0	FALSE	FALSE	FALSE
1762	Neurons	0	0	FALSE	FALSE	FALSE
1763	Neurons	0	0	FALSE	FALSE	FALSE
1764	Neurons	0	0	FALSE	FALSE	FALSE
1765	Neurons	0	0	FALSE	FALSE	FALSE
1766	Neurons	0	0	FALSE	FALSE	FALSE
1767	Neurons	0	0	FALSE	FALSE	FALSE
1768	Neurons	0	0.865454	FALSE	TRUE	FALSE
1769	Neurons	0	0	FALSE	FALSE	FALSE
1770	Neurons	0	0	FALSE	FALSE	FALSE
1771	Neurons	0	0	FALSE	FALSE	FALSE
1772	Neurons	1.20984	0	TRUE	FALSE	FALSE
1773	Neurons	0	0	FALSE	FALSE	FALSE
1774	Neurons	0	0	FALSE	FALSE	FALSE
1775	Neurons	0	1.1321	FALSE	TRUE	FALSE
1776	Neurons	0	0	FALSE	FALSE	FALSE
1777	Neurons	0	0	FALSE	FALSE	FALSE
1778	Neurons	0	0	FALSE	FALSE	FALSE
1779	Neurons	0	0	FALSE	FALSE	FALSE
1780	Neurons	0	0	FALSE	FALSE	FALSE
1781	Neurons	0	0	FALSE	FALSE	FALSE
1782	Neurons	0	0	FALSE	FALSE	FALSE
1783	Neurons	0	0	FALSE	FALSE	FALSE
1784	Neurons	0	0	FALSE	FALSE	FALSE
1785	Neurons	0	0	FALSE	FALSE	FALSE
1786	Neurons	0	0	FALSE	FALSE	FALSE
1787	Neurons	0	0	FALSE	FALSE	FALSE
1788	Neurons	0	0	FALSE	FALSE	FALSE
1789	Neurons	0	0	FALSE	FALSE	FALSE
1790	Neurons	0	0	FALSE	FALSE	FALSE
1791	Neurons	0	0	FALSE	FALSE	FALSE
1792	Neurons	0.93804	0	TRUE	FALSE	FALSE
1793	Neurons	0	0	FALSE	FALSE	FALSE
1794	Neurons	0	0	FALSE	FALSE	FALSE
1795	Neurons	0	0	FALSE	FALSE	FALSE
1796	Neurons	0	0	FALSE	FALSE	FALSE
1797	Neurons	0	0	FALSE	FALSE	FALSE
1798	Neurons	0	0	FALSE	FALSE	FALSE
1799	Neurons	0	0	FALSE	FALSE	FALSE
1800	Neurons	0	0	FALSE	FALSE	FALSE
1801	Neurons	0	0	FALSE	FALSE	FALSE
1802	Neurons	0	0	FALSE	FALSE	FALSE
1803	Neurons	0	0	FALSE	FALSE	FALSE
1804	Neurons	0	0	FALSE	FALSE	FALSE
1805	Neurons	0	0	FALSE	FALSE	FALSE
1806	Neurons	0	0	FALSE	FALSE	FALSE
1807	Neurons	0	0	FALSE	FALSE	FALSE
1808	Neurons	0	0	FALSE	FALSE	FALSE
1809	Neurons	0	0	FALSE	FALSE	FALSE
1810	Neurons	0	0	FALSE	FALSE	FALSE
1811	Neurons	0	0	FALSE	FALSE	FALSE
1812	Neurons	0	0	FALSE	FALSE	FALSE
1813	Neurons	0	0	FALSE	FALSE	FALSE
1814	Neurons	0	0	FALSE	FALSE	FALSE
1815	Neurons	0	0	FALSE	FALSE	FALSE
1816	Neurons	0	0	FALSE	FALSE	FALSE
1817	Neurons	0	0	FALSE	FALSE	FALSE
1818	Neurons	0	0	FALSE	FALSE	FALSE
1819	Neurons	0	0	FALSE	FALSE	FALSE
1820	Neurons	0	0	FALSE	FALSE	FALSE
1821	Neurons	0	0	FALSE	FALSE	FALSE
1822	Neurons	0	0	FALSE	FALSE	FALSE
1823	Neurons	0	0	FALSE	FALSE	FALSE
1824	Neurons	0	0	FALSE	FALSE	FALSE
1825	Neurons	0	0	FALSE	FALSE	FALSE
1826	Neurons	0	0	FALSE	FALSE	FALSE
1827	Neurons	0	0	FALSE	FALSE	FALSE
1828	Neurons	0	0	FALSE	FALSE	FALSE
1829	Neurons	0	0	FALSE	FALSE	FALSE
1830	Neurons	0	0	FALSE	FALSE	FALSE
1831	Neurons	0	0	FALSE	FALSE	FALSE
1832	Neurons	0	0	FALSE	FALSE	FALSE
1833	Neurons	0	0	FALSE	FALSE	FALSE
1834	Neurons	0	0	FALSE	FALSE	FALSE
1835	Neurons	0	0	FALSE	FALSE	FALSE
1836	Neurons	2.25699	0	TRUE	FALSE	FALSE
1837	Neurons	0	0	FALSE	FALSE	FALSE
1838	Neurons	0	0	FALSE	FALSE	FALSE
1839	Neurons	0	0	FALSE	FALSE	FALSE
1840	Neurons	0	0	FALSE	FALSE	FALSE
1841	Neurons	0	0	FALSE	FALSE	FALSE
1842	Neurons	2.09997	0	TRUE	FALSE	FALSE
1843	Neurons	0	0	FALSE	FALSE	FALSE
1844	Neurons	0	0	FALSE	FALSE	FALSE
1845	Neurons	0	0	FALSE	FALSE	FALSE
1846	Neurons	0	0	FALSE	FALSE	FALSE
1847	Neurons	0	0	FALSE	FALSE	FALSE
1848	Neurons	0	0	FALSE	FALSE	FALSE
1849	Neurons	0	0	FALSE	FALSE	FALSE
1850	Neurons	0	0	FALSE	FALSE	FALSE
1851	Neurons	0	0	FALSE	FALSE	FALSE
1852	Neurons	0	0	FALSE	FALSE	FALSE
1853	Neurons	0	0	FALSE	FALSE	FALSE
1854	Neurons	0	0	FALSE	FALSE	FALSE
1855	Neurons	0	0	FALSE	FALSE	FALSE
1856	Neurons	0	0	FALSE	FALSE	FALSE
1857	Neurons	0	0	FALSE	FALSE	FALSE
1858	Neurons	0	0	FALSE	FALSE	FALSE
1859	Neurons	0	0	FALSE	FALSE	FALSE
1860	Neurons	0	0	FALSE	FALSE	FALSE
1861	Neurons	0	0	FALSE	FALSE	FALSE
1862	Neurons	0	0	FALSE	FALSE	FALSE
1863	Neurons	0	0	FALSE	FALSE	FALSE
1864	Neurons	0	0	FALSE	FALSE	FALSE
1865	Neurons	0	0	FALSE	FALSE	FALSE
1866	Neurons	0	0	FALSE	FALSE	FALSE
1867	Neurons	0	0	FALSE	FALSE	FALSE
1868	Neurons	0	0	FALSE	FALSE	FALSE
1869	Neurons	0	0	FALSE	FALSE	FALSE
1870	Neurons	0	0	FALSE	FALSE	FALSE
1871	Neurons	0	0	FALSE	FALSE	FALSE
1872	Neurons	0	0	FALSE	FALSE	FALSE
1873	Neurons	0	0	FALSE	FALSE	FALSE
1874	Neurons	0	0	FALSE	FALSE	FALSE
1875	Neurons	0	0	FALSE	FALSE	FALSE
1876	Neurons	0	0	FALSE	FALSE	FALSE
1877	Neurons	0	0	FALSE	FALSE	FALSE
1878	Neurons	0	0	FALSE	FALSE	FALSE
1879	Neurons	0	0	FALSE	FALSE	FALSE
1880	Neurons	0	0	FALSE	FALSE	FALSE
1881	Neurons	0	0	FALSE	FALSE	FALSE
1882	Neurons	0	0	FALSE	FALSE	FALSE
1883	Neurons	0	0	FALSE	FALSE	FALSE
1884	Neurons	0	0	FALSE	FALSE	FALSE
1885	Neurons	0	0	FALSE	FALSE	FALSE
1886	Neurons	0	0	FALSE	FALSE	FALSE
1887	Neurons	0	0	FALSE	FALSE	FALSE
1888	Neurons	0	0	FALSE	FALSE	FALSE
1889	Neurons	0	0	FALSE	FALSE	FALSE
1890	Neurons	0	0	FALSE	FALSE	FALSE
1891	Neurons	0	0	FALSE	FALSE	FALSE
1892	Neurons	0	0	FALSE	FALSE	FALSE
1893	Neurons	0	0	FALSE	FALSE	FALSE
1894	Neurons	0	0	FALSE	FALSE	FALSE
1895	Neurons	0	0	FALSE	FALSE	FALSE
1896	Neurons	0	0	FALSE	FALSE	FALSE
1897	Neurons	0	0	FALSE	FALSE	FALSE
1898	Neurons	0	0	FALSE	FALSE	FALSE
1899	Neurons	0	0	FALSE	FALSE	FALSE
1900	Neurons	0	0	FALSE	FALSE	FALSE
1901	Neurons	0	0	FALSE	FALSE	FALSE
1902	Neurons	0	0	FALSE	FALSE	FALSE
1903	Neurons	0	0	FALSE	FALSE	FALSE
1904	Neurons	0	0	FALSE	FALSE	FALSE
1905	Neurons	0	0	FALSE	FALSE	FALSE
1906	Neurons	0	0	FALSE	FALSE	FALSE
1907	Neurons	0	0	FALSE	FALSE	FALSE
1908	Neurons	0	0	FALSE	FALSE	FALSE
1909	Neurons	0	0	FALSE	FALSE	FALSE
1910	Neurons	0	0	FALSE	FALSE	FALSE
1911	Neurons	0	0	FALSE	FALSE	FALSE
1912	Neurons	0	0	FALSE	FALSE	FALSE
1913	Neurons	0	0	FALSE	FALSE	FALSE
1914	Neurons	0	0	FALSE	FALSE	FALSE
1915	Neurons	0	0	FALSE	FALSE	FALSE
1916	Neurons	0	0	FALSE	FALSE	FALSE
1917	Neurons	0	0	FALSE	FALSE	FALSE
1918	Neurons	0	0	FALSE	FALSE	FALSE
1919	Neurons	0	0	FALSE	FALSE	FALSE
1920	Neurons	0	0	FALSE	FALSE	FALSE
1921	Neurons	0	0	FALSE	FALSE	FALSE
1922	Neurons	0	0	FALSE	FALSE	FALSE
1923	Neurons	0	0	FALSE	FALSE	FALSE
1924	Neurons	0	0	FALSE	FALSE	FALSE
1925	Neurons	0	0	FALSE	FALSE	FALSE
1926	Neurons	0	0	FALSE	FALSE	FALSE
1927	Neurons	0	0	FALSE	FALSE	FALSE
1928	Neurons	0	0	FALSE	FALSE	FALSE
1929	Neurons	0	0	FALSE	FALSE	FALSE
1930	Neurons	0	0	FALSE	FALSE	FALSE
1931	Neurons	0	0	FALSE	FALSE	FALSE
1932	Neurons	0	0	FALSE	FALSE	FALSE
1933	Neurons	0	2.34081	FALSE	TRUE	FALSE
1934	Neurons	0	0	FALSE	FALSE	FALSE
1935	Neurons	0	0	FALSE	FALSE	FALSE
1936	Neurons	0	0	FALSE	FALSE	FALSE
1937	Neurons	0	0	FALSE	FALSE	FALSE
1938	Neurons	0	0	FALSE	FALSE	FALSE
1939	Neurons	0	0	FALSE	FALSE	FALSE
1940	Neurons	0	0	FALSE	FALSE	FALSE
1941	Neurons	0	0	FALSE	FALSE	FALSE
1942	Neurons	0	0	FALSE	FALSE	FALSE
1943	Neurons	0	0	FALSE	FALSE	FALSE
1944	Neurons	0	0	FALSE	FALSE	FALSE
1945	Neurons	0	0	FALSE	FALSE	FALSE
1946	Neurons	0	0	FALSE	FALSE	FALSE
1947	Neurons	0	1.50739	FALSE	TRUE	FALSE
1948	Neurons	0	0	FALSE	FALSE	FALSE
1949	Neurons	0	0	FALSE	FALSE	FALSE
1950	Neurons	0	0	FALSE	FALSE	FALSE
1951	Neurons	0	0	FALSE	FALSE	FALSE
1952	Neurons	0	0	FALSE	FALSE	FALSE
1953	Neurons	0	0	FALSE	FALSE	FALSE
1954	Neurons	0	0	FALSE	FALSE	FALSE
1955	Neurons	0	0	FALSE	FALSE	FALSE
1956	Neurons	0	0	FALSE	FALSE	FALSE
1957	Neurons	0	0	FALSE	FALSE	FALSE
1958	Neurons	0	0	FALSE	FALSE	FALSE
1959	Neurons	0	0	FALSE	FALSE	FALSE
1960	Neurons	0	0	FALSE	FALSE	FALSE
1961	Neurons	0	0	FALSE	FALSE	FALSE
1962	Neurons	0	0	FALSE	FALSE	FALSE
1963	Neurons	0	0	FALSE	FALSE	FALSE
1964	Neurons	0	0	FALSE	FALSE	FALSE
1965	Neurons	0	0	FALSE	FALSE	FALSE
1966	Neurons	0	0	FALSE	FALSE	FALSE
1967	Neurons	0	0	FALSE	FALSE	FALSE
1968	Neurons	0	0	FALSE	FALSE	FALSE
1969	Neurons	0	0	FALSE	FALSE	FALSE
1970	Neurons	0	0	FALSE	FALSE	FALSE
1971	Neurons	0	0	FALSE	FALSE	FALSE
1972	Neurons	0	0	FALSE	FALSE	FALSE
1973	Neurons	0	0	FALSE	FALSE	FALSE
1974	Neurons	0	0	FALSE	FALSE	FALSE
1975	Neurons	0	0	FALSE	FALSE	FALSE
1976	Neurons	0	0	FALSE	FALSE	FALSE
1977	Neurons	0	0	FALSE	FALSE	FALSE
1978	Neurons	0	0	FALSE	FALSE	FALSE
1979	Neurons	0	0	FALSE	FALSE	FALSE
1980	Neurons	0	0	FALSE	FALSE	FALSE
1981	Neurons	0	0	FALSE	FALSE	FALSE
1982	Neurons	0	0	FALSE	FALSE	FALSE
1983	Neurons	0	0	FALSE	FALSE	FALSE
1984	Neurons	0	0	FALSE	FALSE	FALSE
1985	Neurons	0	0	FALSE	FALSE	FALSE
1986	Neurons	0	0	FALSE	FALSE	FALSE
1987	Neurons	0	0	FALSE	FALSE	FALSE
1988	Neurons	0	0	FALSE	FALSE	FALSE
1989	Neurons	0	0	FALSE	FALSE	FALSE
1990	Neurons	0	0	FALSE	FALSE	FALSE
1991	Neurons	0	0	FALSE	FALSE	FALSE
1992	Neurons	0	0	FALSE	FALSE	FALSE
1993	Neurons	0	0	FALSE	FALSE	FALSE
1994	Neurons	0	0	FALSE	FALSE	FALSE
1995	Neurons	0	0	FALSE	FALSE	FALSE
1996	Neurons	0	0	FALSE	FALSE	FALSE
1997	Neurons	0	0	FALSE	FALSE	FALSE
1998	Neurons	0	0	FALSE	FALSE	FALSE
1999	Neurons	0	0	FALSE	FALSE	FALSE
[truncated: 5,471 more rows]

## Sheet: Ext_10d_1_FeaturePlot_Adra1a_um
cell_id	umapscvi_1	umapscvi_2	Adra1a
CATTCCTCGCGT_SRR5164436	-3.1529	-9.55713	0
AACCTCTTCATT_SRR5164436	-6.36933	10.7571	0
CTTATAACCTTG_SRR5164436	1.91735	2.04091	0
GCTATTTTGATG_SRR5164436	9.3491	8.11808	0
CTTATAACCTTT_SRR5164436	1.94785	1.99075	0
CTATTAGGGGTA_SRR5164436	10.3339	8.97475	0
CTTATAACCTTC_SRR5164436	1.88631	2.13833	0
CTTATAACCTTA_SRR5164436	2.13761	2.14158	0
AGAACCCGCTTT_SRR5164436	-4.93962	8.65865	0
ATATCCGGAGAT_SRR5164436	-0.970019	3.56241	0
GCTTACCTGGAT_SRR5164436	-1.16883	3.3757	0
TGGCCCGGCGGG_SRR5164436	-5.75258	11.529	0
CACTCGCTTCAA_SRR5164436	-4.37183	-9.96387	0
TGGCCCGGCGGA_SRR5164436	-5.61232	11.6883	0
GTTGCACACCGG_SRR5164436	-2.79888	-9.38518	0
TATCTCCCGTAG_SRR5164436	9.67331	6.74273	0
CTTATAACCCTT_SRR5164436	2.00009	2.00597	0
GTGTTTTCTCAA_SRR5164436	10.0151	8.67401	0
CGTCATCTTTCT_SRR5164436	-1.94188	14.8421	0
AACACTAATGCG_SRR5164436	-4.08443	2.55774	0
GTATTCGCTCTA_SRR5164436	9.09073	8.02322	0
GCTGAACGTTCC_SRR5164436	9.91399	7.78135	0
GAATTAGGGGTC_SRR5164436	12.2205	-0.146347	0
AAAATGACAATT_SRR5164436	-1.19509	3.41794	0
CCTGACAGCGTT_SRR5164436	9.33045	7.94496	0
AGTAATAGTGAC_SRR5164436	-4.67478	-10.0996	0
AGAAGACTTGCG_SRR5164436	8.96412	7.58916	1.40141
TGAGTAAAGGCG_SRR5164436	-2.68604	4.53841	0
GACCCGCGTCAT_SRR5164436	-2.36027	-3.06808	0
TGTATTCCAGCC_SRR5164436	-1.65608	-8.58854	0
CTCAGCCACCGT_SRR5164436	10.4517	9.1388	0
CTGAGGTCCTCG_SRR5164436	-5.01023	-9.99748	0
GAAGACGTGGAC_SRR5164436	9.29444	6.2095	0
TCGTTCTGCCTT_SRR5164436	9.7538	8.26234	0
TAACAAAGAAGC_SRR5164436	-0.17182	-4.39945	0
CTCGCTCATGCC_SRR5164436	-0.604	-6.40193	0
GAGCGTGAGCCT_SRR5164436	-2.52125	-5.70318	1.71484
TGGAAAGCTTGG_SRR5164436	-1.83235	-3.58655	0
TTATGTGACTCG_SRR5164436	-2.66379	-4.0986	0
TGGTCAGCTACC_SRR5164436	1.82446	1.93273	0
TTTAAAGTCGCT_SRR5164436	-4.03384	-4.44977	0
TCTAAGCTCCTT_SRR5164436	9.36948	7.24488	0
GTCCGCTGCCTA_SRR5164436	-1.89703	-9.405	0
TTGCGTTGGGCT_SRR5164436	-4.21127	-4.57417	0
CACGAGGCGTTT_SRR5164436	9.97051	7.80863	0
CAGGGGGTTAGA_SRR5164436	8.85246	7.18156	0
GCGCGGGCTCCC_SRR5164436	-2.55897	2.5043	0
TGAAGCTACTTC_SRR5164436	2.92338	3.05366	0
CAAAATCGATAC_SRR5164436	-4.96378	8.64165	0
CCTACCTCGCTT_SRR5164436	-0.0405157	-2.47965	0.527782
ATAAATGATGTT_SRR5164436	9.38953	8.21468	0
ATTCACGCAATA_SRR5164436	-4.06204	-9.69219	0
CCGTGCCGCCTC_SRR5164436	2.38938	3.07924	0
CCCCTTAAGAAT_SRR5164436	8.83711	7.53171	0
AGTCTCCCAAGC_SRR5164436	-0.199851	-2.45184	0
CCCACGCTTCGG_SRR5164436	-1.76192	-3.34349	0
CGGCTAGTCGAT_SRR5164436	6.64365	-8.42833	0
CTTTATGCGGGT_SRR5164436	-2.79092	1.37207	0
ACGAAGACTGGT_SRR5164436	-2.50918	15.0813	0
AAAAACACGACG_SRR5164436	1.4264	3.83239	0
GTGTGTAGGCGT_SRR5164436	6.7219	-14.2665	0
CGCACGGTAGCA_SRR5164436	-7.28562	4.97962	0
CAGACAACAGCG_SRR5164436	9.79594	6.93154	0
ACGACGTATTGT_SRR5164436	-3.71388	-5.95972	0
GACAACGCACAA_SRR5164436	12.4541	-0.507563	0
ACAACCGCTCGT_SRR5164436	0.77543	0.020097	0
ACGACGTATTGA_SRR5164436	-3.77712	-5.98763	0
GTTAGTTCGGAT_SRR5164436	-3.0275	-4.43684	0
ACGACGTATTGC_SRR5164436	-3.75508	-5.88258	0
GCTGCTACCTTT_SRR5164436	-2.91556	-4.47044	0
GCTCCTTCTCGC_SRR5164436	1.19902	3.39738	0
ACGACGTATTGG_SRR5164436	-3.79111	-5.90378	0
GCGCGTGGGAAT_SRR5164436	-2.51925	-3.81207	0
GTTTTACTGCGC_SRR5164436	-4.48466	-10.017	0
ACGGTCGTTGGA_SRR5164436	10.4099	9.13637	0
ATTATTGCTCGC_SRR5164436	-0.945035	-2.47758	0
GTTTTACTGCGA_SRR5164436	-4.69799	-9.6748	0
GTTTTACTGCGG_SRR5164436	-4.4203	-9.83591	0
GGTGAACGCCGA_SRR5164436	12.4573	-0.509137	0
ATATAGTCGAAA_SRR5164436	8.96875	7.86137	0
GTTTTACTGCGT_SRR5164436	-4.51241	-9.72816	0
TTCTAACTTTGA_SRR5164436	0.0566913	-7.37321	0.649716
CTAATAGCCATT_SRR5164436	-2.36804	14.311	0
GATAGAGCTTGG_SRR5164436	-4.96213	8.64857	0
TTCGTGAATCAA_SRR5164436	3.37157	2.84447	0
GGAAAGCGCCTT_SRR5164436	1.06956	0.345187	0
ACGTCCTAACTG_SRR5164436	1.36063	3.79822	0
CGGGCCGCTCCA_SRR5164436	-2.13462	-3.66366	0
AGACGAACGCAG_SRR5164436	10.4672	8.69328	0
ATTGCGCTGTAT_SRR5164436	9.22785	8.22741	0
CGTAGTCAGCAT_SRR5164436	-4.28507	-9.70923	0
GATCTGTAGGCA_SRR5164436	3.27365	-9.2245	0
CGTAAGTACAAC_SRR5164436	-6.98731	5.20843	0
TGCATCCAGACT_SRR5164436	4.0467	-8.27051	0
CCGCGAATCGCG_SRR5164436	-2.13635	-5.71526	0
GCTTCAAGCCCG_SRR5164436	-1.90246	14.9873	0
CGATGATGCCAC_SRR5164436	-1.04737	3.46347	0
CCTGAGAGTTAG_SRR5164436	-0.621944	-7.65997	0
CCGCGAATCGCT_SRR5164436	-2.21021	-5.55842	0
CCGCGAATCGCA_SRR5164436	-2.18186	-5.68665	0
CCTGAGAGTTAT_SRR5164436	-0.714093	-8.04141	0
CCGCGAATCGCC_SRR5164436	-2.25765	-5.64248	0
ACGAGTAGCAAT_SRR5164436	-5.10221	-10.0136	0
ACAGTCTTTGTA_SRR5164436	3.80525	9.3032	0
ATGGCACGTCGA_SRR5164436	-13.2033	-1.521	0
GACCGTTAACTA_SRR5164436	4.06492	-8.03864	0
AATCAAAGCCTG_SRR5164436	8.52889	6.5601	0
CGACCCTGGAAT_SRR5164436	9.79882	6.63361	0
GGATCCTGGATA_SRR5164436	-4.41606	-10.0557	0
CTTGAGGCCGCG_SRR5164436	1.28051	3.79503	0
TCATACCTGGCC_SRR5164436	3.68648	-13.1153	0
TCTTATTCTCAC_SRR5164436	-4.52413	-4.95263	0
GGTGACTCAAGA_SRR5164436	-6.85617	10.6125	0
GGAATCTTCCTC_SRR5164436	3.80232	-9.25124	0
CTCTAATCTTCG_SRR5164436	2.27292	2.99179	0
GTAGGCTGAAGA_SRR5164436	9.73719	7.01495	0
TGAGCTCAAACT_SRR5164436	8.98347	5.57695	0
TTGCGAGCGGCG_SRR5164436	3.24727	2.96912	0
ATAAGCAGATTG_SRR5164436	-8.80727	6.57107	0
GATCTCAGGGGC_SRR5164436	8.82605	7.94826	0
AGTTATAGCGGA_SRR5164436	-0.881092	-2.66264	0
AAGTATGGCGGC_SRR5164436	-4.37779	-9.74598	0
CCATCAAATGTG_SRR5164436	-4.42684	-9.98046	0
GGACTGAGACAG_SRR5164436	10.516	9.17045	0
GCTACGTCCCCC_SRR5164436	-4.75588	8.61695	0
AGTCAAGTGTCT_SRR5164436	-2.96094	-4.36863	0
CTGAGTCTGGTT_SRR5164436	-11.0923	-1.88092	0
TTGTCAGGAAAC_SRR5164436	9.32456	7.80521	0
TCCGCATACCGT_SRR5164436	3.97698	-8.34131	0
CCTGAGGTCCCG_SRR5164436	4.04588	-8.34635	0
CTGATAGGTACG_SRR5164436	8.60062	7.07597	0
ACTACTATTGCT_SRR5164436	-7.30978	4.1264	0
GTTATCATTACA_SRR5164436	-3.03401	-4.50559	0
CACATCTGGGTG_SRR5164436	2.23567	2.81492	0
AGCACCGCTGTT_SRR5164436	2.87948	-8.25251	0
GTACACAGCGAA_SRR5164436	9.56145	7.38722	0
CTGCCGCAGCGC_SRR5164436	4.06569	-8.07241	0
TGGGCATAGCTA_SRR5164436	-2.328	-9.5957	0
ATCCCTGGGAAA_SRR5164436	10.4794	9.24905	0
TTATGCGCCAGT_SRR5164436	1.84635	2.00722	0
AGCACCGCTGTA_SRR5164436	2.96412	-8.32715	0
TTATGCGCCAGG_SRR5164436	1.2501	1.23014	0
AGCACCGCTGTC_SRR5164436	2.80323	-8.1887	0
CGTGCCATGGAA_SRR5164436	-2.12247	14.0526	0
AGCACCGCTGTG_SRR5164436	2.84917	-8.28317	0
TTATGCGCCAGA_SRR5164436	1.86725	2.04309	0
TTATGCGCCAGC_SRR5164436	1.9278	-0.384904	0
GGCATCAACAGG_SRR5164436	8.74375	6.48347	0
AAACCATTATCC_SRR5164436	9.50593	8.18086	0
TCATAGTTCTGC_SRR5164436	-4.96344	8.67345	0
GGCCCGGGAGTG_SRR5164436	10.4655	9.1427	0
TAGGGCGAGCTT_SRR5164436	1.33055	-6.17301	0
TTCGGTCTCCCA_SRR5164436	3.98151	-8.06339	0
TCTTGGAAAATG_SRR5164436	12.4577	-0.493697	0
ACCATTAATCTG_SRR5164436	9.8042	8.62898	0
ACTGGCTATGAC_SRR5164436	-4.94604	8.65397	0
TTATAATCCTCA_SRR5164436	-2.25194	2.38644	0
CATGAAACCAAG_SRR5164436	-2.25538	-5.71572	0
CAGAGTAAGAAC_SRR5164436	1.35832	3.7437	0
ACTGTAGCGTGG_SRR5164436	-1.84162	-3.32153	0
GGCCAGCAGGCT_SRR5164436	9.40788	4.27221	0
TTGCCTCATGAT_SRR5164436	10.5502	9.01084	0
CCACCGGAGGTA_SRR5164436	9.76334	4.44841	0
GGACTGGGAATG_SRR5164436	3.05016	3.2275	0
TTTTAGCCACGT_SRR5164436	-3.19681	13.3188	0
GCAAGTAGCACC_SRR5164436	6.28532	-8.25388	0
CTACGGTTAGTT_SRR5164436	12.4084	-0.465369	0
TCTAGTTATGAA_SRR5164436	9.18726	7.1478	0
TCACAAGAATCC_SRR5164436	2.07647	2.91937	0
GCGTCACCGACT_SRR5164436	-3.83848	-9.61522	0
TGATCGCGTCGT_SRR5164436	-4.96575	8.65	0
GCACGCATTCCT_SRR5164436	-1.61115	14.1696	0
GCTTCCACCGGG_SRR5164436	1.7602	1.89167	0
AGGTCGTCACTA_SRR5164436	-7.79566	5.95701	0
CCCCGATCGGCC_SRR5164436	-0.736876	14.4963	0
GTGGGGTCAGGC_SRR5164436	-2.38455	-5.62096	0
TTATTAATCTTC_SRR5164436	-8.0573	6.89293	0
TCAAAGGGATGA_SRR5164436	9.07999	7.99336	0
TGACCAGAACAA_SRR5164436	-4.16525	-9.66385	0
GGATAGGTCATA_SRR5164436	-5.41156	-10.1422	0
CGATAGTCCGTC_SRR5164436	9.38793	8.32845	0
CCTAGGGACTCT_SRR5164436	10.487	9.0651	0
CCATGCTATACG_SRR5164436	2.38116	3.23557	0
CAGAGTATTGGA_SRR5164436	-2.5647	14.4209	0
ATCCGCTACTAA_SRR5164436	-10.4556	0.159988	0
AGTCTGTGGTTG_SRR5164436	9.58504	4.40343	0
ATCACCAACATC_SRR5164436	4.15233	9.93482	0
CGTCCATGAAGT_SRR5164436	9.42426	8.33086	0
AGCTGTTTAATG_SRR5164436	9.8596	7.14549	0
AACGGACGCGGC_SRR5164436	10.5613	8.94343	0
GGTATCAGGGGT_SRR5164436	1.23634	0.352362	0
GTAATAGACACT_SRR5164436	4.55011	10.0505	0
CTTGGTATATCT_SRR5164436	0.846882	-1.24105	0
ACGTAGTAGATC_SRR5164436	9.51837	7.84741	0
TTAAGACAGTTG_SRR5164436	12.4511	-0.50907	0
TTAAGACAGTTC_SRR5164436	12.4113	-0.464127	0
TTAAGACAGTTA_SRR5164436	12.4361	-0.522532	0
TCTGACTTCAGA_SRR5164436	9.48391	8.14175	0
ATGACCGCACAC_SRR5164436	1.09259	3.70024	0
CCCATTAATCAT_SRR5164436	-7.97491	5.98375	0
GAAGGTTTAGTA_SRR5164436	5.00042	-6.29745	0
GACGCTTCGCAG_SRR5164436	-8.39031	7.26672	0
ACTGCTGGGCCG_SRR5164436	-1.10276	3.58467	0
ACTTGTATTTGG_SRR5164436	-10.5004	-0.862283	0
TAAAGGTAACAG_SRR5164436	8.99138	5.51044	0
TCTCTGAGAAAG_SRR5164436	-1.86821	14.5755	0
ACCTCTGGCTCA_SRR5164436	-7.98633	6.97311	0
GGATAGGCGACA_SRR5164436	9.81885	7.2965	0
AGGACGACGAGT_SRR5164436	9.51676	7.15367	0
ACGCATCTCTGT_SRR5164436	9.31463	7.98222	0
ATTGCCGACGCC_SRR5164436	9.46282	4.79765	0
GTTAGAAACTAG_SRR5164436	10.5597	8.83466	0
TAGTGCGCCTTA_SRR5164436	10.2985	9.00569	0
AGCAGCCGCACC_SRR5164436	10.2373	8.91329	0
GACTGTTAGTAA_SRR5164436	3.08656	-8.57154	0
AATAGCGAGAGT_SRR5164436	-2.82195	-9.28111	0
TGATTAATCCTC_SRR5164436	-1.98741	-9.49806	0
TTAAGACAGTTT_SRR5164436	12.3359	-0.399988	0
TGATTAATCCTG_SRR5164436	-1.94841	-9.45898	0
CTTGTGCCTGCC_SRR5164436	10.3744	8.91418	0
CGCTTCAATACG_SRR5164436	1.07207	3.30278	0
GGCCAGACGGCG_SRR5164436	-1.77414	5.51686	0
ATAGGACAAGCA_SRR5164436	-4.76495	8.59738	0
GGAACGCCACGA_SRR5164436	-10.8806	2.4725	0
TTCGCGAGCCGC_SRR5164436	9.63376	7.21586	0
TTATGGGTAAAT_SRR5164436	10.1135	4.26506	0
TGATTAATCCTT_SRR5164436	-1.96574	-9.54513	0
ATTCTATACTGC_SRR5164436	-2.90005	-4.48256	0
TGACAGGGAGTG_SRR5164436	1.79297	-0.239464	0
CCTAGGGCAATC_SRR5164436	2.74988	2.87307	0
GGCGCAACTGAG_SRR5164436	-2.84962	-9.55106	0
AACGAACCGAGG_SRR5164436	-0.880345	-3.39555	0
TTAGTTTGAGAC_SRR5164436	8.5028	6.32125	0
CGCCCATAAGAC_SRR5164436	-4.46954	8.48486	0
AGTGCACATCAC_SRR5164436	9.44517	7.71571	0
ACAAGTCATGAT_SRR5164436	12.3333	-0.383887	0
AACGTCGATCAC_SRR5164436	-3.8418	-6.31938	0
AGGTTACAGGTG_SRR5164436	9.42964	4.41614	0
GCGGTTACCTCA_SRR5164436	9.62527	8.0118	0
TAATAATAAGCA_SRR5164436	-4.37734	-9.75158	0
TCACTTTAGCCC_SRR5164436	3.90665	-5.50942	0
CGCTCCACACGC_SRR5164436	3.84293	-5.41784	0
ACAGTCGTTACG_SRR5164436	-4.62059	-4.97776	0
TTGTGCTCAGTT_SRR5164436	9.68984	6.72063	0
CGGACCCCTTGA_SRR5164436	9.0344	7.97978	0
CGACTGTCCTCA_SRR5164436	12.4199	-0.470588	0
ATGAGCCTCGCC_SRR5164436	-0.547159	-7.57876	0
AAAGCCTGAATA_SRR5164436	9.792	7.03636	0
GTAGCTTAGAAG_SRR5164436	-2.69069	-4.16512	0
GGCCACTCCTGG_SRR5164436	-8.4075	7.28784	0
CTGATGAGACTG_SRR5164436	-8.25051	7.03389	0
ACCTCGCCGAGA_SRR5164436	10.4992	9.05685	0
AGTATCCCGAGA_SRR5164436	-4.32144	-10.2129	0
GGTTACGTAATT_SRR5164436	12.3056	-0.386155	0
ATTTAAAATGTT_SRR5164436	9.83429	7.08906	0
AATCTATGAGTC_SRR5164436	3.20779	2.9457	0
AGTAAGTGAGCT_SRR5164436	-2.48804	-5.77825	0
AATCTATGAGTA_SRR5164436	3.21192	3.054	0
GTGGCTAAGTCA_SRR5164436	9.33893	8.19019	0
CACTTGCGGTCC_SRR5164436	-4.94823	8.67648	0
TTAGGTAGGCTA_SRR5164436	8.56562	6.63956	0
AATCTATGAGTG_SRR5164436	3.12657	3.02434	0
CCTGCGATCTAT_SRR5164436	2.9921	0.0871094	0
TATTAGACCTCA_SRR5164436	9.84417	-5.75523	0
CAACCTGCATAA_SRR5164436	-0.580616	-7.84005	0
AATCTATGAGTT_SRR5164436	3.069	2.9991	0
GCTTAGGCTCTG_SRR5164436	-3.80903	13.3728	0
GCTGCTTCGAAG_SRR5164436	10.3342	8.84413	0
GGCTCGTGCTCC_SRR5164436	9.75524	6.90025	0
TCAATCTCGATA_SRR5164436	-3.2569	-6.04557	0
TTCGCCGGAAGC_SRR5164436	10.3354	8.83613	0
CTCTTGCCTTAC_SRR5164436	-2.44549	-5.64271	0
GAAACGGGTGAA_SRR5164436	-1.0738	-6.68694	0
ATTAACACGAAA_SRR5164436	10.431	9.05399	0
AGACGCAGGGTT_SRR5164436	-5.46636	-9.94192	0
TGCCATCCGGCT_SRR5164436	-10.643	1.18468	0
CGGTTAATAAGT_SRR5164436	-12.3086	-1.78078	0
GGGCACCCACAC_SRR5164436	-2.48254	2.84753	0
ATGTTTTGAAGA_SRR5164436	8.91704	6.27661	0
TATTGCGTAGGT_SRR5164436	-4.49614	-9.89265	0
GCAGGGCAGATA_SRR5164436	-2.06838	8.51036	0
TGCCATCCGGCC_SRR5164436	-10.8611	0.943337	0
TCACGACTGTGA_SRR5164436	-4.90829	8.61166	0
CAGGATGTCCAA_SRR5164436	-5.28762	-9.90785	0
TGCCATCCGGCG_SRR5164436	-10.843	0.457801	0
GAAGGAACGGGC_SRR5164436	-4.78549	-10.2545	0
GCTACTAAAACG_SRR5164436	9.18561	7.96497	0
GGAGACAGGGGC_SRR5164436	-1.2452	3.59071	0
GAAGTCTACGCG_SRR5164436	-0.92868	14.2681	0
CTATAAACAGCC_SRR5164436	12.4108	-0.47024	0
TCGGGCCATAAC_SRR5164436	10.0051	8.57496	0
GACTCTGGCTCG_SRR5164436	3.99543	-4.93156	0
TCCTGACACGCC_SRR5164436	1.39474	1.60322	0
TCGGGCCATAAG_SRR5164436	9.89334	8.57917	0
CGTTCCGATCAA_SRR5164436	-2.61368	-9.4517	0
GTCTCCTTACTT_SRR5164436	-3.60118	-9.93315	0
CTATAGAATAGC_SRR5164436	-8.46862	7.15586	0
TTCTTCATCCTT_SRR5164436	-7.47071	5.66963	0
AGTAGGCTACTT_SRR5164436	8.66218	6.48079	0
GCTACGGAGGGT_SRR5164436	1.10549	0.497555	0
TCGGGCCATAAT_SRR5164436	9.80137	8.50956	0
CTAGGCCAGGAC_SRR5164436	9.71072	7.21424	0
AGGCAAACTTTG_SRR5164436	-0.747181	-3.92597	0
AGGCAAACTTTA_SRR5164436	-1.60707	-4.45127	0
AGGCAAACTTTC_SRR5164436	-0.983362	-3.52749	0
CCTTGTATCCGG_SRR5164436	-2.78412	-4.6486	0
TAAAGAAATTAA_SRR5164436	-2.19488	-3.60357	0
CTCGACTCGTAC_SRR5164436	2.63185	-8.07903	0
CGGTGCGTCTAG_SRR5164436	-3.90262	-9.75286	0
AGCGGCATACCT_SRR5164436	10.4195	9.04617	0
AGACTATGCTGG_SRR5164436	-2.46135	14.5654	0
GATATGGGTACT_SRR5164436	-3.39141	-9.69886	0
CTTAACCTACTC_SRR5164436	0.138643	-2.89189	0
AAGGCGAACTTC_SRR5164436	9.7465	7.01294	0
TCCACTGTGCGT_SRR5164436	9.07087	7.58861	0
AGTATCCTTTGT_SRR5164436	9.80468	-5.80745	0
CATTCCGCTCCA_SRR5164436	-10.8002	1.54335	0
AGGCAAACTTTT_SRR5164436	-1.12313	-4.00593	0
TTATTCCTGAAG_SRR5164436	8.64385	6.51499	0
TGGCACCATTTG_SRR5164436	-4.2441	-9.64542	0
CGTGGCAAAACA_SRR5164436	8.86919	6.69222	0
GAGGAGCTCAAA_SRR5164436	9.35414	6.47374	0
GGCCTCGTTCCC_SRR5164436	-10.363	0.199172	0
GTTCGCTCGCCC_SRR5164436	-8.05643	7.25058	0
GCCTGTAATGAC_SRR5164436	2.88027	2.8225	0
AGATCCACGAGT_SRR5164436	3.20476	-8.52961	0
TTTTGTTGCTAA_SRR5164436	-5.44645	-10.0878	0
GATCGAATCAAA_SRR5164436	-3.79496	-9.84972	0
GGAATACAGCTG_SRR5164436	-4.86826	8.67767	0
CGAGGACTTAGC_SRR5164436	-2.5427	14.3196	0
ATCACAAAGACT_SRR5164436	-0.94002	-2.38222	0
TTCTTTGGTATT_SRR5164436	-4.16825	-9.73572	0
CCTGTCGGAGAC_SRR5164436	10.4623	8.99589	0
AGCTGATGTCGC_SRR5164436	10.1491	8.87104	0
ATGCTTTAAGAG_SRR5164436	9.03526	7.70261	0
TCAATACATGCA_SRR5164436	4.0862	-8.33114	0
CATTGAGAAGCG_SRR5164436	9.2898	8.02941	0
GATCATGTGCTT_SRR5164436	9.4946	4.67247	0
GCAGCACCAAGA_SRR5164436	-5.80083	11.3022	0
TTACCCCTGGGA_SRR5164436	9.93283	6.94744	0
TCAGAGTGGCCA_SRR5164436	9.86278	4.18578	0
ATATCATAGCGC_SRR5164436	8.49634	6.53781	0
TAAGCGATGAAT_SRR5164436	9.71073	8.58012	0
ATACGTAGCATA_SRR5164436	10.4703	9.23068	0
GAGGGAGCTACG_SRR5164436	3.82871	-7.80254	0
GAGGGAGCTACT_SRR5164436	3.89552	-7.9839	0
GCGGGTCGTCTT_SRR5164436	1.19033	3.5189	0
ACTTAATTACAG_SRR5164436	12.1468	0.219718	0
ACGAGGCGGGAT_SRR5164436	-1.8737	-6.43322	0
GCGGGTCGTCTG_SRR5164436	1.17323	3.61881	0
GCGGGTCGTCTA_SRR5164436	1.10694	3.59585	0
GCGGGTCGTCTC_SRR5164436	1.26688	3.637	0
TTATCCGTCCCG_SRR5164436	-4.9555	8.66388	0
ATTATCAGCGGC_SRR5164436	2.44283	2.74052	0
ACTGCTACTTAG_SRR5164436	-0.806414	-1.61238	0
AGACCTCCTCGG_SRR5164436	10.0896	4.50981	0
CACGATTTCTCA_SRR5164436	9.10188	7.86537	0
GAGCCTCTTGCA_SRR5164436	4.33698	9.19083	0
GGTGCCCATCAC_SRR5164436	-1.66361	-8.54779	0
CCGCCTAAGGTC_SRR5164436	10.3616	8.99443	0
CATTCCCTCCTT_SRR5164436	8.32951	6.71099	0
GCCGATTAGATA_SRR5164436	-2.6438	-2.40772	0
TTCACTCTTTCT_SRR5164436	10.1663	4.30076	0
GCTGATTCGGGA_SRR5164436	9.66163	4.35309	0
TCAATCTCTGGG_SRR5164436	9.14134	6.18959	0
GAAGATTCACAG_SRR5164436	-2.06729	15.1474	0
AGACGCGCTAAC_SRR5164436	-4.93751	-9.91276	0.888566
TGTCACCATAGT_SRR5164436	0.881902	-0.645182	0
CTACTCGAGGGA_SRR5164436	-1.61622	14.2587	0
TACCGAAGCCGC_SRR5164436	10.4268	9.12163	0
TGGCGGTTCTAC_SRR5164436	-4.09347	8.01847	0
GTACGACTAGAT_SRR5164436	-2.8444	-9.51646	0
TTAGAAGACAGA_SRR5164436	3.12174	2.83192	0
AGTACATAGAAC_SRR5164436	-0.861859	4.33768	0
TATTGACGCTTT_SRR5164436	12.3897	-0.445267	0
GCGCGGCATTTT_SRR5164436	9.86776	7.1379	0
GTGGTTTTCGAA_SRR5164436	10.5509	9.20894	0
GAGGCACGGACA_SRR5164436	1.09704	0.811229	0
ACGGATTATGAT_SRR5164436	-4.99856	12.1474	0
CGAGTAGGGAGC_SRR5164436	9.69818	6.62828	0
ATCCTAGGGGTG_SRR5164436	9.92989	7.1565	0
ACCTAAAGAAGC_SRR5164436	-2.47843	14.504	0
GTACGCGATCGC_SRR5164436	9.11381	8.05466	0
AACAGACCGAAC_SRR5164436	7.77167	-6.95128	0
TACTAGCCGCGC_SRR5164436	-7.539	5.87034	0
CCACACTAGTCC_SRR5164436	-1.89521	14.79	0
TGCATCGACAGG_SRR5164436	8.76042	7.42688	0
CTGTCGTCGGCT_SRR5164436	1.88774	2.05131	0
GCTGTGATCAGT_SRR5164436	-0.900426	-2.10688	0
GGTAGACAGAAG_SRR5164436	8.40716	6.6853	0
CCACGACCAGCT_SRR5164436	9.92482	4.15119	0
GACAGGATGGAC_SRR5164436	-12.1218	-1.69624	0
ATCCCCGGTTCT_SRR5164436	9.84607	7.30435	0
AAACAAGGCCTT_SRR5164436	-0.973155	-1.69614	0
TGTTGTTGCTGC_SRR5164436	-11.1307	-0.371594	0
GAAATAGTAGAC_SRR5164436	1.26806	3.3691	0
CAGCCCGTGCGC_SRR5164436	1.08599	0.256799	0
CGCGAACAACAA_SRR5164436	-5.0568	-9.98228	0
GAGTTAGCGATC_SRR5164436	9.89785	8.70076	0
TAGCTAGTGTAT_SRR5164436	-5.3634	-10.2224	0
AATCGGGTGACA_SRR5164436	-12.2414	-0.158249	0
TCTGGACGGTGT_SRR5164436	-7.92697	6.48591	0
AATGGGAGATTG_SRR5164436	8.53086	6.05328	0
AATCTTTCGATC_SRR5164436	-3.77951	-6.19912	0
CAGGGCAATGGG_SRR5164436	8.41959	6.62531	0
CAGCCACTTCAA_SRR5164436	-3.8598	-9.57884	0
GCCTTCACGTCT_SRR5164436	-2.00416	-6.88388	0
ACGGTCAAGAGG_SRR5164436	-11.0499	0.176313	0
GGCCCGACGAAC_SRR5164436	9.67191	7.48828	0
TTCACCGCTGAT_SRR5164436	-3.94334	-9.67301	0
TAGTAGCGCTCC_SRR5164436	-1.65563	3.20792	0
GTTCCATGGGCG_SRR5164436	0.785277	-0.553919	0
ATGTTTCAACCG_SRR5164436	-0.542862	-5.75091	0
ATGTTTCAACCC_SRR5164436	-0.667403	-6.04815	0
GAAGTTACAGCG_SRR5164436	-2.76066	-4.3558	0
AGCCCGCTCTAG_SRR5164436	9.81213	6.67855	0
ACACACAGTAAC_SRR5164436	9.64253	5.2489	0
ATGTTTCAACCT_SRR5164436	-0.837046	-6.0542	0
GCTGGTGTCGGA_SRR5164436	10.4343	9.02477	0
CTTGTCAGCTCC_SRR5164436	-0.495031	-3.63081	0
GGGTCGGTTTCA_SRR5164436	-5.09642	-9.96066	0
CTGGTCTGGCAA_SRR5164436	9.09609	7.949	0
ATGTTTCAACCA_SRR5164436	-0.659223	-6.22247	0
CAGGCAAATTCT_SRR5164436	-2.24802	14.2948	0
GGAATTACGTAT_SRR5164436	-1.73583	3.20796	0
CATAGTACTCCC_SRR5164436	-0.471119	-0.698672	0
TCCCCAATATAA_SRR5164436	-10.4768	0.0080432	0
GTTGCCGACGCC_SRR5164436	9.77854	4.16586	0
ATCTTTAATCCA_SRR5164436	9.48153	7.56941	0
ATCCTCCAAACT_SRR5164436	-2.04515	-5.76261	0
GTTCATTCGCGG_SRR5164436	-4.27177	-9.76174	0
GTTCCGTTGACG_SRR5164436	7.97791	-7.45236	0
GTCTCCTTATCA_SRR5164436	3.75206	-9.15349	0
ATCCTCCAAACC_SRR5164436	-2.36649	-5.81912	0
ATCCTCCAAACG_SRR5164436	-2.2712	-6.18272	0
GGTCTCGCTCTC_SRR5164436	3.3377	-9.22894	0
ATCGTACCCTCC_SRR5164436	-5.39317	-10.0705	0
ATCCTCCAAACA_SRR5164436	-1.91221	-5.76082	0
AAGGGGCTAACC_SRR5164436	-4.43617	-9.75578	0
TTCAGCACGTCA_SRR5164436	12.428	-0.476294	0
GCTTGAGTTCTA_SRR5164436	9.47767	7.20306	0
TAGCTTCGACAA_SRR5164436	10.478	9.04867	0
CCTACCATCCAC_SRR5164436	-2.82261	2.70875	0
TTAGGAGGAAGC_SRR5164436	4.74139	9.41494	0
GCGGCAATTCCC_SRR5164436	0.228256	-5.80241	0
GCGGCAATTCCA_SRR5164436	0.484814	-5.53524	0
TTATGTAGTATT_SRR5164436	-2.67854	-9.36198	0
ATTATCGGCGGC_SRR5164436	9.55497	6.60405	0
GCGGCAATTCCT_SRR5164436	0.058962	-5.86719	0
CATTAACTAGAA_SRR5164436	9.90796	7.19364	0
GACTTCCCAAAG_SRR5164436	-2.55813	-3.77749	0
CATATCAAGTGG_SRR5164436	-7.92586	5.70227	0
CTATCATAGCGT_SRR5164436	-5.24525	-10.1073	0
GCGGCAATTCCG_SRR5164436	0.349839	-5.8864	0
TAATCTAAGAGC_SRR5164436	6.85031	-14.0805	0
CCGACGTTTGAT_SRR5164436	-7.9229	6.33792	0
TTAATGCGGGTG_SRR5164436	9.43137	7.88929	0
CAGAGTAGCTTT_SRR5164436	-1.05295	-6.19719	0
ATCTCCTTACTT_SRR5164436	-3.29619	-9.9072	0
AGTGAGATCGTG_SRR5164436	9.01646	7.27175	0
TCTGTCAGCCCT_SRR5164436	-5.44281	-9.97969	0
TTGCGAGGTCCC_SRR5164436	-2.28657	-9.67785	0
TACCGGTCTACA_SRR5164436	9.38386	8.24934	0
GAGGCAAGTCAG_SRR5164436	1.91052	-6.62127	0
TGACGAAAAATT_SRR5164436	9.32812	8.14897	0
GTACATAACACA_SRR5164436	-6.59947	5.07772	0
GAGGCAAGTCAT_SRR5164436	5.16743	-6.61749	0
GGAGAACGCCAT_SRR5164436	-2.45181	-5.82366	0.519839
TCTGTACGCGAC_SRR5164436	-0.877107	-1.69678	0
CGGGCTTTAAGT_SRR5164436	-2.76005	14.1705	0
ATATGTTCAAAC_SRR5164436	-13.3641	-2.20188	0
CCTAAACAATCC_SRR5164436	10.5014	9.15045	0
CAGCCCAGCATA_SRR5164436	10.2435	8.53113	0
GCAATATCGCCA_SRR5164436	-2.44283	14.6212	0
CCGTCTTATCAG_SRR5164436	-0.135146	-4.61716	0
TAACGTTGGATA_SRR5164436	6.24661	-12.4608	0
GTCTAGAAGAGT_SRR5164436	3.34333	-5.60014	0
GGAGACCACGGC_SRR5164436	-4.34865	-4.87984	0
ATATGAACCTAA_SRR5164436	0.971159	-0.555342	0
TCTCAGCAAACG_SRR5164436	9.69478	8.57398	0
GAGTGGCATACC_SRR5164436	-3.37039	-9.78021	0
GATTAACTTAAC_SRR5164436	-3.68786	-9.80035	0.768473
CTAACTGTCGCT_SRR5164436	-4.18418	-4.45305	0
GAGTGGCGAGAT_SRR5164436	-1.88426	-6.06082	0
TGTGTAAAGTCG_SRR5164436	12.2716	-0.212178	0
CTAACTGTCGCA_SRR5164436	-4.28543	-4.3964	0
CTAACTGTCGCC_SRR5164436	-4.22036	-4.71811	0
GCTGGATCTTCT_SRR5164436	-5.08056	-9.89317	0
CTAACTGTCGCG_SRR5164436	-4.07569	-4.58248	0
TGGCCTATTAGC_SRR5164436	12.4319	-0.496162	0
TCTTCGTCTTCT_SRR5164436	10.1255	8.95864	0
ACTAGTGCCTTG_SRR5164436	10.2153	8.70352	0
GCCCTTGAGCGG_SRR5164436	4.04964	-8.03157	0
TCAGTACTGGTT_SRR5164436	2.69736	3.07544	0
CGCACGTCGTGC_SRR5164436	-1.70777	13.8578	0
CCGATGGGAATT_SRR5164436	-8.15874	5.50223	0
TCAGTACTGGTC_SRR5164436	2.55363	3.19265	0
TCAGTACTGGTG_SRR5164436	2.55332	3.14313	0
GCTTACGTTTAA_SRR5164436	-3.96044	2.7404	0
TTCCAGACAACA_SRR5164436	9.06974	7.98382	0
GAAGAATGCACT_SRR5164436	-0.419557	-2.84603	0
TAGCATGAGGTA_SRR5164436	9.75373	6.74012	0
GAGTAACTTTGT_SRR5164436	-5.20879	-10.2653	0
GTTGAAATCTTG_SRR5164436	1.15743	3.51763	0
TTGAGCCTGGGG_SRR5164436	-2.42703	-5.51079	1.75245
CTAGTCGGAGAT_SRR5164436	-4.74945	-10.2193	0
CCCCTCTTTCGC_SRR5164436	10.4772	9.15215	0
TTAGATTAATGT_SRR5164436	-2.15039	14.4811	0
CCGACACGAGCA_SRR5164436	-7.16473	10.2572	0
CCCTTTTGGAGT_SRR5164436	8.57231	6.68791	0
GACGGAAAGCCA_SRR5164436	10.3577	9.02529	0
GCGCGTTGAGAC_SRR5164436	3.11416	-7.0799	0
TAATCCACTGTA_SRR5164436	12.4624	-0.511339	0
CGTTCATCGGGA_SRR5164436	-4.5218	-9.67859	0
TAATCGATTAGG_SRR5164436	-3.05881	1.65536	0
CATATCGATGCA_SRR5164436	8.72684	6.97193	0
CGGCGAAGCCTA_SRR5164436	9.82044	6.88344	0
GATTCCGACACT_SRR5164436	-3.52782	-9.62273	0
GCACCCTTAATC_SRR5164436	-2.71719	-5.17583	0
TATCATTAAGCG_SRR5164436	12.4644	-0.510279	0
TCTCCAGCAAAC_SRR5164436	-10.9536	0.602478	0
TCGTCCCCCTCA_SRR5164436	-4.95281	8.64635	0
AGCATGAAAACC_SRR5164436	-2.41385	-3.58246	0
GCTTTCCTTTCC_SRR5164436	3.27428	2.93946	0
AAACCCACGCTG_SRR5164436	-1.88681	3.08735	0
GCATAAATACGC_SRR5164436	-5.07037	-10.0203	0
TGAGTGTACCTA_SRR5164436	9.73438	7.14157	0
CGGACGAACTGT_SRR5164436	-2.55916	-5.6818	0
AGGAGTGTCCCG_SRR5164436	-4.14121	-9.57298	0
AGGAGTGTCCCC_SRR5164436	-4.66074	-9.73562	0
ATCAACGCGAAT_SRR5164436	-4.67928	-10.401	0
ATGAAAATAGTG_SRR5164436	1.61531	1.18818	0
GCAGCAAATCAC_SRR5164436	4.71952	9.23367	0
GAGCGCCGCCGC_SRR5164436	3.84768	-4.3216	0.584429
AGTTCGTCTATA_SRR5164436	-2.13012	14.5501	0
TAAAGCAGACAG_SRR5164436	-4.75591	-9.75944	0
GACGCCGTGGAG_SRR5164436	9.34624	6.30918	1.75245
CCTGGGCTCTAC_SRR5164436	9.26549	7.82162	0
ATTAGTGCCCCC_SRR5164436	2.21602	2.81743	0
TGACAATATCAT_SRR5164436	1.29736	3.74604	0
AGTTAAAGTCGC_SRR5164436	-8.46706	7.07646	0
CAAAGATGGGCG_SRR5164436	9.72629	4.50064	0
GTTCCCCCTCTG_SRR5164436	-5.07255	-9.93093	0
GTTCCCCCTCTA_SRR5164436	-4.3901	-9.7424	2.21958
GTTCCCCCTCTC_SRR5164436	-4.98221	-9.87827	0
TGAGTCATGCGA_SRR5164436	-2.40143	-2.79993	0
TACGGTTACATG_SRR5164436	-2.89553	14.3062	0
CGCCTGGGTGGG_SRR5164436	-1.32429	-8.67926	0
TAACCTAGGTCA_SRR5164436	-1.04704	-4.41836	0
GCAGATTACTGC_SRR5164436	-4.21816	-4.7662	0
GGAACCGGAGTT_SRR5164436	9.03371	7.8489	0
AGCCGACTAGGA_SRR5164436	-4.38213	-4.9989	0
TTACAGCTCGGT_SRR5164436	-4.30071	-4.59862	0
GAATGCGTTACA_SRR5164436	10.5246	9.18448	0
CTGCAGAGTCAG_SRR5164436	-8.46568	7.23193	0
CCAAAAGAGTAT_SRR5164436	-2.85996	-4.38745	0
GTTGGCGACTCT_SRR5164436	9.39328	7.40044	0
AGTGGGCACTGC_SRR5164436	-2.38551	-3.62781	0
GAAGTTGAACAC_SRR5164436	-4.9772	8.65117	0
TCGGCCCTTCGA_SRR5164436	-13.0249	-2.45522	0
GTTACCCAGTAC_SRR5164436	-5.3738	-9.95504	0
TAGTATTTTCTG_SRR5164436	-0.823012	-4.37036	0
TATCCCCCGGGC_SRR5164436	10.0889	8.94579	0
GTCGTTAGAATT_SRR5164436	-4.79827	-9.87584	0
TTTAAGCTCGTA_SRR5164436	6.36724	-8.72696	0
TTTAGTTACTGA_SRR5164436	-3.57585	-9.64998	0
GGGGATAAACAT_SRR5164436	-0.403329	14.3283	0
CGCAACTAGTAT_SRR5164436	-2.37497	14.7113	0
GCGCGCAAACAA_SRR5164436	9.25344	8.10624	0
TACCGTGCAAGT_SRR5164436	-4.94374	8.68006	0
ACTATACTCTCA_SRR5164436	6.03405	-14.7809	0
TTCGCAACGCTT_SRR5164436	-7.68658	6.71516	0
GTGGCCGATCGC_SRR5164436	-1.52341	14.5699	0
CACCCGCTGATG_SRR5164436	-3.69112	3.38441	0
TACTTCTATCCC_SRR5164436	9.50772	7.89447	0
TCGTATAACTCC_SRR5164436	-0.622662	-7.7501	0
ATTCTTACGACG_SRR5164436	8.46137	6.79521	0
TACCTCTAGTCG_SRR5164436	-4.95397	-9.9154	0
CTTTGTAATTAC_SRR5164436	-3.22725	-9.89558	0
GGGAGCAATCTA_SRR5164436	-2.78368	-4.5113	0
TAGCGTAAAGAC_SRR5164436	-2.39728	-3.63043	0
GATTACCTCGTG_SRR5164436	-1.79712	8.36045	0
TAACCTTTAGAT_SRR5164436	2.37873	2.72204	0
TCGTAGATCGAT_SRR5164436	-5.3443	-9.8946	0
ACACCACGGCTT_SRR5164436	-8.35851	6.72163	0
CAACTTTGCATC_SRR5164436	-5.28978	-10.0217	0.761714
CACCGGAGCCAA_SRR5164436	-4.49986	-9.80406	0
TTTATTTGGAGT_SRR5164436	-3.19837	2.8405	0
ATTACCGTTCAG_SRR5164436	10.445	8.93142	0
GCCGGAGCTAGA_SRR5164436	-2.04092	14.5127	0
ATCCGAAGAGTG_SRR5164436	1.47695	-0.319583	0
TTCCCACGTAAA_SRR5164436	-0.759608	14.6228	0
CAAGAGCAGTCA_SRR5164436	-2.32408	-5.54534	0
TTTGCTACGAGA_SRR5164436	9.09711	7.92112	0
TTCTAGGAAGTG_SRR5164436	9.01558	7.88641	0
CGCATTAGTCTA_SRR5164436	-3.75878	-9.8393	0
CGTCAGATCCCC_SRR5164436	-1.60561	13.8073	0
TTCAGGCGAGAC_SRR5164436	9.64129	4.7081	0
GACGGCCGTGCT_SRR5164436	-1.80619	-6.04189	0
TAGGAGGATGGC_SRR5164436	10.3053	9.09215	0
CCATCACTAAGT_SRR5164436	1.12376	3.53992	0
ATGATTACATAC_SRR5164436	-12.4939	-1.21834	0
ATAATGAATCTA_SRR5164436	10.4887	8.82087	0
ACATCCGCTATG_SRR5164436	-0.817357	-8.49293	0
GTCCCGATCATG_SRR5164436	-4.68812	-9.70421	0
CTAGGAAGGATG_SRR5164436	3.9935	-8.30475	0
CGGGCGATCGCC_SRR5164436	7.43754	-13.3442	0
TAGCATTTGCTT_SRR5164436	3.16575	3.10026	0
TCGGTCGTGTCC_SRR5164436	-2.62096	-9.29083	0
TAGCATTTGCTC_SRR5164436	3.18236	3.03908	0
CGTTACGGCCGC_SRR5164436	9.82658	6.90507	0
TAGCATTTGCTA_SRR5164436	3.18666	3.11662	0
TAGCATTTGCTG_SRR5164436	3.14101	3.03916	0
TAAATCGGTGTA_SRR5164436	9.13329	7.84287	0
ACCTGGTACGGT_SRR5164436	-2.4895	-9.27035	0
AATCTACGCTCA_SRR5164436	-4.53468	-4.9059	0
CAATGAAGACAC_SRR5164436	9.5654	7.15648	0
AAAAATGCACTA_SRR5164436	-4.03495	-9.76364	0
CAATCCGCTGGA_SRR5164436	3.66008	-4.07138	1.18107
CAATCCGCTGGC_SRR5164436	3.74522	-3.97225	0
ACGGAATACTAT_SRR5164436	9.78577	6.7513	0
TCTGCGGCCTCC_SRR5164436	0.778102	-0.683823	0
TAGTCTTGGGCG_SRR5164436	1.36079	-0.0542	0
TATTGCAGGCAG_SRR5164436	-5.22285	-10.1473	0
GTCTCGTAGTGA_SRR5164436	-2.00755	14.6439	0
TATGGCTAAATT_SRR5164436	-4.79877	-9.81588	0
TGGGAGGGAAAT_SRR5164436	9.65457	8.58979	0
AACCGCTGAGCC_SRR5164436	-2.53901	-9.20436	0
CAATCCGCTGGT_SRR5164436	3.77348	-4.0235	0
TAGTATCCGACT_SRR5164436	9.61363	7.04344	0
CAGTGCGCTATG_SRR5164436	0.508858	-1.16285	0
CAATCCGCTGGG_SRR5164436	3.68564	-3.99125	0
TCCGTTGCAGCT_SRR5164436	-7.95979	6.87573	0
GAGCTCCCTAGG_SRR5164436	-2.45222	-5.9807	0
ACCCGCACGATG_SRR5164436	-8.44629	6.27209	0
GATCGATTGAAC_SRR5164436	0.627265	-0.495205	0
GGCCTTGGCTTA_SRR5164436	9.05603	5.51076	0
GAGCTTAGATCG_SRR5164436	3.38621	-9.21175	0
CGACGAGGGGAG_SRR5164436	3.8764	-8.16825	0
AATCTTTTTTGA_SRR5164436	-2.20135	-6.78205	0
ACTGAACATTGA_SRR5164436	12.3878	-0.434778	0
TGTATCACCGCT_SRR5164436	-7.42253	4.34067	0
CTAAGACTTCTT_SRR5164436	9.46896	7.26566	0
ATCTTTATCTTC_SRR5164436	-0.847691	-0.429848	0
CGTACCGTCCAC_SRR5164436	3.07563	13.1046	0
CAGGGCCAACCC_SRR5164436	-2.47692	-3.71989	0
AAGGTGGCTGCA_SRR5164436	-4.13856	-9.72338	0
CTTCACGACTTC_SRR5164436	-2.20145	14.1929	0
TAGCGGGGAACG_SRR5164436	-2.74917	-9.46047	0
GCCCTGTCCAAC_SRR5164436	-4.88216	-10.4503	0
GGGTGTACTCTA_SRR5164436	4.06417	-8.31991	0
CAGGCGGTCTCA_SRR5164436	10.0741	8.80875	0
GTTCGAGCCTAA_SRR5164436	3.24201	-8.41732	0
AGCTGGAGACAC_SRR5164436	-12.7963	-1.37804	0
AGCTCCGTTCCA_SRR5164436	-8.55041	7.059	0
GCATCTGGTATG_SRR5164436	-2.51496	-3.75819	0
TCACACGTGATA_SRR5164436	3.13744	-7.15257	0
GTTCTTAGCCGG_SRR5164436	9.80708	6.86596	0
CATCCATTGTCG_SRR5164436	-7.28951	7.09055	0
ACTTTTAGACGT_SRR5164436	-0.516487	-0.763854	0
AATAAGATGCAA_SRR5164436	-7.62487	5.69332	0
GTTGAGAGAAGA_SRR5164436	1.94923	1.94294	0
AACAGACATCAC_SRR5164436	-3.61661	-9.25843	0
GCTACTTAGGGA_SRR5164436	3.85393	-8.14725	0
GTTGTGTCCGGA_SRR5164436	-5.05588	-9.85844	0
GTTACTCGGCCA_SRR5164436	-4.44871	-10.0808	0
CGCGGATGGTGG_SRR5164436	-2.79406	-4.04086	0
GTTACTCGGCCC_SRR5164436	-4.63347	-10.1087	0
CGAAGTACAACT_SRR5164436	-0.515666	-6.68502	0
GTTACTCGGCCG_SRR5164436	-4.33717	-9.74797	0
CGGAGGTCCGCA_SRR5164436	-10.4195	0.0400338	0
TTGACGTGCCGC_SRR5164436	9.85021	-5.7752	0
TTAAAACTTCCC_SRR5164436	-8.13079	6.94284	0
CTATGTGTCTAG_SRR5164436	-12.429	-1.00086	0
GTTACTCGGCCT_SRR5164436	-4.36026	-9.94577	0
CAATAGAGAATT_SRR5164436	-5.00904	-9.91875	0
GAGGTCGGCCAT_SRR5164436	1.2786	3.86953	0
CTACTTAATGAG_SRR5164436	-1.78075	14.9716	0
TCCCGTGAGCGA_SRR5164436	-2.01575	-5.6446	0
CCTTCTGGCTGC_SRR5164436	-2.33241	-6.61803	0.702373
ATGAAGTGCCTG_SRR5164436	-4.47772	-10.3611	0
AGTGGGTATCTA_SRR5164436	-2.34354	-9.49236	0
GAGCTCCCTAAA_SRR5164436	9.7137	8.58389	0
GCCCAGACACCC_SRR5164436	2.03115	2.31977	0
GTATCGTATCCT_SRR5164436	-2.54793	14.8895	0
CTTAGTGTCAGC_SRR5164436	2.87979	2.93511	0
GGCTGCCTGGAT_SRR5164436	2.11252	-5.19588	0
CGAGCGCGAAAA_SRR5164436	9.9451	8.80883	0
GATGCCGGTTCT_SRR5164436	-2.37545	-3.68469	0
TCTAACATTGCG_SRR5164436	8.94695	7.5314	0
AGCCTCTTTCCT_SRR5164436	-2.72311	14.5832	0
GCAGTATAAGGC_SRR5164436	-11.2846	-0.283427	0
GGCACGCTCGTG_SRR5164436	-6.99255	6.67629	0
AGCGCTTTTCAT_SRR5164436	-8.48508	7.14322	0
ATAGGTAAGGTC_SRR5164436	10.4712	9.29834	0
TATTATGTGACT_SRR5164436	-0.432944	-4.38802	0
GTCCTTAATGCT_SRR5164436	10.419	8.89873	0
ATCTTGGAGCTA_SRR5164436	3.83753	-8.29319	0
AGGGAGCACTGT_SRR5164436	9.191	6.16565	0
GAGGCTCGATAA_SRR5164436	-4.70783	-9.98229	0
CGTGTTCAGGTG_SRR5164436	0.384702	14.0668	0
TCGGCGTGAAAG_SRR5164436	-4.4512	-5.04609	0
TCACCGCAGAAG_SRR5164436	-10.0047	-1.31516	0
GTTGTATGGCAC_SRR5164436	9.29828	7.81236	0
TTGTTGTCCTGT_SRR5164436	8.43776	6.64167	0
GGAGAGGTTGAC_SRR5164436	-2.39732	-3.01691	0
GTTCCCCCTCTT_SRR5164436	-4.9856	-9.79229	1.92846
CGCGTTTTCTAA_SRR5164436	-4.99872	8.66905	0
CAGTCGCTCTAT_SRR5164436	10.5324	8.93053	0
GATCGGGCCGTG_SRR5164436	9.81802	7.31008	0
AAATGCCCCACC_SRR5164436	9.23768	6.18591	0
CCGTGTAACCAC_SRR5164436	1.06752	0.340989	0
TGATATAAGGAG_SRR5164436	-1.84686	5.1331	0
GGACGCGTTTCT_SRR5164436	-1.02335	7.9448	0
CCATGACCAAAT_SRR5164436	-5.44583	-9.93646	0
CCATGACCAAAG_SRR5164436	-5.21237	-10.0576	0
CCATGACCAAAC_SRR5164436	-5.4231	-10.0235	0
CCATGACCAAAA_SRR5164436	-5.38731	-10.0555	0
CCCAGGTTGTGG_SRR5164436	-4.96287	8.64901	0
GCCCTAGTCTGT_SRR5164436	2.20139	2.77128	0
TAAGTTGAAAGT_SRR5164436	10.5088	9.17779	0
CAACCTTGGGTA_SRR5164436	-4.88878	8.59219	0
CGATGCGTTTAC_SRR5164436	10.4469	9.06226	0
TGAGTTTGACAG_SRR5164436	-2.75633	-9.58113	0
GAAGTGGTACGG_SRR5164436	9.76701	7.60853	0
CATGCCCAGTGC_SRR5164436	8.96545	7.65549	0
TATTAACATATG_SRR5164436	-4.95854	8.6725	0
CCGCTGCTGATG_SRR5164436	9.85641	7.11272	0
GAGAAACCTCAC_SRR5164436	9.75111	7.17998	0
TGCAACGACTAT_SRR5164436	-5.25611	-10.3281	0
TGCACAAATGTG_SRR5164436	-8.90011	7.05112	0
AACTCTGTATAG_SRR5164436	-0.207765	-2.49325	0
AGTGCCCATCAC_SRR5164436	-1.65764	-8.7713	0
GAACGGTAACCA_SRR5164436	10.4728	9.17515	0
TAATTTCCTAAA_SRR5164436	-4.71882	-5.10791	0
CTTACTTCTTCT_SRR5164436	-0.892371	-2.72085	0
AGGCTGCTAACG_SRR5164436	9.73082	8.582	0
ATACCGGAAAGG_SRR5164436	-0.884689	-4.07469	0
CCACTTGCTCAT_SRR5164436	2.24644	2.89367	0
AGAGCGTTCCTT_SRR5164436	9.61347	4.7327	0
AACCTTACGGGG_SRR5164436	8.62457	7.08496	0
CAAAGATGTTTT_SRR5164436	-4.46652	-4.96625	0
TATTGGATCTGG_SRR5164436	10.5084	9.19796	0
GATAACCAAGAA_SRR5164436	-0.657129	-7.82989	0
CGCGCCTTAGCC_SRR5164436	-5.46139	11.7318	0
GGCACACGGCTT_SRR5164436	6.39718	-12.3937	0
TAGGGCACTTTG_SRR5164436	-2.90584	-4.46529	0
CCGTAATACTTT_SRR5164436	12.2959	-0.330117	0
TTTATTACCCAT_SRR5164436	-2.58016	-9.36395	0
CCGCAATGTCTT_SRR5164436	10.5861	9.17152	0
CAAAGATGTTTG_SRR5164436	-4.40685	-5.06119	0
CAAAGATGTTTA_SRR5164436	-4.46038	-4.96333	0
CAAAGATGTTTC_SRR5164436	-4.4734	-4.97502	0
TATGCCCAATTG_SRR5164436	1.16588	0.37058	0
TATTGCCTGATT_SRR5164436	3.47666	-9.06326	0
TTTGCCATTACT_SRR5164436	3.78017	-9.13799	0
TGGCTAGGATGA_SRR5164436	9.65517	7.60595	0
TTAGTACCCGCT_SRR5164436	-10.7065	1.51814	0
CCCCGGCTCTCG_SRR5164436	9.58689	7.72116	0
GCGCGAAGTCCG_SRR5164436	9.80087	7.34877	0
GATCGATACACC_SRR5164436	-4.98048	-10.1082	0
TGCTGTATAGCC_SRR5164436	9.83023	-5.80361	0
GATCGATACACA_SRR5164436	-4.8446	-10.2348	0
TGTTAAATTACC_SRR5164436	-0.215308	-2.46875	0
CGTAAACGAGTG_SRR5164436	8.7238	7.57219	0
CACAGATTTAGG_SRR5164436	9.74877	7.15963	0
GATCGATACACT_SRR5164436	-4.98836	-10.03	2.24559
CCAATGGAAAAT_SRR5164436	9.04516	7.99295	0
TCAAACGCCCGA_SRR5164436	-4.52719	-10.0755	0
GATCGATACACG_SRR5164436	-4.83548	-10.2712	0
ACTTCAAAAACG_SRR5164436	1.4691	3.79062	0
CCGTAATACTTA_SRR5164436	12.2464	-0.309719	0
GGTATACACTAC_SRR5164436	8.59545	6.98405	0
CCGTAATACTTC_SRR5164436	12.2317	-0.280971	0
GGATTGATGTTC_SRR5164436	9.43922	8.37178	0
CCGTAATACTTG_SRR5164436	12.2931	-0.348222	0
TATAGGCATGTT_SRR5164436	-4.76938	-10.1295	0
GGGTTCATCCCC_SRR5164436	3.46949	-9.0355	0
TAGCCGACCCCT_SRR5164436	-4.3416	-10.2363	0
TGCGACAATGAG_SRR5164436	8.70218	6.31052	0
GTGTCCCCGTAC_SRR5164436	3.28059	2.89058	0
ATACGTCAAGAC_SRR5164436	0.984597	3.29178	0
GGTTGGCCAAAC_SRR5164436	-4.11971	-9.53223	0
CTCCCAGTCCTG_SRR5164436	-12.1411	-1.5174	0
AAGAGTAAGTGC_SRR5164436	-12.9787	-1.33269	0
ACCGTAACGTGG_SRR5164436	-2.49795	-3.76051	0
CGTTATCCGCAC_SRR5164436	-5.42286	-10.0513	0
TAGCCGACCCCC_SRR5164436	-4.39221	-9.85593	0
TAGCCGACCCCA_SRR5164436	-4.35334	-9.92518	0
AAAAGAGTTAAT_SRR5164436	-6.78841	4.97638	0
GACCCGTGAGAT_SRR5164436	-2.01781	-3.58156	0
TAGCCGACCCCG_SRR5164436	-4.75087	-9.71616	0
GCTTACTGTCTA_SRR5164436	12.4145	-0.463348	0
TAAGCGTGGTCA_SRR5164436	3.14299	-6.95482	0
TTGTAGTCCAGG_SRR5164436	-2.12155	-3.57487	0
GACTTGATTGTT_SRR5164436	-12.3072	-0.0402681	0
TCAGAAACATAT_SRR5164436	2.7693	0.896465	1.84898
GACTTGATTGTC_SRR5164436	-11.5427	0.0352103	0
GACTTGATTGTG_SRR5164436	-12.0405	0.178984	0
GCTTATACGGAT_SRR5164436	0.0981782	3.41706	0
AGTAGAGTTCGG_SRR5164436	-4.60107	-10.2338	0
TAGATCGGTACT_SRR5164436	-4.28527	-4.58079	0
GTGCATGATGGT_SRR5164436	-2.48695	-3.68377	0
TGACAATGTCGT_SRR5164436	9.90289	4.01819	0
ACGTCACCGACT_SRR5164436	-3.40551	-9.65687	0
CATACAGGATGA_SRR5164436	10.0286	8.74179	0
ATACGGCCAGTA_SRR5164436	-1.47376	-4.66988	0
CGGTAGTGCAAC_SRR5164436	9.24935	8.0616	0
GAGGAGCGACGC_SRR5164436	-0.608395	-3.01983	0
TAGATCGGTACG_SRR5164436	-4.13653	-4.61791	0
CGGTTAAAGGCG_SRR5164436	9.72456	8.53667	0
TAGATCGGTACC_SRR5164436	-4.30374	-4.69953	0
TAGATCGGTACA_SRR5164436	-4.45863	-4.91406	0
CCGATAGTTGTT_SRR5164436	3.31262	-8.84947	0
AAAGTGCCTACG_SRR5164436	9.12469	7.74784	0
GGTCATGAATAA_SRR5164436	-5.40041	-9.98156	0
GTACGTCTGTTA_SRR5164436	10.4873	9.00269	0
TCACCCGCCTGT_SRR5164436	9.18751	7.89489	0
CCAGAATAGATC_SRR5164436	12.11	0.400984	0
TCCTAGCCGATT_SRR5164436	6.43774	-14.4611	0
AACCTGGACATT_SRR5164436	-1.48191	14.3329	0
GTTAACCTCGAT_SRR5164436	-2.12214	14.7811	0
ATGATTAATTTG_SRR5164436	-2.37479	-3.53938	0
CTCATAGGATAG_SRR5164436	9.23756	8.09404	0
GCTAGTAAAACA_SRR5164436	10.3577	9.12124	0
CGAGCGCCCAAC_SRR5164436	8.7034	6.11737	0
TTCGTCGATCAT_SRR5164436	4.39388	9.15435	0
TCTCCCTAGGGA_SRR5164436	-0.257522	-5.52282	0
AAACACGGCTAA_SRR5164436	0.86144	-0.187653	0
GGCAGGACAGAA_SRR5164436	-2.65098	1.7319	0
AGCCGCGTCCCG_SRR5164436	-7.91276	6.59002	0
GACGCCCCCAAG_SRR5164436	-7.22391	5.21586	0
TTTCGCACTTAG_SRR5164436	-1.29317	14.6022	0
CCAAATGTGGGG_SRR5164436	-2.09716	-3.49153	0
AGATTATGTGGA_SRR5164436	-4.07149	-4.6361	0
GGTGACGATATT_SRR5164436	-5.42144	-10.1533	0
TAAGATCGGTAC_SRR5164436	-4.40621	-4.8137	0
TTACCTACAGCC_SRR5164436	9.77051	4.37459	0
TGTATTAAAATC_SRR5164436	-2.18955	-3.61756	0
CTACCCTCTAAT_SRR5164436	-2.05791	-6.07941	0
GGTGACGATATG_SRR5164436	-5.40647	-10.0489	0
TCTTGGACAATC_SRR5164436	1.16919	3.73679	0
GGTGACGATATC_SRR5164436	-5.38711	-9.87437	0
GGTGACGATATA_SRR5164436	-5.39561	-9.91104	0
GCTACGCCTTCG_SRR5164436	10.5489	9.26955	0
TCTCGGTATAGT_SRR5164436	6.97224	-14.2562	0
GTAAGGTTACTA_SRR5164436	9.72525	6.73447	0
TACCGCCTCCAC_SRR5164436	-7.96237	6.14654	0
TGGTTCGGCCTA_SRR5164436	8.62488	6.58414	0
AGGGGGTAGGCA_SRR5164436	-2.87633	1.37078	0
CGAAGGCCTGCG_SRR5164436	1.14622	3.6599	0
GATCCTACTCGA_SRR5164436	10.4946	8.63937	0
CCCAGGTTCGCC_SRR5164436	0.645303	-1.24692	0
GCAAACTATGGA_SRR5164436	12.3237	-0.434138	0
TCCCAAAGGATA_SRR5164436	-10.6726	1.50075	0
AACACGACCCAG_SRR5164436	-4.97615	-9.99052	0
CATAGTCCAGCT_SRR5164436	12.0702	0.428774	0
CCTACCGTTCGT_SRR5164436	-1.61413	8.23508	0
AACACGACCCAA_SRR5164436	-5.40051	-9.96091	0
AACACGACCCAC_SRR5164436	-5.30417	-10.2074	0
GAGAAGTCGTAG_SRR5164436	-1.30059	14.0418	0
TCGATGGCTTCG_SRR5164436	-3.32372	-9.70039	0
AACACGACCCAT_SRR5164436	-5.28631	-10.1758	0
TGGTTTGGACAC_SRR5164436	3.89897	-5.45844	0
TGGTTTGGACAA_SRR5164436	3.66566	-5.3023	0
CGCTGCCGGAGC_SRR5164436	-1.15872	-4.80541	0
GAGCGCATCATA_SRR5164436	9.94772	7.23089	0
CCGCTTGCCGGT_SRR5164436	-2.70329	-4.26469	0
TGGTTTGGACAG_SRR5164436	3.96667	-5.42568	0
TGGTTTGGACAT_SRR5164436	3.87698	-5.16706	0
GCGTCTTCCAAC_SRR5164436	-2.25632	-3.51597	0
CGCACGGAATCC_SRR5164436	-5.39444	-10.075	0.789266
GCGCCGTCAATT_SRR5164436	3.33847	-9.18967	0
CGTGACACGAGG_SRR5164436	-1.72044	3.07469	0
TCCATTCGTTAA_SRR5164436	-7.78906	9.6156	0
CGTTGTTATCGG_SRR5164436	12.2797	-0.328397	0
CGTCAGTAAATG_SRR5164436	-1.83567	14.462	0
GATAAGCTGTGC_SRR5164436	9.56205	8.23153	0
CGCCAGATAATC_SRR5164436	12.0645	0.400364	0
ATCTGGTGCTTT_SRR5164436	0.297749	13.95	0
ACTGCTGTCGGC_SRR5164436	-4.92161	8.65229	0
CTTGCTAGTACG_SRR5164436	2.93194	-8.40952	0
ACCTAAGGAAAC_SRR5164436	-10.9154	0.751242	0
TTGTAATAAACG_SRR5164436	12.4181	-0.484795	0
AAGTCTGACCTC_SRR5164436	-2.14738	-3.54406	0
GATTCTGCAGCC_SRR5164436	2.87106	3.07541	0
ATAGCATTCTGG_SRR5164436	7.47028	-13.499	0
GTTTGTGCTTGG_SRR5164436	9.71511	4.41862	0
CTTCGGCCGACA_SRR5164436	-1.63132	3.97816	0
TTAACAATCCCT_SRR5164436	2.47729	3.17352	0
TCGTTTTATAGC_SRR5164436	1.20292	0.277342	0
GAACGGAATGCT_SRR5164436	-4.20015	-9.57587	0
TATTAGCACGTA_SRR5164436	-2.19984	14.1247	1.99955
ATCAGTGTGACA_SRR5164436	10.3187	8.74449	0
GTAGGATAATGA_SRR5164436	-0.268497	-4.00529	0
TCAAGTCGAATT_SRR5164436	3.99707	-8.26567	0
CGCTACGATCTA_SRR5164436	4.67782	9.23426	0
GCACTTCGCTGA_SRR5164436	-2.30449	14.6763	0
AAGCTAACGGTG_SRR5164436	10.5899	9.19826	0
TAGGATTCCACG_SRR5164436	-3.09323	15.0589	0
AATGCTTACACA_SRR5164436	2.94748	-8.17455	0
TCTACTGATACG_SRR5164436	0.995603	0.372512	0
CAAGCATTCTGA_SRR5164436	10.3469	9.05084	0
GCGAGTAGCAAT_SRR5164436	-5.01645	-10.2041	0
GATAGACATATA_SRR5164436	-2.14964	-5.62373	0
TTTAAGAACCTT_SRR5164436	5.51299	-6.39129	0
GCCGCCTCGCGG_SRR5164436	1.51486	1.38812	0
AGTTGCCTCGGG_SRR5164436	10.5109	9.06382	0
CGTCGGGCGCTG_SRR5164436	-4.11481	-4.36283	0
CTTAAGACTGAC_SRR5164436	6.60184	-14.1536	0
TACACATAGAGG_SRR5164436	9.19329	5.38454	0
GTATTCGAACGG_SRR5164436	9.51774	4.60746	0
GGATACCCAAAG_SRR5164436	2.48172	-1.00191	0
GTATTCGAACGA_SRR5164436	9.45358	4.48168	0
GTATTCGAACGC_SRR5164436	9.58891	4.48009	0
GTATTCGAACGT_SRR5164436	9.98879	4.47198	0
CCTCGCACAAGT_SRR5164436	-8.34031	6.6372	0
GCGGGCAGCTAA_SRR5164436	7.64864	-6.01455	0
TCCCTACTTGAG_SRR5164436	-7.6746	6.93711	0
TCTAAAATGGGC_SRR5164436	-1.09271	-7.21614	0
GCGCGAGCTAGT_SRR5164436	-4.936	-9.70689	0
GAGCGGCGAGGG_SRR5164436	1.11819	3.6103	0
CACTATTTACGC_SRR5164436	9.68141	7.29685	0
ACTCATAGCCCG_SRR5164436	10.5196	9.1558	0
ATATGAACGTGC_SRR5164436	9.05899	7.92625	0
CGCCAGAGGACT_SRR5164436	-0.954418	-6.27468	0
AAAGCGGACTCT_SRR5164436	1.12476	3.53199	0
ACTACTCAGAAT_SRR5164436	-2.38595	-9.46019	0
CGCCACACATTG_SRR5164436	9.42957	7.95853	0
CGCCCCCTTCCT_SRR5164436	-2.17905	14.6276	0
ACGTATTGTCTC_SRR5164436	4.05774	-5.29872	0
TGAATACTTGAG_SRR5164436	-2.28794	-5.74722	0
TCACAAAGCTGT_SRR5164436	-5.41194	-10.0334	0
GAGCGCGAGCGG_SRR5164436	8.43961	6.79785	0
CAACGGATCTGA_SRR5164436	-5.01202	8.10431	0
CACACCCAATTT_SRR5164436	6.90382	-7.09023	0
TAGATAACGATG_SRR5164436	9.72785	8.61466	0
ATCCTCTTCGAG_SRR5164436	9.6848	7.40719	0
TTTAGCTTCGCC_SRR5164436	-2.7334	1.92501	0
AAAAAATGCATG_SRR5164436	8.76168	7.16791	0
ATACCGGTCGAT_SRR5164436	12.4307	-0.471699	0
GTAAAATTCACG_SRR5164436	12.4045	-0.474629	0
TACCAGTTCCAG_SRR5164436	10.4349	8.79891	0
CAGATTAATTGT_SRR5164436	-2.55968	-5.7493	0
GCTTAGATTGCG_SRR5164436	9.22854	7.3387	0
GCTCCCTCTTAC_SRR5164436	1.25925	3.69074	0
CCGTTCGTCTCT_SRR5164436	5.27473	9.68974	0
GAGAAGCGTCCA_SRR5164436	0.0605448	-0.639331	0
CGACCAGTTCTT_SRR5164436	9.88008	7.13311	0
CTATTTGCTCTC_SRR5164436	8.79837	7.68684	0
TCTATAAGCATA_SRR5164436	-4.44833	-9.52683	1.00357
CGTAGATTGTCA_SRR5164436	3.94405	-8.11001	0
GCATTTATGCTA_SRR5164436	8.7232	6.37346	0
TGCACTTATCGA_SRR5164436	8.52385	7.07431	0
CTTACAAATAAC_SRR5164436	-2.10032	2.12983	0
ACTGAGAGAGTA_SRR5164436	-3.07478	-9.61671	0
CCCGAAAAGACT_SRR5164436	9.76443	6.62848	0
TATCTAAGCCGC_SRR5164436	3.03763	13.0765	0
GAATTTTCTAGG_SRR5164436	-0.952646	-3.83227	0
CCACACAGTAGG_SRR5164436	10.5127	9.17044	0
GAAACATGACAC_SRR5164436	-1.68425	15.0314	0
CACTTACGCGAA_SRR5164436	-3.46032	-5.97775	0
TTACGAGGAGCC_SRR5164436	-8.03098	6.07568	0
CGGTTGGGCCGT_SRR5164436	10.2869	8.94764	0
GCCGATGTGCCT_SRR5164436	-4.96446	-10.298	0
TTTTAGCATCAT_SRR5164436	-3.11411	-9.64221	0
TTTTAGCATCAG_SRR5164436	-2.85351	-9.60179	0
TACACCTGCGCG_SRR5164436	8.54411	6.94873	0
GTCCCTATGGCC_SRR5164436	12.4747	-0.528524	0
CAGACTCCTAGC_SRR5164436	5.87377	-13.3174	0
CGGCGTCGCGTC_SRR5164436	-3.77816	-4.51387	0
TTTTAGCATCAA_SRR5164436	-3.00033	-9.38468	0
TTTTAGCATCAC_SRR5164436	-3.01131	-9.62767	0
GTCGGAAAGTGT_SRR5164436	10.0148	7.20505	0
GAAATTGCACTT_SRR5164436	-3.9983	-4.61228	0
AGCAAACTGGGT_SRR5164436	9.57953	6.45709	0
GGGGCCTGGCGT_SRR5164436	-5.2247	-9.90622	0
TCGACTAATTTA_SRR5164436	9.39768	6.33611	0
GAAGGTAAAAGT_SRR5164436	-2.36847	14.8455	0
AGTTTCGCGGTA_SRR5164436	-7.61176	5.93425	0
GGTCTTGTTCTG_SRR5164436	3.24435	-8.47505	0
GACCCGACTAGT_SRR5164436	1.34881	3.53291	0
TGCGGCAACGGT_SRR5164436	-8.64757	6.29971	0
AGTGCGCGCAGA_SRR5164436	-3.75998	-5.89857	0
TTCGATTTCCTT_SRR5164436	-4.28637	12.6187	0
GGTCTTGTTCTT_SRR5164436	3.21399	-8.75002	0
GACACACCAGCT_SRR5164436	9.24535	7.84462	0
GACTCTACTCCT_SRR5164436	9.21911	8.22052	0
TTATGTCTGCCA_SRR5164436	4.34366	10.3053	0
TTCCAAGATATA_SRR5164436	9.10352	6.25935	0
TGTTCTAAGACT_SRR5164436	3.93832	-8.38763	0
GAATGTAGAGTA_SRR5164436	8.51862	6.81023	0
GTGGTGTAGAGG_SRR5164436	9.50324	7.52778	0
GCTGCGCAGAAG_SRR5164436	-3.98308	-4.71857	0
ACATAAGCGGTT_SRR5164436	9.15776	7.96366	0
CGTTAACTCCCA_SRR5164436	-2.73913	13.6444	0
AAGACTCTCCGC_SRR5164436	10.4451	9.24452	0
ATCTACGCTGGG_SRR5164436	-4.84159	8.61139	0
GCGCGAGCTAGG_SRR5164436	-5.10899	-9.72615	0
GGAGCTGAAGGA_SRR5164436	9.22049	7.85753	0
GCGCGAGCTAGC_SRR5164436	-4.70506	-9.72709	0
AAATCCAATGAA_SRR5164436	-11.0419	0.150375	0
GCGCGAGCTAGA_SRR5164436	-5.13698	-9.7071	0
GAATCCGGCTCT_SRR5164436	8.97502	7.81925	0
ATGGTCGCAAGG_SRR5164436	3.98225	-7.87203	0
CAAAAACTTACA_SRR5164436	-8.41328	7.20271	0
GTTGACGGTGTA_SRR5164436	-4.56526	-10.05	0
AATGGACACTTT_SRR5164436	2.47367	-5.76674	0
CTTTAGTGTCCA_SRR5164436	10.4402	9.12164	0
CATCCAAATTTT_SRR5164436	-2.50974	14.1755	0
AATGGACACTTA_SRR5164436	-1.69739	-7.08332	0
AATGGACACTTC_SRR5164436	1.5293	-6.15479	0
AATGGACACTTG_SRR5164436	-0.721102	-5.38512	0
GTCCAAAAGGAG_SRR5164436	2.09012	2.24647	0
GCTCAAGCACTC_SRR5164436	-2.47353	-3.71623	0
GCATCTCCGTCT_SRR5164436	8.72246	7.11777	0
TGAATGCCAGTA_SRR5164436	8.92448	7.43096	0
CTTGCAGGGGTT_SRR5164436	-0.791183	-3.93291	0
CTAGTGTCCCAA_SRR5164436	3.26683	2.63158	0
GCATCTCCGTCC_SRR5164436	8.81703	7.23371	0
GTTCGTTCGGCA_SRR5164436	-1.81857	-3.5031	0
TGAATGAGCTAA_SRR5164436	4.58267	9.84875	0
ACAGGAAGGCAT_SRR5164436	-5.02958	8.65995	0
GAGCAACGTGAA_SRR5164436	4.90958	-4.87906	0
ACAGGTCAATGT_SRR5164436	1.51654	1.74226	0
GGTGGGAAGAGA_SRR5164436	9.33899	8.24689	0
TTGCCGGCAGAG_SRR5164436	1.13624	0.151854	0
TATCTAAAAAGC_SRR5164436	1.84209	2.15678	0
ACAGGTCAATGG_SRR5164436	1.53922	1.7548	0
ACAGGTCAATGA_SRR5164436	1.51014	1.73904	0
ACAGGTCAATGC_SRR5164436	1.42746	1.63394	0
CCTCCGAAAAAA_SRR5164436	9.45236	8.06156	0
TTTTATTGGATC_SRR5164436	-4.28938	-4.82818	0
CCACGCCGCCTT_SRR5164436	-2.27338	-9.63116	0
AGACTGACCCCT_SRR5164436	-3.54333	-9.66211	0
AACGTAAAACAT_SRR5164436	12.4384	-0.485366	0
TGCGTGTATCGA_SRR5164436	9.0312	7.90231	0
TAACGGACGTTG_SRR5164436	0.96278	0.0696999	0
GAATCTGGGAAC_SRR5164436	4.43888	-5.48668	0
TTGAGGAAACCT_SRR5164436	-1.89107	-3.31602	0
GTAAAGAGCCGA_SRR5164436	3.31369	3.0843	0
TTGAGGAAACCG_SRR5164436	-1.95203	-3.55276	0
GATAGGCCTTCG_SRR5164436	-5.62087	-9.9338	0.507357
TTGAGGAAACCC_SRR5164436	-1.80966	-3.46594	0
GTGTTCCTTAGA_SRR5164436	-5.06302	-9.88637	0
AGCGTCAAACGC_SRR5164436	0.0933285	-5.20866	0
AGGAAGAGCTTC_SRR5164436	1.28917	3.77201	0
CTACGGTTTCGC_SRR5164436	10.3791	8.94211	0
CTGGTCGAAGCC_SRR5164436	-1.85389	14.2193	0
CCACAATGCGAT_SRR5164436	8.91615	7.71333	0
TATACCGTTCAG_SRR5164436	9.12097	6.41618	0
AAATCCCTGCGC_SRR5164436	12.4408	-0.48827	0
ATCTGCAAACTG_SRR5164436	-5.10956	-10.0877	0
ACTGAGTACTAC_SRR5164436	-2.86405	-4.06626	0
TCGTTCTGGATT_SRR5164436	-2.60979	-9.6422	0
CTATCTCGAGTT_SRR5164436	-8.47784	7.06052	0
GACGGGCAGTCA_SRR5164436	-5.20658	-10.2976	0
GTAGGCACCGTT_SRR5164436	2.52067	3.03727	0
GCACCCCGGGAG_SRR5164436	10.0544	8.82097	0
GTAGGCACCGTG_SRR5164436	2.43901	2.86007	0
GTAGGCACCGTC_SRR5164436	2.4911	2.93764	0
GTAGGCACCGTA_SRR5164436	2.56429	3.10415	0
GGCTTCAACGAC_SRR5164436	-2.23045	-5.67282	0
GCAGCGATGTTA_SRR5164436	9.37281	7.94935	0
CAACAAGCGCGA_SRR5164436	1.29783	3.82571	0
TGAACGCTTCGC_SRR5164436	9.57297	8.48127	0
GGGTGTGGTCAG_SRR5164436	4.20207	-8.19331	0
TCATGATCTGCG_SRR5164436	-2.04352	3.37853	0
CACGTCCAAGTT_SRR5164436	-4.06255	-9.58579	0
CCTCCTGCAACT_SRR5164436	-0.899064	-2.49386	0
AGTCTTTACTTA_SRR5164436	-4.06559	-4.30185	0
GGTTTATACTCC_SRR5164436	9.23904	8.20741	0
AGGGTGTCAAAG_SRR5164436	-7.61423	5.33942	0
AAACCGCAGACC_SRR5164436	3.06628	-8.34352	0
GCCTCAAGGGGG_SRR5164436	-4.4373	-4.79256	0
ACCTTCAATTTG_SRR5164436	9.14542	7.49794	0
CAATCTCGAGTG_SRR5164436	9.47317	8.3508	0
CTTCCAAGAAGC_SRR5164436	10.4032	8.97462	0
ATCCATTGATGT_SRR5164436	-2.39899	-5.7269	0
GCAAATGCGCGC_SRR5164436	3.18946	3.24674	0
AAAACGCACTAG_SRR5164436	-2.27108	-6.76472	1.73071
TGGACCAGCTTT_SRR5164436	9.02216	6.1538	0
GCAACTGAATAA_SRR5164436	1.22015	3.46873	0
GCAGTGACTAGA_SRR5164436	1.09468	3.47488	0
CGAGCCACTCCG_SRR5164436	-2.3323	-5.71827	0
ACGTAGCATCTG_SRR5164436	9.21911	8.12567	0
CCATTTATTGTT_SRR5164436	10.3629	8.89493	0
TGTGCTACTACG_SRR5164436	-3.57039	13.1605	0
TCCCCGCAACAC_SRR5164436	9.1789	8.0623	0
GGACTCACGGTC_SRR5164436	10.3389	9.10967	0
GTATTTTAGGAT_SRR5164436	-4.61282	-9.65797	0
TTCAAGACTCGA_SRR5164436	-10.2836	-0.56957	0
CTATGTCCTAAT_SRR5164436	0.0378509	14.462	0
AAAGCTACCTCA_SRR5164436	-4.01284	-9.77468	0
GTATTTTAGGAA_SRR5164436	-4.5223	-10.3041	0
GTATTTTAGGAC_SRR5164436	-4.2181	-9.76883	0
GTATTTTAGGAG_SRR5164436	-4.4562	-9.70117	0
TTCACCGGAGAT_SRR5164436	8.76863	5.82427	0
GAGACAGTTGCT_SRR5164436	1.27846	3.58665	0
CCACAGCTTTAT_SRR5164436	-1.85523	13.8486	0
ACCGCGAAATCC_SRR5164436	-12.6417	-1.33224	0
AGTGTATCACTG_SRR5164436	-10.6832	0.751697	0
GTAATTGTTATT_SRR5164436	-8.85614	6.76084	0
CTCCTCGATCAC_SRR5164436	-2.73501	-5.13759	0
CCCCCGATCATT_SRR5164436	-13.0244	-1.55296	0
CTGAGCAGATTT_SRR5164436	10.0706	8.20684	0
CGCGCAACAAGG_SRR5164436	8.80672	5.93154	0
GTCCAGGCGGAA_SRR5164436	3.50528	-6.28913	0
GTTATTTGTGCA_SRR5164436	3.34967	-8.92713	0
CTACATGGATCG_SRR5164436	-4.39256	-9.87897	0
GTCGGAGATAGT_SRR5164436	9.48288	7.91269	0
CGCCGTGCGCCT_SRR5164436	-7.60143	5.97402	0
TCTATGGGCCAA_SRR5164436	-8.30013	7.03941	0
AGGTCTAGTACC_SRR5164436	10.5081	9.20145	0
TTAGGGTCGATG_SRR5164436	-1.07865	4.52875	0
TAGACTAAGAGT_SRR5164436	-1.16563	-4.21052	0
GGTGTCAGTCTG_SRR5164436	-4.14492	12.864	0
TGGTTCGAACTG_SRR5164436	1.11198	0.392141	0
GAACCAAGCCAA_SRR5164436	-4.50281	-10.5718	0
CTTAGGTGTAGT_SRR5164436	-1.84387	13.7527	0
TTTAGTGCCTCA_SRR5164436	9.27949	6.27809	0
CCCTCTATGCCA_SRR5164436	9.66276	7.16492	0
ACTCCACACGTC_SRR5164436	-1.33147	14.8366	0
TCCCGAGACAAG_SRR5164436	-7.90346	5.85909	0
CGTAGACACTCA_SRR5164436	10.0262	8.57375	0
GCAACGAAGGCT_SRR5164436	-0.574811	-4.46727	0
TTTCGTTCGGAT_SRR5164436	-3.74132	-5.74588	0
TGGCGGGGGACT_SRR5164436	-2.26941	-5.61828	0
CACCAGCACTAT_SRR5164436	-8.43128	7.19522	0
GCACCCGATTGT_SRR5164436	-4.40263	-10.1795	0
AGTCGTACGATC_SRR5164436	-1.58441	3.5391	0
CTCCATTACTCG_SRR5164436	3.23697	-8.62485	0
CGACCATGAAGA_SRR5164436	9.95926	8.65309	0
CCGAGTTTTAAT_SRR5164436	-8.33989	7.11493	0
AGATAATCTCTC_SRR5164436	3.25214	-8.71563	0
TAAAGGAGGAAG_SRR5164436	9.30607	7.75732	0
GGGCTCGAGGGC_SRR5164436	8.49801	6.50092	0
ATTTAGGTTCAA_SRR5164436	10.3828	9.02423	0
GCTTCACTTGTG_SRR5164436	-1.49215	14.037	0
ATTATCAGTCGC_SRR5164436	-10.9032	0.540253	0
GGACTCCCTCGC_SRR5164436	4.95227	-4.78523	0
GCTGGAAGCCTC_SRR5164436	9.66183	4.59309	0
GCTGGAAGCCTT_SRR5164436	9.54937	4.57771	0
GTACAAGCACCT_SRR5164436	9.60606	4.64883	0
CGTTCTGGACCT_SRR5164436	9.60392	7.22638	0
ATCGCTGACTCT_SRR5164436	4.70326	9.17837	0
GCTGGAAGCCTG_SRR5164436	9.68078	4.49175	0
AAACGCAGGTGT_SRR5164436	-4.15604	-9.93318	0
TTCTCGCTCGTC_SRR5164436	12.3478	-0.397331	0
TAGTTCGTCGGA_SRR5164436	-5.09948	-9.93402	0
CATATGCGCTGA_SRR5164436	7.49569	0.126115	0
GTAGGCAATCAA_SRR5164436	9.26594	4.91694	0
GAACTACATCCG_SRR5164436	4.25129	9.5155	0
TAGTTTAATTCC_SRR5164436	10.5436	9.17398	0
CATAGTGGTACA_SRR5164436	9.03717	7.28195	0
CCGTAAGTAGGC_SRR5164436	-2.68025	4.04771	0
TCATTCGTGGCC_SRR5164436	1.10088	3.44928	0
TATTATGCTGAG_SRR5164436	-5.52981	-9.89958	0
GTTGACATAGCT_SRR5164436	-2.70919	-9.37214	0
AGTTTGCTTCAA_SRR5164436	9.58459	7.06666	0
AATACGGTGCTG_SRR5164436	-0.8698	-1.70679	0
CAGCCCTTGAAC_SRR5164436	10.5145	8.87527	0
CTACGAGTCCTC_SRR5164436	9.27256	8.30085	0
CATAAAGGTTAC_SRR5164436	-0.949434	-2.38823	0
AAACTTCTTATG_SRR5164436	9.22123	7.33381	0
TCCTTTAACCGA_SRR5164436	-1.32626	3.50417	0
ATGATCCGGGTT_SRR5164436	1.02313	3.44217	0
GTAAGCAATGAA_SRR5164436	-2.72428	-3.98585	0
ACGTATAACTCC_SRR5164436	-8.41982	6.79355	0
GTCGTCAGGCTG_SRR5164436	10.3497	9.05976	0
CATGCAGGCTAT_SRR5164436	10.5056	8.99492	0
GCCAACCATGTG_SRR5164436	1.75448	1.08294	0
CTTGGTGGTGAA_SRR5164436	1.21797	3.51113	0
GCCAACCATGTT_SRR5164436	1.75717	1.05034	0
CATTTCAACAAT_SRR5164436	-2.72445	-4.12046	0
GCCAACCATGTC_SRR5164436	1.71306	0.986832	0
GCCAACCATGTA_SRR5164436	1.78658	1.1207	0
GCAAACTCGGCG_SRR5164436	-1.64084	14.2293	0
CATTTCAACAAG_SRR5164436	-3.11717	-4.41162	0
CATTTCAACAAC_SRR5164436	-2.78586	-4.09013	0
AACGGGCAGTCA_SRR5164436	-5.47507	-10.0113	0
CGGGGAACAGAT_SRR5164436	1.21265	3.60728	0
CTCGCTCAGTGT_SRR5164436	12.4578	-0.506391	0
GTCATCGTATCC_SRR5164436	-7.90427	6.79258	0
AGTCTCCAAGGA_SRR5164436	9.62572	6.81788	0
CCCATTCCACGA_SRR5164436	10.1877	8.83446	0
GAGAGAGACAAT_SRR5164436	-4.87499	-10.198	0
TGTAACCCCACC_SRR5164436	-5.23628	-10.1719	0
TCTGATTTCTGC_SRR5164436	1.18118	3.50526	0
GTACGCAGCACT_SRR5164436	-1.96614	14.4565	0
TTACTCTCCGCG_SRR5164436	-4.4845	-9.56768	0
TTACTCTCCGCC_SRR5164436	-4.58811	-9.64049	0
CGGGCCTGTTCC_SRR5164436	12.0775	0.414168	0
TTACTCTCCGCA_SRR5164436	-4.35577	-9.75273	0
TCCTATATCCTG_SRR5164436	4.00462	9.98634	0
ATGGGCCATAAT_SRR5164436	8.39769	6.63284	0
GAGAGAGACAAC_SRR5164436	-4.93508	-10.0165	0
GAGAGAGACAAG_SRR5164436	-4.83994	-10.2091	0
ATGAGGGTGGAT_SRR5164436	9.80934	7.0397	0
TTACTCTCCGCT_SRR5164436	-4.69682	-9.70338	0
GAGAGAGACAAA_SRR5164436	-4.95587	-10.2225	0
TAGCGAGCCTGC_SRR5164436	-5.43367	-10.1018	0
GCGACAGACTAT_SRR5164436	-8.531	7.45605	0
CTTCAGACTCTA_SRR5164436	6.53553	-7.35944	0
AAACTATCACTA_SRR5164436	9.6119	5.02761	0
GAGTTGTACAGG_SRR5164436	-1.36629	14.8102	0
GGATAGGAGATT_SRR5164436	8.96541	5.46665	0
AGAGATACCTTA_SRR5164436	-6.82859	5.0351	0
TATAATACGGAA_SRR5164436	-3.65993	-5.34764	0
ATCGACGGGACA_SRR5164436	9.15713	8.08999	0
ACCACTCATCAT_SRR5164436	0.424286	-4.06502	2.20365
CCGCGGTGAATG_SRR5164436	-8.19722	9.12745	0
GGACAGAGAAGG_SRR5164436	12.4114	-0.469396	0
TGTGGCAGCATT_SRR5164436	3.69678	9.3282	0
CGTATATTTCTT_SRR5164436	9.06282	7.74909	0
ACCACTCATCAC_SRR5164436	2.33911	-6.19714	0
TATTAGGCTTCG_SRR5164436	-4.57931	-10.1663	0
ACCACTCATCAG_SRR5164436	-0.702241	-4.09348	2.33996
GCTATCCGCACG_SRR5164436	-3.27591	3.37705	0
CCCTCGCCGGTG_SRR5164436	9.69874	6.565	0
TAGTGCGTGTGA_SRR5164436	-2.22251	-5.69548	0
TTGAAAATTCCT_SRR5164436	-1.01482	14.3182	0
ATGTATTAGCTG_SRR5164436	-9.04537	6.59868	0
AGCCTCCGACGA_SRR5164436	-2.5219	-3.75221	0
CCATCTTGAGAG_SRR5164436	8.75247	7.48938	0
TACCTGCATCAT_SRR5164436	10.4458	9.16645	0
CCCTTGCTTACT_SRR5164436	-5.01673	-10.381	0
TTGCACCGATCA_SRR5164436	3.86553	-8.15091	0
ACCGCATTCTCC_SRR5164436	12.0765	0.411328	0
GTGTGGATAGTC_SRR5164436	4.64109	-3.09014	0
GCAAGTAAATGG_SRR5164436	-10.8674	0.688689	0
GTGGAATACTTG_SRR5164436	-2.52397	-3.64574	0
CGCGGCTCAGCA_SRR5164436	-1.96784	-6.78988	0
TTCTGGGGGCCG_SRR5164436	10.3187	9.06479	0
ACCCACCGTGGG_SRR5164436	-4.17012	8.20614	0
GAACCGGAAAAC_SRR5164436	-8.51166	7.09627	0
GGTAGTCCGCTC_SRR5164436	9.68228	4.29808	0
ACTAAATTCTCT_SRR5164436	-8.34839	7.15711	0
TAGGTTGATCCG_SRR5164436	-1.43832	5.22633	0
AGATTCGAATGG_SRR5164436	-2.8382	-9.48866	0
TGCCTGGCTTTA_SRR5164436	4.85519	-6.1947	0
GCGTACTCGACC_SRR5164436	-4.90506	-10.2436	0
CTATCGGTTCGG_SRR5164436	-4.93938	8.5845	0
CATTTACCTATG_SRR5164436	4.07013	9.08642	0
CCTGACTTTAAG_SRR5164436	-5.09446	-10.2319	0
GAGATGTGAGTT_SRR5164436	12.4471	-0.501048	0
AGACGCCCCGGC_SRR5164436	9.13144	8.09527	0
ACTTGCTCCAAA_SRR5164436	9.79617	8.70181	0
GTGATCATGGAC_SRR5164436	-0.00934917	14.0175	0
AAGTGACTTTGC_SRR5164436	-2.85828	-9.41046	0
AACCCAGCTCAC_SRR5164436	-2.4126	-4.02025	0
CCCAAGGTAATG_SRR5164436	-5.3753	-10.189	0
GTTTACTAGTTT_SRR5164436	-4.33859	-10.1364	0
GTCTACCCACCT_SRR5164436	-4.9566	8.60893	0
CCAAGAGCAAAG_SRR5164436	-5.0994	-10.2658	0
TTATTAGATCTT_SRR5164436	-4.46133	-10.0963	0
AACTCGCATCTG_SRR5164436	-8.39358	7.37357	0
TTAACACTTCGT_SRR5164436	3.93361	-8.21644	0
TACGTATGCTAT_SRR5164436	-5.48218	-9.92149	0
GTTGTATTGCGG_SRR5164436	-4.291	-9.73291	0
GAATAGGCAACA_SRR5164436	-2.65425	-3.89807	0
TTATTAGATCTC_SRR5164436	-4.24305	-9.80502	0
TTATTAGATCTG_SRR5164436	-4.29601	-10.0452	0
TAAATTATACCA_SRR5164436	8.90827	7.88175	0
TCAACCTGACTT_SRR5164436	7.88667	-6.20821	0
TCAAACTACGGG_SRR5164436	7.53421	0.141139	0
ATGTCTAGGCCA_SRR5164436	9.53732	6.47115	0
[truncated: 19,622 more rows]

## Sheet: Ext_10d_2_FeaturePlot_Adra1b_um
cell_id	umapscvi_1	umapscvi_2	Adra1b
[truncated: 20,889 more rows]

[truncated: 9 more sheets: Ext_10d_3_FeaturePlot_Adra2a_um, Ext_10e_1_FeaturePlot_Adra2c_um, Ext_10e_2_FeaturePlot_Adrb1_uma, Ext_10f_Lepr_Adra1a_neurons_sou, Ext_10g_Lepr_Adra1b_neurons_sou, Ext_10h_Lepr_Adra2a_neurons_sou, Ext_10i_Lepr_Adra2c_neurons_sou, Ext_10j_Lepr_Adrb1_neurons_sour, Ext_10k_Lepr_Adrb3_neurons_sour]
